# Supplementary material for: Systems Biomedicine of Primary and Metastatic Colorectal Cancer Reveals Potential Therapeutic Targets
Source: Front Oncol. 2021 Jun 24;11:597536. doi: 10.3389/fonc.2021.597536 (PMC8263939; doi:10.3389/fonc.2021.597536)
Supplement: Supplementary File 1 — Contains the information about all samples in all datasets. [file DataSheet_1.zip]

Archive with 3 entries (2 files):
- Supplementary file 1/
- Supplementary file 1/Test datasets.xlsx
- Supplementary file 1/Validation datasets.xlsx
