# Supplementary material for: Systems Biomedicine of Primary and Metastatic Colorectal Cancer Reveals Potential Therapeutic Targets
Source: Front Oncol. 2021 Jun 24;11:597536. doi: 10.3389/fonc.2021.597536 (PMC8263939; doi:10.3389/fonc.2021.597536)
Supplement: Supplementary File 1 — Contains the information about all samples in all datasets. [file DataSheet_1.zip › Supplementary file 1/Test datasets.xlsx]

## Sheet: GSE41258
			Liver-metastasis	Lung-metastasis	Primary	Normal		Outliers
			GSM1012279	GSM1012299	GSM1012308	GSM1012330		Liver-metastasis	Lung-metastasis	Primary	Normal
			GSM1012280	GSM1012302	GSM1012312	GSM1012459		GSM1012480	GSM1012343	GSM1012445	GSM1012459
			GSM1012281	GSM1012321	GSM1012338	GSM1012465		GSM1012282	GSM1012425	GSM1012440	GSM1012606
			GSM1012282	GSM1012343	GSM1012361	GSM1012466		GSM1012476		GSM1012308
			GSM1012283	GSM1012349	GSM1012367	GSM1012498		GSM1012522		GSM1012419
			GSM1012284	GSM1012372	GSM1012373	GSM1012606		GSM1012521
			GSM1012285	GSM1012377	GSM1012376	GSM1012612		GSM1012475
			GSM1012287	GSM1012383	GSM1012381	GSM1012648		GSM1012470
			GSM1012288	GSM1012390	GSM1012391			GSM1012485
			GSM1012289	GSM1012404	GSM1012401
			GSM1012290	GSM1012425	GSM1012409
			GSM1012291	GSM1012430	GSM1012419
			GSM1012292	GSM1012431	GSM1012424
			GSM1012296	GSM1012438	GSM1012426
			GSM1012418	GSM1012448	GSM1012428
			GSM1012452	GSM1012449	GSM1012432
			GSM1012453	GSM1012450	GSM1012437
			GSM1012457		GSM1012440
			GSM1012460		GSM1012441
			GSM1012470		GSM1012442
			GSM1012475		GSM1012445
			GSM1012476		GSM1012303
			GSM1012480
			GSM1012484
			GSM1012485
			GSM1012506
			GSM1012520
			GSM1012521
			GSM1012522
			GSM1012523
			GSM1012524

## Sheet: GSE9348_GSE10961
			Liver-metastasis	Primary	Normal		Outliers
			GSM277231	GSM237914	GSM237984		Liver-metastasis	Primary	Normal
			GSM277236	GSM237916	GSM237985			GSM237925	GSM237987
			GSM277238	GSM237917	GSM237986			GSM237928
			GSM277239	GSM237918	GSM237987
			GSM277246	GSM237920	GSM237988
			GSM277248	GSM237921	GSM237989
			GSM277253	GSM237922	GSM237990
			GSM277256	GSM237924	GSM237991
			GSM277466	GSM237925	GSM237992
			GSM277469	GSM237926	GSM237993
			GSM277477	GSM237927	GSM237994
			GSM277478	GSM237928	GSM237995
			GSM277479	GSM237929
			GSM277481	GSM237930
			GSM277494	GSM237931
			GSM277646	GSM237932
			GSM277647	GSM237933
			GSM277648	GSM237936
				GSM237937
				GSM237939
				GSM237940
