# Supplementary material for: Systems Biomedicine of Primary and Metastatic Colorectal Cancer Reveals Potential Therapeutic Targets
Source: Front Oncol. 2021 Jun 24;11:597536. doi: 10.3389/fonc.2021.597536 (PMC8263939; doi:10.3389/fonc.2021.597536)
Supplement: Supplementary File 1 — Contains the information about all samples in all datasets. [file DataSheet_1.zip › Supplementary file 1/Validation datasets.xlsx]

## Sheet: GSE40367
			Liver-metastasis	Primary	Normal
			GSM992272	GSM992273	GSM93938
			GSM992274	GSM992275	GSM93939
			GSM992276	GSM992277	GSM93941
			GSM992278	GSM992279	GSM93943
			GSM992281	GSM992282	GSM93944
			GSM992283	GSM992284	GSM93946
			GSM992285	GSM992286	GSM93948
					GSM93950
					GSM93952
					GSM93954

## Sheet: TCGA
			Primary	Normal
			P1TCGA-AA-3666	N1TCGA-AA-A01P
			P2TCGA-AZ-4313	N2TCGA-AA-A01X
			P3TCGA-CK-6746	N3TCGA-AA-A01Z
			P4TCGA-CM-5864	N4TCGA-AA-A02O
			P5TCGA-DM-A1D8	N5TCGA-AA-A022

## Sheet: GSE41258
			Liver-metastasis	Lung-Metastasis	Primary	Normal		Outliers
			GSM1012552	GSM1012433	GSM1012561	GSM1012563		Liver-metastasis	Lung_metastasis	Primary	Normal
			GSM1012557	GSM1012436	GSM1012562	GSM1012568		GSM1012650
			GSM1012560	GSM1012444	GSM1012564	GSM1012573
			GSM1012566		GSM1012565	GSM1012581
			GSM1012610		GSM1012567	GSM1012590
			GSM1012633		GSM1012570	GSM1012592
			GSM1012638		GSM1012571	GSM1012594
			GSM1012642		GSM1012572	GSM1012621
			GSM1012655		GSM1012574	GSM1012646
					GSM1012576	GSM1012648

## Sheet: GSE50760
			Liver-metastasis	Primary	Normal
			GSM1228220	GSM1228184	GSM1228202
			GSM1228221	GSM1228185	GSM1228203
			GSM1228222	GSM1228186	GSM1228204
			GSM1228223	GSM1228187	GSM1228205
			GSM1228224	GSM1228188	GSM1228206
			GSM1228225	GSM1228189	GSM1228207
			GSM1228226	GSM1228190	GSM1228208
			GSM1228227	GSM1228191	GSM1228209
			GSM1228228	GSM1228192	GSM1228210
			GSM1228229	GSM1228193	GSM1228211
			GSM1228230	GSM1228194	GSM1228212
			GSM1228231	GSM1228195	GSM1228213
			GSM1228232	GSM1228196	GSM1228214
			GSM1228233	GSM1228197	GSM1228215
			GSM1228234	GSM1228198	GSM1228216
			GSM1228235	GSM1228199	GSM1228217
			GSM1228236	GSM1228200	GSM1228218
			GSM1228237	GSM1228201	GSM1228219

## Sheet: GSE144259
			Liver-metastasis	Primary	Normal
			GSM4284533	GSM4284532	GSM4284531
			GSM4284536	GSM4284535	GSM4284534
			GSM4284539	GSM4284538	GSM4284537

## Sheet: GSE89393
			Liver-metastasis	Primary	Normal
			GSM2367965	GSM2367963	GSM2367964
			GSM2367968	GSM2367966	GSM2367967
			GSM2367971	GSM2367969	GSM2367970
			GSM2367976	GSM2367974	GSM2367975
			GSM2367979	GSM2367977	GSM2367978
