# Supplementary material for: Systems Biomedicine of Primary and Metastatic Colorectal Cancer Reveals Potential Therapeutic Targets
Source: Front Oncol. 2021 Jun 24;11:597536. doi: 10.3389/fonc.2021.597536 (PMC8263939; doi:10.3389/fonc.2021.597536)
Supplement: Supplementary File 3 — Contains all DEGs between all pairwise groups of samples. [file DataSheet_3.zip]

Archive with 28 entries (20 files):
- Supplementary file 3/
- Supplementary file 3/DEGs_GSE41258.xlsx
- Supplementary file 3/DEGs_GSE9348_GSE10961.xlsx
- Supplementary file 3/Validation Results/
- Supplementary file 3/Validation Results/TCGA/
- Supplementary file 3/Validation Results/TCGA/DEGsPvsN.txt
- Supplementary file 3/Validation Results/GSE89393_liver metastasis/
- Supplementary file 3/Validation Results/GSE89393_liver metastasis/GSE89393MvsN.txt
- Supplementary file 3/Validation Results/GSE89393_liver metastasis/GSE89393MvsP.txt
- Supplementary file 3/Validation Results/GSE89393_liver metastasis/GSE89393PvsN.txt
- Supplementary file 3/Validation Results/GSE50760_metastasis/
- Supplementary file 3/Validation Results/GSE50760_metastasis/GSE50760MvsN.txt
- Supplementary file 3/Validation Results/GSE50760_metastasis/GSE50760MvsP.txt
- Supplementary file 3/Validation Results/GSE50760_metastasis/GSE50760PvsN.txt
- Supplementary file 3/Validation Results/GSE41258_liver_lung metastasis/
- Supplementary file 3/Validation Results/GSE41258_liver_lung metastasis/GSE41258_liver_Normal.txt
- Supplementary file 3/Validation Results/GSE41258_liver_lung metastasis/GSE41258_liver_primary.txt
- Supplementary file 3/Validation Results/GSE41258_liver_lung metastasis/GSE41258_lung_normal.txt
- Supplementary file 3/Validation Results/GSE41258_liver_lung metastasis/GSE41258_lung_primary.txt
- Supplementary file 3/Validation Results/GSE41258_liver_lung metastasis/GSE41258_primary_normal.txt
- Supplementary file 3/Validation Results/GSE40367/
- Supplementary file 3/Validation Results/GSE40367/GSE40367MvsN.txt
- Supplementary file 3/Validation Results/GSE40367/GSE40367MvsP.txt
- Supplementary file 3/Validation Results/GSE40367/GSE40367PvsN.txt
- Supplementary file 3/Validation Results/GSE144259_liver metastasis/
- Supplementary file 3/Validation Results/GSE144259_liver metastasis/GSE144259MvsN.txt
- Supplementary file 3/Validation Results/GSE144259_liver metastasis/GSE144259MvsP.txt
- Supplementary file 3/Validation Results/GSE144259_liver metastasis/GSE144259PvsN.txt
