# Supplementary material for: Systems Biomedicine of Primary and Metastatic Colorectal Cancer Reveals Potential Therapeutic Targets
Source: Front Oncol. 2021 Jun 24;11:597536. doi: 10.3389/fonc.2021.597536 (PMC8263939; doi:10.3389/fonc.2021.597536)
Supplement: Supplementary File 3 — Contains all DEGs between all pairwise groups of samples. [file DataSheet_3.zip › Supplementary file 3/DEGs_GSE41258.xlsx]

## Sheet: Liver_vs_Normal
		ID	logFC	AveExpr	t	P.Value	adj.P.Val	B
	204034_at	ETHE1	-2.70184	9.19559	-14.1853	1.32237e-21	4.27918e-18	38.7253
	206134_at	ADAMDEC1	-5.0417	6.40448	-13.1958	4.44242e-20	7.18784e-17	35.2998
	212814_at	AHCYL2	-2.03136	7.65578	-12.3602	9.52388e-19	9.57257e-16	32.3043
	221896_s_at	HIGD1A	-2.27133	8.46189	-12.3019	1.18326e-18	9.57257e-16	32.0919
	203343_at	UGDH	-2.01657	7.63805	-11.5758	1.83168e-17	1.08356e-14	29.4092
	205480_s_at	UGP2	-2.23774	8.93569	-11.5515	2.00907e-17	1.08356e-14	29.3186
	218816_at	LRRC1	-1.3828	6.85396	-11.2038	7.63513e-17	3.52961e-14	28.0096
	214440_at	NAT1	-2.22016	6.83343	-11.1312	1.01074e-16	4.08843e-14	27.7345
	218986_s_at	DDX60	-2.30253	6.06436	-10.8542	2.96393e-16	9.87535e-14	26.679
	219450_at	C4orf19	-1.97704	6.89958	-10.8467	3.05172e-16	9.87535e-14	26.6504
	218218_at	APPL2	-1.90517	6.17983	-10.3562	2.09306e-15	5.61475e-13	24.7601
	201666_at	TIMP1	2.24246	11.2882	10.3511	2.13556e-15	5.61475e-13	24.7404
	203083_at	THBS2	3.5973	9.48516	10.3373	2.25567e-15	5.61475e-13	24.6866
	218035_s_at	RBM47	-1.69519	9.27168	-10.3079	2.53339e-15	5.61475e-13	24.5726
	213624_at	SMPDL3A	-2.0732	6.8701	-10.297	2.64445e-15	5.61475e-13	24.5305
	205111_s_at	PLCE1	-1.69137	5.54808	-10.2832	2.79302e-15	5.61475e-13	24.4768
	202069_s_at	IDH3A	-1.95962	6.60446	-10.2694	2.94965e-15	5.61475e-13	24.4232
	201322_at	ATP5F1B	-1.8202	10.5455	-10.0303	7.62413e-15	1.26692e-12	23.4904
	218823_s_at	KCTD9	-1.64614	5.20005	-10.024	7.81675e-15	1.26692e-12	23.4659
	202688_at	TNFSF10	-2.15597	8.47708	-10.0236	7.83017e-15	1.26692e-12	23.4642
	213738_s_at	ATP5F1A	-1.88491	10.3709	-9.97617	9.45898e-15	1.45758e-12	23.2786
	207181_s_at	CASP7	-1.91875	7.35559	-9.91916	1.18743e-14	1.7466e-12	23.0552
	201261_x_at	BGN	2.44497	8.84063	9.89656	1.29961e-14	1.82849e-12	22.9665
	203060_s_at	PAPSS2	-2.58254	7.58169	-9.64527	3.55528e-14	4.79371e-12	21.9776
	218024_at	MPC1	-1.38391	7.47339	-9.61672	3.98727e-14	5.16112e-12	21.8649
	212096_s_at	MTUS1	-1.76302	7.83108	-9.19271	2.20544e-13	2.64903e-11	20.184
	204272_at	LGALS4	-1.67597	11.5308	-9.19217	2.21025e-13	2.64903e-11	20.1818
	208631_s_at	HADHA	-1.34461	8.67225	-9.15636	2.55523e-13	2.95311e-11	20.0393
	218704_at	RNF43	2.47366	9.22746	9.14764	2.64715e-13	2.95385e-11	20.0045
	204955_at	SRPX	-2.14479	5.74931	-9.12224	2.93421e-13	3.07008e-11	19.9033
	217995_at	SQOR	-2.44092	9.88721	-9.12166	2.94106e-13	3.07008e-11	19.901
	202935_s_at	SOX9	2.41705	10.1294	8.99254	4.96639e-13	5.02226e-11	19.3861
	221500_s_at	STX16	1.42513	9.36872	8.98146	5.19504e-13	5.09429e-11	19.3418
	211569_s_at	HADH	-1.88696	6.80317	-8.94072	6.13023e-13	5.83454e-11	19.1791
	207847_s_at	MUC1	-2.87699	7.57162	-8.91713	6.74743e-13	6.23848e-11	19.0849
	204751_x_at	DSC2	-2.02686	6.38074	-8.89634	7.3425e-13	6.60009e-11	19.0018
	201416_at	SOX4	2.1396	8.28658	8.86592	8.3099e-13	7.2678e-11	18.8801
	209875_s_at	SPP1	4.40955	8.80382	8.80956	1.04524e-12	8.90106e-11	18.6547
	212070_at	ADGRG1	1.43029	9.1052	8.79011	1.13139e-12	9.38762e-11	18.5768
	219014_at	PLAC8	-4.52936	7.85872	-8.73292	1.42822e-12	1.15543e-10	18.3478
	209147_s_at	PLPP1	-1.80442	8.2995	-8.72571	1.47083e-12	1.16088e-10	18.3189
	208909_at	UQCRFS1	-2.23399	9.83576	-8.70701	1.58728e-12	1.22296e-10	18.2441
	217892_s_at	LIMA1	-1.72039	8.91754	-8.62905	2.18148e-12	1.64169e-10	17.9315
	201506_at	TGFBI	1.9675	11.0448	8.54994	3.0129e-12	2.17159e-10	17.6142
	209758_s_at	MFAP5	-1.5605	5.31391	-8.54937	3.01983e-12	2.17159e-10	17.6119
	202790_at	CLDN7	-1.55995	9.74958	-8.53954	3.14361e-12	2.21146e-10	17.5724
	201349_at	SLC9A3R1	-1.18982	7.85834	-8.39852	5.59354e-12	3.82948e-10	17.0061
	221841_s_at	KLF4	-3.20203	8.03691	-8.39475	5.68031e-12	3.82948e-10	16.991
	201403_s_at	MGST3	-1.19428	10.0258	-8.3537	6.7186e-12	4.43702e-10	16.826
	200030_s_at	SLC25A3	-1.33626	11.0877	-8.33835	7.15405e-12	4.6301e-10	16.7643
	204088_at	P2RX4	-1.26338	7.63865	-8.25793	9.9415e-12	6.30798e-10	16.441
	206377_at	FOXF2	-1.55089	6.37246	-8.21658	1.17747e-11	7.32746e-10	16.2747
	218139_s_at	AP5M1	-1.43407	7.08567	-8.19171	1.3037e-11	7.95994e-10	16.1747
	212507_at	TMEM131	-1.24403	7.66953	-8.14539	1.57598e-11	9.4442e-10	15.9883
	218124_at	RETSAT	-1.20464	8.14124	-8.13758	1.62717e-11	9.57365e-10	15.9569
	209605_at	TST	-1.41097	9.16439	-8.1318	1.66615e-11	9.62795e-10	15.9337
	207507_s_at	ATP5MC3	-1.96707	9.84657	-8.04721	2.35602e-11	1.33756e-09	15.5933
	215091_s_at	GTF3A	2.01688	10.6493	8.02324	2.59916e-11	1.45015e-09	15.4968
	211548_s_at	HPGD	-2.56908	5.68155	-8.01048	2.73864e-11	1.50207e-09	15.4455
	217771_at	GOLM1	-1.88941	8.49694	-7.98778	3.00559e-11	1.59846e-09	15.3541
	207761_s_at	METTL7A	-2.54927	7.48271	-7.98716	3.01316e-11	1.59846e-09	15.3516
	206770_s_at	SLC35A3	-1.50581	7.91215	-7.97469	3.17111e-11	1.65511e-09	15.3014
	208300_at	PTPRH	-1.48638	6.94762	-7.96047	3.36146e-11	1.72473e-09	15.2442
	201903_at	UQCRC1	-1.33012	9.64129	-7.95689	3.41109e-11	1.72473e-09	15.2298
	212041_at	ATP6V0D1	-1.66831	9.19057	-7.94786	3.5396e-11	1.76218e-09	15.1934
	205361_s_at	PFDN4	1.81715	8.13636	7.88779	4.52752e-11	2.21986e-09	14.9517
	202527_s_at	SMAD4	-1.18054	5.06248	-7.87411	4.78856e-11	2.27299e-09	14.8966
	216699_s_at	KLK1	-1.43468	7.96069	-7.87013	4.86727e-11	2.27299e-09	14.8806
	201540_at	FHL1	-2.39007	8.04865	-7.86766	4.91685e-11	2.27299e-09	14.8706
	208712_at	CCND1	1.78842	8.29116	7.83719	5.5706e-11	2.50996e-09	14.748
	202026_at	SDHD	-1.23683	7.90618	-7.83658	5.58458e-11	2.50996e-09	14.7456
	211696_x_at	HBB	-2.86849	8.5257	-7.82035	5.96878e-11	2.64588e-09	14.6802
	205128_x_at	PTGS1	-1.03812	7.13784	-7.79055	6.744e-11	2.94913e-09	14.5603
	200795_at	SPARCL1	-2.65469	8.57788	-7.77558	7.17046e-11	3.09382e-09	14.5001
	218412_s_at	GTF2IRD1	1.37269	8.83936	7.70005	9.77157e-11	4.16063e-09	14.1962
	209498_at	CEACAM1	-2.02036	9.89543	-7.68477	1.04029e-10	4.37191e-09	14.1347
	207717_s_at	PKP2	-2.00259	6.52845	-7.64699	1.21441e-10	5.03823e-09	13.9828
	203510_at	MET	1.4936	8.17187	7.64236	1.23767e-10	5.06977e-09	13.9642
	211755_s_at	ATP5PB	-1.78028	9.78291	-7.63334	1.28426e-10	5.19485e-09	13.9279
	204702_s_at	NFE2L3	1.67099	7.94711	7.61878	1.36316e-10	5.44591e-09	13.8693
	202311_s_at	COL1A1	2.74212	8.323	7.5967	1.49224e-10	5.88888e-09	13.7805
	202995_s_at	FBLN1	-2.96511	6.72761	-7.5716	1.65381e-10	6.44785e-09	13.6796
	221741_s_at	YTHDF1	1.245	9.48766	7.55423	1.77571e-10	6.84072e-09	13.6098
	201558_at	RAE1	1.49379	8.69845	7.5372	1.90394e-10	7.24839e-09	13.5414
	209397_at	ME2	-1.11354	8.73239	-7.5176	2.06305e-10	7.72122e-09	13.4626
	201968_s_at	PGM1	-1.62021	8.45688	-7.51399	2.0938e-10	7.72122e-09	13.4481
	209049_s_at	ZMYND8	1.80023	8.78481	7.49639	2.25024e-10	8.18175e-09	13.3773
	205929_at	GPA33	-2.10209	9.23231	-7.45575	2.65751e-10	9.45021e-09	13.2141
	220342_x_at	EDEM3	-1.12535	5.68372	-7.42898	2.96513e-10	1.04295e-08	13.1066
	221766_s_at	TENT5A	-1.40957	7.95414	-7.41905	3.08809e-10	1.07452e-08	13.0667
	215716_s_at	ATP2B1	-1.16737	5.18079	-7.41616	3.12485e-10	1.07575e-08	13.0551
	208113_x_at	PABPC3	1.19449	11.0157	7.38968	3.48239e-10	1.18621e-08	12.9488
	211026_s_at	MGLL	-1.46634	8.52347	-7.36302	3.88367e-10	1.29166e-08	12.8418
	209138_x_at	IGLC1	-4.21057	10.8757	-7.36126	3.91171e-10	1.29166e-08	12.8347
	220755_s_at	SNHG32	1.17808	9.57706	7.35555	4.00421e-10	1.30885e-08	12.8118
	200660_at	S100A11	1.08141	10.4541	7.35299	4.04643e-10	1.30943e-08	12.8015
	218556_at	ORMDL2	-1.01515	8.33764	-7.34744	4.13927e-10	1.32621e-08	12.7792
	219342_at	CASD1	-1.08722	5.57393	-7.30825	4.85861e-10	1.54142e-08	12.622
	202071_at	SDC4	1.63849	9.81449	7.29994	5.02647e-10	1.57919e-08	12.5887
	208921_s_at	SRI	-1.75696	10.1374	-7.2853	5.33649e-10	1.66047e-08	12.53
	205412_at	ACAT1	-1.87277	8.34698	-7.27723	5.51544e-10	1.6998e-08	12.4976
	219378_at	NAA16	1.15767	7.18298	7.27277	5.61704e-10	1.71479e-08	12.4797
	218756_s_at	DHRS11	-2.3311	7.13189	-7.26435	5.81371e-10	1.75824e-08	12.446
	208848_at	ADH5	-1.4918	7.00624	-7.23962	6.43186e-10	1.92718e-08	12.3469
	202838_at	FUCA1	-1.59104	9.13253	-7.22018	6.96349e-10	2.0665e-08	12.269
	206918_s_at	CPNE1	1.73467	8.97192	7.21804	7.02458e-10	2.0665e-08	12.2604
	203956_at	MORC2	1.3654	7.22793	7.2128	7.17652e-10	2.09218e-08	12.2394
	218641_at	C11orf95	1.49655	7.32513	7.20032	7.55185e-10	2.18195e-08	12.1894
	210993_s_at	SMAD1	-1.29355	6.77443	-7.17716	8.30066e-10	2.37652e-08	12.0967
	205597_at	SLC44A4	-1.75484	7.93226	-7.17506	8.37216e-10	2.37652e-08	12.0883
	213037_x_at	STAU1	1.09668	10.3993	7.16217	8.82471e-10	2.4832e-08	12.0367
	202502_at	ACADM	-1.48194	6.54166	-7.1554	9.07187e-10	2.51579e-08	12.0096
	214662_at	WDR43	1.24954	6.09614	7.15475	9.09602e-10	2.51579e-08	12.007
	211527_x_at	VEGFA	2.15715	8.27434	7.13384	9.90612e-10	2.71663e-08	11.9233
	212520_s_at	SMARCA4	1.27827	8.14129	7.11757	1.05864e-09	2.8548e-08	11.8582
	201931_at	ETFA	-1.73028	8.03524	-7.10228	1.12676e-09	2.99928e-08	11.797
	217873_at	CAB39	-1.17925	8.66063	-7.10141	1.13075e-09	2.99928e-08	11.7936
	212062_at	ATP9A	1.68976	9.46986	7.09677	1.15236e-09	3.03174e-08	11.775
	218507_at	HILPDA	1.28475	8.43338	7.09317	1.16942e-09	3.0518e-08	11.7606
	203966_s_at	PPM1A	-1.03174	7.89451	-7.08846	1.19211e-09	3.08614e-08	11.7418
	216205_s_at	MFN2	-1.04542	6.45438	-7.07592	1.25463e-09	3.22221e-08	11.6916
	206116_s_at	TPM1	-2.10618	8.23466	-7.05818	1.34872e-09	3.43659e-08	11.6207
	212833_at	SLC25A46	-1.09678	7.43408	-7.01455	1.6112e-09	4.07331e-08	11.4464
	218984_at	PUS7	1.22904	7.97645	7.00204	1.69546e-09	4.2531e-08	11.3965
	201785_at	RNASE1	-2.01214	9.00251	-6.99725	1.72882e-09	4.30342e-08	11.3774
	209945_s_at	GSK3B	1.01284	7.99747	6.96747	1.95173e-09	4.82123e-08	11.2585
	213097_s_at	DNAJC2	1.31817	8.91495	6.96115	2.0026e-09	4.90939e-08	11.2333
	214004_s_at	VGLL4	1.25979	8.68785	6.95457	2.05698e-09	4.99673e-08	11.207
	202539_s_at	HMGCR	-1.80235	6.9498	-6.95312	2.0691e-09	4.99673e-08	11.2013
	201624_at	DARS	1.38967	7.22461	6.94593	2.13055e-09	5.09244e-08	11.1726
	212160_at	XPOT	1.20503	7.8454	6.94482	2.14021e-09	5.09244e-08	11.1681
	200730_s_at	PTP4A1	-1.62297	7.58163	-6.93736	2.20621e-09	5.21117e-08	11.1384
	203002_at	AMOTL2	1.14345	7.52326	6.91132	2.45279e-09	5.71023e-08	11.0345
	200973_s_at	TSPAN3	-2.01832	8.69933	-6.90769	2.48919e-09	5.75359e-08	11.0201
	202804_at	ABCC1	1.04816	8.10994	6.88491	2.73083e-09	6.26734e-08	10.9293
	209903_s_at	ATR	1.19623	7.339	6.83961	3.28285e-09	7.48119e-08	10.749
	200669_s_at	UBE2D3	-1.2173	8.78616	-6.83467	3.34935e-09	7.57937e-08	10.7293
	208003_s_at	NFAT5	1.87052	7.98834	6.82429	3.49351e-09	7.80934e-08	10.688
	222209_s_at	TMEM135	-1.17028	5.79632	-6.82389	3.49924e-09	7.80934e-08	10.6864
	207791_s_at	RAB1A	-1.5835	6.72318	-6.81022	3.69904e-09	8.18851e-08	10.632
	202675_at	SDHB	-1.72772	7.25026	-6.80576	3.76649e-09	8.18851e-08	10.6143
	202182_at	KAT2A	1.19621	8.59741	6.80568	3.76779e-09	8.18851e-08	10.614
	204342_at	SLC25A24	-1.38804	8.10348	-6.80551	3.77036e-09	8.18851e-08	10.6133
	212686_at	PPM1H	1.50382	6.22289	6.80168	3.8295e-09	8.26151e-08	10.5981
	202113_s_at	SNX2	-1.67867	6.60173	-6.7886	4.03829e-09	8.65423e-08	10.5461
	218972_at	TTC17	1.06028	8.00291	6.785	4.09768e-09	8.72376e-08	10.5318
	218829_s_at	CHD7	1.11245	7.6895	6.78336	4.12498e-09	8.72448e-08	10.5253
	218738_s_at	RNF138	-1.30935	7.50136	-6.78064	4.17076e-09	8.76401e-08	10.5145
	217826_s_at	UBE2J1	-1.34884	7.41051	-6.76554	4.43429e-09	9.22029e-08	10.4545
	201151_s_at	MBNL1	-1.53763	5.92187	-6.76421	4.45826e-09	9.22029e-08	10.4492
	200059_s_at	RHOA	-1.96186	10.4609	-6.76338	4.47338e-09	9.22029e-08	10.4459
	201688_s_at	TPD52	-2.11057	8.27728	-6.7412	4.89433e-09	9.85614e-08	10.3578
	200978_at	MDH1	-1.05398	9.62105	-6.74073	4.9037e-09	9.85614e-08	10.3559
	204256_at	ELOVL6	-2.03598	5.64541	-6.73738	4.97073e-09	9.92919e-08	10.3426
	218586_at	MRGBP	1.35499	6.89483	6.72459	5.23529e-09	1.03357e-07	10.2918
	212859_x_at	MT1E	-2.27336	9.69975	-6.72322	5.26442e-09	1.03357e-07	10.2864
	205633_s_at	ALAS1	-1.33096	7.4771	-6.72295	5.27008e-09	1.03357e-07	10.2854
	202593_s_at	GDE1	-1.894	7.82133	-6.7212	5.30763e-09	1.03467e-07	10.2784
	214833_at	TMEM63A	1.45422	7.90569	6.71188	5.51195e-09	1.06806e-07	10.2414
	217988_at	CCNB1IP1	1.31914	8.21853	6.66996	6.53192e-09	1.245e-07	10.0752
	204687_at	PARM1	-1.36742	8.07668	-6.66964	6.54048e-09	1.245e-07	10.0739
	218885_s_at	GALNT12	-1.54903	7.99009	-6.663	6.71868e-09	1.27144e-07	10.0476
	220607_x_at	NELFCD	1.31207	9.36907	6.63274	7.59362e-09	1.4204e-07	9.92775
	200883_at	UQCRC2	-1.81372	8.45931	-6.61843	8.04618e-09	1.48785e-07	9.87108
	213506_at	F2RL1	-1.64454	7.95808	-6.60022	8.66062e-09	1.59237e-07	9.79905
	212230_at	PLPP3	-1.16277	7.6775	-6.58627	9.16296e-09	1.67522e-07	9.74387
	204352_at	TRAF5	1.50182	8.93862	6.58466	9.22259e-09	1.67665e-07	9.73752
	217591_at	SKIL	1.18808	7.98898	6.57934	9.42306e-09	1.70352e-07	9.71648
	203313_s_at	TGIF1	1.28739	8.63676	6.5681	9.86066e-09	1.77273e-07	9.67206
	217918_at	DYNLRB1	1.07214	9.66005	6.55504	1.03946e-08	1.8584e-07	9.62045
	219303_at	RNF219	1.0263	6.11086	6.54277	1.09224e-08	1.94203e-07	9.57199
	201339_s_at	SCP2	-1.47892	7.93283	-6.53318	1.13533e-08	2.0076e-07	9.53413
	218750_at	TAF1D	1.51618	7.46421	6.52538	1.17162e-08	2.06052e-07	9.50335
	203693_s_at	E2F3	1.12686	6.46093	6.51745	1.20971e-08	2.11602e-07	9.47204
	202742_s_at	PRKACB	-2.24684	6.44711	-6.51083	1.24244e-08	2.16158e-07	9.44592
	202146_at	IFRD1	1.75529	6.78854	6.48656	1.37018e-08	2.34599e-07	9.35018
	213285_at	TMEM30B	-1.35841	7.51216	-6.48116	1.4003e-08	2.38492e-07	9.32891
	210774_s_at	NCOA4	-1.06539	9.81498	-6.47959	1.4092e-08	2.38752e-07	9.32271
	211366_x_at	CASP1	-1.89418	7.98468	-6.47811	1.41762e-08	2.38928e-07	9.31689
	203575_at	CSNK2A2	1.01305	7.08817	6.47681	1.42507e-08	2.38939e-07	9.31176
	221985_at	KLHL24	1.15138	6.98594	6.47524	1.43412e-08	2.39216e-07	9.30557
	205552_s_at	OAS1	-2.19877	6.21643	-6.47259	1.4495e-08	2.40542e-07	9.29513
	203663_s_at	COX5A	-1.15766	9.61568	-6.46695	1.48282e-08	2.44817e-07	9.2729
	201563_at	SORD	1.12028	8.35296	6.45834	1.53512e-08	2.52165e-07	9.23899
	216591_s_at	SDHC	-1.32535	7.54963	-6.44074	1.64786e-08	2.69317e-07	9.16968
	201348_at	GPX3	-2.05024	8.05541	-6.43451	1.68964e-08	2.7375e-07	9.14519
	200818_at	ATP5PO	-1.22308	9.87698	-6.43391	1.69373e-08	2.7375e-07	9.14283
	205518_s_at	CMAHP	-1.22754	5.671	-6.43294	1.70036e-08	2.7375e-07	9.139
	204386_s_at	MRPL57	1.07223	9.70748	6.41988	1.7921e-08	2.87091e-07	9.08761
	204321_at	NEO1	-1.14879	8.11802	-6.39437	1.98573e-08	3.16531e-07	8.98729
	210694_s_at	MID1	1.13342	6.18052	6.39315	1.99543e-08	3.16531e-07	8.98252
	209303_at	NDUFS4	-1.42843	7.51689	-6.39151	2.00863e-08	3.16821e-07	8.97607
	213627_at	MAGED2	1.02873	8.24301	6.37506	2.1459e-08	3.35465e-07	8.91144
	221514_at	UTP14A	1.09653	7.10374	6.36791	2.20841e-08	3.41933e-07	8.88337
	221780_s_at	DDX27	1.2882	8.18452	6.35868	2.29188e-08	3.53167e-07	8.8471
	211916_s_at	MYO1A	-1.53716	7.17587	-6.3478	2.39418e-08	3.65451e-07	8.8044
	212058_at	U2SURP	1.06405	8.62587	6.33215	2.54935e-08	3.85501e-07	8.74301
	217933_s_at	LAP3	-1.6939	8.23082	-6.32025	2.67404e-08	3.98764e-07	8.69634
	201911_s_at	FARP1	1.13105	8.09077	6.31643	2.71529e-08	4.03058e-07	8.68138
	214911_s_at	BRD2	1.1004	9.14972	6.31189	2.76522e-08	4.08596e-07	8.66357
	201823_s_at	RNF14	-1.00672	5.83552	-6.31009	2.78521e-08	4.09679e-07	8.65652
	211732_x_at	HNMT	1.47546	7.16299	6.29991	2.90126e-08	4.24818e-07	8.61663
	215867_x_at	CA12	-2.54388	8.52334	-6.28797	3.04335e-08	4.42909e-07	8.5699
	203962_s_at	NEBL	1.85448	7.7111	6.27932	3.15068e-08	4.5516e-07	8.53603
	209468_at	LRP5	1.09092	7.6781	6.27035	3.26593e-08	4.69714e-07	8.50092
	213140_s_at	SS18L1	1.48619	6.64819	6.26245	3.37085e-08	4.80531e-07	8.47002
	213593_s_at	TRA2A	1.88386	7.95859	6.2601	3.40275e-08	4.82952e-07	8.46081
	201631_s_at	IER3	1.74832	10.7264	6.23725	3.72857e-08	5.22323e-07	8.37147
	218533_s_at	UCKL1	1.23336	8.9024	6.22654	3.8917e-08	5.42825e-07	8.32963
	212336_at	EPB41L1	1.53329	7.09407	6.22119	3.97586e-08	5.52184e-07	8.30873
	218189_s_at	NANS	-1.0773	8.08532	-6.21501	4.07522e-08	5.63564e-07	8.28462
	212898_at	TTI1	1.25647	7.61373	6.21068	4.14645e-08	5.70975e-07	8.26769
	205105_at	MAN2A1	-1.20855	7.6127	-6.20544	4.23414e-08	5.8058e-07	8.24724
	218042_at	COPS4	-1.27422	7.39187	-6.19621	4.39311e-08	5.99836e-07	8.21124
	213301_x_at	TRIM24	1.38263	7.08285	6.1884	4.53234e-08	6.12637e-07	8.18076
	209422_at	PHF20	1.22718	7.2537	6.18674	4.5626e-08	6.12637e-07	8.17427
	208720_s_at	RBM39	1.11838	9.875	6.18419	4.60914e-08	6.13794e-07	8.16435
	202446_s_at	PLSCR1	-1.28399	9.03722	-6.17232	4.83296e-08	6.37443e-07	8.11804
	208688_x_at	EIF3B	1.01184	9.89577	6.17165	4.84583e-08	6.37443e-07	8.11544
	202427_s_at	MPC2	-1.13367	9.01708	-6.15844	5.10799e-08	6.66511e-07	8.06398
	205255_x_at	TCF7	1.16644	9.41826	6.14571	5.37413e-08	6.98422e-07	8.01438
	220349_s_at	ENGASE	1.51263	8.54096	6.14147	5.46563e-08	7.01856e-07	7.9979
	222231_s_at	LRRC59	-1.03065	9.09862	-6.13212	5.6733e-08	7.25645e-07	7.96148
	210284_s_at	TAB2	-1.06424	7.41486	-6.10837	6.23629e-08	7.91397e-07	7.8691
	208881_x_at	IDI1	-1.14055	8.46324	-6.10726	6.26382e-08	7.91787e-07	7.8648
	201326_at	CCT6A	1.04309	8.20014	6.10123	6.41596e-08	8.07862e-07	7.84137
	201111_at	CSE1L	1.42428	7.52462	6.09667	6.53345e-08	8.19467e-07	7.82366
	201375_s_at	PPP2CB	-1.63167	8.94949	-6.09469	6.58527e-08	8.22777e-07	7.81595
	208859_s_at	ATRX	1.58883	6.30244	6.09086	6.68643e-08	8.32203e-07	7.80106
	202536_at	CHMP2B	-1.28676	6.51845	-6.07984	6.986e-08	8.53083e-07	7.75828
	208370_s_at	RCAN1	-1.04373	7.00934	-6.07206	7.20572e-08	8.73322e-07	7.72805
	218111_s_at	CMAS	-1.24558	5.94457	-6.07064	7.24652e-08	8.7499e-07	7.72254
	203569_s_at	OFD1	1.1505	8.73063	6.06473	7.4188e-08	8.91441e-07	7.69961
	209436_at	SPON1	-1.90959	7.88267	-6.06408	7.43786e-08	8.91441e-07	7.6971
	201435_s_at	EIF4E	-1.44663	7.62025	-6.05817	7.61467e-08	9.06382e-07	7.67417
	212570_at	ENDOD1	-1.06721	6.84248	-6.05804	7.61854e-08	9.06382e-07	7.67367
	212689_s_at	KDM3A	1.21412	8.01838	6.04546	8.00914e-08	9.45897e-07	7.62488
	204875_s_at	GMDS	-1.57275	8.11433	-6.03601	8.31525e-08	9.78479e-07	7.58827
	202023_at	EFNA1	1.76627	8.96235	6.02818	8.57805e-08	1.00575e-06	7.55791
	207556_s_at	DGKZ	1.24227	8.40097	6.02453	8.70298e-08	1.01671e-06	7.5438
	209142_s_at	UBE2G1	-1.33064	6.44371	-6.00659	9.34516e-08	1.0839e-06	7.47433
	209082_s_at	COL18A1	1.37361	7.16803	5.99397	9.82471e-08	1.13546e-06	7.4255
	201739_at	SGK1	-1.76269	8.64421	-5.97199	1.07187e-07	1.21279e-06	7.34054
	209575_at	IL10RB	-1.04416	6.54985	-5.9514	1.16292e-07	1.30667e-06	7.26102
	210639_s_at	ATG5	-1.2361	6.18951	-5.94541	1.19084e-07	1.33341e-06	7.23788
	218350_s_at	GMNN	-1.37647	7.52398	-5.94269	1.20369e-07	1.34315e-06	7.22741
	204897_at	PTGER4	-2.0816	6.48235	-5.90725	1.3847e-07	1.53456e-06	7.09079
	211783_s_at	MTA1	1.13574	7.48278	5.90364	1.40459e-07	1.55128e-06	7.07688
	200657_at	SLC25A5	-1.64464	11.2193	-5.89344	1.46234e-07	1.60816e-06	7.0376
	214875_x_at	APLP2	-1.11432	8.43551	-5.8928	1.46603e-07	1.60816e-06	7.03514
	208622_s_at	EZR	-1.38403	8.61681	-5.88714	1.49913e-07	1.63891e-06	7.01337
	64408_s_at	CALML4	-1.16178	7.32116	-5.88378	1.51913e-07	1.65448e-06	7.00045
	209173_at	AGR2	-2.04463	10.7696	-5.8758	1.56773e-07	1.69105e-06	6.96975
	210264_at	GPR35	1.16178	8.48553	5.87404	1.57867e-07	1.6972e-06	6.96297
	203675_at	NUCB2	-1.0164	6.36271	-5.8691	1.6097e-07	1.72483e-06	6.94399
	218084_x_at	FXYD5	1.34111	9.28651	5.8655	1.63274e-07	1.73595e-06	6.93014
	218847_at	IGF2BP2	1.27487	8.27966	5.86497	1.63617e-07	1.73595e-06	6.9281
	205583_s_at	ALG13	1.2883	6.77251	5.85608	1.69447e-07	1.78029e-06	6.89397
	200621_at	CSRP1	-1.14035	9.53434	-5.82129	1.94332e-07	2.0147e-06	6.76042
	218145_at	TRIB3	1.4568	8.41236	5.82059	1.94871e-07	2.0147e-06	6.75772
	221922_at	GPSM2	1.61102	8.20382	5.81971	1.95542e-07	2.0152e-06	6.75437
	65588_at	SNHG17	1.37259	7.74458	5.81765	1.97137e-07	2.02519e-06	6.74645
	213090_s_at	TAF4	1.09472	7.25952	5.81098	2.02374e-07	2.07241e-06	6.7209
	214483_s_at	ARFIP1	-1.14127	6.30646	-5.77899	2.29491e-07	2.3135e-06	6.59838
	204745_x_at	MT1G	-1.98942	8.8598	-5.759	2.48226e-07	2.474e-06	6.52193
	200927_s_at	RAB14	-1.16452	7.73553	-5.75874	2.48471e-07	2.474e-06	6.52097
	202850_at	ABCD3	-1.00618	7.82112	-5.75559	2.51564e-07	2.49712e-06	6.50892
	221577_x_at	GDF15	2.07984	8.41654	5.75236	2.54771e-07	2.51954e-06	6.49658
	209091_s_at	SH3GLB1	-1.16617	8.31703	-5.75002	2.57122e-07	2.52901e-06	6.48764
	202125_s_at	TRAK2	-1.06652	7.18938	-5.74827	2.58892e-07	2.53871e-06	6.48095
	203238_s_at	NOTCH3	1.13202	7.63169	5.74734	2.59837e-07	2.54028e-06	6.4774
	213629_x_at	MT1F	-1.81526	8.80273	-5.74492	2.62317e-07	2.5568e-06	6.46815
	203011_at	IMPA1	-1.27007	8.44367	-5.73562	2.72052e-07	2.62012e-06	6.43267
	218724_s_at	TGIF2	1.10591	5.58474	5.73146	2.7653e-07	2.64749e-06	6.41676
	214323_s_at	UPF3A	1.39356	8.81649	5.72901	2.79192e-07	2.66509e-06	6.40743
	218853_s_at	MOSPD1	1.04706	7.01136	5.72188	2.87106e-07	2.71663e-06	6.38021
	213239_at	PIBF1	1.09217	5.72131	5.72187	2.8711e-07	2.71663e-06	6.3802
	219862_s_at	NARF	1.01455	8.08084	5.71222	2.98169e-07	2.81304e-06	6.3434
	202546_at	VAMP8	-1.11283	8.9508	-5.70966	3.01167e-07	2.83307e-06	6.33365
	201487_at	CTSC	-1.19575	8.48204	-5.7074	3.03853e-07	2.85005e-06	6.32501
	209023_s_at	STAG2	1.33765	6.89643	5.70103	3.11513e-07	2.90725e-06	6.30077
	209711_at	SLC35D1	-1.11691	7.69511	-5.70084	3.11748e-07	2.90725e-06	6.30003
	201918_at	SLC25A36	1.27818	8.31498	5.69675	3.16772e-07	2.93717e-06	6.28447
	201351_s_at	YME1L1	-1.07298	8.3449	-5.68373	3.33326e-07	3.08076e-06	6.23487
	214665_s_at	CHP1	-1.07174	8.59457	-5.68309	3.34162e-07	3.08076e-06	6.23244
	213293_s_at	TRIM22	-1.65112	7.82399	-5.67652	3.42848e-07	3.13406e-06	6.20745
	204771_s_at	TTF1	1.24865	7.48408	5.66981	3.5196e-07	3.19927e-06	6.18192
	205370_x_at	DBT	1.08605	10.4413	5.65427	3.73981e-07	3.38045e-06	6.12285
	213018_at	GATAD1	1.02541	7.39169	5.6393	3.96465e-07	3.53984e-06	6.06603
	40284_at	FOXA2	1.07238	7.75412	5.63348	4.05573e-07	3.60559e-06	6.04392
	37462_i_at	SF3A2	1.13659	7.95235	5.63014	4.10891e-07	3.64286e-06	6.03125
	32137_at	JAG2	1.12225	7.94168	5.62672	4.16402e-07	3.68163e-06	6.01828
	201170_s_at	BHLHE40	1.47539	9.64987	5.61385	4.37818e-07	3.82287e-06	5.96948
	205190_at	PLS1	-1.23562	9.42713	-5.61324	4.38853e-07	3.82287e-06	5.96718
	213502_x_at	GUSBP11	-1.77317	9.3468	-5.61289	4.39464e-07	3.82287e-06	5.96583
	213664_at	SLC1A1	-1.73394	6.04716	-5.59357	4.73787e-07	4.08847e-06	5.89266
	217551_at	OR7E14P	-1.00893	5.65778	-5.58833	4.83547e-07	4.16159e-06	5.87283
	219571_s_at	ZNF12	1.35999	6.96428	5.5865	4.86993e-07	4.18013e-06	5.86592
	212840_at	UBXN7	1.14644	6.00871	5.57907	5.01279e-07	4.29137e-06	5.8378
	209095_at	DLD	-1.22924	8.2624	-5.56763	5.24077e-07	4.45122e-06	5.79454
	201096_s_at	ARF4	-1.41397	8.5768	-5.56397	5.31569e-07	4.49127e-06	5.78073
	208763_s_at	TSC22D3	-1.34853	8.6258	-5.56124	5.37234e-07	4.52732e-06	5.77042
	219017_at	ETNK1	-1.72264	5.70102	-5.559	5.41939e-07	4.54798e-06	5.76194
	221011_s_at	LBH	1.18524	8.07481	5.5584	5.43203e-07	4.54798e-06	5.75967
	210968_s_at	RTN4	-1.02431	9.2171	-5.55807	5.43902e-07	4.54798e-06	5.75842
	202139_at	AKR7A2	-1.66741	6.76002	-5.55721	5.45721e-07	4.55143e-06	5.75518
	218326_s_at	LGR4	-1.10296	6.11731	-5.54476	5.72729e-07	4.74003e-06	5.7082
	220741_s_at	PPA2	-1.01303	8.76002	-5.53898	5.85734e-07	4.82299e-06	5.68637
	203123_s_at	SLC11A2	1.08867	8.11225	5.51386	6.45634e-07	5.30272e-06	5.5917
	212595_s_at	DAZAP2	-1.44984	8.61579	-5.51052	6.54041e-07	5.35817e-06	5.57912
	212406_s_at	PCMTD2	1.39048	8.43063	5.50449	6.69517e-07	5.4711e-06	5.55638
	200803_s_at	TMBIM6	-1.12505	9.91121	-5.49692	6.8941e-07	5.58721e-06	5.52792
	200696_s_at	GSN	-1.3526	9.49634	-5.4629	7.86334e-07	6.24769e-06	5.40007
	202962_at	KIF13B	-1.02304	7.90113	-5.44775	8.3373e-07	6.59645e-06	5.3432
	203628_at	IGF1R	1.18514	7.62508	5.4254	9.08765e-07	7.13778e-06	5.25948
	202325_s_at	ATP5PF	-1.13471	9.28602	-5.42389	9.14073e-07	7.16209e-06	5.25382
	208653_s_at	CD164	-1.6769	6.57863	-5.4183	9.33988e-07	7.28286e-06	5.23288
	210907_s_at	PDCD10	-1.00982	8.68159	-5.41632	9.41145e-07	7.32102e-06	5.22547
	218729_at	LXN	-1.37233	7.17772	-5.41014	9.63793e-07	7.44968e-06	5.20237
	211980_at	COL4A1	1.34451	9.81985	5.41008	9.64031e-07	7.44968e-06	5.20213
	205632_s_at	PIP5K1B	-1.53683	7.351	-5.40669	9.76685e-07	7.49939e-06	5.18946
	213846_at	COX7C	-1.02428	7.98266	-5.40635	9.77979e-07	7.49939e-06	5.18818
	202296_s_at	RER1	-1.01117	8.93363	-5.40038	1.00073e-06	7.63763e-06	5.16585
	213485_s_at	ABCC10	1.16099	7.74556	5.37945	1.08462e-06	8.21971e-06	5.08767
	218796_at	FERMT1	1.43751	10.1383	5.37168	1.11748e-06	8.42926e-06	5.05869
	217871_s_at	MIF	1.04415	10.9441	5.36586	1.14274e-06	8.59979e-06	5.03698
	212599_at	AUTS2	1.10258	9.34588	5.35391	1.1964e-06	8.98272e-06	4.99243
	217989_at	HSD17B11	-1.02891	8.91061	-5.32352	1.34425e-06	9.97707e-06	4.87933
	211749_s_at	VAMP3	-1.22707	8.38806	-5.31196	1.4051e-06	1.0381e-05	4.83637
	205573_s_at	SNX7	-1.5049	8.02454	-5.30356	1.451e-06	1.06897e-05	4.80518
	213325_at	NECTIN3	-1.08498	4.73702	-5.29855	1.47908e-06	1.08043e-05	4.78658
	200798_x_at	MCL1	-1.06278	8.26726	-5.27876	1.59526e-06	1.15487e-05	4.71322
	222122_s_at	THOC2	1.01447	7.43299	5.27711	1.60536e-06	1.15959e-05	4.70709
	214375_at	PPFIBP1	1.3841	6.05215	5.26909	1.65531e-06	1.193e-05	4.67737
	211074_at	FOLR1	1.55334	8.79864	5.26455	1.68425e-06	1.20848e-05	4.66056
	213246_at	TMEM251	-1.13417	6.17807	-5.25798	1.72698e-06	1.23095e-05	4.63626
	208886_at	H1F0	1.16786	9.64106	5.25392	1.75392e-06	1.24529e-05	4.62125
	217927_at	SPCS1	-1.17525	9.23392	-5.2413	1.84035e-06	1.29184e-05	4.5746
	208290_s_at	EIF5	-1.40685	6.77465	-5.23026	1.91943e-06	1.33864e-05	4.5338
	207563_s_at	OGT	1.45765	8.67422	5.22559	1.95384e-06	1.3597e-05	4.51658
	207332_s_at	TFRC	-1.12301	10.1692	-5.21926	2.00145e-06	1.38391e-05	4.49323
	221899_at	N4BP2L2	1.59796	8.30531	5.21094	2.06583e-06	1.42234e-05	4.46254
	205158_at	RNASE4	-1.56521	7.67675	-5.20845	2.0855e-06	1.43284e-05	4.45335
	221452_s_at	TMEM14B	-1.07995	7.75887	-5.20779	2.09069e-06	1.43336e-05	4.45094
	218093_s_at	ANKRD10	1.08564	8.67274	5.20485	2.11422e-06	1.44643e-05	4.44009
	200984_s_at	CD59	-1.10715	8.86989	-5.20217	2.13586e-06	1.45508e-05	4.43022
	201239_s_at	SPCS2	-1.08245	8.93614	-5.19882	2.16322e-06	1.47062e-05	4.41789
	218422_s_at	RBM26	1.12545	7.29248	5.19603	2.18629e-06	1.4816e-05	4.4076
	210282_at	ZMYM2	1.45861	4.82009	5.18249	2.30161e-06	1.55167e-05	4.35778
	213349_at	TMCC1	1.04762	6.59814	5.16348	2.47368e-06	1.65048e-05	4.28791
	211678_s_at	RNF114	1.00104	9.12558	5.15848	2.521e-06	1.67859e-05	4.26956
	217996_at	PHLDA1	1.73602	7.00572	5.15503	2.5542e-06	1.69373e-05	4.25688
	212195_at	IL6ST	-1.18111	7.72073	-5.15277	2.57613e-06	1.70478e-05	4.2486
	201424_s_at	CUL4A	1.03033	6.29401	5.15191	2.58458e-06	1.70688e-05	4.24542
	205471_s_at	DACH1	1.83427	6.74274	5.15017	2.60161e-06	1.71462e-05	4.23906
	202595_s_at	LEPROTL1	-1.12072	7.02034	-5.13365	2.76947e-06	1.79599e-05	4.17849
	221760_at	MAN1A1	-1.39209	7.33348	-5.12721	2.8378e-06	1.8365e-05	4.15488
	204141_at	TUBB2A	-1.71454	7.12192	-5.1158	2.96285e-06	1.89857e-05	4.11312
	202941_at	NDUFV2	-1.01184	8.93767	-5.10811	3.05017e-06	1.93917e-05	4.08499
	215978_x_at	ZNF721	1.03064	9.32911	5.10712	3.06155e-06	1.94259e-05	4.08138
	212749_s_at	RCHY1	-1.11358	6.12961	-5.10261	3.11406e-06	1.96435e-05	4.06492
	218224_at	PNMA1	-1.22369	6.26812	-5.09873	3.16e-06	1.98558e-05	4.05074
	217967_s_at	NIBAN1	-1.45867	6.49605	-5.08199	3.36601e-06	2.10278e-05	3.98959
	211671_s_at	NR3C1	-1.03576	6.3903	-5.06501	3.58818e-06	2.21591e-05	3.92772
	216231_s_at	B2M	-1.3525	12.0553	-5.04822	3.82217e-06	2.34253e-05	3.86658
	200093_s_at	HINT1	-1.17598	9.08267	-5.03802	3.97159e-06	2.40675e-05	3.82947
	202411_at	IFI27	-1.7876	9.68888	-5.02666	4.14462e-06	2.49758e-05	3.78821
	204435_at	NUP58	1.21699	7.26518	5.01614	4.31147e-06	2.57891e-05	3.75003
	212942_s_at	CEMIP	1.92263	8.04401	5.01438	4.34008e-06	2.59124e-05	3.74363
	222251_s_at	GMEB2	1.01598	7.45306	5.0125	4.37072e-06	2.60473e-05	3.73683
	218067_s_at	ARGLU1	1.14093	9.05471	5.00004	4.57971e-06	2.7021e-05	3.69165
	202379_s_at	NKTR	1.18595	9.62574	4.99977	4.58422e-06	2.7021e-05	3.6907
	218677_at	S100A14	-1.05812	8.41566	-4.99408	4.68303e-06	2.75182e-05	3.67007
	209184_s_at	IRS2	1.31819	8.48287	4.99257	4.70961e-06	2.76092e-05	3.6646
	201032_at	BLCAP	1.15952	9.36196	4.98907	4.77169e-06	2.78386e-05	3.65194
	200704_at	LITAF	-1.07249	9.34522	-4.98768	4.79652e-06	2.79164e-05	3.64692
	208671_at	SERINC1	-1.00929	7.64043	-4.98211	4.89749e-06	2.8402e-05	3.62677
	203559_s_at	AOC1	-1.25982	9.06166	-4.97181	5.08993e-06	2.93079e-05	3.58951
	217725_x_at	SERBP1	-1.13896	7.83139	-4.95452	5.42937e-06	3.11515e-05	3.52709
	212288_at	FNBP1	-1.0251	7.34749	-4.93984	5.73504e-06	3.27312e-05	3.47415
	202149_at	NEDD9	-1.1913	6.65101	-4.93775	5.77978e-06	3.28706e-05	3.46664
	215772_x_at	SUCLG2	-1.19423	8.46939	-4.9351	5.8372e-06	3.31389e-05	3.45709
	212192_at	KCTD12	-2.02042	6.86133	-4.92288	6.10909e-06	3.45009e-05	3.4131
	207974_s_at	SKP1	-1.26167	8.97972	-4.91286	6.34125e-06	3.56875e-05	3.37706
	201133_s_at	PJA2	-1.09515	7.08995	-4.91029	6.40219e-06	3.59678e-05	3.36782
	219363_s_at	MTERF3	1.12309	7.02023	4.90922	6.4277e-06	3.60486e-05	3.36398
	210172_at	SF1	1.53933	6.9906	4.90586	6.50862e-06	3.63763e-05	3.35189
	204070_at	PLAAT4	-1.51948	7.10039	-4.9052	6.52445e-06	3.63911e-05	3.34954
	202077_at	NDUFAB1	-1.003	9.74537	-4.89543	6.76583e-06	3.7426e-05	3.31445
	212295_s_at	SLC7A1	1.01272	9.46343	4.88585	7.01084e-06	3.85835e-05	3.28009
	212887_at	SEC23A	-1.03315	7.01486	-4.85981	7.72158e-06	4.21366e-05	3.18685
	219600_s_at	TMEM50B	-1.11444	7.37254	-4.83676	8.40914e-06	4.5505e-05	3.1045
	214433_s_at	SELENBP1	-1.84084	8.98516	-4.83391	8.49829e-06	4.58341e-05	3.09432
	205483_s_at	ISG15	-2.08664	8.07541	-4.82676	8.72571e-06	4.68515e-05	3.06883
	201860_s_at	PLAT	-1.29943	6.85497	-4.80554	9.43677e-06	5.01435e-05	2.99324
	211612_s_at	IL13RA1	-1.20827	6.64584	-4.79768	9.71411e-06	5.14482e-05	2.96529
	213317_at	CLIC5	-1.51133	7.27345	-4.79031	9.98148e-06	5.27446e-05	2.9391
	219192_at	UBAP2	1.0656	7.40596	4.78847	1.00494e-05	5.29637e-05	2.93256
	209222_s_at	OSBPL2	1.10601	8.21591	4.78686	1.01092e-05	5.31923e-05	2.92684
	209248_at	GHITM	-1.01593	9.54441	-4.7581	1.12369e-05	5.82735e-05	2.82484
	220495_s_at	TXNDC15	-1.01436	7.13899	-4.73479	1.22401e-05	6.28716e-05	2.7424
	202345_s_at	FABP5	-1.35744	9.08478	-4.68931	1.44556e-05	7.24122e-05	2.5821
	201060_x_at	STOM	-1.02064	7.20581	-4.68113	1.4894e-05	7.40562e-05	2.55333
	212353_at	SULF1	2.01051	8.10414	4.68079	1.49124e-05	7.40562e-05	2.55214
	214214_s_at	C1QBP	-1.02873	7.80407	-4.67949	1.49834e-05	7.42196e-05	2.54756
	201533_at	CTNNB1	1.03747	9.60493	4.65707	1.62587e-05	7.9476e-05	2.4689
	202555_s_at	MYLK	-1.6487	8.58107	-4.64062	1.72612e-05	8.37354e-05	2.4113
	201647_s_at	SCARB2	-1.18279	5.89075	-4.63982	1.73112e-05	8.37354e-05	2.40852
	203138_at	HAT1	-1.06753	6.05083	-4.63844	1.73984e-05	8.40317e-05	2.40368
	201341_at	ENC1	1.02459	9.68457	4.62617	1.81908e-05	8.75976e-05	2.36081
	211911_x_at	HLA-B	-1.31987	11.9267	-4.609	1.93596e-05	9.25374e-05	2.30089
	201324_at	EMP1	-1.34122	7.56415	-4.60528	1.96228e-05	9.35188e-05	2.2879
	200998_s_at	CKAP4	-1.07576	8.93398	-4.59273	2.05346e-05	9.7149e-05	2.24421
	204682_at	LTBP2	1.09985	7.7854	4.57074	2.2233e-05	0.00010427	2.16778
	208988_at	KDM2A	1.02472	7.05349	4.55663	2.33948e-05	0.000109086	2.11881
	200008_s_at	GDI2	-1.22811	9.33191	-4.53285	2.54867e-05	0.00011799	2.03649
	209267_s_at	SLC39A8	-1.53581	6.52433	-4.52154	2.65439e-05	0.000121322	1.99744
	201730_s_at	TPR	1.01833	9.34967	4.50752	2.79144e-05	0.000127048	1.94908
	44790_s_at	RUBCNL	1.96595	7.94559	4.50299	2.83723e-05	0.000128409	1.93345
	205807_s_at	TUFT1	1.12343	7.96518	4.48134	3.06607e-05	0.000137611	1.85895
	210495_x_at	FN1	1.38826	11.6736	4.4798	3.08306e-05	0.000137611	1.85365
	212368_at	ZNF292	1.06359	8.5004	4.47149	3.17607e-05	0.000140791	1.82511
	201259_s_at	SYPL1	-1.63786	8.17211	-4.45331	3.38909e-05	0.000147805	1.7628
	201599_at	OAT	-1.30551	8.05335	-4.43083	3.67196e-05	0.000158856	1.68588
	210139_s_at	PMP22	-1.26355	8.52524	-4.39928	4.10776e-05	0.000174216	1.57831
	205042_at	GNE	-1.7784	6.77022	-4.35747	4.76319e-05	0.0001962	1.43641
	221208_s_at	MSANTD2	1.11493	6.23185	4.35664	4.77718e-05	0.000196429	1.4336
	201653_at	CNIH1	-1.02038	8.41253	-4.32077	5.42134e-05	0.000218474	1.31245
	209459_s_at	ABAT	1.7274	5.34496	4.31941	5.44745e-05	0.000219253	1.30785
	221829_s_at	TNPO1	1.0013	9.78184	4.31153	5.60048e-05	0.000223467	1.28132
	202403_s_at	COL1A2	1.30743	11.7011	4.28838	6.07473e-05	0.000238856	1.20352
	212560_at	SORL1	1.30993	9.44108	4.28492	6.14892e-05	0.000241187	1.1919
	204620_s_at	VCAN	1.54934	9.56516	4.26869	6.50873e-05	0.000254235	1.1375
	200760_s_at	ARL6IP5	-1.1199	8.6071	-4.26716	6.54352e-05	0.000255119	1.1324
	218258_at	POLR1D	1.08995	9.66291	4.23587	7.29913e-05	0.000280189	1.0279
	214055_x_at	PRRC2C	1.13791	7.76705	4.23495	7.3226e-05	0.000280757	1.02483
	204426_at	TMED2	-1.18948	7.04634	-4.21028	7.97942e-05	0.0003013	0.94273
	207655_s_at	BLNK	-1.18138	6.3249	-4.17752	8.9399e-05	0.000332523	0.834165
	204831_at	CDK8	1.05283	6.10648	4.16934	9.19644e-05	0.0003405	0.807152
	214235_at	CYP3A5	1.53198	8.52234	4.16233	9.42215e-05	0.000347664	0.784004
	208835_s_at	LUC7L3	1.34316	8.65954	4.15663	9.60957e-05	0.000353772	0.765204
	209619_at	CD74	-1.40565	10.4766	-4.15509	9.66108e-05	0.000354653	0.760101
	218435_at	DNAJC15	1.51147	9.70625	4.15368	9.70796e-05	0.000355373	0.755481
	214007_s_at	TWF1	-1.0971	7.17196	-4.14639	9.95551e-05	0.000362385	0.731451
	208966_x_at	IFI16	-1.16614	7.39565	-4.14567	9.9803e-05	0.000362879	0.729078
	202859_x_at	CXCL8	1.73083	8.85936	4.13395	0.000103918	0.000375731	0.690526
	212588_at	PTPRC	-1.47569	5.95156	-4.10462	0.000114949	0.000410567	0.594311
	222380_s_at	PDCD6	1.05825	7.82489	4.08231	0.000124084	0.000440279	0.52142
	201250_s_at	SLC2A1	1.02328	8.49879	4.07974	0.000125182	0.000443204	0.513022
	212185_x_at	MT2A	-1.22423	10.4921	-4.07369	0.000127798	0.000450003	0.493317
	214453_s_at	IFI44	-1.47048	6.03227	-4.06991	0.00012946	0.000455362	0.481002
	205767_at	EREG	1.8677	6.90765	4.06008	0.000133881	0.000467861	0.449014
	204285_s_at	PMAIP1	1.12685	7.1401	3.99445	0.000167357	0.000568894	0.236588
	200866_s_at	PSAP	-1.27016	9.39404	-3.99382	0.000167717	0.000569499	0.234543
	211990_at	HLA-DPA1	-1.67514	9.45146	-3.97406	0.000179304	0.000601896	0.171018
	219148_at	PBK	-1.08075	5.35491	-3.97175	0.000180713	0.000605369	0.163579
	212335_at	GNS	-1.12614	5.95885	-3.95529	0.000191026	0.000634378	0.110827
	212190_at	SERPINE2	1.33818	9.34197	3.89697	0.000232326	0.000748066	-0.0750379
	218723_s_at	RGCC	1.1586	7.36445	3.88775	0.000239598	0.000766905	-0.104284
	211896_s_at	DCN	-1.76822	8.89692	-3.84137	0.000279599	0.000875877	-0.250672
	222108_at	AMIGO2	1.24511	7.22944	3.80247	0.000318009	0.000980072	-0.372591
	200832_s_at	SCD	1.2042	8.66009	3.79689	0.000323921	0.000991683	-0.390028
	218859_s_at	ESF1	1.09395	6.7925	3.77717	0.000345656	0.00104635	-0.451483
	217294_s_at	ENO1	-1.59281	8.87694	-3.77596	0.000347034	0.00104953	-0.455247
	204326_x_at	MT1X	-1.39923	8.44521	-3.7752	0.000347893	0.00105115	-0.457586
	202237_at	NNMT	1.21033	8.24144	3.76878	0.000355318	0.00107158	-0.477562
	201028_s_at	CD99	-1.14611	8.35255	-3.76829	0.000355888	0.0010723	-0.479078
	209774_x_at	CXCL2	1.27909	7.90325	3.68343	0.000469485	0.00135648	-0.74078
	213880_at	LGR5	2.32936	7.59787	3.65583	0.000513367	0.00146218	-0.82506
	205668_at	LY75	1.05572	7.93499	3.644	0.000533342	0.00150865	-0.861042
	203416_at	CD53	-1.03352	8.37759	-3.6385	0.000542892	0.00153165	-0.877768
	202946_s_at	BTBD3	-1.01184	7.09109	-3.63651	0.000546378	0.00153746	-0.8838
	217356_s_at	PGK1	-1.19785	9.51507	-3.63062	0.000556843	0.00156012	-0.901675
	204324_s_at	GOLIM4	1.09967	7.45461	3.58614	0.000642233	0.00175826	-1.036
	202834_at	AGT	1.1992	7.50807	3.56185	0.000693985	0.00188243	-1.10889
	201041_s_at	DUSP1	-1.11742	9.80517	-3.53881	0.000746729	0.00200866	-1.17773
	207076_s_at	ASS1	-1.07263	9.61842	-3.52698	0.000775245	0.00208018	-1.21293
	201427_s_at	SELENOP	-1.09256	10.1931	-3.52495	0.000780251	0.00208745	-1.21898
	208170_s_at	TRIM31	-1.29813	6.15642	-3.5211	0.000789827	0.00211055	-1.23043
	200641_s_at	YWHAZ	-1.08641	9.41069	-3.49177	0.000866427	0.00227209	-1.3173
	204464_s_at	EDNRA	1.13712	6.56056	3.46959	0.000928999	0.00240499	-1.38269
	219850_s_at	EHF	-1.36998	6.78586	-3.44709	0.000996814	0.00255197	-1.4487
	201617_x_at	CALD1	-1.4378	6.04751	-3.41752	0.00109311	0.00276352	-1.53503
	217478_s_at	HLA-DMA	-1.15488	8.06015	-3.39526	0.00117134	0.00292926	-1.59969
	202388_at	RGS2	-1.27656	7.83479	-3.36733	0.00127699	0.00316654	-1.68038
	201462_at	SCRN1	1.06386	8.25649	3.34823	0.00135432	0.0033353	-1.73528
	209803_s_at	PHLDA2	1.15072	7.77926	3.32778	0.00144206	0.00352189	-1.79385
	203896_s_at	PLCB4	1.59208	8.03905	3.32355	0.00146085	0.0035624	-1.80592
	201859_at	SRGN	-1.23036	8.00444	-3.27839	0.00167651	0.00399498	-1.93421
	205892_s_at	FABP1	-1.76084	10.5594	-3.22447	0.00197315	0.00461685	-2.08571
	208121_s_at	PTPRO	1.40588	7.69571	3.19006	0.00218759	0.00505285	-2.18148
	221730_at	COL5A2	1.12863	8.31655	3.16202	0.00237822	0.00544267	-2.25894
	206698_at	XK	-1.23894	6.3707	-3.13239	0.00259652	0.00587987	-2.34025
	212768_s_at	OLFM4	-2.98995	8.75809	-3.12212	0.00267644	0.00603552	-2.3683
	200897_s_at	PALLD	-1.01403	9.09428	-3.05999	0.00321128	0.00705	-2.53656
	215425_at	BTG3	1.11297	6.12657	3.0356	0.00344731	0.00747477	-2.60194
	209156_s_at	COL6A2	-1.09032	9.16047	-2.98172	0.00402697	0.00852833	-2.74494

## Sheet: Liver_vs_primary
		ID	logFC	AveExpr	t	P.Value	adj.P.Val	B
	214710_s_at	CCNB1	-1.42917	6.83405	-8.959	5.6914e-13	1.06151e-09	19.2518
	203362_s_at	MAD2L1	-1.43091	6.13244	-8.89617	7.34752e-13	1.06151e-09	19.0047
	217933_s_at	LAP3	-1.62356	8.23082	-8.82436	9.84093e-13	1.06151e-09	18.7219
	203138_at	HAT1	-1.38115	6.05083	-8.74181	1.3774e-12	1.11432e-09	18.3964
	201261_x_at	BGN	1.44433	8.84063	8.51615	3.45874e-12	2.2385e-09	17.505
	201237_at	CAPZA2	-1.15905	7.37255	-8.39869	5.58963e-12	3.01467e-09	17.0402
	201435_s_at	EIF4E	-1.3618	7.62025	-8.30739	8.12012e-12	3.75381e-09	16.6785
	200806_s_at	HSPD1	-1.28899	10.2756	-8.271	9.42384e-12	3.81194e-09	16.5343
	213911_s_at	H2AFZ	-1.18851	9.74078	-8.16856	1.43328e-11	4.89303e-09	16.1281
	201890_at	RRM2	-1.76039	7.52762	-8.1555	1.51206e-11	4.89303e-09	16.0763
	209861_s_at	METAP2	-1.0688	7.52403	-8.12078	1.74305e-11	5.12773e-09	15.9386
	207332_s_at	TFRC	-1.18757	10.1692	-8.03994	2.42732e-11	6.54567e-09	15.6178
	202736_s_at	LSM4	-1.27929	7.88895	-7.9784	3.12332e-11	7.77466e-09	15.3736
	207507_s_at	ATP5MC3	-1.32774	9.84657	-7.91234	4.09425e-11	9.46357e-09	15.1113
	218622_at	NUP37	-0.929847	7.56514	-7.89517	4.39272e-11	9.47655e-09	15.0432
	207791_s_at	RAB1A	-1.25739	6.72318	-7.87739	4.72467e-11	9.55565e-09	14.9726
	201457_x_at	BUB3	-1.00571	8.34742	-7.82929	5.7539e-11	1.09527e-08	14.7817
	201351_s_at	YME1L1	-1.01016	8.3449	-7.79473	6.62932e-11	1.1918e-08	14.6445
	201897_s_at	CKS1B	-0.877299	8.2419	-7.74498	8.12855e-11	1.38442e-08	14.447
	202899_s_at	SRSF3	-0.941793	9.27828	-7.7261	8.78206e-11	1.42094e-08	14.372
	204331_s_at	MRPS12	-1.30457	7.4824	-7.7122	9.29708e-11	1.43264e-08	14.3168
	200072_s_at	HNRNPM	-0.965197	9.03364	-7.68592	1.03538e-10	1.46158e-08	14.2125
	205133_s_at	HSPE1	-0.907221	8.31755	-7.68511	1.03883e-10	1.46158e-08	14.2093
	200750_s_at	RAN	-1.0757	9.68766	-7.66751	1.11651e-10	1.4627e-08	14.1395
	40446_at	PHF1	0.665604	8.59858	7.66457	1.13002e-10	1.4627e-08	14.1278
	200059_s_at	RHOA	-1.52258	10.4609	-7.64614	1.21863e-10	1.51673e-08	14.0547
	214911_s_at	BRD2	0.912026	9.14972	7.62053	1.35345e-10	1.55115e-08	13.953
	208909_at	UQCRFS1	-1.34176	9.83576	-7.61782	1.36853e-10	1.55115e-08	13.9423
	209875_s_at	SPP1	2.61503	8.80382	7.61034	1.41115e-10	1.55115e-08	13.9126
	212520_s_at	SMARCA4	0.937702	8.14129	7.60573	1.43803e-10	1.55115e-08	13.8943
	217725_x_at	SERBP1	-1.18885	7.83139	-7.53335	1.93422e-10	2.01907e-08	13.6071
	202209_at	LSM3	-0.842165	8.51434	-7.47037	2.50315e-10	2.53131e-08	13.3573
	209080_x_at	GLRX3	-0.976077	7.98915	-7.45841	2.62874e-10	2.57776e-08	13.3099
	201923_at	PRDX4	-1.17048	9.23626	-7.43252	2.92249e-10	2.78152e-08	13.2073
	202503_s_at	PCLAF	-1.11762	8.60593	-7.40415	3.28232e-10	3.03474e-08	13.0948
	217914_at	TPCN1	0.587611	8.16256	7.37851	3.64532e-10	3.27673e-08	12.9932
	210754_s_at	LYN	-0.927885	7.40653	-7.33881	4.28797e-10	3.71302e-08	12.836
	203964_at	NMI	-0.941293	7.57183	-7.33306	4.39004e-10	3.71302e-08	12.8132
	200693_at	YWHAQ	-0.959926	10.2186	-7.32837	4.4749e-10	3.71302e-08	12.7946
	220199_s_at	AIDA	-1.03887	6.37512	-7.30882	4.84739e-10	3.92153e-08	12.7172
	202246_s_at	CDK4	-0.724039	9.16009	-7.22808	6.74219e-10	5.3214e-08	12.3976
	204026_s_at	ZWINT	-0.880407	8.30524	-7.22075	6.94729e-10	5.35272e-08	12.3686
	203087_s_at	KIF2A	-0.777575	6.84218	-7.20162	7.51179e-10	5.65306e-08	12.2929
	200692_s_at	HSPA9	-0.722166	8.33583	-7.16883	8.58791e-10	6.31601e-08	12.1633
	203117_s_at	PAN2	0.685176	7.28169	7.15405	9.1221e-10	6.5437e-08	12.1048
	221452_s_at	TMEM14B	-1.01776	7.75887	-7.14926	9.30192e-10	6.5437e-08	12.0859
	221139_s_at	CSAD	0.646904	5.71607	7.10207	1.12774e-09	7.76458e-08	11.8995
	218830_at	RPL26L1	-0.771267	7.99487	-7.08778	1.19541e-09	8.03945e-08	11.843
	201520_s_at	GRSF1	-0.906052	8.55212	-7.08332	1.21735e-09	8.03945e-08	11.8254
	218188_s_at	TIMM13	-0.724154	8.56604	-7.07096	1.28029e-09	8.28602e-08	11.7766
	221899_at	N4BP2L2	1.4854	8.30531	7.05606	1.36045e-09	8.6322e-08	11.7178
	203380_x_at	SRSF5	0.688382	9.50189	7.04735	1.40963e-09	8.77225e-08	11.6834
	201014_s_at	PAICS	-1.11122	7.67618	-7.03552	1.47928e-09	9.032e-08	11.6367
	200052_s_at	ILF2	-0.861736	8.17195	-7.00965	1.64368e-09	9.84993e-08	11.5347
	203316_s_at	SNRPE	-0.707012	9.3773	-6.99483	1.74599e-09	1.0219e-07	11.4762
	202077_at	NDUFAB1	-0.982657	9.74537	-6.98648	1.8064e-09	1.0219e-07	11.4433
	202779_s_at	UBE2S	-1.0468	8.20745	-6.98385	1.82585e-09	1.0219e-07	11.4329
	214274_s_at	ACAA1	0.855142	7.50582	6.98307	1.83159e-09	1.0219e-07	11.4299
	219176_at	MAIP1	-0.717917	7.86894	-6.93941	2.18788e-09	1.2e-07	11.2578
	217777_s_at	HACD3	-0.938867	6.91177	-6.92118	2.35634e-09	1.2592e-07	11.186
	201946_s_at	CCT2	-1.07606	8.1955	-6.9169	2.39773e-09	1.2592e-07	11.1691
	213593_s_at	TRA2A	1.42862	7.95859	6.91538	2.41255e-09	1.2592e-07	11.1632
	204524_at	PDPK1	0.978681	6.96768	6.90201	2.54737e-09	1.30846e-07	11.1105
	201930_at	MCM6	-0.724628	8.63034	-6.89113	2.66269e-09	1.34632e-07	11.0677
	211569_s_at	HADH	-0.99723	6.80317	-6.88293	2.75287e-09	1.3705e-07	11.0354
	206134_at	ADAMDEC1	-1.80226	6.40448	-6.8714	2.88497e-09	1.41451e-07	10.9901
	219935_at	ADAMTS5	0.730588	5.80614	6.85766	3.05074e-09	1.47346e-07	10.936
	201321_s_at	SMARCC2	0.636817	7.38997	6.85022	3.14431e-09	1.47905e-07	10.9068
	201476_s_at	RRM1	-0.93319	6.81106	-6.84948	3.15373e-09	1.47905e-07	10.9039
	200096_s_at	ATP6V0E1	-0.846176	9.30186	-6.84255	3.24386e-09	1.49959e-07	10.8766
	213792_s_at	INSR	0.875536	7.91191	6.82844	3.43515e-09	1.56565e-07	10.8211
	209104_s_at	NHP2	-0.648229	9.54495	-6.82426	3.49404e-09	1.57038e-07	10.8047
	203022_at	RNASEH2A	-0.613274	6.78946	-6.80342	3.80246e-09	1.68558e-07	10.7228
	201317_s_at	PSMA2	-0.921484	9.65968	-6.79901	3.87119e-09	1.69286e-07	10.7055
	209444_at	RAP1GDS1	-0.743007	6.77972	-6.79063	4.00509e-09	1.71751e-07	10.6726
	200669_s_at	UBE2D3	-0.830048	8.78616	-6.78877	4.03556e-09	1.71751e-07	10.6652
	200778_s_at	SEPTIN2	-0.997631	8.72828	-6.78566	4.08677e-09	1.71751e-07	10.653
	218042_at	COPS4	-0.956817	7.39187	-6.77767	4.22141e-09	1.75134e-07	10.6217
	200892_s_at	TRA2B	-0.918955	7.92941	-6.75778	4.57614e-09	1.87448e-07	10.5436
	218603_at	HECA	0.540683	8.43142	6.75454	4.63664e-09	1.87485e-07	10.5309
	213226_at	CCNA2	-0.902957	6.80849	-6.75157	4.69292e-09	1.87485e-07	10.5192
	210978_s_at	TAGLN2	-0.852377	9.43616	-6.71931	5.34844e-09	2.11068e-07	10.3927
	200880_at	DNAJA1	-0.858986	8.39944	-6.71109	5.52972e-09	2.15592e-07	10.3604
	201322_at	ATP5F1B	-0.834905	10.5455	-6.70193	5.73863e-09	2.21074e-07	10.3245
	204538_x_at	NPIPA1	0.788251	10.5491	6.6915	5.98632e-09	2.24908e-07	10.2837
	213546_at	DKFZP586I1420	0.914859	8.4572	6.68965	6.03135e-09	2.24908e-07	10.2764
	212318_at	TNPO3	0.705424	8.28201	6.68664	6.10529e-09	2.24908e-07	10.2646
	219449_s_at	TMEM70	-0.939967	8.79991	-6.6862	6.11617e-09	2.24908e-07	10.2629
	202069_s_at	IDH3A	-0.875033	6.60446	-6.67986	6.27536e-09	2.28169e-07	10.238
	206052_s_at	SLBP	-0.83458	7.69658	-6.67689	6.35126e-09	2.28363e-07	10.2264
	211015_s_at	HSPA4	-0.733704	6.70806	-6.66384	6.69576e-09	2.38104e-07	10.1753
	201069_at	MMP2	-1.4574	8.79993	-6.65524	6.93299e-09	2.42155e-07	10.1416
	208074_s_at	AP2S1	-0.657933	8.41145	-6.6543	6.95935e-09	2.42155e-07	10.1379
	209468_at	LRP5	0.79425	7.6781	6.65004	7.08041e-09	2.43747e-07	10.1213
	217356_s_at	PGK1	-1.49806	9.51507	-6.61414	8.18688e-09	2.78871e-07	9.9808
	209110_s_at	RGL2	0.610987	8.44135	6.60745	8.41112e-09	2.83525e-07	9.95466
	204186_s_at	PPID	-1.04064	6.45165	-6.59529	8.83514e-09	2.94747e-07	9.90709
	202102_s_at	BRD4	0.72004	9.05561	6.59097	8.99067e-09	2.96605e-07	9.89021
	218646_at	HPF1	-0.672993	7.42518	-6.58868	9.07414e-09	2.96605e-07	9.88127
	207974_s_at	SKP1	-1.16111	8.97972	-6.58609	9.1695e-09	2.96677e-07	9.87116
	221656_s_at	ARHGEF10L	0.652234	8.04457	6.58367	9.25971e-09	2.96677e-07	9.86169
	204020_at	PURA	0.724658	8.22588	6.56747	9.88575e-09	3.1363e-07	9.79841
	200747_s_at	NUMA1	0.6788	8.98863	6.5618	1.01148e-08	3.1778e-07	9.77626
	202688_at	TNFSF10	-0.966462	8.47708	-6.54535	1.08092e-08	3.3502e-07	9.71203
	201784_s_at	C11orf58	-0.743599	8.19562	-6.54395	1.08705e-08	3.3502e-07	9.70656
	205573_s_at	SNX7	-1.27404	8.02454	-6.54049	1.10233e-08	3.36523e-07	9.69307
	203554_x_at	PTTG1	-0.847256	9.09338	-6.53501	1.127e-08	3.4084e-07	9.67166
	216591_s_at	SDHC	-0.921345	7.54963	-6.52223	1.18661e-08	3.50842e-07	9.62182
	218465_at	TMEM33	-0.774088	7.13643	-6.52184	1.18847e-08	3.50842e-07	9.6203
	202113_s_at	SNX2	-1.10676	6.60173	-6.51985	1.19806e-08	3.50842e-07	9.61253
	208610_s_at	SRRM2	1.11175	9.00329	6.51874	1.20344e-08	3.50842e-07	9.6082
	211762_s_at	KPNA2	-0.777745	8.68721	-6.51087	1.24226e-08	3.58925e-07	9.57749
	217972_at	CHCHD3	-0.614377	8.34546	-6.50385	1.27792e-08	3.64552e-07	9.55013
	200030_s_at	SLC25A3	-0.71537	11.0877	-6.50262	1.28427e-08	3.64552e-07	9.54534
	200956_s_at	SSRP1	-0.549698	7.73326	-6.49742	1.31146e-08	3.69033e-07	9.52508
	202678_at	GTF2A2	-0.724527	8.573	-6.4905	1.34858e-08	3.76208e-07	9.49809
	204900_x_at	SAP30	-0.68626	5.28818	-6.45795	1.53752e-08	4.25249e-07	9.37131
	200658_s_at	PHB	-0.891504	8.50972	-6.44106	1.64571e-08	4.47523e-07	9.30556
	203083_at	THBS2	1.53672	9.48516	6.43265	1.70234e-08	4.59063e-07	9.27285
	218156_s_at	TSR1	-0.851338	5.53163	-6.43052	1.717e-08	4.59191e-07	9.26456
	201259_s_at	SYPL1	-1.62249	8.17211	-6.42623	1.74691e-08	4.6336e-07	9.24786
	202107_s_at	MCM2	-0.705002	7.97667	-6.41142	1.85413e-08	4.80241e-07	9.19028
	202995_s_at	FBLN1	-1.72343	6.72761	-6.41074	1.85923e-08	4.80241e-07	9.18762
	204875_s_at	GMDS	-1.14662	8.11433	-6.41028	1.86267e-08	4.80241e-07	9.18584
	208644_at	PARP1	-0.549099	8.15146	-6.40931	1.86991e-08	4.80241e-07	9.18208
	201075_s_at	SMARCC1	-0.81473	7.29867	-6.40139	1.93048e-08	4.91892e-07	9.15127
	201872_s_at	ABCE1	-0.724124	7.61484	-6.39835	1.95417e-08	4.9404e-07	9.13948
	213242_x_at	CEP170B	0.597902	9.09406	6.39638	1.96974e-08	4.94114e-07	9.13181
	215952_s_at	OAZ1	-0.750597	9.49045	-6.39235	2.00193e-08	4.98326e-07	9.11614
	203371_s_at	NDUFB3	-0.684468	8.87435	-6.38745	2.04172e-08	5.04351e-07	9.09711
	218049_s_at	MRPL13	-1.28724	6.86948	-6.3808	2.097e-08	5.14083e-07	9.07129
	217883_at	MMADHC	-0.78595	9.55325	-6.37802	2.12058e-08	5.14694e-07	9.06048
	200798_x_at	MCL1	-0.881344	8.26726	-6.37676	2.1313e-08	5.14694e-07	9.0556
	208161_s_at	ABCC3	1.01327	8.79691	6.37488	2.14743e-08	5.14748e-07	9.04832
	201274_at	PSMA5	-0.704117	8.66959	-6.36164	2.26479e-08	5.38887e-07	8.99689
	217860_at	NDUFA10	-0.558754	9.14347	-6.34712	2.40074e-08	5.67066e-07	8.94054
	208726_s_at	EIF2S2	-0.850176	9.64871	-6.3401	2.46932e-08	5.79037e-07	8.91332
	213018_at	GATAD1	0.789214	7.39169	6.32252	2.64979e-08	6.16886e-07	8.84515
	212285_s_at	AGRN	0.762467	8.41354	6.313	2.75285e-08	6.36302e-07	8.80828
	214683_s_at	CLK1	0.872056	6.75787	6.30409	2.85295e-08	6.54762e-07	8.77376
	202553_s_at	SYF2	0.521735	8.1569	6.30166	2.88095e-08	6.56532e-07	8.76432
	210976_s_at	PFKM	-0.693665	8.57186	-6.27486	3.20747e-08	7.25619e-07	8.66058
	209389_x_at	DBI	-0.812412	9.99525	-6.27217	3.24217e-08	7.25619e-07	8.65018
	209050_s_at	RALGDS	0.698074	8.80381	6.27147	3.25138e-08	7.25619e-07	8.64744
	213311_s_at	TCF25	0.810031	8.04484	6.2656	3.32866e-08	7.37778e-07	8.62475
	204170_s_at	CKS2	-0.912056	8.70258	-6.25758	3.43721e-08	7.56653e-07	8.59374
	201503_at	G3BP1	-0.547174	7.86812	-6.2485	3.5645e-08	7.79373e-07	8.55861
	200889_s_at	SSR1	-0.883436	7.19988	-6.2405	3.68031e-08	7.99295e-07	8.52772
	202450_s_at	CTSK	-1.14435	8.51356	-6.22517	3.9131e-08	8.44187e-07	8.46847
	217927_at	SPCS1	-0.957616	9.23392	-6.2211	3.97722e-08	8.52336e-07	8.45277
	209095_at	DLD	-0.942472	8.2624	-6.21826	4.02276e-08	8.56425e-07	8.44177
	221794_at	DOCK6	0.54829	7.8537	6.21496	4.07603e-08	8.62093e-07	8.42906
	207966_s_at	GLG1	0.710622	9.24117	6.21008	4.15642e-08	8.73388e-07	8.4102
	206116_s_at	TPM1	-1.26931	8.23466	-6.19631	4.3914e-08	9.16811e-07	8.35707
	204470_at	CXCL1	-1.35674	7.89295	-6.19089	4.48753e-08	9.30875e-07	8.33616
	217946_s_at	SAE1	-0.591912	7.94959	-6.1825	4.64041e-08	9.56457e-07	8.3038
	218960_at	TMPRSS4	0.656911	8.84943	6.17844	4.71626e-08	9.65937e-07	8.28814
	215071_s_at	HIST1H2AC	1.26278	7.42141	6.17321	4.81578e-08	9.75809e-07	8.26797
	217940_s_at	NAXD	0.789947	9.18696	6.1715	4.8487e-08	9.75809e-07	8.26139
	221778_at	KDM7A	0.640369	7.87823	6.17118	4.85492e-08	9.75809e-07	8.26015
	209688_s_at	CCDC93	0.648502	7.04021	6.16581	4.96002e-08	9.9078e-07	8.23947
	203318_s_at	ZNF148	0.5942	8.62431	6.14832	5.31849e-08	1.05587e-06	8.17208
	212081_x_at	PRRC2A	0.50979	8.2406	6.14572	5.37382e-08	1.06035e-06	8.16208
	205394_at	CHEK1	-0.554029	4.75843	-6.14415	5.40769e-08	1.06056e-06	8.15602
	214016_s_at	SFPQ	0.872031	7.66468	6.13761	5.55052e-08	1.07746e-06	8.13084
	208848_at	ADH5	-0.866882	7.00624	-6.12819	5.76289e-08	1.11004e-06	8.09458
	202690_s_at	SNRPD1	-0.784813	8.23308	-6.11265	6.13074e-08	1.17391e-06	8.03484
	208828_at	POLE3	-0.869408	7.01655	-6.10984	6.19972e-08	1.18013e-06	8.02403
	216996_s_at	FASTKD2	-0.533166	7.59115	-6.10758	6.25581e-08	1.18385e-06	8.01534
	218618_s_at	FNDC3B	0.736552	9.00854	6.0986	6.48352e-08	1.21981e-06	7.98082
	211527_x_at	VEGFA	1.26485	8.27434	6.09325	6.62321e-08	1.23888e-06	7.96024
	205412_at	ACAT1	-1.07588	8.34698	-6.08995	6.71077e-08	1.24659e-06	7.94756
	209138_x_at	IGLC1	-2.39048	10.8757	-6.08786	6.76681e-08	1.24659e-06	7.93953
	208643_s_at	XRCC5	-0.664779	9.00583	-6.08737	6.77999e-08	1.24659e-06	7.93765
	213596_at	CASP4	0.510829	5.19343	6.08528	6.83659e-08	1.24791e-06	7.92962
	210052_s_at	TPX2	-0.974559	8.25352	-6.08426	6.86426e-08	1.24791e-06	7.92572
	203429_s_at	SUCO	0.666765	7.3109	6.07616	7.08903e-08	1.28157e-06	7.89462
	214271_x_at	RPL12	0.548241	11.8696	6.07144	7.22336e-08	1.2986e-06	7.87649
	201198_s_at	PSMD1	-0.601299	8.4533	-6.06303	7.46891e-08	1.33533e-06	7.84422
	202593_s_at	GDE1	-1.17204	7.82133	-6.05866	7.59977e-08	1.35126e-06	7.82746
	209852_x_at	PSME3	-0.551052	8.55777	-6.05627	7.6725e-08	1.35446e-06	7.81826
	217294_s_at	ENO1	-1.75324	8.87694	-6.05441	7.72917e-08	1.35446e-06	7.81116
	221676_s_at	CORO1C	-0.54411	8.75299	-6.05395	7.74336e-08	1.35446e-06	7.80939
	218456_at	CAPRIN2	0.698932	7.54799	6.04857	7.91068e-08	1.37629e-06	7.78875
	202613_at	CTPS1	-0.696133	6.72704	-6.0472	7.95397e-08	1.37642e-06	7.78348
	202548_s_at	ARHGEF7	0.654878	9.07822	6.03961	8.19734e-08	1.41099e-06	7.75439
	204426_at	TMED2	-1.16854	7.04634	-6.02511	8.68303e-08	1.47886e-06	7.69883
	219148_at	PBK	-1.12502	5.35491	-6.02257	8.77113e-08	1.48604e-06	7.68909
	214214_s_at	C1QBP	-0.908579	7.80407	-6.02042	8.84625e-08	1.49096e-06	7.68086
	200820_at	PSMD8	-0.691767	9.01502	-6.01294	9.11294e-08	1.51637e-06	7.65219
	208886_at	H1F0	0.917343	9.64106	6.01161	9.16113e-08	1.51637e-06	7.6471
	222231_s_at	LRRC59	-0.693521	9.09862	-6.01071	9.19374e-08	1.51637e-06	7.64368
	201345_s_at	UBE2D2	-0.716729	8.77183	-6.0105	9.20136e-08	1.51637e-06	7.64288
	200877_at	CCT4	-0.716392	10.3246	-6.00968	9.23133e-08	1.51637e-06	7.63974
	202705_at	CCNB2	-0.652964	7.75227	-6.00501	9.40402e-08	1.53302e-06	7.62185
	201096_s_at	ARF4	-1.0475	8.5768	-6.00438	9.42742e-08	1.53302e-06	7.61945
	204094_s_at	TSC22D2	0.775476	7.45452	5.99664	9.72138e-08	1.57292e-06	7.58982
	212899_at	CDK19	0.726643	7.27277	5.99366	9.8369e-08	1.58369e-06	7.57842
	200093_s_at	HINT1	-0.959787	9.08267	-5.98965	9.99435e-08	1.60107e-06	7.5631
	202868_s_at	POP4	-0.535257	7.51412	-5.9858	1.01482e-07	1.61365e-06	7.54835
	208767_s_at	LAPTM4B	-1.37401	8.69971	-5.98459	1.01969e-07	1.61365e-06	7.54374
	212655_at	ZCCHC14	0.648451	7.91015	5.98396	1.02225e-07	1.61365e-06	7.54132
	208881_x_at	IDI1	-0.766603	8.46324	-5.97956	1.0402e-07	1.63403e-06	7.52452
	218265_at	SECISBP2	0.620359	6.8163	5.97491	1.05954e-07	1.6536e-06	7.50675
	205078_at	PIGF	-0.726017	5.90862	-5.9738	1.06421e-07	1.6536e-06	7.5025
	221492_s_at	ATG3	-0.757362	7.45917	-5.97291	1.06799e-07	1.6536e-06	7.49908
	205583_s_at	ALG13	0.90181	6.77251	5.97134	1.07466e-07	1.656e-06	7.49307
	201912_s_at	GSPT1	-0.94982	8.12481	-5.96906	1.0844e-07	1.66309e-06	7.48436
	201059_at	CTTN	0.770398	8.86803	5.96539	1.10026e-07	1.67946e-06	7.47035
	212041_at	ATP6V0D1	-0.859092	9.19057	-5.96184	1.11583e-07	1.69489e-06	7.4568
	219079_at	CYB5R4	-0.662341	6.19327	-5.96002	1.12393e-07	1.69489e-06	7.44982
	218350_s_at	GMNN	-0.947607	7.52398	-5.95953	1.12609e-07	1.69489e-06	7.44797
	218180_s_at	EPS8L2	0.698699	8.31901	5.95727	1.13621e-07	1.70221e-06	7.43933
	212506_at	PICALM	0.538803	8.96204	5.94397	1.1976e-07	1.78592e-06	7.38856
	200641_s_at	YWHAZ	-1.26907	9.41069	-5.94165	1.20865e-07	1.79413e-06	7.3797
	56256_at	SIDT2	0.640614	8.24594	5.93695	1.23134e-07	1.81946e-06	7.36176
	201386_s_at	DHX15	-0.600776	9.24529	-5.92918	1.26974e-07	1.86768e-06	7.33213
	220741_s_at	PPA2	-0.743632	8.76002	-5.92288	1.3018e-07	1.89758e-06	7.30808
	32099_at	SAFB2	0.629776	7.55271	5.91298	1.35374e-07	1.96445e-06	7.27034
	205181_at	ZSCAN9	0.586272	6.68887	5.90268	1.40992e-07	2.03682e-06	7.23112
	208699_x_at	TKT	-0.76894	9.10253	-5.89386	1.45991e-07	2.09967e-06	7.19752
	213956_at	CEP350	0.833603	7.10197	5.88515	1.51096e-07	2.16349e-06	7.16436
	200710_at	ACADVL	0.742652	9.40409	5.88263	1.52606e-07	2.17025e-06	7.15477
	221500_s_at	STX16	0.64073	9.36872	5.88213	1.5291e-07	2.17025e-06	7.15285
	208666_s_at	ST13	-0.993135	6.53009	-5.86128	1.66011e-07	2.3357e-06	7.07358
	217919_s_at	MRPL42	-0.643237	8.0695	-5.85263	1.71767e-07	2.40622e-06	7.04071
	202446_s_at	PLSCR1	-0.835591	9.03722	-5.85122	1.72727e-07	2.40924e-06	7.03534
	218597_s_at	CISD1	-0.894608	6.91592	-5.845	1.77013e-07	2.45795e-06	7.0117
	201807_at	VPS26A	-0.569262	9.15995	-5.84365	1.77959e-07	2.45795e-06	7.00656
	201619_at	PRDX3	-0.764635	8.90067	-5.84288	1.78498e-07	2.45795e-06	7.00365
	211755_s_at	ATP5PB	-0.935194	9.78291	-5.84113	1.79733e-07	2.46448e-06	6.99699
	211257_x_at	ZNF638	0.545998	8.83405	5.82063	1.94836e-07	2.6603e-06	6.9192
	200039_s_at	PSMB2	-0.659483	9.26779	-5.8134	2.00461e-07	2.72559e-06	6.89176
	200751_s_at	HNRNPC	-0.678	7.76089	-5.80853	2.04337e-07	2.76667e-06	6.8733
	216231_s_at	B2M	-1.06692	12.0553	-5.80094	2.10522e-07	2.83109e-06	6.84455
	201180_s_at	GNAI3	-0.646906	8.78354	-5.79971	2.11543e-07	2.83109e-06	6.83989
	203557_s_at	PCBD1	-0.664519	8.10265	-5.79794	2.13023e-07	2.83109e-06	6.83317
	222024_s_at	AKAP13	0.838619	7.42665	5.79783	2.13114e-07	2.83109e-06	6.83275
	34206_at	ARAP1	0.532843	8.2152	5.79531	2.15238e-07	2.83109e-06	6.8232
	213670_x_at	NSUN5P1	0.771896	8.35804	5.79508	2.15435e-07	2.83109e-06	6.82231
	212751_at	UBE2N	-0.751597	7.27083	-5.7945	2.15924e-07	2.83109e-06	6.82013
	215416_s_at	STOML2	-0.864651	8.13437	-5.7943	2.16094e-07	2.83109e-06	6.81937
	206059_at	ZNF91	0.907507	8.52182	5.78577	2.23458e-07	2.90296e-06	6.78707
	218477_at	TMEM14A	-0.648926	8.0932	-5.78436	2.24699e-07	2.90296e-06	6.78173
	200657_at	SLC25A5	-1.10798	11.2193	-5.78359	2.25376e-07	2.90296e-06	6.77883
	219189_at	FBXL6	0.88135	7.23221	5.78341	2.25541e-07	2.90296e-06	6.77813
	208714_at	NDUFV1	-0.519252	9.28522	-5.78282	2.26065e-07	2.90296e-06	6.77589
	204279_at	PSMB9	-1.18781	8.49258	-5.77915	2.29347e-07	2.92717e-06	6.76199
	210563_x_at	CFLAR	-0.669154	8.14599	-5.77869	2.2976e-07	2.92717e-06	6.76026
	221518_s_at	USP47	0.51688	8.09011	5.77585	2.32334e-07	2.94836e-06	6.74952
	213301_x_at	TRIM24	0.885381	7.08285	5.77259	2.35326e-07	2.96824e-06	6.73719
	203053_at	BCAS2	-0.569482	7.13602	-5.77138	2.36454e-07	2.96824e-06	6.73258
	202427_s_at	MPC2	-0.729306	9.01708	-5.77116	2.36652e-07	2.96824e-06	6.73177
	201487_at	CTSC	-0.829842	8.48204	-5.7698	2.37919e-07	2.97261e-06	6.72663
	204023_at	RFC4	-0.656313	7.75851	-5.7644	2.43014e-07	3.01868e-06	6.7062
	201688_s_at	TPD52	-1.23867	8.27728	-5.76317	2.44191e-07	3.01868e-06	6.70155
	220755_s_at	SNHG32	0.633261	9.57706	5.75957	2.47664e-07	3.04731e-06	6.68794
	209892_at	FUT4	-0.819279	8.27207	-5.75719	2.49992e-07	3.0643e-06	6.67892
	214833_at	TMEM63A	0.855681	7.90569	5.75298	2.54155e-07	3.0919e-06	6.66301
	202539_s_at	HMGCR	-1.02271	6.9498	-5.74724	2.59941e-07	3.15044e-06	6.64131
	200627_at	PTGES3	-0.592998	10.2711	-5.7431	2.64193e-07	3.19003e-06	6.62568
	201663_s_at	SMC4	-0.833076	7.49979	-5.73663	2.70985e-07	3.25988e-06	6.60121
	203301_s_at	DMTF1	0.757586	7.87023	5.71805	2.91446e-07	3.48267e-06	6.53108
	216483_s_at	MYDGF	-0.555731	8.01362	-5.71786	2.91658e-07	3.48267e-06	6.53038
	214235_at	CYP3A5	1.44402	8.52234	5.71513	2.94797e-07	3.50112e-06	6.52006
	200712_s_at	MAPRE1	-0.982045	7.65045	-5.71463	2.95366e-07	3.50112e-06	6.5182
	219787_s_at	ECT2	-1.09437	6.28943	-5.70853	3.02503e-07	3.57263e-06	6.4952
	202024_at	ASNA1	-0.632476	7.51613	-5.70473	3.07037e-07	3.61299e-06	6.48087
	218469_at	GREM1	-1.75363	7.41075	-5.70371	3.08269e-07	3.61434e-06	6.47701
	220071_x_at	HAUS2	0.692137	9.6166	5.69615	3.17524e-07	3.70942e-06	6.44851
	211615_s_at	LRPPRC	-0.554985	8.33835	-5.69197	3.22753e-07	3.75694e-06	6.43277
	201940_at	CPD	-0.560012	7.16581	-5.68517	3.31454e-07	3.84439e-06	6.40715
	202023_at	EFNA1	1.14211	8.96235	5.67815	3.40669e-07	3.93716e-06	6.38073
	217755_at	JPT1	-0.661625	8.65813	-5.66833	3.53998e-07	4.07665e-06	6.34376
	208680_at	PRDX1	-0.58218	10.4232	-5.66057	3.64891e-07	4.18719e-06	6.31457
	217772_s_at	MTCH2	-0.601116	9.58423	-5.65658	3.70614e-07	4.23783e-06	6.29958
	214359_s_at	HSP90AB1	-1.09288	9.2137	-5.65407	3.74273e-07	4.2646e-06	6.29012
	201399_s_at	TRAM1	-0.981624	8.5097	-5.6503	3.79821e-07	4.31263e-06	6.27595
	200998_s_at	CKAP4	-0.908387	8.93398	-5.64929	3.81314e-07	4.31445e-06	6.27217
	203622_s_at	PNO1	-0.581108	7.52646	-5.63984	3.95644e-07	4.46099e-06	6.23664
	221532_s_at	WDR61	-0.698779	8.23234	-5.63543	4.02501e-07	4.52254e-06	6.2201
	202874_s_at	ATP6V1C1	-0.674851	6.95125	-5.63219	4.07627e-07	4.56429e-06	6.20791
	211749_s_at	VAMP3	-0.892619	8.38806	-5.62886	4.12948e-07	4.59472e-06	6.19542
	201574_at	ETF1	-0.613221	8.4957	-5.62842	4.13653e-07	4.59472e-06	6.19378
	201864_at	GDI1	0.533749	9.24587	5.62754	4.15075e-07	4.59472e-06	6.19047
	204771_s_at	TTF1	0.850706	7.48408	5.62695	4.16024e-07	4.59472e-06	6.18827
	208627_s_at	YBX1	-0.910284	10.5771	-5.6233	4.21994e-07	4.6448e-06	6.17455
	210968_s_at	RTN4	-0.711047	9.2171	-5.62028	4.26984e-07	4.66764e-06	6.16323
	221985_at	KLHL24	0.685749	6.98594	5.61784	4.31071e-07	4.66764e-06	6.15406
	54970_at	ZMIZ2	0.600202	9.34563	5.61778	4.31175e-07	4.66764e-06	6.15383
	212177_at	PNISR	1.04209	6.25352	5.61771	4.31281e-07	4.66764e-06	6.15359
	201532_at	PSMA3	-0.656172	8.83743	-5.60383	4.55233e-07	4.91045e-06	6.10155
	200008_s_at	GDI2	-1.03784	9.33191	-5.58	4.99459e-07	5.3696e-06	6.01229
	221806_s_at	SETD5	0.650669	8.9087	5.579	5.01405e-07	5.37267e-06	6.00855
	203613_s_at	NDUFB6	-0.612567	8.43745	-5.57744	5.04461e-07	5.38758e-06	6.0027
	211783_s_at	MTA1	0.735623	7.48278	5.57012	5.19017e-07	5.5248e-06	5.97532
	212884_x_at	APOE	0.792279	8.71769	5.56247	5.34679e-07	5.66693e-06	5.9467
	210759_s_at	PSMA1	-0.535422	9.59705	-5.5619	5.35872e-07	5.66693e-06	5.94456
	205370_x_at	DBT	0.732488	10.4413	5.55513	5.50153e-07	5.799e-06	5.91925
	204740_at	CNKSR1	0.630286	7.14563	5.54981	5.61623e-07	5.90069e-06	5.89939
	212595_s_at	DAZAP2	-1.00086	8.61579	-5.54132	5.80444e-07	6.0787e-06	5.86766
	205076_s_at	MTMR11	1.18191	9.28104	5.53678	5.90755e-07	6.16672e-06	5.85072
	212453_at	KIF1BP	-0.53369	7.24058	-5.53469	5.95552e-07	6.19681e-06	5.84293
	202282_at	HSD17B10	-0.588113	9.24769	-5.52547	6.1724e-07	6.38143e-06	5.80851
	41386_i_at	KDM6B	0.555247	8.75389	5.52038	6.29529e-07	6.48776e-06	5.78954
	208003_s_at	NFAT5	1.03784	7.98834	5.51562	6.41268e-07	6.58776e-06	5.77177
	216088_s_at	PSMA7	-0.694441	7.04617	-5.51449	6.44064e-07	6.59554e-06	5.76758
	202414_at	ERCC5	0.768618	7.03501	5.51367	6.46116e-07	6.59568e-06	5.76452
	209082_s_at	COL18A1	0.866625	7.16803	5.50872	6.58637e-07	6.70236e-06	5.74605
	218320_s_at	NDUFB11	-0.565976	9.12379	-5.50655	6.64183e-07	6.73761e-06	5.73799
	212492_s_at	KDM4B	0.623425	7.49019	5.5014	6.77559e-07	6.85181e-06	5.7188
	209796_s_at	CNPY2	-0.718282	7.42141	-5.49976	6.81887e-07	6.8741e-06	5.71268
	201273_s_at	SRP9	-0.523477	10.0822	-5.48717	7.1591e-07	7.19467e-06	5.66584
	208631_s_at	HADHA	-0.552761	8.67225	-5.48318	7.27046e-07	7.26414e-06	5.65099
	219627_at	ZNF767P	0.546332	6.89383	5.48309	7.27312e-07	7.26414e-06	5.65064
	200607_s_at	RAD21	-0.696575	7.91843	-5.48225	7.29672e-07	7.26529e-06	5.64752
	204034_at	ETHE1	-0.715637	9.19559	-5.47317	7.5575e-07	7.47892e-06	5.61374
	202708_s_at	HIST2H2BE	1.06822	7.01415	5.47189	7.59505e-07	7.49316e-06	5.60897
	200902_at	SELENOF	-0.675761	7.82666	-5.46615	7.76524e-07	7.63779e-06	5.58766
	222357_at	ZBTB20	0.750772	7.8578	5.46481	7.80558e-07	7.6542e-06	5.58268
	200632_s_at	NDRG1	0.956906	9.84162	5.45781	8.0196e-07	7.84031e-06	5.55666
	209911_x_at	HIST1H2BD	0.961169	8.2155	5.4539	8.1414e-07	7.93541e-06	5.54216
	200883_at	UQCRC2	-1.02572	8.45931	-5.4523	8.19205e-07	7.9608e-06	5.5362
	209142_s_at	UBE2G1	-0.829036	6.44371	-5.4514	8.22039e-07	7.96443e-06	5.53288
	201156_s_at	RAB5C	-0.573475	7.32603	-5.44989	8.26847e-07	7.98709e-06	5.52727
	202300_at	LAMTOR5	-0.663359	8.797	-5.44562	8.40599e-07	8.09577e-06	5.5114
	215032_at	RREB1	0.624276	7.16942	5.43961	8.60328e-07	8.26119e-06	5.4891
	211075_s_at	CD47	-0.881251	8.90134	-5.4373	8.68006e-07	8.31026e-06	5.48055
	221896_s_at	HIGD1A	-0.688665	8.46189	-5.43336	8.81318e-07	8.41281e-06	5.46592
	201486_at	RCN2	-0.78323	6.77543	-5.43216	8.85381e-07	8.42674e-06	5.46149
	208788_at	ELOVL5	-0.744769	7.93358	-5.42878	8.97014e-07	8.51212e-06	5.44894
	203238_s_at	NOTCH3	0.733942	7.63169	5.42803	8.99612e-07	8.51212e-06	5.44616
	201239_s_at	SPCS2	-0.775189	8.93614	-5.42341	9.15765e-07	8.63969e-06	5.42905
	217932_at	MRPS7	-0.55432	8.07508	-5.42094	9.24539e-07	8.69712e-06	5.41988
	217140_s_at	VDAC1	-0.865821	8.7501	-5.41772	9.36087e-07	8.78022e-06	5.40795
	200870_at	STRAP	-0.503399	9.84847	-5.41613	9.41811e-07	8.80838e-06	5.40209
	201931_at	ETFA	-0.905636	8.03524	-5.41506	9.45714e-07	8.81939e-06	5.39811
	218750_at	TAF1D	0.863383	7.46421	5.41284	9.53829e-07	8.86951e-06	5.38989
	202290_at	PDAP1	-0.679602	7.88087	-5.40646	9.77566e-07	9.0642e-06	5.36626
	201666_at	TIMP1	0.803787	11.2882	5.40468	9.84289e-07	9.10046e-06	5.35967
	221743_at	CELF1	0.639963	9.16869	5.39989	1.00261e-06	9.24341e-06	5.34195
	219030_at	TPRKB	-0.631454	7.50993	-5.38989	1.04192e-06	9.57583e-06	5.30497
	212840_at	UBXN7	0.760237	6.00871	5.38923	1.04458e-06	9.57583e-06	5.30252
	201294_s_at	WSB1	0.786997	6.91568	5.38537	1.06018e-06	9.69134e-06	5.28828
	215600_x_at	FBXW12	0.758986	8.58404	5.37975	1.08333e-06	9.84737e-06	5.26751
	201599_at	OAT	-1.08721	8.05335	-5.3751	1.1029e-06	9.98392e-06	5.2503
	209440_at	PRPS1	-0.581654	7.87599	-5.37471	1.10453e-06	9.98392e-06	5.24889
	201583_s_at	SEC23B	-0.935558	7.75005	-5.36889	1.12953e-06	1.01815e-05	5.22737
	202379_s_at	NKTR	0.873847	9.62574	5.36645	1.14014e-06	1.02486e-05	5.21838
	212336_at	EPB41L1	0.907686	7.09407	5.36477	1.14753e-06	1.02864e-05	5.21218
	201714_at	TUBG1	-0.593407	6.96213	-5.36262	1.15703e-06	1.0343e-05	5.20425
	219024_at	PLEKHA1	0.671983	7.54566	5.35872	1.17451e-06	1.04703e-05	5.18984
	201051_at	ANP32A	-0.633872	8.98776	-5.35074	1.21104e-06	1.07654e-05	5.16041
	218027_at	MRPL15	-0.903724	8.6949	-5.35005	1.21427e-06	1.07654e-05	5.15786
	200826_at	SNRPD2	-0.545363	10.014	-5.34876	1.22027e-06	1.0789e-05	5.15312
	208950_s_at	ALDH7A1	-0.570725	7.71118	-5.34659	1.23048e-06	1.08497e-05	5.14511
	212596_s_at	HMGXB4	0.557961	7.599	5.34359	1.24473e-06	1.09455e-05	5.13404
	35436_at	GOLGA2	0.716417	7.30504	5.33401	1.29131e-06	1.12937e-05	5.09875
	203008_x_at	TXNDC9	-0.654733	7.68553	-5.33329	1.29484e-06	1.12941e-05	5.09612
	220349_s_at	ENGASE	0.901097	8.54096	5.32941	1.31428e-06	1.14328e-05	5.08181
	211623_s_at	FBL	-0.572743	9.6891	-5.31909	1.36724e-06	1.18617e-05	5.04385
	208022_s_at	CDC14B	0.825714	6.82715	5.31638	1.38154e-06	1.19536e-05	5.03386
	210317_s_at	YWHAE	-1.22668	7.14125	-5.31372	1.39565e-06	1.20435e-05	5.02409
	201659_s_at	ARL1	-0.671607	7.33192	-5.31247	1.40236e-06	1.20692e-05	5.01949
	213129_s_at	GCSH	-0.782692	7.81331	-5.29489	1.49993e-06	1.28747e-05	4.95488
	205763_s_at	DDX18	-0.75223	7.15023	-5.29303	1.5106e-06	1.28956e-05	4.94807
	214004_s_at	VGLL4	0.658205	8.68785	5.29299	1.51085e-06	1.28956e-05	4.94791
	211763_s_at	UBE2B	-0.564395	7.30531	-5.29239	1.51431e-06	1.28956e-05	4.94571
	205068_s_at	ARHGAP26	0.706531	7.67839	5.29025	1.52674e-06	1.29673e-05	4.93786
	211714_x_at	TUBB	-0.546406	10.8819	-5.28159	1.57815e-06	1.33521e-05	4.90605
	219186_at	ZBTB7A	0.718223	7.25417	5.28123	1.5803e-06	1.33521e-05	4.90474
	201903_at	UQCRC1	-0.605831	9.64129	-5.27924	1.59234e-06	1.34188e-05	4.89746
	213465_s_at	PPP1R7	-0.659736	7.60166	-5.27727	1.60437e-06	1.34759e-05	4.89023
	200978_at	MDH1	-0.566406	9.62105	-5.27677	1.60745e-06	1.34759e-05	4.88839
	213887_s_at	POLR2E	-0.815039	7.62742	-5.27322	1.62937e-06	1.36244e-05	4.87538
	211960_s_at	RAB7A	-0.514144	7.66163	-5.2713	1.6414e-06	1.36896e-05	4.86831
	208857_s_at	PCMT1	-0.546642	7.37051	-5.26714	1.66766e-06	1.38729e-05	4.85307
	221620_s_at	APOO	-0.607762	7.49798	-5.26573	1.67666e-06	1.39111e-05	4.84791
	209157_at	DNAJA2	-0.618927	6.86023	-5.26445	1.68486e-06	1.39111e-05	4.84322
	212841_s_at	PPFIBP2	0.566407	7.63197	5.26441	1.68515e-06	1.39111e-05	4.84306
	221808_at	RAB9A	-0.617964	7.63027	-5.25665	1.73574e-06	1.42923e-05	4.81465
	203213_at	CDK1	-0.805163	7.54498	-5.25389	1.75413e-06	1.4407e-05	4.80453
	203247_s_at	ZNF24	0.556549	7.46007	5.25286	1.76103e-06	1.4427e-05	4.80077
	208835_s_at	LUC7L3	1.16502	8.65954	5.25189	1.76752e-06	1.44437e-05	4.79723
	203137_at	WTAP	-0.660152	7.6467	-5.24922	1.78563e-06	1.45549e-05	4.78745
	214246_x_at	MINK1	0.589522	9.03511	5.2418	1.83689e-06	1.49351e-05	4.76027
	205895_s_at	NOLC1	-0.581381	7.33022	-5.23987	1.85044e-06	1.50076e-05	4.75322
	212542_s_at	PHIP	0.604625	7.9531	5.23785	1.86468e-06	1.50643e-05	4.74586
	213046_at	PABPN1	0.699718	7.98909	5.23691	1.8714e-06	1.50643e-05	4.74241
	209754_s_at	TMPO	-0.683973	5.56086	-5.23448	1.88884e-06	1.5167e-05	4.7335
	203640_at	MBNL2	0.501929	8.4696	5.22436	1.96299e-06	1.57234e-05	4.69654
	202164_s_at	CNOT8	-0.746808	7.39285	-5.21965	1.99849e-06	1.59289e-05	4.67933
	218057_x_at	EMC8	-0.564916	7.90029	-5.21806	2.01063e-06	1.59621e-05	4.67352
	218170_at	ISOC1	-0.60971	6.81041	-5.21781	2.01253e-06	1.59621e-05	4.67262
	212473_s_at	MICAL2	0.546796	9.51107	5.2144	2.03884e-06	1.60977e-05	4.66015
	212080_at	KMT2A	0.508895	8.04019	5.2143	2.03957e-06	1.60977e-05	4.6598
	200940_s_at	RERE	0.547246	8.78554	5.21068	2.06783e-06	1.6281e-05	4.6466
	208853_s_at	CANX	-0.886187	8.79807	-5.20491	2.11374e-06	1.65551e-05	4.62552
	209860_s_at	ANXA7	-0.594953	8.83278	-5.20438	2.11799e-06	1.65551e-05	4.6236
	201020_at	YWHAH	-0.693571	8.14314	-5.20144	2.14181e-06	1.6701e-05	4.61286
	202431_s_at	MYC	-0.99617	9.17502	-5.20035	2.1507e-06	1.673e-05	4.60888
	209303_at	NDUFS4	-0.796811	7.51689	-5.19358	2.20674e-06	1.71247e-05	4.5842
	40562_at	GNA11	0.551495	8.05783	5.18976	2.23895e-06	1.73133e-05	4.5703
	202071_at	SDC4	0.799609	9.81449	5.18943	2.24174e-06	1.73133e-05	4.5691
	209036_s_at	MDH2	-0.780207	9.2438	-5.1864	2.26772e-06	1.74722e-05	4.55805
	213646_x_at	TUBA1B	-0.571741	12.079	-5.18174	2.3082e-06	1.77419e-05	4.54107
	208808_s_at	HMGB2	-0.690481	8.81018	-5.17792	2.34186e-06	1.79579e-05	4.52718
	218073_s_at	NDC1	-0.742097	5.00531	-5.17485	2.36931e-06	1.81255e-05	4.516
	204246_s_at	DCTN3	-0.581881	8.12872	-5.16972	2.41591e-06	1.8395e-05	4.49731
	202654_x_at	2019-03-07	-0.657432	5.10285	-5.16862	2.42593e-06	1.8428e-05	4.49334
	217301_x_at	RBBP4	-0.627632	8.43861	-5.16771	2.43437e-06	1.84487e-05	4.49001
	204342_at	SLC25A24	-0.723315	8.10348	-5.16598	2.45038e-06	1.85267e-05	4.48372
	212749_s_at	RCHY1	-0.773836	6.12961	-5.16519	2.45769e-06	1.85387e-05	4.48086
	201613_s_at	AP1G2	0.750514	8.31103	5.16342	2.47423e-06	1.862e-05	4.47442
	209067_s_at	HNRNPDL	-0.646814	7.86838	-5.1628	2.48009e-06	1.86208e-05	4.47216
	219392_x_at	PRR11	0.630629	8.9879	5.15844	2.52139e-06	1.88871e-05	4.45631
	222077_s_at	RACGAP1	-0.722277	6.94433	-5.15725	2.53276e-06	1.89284e-05	4.452
	210694_s_at	MID1	0.626497	6.18052	5.14768	2.62633e-06	1.95825e-05	4.4172
	203276_at	LMNB1	-0.687671	7.40023	-5.14255	2.67779e-06	1.98795e-05	4.39859
	207543_s_at	P4HA1	0.616093	8.4782	5.14248	2.67845e-06	1.98795e-05	4.39835
	209449_at	LSM2	-0.541544	7.69763	-5.14057	2.69789e-06	1.9978e-05	4.39141
	212895_s_at	ABR	0.573274	8.9796	5.13436	2.76208e-06	2.03741e-05	4.36886
	203968_s_at	CDC6	-0.706829	4.65653	-5.13418	2.76398e-06	2.03741e-05	4.3682
	200795_at	SPARCL1	-1.20246	8.57788	-5.13049	2.80281e-06	2.06134e-05	4.35482
	210024_s_at	UBE2E3	-0.670232	7.80908	-5.12894	2.81927e-06	2.06874e-05	4.34921
	218172_s_at	DERL1	-0.804487	5.96242	-5.12619	2.84872e-06	2.08563e-05	4.33924
	203297_s_at	JARID2	0.552583	7.7511	5.1237	2.87564e-06	2.09613e-05	4.33022
	212481_s_at	TPM4	-0.851066	7.69602	-5.12367	2.87603e-06	2.09613e-05	4.33009
	208985_s_at	EIF3J	-0.566345	7.90199	-5.11963	2.9203e-06	2.11602e-05	4.31544
	218552_at	ECHDC2	0.67957	8.38963	5.11953	2.92139e-06	2.11602e-05	4.31509
	201445_at	CNN3	-1.09647	7.33336	-5.11787	2.9397e-06	2.12341e-05	4.30909
	210501_x_at	EIF3K	-0.504725	10.0692	-5.11566	2.96437e-06	2.13646e-05	4.30108
	218238_at	GTPBP4	-0.666074	6.56286	-5.10782	3.05346e-06	2.18606e-05	4.27269
	203302_at	DCK	-0.516489	4.75961	-5.10708	3.06201e-06	2.18734e-05	4.27001
	203420_at	FAM8A1	0.536901	8.16462	5.10112	3.1317e-06	2.2322e-05	4.24843
	218163_at	MCTS1	-0.635677	8.22826	-5.10016	3.14307e-06	2.23538e-05	4.24495
	207563_s_at	OGT	0.976263	8.67422	5.09819	3.16654e-06	2.24713e-05	4.23782
	218542_at	CEP55	-0.846389	6.7743	-5.09552	3.19855e-06	2.26488e-05	4.22818
	202194_at	TMED5	-0.695024	8.09728	-5.09351	3.22291e-06	2.27287e-05	4.2209
	221774_x_at	SUPT20H	0.547679	7.68851	5.09313	3.22757e-06	2.27287e-05	4.21952
	218866_s_at	POLR3K	-0.691897	7.15475	-5.09285	3.23091e-06	2.27287e-05	4.21853
	200078_s_at	ATP6V0B	-0.591932	8.92098	-5.08687	3.30461e-06	2.31968e-05	4.19691
	212296_at	PSMD14	-0.613629	9.44858	-5.07835	3.41244e-06	2.38444e-05	4.16613
	201054_at	HNRNPA0	-0.898072	8.49548	-5.07802	3.41663e-06	2.38444e-05	4.16495
	202673_at	DPM1	-0.635526	8.80298	-5.07412	3.46728e-06	2.41293e-05	4.15085
	200790_at	ODC1	-0.710436	9.78285	-5.06777	3.55114e-06	2.46241e-05	4.12794
	205178_s_at	RBBP6	0.544783	6.97427	5.06759	3.5536e-06	2.46241e-05	4.12728
	211963_s_at	ARPC5	-0.501109	9.62517	-5.06563	3.57991e-06	2.47534e-05	4.12021
	215177_s_at	ITGA6	-0.811533	8.76164	-5.05925	3.66692e-06	2.5301e-05	4.09719
	201056_at	GOLGB1	0.50545	7.13053	5.05519	3.72326e-06	2.56351e-05	4.08258
	218920_at	FAM193B	0.577972	7.86363	5.05212	3.76652e-06	2.58778e-05	4.07151
	201967_at	RBM6	0.591256	7.86152	5.05076	3.78592e-06	2.5956e-05	4.06659
	208801_at	SRP72	-0.503754	8.37208	-5.04402	3.88307e-06	2.65097e-05	4.04231
	213485_s_at	ABCC10	0.747052	7.74556	5.04229	3.90826e-06	2.66255e-05	4.03611
	216521_s_at	BRCC3	-0.541723	5.7292	-5.0391	3.95551e-06	2.68908e-05	4.0246
	202182_at	KAT2A	0.607828	8.59741	5.03749	3.97951e-06	2.69973e-05	4.0188
	204070_at	PLAAT4	-1.07066	7.10039	-5.03477	4.02028e-06	2.72168e-05	4.00904
	219069_at	ANKRD49	0.575882	8.12532	5.02962	4.09884e-06	2.76907e-05	3.99049
	209896_s_at	PTPN11	-0.589553	7.19878	-5.0273	4.13463e-06	2.78743e-05	3.98217
	202541_at	AIMP1	-0.594475	6.17964	-5.01412	4.34424e-06	2.90697e-05	3.93479
	222273_at	PAPOLG	0.526474	4.7666	5.0139	4.34789e-06	2.90697e-05	3.93399
	201577_at	NME1	-0.601957	9.71805	-5.01321	4.35913e-06	2.90848e-05	3.93151
	213198_at	ACVR1B	0.549305	9.23907	5.00335	4.52311e-06	3.0055e-05	3.89614
	218092_s_at	AGFG1	-0.547009	6.58613	-4.98748	4.80018e-06	3.17008e-05	3.8392
	215269_at	TRAPPC10	0.835563	6.29206	4.98311	4.87933e-06	3.21578e-05	3.82354
	203511_s_at	TRAPPC3	-0.50679	7.63527	-4.97846	4.96488e-06	3.2523e-05	3.8069
	202089_s_at	SLC39A6	-0.630985	6.16028	-4.97147	5.09639e-06	3.3317e-05	3.78187
	211911_x_at	HLA-B	-0.976585	11.9267	-4.96768	5.16905e-06	3.37239e-05	3.76831
	210172_at	SF1	1.06547	6.9906	4.94642	5.59593e-06	3.64355e-05	3.69235
	212531_at	LCN2	-1.77915	9.32701	-4.93728	5.78993e-06	3.76229e-05	3.65973
	201996_s_at	SPEN	0.595304	6.71833	4.93601	5.81753e-06	3.77265e-05	3.65518
	214875_x_at	APLP2	-0.640389	8.43551	-4.93312	5.88045e-06	3.80583e-05	3.64488
	204199_at	RALGPS1	0.674262	6.78188	4.93038	5.94087e-06	3.83726e-05	3.6351
	212280_x_at	ATG4B	0.506966	8.30897	4.92948	5.96087e-06	3.8425e-05	3.63188
	201987_at	MED13	0.60123	8.63385	4.92323	6.10127e-06	3.92519e-05	3.60961
	200604_s_at	PRKAR1A	-0.92154	7.31678	-4.91651	6.25582e-06	4.00868e-05	3.58567
	200722_s_at	CAPRIN1	-0.674015	8.01881	-4.91212	6.35874e-06	4.06658e-05	3.57005
	211429_s_at	SERPINA1	1.81469	9.78901	4.9021	6.60016e-06	4.21265e-05	3.5344
	214792_x_at	VAMP2	0.506512	6.32742	4.89673	6.73315e-06	4.28064e-05	3.51532
	203621_at	NDUFB5	-0.573773	8.84554	-4.87896	7.19243e-06	4.54584e-05	3.4522
	219571_s_at	ZNF12	0.814624	6.96428	4.8745	7.31226e-06	4.61257e-05	3.43639
	218804_at	ANO1	0.84023	4.79166	4.87022	7.42933e-06	4.67442e-05	3.4212
	211366_x_at	CASP1	-0.977511	7.98468	-4.86986	7.43921e-06	4.67442e-05	3.41993
	207365_x_at	USP34	0.647231	9.64173	4.8666	7.52981e-06	4.72218e-05	3.40836
	218200_s_at	NDUFB2	-0.732656	9.8771	-4.86133	7.6782e-06	4.80593e-05	3.38969
	202870_s_at	CDC20	-0.794016	7.42119	-4.85931	7.73586e-06	4.83267e-05	3.38254
	212335_at	GNS	-0.94782	5.95885	-4.84929	8.02832e-06	5.00571e-05	3.34706
	218376_s_at	MICAL1	0.571632	7.60675	4.84202	8.24724e-06	5.1172e-05	3.32133
	217620_s_at	PIK3CB	0.535004	4.98635	4.84178	8.25457e-06	5.1172e-05	3.32049
	205401_at	AGPS	-0.608134	6.4263	-4.83763	8.38235e-06	5.18648e-05	3.3058
	201115_at	POLD2	-0.509577	7.92024	-4.82659	8.73122e-06	5.37152e-05	3.26682
	202697_at	NUDT21	-0.827035	6.71909	-4.82257	8.86207e-06	5.44168e-05	3.2526
	204981_at	SLC22A18	0.673275	8.72147	4.81352	9.16313e-06	5.61589e-05	3.22067
	215978_x_at	ZNF721	0.666307	9.32911	4.80964	9.29499e-06	5.67285e-05	3.20702
	213564_x_at	LDHB	-1.0984	10.266	-4.80925	9.30867e-06	5.67285e-05	3.20561
	200866_s_at	PSAP	-1.04974	9.39404	-4.80814	9.34684e-06	5.68541e-05	3.2017
	203956_at	MORC2	0.623909	7.22793	4.801	9.59621e-06	5.81523e-05	3.17654
	217936_at	ARHGAP5	0.584208	7.42998	4.79835	9.69022e-06	5.86122e-05	3.16723
	222244_s_at	TUG1	0.614349	10.1307	4.79744	9.72296e-06	5.87006e-05	3.164
	200818_at	ATP5PO	-0.624981	9.87698	-4.78912	1.00255e-05	6.0302e-05	3.13473
	201589_at	SMC1A	-0.739064	8.31197	-4.78652	1.0122e-05	6.06573e-05	3.12557
	210944_s_at	CAPN3	0.633348	7.12428	4.77914	1.04004e-05	6.19977e-05	3.09965
	202614_at	SLC30A9	-0.503807	7.37694	-4.75984	1.11654e-05	6.64179e-05	3.03186
	212008_at	UBXN4	-0.741656	8.02933	-4.75895	1.12019e-05	6.65128e-05	3.02874
	201298_s_at	MOB1A	-0.506437	8.14872	-4.75503	1.13642e-05	6.73524e-05	3.01501
	214715_x_at	ZNF160	0.692691	9.02984	4.75353	1.1427e-05	6.75598e-05	3.00974
	210907_s_at	PDCD10	-0.608358	8.68159	-4.7532	1.14409e-05	6.75598e-05	3.00858
	202146_at	IFRD1	0.882747	6.78854	4.75191	1.14952e-05	6.77568e-05	3.00406
	218585_s_at	DTL	-0.712778	6.5789	-4.75139	1.15173e-05	6.77634e-05	3.00223
	203825_at	BRD3	0.557678	8.51504	4.74856	1.16374e-05	6.83457e-05	2.99232
	215179_x_at	PGF	0.638459	9.06751	4.74395	1.18361e-05	6.92205e-05	2.97615
	202220_at	KHDC4	0.636788	8.72831	4.74322	1.18677e-05	6.92205e-05	2.9736
	214055_x_at	PRRC2C	0.874834	7.76705	4.74279	1.18866e-05	6.92205e-05	2.97209
	209845_at	MKRN1	0.594533	8.20651	4.74215	1.19145e-05	6.92205e-05	2.96985
	218740_s_at	CDK5RAP3	0.687443	9.47078	4.74203	1.19198e-05	6.92205e-05	2.96942
	212468_at	SPAG9	0.639192	5.14883	4.74166	1.1936e-05	6.92205e-05	2.96812
	203007_x_at	LYPLA1	-0.879812	8.30645	-4.74019	1.20004e-05	6.94694e-05	2.96298
	203575_at	CSNK2A2	0.507893	7.08817	4.7301	1.24526e-05	7.19223e-05	2.92767
	212560_at	SORL1	0.992602	9.44108	4.72975	1.24686e-05	7.19223e-05	2.92644
	212514_x_at	DDX3X	-0.712438	7.3914	-4.72442	1.27144e-05	7.30795e-05	2.90781
	212966_at	HIC2	0.890296	6.4954	4.72074	1.28866e-05	7.38069e-05	2.89497
	200664_s_at	DNAJB1	-0.790599	7.93973	-4.71876	1.29805e-05	7.42137e-05	2.88803
	201416_at	SOX4	0.781272	8.28658	4.71586	1.31188e-05	7.474e-05	2.87792
	210282_at	ZMYM2	0.910967	4.82009	4.71487	1.31668e-05	7.48816e-05	2.87444
	213700_s_at	PKM	0.656486	6.67243	4.71231	1.32903e-05	7.5331e-05	2.86552
	59375_at	MYO15B	0.561966	7.76802	4.71227	1.32923e-05	7.5331e-05	2.86538
	209285_s_at	TASOR	0.561592	6.36376	4.69896	1.39552e-05	7.88118e-05	2.81893
	212311_at	SEL1L3	-0.572447	8.57366	-4.69735	1.40376e-05	7.9139e-05	2.81331
	202647_s_at	NRAS	-0.696923	6.61252	-4.69486	1.4166e-05	7.97238e-05	2.80462
	219848_s_at	ZNF432	0.62018	5.93878	4.69417	1.42014e-05	7.97841e-05	2.80224
	202847_at	PCK2	0.59158	7.77142	4.69179	1.43253e-05	8.0341e-05	2.79395
	201362_at	IVNS1ABP	0.59589	7.60489	4.68403	1.47372e-05	8.22234e-05	2.7669
	210284_s_at	TAB2	-0.559367	7.41486	-4.67683	1.5129e-05	8.41196e-05	2.74187
	215404_x_at	FGFR1	0.602263	7.95362	4.67379	1.52981e-05	8.49134e-05	2.73127
	208002_s_at	ACOT7	-0.688782	7.81293	-4.67053	1.54808e-05	8.57805e-05	2.71994
	218284_at	SMAD3	0.522209	7.52219	4.66446	1.58268e-05	8.72567e-05	2.69885
	218001_at	MRPS2	-0.592579	7.3868	-4.66444	1.58281e-05	8.72567e-05	2.69878
	217988_at	CCNB1IP1	0.632969	8.21853	4.66212	1.59626e-05	8.78485e-05	2.69071
	212971_at	CARS	0.505808	9.51762	4.66138	1.60055e-05	8.79352e-05	2.68814
	201774_s_at	NCAPD2	-0.547349	6.7255	-4.65268	1.65207e-05	9.01534e-05	2.65793
	37462_i_at	SF3A2	0.64422	7.95235	4.64855	1.67703e-05	9.13612e-05	2.64363
	211799_x_at	HLA-C	-0.782849	9.57005	-4.64791	1.68096e-05	9.14218e-05	2.64139
	209459_s_at	ABAT	1.27536	5.34496	4.64548	1.69585e-05	9.20769e-05	2.63298
	202536_at	CHMP2B	-0.674606	6.51845	-4.64315	1.71028e-05	9.27047e-05	2.6249
	40225_at	GAK	0.512744	9.44724	4.64219	1.71628e-05	9.28741e-05	2.62157
	205552_s_at	OAS1	-1.0799	6.21643	-4.63073	1.78927e-05	9.65013e-05	2.58185
	222122_s_at	THOC2	0.610884	7.43299	4.62896	1.8008e-05	9.69616e-05	2.57573
	213939_s_at	RUFY3	0.624025	6.77609	4.62739	1.81109e-05	9.73395e-05	2.5703
	204127_at	RFC3	-0.702037	7.66849	-4.62617	1.81913e-05	9.74622e-05	2.56607
	220796_x_at	SLC35E1	0.651632	9.83554	4.62515	1.82586e-05	9.7661e-05	2.56255
	202635_s_at	POLR2K	-0.666945	8.22091	-4.61226	1.91322e-05	0.000101828	2.518
	200973_s_at	TSPAN3	-0.924931	8.69933	-4.61127	1.92012e-05	0.000102028	2.51457
	209267_s_at	SLC39A8	-1.0736	6.52433	-4.60426	1.96949e-05	0.00010448	2.49037
	200670_at	XBP1	-0.649628	8.53545	-4.59364	2.04669e-05	0.000108397	2.45373
	213349_at	TMCC1	0.639527	6.59814	4.59161	2.0618e-05	0.00010902	2.44672
	212852_s_at	RO60	0.622498	9.15044	4.58369	2.12169e-05	0.000112003	2.41944
	210835_s_at	CTBP2	0.57079	10.2589	4.58286	2.12811e-05	0.00011214	2.41656
	221952_x_at	TRMT5	-0.527977	9.73115	-4.58245	2.13121e-05	0.00011214	2.41518
	204641_at	NEK2	-0.659879	6.98678	-4.5764	2.17836e-05	0.000114435	2.39432
	208114_s_at	ISG20L2	-0.512977	7.32559	-4.57504	2.18907e-05	0.000114811	2.38966
	213738_s_at	ATP5F1A	-0.593113	10.3709	-4.57277	2.2071e-05	0.000115569	2.38184
	217993_s_at	MAT2B	-0.549133	8.98581	-4.56943	2.23387e-05	0.000116782	2.37035
	202954_at	UBE2C	-0.647391	9.33685	-4.56863	2.24038e-05	0.000116933	2.36758
	212085_at	SLC25A6	-0.614569	10.9462	-4.56226	2.29246e-05	0.000119267	2.34569
	202038_at	UBE4A	0.527678	8.63219	4.55744	2.3326e-05	0.00012116	2.32916
	204404_at	SLC12A2	-1.11419	9.13462	-4.5561	2.34392e-05	0.000121553	2.32455
	210639_s_at	ATG5	-0.649684	6.18951	-4.55195	2.3793e-05	0.00012319	2.31028
	212762_s_at	TCF7L2	0.788544	7.82283	4.54984	2.39739e-05	0.000123929	2.30307
	204580_at	MMP12	-1.639	8.28101	-4.54917	2.40321e-05	0.000124024	2.30076
	218422_s_at	RBM26	0.676048	7.29248	4.54663	2.42528e-05	0.000124773	2.29205
	90265_at	ADAP1	0.59657	10.1715	4.54352	2.45261e-05	0.000125978	2.28138
	203663_s_at	COX5A	-0.55791	9.61568	-4.53994	2.48447e-05	0.00012712	2.26909
	214119_s_at	FKBP1A	-0.6429	8.80138	-4.5397	2.48663e-05	0.00012712	2.26827
	200629_at	WARS	-0.559192	8.27954	-4.53924	2.49073e-05	0.000127129	2.2667
	222182_s_at	CNOT2	0.54158	6.85146	4.5308	2.5675e-05	0.000130431	2.23779
	202483_s_at	RANBP1	-0.649726	9.22305	-4.52888	2.58529e-05	0.000131129	2.23122
	211612_s_at	IL13RA1	-0.782253	6.64584	-4.52463	2.62513e-05	0.000132941	2.21666
	218309_at	CAMK2N1	0.58547	10.1332	4.51744	2.6938e-05	0.000135993	2.19208
	201242_s_at	ATP1B1	0.82033	11.2316	4.51675	2.70055e-05	0.000136121	2.1897
	214257_s_at	SEC22B	-0.629232	7.69901	-4.50934	2.77332e-05	0.000139476	2.16439
	202160_at	CREBBP	0.561703	7.20018	4.50865	2.78014e-05	0.000139476	2.16205
	221173_at	USH1C	0.702821	7.60642	4.5032	2.83509e-05	0.000141728	2.14343
	207549_x_at	CD46	-0.825438	9.12796	-4.50291	2.83807e-05	0.000141728	2.14243
	204990_s_at	ITGB4	0.638983	8.68783	4.50144	2.85308e-05	0.00014204	2.13741
	213193_x_at	TRBC1	-0.668556	7.96385	-4.50033	2.86442e-05	0.000142385	2.13363
	202429_s_at	PPP3CA	-0.600132	7.80896	-4.49867	2.88157e-05	0.000142881	2.12795
	201830_s_at	NET1	-0.711758	9.24797	-4.49834	2.88494e-05	0.000142881	2.12684
	202421_at	IGSF3	0.537896	7.08739	4.49788	2.88967e-05	0.000142881	2.12528
	208620_at	PCBP1	-0.516885	9.31881	-4.49765	2.89207e-05	0.000142881	2.12449
	208809_s_at	C6orf62	0.533492	7.75948	4.49237	2.94737e-05	0.000145015	2.10647
	213092_x_at	DNAJC9	-0.652823	5.14328	-4.49224	2.9487e-05	0.000145015	2.10604
	200914_x_at	KTN1	0.886852	7.52809	4.48878	2.98549e-05	0.000146302	2.09424
	202228_s_at	NPTN	-0.500428	9.34938	-4.4885	2.98844e-05	0.000146302	2.0933
	217739_s_at	NAMPT	-0.839441	7.78487	-4.48549	3.02089e-05	0.000147445	2.08303
	200887_s_at	STAT1	-0.774171	9.19008	-4.4796	3.08522e-05	0.000150132	2.06298
	217848_s_at	PPA1	-0.561579	11.308	-4.47458	3.14111e-05	0.000152451	2.0459
	215203_at	GOLGA4	0.652773	7.66671	4.4728	3.16124e-05	0.000152752	2.03982
	207217_s_at	NOX1	-0.99373	8.92617	-4.47267	3.16266e-05	0.000152752	2.0394
	213293_s_at	TRIM22	-0.892933	7.82399	-4.47189	3.17152e-05	0.000152882	2.03674
	203925_at	GCLM	-0.564074	6.0135	-4.46928	3.20126e-05	0.000153698	2.02786
	203569_s_at	OFD1	0.581415	8.73063	4.46454	3.2559e-05	0.00015609	2.01176
	201086_x_at	SON	-0.516105	8.64948	-4.45738	3.34025e-05	0.000159425	1.98744
	218641_at	C11orf95	0.63563	7.32513	4.45486	3.37048e-05	0.000160632	1.97887
	212250_at	MTDH	-0.734237	7.53296	-4.45178	3.40764e-05	0.000162163	1.96844
	202641_at	ARL3	-0.529074	6.3024	-4.45043	3.42415e-05	0.000162471	1.96385
	214375_at	PPFIBP1	0.801791	6.05215	4.44628	3.47525e-05	0.000163989	1.94976
	201444_s_at	ATP6AP2	-0.658985	8.57912	-4.44618	3.4764e-05	0.000163989	1.94945
	212689_s_at	KDM3A	0.612276	8.01838	4.44103	3.54085e-05	0.000166083	1.93198
	216640_s_at	PDIA6	-0.678066	9.2966	-4.44037	3.54917e-05	0.000166083	1.92975
	213142_x_at	GSAP	0.706747	7.12023	4.44018	3.55158e-05	0.000166083	1.9291
	200903_s_at	AHCY	-0.529837	9.72309	-4.43718	3.58986e-05	0.000167521	1.91891
	201189_s_at	ITPR3	0.515079	9.16689	4.43695	3.59269e-05	0.000167521	1.91816
	201028_s_at	CD99	-0.92596	8.35255	-4.43482	3.6201e-05	0.000168556	1.91094
	213239_at	PIBF1	0.580702	5.72131	4.43169	3.66063e-05	0.000169954	1.90035
	32137_at	JAG2	0.60662	7.94168	4.43048	3.67653e-05	0.000170448	1.89624
	212368_at	ZNF292	0.723041	8.5004	4.42801	3.70903e-05	0.000171629	1.88787
	201032_at	BLCAP	0.706436	9.36196	4.42773	3.71263e-05	0.000171629	1.88695
	209184_s_at	IRS2	0.800705	8.48287	4.41761	3.84884e-05	0.000177388	1.8527
	220113_x_at	POLR1B	0.562039	7.93129	4.41086	3.94218e-05	0.000181206	1.82993
	202364_at	MXI1	0.670133	9.21484	4.4062	4.00802e-05	0.000183451	1.81419
	221771_s_at	MPHOSPH8	0.82207	8.04955	4.40573	4.01475e-05	0.000183499	1.8126
	214686_at	ZNF266	0.550302	8.07916	4.40125	4.07919e-05	0.000186181	1.79747
	218605_at	TFB2M	-0.511309	6.89379	-4.40028	4.09315e-05	0.000186555	1.79422
	212950_at	ADGRF5	0.738577	6.8075	4.39815	4.12428e-05	0.00018771	1.78702
	219862_s_at	NARF	0.536112	8.08084	4.39699	4.14125e-05	0.000188217	1.78312
	202127_at	PRPF4B	0.600578	6.89454	4.39374	4.18929e-05	0.000189868	1.77216
	208859_s_at	ATRX	0.786485	6.30244	4.39196	4.21576e-05	0.000190534	1.76618
	204905_s_at	EEF1E1	-0.563934	7.25584	-4.37976	4.4021e-05	0.000198401	1.7251
	201672_s_at	USP14	-0.513654	8.56389	-4.37854	4.42122e-05	0.000198986	1.72098
	203755_at	BUB1B	-0.64331	7.56032	-4.37202	4.5244e-05	0.000203347	1.69907
	212074_at	SUN1	0.639951	8.60871	4.36931	4.5679e-05	0.000205017	1.68998
	212233_at	MAP1B	0.808807	7.4107	4.36783	4.59201e-05	0.00020556	1.68499
	217526_at	NFATC2IP	0.610341	7.80509	4.36778	4.59271e-05	0.00020556	1.68484
	209096_at	UBE2V2	-0.597121	7.05497	-4.36652	4.61335e-05	0.000206199	1.68058
	220865_s_at	PDSS1	-0.554679	6.97803	-4.36524	4.63427e-05	0.000206848	1.67629
	212194_s_at	TM9SF4	-0.701756	8.05828	-4.36216	4.68502e-05	0.000208826	1.66594
	214594_x_at	ATP8B1	0.727123	8.16283	4.3527	4.84422e-05	0.000215328	1.63422
	218847_at	IGF2BP2	0.64832	8.27966	4.34469	4.98319e-05	0.000220964	1.60737
	208921_s_at	SRI	-0.719231	10.1374	-4.34431	4.98975e-05	0.000220964	1.60612
	202346_at	UBE2K	-0.667177	6.26028	-4.34376	4.99958e-05	0.000220964	1.60425
	201730_s_at	TPR	0.673561	9.34967	4.34305	5.01198e-05	0.000220964	1.6019
	222380_s_at	PDCD6	0.772157	7.82489	4.33902	5.08375e-05	0.000223823	1.58841
	217995_at	SQOR	-0.795074	9.88721	-4.32809	5.28344e-05	0.000230732	1.55184
	209626_s_at	OSBPL3	0.528967	6.00657	4.30941	5.64236e-05	0.000244427	1.48948
	201272_at	AKR1B1	-0.632705	8.03112	-4.30572	5.71608e-05	0.000246589	1.47717
	201649_at	UBE2L6	-0.613109	8.20779	-4.30501	5.73038e-05	0.000246589	1.4748
	210117_at	SPAG1	-0.928125	5.82205	-4.30259	5.77919e-05	0.000248359	1.46675
	216025_x_at	CYP2C9	0.606032	7.28959	4.29669	5.90019e-05	0.000252888	1.4471
	213164_at	SLC5A3	0.627969	8.4204	4.29616	5.91133e-05	0.00025303	1.44531
	209682_at	CBLB	0.613093	7.86654	4.29303	5.97662e-05	0.000254814	1.43489
	202595_s_at	LEPROTL1	-0.641907	7.02034	-4.2832	6.18615e-05	0.000262708	1.40222
	203992_s_at	KDM6A	-0.513341	6.41242	-4.27576	6.34959e-05	0.000268241	1.37749
	217962_at	NOP10	-0.541491	9.26433	-4.27219	6.42938e-05	0.000271108	1.36565
	208867_s_at	CSNK1A1	-0.562756	7.3747	-4.27197	6.43422e-05	0.000271108	1.36494
	201472_at	VBP1	-0.572967	8.77901	-4.26962	6.48756e-05	0.000273001	1.35711
	200977_s_at	TAX1BP1	0.582001	9.04595	4.26757	6.53428e-05	0.000274253	1.35031
	204033_at	TRIP13	-0.755012	7.23095	-4.26555	6.58054e-05	0.000275168	1.34363
	201021_s_at	DSTN	-0.626934	10.0928	-4.26312	6.63658e-05	0.000277061	1.33559
	207828_s_at	CENPF	-0.555418	7.83807	-4.25741	6.77056e-05	0.000281613	1.31664
	203749_s_at	RARA	0.697813	6.87934	4.25339	6.86625e-05	0.000285001	1.30334
	205016_at	TGFA	0.638358	6.38559	4.25325	6.86962e-05	0.000285001	1.30288
	208942_s_at	SEC62	0.586408	7.97358	4.2499	6.95049e-05	0.00028742	1.29179
	212180_at	CRKL	0.60431	8.07211	4.24973	6.95458e-05	0.00028742	1.29123
	201292_at	TOP2A	-0.739589	7.64412	-4.24602	7.04519e-05	0.000290794	1.27896
	207717_s_at	PKP2	-0.763048	6.52845	-4.24442	7.08464e-05	0.00029205	1.27367
	222036_s_at	MCM4	-0.674907	7.31466	-4.24219	7.14017e-05	0.000293964	1.26627
	205633_s_at	ALAS1	-0.576481	7.4771	-4.24179	7.15006e-05	0.000293997	1.26496
	202534_x_at	DHFR	-0.524764	7.61642	-4.23552	7.30803e-05	0.000300112	1.24426
	204663_at	ME3	0.550324	7.49464	4.2337	7.35456e-05	0.000301329	1.23825
	214898_x_at	MUC3B	0.604432	9.7905	4.23363	7.35631e-05	0.000301329	1.23802
	205807_s_at	TUFT1	0.726529	7.96518	4.22167	7.66942e-05	0.0003128	1.19854
	208827_at	PSMB6	-0.501235	8.59179	-4.21923	7.73463e-05	0.000314438	1.19052
	208841_s_at	G3BP2	-0.513139	8.04808	-4.21228	7.9241e-05	0.000321333	1.1676
	201078_at	TM9SF2	-0.800843	9.80025	-4.20757	8.05484e-05	0.000325818	1.1521
	218093_s_at	ANKRD10	0.60201	8.67274	4.2043	8.1469e-05	0.00032872	1.14134
	209520_s_at	NCBP1	-0.555093	5.72682	-4.19075	8.53904e-05	0.000343259	1.09684
	201647_s_at	SCARB2	-0.732502	5.89075	-4.18571	8.68985e-05	0.000348024	1.08027
	213549_at	PDZD8	-0.667416	6.69568	-4.18406	8.73949e-05	0.000349148	1.07488
	200729_s_at	ACTR2	-0.687872	8.12136	-4.18279	8.77803e-05	0.000350255	1.07071
	205367_at	SH2B2	0.537966	7.96502	4.17714	8.95156e-05	0.000355426	1.05219
	213353_at	ABCA5	0.626192	6.05432	4.17434	9.03879e-05	0.00035845	1.04301
	213001_at	ANGPTL2	-0.66023	7.97141	-4.17356	9.06332e-05	0.000358983	1.04044
	204042_at	WASF3	0.794846	5.67334	4.16865	9.21842e-05	0.000364235	1.02439
	218627_at	DRAM1	-0.530043	7.27484	-4.16651	9.28696e-05	0.000366495	1.01738
	39729_at	PRDX2	-0.545309	9.21299	-4.16584	9.30848e-05	0.000366897	1.01519
	200736_s_at	GPX1	-0.529364	9.26843	-4.16033	9.48772e-05	0.000373507	0.997145
	211696_x_at	HBB	-1.04738	8.5257	-4.15953	9.51399e-05	0.000373731	0.994529
	202325_s_at	ATP5PF	-0.597367	9.28602	-4.15945	9.51651e-05	0.000373731	0.994279
	201375_s_at	PPP2CB	-0.764016	8.94949	-4.15709	9.59441e-05	0.000375423	0.986567
	202345_s_at	FABP5	-0.824989	9.08478	-4.15149	9.78195e-05	0.000381378	0.968256
	202411_at	IFI27	-1.0134	9.68888	-4.15105	9.79666e-05	0.000381492	0.966834
	221428_s_at	TBL1XR1	-0.780064	6.18625	-4.14881	9.87264e-05	0.000383528	0.959527
	218371_s_at	PSPC1	0.545547	6.35572	4.14844	9.88515e-05	0.000383553	0.95833
	208653_s_at	CD164	-0.880531	6.57863	-4.14447	0.000100217	0.000388385	0.945356
	205434_s_at	AAK1	0.547665	6.77688	4.1411	0.000101387	0.00039198	0.93438
	219232_s_at	EGLN3	0.504101	5.90465	4.13281	0.000104325	0.000402378	0.907367
	203606_at	NDUFS6	-0.604547	8.73402	-4.13088	0.000105023	0.000404108	0.901059
	202199_s_at	SRPK1	-0.501268	7.51661	-4.12056	0.00010882	0.00041723	0.867483
	202675_at	SDHB	-0.717531	7.25026	-4.1173	0.000110046	0.000420932	0.856896
	35148_at	TJP3	0.665476	6.70099	4.1129	0.000111725	0.000426345	0.842587
	201918_at	SLC25A36	0.633143	8.31498	4.11059	0.000112616	0.000429239	0.835079
	208079_s_at	AURKA	-0.730975	7.48437	-4.10875	0.00011333	0.000431453	0.829106
	206770_s_at	SLC35A3	-0.532177	7.91215	-4.10552	0.000114591	0.00043574	0.81865
	212420_at	ELF1	0.5696	8.96473	4.1039	0.00011523	0.000437657	0.813393
	204472_at	GEM	0.679203	7.97716	4.08788	0.000121738	0.000460216	0.761482
	58780_s_at	ARHGEF40	0.625777	6.94002	4.08574	0.000122634	0.000463063	0.754553
	200803_s_at	TMBIM6	-0.573797	9.91121	-4.08389	0.000123415	0.000465468	0.748558
	217901_at	DSG2	0.510482	9.46976	4.08177	0.000124313	0.00046831	0.741709
	206113_s_at	RAB5A	-0.590369	6.37353	-4.07579	0.000126884	0.000477436	0.722381
	218728_s_at	CNIH4	-0.532296	6.77264	-4.0744	0.00012749	0.000479162	0.717876
	209291_at	ID4	0.81093	6.6686	4.07292	0.000128138	0.000480479	0.713092
	211732_x_at	HNMT	0.653464	7.16299	4.06438	0.00013193	0.000492985	0.685552
	203405_at	PSMG1	-0.744577	7.4355	-4.05954	0.000134131	0.000500055	0.66993
	204146_at	RAD51AP1	-0.523343	5.26807	-4.05646	0.00013555	0.000504762	0.659998
	209231_s_at	DCTN5	-0.500978	7.06155	-4.05346	0.000136944	0.00050937	0.650333
	209027_s_at	ABI1	-0.51476	7.74883	-4.05213	0.000137565	0.000510622	0.646063
	208319_s_at	RBM3	-0.699613	7.709	-4.04622	0.000140368	0.000517936	0.627028
	214544_s_at	SNAP23	-0.534055	5.49619	-4.03807	0.000144318	0.000531907	0.600834
	214157_at	GNAS	-0.757598	6.15399	-4.03567	0.0001455	0.000535445	0.593141
	212616_at	CHD9	0.500237	8.17527	4.03545	0.000145609	0.000535445	0.59243
	218195_at	ARMT1	-0.56147	5.50464	-4.03478	0.000145944	0.000535808	0.590265
	202166_s_at	PPP1R2	-0.600725	6.64552	-4.03459	0.000146039	0.000535808	0.589648
	216274_s_at	SEC11A	-0.667374	8.97256	-4.02964	0.00014852	0.000544292	0.573756
	204998_s_at	ATF5	0.563518	7.5701	4.01266	0.000157339	0.00057466	0.519341
	215903_s_at	MAST2	0.524744	7.83517	4.01098	0.00015824	0.000577301	0.513954
	200927_s_at	RAB14	-0.556386	7.73553	-4.00796	0.000159871	0.000582592	0.504287
	201192_s_at	PITPNA	-0.513555	7.63744	-4.00069	0.00016386	0.000596459	0.481043
	215483_at	AKAP9	0.766084	5.51457	3.99989	0.000164302	0.000597395	0.478505
	213048_s_at	SET	-0.511333	11.3693	-3.99703	0.000165905	0.00060187	0.469352
	201630_s_at	ACP1	-0.510224	8.96021	-3.99561	0.0001667	0.000604076	0.464845
	63825_at	ABHD2	0.633429	7.94477	3.992	0.00016875	0.000610384	0.45332
	209023_s_at	STAG2	0.642451	6.89643	3.98857	0.000170722	0.00061658	0.44237
	209024_s_at	SYNCRIP	-0.525858	8.35058	-3.98778	0.00017118	0.000617547	0.439841
	221992_at	NPIPB15	0.714275	7.58449	3.9865	0.000171923	0.000617557	0.435758
	214007_s_at	TWF1	-0.724067	7.17196	-3.98631	0.000172033	0.000617557	0.43516
	208933_s_at	LGALS8	0.503457	6.60172	3.98616	0.000172119	0.000617557	0.434686
	218067_s_at	ARGLU1	0.623503	9.05471	3.98033	0.000175546	0.00062909	0.416103
	202313_at	PPP2R2A	-0.51655	8.181	-3.96577	0.000184395	0.000655582	0.369763
	204131_s_at	FOXO3	0.623475	8.80109	3.96525	0.000184717	0.000655582	0.368117
	200950_at	ARPC1A	-0.551181	8.88676	-3.96518	0.000184762	0.000655582	0.367886
	204057_at	IRF8	-0.644263	7.70069	-3.96469	0.000185069	0.00065595	0.366326
	214909_s_at	DDAH2	0.505863	8.18356	3.96166	0.000186969	0.000661961	0.3567
	205600_x_at	HOXB5	0.53931	7.10095	3.95922	0.000188514	0.000666701	0.348949
	201735_s_at	CLCN3	-0.591214	8.10657	-3.94703	0.000196417	0.000690877	0.310265
	200700_s_at	KDELR2	-0.694587	9.85172	-3.94653	0.000196746	0.000691283	0.308689
	208669_s_at	EID1	-0.574885	7.79291	-3.94308	0.00019904	0.000698582	0.297776
	212202_s_at	TMEM87A	0.514603	7.96689	3.94075	0.00020061	0.000703332	0.290374
	213359_at	HNRNPD	0.513023	7.97965	3.93984	0.00020122	0.000704707	0.287515
	201653_at	CNIH1	-0.63822	8.41253	-3.93674	0.000203334	0.000709804	0.277677
	201151_s_at	MBNL1	-0.612955	5.92187	-3.92792	0.000209443	0.00072799	0.249807
	201136_at	PLP2	-0.57909	9.66339	-3.92527	0.000211317	0.000733713	0.241424
	201202_at	PCNA	-0.763878	9.30841	-3.92177	0.000213814	0.000740794	0.230367
	214323_s_at	UPF3A	0.654761	8.81649	3.92108	0.000214306	0.000741706	0.228202
	201017_at	EIF1AX	-0.580185	7.44702	-3.91923	0.000215641	0.000745529	0.222356
	205105_at	MAN2A1	-0.52319	7.6127	-3.91323	0.000220026	0.000759067	0.203412
	205480_s_at	UGP2	-0.520348	8.93569	-3.91285	0.000220307	0.000759226	0.202212
	214785_at	VPS13A	0.557037	6.24036	3.91089	0.000221754	0.00076259	0.19605
	218276_s_at	SAV1	0.531783	6.16408	3.90954	0.000222763	0.000765246	0.191778
	220041_at	PIGZ	0.600335	8.24047	3.90892	0.000223223	0.000766014	0.189837
	208892_s_at	DUSP6	0.734796	7.67767	3.9012	0.000229066	0.0007844	0.165527
	211965_at	ZFP36L1	0.687485	7.02954	3.89663	0.000232595	0.000793964	0.151145
	219850_s_at	EHF	-1.06244	6.78586	-3.89415	0.000234529	0.00079804	0.143356
	202139_at	AKR7A2	-0.801428	6.76002	-3.89086	0.000237124	0.000802003	0.133007
	212203_x_at	IFITM3	-0.502243	11.8842	-3.89079	0.000237181	0.000802003	0.132781
	214483_s_at	ARFIP1	-0.527078	6.30646	-3.8878	0.000239556	0.000808347	0.123408
	218039_at	NUSAP1	-0.591898	8.38967	-3.88357	0.000242961	0.000818982	0.110135
	201015_s_at	JUP	0.557439	10.007	3.87534	0.000249726	0.000839162	0.0843137
	202935_s_at	SOX9	0.714263	10.1294	3.87099	0.000253377	0.000848787	0.0706682
	214464_at	CDC42BPA	0.699986	7.96704	3.86729	0.000256517	0.000858417	0.0590897
	205260_s_at	ACYP1	0.50236	6.05887	3.8512	0.000270622	0.000900606	0.0087818
	214211_at	FTH1	0.574734	9.28588	3.84024	0.000280646	0.00092955	-0.0253883
	209476_at	TMX1	-0.563328	8.09764	-3.82939	0.000290929	0.000957727	-0.0591865
	217826_s_at	UBE2J1	-0.520604	7.41051	-3.8038	0.000316612	0.00103074	-0.138611
	217436_x_at	HLA-J	-0.578657	9.38984	-3.80022	0.000320381	0.00104068	-0.149718
	209049_s_at	ZMYND8	0.625215	8.78481	3.79247	0.000328677	0.00106254	-0.173704
	213664_at	SLC1A1	0.804375	6.04716	3.7799	0.000342563	0.00109756	-0.212523
	215794_x_at	GLUD2	-0.611609	6.9966	-3.77343	0.000349934	0.00111506	-0.232489
	219404_at	EPS8L3	0.513193	9.44522	3.7721	0.00035146	0.00111831	-0.236571
	201753_s_at	ADD3	0.521165	9.83509	3.77134	0.000352337	0.00112	-0.238909
	204682_at	LTBP2	0.622447	7.7854	3.76812	0.000356083	0.00112969	-0.248825
	202589_at	TYMS	-0.717628	8.50745	-3.75566	0.000370948	0.00116769	-0.287167
	200744_s_at	GNB1	-0.625416	8.30618	-3.75258	0.000374716	0.00117726	-0.29664
	201009_s_at	TXNIP	0.749683	10.6652	3.74694	0.000381698	0.00119572	-0.313942
	201498_at	USP7	0.548343	8.61707	3.73426	0.000397862	0.00124035	-0.352804
	211529_x_at	HLA-G	-0.584309	11.258	-3.72398	0.000411447	0.001279	-0.384253
	218355_at	KIF4A	-0.517068	6.72196	-3.71655	0.000421537	0.00130286	-0.406943
	214902_x_at	LPP	0.512111	8.71554	3.7157	0.000422713	0.00130525	-0.409551
	212330_at	TFDP1	-0.68463	8.49391	-3.70507	0.00043761	0.00134611	-0.441977
	222108_at	AMIGO2	0.829933	7.22944	3.69207	0.000456505	0.00140024	-0.48154
	203628_at	IGF1R	0.553232	7.62508	3.68924	0.000460713	0.00141181	-0.490126
	210896_s_at	ASPH	-0.541595	7.6269	-3.68604	0.000465529	0.00142387	-0.499856
	204547_at	RAB40B	0.686847	7.61725	3.6805	0.000473961	0.00144556	-0.516648
	202341_s_at	TRIM2	0.734404	8.05204	3.67828	0.000477385	0.00145326	-0.523383
	210046_s_at	IDH2	-0.577664	8.83481	-3.65723	0.000511041	0.00154699	-0.587089
	201250_s_at	SLC2A1	0.628889	8.49879	3.65243	0.00051904	0.00156973	-0.601606
	208988_at	KDM2A	0.561972	7.05349	3.64017	0.00053998	0.00162396	-0.63857
	202236_s_at	SLC16A1	-0.53836	8.61633	-3.63953	0.000541085	0.00162577	-0.64048
	213843_x_at	SLC6A8	0.865629	8.06191	3.62555	0.000566001	0.00168499	-0.682536
	204135_at	FILIP1L	-0.614364	7.17052	-3.62171	0.000573031	0.00170278	-0.694064
	214336_s_at	COPA	-0.559817	5.43661	-3.61698	0.0005818	0.00172567	-0.708247
	208290_s_at	EIF5	-0.667492	6.77465	-3.61484	0.000585826	0.00173602	-0.714686
	219600_s_at	TMEM50B	-0.571073	7.37254	-3.61042	0.000594181	0.00175756	-0.727908
	219957_at	RUFY2	0.517233	6.0477	3.60991	0.00059516	0.00175885	-0.729444
	213428_s_at	COL6A1	-0.690559	9.25031	-3.60496	0.00060469	0.00177889	-0.744274
	200730_s_at	PTP4A1	-0.578362	7.58163	-3.60124	0.000611937	0.00179694	-0.755393
	209790_s_at	CASP6	-0.523165	7.83489	-3.59812	0.000618084	0.00181026	-0.764722
	218096_at	AGPAT5	-0.626811	6.67715	-3.5977	0.000618923	0.00181088	-0.765987
	220495_s_at	TXNDC15	-0.527303	7.13899	-3.58539	0.000643783	0.00188022	-0.802731
	212867_at	NCOA2	0.526446	7.40005	3.58059	0.000653723	0.00190067	-0.817025
	201339_s_at	SCP2	-0.5561	7.93283	-3.57851	0.000658086	0.00191068	-0.823229
	200862_at	DHCR24	-0.511771	8.51139	-3.5781	0.000658935	0.00191068	-0.824431
	218930_s_at	TMEM106B	0.589455	7.84887	3.57041	0.000675312	0.00194943	-0.847326
	213229_at	DICER1	0.622891	8.45834	3.56799	0.000680549	0.0019628	-0.854529
	219014_at	PLAC8	-1.2696	7.85872	-3.56579	0.000685338	0.00197309	-0.861067
	209619_at	CD74	-0.824862	10.4766	-3.55182	0.000716494	0.0020573	-0.902507
	204141_at	TUBB2A	-0.81593	7.12192	-3.54639	0.000728953	0.00208895	-0.918573
	211959_at	IGFBP5	-0.898186	9.40228	-3.54618	0.000729454	0.00208895	-0.919212
	203713_s_at	LLGL2	0.562106	7.49678	3.54261	0.000737775	0.00210905	-0.92978
	203221_at	TLE1	0.519129	7.62545	3.53427	0.000757546	0.00215794	-0.954416
	204324_s_at	GOLIM4	0.742893	7.45461	3.52905	0.000770191	0.0021901	-0.969834
	219147_s_at	NMRK1	0.534918	6.71302	3.52723	0.00077465	0.00219892	-0.975209
	221727_at	SUB1	-0.57824	6.81238	-3.51356	0.000808877	0.00228044	-1.01546
	74694_s_at	RABEP2	0.566972	7.03921	3.5031	0.000836038	0.00234845	-1.0462
	213049_at	RALGAPA1	0.58685	7.15209	3.47318	0.000918591	0.00256255	-1.13378
	203394_s_at	HES1	0.555306	7.74269	3.46932	0.000929779	0.00258707	-1.14504
	208712_at	CCND1	0.542912	8.29116	3.46568	0.000940473	0.00261458	-1.15567
	210260_s_at	TNFAIP8	-0.555892	6.10279	-3.45923	0.000959674	0.00265882	-1.17445
	209222_s_at	OSBPL2	0.548018	8.21591	3.45505	0.000972307	0.00268922	-1.1866
	212588_at	PTPRC	-0.852186	5.95156	-3.45286	0.000979009	0.00269874	-1.19298
	201737_s_at	2019-03-06	0.575495	7.85657	3.43868	0.00102337	0.00279697	-1.23414
	221748_s_at	TNS1	0.895161	9.08048	3.43788	0.00102593	0.00280161	-1.23646
	201761_at	MTHFD2	-0.556993	8.28193	-3.42743	0.00105991	0.0028774	-1.26671
	213140_s_at	SS18L1	0.558011	6.64819	3.42515	0.00106745	0.00289176	-1.27329
	208655_at	CCNI	-0.563227	9.94645	-3.42168	0.00107905	0.00291386	-1.28332
	201744_s_at	LUM	-0.842275	8.66784	-3.41388	0.00110555	0.00297387	-1.30583
	207574_s_at	GADD45B	0.586024	7.52758	3.39595	0.00116883	0.00312496	-1.35745
	220330_s_at	SAMSN1	-0.55805	4.48342	-3.39541	0.00117081	0.00312602	-1.35902
	219118_at	FKBP11	-0.638212	7.22344	-3.37913	0.0012313	0.00327941	-1.40572
	212027_at	RBM25	0.649286	6.93055	3.36569	0.00128345	0.00339047	-1.44415
	212018_s_at	RSL1D1	-0.512838	7.63125	-3.3566	0.0013199	0.00347816	-1.47008
	201859_at	SRGN	-0.864308	8.00444	-3.35477	0.00132736	0.003491	-1.4753
	209212_s_at	KLF5	0.622022	9.75807	3.35382	0.00133126	0.00349672	-1.47802
	204806_x_at	HLA-F	-0.553374	10.2425	-3.35224	0.00133772	0.00350515	-1.4825
	206385_s_at	ANK3	0.521756	6.86577	3.32697	0.00144565	0.00374906	-1.5543
	218723_s_at	RGCC	0.680629	7.36445	3.32692	0.00144587	0.00374906	-1.55444
	201111_at	CSE1L	-0.531692	7.52462	-3.31533	0.00149806	0.00387198	-1.58723
	211990_at	HLA-DPA1	-0.955276	9.45146	-3.30127	0.00156374	0.00402568	-1.62689
	215091_s_at	GTF3A	0.569287	10.6493	3.29889	0.00157513	0.00405177	-1.6336
	209774_x_at	CXCL2	-0.786052	7.90325	-3.2974	0.00158232	0.00406702	-1.6378
	201693_s_at	EGR1	0.640337	8.46694	3.27504	0.00169364	0.00431204	-1.70059
	206918_s_at	CPNE1	0.540224	8.97192	3.2745	0.00169642	0.00431573	-1.7021
	208647_at	FDFT1	-0.746413	9.05602	-3.25564	0.00179614	0.00455509	-1.75481
	201650_at	KRT19	0.613511	10.185	3.24315	0.00186523	0.00471923	-1.78962
	213839_at	CLMN	0.556893	6.87064	3.23806	0.00189404	0.00478091	-1.80375
	203408_s_at	SATB1	0.675368	8.26762	3.23529	0.00190996	0.00480984	-1.81147
	208694_at	PRKDC	-0.677125	7.49147	-3.22603	0.00196396	0.00493813	-1.83716
	218704_at	RNF43	0.59682	9.22746	3.21499	0.00203016	0.00508482	-1.8677
	91816_f_at	MEX3D	-0.546848	6.83312	-3.21033	0.00205876	0.00514453	-1.88058
	209122_at	PLIN2	0.590455	8.67294	3.18393	0.00222795	0.00550775	-1.95326
	201466_s_at	JUN	-0.540647	7.23797	-3.17994	0.00225468	0.00555686	-1.96423
	209156_s_at	COL6A2	-0.797349	9.16047	-3.17636	0.00227882	0.00560781	-1.97403
	208966_x_at	IFI16	-0.611989	7.39565	-3.16925	0.00232762	0.0057192	-1.99351
	209365_s_at	ECM1	0.594995	7.98676	3.13765	0.00255643	0.00624046	-2.07964
	215127_s_at	RBMS1	0.509777	7.47169	3.11678	0.00271892	0.0065758	-2.13619
	221645_s_at	ZNF83	0.546756	4.93672	3.10911	0.00278102	0.00670595	-2.1569
	202157_s_at	CELF2	-0.583828	8.20603	-3.10596	0.00280693	0.00676339	-2.1654
	207173_x_at	CDH11	-0.840841	7.90195	-3.09701	0.00288177	0.00692309	-2.18951
	204143_s_at	ENOSF1	0.638416	7.71572	3.08734	0.00296461	0.00710102	-2.21548
	203060_s_at	PAPSS2	-0.565561	7.58169	-3.0769	0.00305663	0.00729445	-2.24347
	200838_at	CTSB	-0.597612	9.77656	-3.07609	0.00306386	0.00730629	-2.24563
	201847_at	LIPA	-0.649954	8.37981	-3.07386	0.00308393	0.00734875	-2.25161
	204435_at	NUP58	0.511582	7.26518	3.0716	0.00310434	0.00739193	-2.25765
	218698_at	APIP	-0.73943	7.27679	-3.06254	0.00318752	0.00757884	-2.28185
	201551_s_at	LAMP1	-0.674266	8.32467	-3.04713	0.00333379	0.00786994	-2.32289
	204565_at	ACOT13	0.573127	7.84765	3.04708	0.00333427	0.00786994	-2.32302
	203403_s_at	RNF6	0.552821	8.35373	3.03727	0.0034306	0.00807376	-2.34905
	209772_s_at	CD24	-0.644814	9.75639	-3.02249	0.00358074	0.00839049	-2.38819
	210095_s_at	IGFBP3	-0.641672	9.17614	-3.0018	0.00380112	0.00882819	-2.44271
	202669_s_at	EFNB2	0.713101	8.64186	2.99237	0.0039057	0.00904362	-2.46746
	204256_at	ELOVL6	-0.619364	5.64541	-2.9856	0.00398237	0.00920631	-2.48519
	202721_s_at	GFPT1	-0.52233	8.34861	-2.98371	0.00400398	0.00924171	-2.49012
	213106_at	ATP8A1	0.547076	5.86611	2.95539	0.00434199	0.00994655	-2.56395

## Sheet: Lung_vs_Normal
		ID	logFC	AveExpr	t	P.Value	adj.P.Val	B
	212814_at	AHCYL2	-2.24699	7.65578	-12.9751	9.89732e-20	3.20277e-16	34.4663
	204034_at	ETHE1	-2.53693	9.19559	-12.6403	3.37502e-19	5.46078e-16	33.2739
	218816_at	LRRC1	-1.53992	6.85396	-11.8407	6.69219e-18	7.21864e-15	30.3653
	203343_at	UGDH	-1.98109	7.63805	-10.7922	3.77429e-16	2.87585e-13	26.4291
	201666_at	TIMP1	2.45412	11.2882	10.7505	4.44352e-16	2.87585e-13	26.2696
	204272_at	LGALS4	-2.03321	11.5308	-10.5829	8.56833e-16	4.62118e-13	25.6277
	218035_s_at	RBM47	-1.82639	9.27168	-10.5394	1.01652e-15	4.69921e-13	25.4606
	206134_at	ADAMDEC1	-4.21541	6.40448	-10.4706	1.33298e-15	5.12424e-13	25.1956
	205111_s_at	PLCE1	-1.81178	5.54808	-10.4536	1.42516e-15	5.12424e-13	25.1302
	219450_at	C4orf19	-1.93383	6.89958	-10.0686	6.54505e-15	2.11798e-12	23.639
	218024_at	MPC1	-1.4974	7.47339	-9.87476	1.41786e-14	4.17109e-12	22.8825
	218756_s_at	DHRS11	-3.25031	7.13189	-9.61241	4.05692e-14	1.09402e-11	21.8533
	214440_at	NAT1	-2.00501	6.83343	-9.53997	5.42882e-14	1.35136e-11	21.5681
	213624_at	SMPDL3A	-2.01804	6.8701	-9.512	6.07562e-14	1.40434e-11	21.4579
	209875_s_at	SPP1	4.99104	8.80382	9.46286	7.4055e-14	1.56027e-11	21.2641
	218218_at	APPL2	-1.8324	6.17983	-9.45271	7.71456e-14	1.56027e-11	21.224
	218124_at	RETSAT	-1.45677	8.14124	-9.33902	1.22049e-13	2.32324e-11	20.7748
	203083_at	THBS2	3.40437	9.48516	9.28403	1.52418e-13	2.74014e-11	20.5572
	201261_x_at	BGN	2.37624	8.84063	9.1279	2.86761e-13	4.884e-11	19.9382
	201139_s_at	SSB	1.07215	7.81383	9.0922	3.31427e-13	5.36249e-11	19.7964
	209605_at	TST	-1.65666	9.16439	-9.06097	3.76183e-13	5.79485e-11	19.6723
	204751_x_at	DSC2	-2.17255	6.38074	-9.04959	3.93964e-13	5.79485e-11	19.6271
	219454_at	EGFL6	1.51782	5.2536	9.02023	4.43817e-13	6.12732e-11	19.5104
	221896_s_at	HIGD1A	-1.75377	8.46189	-9.01441	4.54437e-13	6.12732e-11	19.4872
	202311_s_at	COL1A1	3.40701	8.323	8.95741	5.7283e-13	7.41472e-11	19.2604
	211548_s_at	HPGD	-3.01309	5.68155	-8.91589	6.78128e-13	8.44009e-11	19.0951
	218139_s_at	AP5M1	-1.61836	7.08567	-8.77304	1.21286e-12	1.45363e-10	18.5256
	209498_at	CEACAM1	-2.42641	9.89543	-8.75864	1.28613e-12	1.4864e-10	18.4681
	219342_at	CASD1	-1.36061	5.57393	-8.67964	1.77467e-12	1.98029e-10	18.1527
	221823_at	C5orf30	-1.31873	7.72162	-8.47833	4.0366e-12	4.35414e-10	17.3477
	209711_at	SLC35D1	-1.74543	7.69511	-8.45463	4.44695e-12	4.64204e-10	17.2528
	205480_s_at	UGP2	-1.7216	8.93569	-8.43403	4.83768e-12	4.8921e-10	17.1703
	221610_s_at	STAP2	-1.27308	8.12016	-8.36654	6.37502e-12	6.25138e-10	16.9
	206770_s_at	SLC35A3	-1.65583	7.91215	-8.32207	7.64656e-12	7.27773e-10	16.7219
	205597_at	SLC44A4	-2.12289	7.93226	-8.23732	1.08165e-11	1.00006e-09	16.3822
	204955_at	SRPX	-2.02505	5.74931	-8.17377	1.40304e-11	1.26118e-09	16.1273
	218986_s_at	DDX60	-1.81688	6.06436	-8.12814	1.69133e-11	1.47923e-09	15.9443
	40562_at	GNA11	-1.31747	8.05783	-8.07699	2.08552e-11	1.77598e-09	15.7391
	201651_s_at	PACSIN2	-1.03093	9.12003	-8.06495	2.19093e-11	1.79557e-09	15.6908
	202069_s_at	IDH3A	-1.62101	6.60446	-8.06179	2.21949e-11	1.79557e-09	15.6781
	213506_at	F2RL1	-2.11275	7.95808	-8.04702	2.3579e-11	1.86101e-09	15.6189
	213936_x_at	SFTPB	1.41874	7.2602	7.93955	3.66219e-11	2.82163e-09	15.1877
	218885_s_at	GALNT12	-1.93168	7.99009	-7.88526	4.57472e-11	3.44275e-09	14.9698
	205929_at	GPA33	-2.33863	9.23231	-7.87174	4.83526e-11	3.55612e-09	14.9156
	205074_at	SLC22A5	-1.39269	7.64954	-7.84082	5.48845e-11	3.9468e-09	14.7915
	209147_s_at	PLPP1	-1.70427	8.2995	-7.82117	5.94864e-11	4.18474e-09	14.7127
	204088_at	P2RX4	-1.23846	7.63865	-7.68232	1.05077e-10	7.06234e-09	14.1556
	208300_at	PTPRH	-1.51075	6.94762	-7.67842	1.06769e-10	7.06234e-09	14.14
	213285_at	TMEM30B	-1.69573	7.51216	-7.67803	1.06939e-10	7.06234e-09	14.1384
	216699_s_at	KLK1	-1.46815	7.96069	-7.64308	1.23402e-10	7.98658e-09	13.9983
	201506_at	TGFBI	1.82402	11.0448	7.52229	2.0238e-10	1.28412e-08	13.514
	201042_at	TGM2	1.38563	8.4911	7.43701	2.86932e-10	1.7856e-08	13.1724
	212096_s_at	MTUS1	-1.5013	7.83108	-7.42893	2.96577e-10	1.8108e-08	13.14
	221011_s_at	LBH	1.66781	8.07481	7.42267	3.04276e-10	1.8234e-08	13.115
	211026_s_at	MGLL	-1.5523	8.52347	-7.39721	3.37681e-10	1.98679e-08	13.013
	207181_s_at	CASP7	-1.50325	7.35559	-7.37496	3.69864e-10	2.13729e-08	12.924
	211569_s_at	HADH	-1.63469	6.80317	-7.3505	4.08785e-10	2.32075e-08	12.8261
	46323_at	CANT1	-1.00695	8.4726	-7.34209	4.23086e-10	2.36053e-08	12.7924
	202790_at	CLDN7	-1.40825	9.74958	-7.31605	4.7062e-10	2.58123e-08	12.6883
	200660_at	S100A11	1.1313	10.4541	7.30003	5.02478e-10	2.71003e-08	12.6242
	211916_s_at	MYO1A	-1.85278	7.17587	-7.26107	5.89201e-10	3.12566e-08	12.4684
	205190_at	PLS1	-1.68072	9.42713	-7.24599	6.26645e-10	3.27068e-08	12.4081
	221841_s_at	KLF4	-2.89909	8.03691	-7.213	7.17064e-10	3.6832e-08	12.2763
	203510_at	MET	1.47605	8.17187	7.16748	8.63547e-10	4.36631e-08	12.0945
	218823_s_at	KCTD9	-1.23839	5.20005	-7.15651	9.03091e-10	4.496e-08	12.0507
	205656_at	PCDH17	1.04675	7.01751	7.12717	1.01794e-09	4.991e-08	11.9336
	219014_at	PLAC8	-3.88842	7.85872	-7.11487	1.07037e-09	5.16973e-08	11.8845
	218313_s_at	GALNT7	-1.485	8.13579	-7.10417	1.1181e-09	5.32083e-08	11.8419
	219874_at	SLC12A8	1.06739	6.52378	7.0932	1.16927e-09	5.42927e-08	11.7981
	202850_at	ABCD3	-1.30644	7.82112	-7.09212	1.17444e-09	5.42927e-08	11.7938
	207122_x_at	SULT1A2	-1.04509	8.49852	-7.02458	1.54669e-09	7.04943e-08	11.5246
	212546_s_at	FRYL	-1.54495	7.76533	-6.99093	1.77393e-09	7.97282e-08	11.3906
	220951_s_at	A1CF	-1.48041	7.64487	-6.9555	2.04923e-09	9.08397e-08	11.2496
	201540_at	FHL1	-2.22444	8.04865	-6.94909	2.10337e-09	9.19797e-08	11.2241
	203060_s_at	PAPSS2	-1.95689	7.58169	-6.93592	2.21917e-09	9.57499e-08	11.1717
	202742_s_at	PRKACB	-2.51132	6.44711	-6.90617	2.50465e-09	1.06645e-07	11.0534
	200730_s_at	PTP4A1	-1.67968	7.58163	-6.81367	3.64749e-09	1.53289e-07	10.6862
	202935_s_at	SOX9	1.9261	10.1294	6.80058	3.84659e-09	1.59584e-07	10.6342
	215716_s_at	ATP2B1	-1.12639	5.18079	-6.79095	3.99998e-09	1.62569e-07	10.596
	201215_at	PLS3	1.39643	8.89016	6.78978	4.01901e-09	1.62569e-07	10.5914
	220942_x_at	FAM162A	-1.23743	9.71263	-6.75446	4.63814e-09	1.85297e-07	10.4514
	214041_x_at	RPL37A	1.51572	7.60228	6.72361	5.25617e-09	2.07426e-07	10.3292
	202838_at	FUCA1	-1.5552	9.13253	-6.69767	5.83863e-09	2.27636e-07	10.2266
	217995_at	SQOR	-1.87793	9.88721	-6.65996	6.80165e-09	2.62025e-07	10.0775
	217892_s_at	LIMA1	-1.39752	8.91754	-6.65217	7.01968e-09	2.67243e-07	10.0467
	208614_s_at	FLNB	-1.16616	8.77376	-6.63317	7.58057e-09	2.85241e-07	9.97166
	203011_at	IMPA1	-1.54198	8.44367	-6.60853	8.37452e-09	3.07954e-07	9.87441
	209397_at	ME2	-1.03039	8.73239	-6.60155	8.61423e-09	3.13209e-07	9.84686
	218507_at	HILPDA	1.2563	8.43338	6.58247	9.30467e-09	3.30098e-07	9.7716
	205361_s_at	PFDN4	1.59719	8.13636	6.57948	9.4177e-09	3.30098e-07	9.75981
	204321_at	NEO1	-1.24503	8.11802	-6.57669	9.52435e-09	3.30098e-07	9.74882
	213738_s_at	ATP5F1A	-1.30904	10.3709	-6.57502	9.58876e-09	3.30098e-07	9.74224
	202527_s_at	SMAD4	-1.03481	5.06248	-6.55013	1.06029e-08	3.61168e-07	9.64411
	202266_at	TDP2	-1.62677	9.11164	-6.52055	1.1947e-08	4.02713e-07	9.52762
	212445_s_at	NEDD4L	-1.25958	7.43269	-6.51083	1.24245e-08	4.12612e-07	9.48937
	207543_s_at	P4HA1	1.19705	8.4782	6.50941	1.24957e-08	4.12612e-07	9.4838
	208949_s_at	LGALS3	-1.02835	12.0964	-6.48149	1.39842e-08	4.57098e-07	9.37398
	206377_at	FOXF2	-1.2857	6.37246	-6.46428	1.4988e-08	4.85013e-07	9.30634
	203559_s_at	AOC1	-1.72161	9.06166	-6.44779	1.60176e-08	5.13197e-07	9.24152
	219017_at	ETNK1	-2.1044	5.70102	-6.4447	1.62181e-08	5.14526e-07	9.22939
	201416_at	SOX4	1.63401	8.28658	6.42563	1.75112e-08	5.44867e-07	9.15455
	209847_at	CDH17	-1.12821	10.7187	-6.39718	1.96339e-08	5.9939e-07	9.04294
	220161_s_at	EPB41L4B	-1.71552	9.08036	-6.37844	2.11694e-08	6.40227e-07	8.96949
	221766_s_at	TENT5A	-1.27137	7.95414	-6.35043	2.36905e-08	7.09837e-07	8.85976
	217989_at	HSD17B11	-1.29125	8.91061	-6.34021	2.46822e-08	7.32766e-07	8.81977
	206385_s_at	ANK3	-1.52189	6.86577	-6.32221	2.65308e-08	7.80489e-07	8.74935
	212507_at	TMEM131	-1.01597	7.66953	-6.31295	2.75342e-08	8.02709e-07	8.71315
	212044_s_at	RPL27A	1.13806	7.34653	6.30605	2.83062e-08	8.17847e-07	8.68619
	218326_s_at	LGR4	-1.32045	6.11731	-6.29961	2.90464e-08	8.31806e-07	8.66103
	204682_at	LTBP2	1.58938	7.7854	6.26835	3.29225e-08	9.34536e-07	8.53891
	213361_at	TDRD7	-1.05957	7.03344	-6.26428	3.34625e-08	9.41606e-07	8.52305
	212353_at	SULF1	2.83381	8.10414	6.26117	3.38818e-08	9.45185e-07	8.51092
	209173_at	AGR2	-2.29351	10.7696	-6.25497	3.47337e-08	9.52527e-07	8.48671
	208712_at	CCND1	1.50234	8.29116	6.24786	3.57362e-08	9.71785e-07	8.45898
	217996_at	PHLDA1	2.21587	7.00572	6.24442	3.62315e-08	9.77042e-07	8.44556
	205632_s_at	PIP5K1B	-1.86296	7.351	-6.21986	3.99708e-08	1.06021e-06	8.34983
	204255_s_at	VDR	-1.27096	6.64955	-6.18665	4.56423e-08	1.2008e-06	8.22054
	202514_at	DLG1	-1.14359	7.04024	-6.16869	4.90337e-08	1.25931e-06	8.1507
	213664_at	SLC1A1	-2.00427	6.04716	-6.13594	5.58764e-08	1.41263e-06	8.02344
	201563_at	SORD	1.12116	8.35296	6.13385	5.63421e-08	1.41336e-06	8.01535
	214433_s_at	SELENBP1	-2.45118	8.98516	-6.10842	6.23509e-08	1.55206e-06	7.91665
	209758_s_at	MFAP5	-1.17374	5.31391	-6.10259	6.38136e-08	1.57634e-06	7.89407
	202130_at	RIOK3	-1.2938	8.46974	-6.06602	7.38064e-08	1.80937e-06	7.75239
	202859_x_at	CXCL8	2.67291	8.85936	6.0585	7.60468e-08	1.84392e-06	7.72328
	202502_at	ACADM	-1.32196	6.54166	-6.05748	7.63551e-08	1.84392e-06	7.71934
	202295_s_at	CTSH	1.38754	9.09477	6.02309	8.75291e-08	2.08268e-06	7.58637
	203615_x_at	SULT1A1	-1.24851	8.68151	-6.01743	8.95171e-08	2.11443e-06	7.56451
	220186_s_at	CDHR2	-1.16488	7.47104	-6.01398	9.07517e-08	2.12806e-06	7.55117
	217771_at	GOLM1	-1.49799	8.49694	-6.01008	9.21681e-08	2.14573e-06	7.5361
	212372_at	MYH10	1.639	7.68667	6.00052	9.57278e-08	2.21268e-06	7.49921
	201339_s_at	SCP2	-1.42484	7.93283	-5.97334	1.06616e-07	2.44687e-06	7.39437
	209774_x_at	CXCL2	2.18188	7.90325	5.96284	1.11142e-07	2.53279e-06	7.3539
	203238_s_at	NOTCH3	1.23302	7.63169	5.94093	1.2121e-07	2.7429e-06	7.26953
	203002_at	AMOTL2	1.03455	7.52326	5.93427	1.24448e-07	2.77733e-06	7.24388
	207717_s_at	PKP2	-1.6368	6.52845	-5.93154	1.25799e-07	2.78825e-06	7.23337
	209575_at	IL10RB	-1.09604	6.54985	-5.92856	1.27288e-07	2.80208e-06	7.22192
	202403_s_at	COL1A2	1.89931	11.7011	5.91212	1.35835e-07	2.97001e-06	7.1587
	204051_s_at	SFRP4	2.03551	6.96271	5.90842	1.37831e-07	2.98142e-06	7.1445
	212245_at	MCFD2	1.01695	6.78323	5.88355	1.52055e-07	3.23717e-06	7.04897
	215772_x_at	SUCLG2	-1.49426	8.46939	-5.86011	1.66777e-07	3.52739e-06	6.95909
	210993_s_at	SMAD1	-1.10748	6.77443	-5.83146	1.86708e-07	3.89798e-06	6.84932
	220615_s_at	FAR2	-1.08002	7.59507	-5.82645	1.90427e-07	3.95015e-06	6.83014
	212942_s_at	CEMIP	2.35061	8.04401	5.818	1.96861e-07	4.05759e-06	6.79783
	202125_s_at	TRAK2	-1.12946	7.18938	-5.77711	2.31193e-07	4.68532e-06	6.64157
	212570_at	ENDOD1	-1.0723	6.84248	-5.77659	2.3166e-07	4.68532e-06	6.63961
	218704_at	RNF43	1.64357	9.22746	5.76804	2.39568e-07	4.81518e-06	6.60698
	208921_s_at	SRI	-1.46321	10.1374	-5.75787	2.49329e-07	4.98043e-06	6.56817
	218738_s_at	RNF138	-1.17036	7.50136	-5.75183	2.55308e-07	5.04743e-06	6.54514
	202539_s_at	HMGCR	-1.57093	6.9498	-5.75133	2.55803e-07	5.04743e-06	6.54326
	212338_at	MYO1D	-1.03726	8.21352	-5.74372	2.63552e-07	5.16413e-06	6.51426
	213106_at	ATP8A1	-1.63164	5.86611	-5.74241	2.64909e-07	5.16413e-06	6.50927
	201063_at	RCN1	1.06035	8.68774	5.73167	2.76302e-07	5.35396e-06	6.46835
	203306_s_at	SLC35A1	-1.11868	7.24256	-5.71806	2.91426e-07	5.61342e-06	6.41657
	218723_s_at	RGCC	1.78624	7.36445	5.6882	3.27555e-07	6.27201e-06	6.30304
	212160_at	XPOT	1.03897	7.8454	5.68249	3.34937e-07	6.37563e-06	6.2814
	217551_at	OR7E14P	-1.08021	5.65778	-5.67805	3.40801e-07	6.44931e-06	6.26454
	218084_x_at	FXYD5	1.36112	9.28651	5.6495	3.81009e-07	7.12686e-06	6.15623
	221751_at	PANK3	-1.07028	7.60959	-5.62927	4.1229e-07	7.66764e-06	6.07962
	201624_at	DARS	1.18566	7.22461	5.62404	4.20773e-07	7.78069e-06	6.05985
	204256_at	ELOVL6	-1.7765	5.64541	-5.57899	5.01438e-07	9.11602e-06	5.8896
	208848_at	ADH5	-1.19847	7.00624	-5.51955	6.3157e-07	1.13542e-05	5.66573
	204610_s_at	CCDC85B	1.04668	7.66183	5.5103	6.54597e-07	1.16984e-05	5.63099
	204687_at	PARM1	-1.19015	8.07668	-5.50899	6.57944e-07	1.16984e-05	5.62604
	203936_s_at	MMP9	2.17223	8.37772	5.50614	6.65229e-07	1.17633e-05	5.61536
	213386_at	TMEM246	-1.04847	6.8811	-5.50214	6.75633e-07	1.18823e-05	5.60031
	202464_s_at	PFKFB3	1.05845	7.19768	5.48771	7.14431e-07	1.24968e-05	5.54616
	207761_s_at	METTL7A	-1.84102	7.48271	-5.47403	7.53246e-07	1.31049e-05	5.49486
	201315_x_at	IFITM2	1.14662	10.2542	5.45781	8.01952e-07	1.35162e-05	5.4341
	211074_at	FOLR1	1.68801	8.79864	5.42924	8.95432e-07	1.47838e-05	5.32722
	215867_x_at	CA12	-2.31292	8.52334	-5.42557	9.08191e-07	1.49183e-05	5.3135
	212859_x_at	MT1E	-1.9308	9.69975	-5.41897	9.31572e-07	1.51486e-05	5.28887
	201322_at	ATP5F1B	-1.0284	10.5455	-5.37809	1.09028e-06	1.74661e-05	5.13642
	212952_at	CALR	1.26368	8.81491	5.36598	1.14223e-06	1.82081e-05	5.09133
	64408_s_at	CALML4	-1.11411	7.32116	-5.35468	1.19288e-06	1.89223e-05	5.0493
	215091_s_at	GTF3A	1.41329	10.6493	5.33546	1.28411e-06	2.02701e-05	4.97792
	221730_at	COL5A2	1.99409	8.31655	5.30184	1.46057e-06	2.26144e-05	4.85323
	218087_s_at	SORBS1	-2.03671	6.71831	-5.29797	1.48236e-06	2.2627e-05	4.83889
	203313_s_at	TGIF1	1.09362	8.63676	5.29502	1.49918e-06	2.27763e-05	4.82797
	206414_s_at	ASAP2	-1.11711	7.46457	-5.28575	1.55326e-06	2.34876e-05	4.79367
	208788_at	ELOVL5	1.1056	7.93358	5.25026	1.77858e-06	2.66457e-05	4.66256
	209596_at	MXRA5	1.76138	8.30061	5.24764	1.7964e-06	2.67886e-05	4.65291
	212288_at	FNBP1	-1.14632	7.34749	-5.24229	1.83347e-06	2.70918e-05	4.63315
	215446_s_at	LOX	1.47432	4.90988	5.22383	1.96694e-06	2.8932e-05	4.56516
	204620_s_at	VCAN	1.97983	9.56516	5.17661	2.35358e-06	3.41533e-05	4.39159
	201170_s_at	BHLHE40	1.43108	9.64987	5.1676	2.43539e-06	3.50264e-05	4.35855
	209695_at	PTP4A3	1.25523	7.62119	5.15297	2.57425e-06	3.68596e-05	4.30494
	202565_s_at	SVIL	-1.16481	7.80272	-5.11234	3.00185e-06	4.18706e-05	4.15641
	213839_at	CLMN	-1.34704	6.87064	-5.10266	3.11349e-06	4.32414e-05	4.12112
	205892_s_at	FABP1	-2.93215	10.5594	-5.0956	3.19758e-06	4.39521e-05	4.09537
	203566_s_at	AGL	-1.02004	5.7997	-5.06363	3.60687e-06	4.88172e-05	3.97903
	211980_at	COL4A1	1.31882	9.81985	5.03611	4.00008e-06	5.34887e-05	3.87911
	208850_s_at	THY1	1.42792	7.94515	5.00628	4.47385e-06	5.92695e-05	3.77105
	207173_x_at	CDH11	2.07253	7.90195	4.97317	5.06401e-06	6.60772e-05	3.65148
	204352_at	TRAF5	1.19434	8.93862	4.96953	5.13338e-06	6.67133e-05	3.63835
	218111_s_at	CMAS	-1.07329	5.94457	-4.9642	5.23669e-06	6.77837e-05	3.61913
	203052_at	C2	1.15999	8.62846	4.96064	5.30668e-06	6.8416e-05	3.60632
	206918_s_at	CPNE1	1.25485	8.97192	4.95524	5.4149e-06	6.95342e-05	3.58685
	204490_s_at	CD44	1.15646	7.91552	4.93724	5.79077e-06	7.3199e-05	3.52212
	203824_at	TSPAN8	-1.25673	11.7037	-4.9334	5.87437e-06	7.39668e-05	3.50829
	204745_x_at	MT1G	-1.79519	8.8598	-4.93176	5.91039e-06	7.41319e-05	3.5024
	214483_s_at	ARFIP1	-1.0191	6.30646	-4.89723	6.72067e-06	8.3008e-05	3.37853
	202237_at	NNMT	1.65619	8.24144	4.89416	6.79766e-06	8.36396e-05	3.36755
	35148_at	TJP3	-1.21507	6.70099	-4.89239	6.84258e-06	8.38734e-05	3.3612
	213629_x_at	MT1F	-1.62854	8.80273	-4.89118	6.87343e-06	8.39337e-05	3.35687
	204589_at	NUAK1	1.20863	7.54551	4.88587	7.01019e-06	8.49624e-05	3.33788
	203335_at	PHYH	-1.27802	7.63955	-4.87693	7.2467e-06	8.65325e-05	3.3059
	202688_at	TNFSF10	-1.10088	8.47708	-4.85727	7.7947e-06	9.14278e-05	3.23566
	200832_s_at	SCD	1.6212	8.66009	4.85105	7.97623e-06	9.31807e-05	3.21348
	211755_s_at	ATP5PB	-1.19103	9.78291	-4.84643	8.11361e-06	9.42502e-05	3.19703
	212460_at	SPTSSA	-1.03135	7.57692	-4.84038	8.2973e-06	9.55518e-05	3.17546
	201968_s_at	PGM1	-1.09803	8.45688	-4.83264	8.53831e-06	9.79786e-05	3.14788
	205412_at	ACAT1	-1.30747	8.34698	-4.82151	8.89667e-06	0.00010173	3.10829
	201931_at	ETFA	-1.23095	8.03524	-4.79507	9.80817e-06	0.000110976	3.01437
	218677_at	S100A14	-1.06878	8.41566	-4.7872	1.00966e-05	0.000113842	2.98647
	210495_x_at	FN1	1.55327	11.6736	4.75669	1.12952e-05	0.000126475	2.87852
	205552_s_at	OAS1	-1.69461	6.21643	-4.73411	1.2271e-05	0.000135989	2.7988
	202489_s_at	FXYD3	-1.90011	10.7062	-4.70724	1.35391e-05	0.000148015	2.70423
	203854_at	CFI	1.01734	7.24091	4.69122	1.43553e-05	0.000153821	2.64794
	201744_s_at	LUM	1.77625	8.66784	4.69031	1.44031e-05	0.000153823	2.64475
	205097_at	SLC26A2	-3.09945	8.37353	-4.67749	1.50928e-05	0.00015806	2.59979
	209667_at	CES2	-1.70312	9.07818	-4.67532	1.52126e-05	0.0001588	2.59219
	208003_s_at	NFAT5	1.34649	7.98834	4.66197	1.59709e-05	0.00016618	2.54544
	201860_s_at	PLAT	-1.3153	6.85497	-4.6162	1.88614e-05	0.000191935	2.38565
	208909_at	UQCRFS1	-1.24778	9.83576	-4.61529	1.89235e-05	0.000191964	2.38249
	204897_at	PTGER4	-1.70752	6.48235	-4.59861	2.01027e-05	0.000200778	2.32446
	221245_s_at	FZD5	-1.3319	8.06936	-4.58289	2.12787e-05	0.00021122	2.26988
	201688_s_at	TPD52	-1.5076	8.27728	-4.56977	2.23117e-05	0.000219964	2.22439
	209082_s_at	COL18A1	1.09404	7.16803	4.53061	2.56924e-05	0.000248181	2.08905
	218145_at	TRIB3	1.19211	8.41236	4.52018	2.66742e-05	0.000256136	2.05308
	221589_s_at	ALDH6A1	-1.15127	5.07804	-4.43995	3.55451e-05	0.000326772	1.77797
	207191_s_at	ISLR	1.17465	7.18936	4.43846	3.57342e-05	0.000327581	1.77289
	202364_at	MXI1	-1.03384	9.21484	-4.42853	3.70212e-05	0.000337095	1.73901
	202761_s_at	SYNE2	-1.03424	7.7606	-4.42805	3.70846e-05	0.000337095	1.73738
	201151_s_at	MBNL1	-1.0599	5.92187	-4.4249	3.75025e-05	0.000339939	1.72665
	204464_s_at	EDNRA	1.51589	6.56056	4.38944	4.25365e-05	0.000379196	1.6061
	203962_s_at	NEBL	1.36111	7.7111	4.37376	4.49664e-05	0.000397572	1.55296
	211527_x_at	VEGFA	1.39154	8.27434	4.36725	4.60139e-05	0.000403158	1.53093
	214734_at	EXPH5	-1.06768	7.99968	-4.36497	4.6386e-05	0.000404596	1.52323
	201853_s_at	CDC25B	1.18163	9.06895	4.35781	4.75757e-05	0.000413857	1.49901
	201111_at	CSE1L	1.07039	7.52462	4.34822	4.92142e-05	0.000425821	1.46663
	201438_at	COL6A3	1.33021	10.5206	4.3282	5.28138e-05	0.000454536	1.39915
	201647_s_at	SCARB2	-1.15123	5.89075	-4.28573	6.13152e-05	0.000512703	1.25656
	219410_at	TMEM45A	1.38811	5.78699	4.23033	7.44152e-05	0.000604	1.07174
	206698_at	XK	-1.74273	6.3707	-4.18145	8.81898e-05	0.000690483	0.909795
	213524_s_at	G0S2	1.08034	7.61996	4.18097	8.83375e-05	0.000690483	0.908201
	221577_x_at	GDF15	1.58746	8.41654	4.16669	9.28141e-05	0.000720256	0.861093
	208161_s_at	ABCC3	-1.0051	8.79691	-4.11962	0.000109172	0.000819677	0.706501
	207507_s_at	ATP5MC3	-1.05896	9.84657	-4.11126	0.000112355	0.000837744	0.679147
	213317_at	CLIC5	-1.35857	7.27345	-4.08656	0.000122293	0.00089941	0.598505
	200973_s_at	TSPAN3	-1.2525	8.69933	-4.0681	0.000130267	0.00094305	0.538433
	200883_at	UQCRC2	-1.16867	8.45931	-4.04714	0.000139926	0.00100177	0.470432
	214007_s_at	TWF1	-1.12293	7.17196	-4.02761	0.000149547	0.00105133	0.407247
	201650_at	KRT19	-1.16683	10.185	-4.01841	0.000154295	0.00107608	0.377556
	202675_at	SDHB	-1.07439	7.25026	-4.01642	0.000155345	0.00108107	0.371117
	219787_s_at	ECT2	1.17864	6.28943	4.00542	0.000161252	0.00111193	0.335678
	203186_s_at	S100A4	1.4149	9.42286	3.99856	0.000165045	0.00112439	0.3136
	201427_s_at	SELENOP	-1.30445	10.1931	-3.994	0.000167616	0.00113712	0.298929
	217967_s_at	NIBAN1	-1.19426	6.49605	-3.94864	0.000195351	0.0012954	0.153645
	205042_at	GNE	-1.659	6.77022	-3.85765	0.000264874	0.00164845	-0.134758
	201739_at	SGK1	-1.19722	8.64421	-3.84936	0.000272277	0.00168791	-0.160836
	209122_at	PLIN2	1.09494	8.67294	3.84657	0.000274816	0.00170039	-0.169617
	204580_at	MMP12	2.11619	8.28101	3.82658	0.000293643	0.00178279	-0.232282
	206116_s_at	TPM1	-1.1973	8.23466	-3.80778	0.000312481	0.00187953	-0.291057
	212667_at	SPARC	1.36456	8.78959	3.78582	0.00033595	0.00197976	-0.359474
	201631_s_at	IER3	1.10558	10.7264	3.74312	0.000386506	0.00220978	-0.491798
	202431_s_at	MYC	1.06812	9.17502	3.63264	0.000553231	0.0029788	-0.829603
	202946_s_at	BTBD3	-1.0637	7.09109	-3.62795	0.000561639	0.00300407	-0.843786
	208653_s_at	CD164	-1.18223	6.57863	-3.62519	0.000566651	0.00301504	-0.852141
	208170_s_at	TRIM31	-1.39839	6.15642	-3.59963	0.000615095	0.00322601	-0.929242
	207655_s_at	BLNK	-1.07062	6.3249	-3.5928	0.00062869	0.00328135	-0.949778
	201852_x_at	COL3A1	1.46295	11.1617	3.57055	0.000675005	0.00346717	-1.01652
	201462_at	SCRN1	1.19486	8.25649	3.56877	0.000678852	0.0034814	-1.02186
	217028_at	CXCR4	1.33276	7.44149	3.50541	0.000829972	0.00411056	-1.21032
	205158_at	RNASE4	-1.10289	7.67675	-3.48286	0.000891062	0.00434258	-1.27683
	202803_s_at	ITGB2	1.23913	7.34649	3.46798	0.000933705	0.0045164	-1.32058
	204446_s_at	ALOX5	1.22724	6.83103	3.37122	0.00126174	0.0057997	-1.6018
	204143_s_at	ENOSF1	-1.03731	7.71572	-3.26808	0.00172976	0.00746661	-1.89543
	210809_s_at	POSTN	1.53677	9.67735	3.1837	0.00222951	0.00920243	-2.13078
	217764_s_at	RAB31	1.0679	8.45371	3.15373	0.00243752	0.00982294	-2.2133

## Sheet: Lung_vs_Primary
		ID	logFC	AveExpr	t	P.Value	adj.P.Val	B
	213936_x_at	SFTPB	1.14535	7.2602	8.85617	8.64619e-13	2.79791e-09	18.7538
	209875_s_at	SPP1	3.19652	8.80382	8.37379	6.18872e-12	1.00134e-08	16.8764
	207847_s_at	MUC1	1.95313	7.57162	7.93783	3.68812e-11	3.81395e-08	15.1715
	39248_at	AQP3	1.15805	5.01146	7.87792	4.7144e-11	3.81395e-08	14.9369
	219454_at	EGFL6	0.937775	5.2536	7.70035	9.75939e-11	6.31628e-08	14.2415
	201261_x_at	BGN	1.37559	8.84063	7.30102	5.00435e-10	2.69901e-07	12.6785
	202541_at	AIMP1	-0.945502	6.17964	-7.1786	8.2521e-10	3.72261e-07	12.2002
	218465_at	TMEM33	-0.943027	7.13643	-7.15188	9.203e-10	3.72261e-07	12.0959
	201042_at	TGM2	0.957461	8.4911	7.10045	1.13522e-09	4.08174e-07	11.8952
	212044_s_at	RPL27A	0.918435	7.34653	7.03162	1.50293e-09	4.86349e-07	11.6268
	207543_s_at	P4HA1	0.897061	8.4782	6.74008	4.91669e-09	1.4464e-06	10.4934
	200766_at	CTSD	1.05678	8.22161	6.62856	7.72318e-09	2.08268e-06	10.0616
	212884_x_at	APOE	1.03922	8.71769	6.56768	9.87765e-09	2.45877e-06	9.82642
	205656_at	PCDH17	0.690367	7.01751	6.4948	1.32539e-08	2.97362e-06	9.54537
	221954_at	OSER1	-0.662958	7.24817	-6.48508	1.37838e-08	2.97362e-06	9.50789
	212138_at	PDS5A	-0.624834	7.89167	-6.30846	2.80347e-08	5.67002e-06	8.82942
	201666_at	TIMP1	1.01544	11.2882	6.14611	5.36549e-08	9.76097e-06	8.20933
	204004_at	PAWR	-0.823188	8.82769	-6.14314	5.42946e-08	9.76097e-06	8.19801
	204682_at	LTBP2	1.11198	7.7854	6.05948	7.57506e-08	1.29015e-05	7.88002
	214041_x_at	RPL37A	0.984978	7.60228	6.03701	8.28229e-08	1.34007e-05	7.7948
	209193_at	PIM1	0.576621	7.41848	6.01014	9.21453e-08	1.35424e-05	7.69298
	201883_s_at	B4GALT1	0.610638	7.7471	5.99772	9.67977e-08	1.35424e-05	7.64596
	212086_x_at	LMNA	0.554604	9.05703	5.98566	1.01538e-07	1.35424e-05	7.60032
	204446_s_at	ALOX5	1.57589	6.83103	5.98132	1.03301e-07	1.35424e-05	7.58389
	202087_s_at	CTSL	1.10338	8.56465	5.97811	1.04623e-07	1.35424e-05	7.57176
	219410_at	TMEM45A	1.41572	5.78699	5.96131	1.11819e-07	1.39172e-05	7.50826
	203140_at	BCL6	0.928524	7.4494	5.94717	1.18255e-07	1.4173e-05	7.45486
	212372_at	MYH10	1.1622	7.68667	5.87902	1.54795e-07	1.78898e-05	7.19793
	217851_s_at	PRELID3B	-0.946536	7.15247	-5.86091	1.66257e-07	1.8552e-05	7.12977
	202510_s_at	TNFAIP2	0.74095	7.63718	5.83764	1.82216e-07	1.96551e-05	7.04233
	221753_at	SSH1	0.625253	8.13047	5.81422	1.99811e-07	2.08577e-05	6.95441
	201785_at	RNASE1	1.26879	9.00251	5.7855	2.23691e-07	2.26208e-05	6.84674
	218723_s_at	RGCC	1.30827	7.36445	5.75631	2.50856e-07	2.45991e-05	6.73744
	200878_at	EPAS1	0.645068	9.18143	5.69881	3.14237e-07	2.99079e-05	6.52267
	219874_at	SLC12A8	0.618799	6.52378	5.68175	3.35915e-07	3.10577e-05	6.45908
	200701_at	NPC2	0.780526	9.79723	5.59639	4.68612e-07	4.15223e-05	6.14182
	201348_at	GPX3	1.3591	8.05541	5.59304	4.7476e-07	4.15223e-05	6.1294
	216521_s_at	BRCC3	-0.665446	5.7292	-5.57192	5.15402e-07	4.38906e-05	6.05115
	203238_s_at	NOTCH3	0.834944	7.63169	5.55846	5.43084e-07	4.44421e-05	6.00132
	215446_s_at	LOX	1.13478	4.90988	5.5555	5.49346e-07	4.44421e-05	5.9904
	203675_at	NUCB2	0.73029	6.36271	5.5295	6.07661e-07	4.73361e-05	5.89431
	213090_s_at	TAF4	-0.794023	7.25952	-5.52667	6.14374e-07	4.73361e-05	5.88384
	200632_s_at	NDRG1	1.06283	9.84162	5.45672	8.05348e-07	6.00175e-05	5.62613
	217757_at	A2M	1.15001	10.011	5.45329	8.1606e-07	6.00175e-05	5.61355
	201294_s_at	WSB1	0.881352	6.91568	5.42886	8.96726e-07	6.43884e-05	5.52383
	202948_at	IL1R1	0.958533	7.48832	5.42355	9.15286e-07	6.43884e-05	5.50433
	207217_s_at	NOX1	-1.33117	8.92617	-5.39323	1.02862e-06	7.05438e-05	5.39325
	212642_s_at	HIVEP2	0.590625	7.25136	5.38878	1.04639e-06	7.05438e-05	5.37695
	213502_x_at	GUSBP11	1.29489	9.3468	5.3747	1.1046e-06	7.29489e-05	5.32544
	219232_s_at	EGLN3	0.726723	5.90465	5.36308	1.15502e-06	7.47529e-05	5.28298
	213135_at	TIAM1	0.610058	5.01386	5.31899	1.36779e-06	8.67876e-05	5.12216
	213373_s_at	CASP8	-0.637697	7.61366	-5.22384	1.96688e-06	0.000117867	4.77683
	216264_s_at	LAMB2	0.740927	6.58197	5.21396	2.04224e-06	0.000120158	4.7411
	34764_at	LARS2	-0.765742	6.08391	-5.189	2.24544e-06	0.000128502	4.65097
	204336_s_at	RGS19	0.606092	7.72033	5.18689	2.26348e-06	0.000128502	4.64337
	220750_s_at	P3H1	0.538844	7.37256	5.1411	2.69257e-06	0.000150227	4.47849
	217752_s_at	CNDP2	0.570737	8.96436	5.11383	2.9849e-06	0.000163714	4.38062
	201742_x_at	SRSF1	-0.737333	9.16478	-5.09534	3.20072e-06	0.000171126	4.31434
	60471_at	RIN3	0.52283	6.85915	5.07867	3.40836e-06	0.000177894	4.25468
	203083_at	THBS2	1.34379	9.48516	5.06342	3.60974e-06	0.000183308	4.2002
	203854_at	CFI	0.794533	7.24091	5.06227	3.62538e-06	0.000183308	4.1961
	207574_s_at	GADD45B	0.968725	7.52758	5.05316	3.75178e-06	0.000184632	4.16357
	203362_s_at	MAD2L1	-0.902758	6.13244	-5.05218	3.76567e-06	0.000184632	4.16007
	205594_at	ZNF652	-0.837764	5.99425	-5.02422	4.18267e-06	0.000202017	4.06042
	221012_s_at	TRIM8	0.629755	6.73264	5.01824	4.27768e-06	0.000203567	4.03912
	200986_at	SERPING1	1.15769	8.13294	5.00036	4.5742e-06	0.000214523	3.97555
	221648_s_at	AGMAT	-0.843614	7.54474	-4.99076	4.74162e-06	0.000219198	3.94145
	219649_at	ALG6	-0.567229	7.32899	-4.98664	4.81532e-06	0.00021947	3.92683
	220607_x_at	NELFCD	-0.751267	9.36907	-4.97985	4.93912e-06	0.000220018	3.90275
	218854_at	DSE	0.935408	6.51839	4.97854	4.96333e-06	0.000220018	3.89812
	201111_at	CSE1L	-0.88558	7.52462	-4.97062	5.11261e-06	0.000223399	3.87002
	211671_s_at	NR3C1	0.774655	6.3903	4.96723	5.17767e-06	0.000223399	3.85803
	221478_at	BNIP3L	1.13938	7.27005	4.94183	5.69253e-06	0.000242382	3.76816
	201050_at	PLD3	0.702547	8.05903	4.90766	6.46503e-06	0.000266342	3.64756
	212546_s_at	FRYL	-0.784341	7.76533	-4.90386	6.55715e-06	0.000266342	3.63415
	209520_s_at	NCBP1	-0.720942	5.72682	-4.89941	6.66655e-06	0.000266342	3.61847
	209754_s_at	TMPO	-0.710984	5.56086	-4.89791	6.70367e-06	0.000266342	3.61321
	209711_at	SLC35D1	-0.731548	7.69511	-4.89609	6.74909e-06	0.000266342	3.60682
	208079_s_at	AURKA	-0.966246	7.48437	-4.8889	6.9318e-06	0.000270257	3.58151
	203630_s_at	COG5	-0.662253	7.82782	-4.8827	7.09335e-06	0.000270626	3.55969
	200903_s_at	AHCY	-0.647041	9.72309	-4.87767	7.22696e-06	0.000270626	3.54201
	203668_at	MAN2C1	0.533643	7.79589	4.87309	7.35066e-06	0.000270626	3.52593
	209444_at	RAP1GDS1	-0.5923	6.77972	-4.87277	7.35942e-06	0.000270626	3.5248
	202252_at	RAB13	0.564602	9.56275	4.85018	8.00197e-06	0.000290948	3.44553
	222024_s_at	AKAP13	0.778483	7.42665	4.8447	8.16595e-06	0.000293611	3.42632
	204127_at	RFC3	-0.81476	7.66849	-4.8329	8.5301e-06	0.000303334	3.38501
	204589_at	NUAK1	0.862157	7.54551	4.81558	9.09374e-06	0.000317036	3.32443
	203932_at	HLA-DMB	0.90984	8.07031	4.81503	9.11211e-06	0.000317036	3.32252
	213226_at	CCNA2	-0.714966	6.80849	-4.81215	9.20932e-06	0.000317036	3.31248
	212751_at	UBE2N	-0.692033	7.27083	-4.80258	9.54035e-06	0.000324974	3.27905
	212080_at	KMT2A	0.516434	8.04019	4.7632	1.10282e-05	0.000371742	3.14191
	208939_at	SEPHS1	-0.617055	7.41948	-4.75892	1.1203e-05	0.000373743	3.12703
	200788_s_at	PEA15	0.548958	8.82963	4.74951	1.15968e-05	0.000379063	3.09436
	206770_s_at	SLC35A3	-0.6822	7.91215	-4.73741	1.21232e-05	0.000392307	3.05237
	212378_at	GART	-0.527788	7.14773	-4.71647	1.30899e-05	0.000419395	2.97982
	202954_at	UBE2C	-0.74192	9.33685	-4.71295	1.32594e-05	0.000420424	2.96766
	202803_s_at	ITGB2	1.21811	7.34649	4.71044	1.33819e-05	0.000420424	2.95896
	217725_x_at	SERBP1	-0.823943	7.83139	-4.69975	1.39152e-05	0.000429259	2.92201
	218256_s_at	NUP54	-0.57571	7.27542	-4.69742	1.40342e-05	0.000429259	2.91397
	201714_at	TUBG1	-0.57739	6.96213	-4.69689	1.4061e-05	0.000429259	2.91216
	218627_at	DRAM1	0.663244	7.27484	4.69302	1.42615e-05	0.000431309	2.89878
	209790_s_at	CASP6	-0.757296	7.83489	-4.68835	1.45068e-05	0.000434667	2.88266
	217918_at	DYNLRB1	-0.582727	9.66005	-4.6717	1.54148e-05	0.000457636	2.82528
	213405_at	RAB22A	-0.520619	7.92574	-4.65776	1.62177e-05	0.000468575	2.77731
	202550_s_at	VAPB	-0.536351	8.48972	-4.63957	1.73272e-05	0.000491849	2.71479
	204170_s_at	CKS2	-0.749997	8.70258	-4.63192	1.7815e-05	0.000498687	2.68856
	217028_at	CXCR4	1.27431	7.44149	4.63098	1.78763e-05	0.000498687	2.68532
	211569_s_at	HADH	-0.744961	6.80317	-4.62837	1.80462e-05	0.000499123	2.67639
	209263_x_at	TSPAN4	0.548116	6.68889	4.62339	1.83757e-05	0.00049995	2.6593
	203186_s_at	S100A4	1.18402	9.42286	4.62325	1.83851e-05	0.00049995	2.65882
	205518_s_at	CMAHP	0.672462	5.671	4.62091	1.85417e-05	0.000500007	2.6508
	209685_s_at	PRKCB	0.616867	6.08003	4.60662	1.95277e-05	0.000517964	2.60188
	203729_at	EMP3	0.882147	8.0122	4.60339	1.97577e-05	0.000519759	2.59082
	201655_s_at	HSPG2	0.564091	8.65265	4.60117	1.99166e-05	0.000519759	2.58326
	210052_s_at	TPX2	-0.816213	8.25352	-4.5869	2.09721e-05	0.000538777	2.53451
	217777_s_at	HACD3	-0.691224	6.91177	-4.58682	2.09783e-05	0.000538777	2.53423
	203185_at	RASSF2	0.585935	5.67729	4.57971	2.15246e-05	0.00054417	2.50996
	218979_at	RMI1	-0.511948	6.09219	-4.55559	2.34822e-05	0.000589057	2.42782
	213506_at	F2RL1	-0.865176	7.95808	-4.55306	2.36973e-05	0.000589881	2.41921
	201739_at	SGK1	1.01939	8.64421	4.52863	2.58765e-05	0.000634365	2.33622
	212279_at	TMEM97	-0.744697	8.83579	-4.52607	2.61158e-05	0.000635419	2.32754
	209892_at	FUT4	-0.713072	8.27207	-4.51054	2.76139e-05	0.000666854	2.27494
	212950_at	ADGRF5	0.837459	6.8075	4.48905	2.98261e-05	0.000709686	2.20228
	201675_at	AKAP1	-0.630086	9.7153	-4.48325	3.04514e-05	0.000717768	2.18272
	218035_s_at	RBM47	-0.562104	9.27168	-4.48181	3.06094e-05	0.000717768	2.17784
	216041_x_at	GRN	0.56933	9.62136	4.47459	3.14106e-05	0.000731256	2.15349
	209122_at	PLIN2	0.921034	8.67294	4.47064	3.18566e-05	0.000736342	2.1402
	203385_at	DGKA	0.548007	7.69777	4.43806	3.57854e-05	0.000818611	2.03063
	218313_s_at	GALNT7	-0.670499	8.13579	-4.43199	3.65672e-05	0.000818611	2.01027
	1598_g_at	GAS6	0.598491	9.62383	4.43184	3.65879e-05	0.000818611	2.00974
	211953_s_at	IPO5	-0.827881	7.22183	-4.43117	3.66753e-05	0.000818611	2.00749
	201667_at	GJA1	1.18164	6.60184	4.42971	3.6866e-05	0.000818611	2.00261
	202709_at	FMOD	0.632385	7.69199	4.42919	3.69336e-05	0.000818611	2.00088
	211429_s_at	SERPINA1	1.81731	9.78901	4.41901	3.82962e-05	0.000837341	1.96676
	205767_at	EREG	-1.54725	6.90765	-4.41035	3.94945e-05	0.000845439	1.93775
	214911_s_at	BRD2	0.586174	9.14972	4.4088	3.97116e-05	0.000845439	1.93259
	202061_s_at	SEL1L	0.509706	8.0269	4.39342	4.19411e-05	0.000887068	1.88117
	202850_at	ABCD3	-0.585042	7.82112	-4.3882	4.27238e-05	0.000897754	1.86376
	210785_s_at	THEMIS2	0.733695	6.58348	4.3796	4.40454e-05	0.000913788	1.83509
	203335_at	PHYH	-0.829135	7.63955	-4.37167	4.53005e-05	0.000932307	1.80865
	204998_s_at	ATF5	0.68182	7.5701	4.3703	4.55205e-05	0.000932307	1.80409
	213311_s_at	TCF25	0.626971	8.04484	4.36541	4.63148e-05	0.000942608	1.78781
	209109_s_at	TSPAN6	-0.899086	9.15149	-4.3508	4.8769e-05	0.00098146	1.73924
	209695_at	PTP4A3	0.766982	7.62119	4.35044	4.88304e-05	0.00098146	1.73805
	212223_at	IDS	0.678396	6.90642	4.34526	4.97321e-05	0.000993415	1.72084
	210004_at	OLR1	0.594688	4.37536	4.33564	5.14472e-05	0.00101429	1.68895
	219935_at	ADAMTS5	0.512983	5.80614	4.33433	5.16849e-05	0.00101429	1.68462
	220071_x_at	HAUS2	0.585058	9.6166	4.33416	5.17173e-05	0.00101429	1.68403
	213037_x_at	STAU1	-0.505255	10.3993	-4.32672	5.30912e-05	0.00103242	1.65937
	200629_at	WARS	0.591788	8.27954	4.32419	5.35651e-05	0.00103242	1.65102
	218807_at	VAV3	-1.13813	9.13655	-4.32401	5.35991e-05	0.00103242	1.65042
	219025_at	CD248	0.578788	7.62374	4.31847	5.46553e-05	0.00104654	1.63207
	218772_x_at	TMEM38B	-0.695306	5.67393	-4.3085	5.66056e-05	0.00106841	1.59911
	214710_s_at	CCNB1	-0.763383	6.83405	-4.30758	5.6788e-05	0.00106841	1.59609
	219335_at	ARMCX5	-0.515044	6.46386	-4.30585	5.7134e-05	0.0010687	1.59038
	200979_at	PDHA1	-0.600717	7.63106	-4.29298	5.97761e-05	0.0011117	1.54789
	203401_at	PRPS2	-0.603913	7.09646	-4.28799	6.08311e-05	0.00112355	1.53145
	208966_x_at	IFI16	0.918251	7.39565	4.28047	6.24571e-05	0.00113546	1.50666
	203968_s_at	CDC6	-0.653832	4.65653	-4.27503	6.36574e-05	0.00115081	1.48878
	202353_s_at	PSMD12	-0.548414	7.28618	-4.2693	6.49479e-05	0.00116762	1.46992
	201141_at	GPNMB	1.58069	8.78975	4.26324	6.63384e-05	0.00118603	1.45002
	201872_s_at	ABCE1	-0.535554	7.61484	-4.25966	6.71742e-05	0.00119437	1.43826
	202611_s_at	MED14	-0.554189	5.02216	-4.25535	6.81952e-05	0.0012059	1.42409
	212067_s_at	C1R	0.901194	9.14447	4.25352	6.86325e-05	0.00120704	1.41809
	202028_s_at	RPL38	0.510958	8.49718	4.24873	6.97883e-05	0.00122073	1.40241
	214953_s_at	APP	-0.766408	9.78604	-4.22407	7.60546e-05	0.00132319	1.32168
	212170_at	RBM12	-0.501639	6.29452	-4.22112	7.684e-05	0.0013297	1.31203
	216088_s_at	PSMA7	-0.590006	7.04617	-4.21739	7.7845e-05	0.00133526	1.29984
	201952_at	ALCAM	0.946549	8.3517	4.21687	7.79864e-05	0.00133526	1.29814
	216266_s_at	ARFGEF1	-0.571924	8.00627	-4.20648	8.08527e-05	0.00135888	1.26426
	201721_s_at	LAPTM5	1.07303	10.0353	4.2045	8.14119e-05	0.00135888	1.25779
	204613_at	PLCG2	0.53299	6.46574	4.15045	9.81691e-05	0.00160442	1.08225
	204835_at	POLA1	-0.526474	7.36036	-4.13937	0.000101993	0.00165025	1.04643
	204232_at	FCER1G	0.968132	8.22578	4.13245	0.000104457	0.00167948	1.02406
	201946_s_at	CCT2	-0.712132	8.1955	-4.12051	0.00010884	0.00171375	0.985552
	212194_s_at	TM9SF4	-0.736315	8.05828	-4.11999	0.000109034	0.00171375	0.983879
	202503_s_at	PCLAF	-0.690872	8.60593	-4.11997	0.000109042	0.00171375	0.983809
	210317_s_at	YWHAE	-1.05656	7.14125	-4.11983	0.000109095	0.00171375	0.983357
	206052_s_at	SLBP	-0.570799	7.69658	-4.11061	0.000112608	0.00176038	0.953671
	202748_at	GBP2	0.773259	8.20145	4.10758	0.000113784	0.00177022	0.943937
	212008_at	UBXN4	-0.707956	8.02933	-4.08913	0.000121218	0.00187685	0.88467
	202864_s_at	SP100	0.519045	7.43027	4.08491	0.000122983	0.00188612	0.871138
	202236_s_at	SLC16A1	-0.669986	8.61633	-4.07714	0.0001263	0.00192787	0.846218
	203843_at	RPS6KA3	-0.629791	7.10788	-4.05391	0.000136734	0.00206763	0.771931
	202209_at	LSM3	-0.506277	8.51434	-4.04249	0.000142159	0.00211743	0.735531
	210117_at	SPAG1	-0.968504	5.82205	-4.04149	0.000142645	0.00211743	0.732342
	202514_at	DLG1	-0.540818	7.04024	-4.03075	0.000147958	0.00217539	0.698141
	200806_s_at	HSPD1	-0.697637	10.2756	-4.02954	0.000148567	0.00217539	0.694298
	209270_at	LAMB3	0.521849	7.90157	4.01008	0.000158722	0.00228278	0.632475
	202539_s_at	HMGCR	-0.791285	6.9498	-4.00274	0.000162721	0.00232994	0.609217
	204923_at	SASH3	0.544367	6.75769	3.99637	0.000166275	0.00237033	0.589027
	203936_s_at	MMP9	1.13946	8.37772	3.99074	0.000169473	0.00240533	0.571224
	209847_at	CDH17	-0.507754	10.7187	-3.97799	0.000176942	0.00247545	0.530928
	201996_s_at	SPEN	0.53286	6.71833	3.9771	0.000177474	0.00247545	0.528125
	202673_at	DPM1	-0.551907	8.80298	-3.96653	0.000183924	0.00252579	0.494778
	202391_at	BASP1	0.874176	8.49563	3.96608	0.000184205	0.00252579	0.493357
	38241_at	BTN3A3	0.578799	4.81516	3.95259	0.000192773	0.00262106	0.450901
	220865_s_at	PDSS1	-0.556884	6.97803	-3.945	0.000197759	0.00267761	0.427061
	202237_at	NNMT	0.964275	8.24144	3.93715	0.000203051	0.00272645	0.402409
	208610_s_at	SRRM2	0.745468	9.00329	3.93462	0.000204784	0.00272738	0.394478
	201584_s_at	DDX39A	-0.507528	8.49972	-3.93459	0.000204807	0.00272738	0.394376
	201652_at	COPS5	-0.525423	8.20376	-3.92282	0.000213063	0.00280273	0.357496
	203962_s_at	NEBL	-0.882731	7.7111	-3.91925	0.000215628	0.00282499	0.34633
	204774_at	EVI2A	0.647401	5.60845	3.91332	0.000219959	0.00287011	0.327779
	201292_at	TOP2A	-0.753973	7.64412	-3.89641	0.000232764	0.00300089	0.275007
	201939_at	PLK2	0.688969	5.33405	3.88892	0.000238667	0.00306478	0.251656
	215177_s_at	ITGA6	-0.691278	8.76164	-3.87927	0.000246479	0.00315259	0.221631
	219970_at	GIPC2	-0.597552	5.50029	-3.87502	0.000249995	0.00317249	0.208427
	210793_s_at	NUP98	-0.57117	6.57557	-3.87311	0.00025159	0.00318025	0.202503
	218217_at	SCPEP1	0.556403	7.25961	3.86908	0.00025499	0.00319825	0.189992
	201850_at	CAPG	0.69561	8.328	3.85837	0.000264244	0.00327622	0.156775
	221011_s_at	LBH	0.626439	8.07481	3.85217	0.000269749	0.00329476	0.137565
	205401_at	AGPS	-0.537937	6.4263	-3.85196	0.000269937	0.00329476	0.136918
	210859_x_at	CLN3	-0.510231	8.67554	-3.85097	0.00027083	0.00329476	0.133842
	218542_at	CEP55	-0.710386	6.7743	-3.84973	0.000271947	0.00329596	0.130008
	213843_x_at	SLC6A8	1.01903	8.06191	3.84189	0.000279118	0.00335772	0.105766
	217478_s_at	HLA-DMA	0.991947	8.06015	3.82392	0.000296243	0.00351716	0.0503233
	218098_at	ARFGEF2	-0.53223	8.60772	-3.8185	0.000301604	0.00356201	0.0336287
	221727_at	SUB1	-0.697059	6.81238	-3.81264	0.000307507	0.00361851	0.0155914
	219681_s_at	RAB11FIP1	-1.00443	8.02025	-3.80376	0.000316661	0.00368602	-0.0117045
	220161_s_at	EPB41L4B	-0.739353	9.08036	-3.79826	0.000322457	0.00372668	-0.0285817
	201014_s_at	PAICS	-0.665269	7.67618	-3.7915	0.000329727	0.00377087	-0.0493217
	204034_at	ETHE1	-0.550735	9.19559	-3.79145	0.000329776	0.00377087	-0.049459
	218967_s_at	PTER	-0.653136	6.6105	-3.78634	0.000335372	0.00382136	-0.0651102
	203560_at	GGH	-0.920879	8.61366	-3.77056	0.000353243	0.00396908	-0.113383
	218073_s_at	NDC1	-0.599485	5.00531	-3.76298	0.000362144	0.00405501	-0.136517
	218656_s_at	LHFPL6	0.665265	6.27453	3.75394	0.000373041	0.00413412	-0.164069
	212296_at	PSMD14	-0.503411	9.44858	-3.75022	0.000377625	0.00416447	-0.175418
	201150_s_at	TIMP3	0.859174	8.3325	3.73945	0.000391176	0.00426689	-0.208171
	204070_at	PLAAT4	0.883146	7.10039	3.73834	0.000392593	0.00426689	-0.211531
	204122_at	TYROBP	1.12394	7.56404	3.73313	0.000399338	0.00430029	-0.227354
	200600_at	MSN	0.669809	8.16708	3.73263	0.000399996	0.00430029	-0.228883
	201589_at	SMC1A	-0.640061	8.31197	-3.73143	0.000401564	0.00430285	-0.232516
	208743_s_at	YWHAB	-0.524873	9.02587	-3.72702	0.000407392	0.0043509	-0.245898
	219148_at	PBK	-0.771953	5.35491	-3.71989	0.000416975	0.00440936	-0.267486
	213129_s_at	GCSH	-0.610543	7.81331	-3.71791	0.000419679	0.00440936	-0.273488
	214007_s_at	TWF1	-0.749896	7.17196	-3.7163	0.000421893	0.00441827	-0.278372
	209619_at	CD74	0.958144	10.4766	3.71379	0.000425354	0.00443424	-0.285957
	211965_at	ZFP36L1	0.727791	7.02954	3.71321	0.000426159	0.00443424	-0.287711
	210105_s_at	FYN	0.733437	7.46674	3.71058	0.000429828	0.00445809	-0.29567
	222036_s_at	MCM4	-0.652691	7.31466	-3.69292	0.000455233	0.00469151	-0.348959
	202069_s_at	IDH3A	-0.536421	6.60446	-3.68608	0.000465463	0.00476657	-0.369576
	202311_s_at	COL1A1	1.01031	8.323	3.67011	0.000490192	0.00498824	-0.417583
	202912_at	ADM	0.829474	7.4113	3.6582	0.000509451	0.00511982	-0.453309
	208848_at	ADH5	-0.573552	7.00624	-3.64974	0.000523563	0.00522916	-0.478632
	202431_s_at	MYC	-0.775943	9.17502	-3.64624	0.000529503	0.00527222	-0.489087
	218252_at	CKAP2	-0.582787	6.70822	-3.62407	0.000568694	0.00554305	-0.555229
	212952_at	CALR	0.617231	8.81491	3.62136	0.000573679	0.00554709	-0.563311
	210809_s_at	POSTN	1.26272	9.67735	3.61446	0.000586528	0.00564882	-0.583819
	201647_s_at	SCARB2	-0.700937	5.89075	-3.60541	0.000603804	0.00572994	-0.61069
	202647_s_at	NRAS	-0.593635	6.61252	-3.59976	0.000614845	0.0058007	-0.62746
	211959_at	IGFBP5	1.00249	9.40228	3.56279	0.00069192	0.00641102	-0.736689
	203276_at	LMNB1	-0.529168	7.40023	-3.56211	0.000693405	0.00641102	-0.738671
	200730_s_at	PTP4A1	-0.635071	7.58163	-3.55952	0.000699148	0.00644282	-0.746295
	203650_at	PROCR	-0.65814	6.36273	-3.55877	0.000700826	0.00644282	-0.748511
	207332_s_at	TFRC	-0.583262	10.1692	-3.55446	0.000710514	0.00651338	-0.761199
	200790_at	ODC1	-0.552672	9.78285	-3.54876	0.000723505	0.00659511	-0.777943
	203397_s_at	GALNT3	-0.59252	8.39571	-3.53262	0.000761531	0.00686439	-0.825261
	209436_at	SPON1	0.846538	7.88267	3.52497	0.000780202	0.00695519	-0.847629
	215001_s_at	GLUL	0.50745	9.8229	3.52356	0.000783691	0.0069671	-0.851749
	217989_at	HSD17B11	-0.518757	8.91061	-3.51941	0.00079406	0.00703915	-0.863883
	208828_at	POLE3	-0.556217	7.01655	-3.51858	0.000796146	0.00703915	-0.866305
	205239_at	AREG	-1.11687	7.02147	-3.51554	0.00080382	0.00706837	-0.875161
	204186_s_at	PPID	-0.61598	6.45165	-3.51413	0.000807415	0.00708074	-0.879279
	205190_at	PLS1	-0.589237	9.42713	-3.50998	0.000818072	0.00711635	-0.891382
	212406_s_at	PCMTD2	-0.675652	8.43063	-3.5072	0.000825283	0.00713647	-0.899481
	212840_at	UBXN7	0.549076	6.00871	3.5037	0.000834464	0.00718172	-0.90969
	201558_at	RAE1	-0.529062	8.69845	-3.50034	0.000843335	0.00721966	-0.919447
	221577_x_at	GDF15	-0.963607	8.41654	-3.49463	0.000858665	0.00731221	-0.936066
	219913_s_at	CRNKL1	-0.611717	6.84146	-3.4845	0.000886474	0.0075095	-0.965463
	212185_x_at	MT2A	0.797917	10.4921	3.4815	0.000894898	0.00756107	-0.974184
	218729_at	LXN	0.672122	7.17772	3.47441	0.000915047	0.00771118	-0.994713
	205763_s_at	DDX18	-0.548143	7.15023	-3.47188	0.000922351	0.00775254	-1.00204
	209459_s_at	ABAT	-1.05797	5.34496	-3.46887	0.000931094	0.00778558	-1.01074
	201012_at	ANXA1	0.902089	8.36732	3.46088	0.000954714	0.00792168	-1.03383
	208726_s_at	EIF2S2	-0.513801	9.64871	-3.44904	0.000990759	0.00817395	-1.06797
	205361_s_at	PFDN4	-0.605287	8.13636	-3.44516	0.00100286	0.00821581	-1.07915
	214697_s_at	PTBP3	-0.586152	6.81221	-3.42111	0.00108096	0.00877417	-1.14819
	212737_at	GM2A	0.507486	8.32619	3.41518	0.00110111	0.00884166	-1.16519
	218793_s_at	SCML1	-0.667573	7.92967	-3.41253	0.0011102	0.00889259	-1.17275
	221245_s_at	FZD5	-0.717174	8.06936	-3.40962	0.00112029	0.00895128	-1.18108
	217436_x_at	HLA-J	0.574557	9.38984	3.39654	0.00116668	0.00927614	-1.21839
	204620_s_at	VCAN	0.933647	9.56516	3.37298	0.00125492	0.00990467	-1.2854

## Sheet: Primary_vs_Normal
		ID	logFC	AveExpr	t	P.Value	adj.P.Val	B
	212814_at	AHCYL2	-2.16397	7.65578	-12.8043	1.84741e-19	5.97821e-16	33.8027
	205111_s_at	PLCE1	-1.96208	5.54808	-11.6004	1.66734e-17	2.69775e-14	29.4394
	218816_at	LRRC1	-1.382	6.85396	-10.8888	2.58994e-16	2.79368e-13	26.7732
	203343_at	UGDH	-1.92298	7.63805	-10.7344	4.73253e-16	3.82862e-13	26.1866
	213624_at	SMPDL3A	-2.20135	6.8701	-10.6323	7.05933e-16	4.5688e-13	25.7973
	204034_at	ETHE1	-1.9862	9.19559	-10.1407	4.91517e-15	2.65092e-12	23.907
	208300_at	PTPRH	-1.87232	6.94762	-9.75108	2.32575e-14	1.07516e-11	22.3916
	204955_at	SRPX	-2.32335	5.74931	-9.60938	4.10667e-14	1.66115e-11	21.837
	204751_x_at	DSC2	-2.19953	6.38074	-9.38821	1.00067e-13	3.3826e-11	20.968
	218124_at	RETSAT	-1.42751	8.14124	-9.3774	1.0453e-13	3.3826e-11	20.9254
	205361_s_at	PFDN4	2.20248	8.13636	9.29696	1.44656e-13	4.25552e-11	20.6084
	211548_s_at	HPGD	-2.98131	5.68155	-9.03972	4.1007e-13	1.03373e-10	19.5914
	219450_at	C4orf19	-1.69378	6.89958	-9.0366	4.15283e-13	1.03373e-10	19.579
	218024_at	MPC1	-1.32697	7.47339	-8.96696	5.51035e-13	1.27368e-10	19.3029
	221766_s_at	TENT5A	-1.74667	7.95414	-8.93998	6.1487e-13	1.32648e-10	19.1959
	218218_at	APPL2	-1.64151	6.17983	-8.67713	1.79295e-12	3.62624e-10	18.151
	218986_s_at	DDX60	-1.8876	6.06436	-8.65305	1.97799e-12	3.76516e-10	18.0551
	205480_s_at	UGP2	-1.71739	8.93569	-8.62115	2.25291e-12	4.05023e-10	17.9281
	203510_at	MET	1.72803	8.17187	8.59826	2.47352e-12	4.2128e-10	17.8368
	204272_at	LGALS4	-1.60916	11.5308	-8.58253	2.63754e-12	4.26754e-10	17.7741
	201651_s_at	PACSIN2	-1.06452	9.12003	-8.53338	3.22367e-12	4.78671e-10	17.5782
	219342_at	CASD1	-1.30368	5.57393	-8.52188	3.37864e-12	4.78671e-10	17.5323
	207122_x_at	SULT1A2	-1.23705	8.49852	-8.52018	3.40217e-12	4.78671e-10	17.5256
	216699_s_at	KLK1	-1.59121	7.96069	-8.4883	3.87546e-12	5.22542e-10	17.3984
	214440_at	NAT1	-1.73472	6.83343	-8.45775	4.39062e-12	5.68322e-10	17.2765
	209605_at	TST	-1.49916	9.16439	-8.402	5.51444e-12	6.86335e-10	17.054
	201506_at	TGFBI	1.9743	11.0448	8.3431	7.01646e-12	8.06629e-10	16.8187
	221896_s_at	HIGD1A	-1.58267	8.46189	-8.33581	7.22875e-12	8.06629e-10	16.7896
	206134_at	ADAMDEC1	-3.23943	6.40448	-8.24507	1.04787e-11	1.1303e-09	16.4271
	201111_at	CSE1L	1.95597	7.52462	8.14191	1.59858e-11	1.66871e-09	16.0147
	213664_at	SLC1A1	-2.53832	6.04716	-7.9628	3.32944e-11	3.36689e-09	15.2983
	209498_at	CEACAM1	-2.14962	9.89543	-7.95114	3.49241e-11	3.42468e-09	15.2516
	200903_s_at	AHCY	1.39762	9.72309	7.81358	6.13659e-11	5.84059e-09	14.7013
	207181_s_at	CASP7	-1.54847	7.35559	-7.78439	6.91639e-11	6.3947e-09	14.5845
	201563_at	SORD	1.38357	8.35296	7.7564	7.75695e-11	6.97263e-09	14.4725
	205518_s_at	CMAHP	-1.5099	5.671	-7.69466	9.98967e-11	8.73691e-09	14.2256
	217892_s_at	LIMA1	-1.56664	8.91754	-7.64132	1.24293e-10	1.05845e-08	14.0123
	204088_at	P2RX4	-1.19571	7.63865	-7.60025	1.47064e-10	1.22025e-08	13.8481
	218035_s_at	RBM47	-1.26429	9.27168	-7.4759	2.44706e-10	1.97967e-08	13.3512
	218756_s_at	DHRS11	-2.46406	7.13189	-7.46711	2.53671e-10	2.00215e-08	13.316
	203962_s_at	NEBL	2.24384	7.7111	7.38836	3.50129e-10	2.63492e-08	13.0016
	203060_s_at	PAPSS2	-2.01698	7.58169	-7.32546	4.52857e-10	3.28403e-08	12.7506
	201348_at	GPX3	-2.39815	8.05541	-7.31905	4.64888e-10	3.28403e-08	12.725
	40562_at	GNA11	-1.1649	8.05783	-7.31803	4.66827e-10	3.28403e-08	12.7209
	203385_at	DGKA	-1.21699	7.69777	-7.3093	4.83786e-10	3.33092e-08	12.6861
	201739_at	SGK1	-2.21661	8.64421	-7.30294	4.96523e-10	3.34739e-08	12.6607
	218823_s_at	KCTD9	-1.22903	5.20005	-7.27782	5.50231e-10	3.63377e-08	12.5605
	207847_s_at	MUC1	-2.39895	7.57162	-7.23059	6.6736e-10	4.31915e-08	12.3723
	220607_x_at	NELFCD	1.46744	9.36907	7.21378	7.14789e-10	4.53541e-08	12.3053
	221841_s_at	KLF4	-2.80223	8.03691	-7.14417	9.49725e-10	5.76045e-08	12.0281
	211026_s_at	MGLL	-1.46246	8.52347	-7.14121	9.61261e-10	5.76045e-08	12.0163
	205929_at	GPA33	-2.04679	9.23231	-7.05956	1.34115e-09	7.89086e-08	11.6916
	202838_at	FUCA1	-1.57339	9.13253	-6.94333	2.15324e-09	1.24427e-07	11.23
	218885_s_at	GALNT12	-1.64705	7.99009	-6.8894	2.68147e-09	1.49608e-07	11.0161
	218984_at	PUS7	1.24128	7.97645	6.87691	2.82107e-09	1.54729e-07	10.9667
	221577_x_at	GDF15	2.55107	8.41654	6.86127	3.00628e-09	1.61284e-07	10.9047
	218139_s_at	AP5M1	-1.22645	7.08567	-6.81271	3.66179e-09	1.91122e-07	10.7125
	218507_at	HILPDA	1.26074	8.43338	6.76882	4.37578e-09	2.24762e-07	10.5389
	218704_at	RNF43	1.87684	9.22746	6.74935	4.73523e-09	2.38487e-07	10.462
	202954_at	UBE2C	1.43206	9.33685	6.7465	4.79037e-09	2.38487e-07	10.4507
	201785_at	RNASE1	-1.98277	9.00251	-6.70511	5.66533e-09	2.77773e-07	10.2873
	212160_at	XPOT	1.19263	7.8454	6.68398	6.17149e-09	2.98074e-07	10.2039
	208614_s_at	FLNB	-1.14271	8.77376	-6.66031	6.79204e-09	3.18537e-07	10.1106
	213738_s_at	ATP5F1A	-1.29179	10.3709	-6.64863	7.12071e-09	3.2918e-07	10.0646
	213135_at	TIAM1	-1.02203	5.01386	-6.60848	8.37639e-09	3.73136e-07	9.90643
	205166_at	CAPN5	-1.06477	7.31074	-6.60727	8.41746e-09	3.73136e-07	9.90166
	209397_at	ME2	-1.00392	8.73239	-6.5908	8.99684e-09	3.93429e-07	9.83685
	205597_at	SLC44A4	-1.65365	7.93226	-6.57502	9.58897e-09	4.08288e-07	9.77478
	213285_at	TMEM30B	-1.41141	7.51216	-6.54845	1.06747e-08	4.48616e-07	9.67035
	206377_at	FOXF2	-1.26602	6.37246	-6.52257	1.18497e-08	4.91611e-07	9.56869
	211916_s_at	MYO1A	-1.61984	7.17587	-6.50493	1.27235e-08	5.2118e-07	9.49943
	202130_at	RIOK3	-1.35262	8.46974	-6.49838	1.3064e-08	5.28439e-07	9.47372
	219194_at	SEMA4G	-1.01846	8.11338	-6.48261	1.39211e-08	5.56158e-07	9.41187
	202673_at	DPM1	1.21436	8.80298	6.47249	1.4501e-08	5.72258e-07	9.37215
	207761_s_at	METTL7A	-2.12109	7.48271	-6.46251	1.50953e-08	5.88097e-07	9.33306
	201666_at	TIMP1	1.43868	11.2882	6.45788	1.53798e-08	5.88097e-07	9.31489
	202311_s_at	COL1A1	2.39669	8.323	6.45679	1.54475e-08	5.88097e-07	9.31061
	201558_at	RAE1	1.31435	8.69845	6.44906	1.59356e-08	5.95121e-07	9.28034
	212096_s_at	MTUS1	-1.27168	7.83108	-6.44806	1.59999e-08	5.95121e-07	9.27642
	202431_s_at	MYC	1.84406	9.17502	6.42647	1.7452e-08	6.34546e-07	9.19188
	204702_s_at	NFE2L3	1.44005	7.94711	6.38492	2.06257e-08	7.33459e-07	9.02931
	212859_x_at	MT1E	-2.21461	9.69975	-6.36902	2.19864e-08	7.73346e-07	8.96716
	204255_s_at	VDR	-1.27438	6.64955	-6.35648	2.31215e-08	7.95971e-07	8.91818
	221514_at	UTP14A	1.12376	7.10374	6.34626	2.40904e-08	8.12049e-07	8.87825
	212070_at	ADGRG1	1.05638	9.1052	6.31334	2.74918e-08	9.17149e-07	8.74979
	201773_at	ADNP	1.08878	8.2001	6.30152	2.88259e-08	9.51844e-07	8.7037
	203559_s_at	AOC1	-1.62988	9.06166	-6.25497	3.47336e-08	1.13533e-06	8.5224
	204170_s_at	CKS2	1.3589	8.70258	6.22403	3.93092e-08	1.27205e-06	8.40208
	209147_s_at	PLPP1	-1.32203	8.2995	-6.21683	4.04569e-08	1.29622e-06	8.3741
	209575_at	IL10RB	-1.11529	6.54985	-6.18165	4.65611e-08	1.47718e-06	8.2375
	202935_s_at	SOX9	1.70279	10.1294	6.1606	5.06417e-08	1.59103e-06	8.15584
	216088_s_at	PSMA7	1.15611	7.04617	6.12867	5.75185e-08	1.78971e-06	8.0321
	220942_x_at	FAM162A	-1.09369	9.71263	-6.11731	6.01821e-08	1.85476e-06	7.98811
	219014_at	PLAC8	-3.25977	7.85872	-6.11188	6.14971e-08	1.8601e-06	7.96711
	209422_at	PHF20	1.24606	7.2537	6.10883	6.22487e-08	1.8601e-06	7.95531
	202790_at	CLDN7	-1.14692	9.74958	-6.10551	6.30763e-08	1.8601e-06	7.94248
	214662_at	WDR43	1.0964	6.09614	6.1049	6.32296e-08	1.8601e-06	7.94012
	212445_s_at	NEDD4L	-1.15203	7.43269	-6.10198	6.39684e-08	1.86488e-06	7.92883
	217967_s_at	NIBAN1	-1.79306	6.49605	-6.07489	7.12503e-08	2.04041e-06	7.82409
	209758_s_at	MFAP5	-1.13924	5.31391	-6.06948	7.28001e-08	2.0665e-06	7.80319
	201540_at	FHL1	-1.89391	8.04865	-6.06263	7.48095e-08	2.10507e-06	7.77674
	212230_at	PLPP3	-1.09825	7.6775	-6.0494	7.88458e-08	2.18073e-06	7.72569
	201215_at	PLS3	1.21198	8.89016	6.03849	8.23406e-08	2.25809e-06	7.68357
	203675_at	NUCB2	-1.068	6.36271	-5.99711	9.70308e-08	2.57602e-06	7.52414
	217771_at	GOLM1	-1.45868	8.49694	-5.99689	9.71182e-08	2.57602e-06	7.52327
	202284_s_at	CDKN1A	-1.05216	9.21205	-5.99185	9.90756e-08	2.60657e-06	7.50389
	221020_s_at	SLC25A32	1.08589	7.06963	5.98685	1.01058e-07	2.6373e-06	7.48465
	217995_at	SQOR	-1.64584	9.88721	-5.98102	1.03423e-07	2.67742e-06	7.46219
	200696_s_at	GSN	-1.51481	9.49634	-5.9495	1.17169e-07	2.9855e-06	7.34104
	203615_x_at	SULT1A1	-1.18709	8.68151	-5.8627	1.65088e-07	4.10942e-06	7.00829
	218412_s_at	GTF2IRD1	1.06883	8.83936	5.83038	1.87504e-07	4.56213e-06	6.88477
	203011_at	IMPA1	-1.32669	8.44367	-5.82625	1.90577e-07	4.60229e-06	6.869
	218586_at	MRGBP	1.20266	6.89483	5.80416	2.07878e-07	4.94626e-06	6.78472
	218677_at	S100A14	-1.26337	8.41566	-5.79854	2.12517e-07	5.01974e-06	6.76331
	217996_at	PHLDA1	2.00564	7.00572	5.79157	2.18421e-07	5.12182e-06	6.73674
	209774_x_at	CXCL2	2.06514	7.90325	5.78319	2.25737e-07	5.2553e-06	6.70479
	209436_at	SPON1	-1.86903	7.88267	-5.77174	2.36117e-07	5.45768e-06	6.66119
	203083_at	THBS2	2.06058	9.48516	5.75816	2.49037e-07	5.71548e-06	6.60954
	201326_at	CCT6A	1.01051	8.20014	5.74784	2.59332e-07	5.90985e-06	6.57026
	202266_at	TDP2	-1.39524	9.11164	-5.73062	2.77442e-07	6.23473e-06	6.50482
	213097_s_at	DNAJC2	1.11539	8.91495	5.728	2.80298e-07	6.25547e-06	6.4949
	208788_at	ELOVL5	1.17465	7.93358	5.71594	2.93858e-07	6.47073e-06	6.4491
	201577_at	NME1	1.02453	9.71805	5.69602	3.17685e-07	6.80813e-06	6.37354
	219787_s_at	ECT2	1.63416	6.28943	5.69055	3.24557e-07	6.87593e-06	6.3528
	213090_s_at	TAF4	1.10233	7.25952	5.69012	3.25098e-07	6.87593e-06	6.35118
	211986_at	AHNAK	-1.01005	9.54527	-5.66319	3.61179e-07	7.58944e-06	6.24919
	212942_s_at	CEMIP	2.22876	8.04401	5.65262	3.76391e-07	7.85806e-06	6.20922
	202779_s_at	UBE2S	1.26772	8.20745	5.64615	3.86015e-07	8.00735e-06	6.18476
	211671_s_at	NR3C1	-1.18466	6.3903	-5.63355	4.05455e-07	8.30414e-06	6.13716
	212570_at	ENDOD1	-1.01803	6.84248	-5.61967	4.27998e-07	8.60249e-06	6.08475
	203306_s_at	SLC35A1	-1.0704	7.24256	-5.60637	4.50762e-07	8.94887e-06	6.03456
	215091_s_at	GTF3A	1.4476	10.6493	5.59992	4.62214e-07	9.12027e-06	6.01026
	208726_s_at	EIF2S2	1.12096	9.64871	5.58054	4.98422e-07	9.71623e-06	5.93722
	219017_at	ETNK1	-1.77391	5.70102	-5.56672	5.25919e-07	1.01909e-05	5.88523
	208754_s_at	NAP1L1	1.25367	7.87971	5.56292	5.33738e-07	1.022e-05	5.87094
	212686_at	PPM1H	1.26138	6.22289	5.54795	5.65704e-07	1.06431e-05	5.81462
	212288_at	FNBP1	-1.1833	7.34749	-5.54506	5.72067e-07	1.07006e-05	5.80379
	202742_s_at	PRKACB	-1.96286	6.44711	-5.5312	6.03676e-07	1.10994e-05	5.75173
	202069_s_at	IDH3A	-1.08459	6.60446	-5.5272	6.13107e-07	1.12091e-05	5.73673
	204981_at	SLC22A18	-1.15737	8.72147	-5.5238	6.21235e-07	1.12939e-05	5.72398
	220186_s_at	CDHR2	-1.0399	7.47104	-5.50129	6.77863e-07	1.22116e-05	5.63955
	204745_x_at	MT1G	-1.95354	8.8598	-5.49932	6.83037e-07	1.22116e-05	5.63219
	201416_at	SOX4	1.35833	8.28658	5.47345	7.54931e-07	1.33495e-05	5.53536
	213629_x_at	MT1F	-1.76662	8.80273	-5.43693	8.69256e-07	1.51232e-05	5.39895
	204285_s_at	PMAIP1	1.57236	7.1401	5.42015	9.27354e-07	1.60477e-05	5.33638
	221780_s_at	DDX27	1.12337	8.18452	5.39224	1.03256e-06	1.75861e-05	5.23247
	202688_at	TNFSF10	-1.18951	8.47708	-5.37791	1.09102e-06	1.83883e-05	5.17922
	201281_at	ADRM1	1.01969	9.03264	5.35404	1.19581e-06	1.98443e-05	5.09057
	200710_at	ACADVL	-1.00891	9.40409	-5.33503	1.28624e-06	2.12361e-05	5.02012
	205767_at	EREG	2.51336	6.90765	5.31311	1.39893e-06	2.28633e-05	4.93897
	208712_at	CCND1	1.24551	8.29116	5.30766	1.42838e-06	2.32274e-05	4.91884
	202925_s_at	PLAGL2	1.26424	7.64761	5.30503	1.44285e-06	2.33453e-05	4.9091
	201624_at	DARS	1.08837	7.22461	5.29008	1.52778e-06	2.45964e-05	4.85385
	218326_s_at	LGR4	-1.08074	6.11731	-5.28334	1.56763e-06	2.51131e-05	4.82898
	65588_at	SNHG17	1.28054	7.74458	5.27796	1.60018e-06	2.53608e-05	4.80913
	212406_s_at	PCMTD2	1.37076	8.43063	5.27691	1.6066e-06	2.53608e-05	4.80526
	201968_s_at	PGM1	-1.16066	8.45688	-5.23446	1.88898e-06	2.89703e-05	4.64891
	213317_at	CLIC5	-1.68219	7.27345	-5.18495	2.2802e-06	3.40034e-05	4.46723
	201650_at	KRT19	-1.46574	10.185	-5.17247	2.39078e-06	3.53267e-05	4.42154
	215867_x_at	CA12	-2.14396	8.52334	-5.15342	2.56977e-06	3.72905e-05	4.35188
	212062_at	ATP9A	1.24725	9.46986	5.09395	3.21755e-06	4.55661e-05	4.13509
	202502_at	ACADM	-1.07901	6.54166	-5.06633	3.57044e-06	5.0017e-05	4.03478
	212185_x_at	MT2A	-1.56525	10.4921	-5.06494	3.58925e-06	5.00638e-05	4.02971
	209711_at	SLC35D1	-1.01388	7.69511	-5.03238	4.05652e-06	5.56225e-05	3.91179
	201324_at	EMP1	-1.49652	7.56415	-4.99693	4.63333e-06	6.29977e-05	3.78372
	208161_s_at	ABCC3	-1.18814	8.79691	-4.99015	4.75239e-06	6.43462e-05	3.75929
	203313_s_at	TGIF1	1.00397	8.63676	4.98097	4.91856e-06	6.60434e-05	3.7262
	210052_s_at	TPX2	1.19122	8.25352	4.96465	5.2279e-06	6.9334e-05	3.66747
	208079_s_at	AURKA	1.31807	7.48437	4.94589	5.60709e-06	7.31634e-05	3.60007
	214433_s_at	SELENBP1	-1.92831	8.98516	-4.92409	6.08165e-06	7.80961e-05	3.52189
	202859_x_at	CXCL8	2.11916	8.85936	4.92197	6.12991e-06	7.8243e-05	3.51428
	218111_s_at	CMAS	-1.03443	5.94457	-4.90261	6.58772e-06	8.26816e-05	3.44498
	35148_at	TJP3	-1.18764	6.70099	-4.90003	6.65119e-06	8.31014e-05	3.43576
	212353_at	SULF1	2.16001	8.10414	4.89029	6.89629e-06	8.58323e-05	3.40095
	213506_at	F2RL1	-1.24758	7.95808	-4.8691	7.46035e-06	9.17935e-05	3.32534
	220951_s_at	A1CF	-1.00751	7.64487	-4.85056	7.99062e-06	9.7576e-05	3.25932
	206918_s_at	CPNE1	1.19444	8.97192	4.83319	8.52086e-06	0.000102886	3.19756
	211696_x_at	HBB	-1.82111	8.5257	-4.82809	8.68322e-06	0.000104184	3.17942
	205190_at	PLS1	-1.09149	9.42713	-4.82186	8.88514e-06	0.00010601	3.15733
	209173_at	AGR2	-1.71726	10.7696	-4.79906	9.66488e-06	0.000114094	3.0765
	203362_s_at	MAD2L1	1.15152	6.13244	4.77925	1.03962e-05	0.000120634	3.00643
	204470_at	CXCL1	1.5647	7.89295	4.76633	1.09022e-05	0.000125105	2.96079
	209049_s_at	ZMYND8	1.17501	8.78481	4.75809	1.12373e-05	0.000128494	2.93172
	204687_at	PARM1	-1.00167	8.07668	-4.75107	1.15307e-05	0.000131385	2.90697
	221011_s_at	LBH	1.04137	8.07481	4.74913	1.16133e-05	0.000131861	2.90012
	206385_s_at	ANK3	-1.10903	6.86577	-4.72088	1.28801e-05	0.000145226	2.80074
	213839_at	CLMN	-1.21441	6.87064	-4.71387	1.32147e-05	0.000148482	2.77612
	204127_at	RFC3	1.06753	7.66849	4.69611	1.41014e-05	0.000156019	2.71381
	201170_s_at	BHLHE40	1.26812	9.64987	4.69226	1.43012e-05	0.00015741	2.70031
	204033_at	TRIP13	1.23454	7.23095	4.65612	1.63149e-05	0.000178967	2.57396
	207717_s_at	PKP2	-1.23954	6.52845	-4.60283	1.97973e-05	0.000213547	2.38852
	202295_s_at	CTSH	1.03176	9.09477	4.58932	2.07895e-05	0.000222764	2.34167
	201341_at	ENC1	1.04418	9.68457	4.58471	2.11387e-05	0.000225016	2.32572
	208744_x_at	HSPH1	1.19584	8.6922	4.56799	2.24555e-05	0.000235165	2.26784
	204256_at	ELOVL6	-1.41661	5.64541	-4.55864	2.32256e-05	0.000241666	2.23555
	208850_s_at	THY1	1.25509	7.94515	4.50898	2.77685e-05	0.000282575	2.06456
	218796_at	FERMT1	1.24	10.1383	4.50596	2.8072e-05	0.000284768	2.05416
	205632_s_at	PIP5K1B	-1.31094	7.351	-4.48492	3.02706e-05	0.000303268	1.98204
	200832_s_at	SCD	1.45903	8.66009	4.47361	3.15201e-05	0.00031288	1.94336
	208763_s_at	TSC22D3	-1.1142	8.6258	-4.46826	3.21292e-05	0.000316666	1.92505
	204897_at	PTGER4	-1.60702	6.48235	-4.43481	3.62022e-05	0.000348394	1.81097
	201133_s_at	PJA2	-1.01587	7.08995	-4.42932	3.6917e-05	0.000353361	1.79228
	201853_s_at	CDC25B	1.16864	9.06895	4.41633	3.86633e-05	0.000364766	1.74812
	202403_s_at	COL1A2	1.38234	11.7011	4.40918	3.96582e-05	0.000371982	1.72386
	204352_at	TRAF5	1.02564	8.93862	4.37299	4.50888e-05	0.000412385	1.60131
	213106_at	ATP8A1	-1.21188	5.86611	-4.37043	4.54997e-05	0.000414752	1.59265
	200730_s_at	PTP4A1	-1.0446	7.58163	-4.34212	5.02846e-05	0.000449505	1.49722
	201631_s_at	IER3	1.25118	10.7264	4.34067	5.0543e-05	0.00045057	1.49233
	205892_s_at	FABP1	-2.43164	10.5594	-4.33015	5.2453e-05	0.000462501	1.45694
	221589_s_at	ALDH6A1	-1.09094	5.07804	-4.31118	5.6074e-05	0.000488442	1.39328
	211074_at	FOLR1	1.30258	8.79864	4.29302	5.97675e-05	0.000514687	1.33246
	221760_at	MAN1A1	-1.1924	7.33348	-4.27074	6.46203e-05	0.000553205	1.25806
	221922_at	GPSM2	1.21506	8.20382	4.26837	6.51585e-05	0.00055634	1.25015
	44790_s_at	RUBCNL	1.89975	7.94559	4.23146	7.41236e-05	0.000618357	1.12737
	203650_at	PROCR	1.04937	6.36273	4.20815	8.03865e-05	0.000658559	1.05015
	205239_at	AREG	1.80061	7.02147	4.20331	8.17506e-05	0.00066636	1.03414
	208921_s_at	SRI	-1.03773	10.1374	-4.18442	8.72852e-05	0.000700881	0.971811
	218224_at	PNMA1	-1.03073	6.26812	-4.1764	8.97462e-05	0.000715317	0.945362
	218729_at	LXN	-1.08316	7.17772	-4.15248	9.74832e-05	0.000765669	0.866727
	208622_s_at	EZR	-1.0015	8.61681	-4.1426	0.000100864	0.0007817	0.834317
	200795_at	SPARCL1	-1.45223	8.57788	-4.13637	0.000103055	0.000792131	0.81389
	91816_f_at	MEX3D	1.04889	6.83312	4.11067	0.000112582	0.000853195	0.729886
	211953_s_at	IPO5	1.03065	7.22183	4.0911	0.000120402	0.000904761	0.666111
	203560_at	GGH	1.32048	8.61366	4.00975	0.000158902	0.00112252	0.402904
	218145_at	TRIB3	1.02516	8.41236	3.98313	0.000173891	0.00118967	0.317487
	221748_s_at	TNS1	-1.55114	9.08048	-3.97684	0.000177627	0.00121011	0.297353
	205042_at	GNE	-1.66342	6.77022	-3.96345	0.000185843	0.00125551	0.254538
	201292_at	TOP2A	1.03103	7.64412	3.95148	0.000193491	0.00129367	0.216356
	206102_at	GINS1	1.29561	7.08717	3.94988	0.000194538	0.00129799	0.21125
	201261_x_at	BGN	1.00065	8.84063	3.93873	0.000201974	0.00134483	0.175748
	201427_s_at	SELENOP	-1.25389	10.1931	-3.93398	0.000205229	0.0013609	0.160622
	204051_s_at	SFRP4	1.32216	6.96271	3.93258	0.000206192	0.00136449	0.156193
	204326_x_at	MT1X	-1.48491	8.44521	-3.89597	0.000233104	0.00151517	0.0401729
	202675_at	SDHB	-1.01019	7.25026	-3.86965	0.00025451	0.00162445	-0.0428529
	213502_x_at	GUSBP11	-1.22086	9.3468	-3.75812	0.000367972	0.00223827	-0.390647
	201860_s_at	PLAT	-1.04312	6.85497	-3.75135	0.000376223	0.00227562	-0.411535
	215483_at	AKAP9	-1.07595	5.51457	-3.75028	0.000377547	0.00227866	-0.414841
	215071_s_at	HIST1H2AC	-1.13865	7.42141	-3.71594	0.000422379	0.00246122	-0.520473
	207173_x_at	CDH11	1.50357	7.90195	3.69701	0.000449233	0.00255936	-0.578455
	202587_s_at	AK1	-1.01415	7.33956	-3.68273	0.000470558	0.00265746	-0.62206
	207655_s_at	BLNK	-1.05829	6.3249	-3.63916	0.000541735	0.00297273	-0.754395
	200973_s_at	TSPAN3	-1.09339	8.69933	-3.63901	0.000541999	0.00297273	-0.754852
	209667_at	CES2	-1.28488	9.07818	-3.61429	0.000586855	0.00314576	-0.829478
	221730_at	COL5A2	1.32144	8.31655	3.60019	0.000613998	0.00324657	-0.871889
	201009_s_at	TXNIP	-1.05265	10.6652	-3.51222	0.000812305	0.00403782	-1.13401
	209875_s_at	SPP1	1.79452	8.80382	3.48638	0.000881269	0.00428196	-1.21019
	212192_at	KCTD12	-1.46217	6.86133	-3.46452	0.000943883	0.00451168	-1.27431
	202388_at	RGS2	-1.32848	7.83479	-3.40773	0.00112688	0.00523182	-1.43962
	208694_at	PRKDC	1.06678	7.49147	3.39291	0.0011799	0.00540818	-1.48246
	212190_at	SERPINE2	1.19625	9.34197	3.38767	0.00119919	0.00547332	-1.49756
	205471_s_at	DACH1	1.23527	6.74274	3.37277	0.00125571	0.00565157	-1.54044
	202555_s_at	MYLK	-1.20798	8.58107	-3.30645	0.00153924	0.0066413	-1.72972
	205483_s_at	ISG15	-1.46065	8.07541	-3.28564	0.00163996	0.00701046	-1.78855
	201462_at	SCRN1	1.06466	8.25649	3.25842	0.00178112	0.00752355	-1.86512
	218087_s_at	SORBS1	-1.2202	6.71831	-3.2524	0.00181383	0.00760304	-1.88199
	202489_s_at	FXYD3	-1.27011	10.7062	-3.22422	0.00197468	0.00812987	-1.96068
	204464_s_at	EDNRA	1.0848	6.56056	3.21874	0.00200747	0.00822299	-1.97592
	213880_at	LGR5	2.10239	7.59787	3.20869	0.0020689	0.00835534	-2.00381
	205552_s_at	OAS1	-1.11887	6.21643	-3.2029	0.0021051	0.00846225	-2.01985
	209656_s_at	TMEM47	-1.16809	7.30509	-3.1857	0.00221621	0.00874593	-2.0674
	209160_at	AKR1C3	-1.63605	8.26829	-3.17713	0.00227361	0.00890536	-2.09103
	203896_s_at	PLCB4	1.5612	8.03905	3.16931	0.00232724	0.00905162	-2.11256
	209596_at	MXRA5	1.03085	8.30061	3.14703	0.00248642	0.00954454	-2.17363
