# Supplementary material for: Systems Biomedicine of Primary and Metastatic Colorectal Cancer Reveals Potential Therapeutic Targets
Source: Front Oncol. 2021 Jun 24;11:597536. doi: 10.3389/fonc.2021.597536 (PMC8263939; doi:10.3389/fonc.2021.597536)
Supplement: Supplementary File 3 — Contains all DEGs between all pairwise groups of samples. [file DataSheet_3.zip › Supplementary file 3/DEGs_GSE9348_GSE10961.xlsx]

## Sheet: Metastatic_vs_Normal
		Probset ID	Genesymbol	logFC	AveExpr	t	P.Value	adj.P.Val	B
		206198_s_at	CEACAM7	-9.55705	7.00711	-18.2666	3.90049e-23	4.29283e-20	42.4228
		220026_at	CLCA4	-9.46754	6.25709	-16.9488	8.62963e-22	7.33911e-19	39.3971
		220834_at	MS4A12	-8.68763	6.14157	-22.337	7.28699e-27	3.40849e-23	50.7232
		211298_s_at	ALB	8.58382	6.15578	11.7302	1.21402e-15	1.57739e-13	25.4245
		205950_s_at	CA1	-8.07957	7.21041	-28.6039	1.26944e-31	1.18756e-27	61.0577
		219612_s_at	FGG	7.92968	6.10252	12.8224	4.76977e-17	9.70025e-15	28.6343
		206784_at	AQP8	-7.87262	6.40409	-19.8199	1.25084e-24	1.95027e-21	45.7655
		206143_at	SLC26A3	-7.79919	8.86782	-8.40289	5.85302e-11	1.62237e-09	14.7061
		210107_at	CLCA1	-7.47457	6.8056	-11.1257	7.78188e-15	7.54399e-13	23.5797
		204988_at	FGB	7.27798	6.69875	11.7997	9.8364e-16	1.32402e-13	25.6334
		219466_s_at	APOA2	6.79913	5.66624	7.42804	1.71582e-09	2.76036e-08	11.3511
		206209_s_at	CA4	-6.78129	5.95567	-19.1214	5.72008e-24	7.64448e-21	44.2908
		204965_at	GC	6.67602	5.41172	8.27874	8.96294e-11	2.30987e-09	14.2826
		206697_s_at	HP	6.65156	7.33723	8.60745	2.90906e-11	8.8358e-10	15.4011
		205040_at	ORM1	6.54321	6.34525	8.22707	1.07065e-10	2.69245e-09	14.106
		214142_at	ZG16	-6.4323	7.90185	-11.4862	2.55542e-15	2.96968e-13	24.6856
		209875_s_at	SPP1	6.25947	8.26542	9.16025	4.48978e-12	1.73921e-10	17.2591
		242601_at	HEPACAM2	-6.1494	5.50147	-11.2053	6.07569e-15	6.14466e-13	23.8255
		203400_s_at	TF	6.14403	5.92761	7.13901	4.72325e-09	6.5515e-08	10.3468
		205302_at	IGFBP1	5.97172	5.49377	9.53889	1.27239e-12	5.95159e-11	18.513
		205097_at	SLC26A2	-5.90437	9.31035	-10.7571	2.47168e-14	1.94308e-12	22.4314
		238143_at	LYPD8	-5.89937	8.09855	-11.0615	9.5064e-15	8.92239e-13	23.3808
		209301_at	CA2	-5.82997	8.05846	-8.63127	2.68228e-11	8.22712e-10	15.4818
		210929_s_at	AHSG	5.78279	6.22007	6.3353	7.96921e-08	7.22403e-07	7.54991
		205649_s_at	FGA	5.74003	4.71757	7.26126	3.07637e-09	4.51442e-08	10.7719
		1555203_s_at	SLC44A4	-5.71396	6.841	-15.7621	1.63433e-20	9.26616e-18	36.511
		202859_x_at	CXCL8	5.71013	8.12628	11.4595	2.77326e-15	3.1833e-13	24.6044
		205216_s_at	APOH	5.70413	6.48864	6.22132	1.18942e-07	1.02458e-06	7.15438
		220645_at	NXPE4	-5.69649	6.91826	-13.1771	1.72228e-17	3.8112e-15	29.643
		207502_at	GUCA2B	-5.66607	5.31159	-30.3443	8.82204e-33	1.6506e-28	63.5143
		204213_at	PIGR	-5.65227	7.45307	-14.3971	5.84104e-19	2.10165e-16	32.988
		227140_at	INHBA	5.63792	7.42767	11.7035	1.31657e-15	1.69883e-13	25.344
		209975_at	CYP2E1	5.58683	6.25431	6.86519	1.23594e-08	1.48329e-07	9.39366
		214598_at	CLDN8	-5.5379	4.79713	-14.796	2.00863e-19	8.1699e-17	34.041
		202376_at	SERPINA3	5.50674	7.51623	10.0339	2.50949e-13	1.3974e-11	20.1273
		40665_at	FMO3	5.48923	4.7581	9.14087	4.79115e-12	1.8483e-10	17.1945
		229070_at	ADTRP	-5.46748	6.30134	-12.6125	8.78031e-17	1.65939e-14	28.0297
		1553828_at	NXPE1	-5.45477	6.63188	-16.5616	2.21629e-21	1.8029e-18	38.4728
		223952_x_at	DHRS9	-5.41748	6.10927	-15.2811	5.62413e-20	2.63069e-17	35.2951
		206134_at	ADAMDEC1	-5.38887	7.39978	-8.59487	3.03647e-11	9.14852e-10	15.3585
		205755_at	ITIH3	5.33364	5.91167	8.95473	8.96055e-12	3.18498e-10	16.5719
		37020_at	CRP	5.33113	5.06161	10.0593	2.31089e-13	1.30405e-11	20.2093
		202237_at	NNMT	5.28375	8.79153	12.4239	1.52641e-16	2.71992e-14	27.4815
		220376_at	LRRC19	-5.25904	6.76652	-11.8777	7.77083e-16	1.09317e-13	25.8673
		202917_s_at	S100A8	5.25513	7.09699	10.9936	1.1753e-14	1.05693e-12	23.1701
		205108_s_at	APOB	5.2524	6.0907	6.69483	2.25024e-08	2.46211e-07	8.80041
		219669_at	CD177	-5.21329	6.49623	-21.3785	4.87712e-26	1.52085e-22	48.8981
		213953_at	KRT20	-5.19508	10.418	-7.25032	3.19665e-09	4.66532e-08	10.7339
		227735_s_at	C10orf99	-5.15987	8.74217	-11.5072	2.39593e-15	2.8372e-13	24.7496
		212592_at	JCHAIN	-5.09691	9.45878	-6.6569	2.57147e-08	2.76666e-07	8.66835
		224412_s_at	TRPM6	-5.05086	5.97585	-12.3034	2.17859e-16	3.80948e-14	27.1288
		203240_at	FCGBP	-5.0331	8.33899	-7.69408	6.78055e-10	1.27282e-08	12.2725
		203083_at	THBS2	5.00791	7.79274	9.16546	4.41216e-12	1.71269e-10	17.2764
		227253_at	CP	4.98596	5.99269	7.34867	2.26504e-09	3.49372e-08	11.0756
		206664_at	SI	-4.96631	5.02563	-7.2504	3.19582e-09	4.66532e-08	10.7342
		210049_at	SERPINC1	4.95324	5.58895	5.68329	7.81229e-07	5.03333e-06	5.29908
		222549_at	CLDN1	4.94843	8.18787	15.8951	1.16654e-20	7.04065e-18	36.8424
		208147_s_at	CYP2C8	4.93461	4.67874	5.81111	5.00356e-07	3.42416e-06	5.73762
		206226_at	HRG	4.91248	5.85592	5.40738	2.03356e-06	1.14464e-05	4.35898
		207218_at	F9	4.88991	4.93252	5.75648	6.0541e-07	4.0389e-06	5.54998
		205943_at	TDO2	4.86613	6.41521	7.69493	6.76061e-10	1.27127e-08	12.2755
		230830_at	SLC51B	-4.84546	6.419	-20.7627	1.71668e-25	4.01488e-22	47.6856
		205477_s_at	AMBP	4.84436	6.33796	6.36461	7.18918e-08	6.60331e-07	7.6517
		210735_s_at	CA12	-4.81366	7.25534	-14.3657	6.35918e-19	2.24491e-16	32.9041
		225681_at	CTHRC1	4.7978	7.68849	6.54215	3.85034e-08	3.9046e-07	8.26899
		205820_s_at	APOC3	4.78412	6.36832	6.02911	2.33432e-07	1.80327e-06	6.48901
		206576_s_at	CEACAM1	-4.76762	8.25031	-15.5853	2.56582e-20	1.26333e-17	36.0674
		205305_at	FGL1	4.763	7.19484	7.39186	1.94727e-09	3.06164e-08	11.2255
		1555383_a_at	POF1B	-4.75485	7.12214	-11.2629	5.08383e-15	5.40446e-13	24.0026
		231678_s_at	ADH4	4.75363	4.71912	5.27147	3.24763e-06	1.71939e-05	3.89981
		206561_s_at	AKR1B10	-4.74725	7.22876	-9.04675	6.57227e-12	2.44954e-10	16.8802
		206727_at	C9	4.73149	4.48919	5.78019	5.57368e-07	3.76203e-06	5.63137
		217073_x_at	APOA1	4.71814	6.6642	5.68462	7.77619e-07	5.01526e-06	5.30363
		206651_s_at	CPB2	4.71573	4.75653	6.0506	2.16496e-07	1.68918e-06	6.56329
		206149_at	CHP2	-4.70715	7.03315	-11.8805	7.70734e-16	1.09246e-13	25.8754
		204416_x_at	APOC1	4.69905	8.63743	10.1904	1.51138e-13	9.12193e-12	20.6315
		223551_at	PKIB	-4.69729	7.36043	-9.93801	3.42924e-13	1.85974e-11	19.8168
		209114_at	TSPAN1	-4.69225	9.31702	-10.5487	4.78765e-14	3.51282e-12	21.7743
		206505_at	UGT2B4	4.67095	4.2662	6.364	7.20448e-08	6.61413e-07	7.64959
		206177_s_at	ARG1	4.65357	4.79789	5.38295	2.21239e-06	1.2294e-05	4.27626
		219140_s_at	RBP4	4.63116	7.61121	5.93892	3.20111e-07	2.35706e-06	6.17767
		206000_at	MEP1A	-4.61641	8.41462	-7.14609	4.60734e-09	6.4235e-08	10.3714
		206054_at	KNG1	4.60834	5.93166	5.46323	1.67657e-06	9.73879e-06	4.54849
		215672_s_at	AHCYL2	-4.59037	6.45039	-21.644	2.86092e-26	1.07056e-22	49.411
		217109_at	MUC4	-4.58991	5.95857	-8.19447	1.19787e-10	2.95285e-09	13.9944
		201130_s_at	CDH1	-4.56733	6.99696	-12.7065	6.67615e-17	1.28774e-14	28.3012
		203908_at	SLC4A4	-4.56674	6.79973	-8.50596	4.11319e-11	1.18397e-09	15.0568
		205083_at	AOX1	4.56271	5.21419	7.13659	4.7635e-09	6.59698e-08	10.3384
		243296_at	NAMPT	4.55965	7.56459	11.9707	5.87485e-16	8.45526e-14	26.1448
		204987_at	ITIH2	4.5309	6.95541	7.18528	4.01548e-09	5.70894e-08	10.5078
		220723_s_at	CWH43	-4.52167	5.67125	-20.9772	1.10366e-25	2.94991e-22	48.1116
		209309_at	AZGP1	4.46326	7.8315	7.41238	1.81243e-09	2.88779e-08	11.2967
		206422_at	GCG	-4.42346	4.49843	-7.99687	2.36993e-10	5.22895e-09	13.3165
		205929_at	GPA33	-4.41948	8.89902	-8.80378	1.4927e-11	5.02308e-10	16.0645
		230784_at	PRAC1	-4.40327	7.13638	-4.68886	2.34082e-05	9.51275e-05	1.9702
		206429_at	F2RL1	-4.39239	7.19279	-14.3314	6.97678e-19	2.36553e-16	32.8126
		209735_at	ABCG2	-4.39147	6.3417	-10.3978	7.75428e-14	5.21879e-12	21.295
		227725_at	ST6GALNAC1	-4.38503	7.85265	-6.49098	4.60981e-08	4.52991e-07	8.09097
		220148_at	ALDH8A1	4.37029	4.77324	5.95739	3.00078e-07	2.23239e-06	6.24137
		228195_at	C2orf88	-4.3552	5.92355	-16.9689	8.22007e-22	7.32369e-19	39.4447
		209774_x_at	CXCL2	4.35361	8.13849	8.3327	7.44625e-11	1.9846e-09	14.4669
		208399_s_at	EDN3	-4.35167	5.57832	-14.9142	1.46928e-19	6.10895e-17	34.3492
		204920_at	CPS1	4.33739	6.35762	5.67527	8.03338e-07	5.15448e-06	5.27162
		222712_s_at	MUC13	-4.32712	9.29286	-9.4241	1.86161e-12	8.33632e-11	18.1346
		227048_at	LAMA1	-4.32602	5.03826	-15.7201	1.81862e-20	9.7218e-18	36.4059
		219948_x_at	UGT2A3	-4.32549	5.70975	-6.37689	6.88542e-08	6.35865e-07	7.69436
		203854_at	CFI	4.30974	7.37774	7.2983	2.70202e-09	4.0639e-08	10.9006
		223484_at	C15orf48	-4.30504	10.2258	-5.74151	6.3784e-07	4.23491e-06	5.49862
		204673_at	MUC2	-4.28375	7.33667	-7.96427	2.65316e-10	5.75209e-09	13.2044
		204714_s_at	F5	4.27157	5.6302	10.1515	1.71379e-13	1.01794e-11	20.5065
		209395_at	CHI3L1	4.26685	6.53326	8.30508	8.18709e-11	2.14839e-09	14.3726
		228232_s_at	VSIG2	-4.25433	6.69854	-19.7353	1.50033e-24	2.15932e-21	45.5893
		225809_at	PARM1	-4.24779	8.27068	-9.47614	1.56636e-12	7.18247e-11	18.3063
		223597_at	ITLN1	-4.22737	6.56836	-7.35917	2.18332e-09	3.37882e-08	11.112
		219014_at	PLAC8	-4.22094	9.57339	-8.9243	9.9295e-12	3.47904e-10	16.4698
		202286_s_at	TACSTD2	4.20594	6.80258	5.39891	2.0939e-06	1.17402e-05	4.33028
		220075_s_at	CDHR5	-4.19853	6.09164	-9.23831	3.45751e-12	1.39719e-10	17.5189
		204130_at	HSD11B2	-4.19422	7.76582	-11.2587	5.15025e-15	5.41355e-13	23.9897
		205654_at	C4BPA	4.16735	7.23829	5.88479	3.86828e-07	2.75821e-06	5.99111
		206350_at	APCS	4.15774	5.73888	6.71301	2.11085e-08	2.33831e-07	8.8637
		224221_s_at	VAV3	-4.13634	6.4405	-9.57433	1.13171e-12	5.38785e-11	18.6295
		220421_at	BTNL8	-4.12888	5.82665	-10.6662	3.29644e-14	2.50717e-12	22.1452
		220812_s_at	HHLA2	-4.12865	5.76729	-12.1117	3.85116e-16	5.95498e-14	26.5638
		206293_at	SULT2A1	4.12528	4.53159	6.12641	1.65962e-07	1.35065e-06	6.82555
		223062_s_at	PSAT1	4.07833	7.47426	10.1168	1.91803e-13	1.11103e-11	20.3946
		205576_at	SERPIND1	4.07045	5.04668	5.24961	3.50087e-06	1.83272e-05	3.82622
		205404_at	HSD11B1	4.0681	5.96379	6.45106	5.30471e-08	5.11647e-07	7.95214
		232481_s_at	SLITRK6	-4.05653	5.29938	-13.0033	2.83148e-17	5.95246e-15	29.1508
		222456_s_at	LIMA1	-4.05507	5.72558	-12.3977	1.64904e-16	2.91071e-14	27.4049
		1558214_s_at	CTNNA1	-4.05303	6.96542	-11.6498	1.5502e-15	1.93362e-13	25.1819
		236313_at	CDKN2B	-4.05055	6.70156	-9.86603	4.33789e-13	2.31891e-11	19.5831
		213905_x_at	BGN	4.00988	7.68926	10.9518	1.3395e-14	1.16028e-12	23.0401
		202489_s_at	FXYD3	-4.00009	10.711	-6.16927	1.42787e-07	1.198e-06	6.97399
		226654_at	MUC12	-3.99379	8.34685	-5.38858	2.16983e-06	1.21029e-05	4.29532
		205500_at	C5	3.97332	5.85739	5.9747	2.82435e-07	2.11628e-06	6.30111
		228241_at	AGR3	-3.97066	8.02216	-4.76674	1.80402e-05	7.59352e-05	2.22386
		218756_s_at	DHRS11	-3.96625	7.37317	-10.4933	5.71367e-14	4.00385e-12	21.5985
		205844_at	VNN1	3.95555	5.85455	5.96763	2.89508e-07	2.16063e-06	6.27672
		222932_at	EHF	-3.95347	5.85124	-13.81	2.90982e-18	8.24889e-16	31.4019
		217238_s_at	ALDOB	3.94001	6.93978	4.31791	7.94625e-05	0.000272747	0.784137
		202742_s_at	PRKACB	-3.92409	7.36017	-11.0792	8.9937e-15	8.59992e-13	23.4359
		209772_s_at	CD24	-3.89777	10.9125	-9.12879	4.9892e-12	1.91287e-10	17.1542
		229254_at	MFSD4A	-3.8936	6.0413	-9.21341	3.75776e-12	1.48328e-10	17.4361
		220491_at	HAMP	3.89284	5.93929	6.84609	1.32179e-08	1.56721e-07	9.32716
		207601_at	SULT1B1	-3.87945	7.03418	-13.0248	2.66212e-17	5.66004e-15	29.2119
		206345_s_at	PON1	3.85528	5.30076	5.01202	7.88179e-06	3.70803e-05	3.03196
		214461_at	LBP	3.85296	4.97994	6.99058	7.95423e-09	1.01795e-07	9.83024
		201884_at	CEACAM5	-3.85141	12.0865	-4.37438	6.6115e-05	0.000232172	0.962116
		1553105_s_at	DSG2	-3.85017	8.43939	-8.78597	1.58563e-11	5.26183e-10	16.0044
		238021_s_at	CRNDE	3.84987	5.47523	7.11257	5.18248e-09	7.0984e-08	10.2548
		209977_at	PLG	3.84361	5.47889	5.18193	4.41507e-06	2.23925e-05	3.59894
		232707_at	ISX	-3.83317	6.45762	-8.17538	1.27931e-10	3.11261e-09	13.929
		209791_at	PADI2	-3.83029	7.90806	-10.4084	7.49595e-14	5.09006e-12	21.3286
		217767_at	C3	3.82618	9.84224	7.50288	1.3209e-09	2.20451e-08	11.6106
		238750_at	CCL28	-3.82503	6.93939	-9.36789	2.2442e-12	9.61399e-11	17.9487
		207409_at	LECT2	3.82476	4.75546	5.3922	2.14294e-06	1.19721e-05	4.30756
		219508_at	GCNT3	-3.78916	7.99787	-5.8932	3.75618e-07	2.6875e-06	6.02008
		204154_at	CDO1	3.77583	4.81447	5.27485	3.21017e-06	1.70148e-05	3.91119
		212942_s_at	CEMIP	3.75769	6.91212	6.42815	5.74972e-08	5.47746e-07	7.87251
		202437_s_at	CYP1B1	3.75161	4.59635	8.60092	2.97454e-11	8.99088e-10	15.379
		202988_s_at	RGS1	3.74585	5.61761	7.54174	1.15331e-09	1.97063e-08	11.7453
		225806_at	AJUBA	3.74493	6.05005	13.3632	1.01574e-17	2.31762e-15	30.1656
		212768_s_at	OLFM4	-3.74117	8.44203	-3.45338	0.00117302	0.00285833	-1.79514
		226492_at	SEMA6D	-3.73881	6.04968	-10.0425	2.44034e-13	1.36295e-11	20.1551
		238103_at	SMIM31	-3.73719	6.75499	-6.32004	8.40834e-08	7.56347e-07	7.49692
		206535_at	SLC2A2	3.72724	4.236	4.99244	8.42368e-06	3.93133e-05	2.96698
		201849_at	BNIP3	3.72685	7.26752	6.18095	1.37051e-07	1.1553e-06	7.01446
		206910_x_at	CFHR2	3.72285	5.73097	6.03787	2.2638e-07	1.75823e-06	6.51926
		209937_at	TM4SF4	3.72058	5.95855	7.92264	3.06484e-10	6.47813e-09	13.0611
		227475_at	FOXQ1	3.71893	8.65754	5.24318	3.57899e-06	1.86891e-05	3.8046
		208170_s_at	TRIM31	-3.7128	6.518	-6.08819	1.8977e-07	1.51476e-06	6.69327
		217388_s_at	KYNU	3.71031	5.40346	7.86232	3.77804e-10	7.6951e-09	12.8533
		220310_at	TUBAL3	-3.69737	5.96309	-11.1543	7.11819e-15	7.08411e-13	23.6682
		207432_at	BEST2	-3.69428	5.34377	-11.3826	3.51313e-15	3.91307e-13	24.3696
		206840_at	AFM	3.69402	4.57563	4.62264	2.91841e-05	0.000114882	1.75567
		209616_s_at	CES1	3.66823	7.44391	5.99042	2.67311e-07	2.02567e-06	6.35537
		228601_at	HAGLR	-3.65626	5.14063	-15.8326	1.36621e-20	7.98804e-18	36.6871
		205185_at	SPINK5	-3.65342	6.16341	-8.44865	5.00385e-11	1.41049e-09	14.8619
		206917_at	GNA13	-3.65234	5.38462	-11.9291	6.65722e-16	9.50814e-14	26.0208
		242013_at	BCL2L15	-3.65193	6.38799	-9.13715	4.85131e-12	1.86765e-10	17.1821
		205675_at	MTTP	3.64967	4.56869	5.63416	9.26818e-07	5.81515e-06	5.13099
		211549_s_at	HPGD	-3.64961	5.73988	-8.29726	8.41024e-11	2.20078e-09	14.3459
		1558015_s_at	ACTR2	-3.63191	7.10731	-11.2387	5.47867e-15	5.66331e-13	23.9283
		210215_at	TFR2	3.62889	5.49216	6.38243	6.75251e-08	6.25804e-07	7.71362
		206354_at	SLCO1B3	3.61794	5.1775	4.63768	2.77606e-05	0.000110182	1.8043
		214433_s_at	SELENBP1	-3.61738	9.6038	-10.294	1.08216e-13	7.00597e-12	20.9636
		37512_at	HSD17B6	3.60364	5.47922	4.77618	1.74778e-05	7.39006e-05	2.25472
		207256_at	MBL2	3.59277	4.11144	5.40341	2.06162e-06	1.15904e-05	4.34553
		207259_at	ANKRD40CL	-3.58463	6.7892	-8.17635	1.27502e-10	3.10621e-09	13.9324
		239370_at	LINC01133	-3.57763	6.64555	-7.61314	8.98979e-10	1.60649e-08	11.9926
		230269_at	B3GALT5	-3.57518	6.08793	-13.6014	5.19996e-18	1.31475e-15	30.8279
		222773_s_at	GALNT12	-3.56713	7.06615	-9.40916	1.95635e-12	8.69436e-11	18.0852
		207102_at	AKR1D1	3.56303	3.94714	4.63274	2.82203e-05	0.000111511	1.78832
		215118_s_at	IGH	-3.52766	4.71244	-15.517	3.05786e-20	1.46699e-17	35.8948
		209373_at	MALL	-3.52709	8.48378	-10.1038	2.00038e-13	1.15516e-11	20.3528
		202499_s_at	SLC2A3	3.51463	6.72463	7.48807	1.39107e-09	2.30004e-08	11.5593
		235281_x_at	AHNAK	-3.5143	5.20734	-14.0421	1.53463e-18	4.95049e-16	32.0342
		227174_at	WDR72	3.50502	6.29578	5.71257	7.055e-07	4.61858e-06	5.3994
		1555240_s_at	GNG12	-3.50109	6.34705	-12.2703	2.4029e-16	4.10313e-14	27.0316
		214973_x_at	IGHD	-3.49916	7.07898	-8.39763	5.95933e-11	1.64211e-09	14.6882
		208471_at	HPR	3.49008	4.83769	4.8732	1.26109e-05	5.58859e-05	2.57296
		205464_at	SCNN1B	-3.48582	4.75801	-17.0472	6.80752e-22	6.36844e-19	39.6293
		223447_at	REG4	-3.47501	6.58081	-4.73318	2.01864e-05	8.36519e-05	2.11436
		208358_s_at	UGT8	-3.47476	6.97842	-10.3174	1.00397e-13	6.59097e-12	21.0382
		211429_s_at	SERPINA1	3.47378	10.4417	6.85973	1.2599e-08	1.50654e-07	9.37464
		206268_at	LEFTY1	-3.4626	7.20429	-4.59793	3.16788e-05	0.000123276	1.67593
		231786_at	HOXA13	-3.44923	6.39824	-6.07708	1.9731e-07	1.56313e-06	6.65483
		1552612_at	CDC42SE2	-3.44734	6.59099	-13.7352	3.58104e-18	9.57162e-16	31.1967
		206386_at	SERPINA7	3.44733	4.9033	5.25027	3.49293e-06	1.82907e-05	3.82845
		205568_at	AQP9	3.43936	6.45121	6.30026	9.0136e-08	8.07685e-07	7.42825
		211116_at	SLC9A2	-3.43775	4.89884	-14.9329	1.39852e-19	5.94689e-17	34.3978
		205969_at	AADAC	3.43154	5.43783	5.80388	5.13149e-07	3.50019e-06	5.71276
		204007_at	FCGR3B	3.42844	5.78419	9.46374	1.63212e-12	7.41189e-11	18.2654
		221004_s_at	ITM2C	-3.41868	9.59297	-11.0768	9.06065e-15	8.60532e-13	23.4285
		214483_s_at	ARFIP1	-3.40412	6.47775	-15.1934	7.06474e-20	3.22394e-17	35.0706
		216491_x_at	IGHM	-3.40306	6.37708	-6.12265	1.68164e-07	1.36501e-06	6.81254
		206287_s_at	ITIH4	3.40034	7.01311	5.22205	3.84798e-06	1.98609e-05	3.73359
		209660_at	TTR	3.38756	7.22214	4.78198	1.71407e-05	7.26472e-05	2.2737
		219410_at	TMEM45A	3.38721	6.52371	7.75241	5.53495e-10	1.06872e-08	12.4741
		1552502_s_at	RHBDL2	-3.37345	4.50806	-12.604	9.00028e-17	1.68395e-14	28.0052
		219803_at	ANGPTL3	3.36249	4.18913	4.46784	4.868e-05	0.000178204	1.2588
		207874_s_at	CFHR4	3.35678	4.52939	4.6939	2.30184e-05	9.36655e-05	1.98655
		204272_at	LGALS4	-3.35063	11.5105	-7.00284	7.61878e-09	9.81152e-08	9.87294
		221031_s_at	APOLD1	3.34358	6.17922	8.03419	2.08291e-10	4.68981e-09	13.4447
		238846_at	TNFRSF11A	-3.34041	7.05658	-7.18085	4.07841e-09	5.78083e-08	10.4923
		205111_s_at	PLCE1	-3.3317	6.27506	-10.1865	1.53065e-13	9.20849e-12	20.6189
		209847_at	CDH17	-3.325	10.823	-4.42068	5.68262e-05	0.000203331	1.10878
		221122_at	PLAAT2	-3.325	5.23316	-14.3296	7.0115e-19	2.36553e-16	32.8077
		207456_at	HNF4G	-3.32463	5.29641	-13.5724	5.64017e-18	1.37291e-15	30.7476
		208621_s_at	EZR	-3.32276	7.76248	-9.23659	3.4775e-12	1.40224e-10	17.5131
		201666_at	TIMP1	3.31796	10.8759	11.2075	6.03612e-15	6.14466e-13	23.832
		214070_s_at	ATP10B	-3.31331	9.93556	-6.06052	2.09103e-07	1.64542e-06	6.59757
		207249_s_at	SLC28A2	-3.31145	5.29361	-7.81948	4.38402e-10	8.73537e-09	12.7056
		217997_at	PHLDA1	3.30971	6.89095	8.76575	1.69813e-11	5.55454e-10	15.9363
		203757_s_at	CEACAM6	-3.3065	11.1793	-3.91962	0.000283313	0.000827087	-0.440739
		207251_at	MEP1B	-3.3037	4.53895	-13.633	4.76084e-18	1.23716e-15	30.9152
		224342_x_at	BMS1P20	-3.30055	6.70238	-9.26666	3.14509e-12	1.28763e-10	17.6131
		202628_s_at	SERPINE1	3.30019	6.58773	9.23325	3.51646e-12	1.41187e-10	17.5021
		1555594_a_at	MBNL1	-3.29958	5.99621	-13.0878	2.22212e-17	4.77883e-15	29.3908
		1553336_a_at	MIER3	-3.29328	4.41916	-20.5068	2.92177e-25	5.46663e-22	47.1722
		220468_at	ARL14	-3.28819	6.74767	-7.13898	4.72366e-09	6.5515e-08	10.3467
		201647_s_at	SCARB2	-3.28215	7.15613	-11.988	5.5776e-16	8.15289e-14	26.1964
		1552365_at	SCIN	-3.27944	5.2837	-7.5101	1.288e-09	2.15549e-08	11.6357
		203953_s_at	CLDN3	-3.27671	9.32657	-6.37582	6.91122e-08	6.37933e-07	7.69066
		235638_at	RASSF6	-3.27604	5.5703	-9.47468	1.57392e-12	7.18247e-11	18.3015
		213317_at	CLIC5	-3.27572	7.87638	-6.29757	9.09934e-08	8.13419e-07	7.4189
		210168_at	C6	3.26962	5.58624	4.5776	3.38878e-05	0.00013101	1.61043
		211689_s_at	TMPRSS2	-3.26859	7.86084	-10.9562	1.32105e-14	1.14962e-12	23.0539
		236001_at	TMEM238L	-3.26488	8.06044	-10.8442	1.878e-14	1.54112e-12	22.7044
		204750_s_at	DSC2	-3.26194	6.58663	-6.64811	2.65226e-08	2.84214e-07	8.63775
		205414_s_at	ARHGAP44	-3.25617	6.34747	-10.8625	1.77314e-14	1.48105e-12	22.7615
		203559_s_at	AOC1	-3.24962	8.94401	-6.42135	5.88892e-08	5.58165e-07	7.84887
		204426_at	TMED2	-3.24774	7.91457	-7.59873	9.4533e-10	1.68129e-08	11.9427
		202357_s_at	CFB	3.24183	8.55658	6.2906	9.3248e-08	8.28822e-07	7.39473
		202834_at	AGT	3.2383	7.9723	5.96561	2.91565e-07	2.17425e-06	6.26974
		206877_at	MXD1	-3.23179	5.3771	-16.2522	4.76256e-21	3.30028e-18	37.7223
		210233_at	IL1RAP	3.22709	4.3364	5.81877	4.87166e-07	3.3486e-06	5.76393
		203382_s_at	APOE	3.21242	7.9723	7.46421	1.512e-09	2.46899e-08	11.4766
		1555175_a_at	PBLD	-3.20627	6.66973	-6.22924	1.1568e-07	1.0011e-06	7.18183
		204248_at	GNA11	-3.20314	7.81677	-12.8482	4.42586e-17	9.09976e-15	28.7084
		203178_at	GATM	3.19702	6.40593	5.32542	2.69762e-06	1.46212e-05	4.08174
		205632_s_at	PIP5K1B	-3.19117	8.10412	-6.33368	8.01481e-08	7.25131e-07	7.54428
		1554835_a_at	B3GNT5	-3.19034	6.17585	-16.006	8.81886e-21	5.68968e-18	37.1173
		222262_s_at	ETNK1	-3.18732	6.62501	-11.3826	3.51361e-15	3.91307e-13	24.3695
		204959_at	MNDA	3.18699	5.41714	7.93704	2.91556e-10	6.22538e-09	13.1107
		229596_at	AMDHD1	3.18666	4.16002	5.19285	4.25303e-06	2.16646e-05	3.63556
		241905_at	PIK3C2A	3.18598	5.03967	14.6804	2.73164e-19	1.06477e-16	33.7378
		235651_at	TTC22	-3.18389	7.56121	-9.52951	1.31253e-12	6.12405e-11	18.4821
		218963_s_at	KRT23	3.1837	7.285	4.6565	2.60752e-05	0.000104648	1.86522
		214768_x_at	IGKC	-3.18349	7.28662	-6.08766	1.90124e-07	1.51694e-06	6.69143
		220224_at	HAO1	3.18337	4.15404	4.96351	9.29222e-06	4.28009e-05	2.8711
		203423_at	RBP1	3.17806	7.12958	5.83632	4.58214e-07	3.17173e-06	5.82428
		225536_at	TMEM54	-3.17714	9.12802	-7.77759	5.07084e-10	9.90349e-09	12.561
		205259_at	NR3C2	-3.17602	7.13177	-10.2334	1.31576e-13	8.18686e-12	20.7693
		1554246_at	C1orf210	-3.17351	6.24819	-12.7614	5.69178e-17	1.12098e-14	28.4592
		220082_at	PPP1R14D	-3.16683	7.84755	-8.42549	5.41681e-11	1.51041e-09	14.7831
		227231_at	CRACD	-3.15711	4.44052	-11.7837	1.03245e-15	1.3798e-13	25.5853
		1557918_s_at	SLC16A1	-3.15122	6.5029	-11.517	2.32543e-15	2.77126e-13	24.7793
		200730_s_at	PTP4A1	-3.15107	8.42512	-8.47499	4.57254e-11	1.30019e-09	14.9515
		207262_at	APOF	3.14305	4.11918	4.64498	2.70941e-05	0.000108041	1.82793
		230577_at	LINC00844	3.14212	4.02614	4.16672	0.000129457	0.000417969	0.312685
		201694_s_at	EGR1	3.13233	9.25919	9.77807	5.78621e-13	3.00621e-11	19.2966
		205357_s_at	AGTR1	3.13219	4.6781	5.54383	1.2682e-06	7.61977e-06	4.82271
		202242_at	TSPAN7	-3.12026	7.08061	-7.69143	6.84353e-10	1.28299e-08	12.2634
		1558014_s_at	FAR1	-3.11516	5.67337	-10.2128	1.40593e-13	8.62454e-12	20.7034
		226237_at	COL8A1	3.11302	6.51351	5.1638	4.69779e-06	2.36049e-05	3.53816
		215702_s_at	CFTR	-3.11255	6.54438	-7.83971	4.08652e-10	8.2391e-09	12.7753
		211916_s_at	MYO1A	-3.10454	7.15674	-9.09917	5.51069e-12	2.09138e-10	17.0553
		227676_at	FAM3D	-3.10396	8.89547	-6.47256	4.91831e-08	4.79528e-07	8.02692
		206641_at	TNFRSF17	-3.10144	4.59181	-8.23818	1.03048e-10	2.60545e-09	14.144
		200641_s_at	YWHAZ	-3.09937	9.78723	-8.08608	1.74099e-10	4.04142e-09	13.6229
		222587_s_at	GALNT7	-3.09631	7.6399	-8.17296	1.29003e-10	3.1346e-09	13.9208
		216985_s_at	STX3	-3.09628	5.60045	-9.3776	2.17282e-12	9.40978e-11	17.9808
		201688_s_at	TPD52	-3.08957	9.08133	-6.88886	1.13725e-08	1.3798e-07	9.47608
		213435_at	SATB2	-3.08716	9.0623	-7.19341	3.90253e-09	5.56527e-08	10.536
		212464_s_at	FN1	3.08484	11.2527	6.66581	2.49214e-08	2.68439e-07	8.69937
		1568634_a_at	LRRC66	-3.07243	4.78501	-13.2442	1.42312e-17	3.20801e-15	29.8319
		227506_at	SLC16A9	-3.06857	6.41252	-9.42397	1.86242e-12	8.33632e-11	18.1341
		203453_at	SCNN1A	-3.06285	8.30882	-6.76316	1.76947e-08	2.01748e-07	9.03833
		219736_at	TRIM36	-3.06098	4.83055	-9.18842	4.08551e-12	1.60926e-10	17.3529
		229819_at	A1BG	3.06066	5.09184	5.42573	1.90862e-06	1.08509e-05	4.42122
		229440_at	RBM47	-3.05852	5.22015	-15.5908	2.52989e-20	1.26333e-17	36.0813
		221091_at	INSL5	-3.05825	4.40131	-8.0236	2.16061e-10	4.82747e-09	13.4084
		214279_s_at	NDRG2	-3.05135	6.74794	-6.58328	3.33173e-08	3.46588e-07	8.41209
		208677_s_at	BSG	-3.05069	9.21915	-12.7959	5.14938e-17	1.03597e-14	28.5584
		207500_at	CASP5	-3.05046	6.4099	-9.43805	1.77737e-12	8.05195e-11	18.1806
		206119_at	BHMT	3.04679	5.99423	4.28253	8.91267e-05	0.000301766	0.673146
		226517_at	BCAT1	3.04281	5.87015	6.22537	1.17261e-07	1.01291e-06	7.16843
		206952_at	G6PC	3.04091	3.74519	4.5339	3.91568e-05	0.000148455	1.47006
		1552478_a_at	IRF6	-3.03846	5.22183	-12.6721	7.37852e-17	1.4087e-14	28.2021
		204034_at	ETHE1	-3.03386	9.54158	-13.8011	2.98232e-18	8.32823e-16	31.3776
		211559_s_at	CCNG2	-3.03249	6.56151	-11.2058	6.06671e-15	6.14466e-13	23.827
		210888_s_at	ITIH1	3.03179	5.69634	4.75882	1.85255e-05	7.78204e-05	2.198
		238880_at	GTF3A	3.02541	6.84353	10.9921	1.18065e-14	1.05693e-12	23.1656
		200884_at	CKB	-3.01761	8.86126	-5.53178	1.32233e-06	7.90691e-06	4.78164
		206698_at	XK	-3.01222	7.42699	-6.07054	2.01882e-07	1.59646e-06	6.63223
		206065_s_at	DPYS	3.00895	4.56765	4.45932	5.00613e-05	0.000182405	1.23166
		214544_s_at	SNAP23	-3.00868	6.87259	-9.96401	3.15055e-13	1.73373e-11	19.9011
		205242_at	CXCL13	-3.00764	5.15423	-5.05598	6.7873e-06	3.26611e-05	3.17812
		205249_at	EGR2	3.00707	6.11322	8.87396	1.17708e-11	4.05583e-10	16.3007
		204818_at	HSD17B2	-2.99916	7.17186	-5.5839	1.10361e-06	6.75895e-06	4.95933
		1555963_x_at	B3GNT7	-2.99526	5.33117	-9.1857	4.12296e-12	1.6206e-10	17.3438
		203645_s_at	CD163	2.99288	6.89296	6.43896	5.5352e-08	5.30279e-07	7.9101
		219607_s_at	MS4A4A	2.99065	6.0631	5.43557	1.84482e-06	1.0562e-05	4.45459
		209844_at	HOXB13	-2.98719	6.03077	-9.42847	1.83478e-12	8.25209e-11	18.149
		210935_s_at	WDR1	-2.98101	7.03719	-9.36772	2.24549e-12	9.61399e-11	17.9481
		221605_s_at	PIPOX	2.97484	6.36558	4.72115	2.1015e-05	8.66442e-05	2.07519
		203440_at	CDH2	2.97468	5.12295	10.8314	1.95564e-14	1.59781e-12	22.6641
		204259_at	MMP7	2.97368	7.44414	4.77517	1.75369e-05	7.40667e-05	2.25143
		210734_x_at	MAX	-2.9698	6.6518	-14.5802	3.57033e-19	1.36328e-16	33.4737
		212923_s_at	PXDC1	2.96823	7.26932	8.74251	1.83751e-11	5.96873e-10	15.8578
		206024_at	HPD	2.96166	5.04369	4.28395	8.87173e-05	0.000300707	0.677597
		206305_s_at	C8A	2.95954	4.84806	4.62376	2.9075e-05	0.000114525	1.75931
		202291_s_at	MGP	2.95039	8.22493	5.38625	2.18739e-06	1.21732e-05	4.28741
		242496_at	ART4	2.9503	4.00654	7.03918	6.70569e-09	8.82924e-08	9.99944
		213456_at	SOSTDC1	-2.94936	5.81918	-6.06876	2.03148e-07	1.60558e-06	6.62607
		210013_at	HPX	2.94927	7.44727	4.30535	8.27686e-05	0.000282591	0.744708
		211798_x_at	IGLJ3	-2.94869	7.27105	-6.62312	2.89594e-08	3.05946e-07	8.55078
		228335_at	CLDN11	2.948	4.22066	6.83873	1.35649e-08	1.60328e-07	9.30149
		230097_at	GART	2.94303	6.8353	12.172	3.21784e-16	5.1458e-14	26.742
		202274_at	ACTG2	-2.94	7.67139	-6.36937	7.06985e-08	6.5001e-07	7.66823
		214154_s_at	PKP2	-2.93626	5.43943	-14.4009	5.78172e-19	2.10165e-16	32.998
		202129_s_at	RIOK3	-2.93624	7.36002	-10.426	7.08467e-14	4.85546e-12	21.3847
		220435_at	SLC30A10	-2.93269	4.7802	-7.65608	7.7401e-10	1.417e-08	12.1411
		235274_at	GABPB1-AS1	2.92906	5.25238	11.3085	4.41507e-15	4.77491e-13	24.1426
		204971_at	CSTA	2.92752	6.50851	7.25848	3.1065e-09	4.55149e-08	10.7623
		225275_at	EDIL3	-2.92731	8.66351	-5.09071	6.02982e-06	2.94717e-05	3.29386
		206204_at	GRB14	2.92176	4.71831	5.31048	2.83992e-06	1.52862e-05	4.03133
		206336_at	CXCL6	2.91926	4.52365	6.44289	5.45926e-08	5.24077e-07	7.92376
		226248_s_at	KIAA1324	-2.91485	7.2821	-5.22514	3.80751e-06	1.96791e-05	3.74395
		207407_x_at	CYP4A11	2.91331	4.34033	4.90004	1.15182e-05	5.1655e-05	2.66141
		227626_at	PAQR8	-2.91327	8.18985	-7.46828	1.49067e-09	2.44011e-08	11.4907
		204304_s_at	PROM1	-2.9129	8.88059	-4.50162	4.35573e-05	0.000162472	1.36667
		205698_s_at	MAP2K6	-2.9071	7.55849	-13.9711	1.86516e-18	5.62858e-16	31.8414
		229802_at	CCN4	2.90029	4.79299	5.41079	2.0097e-06	1.13326e-05	4.37056
		213407_at	PHLPP2	-2.89789	7.27963	-17.3349	3.42164e-22	3.4959e-19	40.3025
		202888_s_at	ANPEP	-2.8971	7.83649	-4.752	1.89534e-05	7.92443e-05	2.17575
		230645_at	FRMD3	-2.89527	5.57647	-10.56	4.61925e-14	3.41605e-12	21.8099
		231034_s_at	NHSL1	-2.8913	7.24721	-9.59169	1.06861e-12	5.15301e-11	18.6866
		206643_at	HAL	2.88974	4.51934	4.18184	0.000123325	0.00040129	0.35949
		219087_at	ASPN	2.88926	7.94196	5.41844	1.95734e-06	1.10841e-05	4.39647
		1563687_a_at	FRYL	-2.88857	5.13775	-12.5077	1.1932e-16	2.21037e-14	27.7257
		242317_at	HIGD1A	-2.88323	7.18352	-15.1179	8.60499e-20	3.83332e-17	34.8763
		220088_at	C5AR1	2.87153	5.88856	7.71007	6.41343e-10	1.21273e-08	12.3278
		217771_at	GOLM1	-2.87071	9.39902	-10.518	5.28019e-14	3.7707e-12	21.677
		1553808_a_at	NKX2-3	-2.86985	4.28141	-13.156	1.82898e-17	3.9791e-15	29.5835
		206623_at	PDE6A	-2.86788	4.64761	-24.1391	2.43896e-28	1.5211e-24	53.9632
		219121_s_at	ESRP1	-2.86717	8.38675	-5.63658	9.19049e-07	5.77027e-06	5.13927
		232428_at	MOGAT2	-2.86178	6.7237	-7.28562	2.82474e-09	4.22132e-08	10.8566
		1555465_at	MCOLN2	-2.85659	5.18552	-8.4553	4.89127e-11	1.3845e-09	14.8846
		207051_at	SLC17A4	-2.85071	6.35943	-8.63324	2.66433e-11	8.19894e-10	15.4885
		205767_at	EREG	2.84839	6.8053	4.30288	8.34354e-05	0.000284608	0.736949
		215177_s_at	ITGA6	-2.84699	8.50706	-6.39774	6.39859e-08	5.986e-07	7.76683
		207782_s_at	PSEN1	-2.84305	7.39495	-10.274	1.15417e-13	7.34505e-12	20.8996
		214621_at	GYS2	2.82356	3.79469	4.05286	0.000186159	0.000573149	-0.0372666
		225491_at	SLC1A2	2.82024	4.38261	4.63136	2.83504e-05	0.00011193	1.78385
		213793_s_at	HOMER1	2.81906	6.21351	7.87412	3.6265e-10	7.43988e-09	12.894
		220030_at	STYK1	-2.81817	5.1898	-7.64705	7.9877e-10	1.45663e-08	12.1099
		214770_at	MSR1	2.81501	4.74856	7.50282	1.32119e-09	2.20451e-08	11.6104
		226311_at	ADAMTS2	2.81407	6.69195	6.94429	9.35914e-09	1.16352e-07	9.66909
		237215_s_at	TFRC	-2.80981	6.38487	-7.28367	2.84406e-09	4.24341e-08	10.8498
		207380_x_at	NOX1	-2.80977	7.43251	-5.74709	6.25565e-07	4.15932e-06	5.51774
		205523_at	HAPLN1	-2.80398	3.61849	-9.84945	4.57956e-13	2.42044e-11	19.5292
		201496_x_at	MYH11	-2.80242	6.0752	-5.57086	1.15471e-06	7.02809e-06	4.91484
		210366_at	SLCO1B1	2.79861	4.42078	4.51031	4.23281e-05	0.000158646	1.39445
		37892_at	COL11A1	2.79714	6.02795	4.21033	0.00011253	0.000370176	0.447901
		205421_at	SLC22A3	2.79687	5.15322	9.09158	5.65295e-12	2.13239e-10	17.03
		242881_x_at	DUXAP10	2.79059	4.9173	3.93985	0.00026591	0.000783302	-0.379914
		207201_s_at	SLC22A1	2.78942	4.95468	3.76326	0.000460316	0.00126006	-0.905412
		209081_s_at	COL18A1	2.78829	6.93674	9.27721	3.03616e-12	1.25125e-10	17.6481
		203814_s_at	NQO2	2.78759	7.53139	10.6595	3.36633e-14	2.54996e-12	22.1244
		202444_s_at	ERLIN1	-2.78728	6.63906	-7.40221	1.87804e-09	2.97026e-08	11.2615
		209950_s_at	VILL	-2.78642	6.98187	-9.05953	6.29585e-12	2.36063e-10	16.9229
		209949_at	NCF2	2.78395	6.01226	7.54249	1.15028e-09	1.96725e-08	11.7479
		223427_s_at	EPB41L4B	-2.78365	7.78629	-6.79668	1.57268e-08	1.82423e-07	9.15506
		204999_s_at	ATF5	2.78334	5.32708	7.15838	4.41288e-09	6.19858e-08	10.4142
		228969_at	AGR2	-2.78014	7.7606	-6.55107	3.73142e-08	3.80877e-07	8.30002
		210558_at	AKR1C4	2.77188	4.09246	4.23589	0.000103632	0.000345009	0.527443
		221008_s_at	ETNPPL	2.77021	3.85084	4.07264	0.000174824	0.000542358	0.0231902
		206084_at	PTPRR	-2.76587	5.64019	-5.44394	1.79221e-06	1.03144e-05	4.483
		227782_at	ZBTB7C	-2.76556	6.63486	-11.5526	2.08523e-15	2.51707e-13	24.8875
		228844_at	SLC13A5	2.76397	5.03554	4.89669	1.16496e-05	5.21322e-05	2.65034
		210664_s_at	TFPI	2.75799	6.01985	7.2762	2.9195e-09	4.32836e-08	10.8238
		202404_s_at	COL1A2	2.7552	10.4478	4.53595	3.88932e-05	0.000147605	1.47661
		205866_at	FCN3	2.74779	5.37115	5.20302	4.1074e-06	2.10201e-05	3.66968
		243483_at	TRPM8	2.74559	3.99568	4.91105	1.10978e-05	5.00094e-05	2.69771
		202790_at	CLDN7	-2.74386	9.32259	-8.64524	2.5577e-11	7.93782e-10	15.5291
		212353_at	SULF1	2.73747	7.68581	4.4672	4.8782e-05	0.000178543	1.25677
		205403_at	IL1R2	-2.73499	7.03665	-6.81413	1.47906e-08	1.735e-07	9.21583
		232737_s_at	ENPP3	-2.73454	3.84075	-7.68729	6.94295e-10	1.29773e-08	12.249
		219873_at	COLEC11	2.73439	6.10091	9.13254	4.92695e-12	1.89288e-10	17.1667
		242447_at	C3orf70	-2.73407	6.22888	-7.77672	5.08629e-10	9.9233e-09	12.558
		213921_at	SST	-2.73213	4.63862	-8.13301	1.48056e-10	3.54236e-09	13.7839
		213695_at	PON3	2.72871	6.66816	4.17606	0.000125637	0.000407564	0.341573
		220180_at	CCDC68	-2.72339	6.44316	-10.1462	1.74363e-13	1.02589e-11	20.4894
		1552797_s_at	PROM2	-2.72158	6.01459	-7.49051	1.37923e-09	2.28366e-08	11.5678
		238461_at	EIF4E3	-2.72122	4.68217	-13.1752	1.73144e-17	3.8112e-15	29.6378
		228863_at	PCDH17	2.72043	5.14854	8.51348	4.00886e-11	1.16288e-09	15.0823
		204607_at	HMGCS2	-2.71689	10.026	-3.60295	0.000750276	0.0019349	-1.37112
		200986_at	SERPING1	2.71543	8.10289	5.49212	1.51707e-06	8.91471e-06	4.64667
		211908_x_at	IGK	-2.71287	6.77006	-8.00654	2.29195e-10	5.07484e-09	13.3497
		216521_s_at	BRCC3	-2.71229	6.78492	-11.9937	5.48264e-16	8.07718e-14	26.2134
		230309_at	BHMT2	2.71159	3.99999	4.5444	3.78223e-05	0.000143979	1.50373
		220622_at	LRRC31	-2.71089	6.1446	-7.10568	5.30929e-09	7.22975e-08	10.2309
		218218_at	APPL2	-2.7053	7.55252	-9.62774	9.48737e-13	4.65902e-11	18.8049
		210587_at	INHBE	2.7052	3.77941	5.67271	8.10513e-07	5.18571e-06	5.26287
		208653_s_at	CD164	-2.70431	9.26166	-12.0015	5.35529e-16	7.95218e-14	26.2367
		1560010_a_at	SATB2-AS1	-2.70308	5.55932	-8.6058	2.92546e-11	8.87122e-10	15.3955
		242871_at	PAQR5	-2.70156	6.99215	-5.72858	6.67248e-07	4.4036e-06	5.45426
		223434_at	GBP3	-2.70154	8.86749	-5.3815	2.22351e-06	1.23485e-05	4.27134
		200973_s_at	TSPAN3	-2.70048	9.05394	-9.30738	2.74543e-12	1.14915e-10	17.7482
		236225_at	GGT6	-2.69991	7.0213	-8.31472	7.9206e-11	2.0961e-09	14.4055
		224311_s_at	CAB39	-2.69714	6.66069	-9.17357	4.29378e-12	1.67368e-10	17.3035
		219735_s_at	TFCP2L1	-2.69325	6.60985	-10.3863	8.04505e-14	5.39509e-12	21.2584
		208088_s_at	CFHR5	2.69108	3.88892	4.28966	8.70907e-05	0.000296051	0.695488
		227697_at	SOCS3	2.69078	6.00696	5.726	6.73256e-07	4.44012e-06	5.44543
		207522_s_at	ATP2A3	-2.69032	6.15571	-9.86923	4.29277e-13	2.30137e-11	19.5935
		229222_at	ACSS3	2.68257	4.248	6.0844	1.92306e-07	1.53108e-06	6.68018
		230332_at	ZCCHC7	2.6802	6.26896	10.2342	1.31215e-13	8.18686e-12	20.772
		229831_at	CNTN3	-2.67934	4.80835	-5.97567	2.81474e-07	2.11077e-06	6.30447
		205979_at	SCGB2A1	-2.67926	3.94598	-11.6615	1.49619e-15	1.87877e-13	25.2171
		229839_at	SCARA5	-2.67769	4.34674	-8.31393	7.94194e-11	2.09878e-09	14.4028
		209212_s_at	KLF5	-2.67549	10.0305	-4.83334	1.44236e-05	6.27593e-05	2.44196
		203726_s_at	LAMA3	-2.67476	7.28107	-5.91098	3.5298e-07	2.55385e-06	6.08134
		33323_r_at	SFN	-2.67444	10.1374	-4.18203	0.000123253	0.000401124	0.360058
		203874_s_at	SMARCA1	2.67408	4.95103	6.23225	1.14461e-07	9.93301e-07	7.1923
		225458_at	PP7080	-2.67258	7.34267	-5.97412	2.83011e-07	2.11975e-06	6.2991
		1552296_at	BEST4	-2.67152	3.98276	-13.4139	8.80388e-18	2.03359e-15	30.3071
		232494_at	CYP8B1	2.66972	4.63988	4.50684	4.28139e-05	0.000160113	1.38338
		217590_s_at	TRPA1	-2.66873	5.22473	-8.20151	1.16915e-10	2.88967e-09	14.0185
		228707_at	CLDN23	-2.66693	6.8413	-7.68151	7.08396e-10	1.31773e-08	12.2291
		206262_at	ADH1C	-2.66258	8.51623	-2.96209	0.00475785	0.00973421	-3.10813
		205190_at	PLS1	-2.65894	10.4576	-7.70123	6.61392e-10	1.24744e-08	12.2973
		205681_at	BCL2A1	2.65808	5.19043	5.37438	2.27881e-06	1.26181e-05	4.24724
		214007_s_at	TWF1	-2.655	7.75277	-7.55153	1.11455e-09	1.92019e-08	11.7792
		210317_s_at	YWHAE	-2.65416	7.06383	-6.78518	1.63756e-08	1.89245e-07	9.11503
		204378_at	BCAS1	-2.65401	6.04997	-8.25864	9.60453e-11	2.45493e-09	14.2139
		226930_at	FNDC1	2.65399	5.02272	5.15697	4.80874e-06	2.41079e-05	3.51531
		206312_at	GUCY2C	-2.65394	8.37309	-5.46495	1.66664e-06	9.68409e-06	4.55433
		206515_at	CYP4F3	2.65184	6.13816	5.33874	2.57667e-06	1.40593e-05	4.12673
		228656_at	PROX1	2.65077	7.03998	5.50902	1.43084e-06	8.47454e-06	4.70415
		201668_x_at	MARCKS	-2.64802	6.99246	-9.2406	3.43118e-12	1.38955e-10	17.5265
		236207_at	ITPRID2	-2.64305	4.33814	-8.89486	1.09676e-11	3.81419e-10	16.3709
		203910_at	ARHGAP29	2.64185	6.84636	8.19755	1.18522e-10	2.92551e-09	14.005
		238480_at	TTC39C	2.6381	5.36079	6.11872	1.70501e-07	1.38038e-06	6.79892
		216010_x_at	FUT3	-2.638	6.24164	-7.98815	2.44262e-10	5.37664e-09	13.2865
		228592_at	MS4A1	-2.63538	4.82972	-5.72432	6.77227e-07	4.46316e-06	5.43965
		215719_x_at	FAS	-2.63463	5.73084	-6.35911	7.32951e-08	6.71244e-07	7.63259
		213524_s_at	G0S2	2.6346	7.46829	7.24728	3.23093e-09	4.708e-08	10.7233
		222357_at	ZBTB20	2.63293	6.46196	8.6414	2.59129e-11	8.02699e-10	15.5161
		212501_at	CEBPB	2.63205	10.5072	15.6319	2.27775e-20	1.1838e-17	36.1846
		206010_at	HABP2	2.6292	5.30286	5.30159	2.92811e-06	1.56887e-05	4.00134
		207504_at	CA7	-2.62533	6.31049	-18.9554	8.26003e-24	1.0303e-20	43.9338
		212657_s_at	IL1RN	2.623	6.70355	5.75017	6.1888e-07	4.12219e-06	5.52832
		229899_s_at	ZFAS1	2.62143	5.908	7.89376	3.38754e-10	7.08167e-09	12.9616
		222830_at	GRHL1	2.62041	4.973	7.45269	1.57413e-09	2.55882e-08	11.4366
		205309_at	SMPDL3B	-2.61993	5.59254	-14.4349	5.27525e-19	1.974e-16	33.0885
		226847_at	FST	2.6197	4.55903	4.86991	1.27513e-05	5.64412e-05	2.56216
		236300_at	PDE3A	-2.61909	6.50629	-6.49433	4.55578e-08	4.49098e-07	8.10262
		220615_s_at	FAR2	-2.61789	7.69392	-8.53891	3.67531e-11	1.08121e-09	15.1687
		219295_s_at	PCOLCE2	2.61686	4.53202	5.56619	1.17357e-06	7.12214e-06	4.89892
		226670_s_at	PABPC1L	2.61616	7.58619	7.03687	6.76035e-09	8.89495e-08	9.9914
		207214_at	SPINK4	-2.61375	6.46885	-4.42285	5.64228e-05	0.000202013	1.11569
		213624_at	SMPDL3A	-2.61336	8.78917	-8.99176	7.90873e-12	2.88445e-10	16.6961
		221220_s_at	SCYL2	-2.61253	6.39392	-7.82343	4.32414e-10	8.62524e-09	12.7192
		218002_s_at	CXCL14	-2.6116	9.30781	-3.81371	0.000393946	0.00110142	-0.756552
		1554397_s_at	UEVLD	-2.60787	6.51747	-8.64794	2.5343e-11	7.88966e-10	15.5382
		220626_at	SERPINA10	2.6076	5.63971	4.88151	1.22622e-05	5.45832e-05	2.60032
		213800_at	CFH	2.60719	6.96856	4.73498	2.00649e-05	8.32034e-05	2.12025
		219722_s_at	GDPD3	-2.60567	6.60179	-9.95727	3.22051e-13	1.76686e-11	19.8793
		206979_at	C8B	2.60412	5.83446	4.13908	0.000141442	0.000451523	0.227307
		205422_s_at	ITGBL1	2.60406	4.81225	4.98424	8.66134e-06	4.02418e-05	2.93979
		236129_at	GALNT5	-2.60312	5.91701	-7.54266	1.14958e-09	1.96725e-08	11.7485
		229230_at	SLC51A	-2.60042	6.12336	-5.49625	1.49553e-06	8.80747e-06	4.66072
		205267_at	POU2AF1	-2.59947	5.88467	-5.6238	9.60795e-07	6.00216e-06	5.09558
		232138_at	MBNL2	2.59875	6.7609	10.122	1.88555e-13	1.09561e-11	20.4116
		205848_at	GAS2	2.59439	5.86817	6.05433	2.1369e-07	1.67146e-06	6.57616
		205754_at	F2	2.59232	6.10499	4.65173	2.64924e-05	0.000106026	1.84977
		228793_at	JMJD1C	2.59116	5.66038	9.1077	5.35512e-12	2.04062e-10	17.0838
		229816_at	WDR78	-2.58827	4.11631	-14.947	1.34757e-19	5.86349e-17	34.4344
		206101_at	ECM2	2.58601	5.76494	5.79446	5.30291e-07	3.60136e-06	5.68041
		205774_at	F12	2.58203	7.69016	5.87016	4.07113e-07	2.87328e-06	5.94075
		206457_s_at	DIO1	2.58011	3.96213	3.9889	0.000227897	0.000683654	-0.231776
		231851_at	RAVER2	-2.5792	6.64466	-7.8609	3.7967e-10	7.71235e-09	12.8484
		206100_at	CPM	-2.5787	6.15875	-5.48212	1.5705e-06	9.20264e-06	4.61267
		203367_at	DUSP14	2.57288	6.39896	16.4346	3.02963e-21	2.26738e-18	38.1662
		213285_at	TMEM30B	-2.57235	8.58115	-9.9459	3.34213e-13	1.81777e-11	19.8424
		209189_at	FOS	2.56931	7.98576	6.95543	8.99972e-09	1.12783e-07	9.70789
		1558324_a_at	TMEM72	-2.56829	4.65928	-20.6356	2.23435e-25	4.64497e-22	47.4312
		210327_s_at	AGXT	2.56426	4.60642	3.93654	0.000268685	0.000789927	-0.389875
		226185_at	CDS1	-2.56265	7.88477	-6.03004	2.3267e-07	1.8011e-06	6.49223
		206130_s_at	ASGR2	2.55315	6.39082	5.38573	2.19131e-06	1.21913e-05	4.28566
		1555730_a_at	CFL1	-2.55163	10.8568	-5.6692	8.20471e-07	5.23389e-06	5.25086
		221823_at	C5orf30	-2.5512	7.4503	-8.38404	6.24358e-11	1.70288e-09	14.6419
		216560_x_at	IGLC1	-2.54877	7.33131	-4.78512	1.69615e-05	7.21084e-05	2.28395
		206710_s_at	EPB41L3	-2.54854	5.3619	-6.36253	7.24185e-08	6.63866e-07	7.64448
		201506_at	TGFBI	2.54456	10.7135	8.35831	6.81964e-11	1.83327e-09	14.5542
		205003_at	DOCK4	2.54422	5.92361	7.87512	3.61384e-10	7.43324e-09	12.8974
		202687_s_at	TNFSF10	-2.5404	8.46669	-8.13028	1.49457e-10	3.5712e-09	13.7745
		209581_at	PLAAT3	2.53985	8.05994	7.74523	5.67481e-10	1.08898e-08	12.4493
		210143_at	ANXA10	2.53858	4.81233	4.31623	7.98971e-05	0.000274038	0.778861
		229568_at	MOB3B	-2.53804	6.12947	-8.23165	1.05392e-10	2.65754e-09	14.1216
		213432_at	MUC5B	-2.53798	6.85506	-5.50912	1.43036e-06	8.47434e-06	4.70449
		212797_at	SORT1	-2.53622	4.68266	-11.5733	1.95755e-15	2.37829e-13	24.9503
		222108_at	AMIGO2	2.53535	7.3103	5.56015	1.19844e-06	7.25685e-06	4.87831
		206743_s_at	ASGR1	2.53505	5.12206	5.58459	1.10095e-06	6.74488e-06	4.9617
		200637_s_at	PTPRF	-2.5312	7.34803	-10.5028	5.5427e-14	3.91335e-12	21.6287
		214478_at	SPP2	2.52952	5.70482	3.90437	0.00029716	0.000862471	-0.486504
		214040_s_at	GSN	-2.52664	6.22053	-12.0282	4.94366e-16	7.45934e-14	26.3161
		220800_s_at	TMOD3	-2.52617	5.19865	-9.38264	2.13674e-12	9.31237e-11	17.9975
		217028_at	CXCR4	2.5261	8.45435	6.16665	1.44108e-07	1.20746e-06	6.9649
		238451_at	MPP7	-2.52424	5.17939	-9.52337	1.33944e-12	6.21861e-11	18.4619
		208920_at	SRI	-2.52414	7.88828	-8.33064	7.49906e-11	1.993e-09	14.4598
		213470_s_at	HNRNPH1	-2.52244	5.55951	-7.03024	6.91975e-09	9.07913e-08	9.9683
		202070_s_at	IDH3A	-2.52166	7.4611	-13.8231	2.80598e-18	8.07691e-16	31.4378
		203108_at	GPRC5A	-2.52154	9.21897	-4.5891	3.26203e-05	0.000126571	1.64747
		212636_at	QKI	2.52102	6.37617	6.1984	1.28908e-07	1.09531e-06	7.07493
		1552903_at	B4GALNT2	-2.51908	4.64315	-14.326	7.08017e-19	2.36553e-16	32.7981
		205321_at	EIF2S3	-2.51826	7.81251	-6.05546	2.12843e-07	1.66561e-06	6.58008
		212510_at	GPD1L	-2.5167	8.74118	-10.1027	2.00768e-13	1.1558e-11	20.3492
		201835_s_at	PRKAB1	-2.516	7.18359	-8.53078	3.77877e-11	1.10643e-09	15.1411
		220017_x_at	CYP2C9	2.51467	6.59664	3.54063	0.000904814	0.00228155	-1.54907
		203311_s_at	ARF6	-2.51304	7.62282	-11.6638	1.48571e-15	1.87822e-13	25.2241
		209681_at	SLC19A2	2.51222	7.0928	9.60641	1.01792e-12	4.95972e-11	18.7349
		205239_at	AREG	2.51217	8.1907	4.44799	5.19584e-05	0.000188183	1.19559
		217258_x_at	IGLV1-44	-2.51047	5.89023	-7.64049	8.17233e-10	1.48307e-08	12.0872
		212372_at	MYH10	2.50751	7.65396	6.97357	8.44397e-09	1.06892e-07	9.77104
		213017_at	ABHD3	-2.50677	8.73282	-10.8238	2.00264e-14	1.6291e-12	22.6405
		232304_at	PELI1	2.50622	5.82904	11.1316	7.64055e-15	7.44556e-13	23.5979
		53991_at	DENND2A	-2.50502	6.40412	-16.343	3.80051e-21	2.7349e-18	37.9437
		1554899_s_at	FCER1G	2.50389	5.75953	5.31345	2.81102e-06	1.51612e-05	4.04136
		212595_s_at	DAZAP2	-2.50327	9.56995	-8.78747	1.57753e-11	5.25323e-10	16.0095
		229390_at	CALHM6	2.50315	6.43396	4.97651	8.8915e-06	4.1168e-05	2.91417
		234219_at	LINC02535	-2.50051	5.77369	-4.94307	9.95846e-06	4.54779e-05	2.80347
		236561_at	TGFBR1	2.49966	5.29398	10.1707	1.61104e-13	9.59954e-12	20.568
		217428_s_at	COL10A1	2.49867	4.43896	3.8562	0.000345304	0.000982757	-0.630401
		227828_s_at	EVA1A	2.49836	5.69821	6.11786	1.71015e-07	1.38275e-06	6.79595
		228708_at	RAB27B	-2.49625	6.6854	-6.51211	4.27953e-08	4.26358e-07	8.16448
		242438_at	ASXL1	2.49505	6.67372	10.3365	9.4402e-14	6.2412e-12	21.0994
		240452_at	GSPT1	2.49446	5.84508	11.2484	5.31711e-15	5.52684e-13	23.958
		215236_s_at	PICALM	-2.49406	7.23432	-5.81247	4.97994e-07	3.41174e-06	5.74228
		201185_at	HTRA1	2.49365	8.0455	7.25671	3.12586e-09	4.57628e-08	10.7561
		225436_at	ABHD17C	-2.49228	8.48053	-6.02383	2.37787e-07	1.83086e-06	6.47078
		232083_at	KIF16B	-2.49199	7.03517	-11.3785	3.55776e-15	3.9388e-13	24.3571
		220041_at	PIGZ	-2.49171	7.43012	-7.55097	1.11671e-09	1.92215e-08	11.7773
		230924_at	TTLL6	-2.491	5.38263	-17.3194	3.55009e-22	3.4959e-19	40.2664
		224391_s_at	SIAE	-2.49075	8.53505	-12.0995	3.99451e-16	6.126e-14	26.5275
		223349_s_at	BOK	2.48706	6.68885	9.31932	2.6383e-12	1.10927e-10	17.7878
		234932_s_at	CDCP1	-2.4868	5.31504	-13.6849	4.11888e-18	1.08541e-15	31.0584
		226226_at	TMEM45B	-2.48655	9.58323	-7.0128	7.3567e-09	9.52977e-08	9.90762
		1554691_a_at	PACSIN2	-2.48433	7.16716	-13.995	1.74643e-18	5.35667e-16	31.9064
		204088_at	P2RX4	-2.48378	8.12637	-11.1024	8.368e-15	8.07038e-13	23.5075
		1557432_at	RASAL2	2.4832	4.36193	8.51931	3.92981e-11	1.14349e-09	15.1021
		225540_at	MAP2	2.483	4.18907	8.97035	8.50068e-12	3.0645e-10	16.6243
		218750_at	TAF1D	2.48195	6.7077	10.4946	5.68997e-14	4.00223e-12	21.6027
		223782_s_at	TINAG	-2.48012	4.77824	-8.81863	1.41948e-11	4.79394e-10	16.1145
		230478_at	OIT3	2.48005	4.41809	4.30668	8.24121e-05	0.000281528	0.748884
		219739_at	RNF186	-2.47927	7.31567	-5.93588	3.23542e-07	2.37326e-06	6.16716
		214440_at	NAT1	-2.47883	7.86576	-7.94214	2.86455e-10	6.1463e-09	13.1282
		204368_at	SLCO2A1	-2.47635	6.27016	-10.1959	1.48507e-13	8.99215e-12	20.6489
		220383_at	ABCG5	2.47394	4.60297	4.70216	2.23922e-05	9.14957e-05	2.01339
		1554878_a_at	ABCD3	-2.47386	6.55492	-6.23375	1.1386e-07	9.89468e-07	7.19749
		214753_at	N4BP2L2	2.47166	7.62809	10.546	4.83012e-14	3.51641e-12	21.7655
		1554638_at	ZFYVE16	2.47106	4.75507	12.1983	2.97555e-16	4.84109e-14	26.8196
		218723_s_at	RGCC	2.4681	7.65171	5.7967	5.26177e-07	3.57861e-06	5.68808
		1555326_a_at	ADAM9	-2.46643	6.04514	-6.18478	1.35223e-07	1.14067e-06	7.02772
		222162_s_at	ADAMTS1	2.46564	6.59399	5.71205	7.0679e-07	4.62541e-06	5.3976
		217762_s_at	RAB31	2.46509	7.62872	6.40641	6.20649e-08	5.84416e-07	7.79695
		1554485_s_at	TMEM37	-2.46485	7.22324	-6.81027	1.49928e-08	1.75564e-07	9.20239
		204337_at	RGS4	2.4631	5.37671	6.06868	2.03207e-07	1.60558e-06	6.62578
		213355_at	ST3GAL6	2.4625	4.1789	5.29044	3.04264e-06	1.62326e-05	3.96373
		205074_at	SLC22A5	-2.46245	7.10073	-13.7494	3.44233e-18	9.33421e-16	31.2358
		228702_at	LINC-PINT	2.4617	5.82901	9.39459	2.05345e-12	9.04736e-11	18.037
		225107_at	HNRNPA2B1	2.46069	7.5164	13.4606	7.71868e-18	1.80521e-15	30.4373
		225660_at	SEMA6A	-2.45863	6.70674	-6.60417	3.09563e-08	3.2466e-07	8.4848
		1552519_at	ACVR1C	-2.45217	6.52295	-7.4566	1.55275e-09	2.52626e-08	11.4502
		202593_s_at	GDE1	-2.45172	8.29992	-8.88324	1.1407e-11	3.95233e-10	16.3319
		235023_at	VPS13C	2.45081	6.31727	9.73057	6.76289e-13	3.41983e-11	19.1415
		242121_at	FTX	2.44924	7.80444	6.08565	1.91467e-07	1.52635e-06	6.68449
		207181_s_at	CASP7	-2.4477	8.51238	-13.4906	7.09394e-18	1.6801e-15	30.5207
		227088_at	PDE5A	-2.44616	6.66448	-7.71987	6.1985e-10	1.181e-08	12.3617
		202768_at	FOSB	2.44357	6.21565	6.82347	1.43124e-08	1.68418e-07	9.24837
		209183_s_at	DEPP1	2.44199	7.50246	7.20666	3.72538e-09	5.34523e-08	10.5821
		218900_at	CNNM4	-2.4419	7.41047	-10.8582	1.79741e-14	1.49464e-12	22.748
		210762_s_at	DLC1	2.4393	7.01085	7.63938	8.20392e-10	1.48736e-08	12.0834
		203032_s_at	FH	-2.43848	6.13134	-5.43342	1.85862e-06	1.06118e-05	4.44728
		218677_at	S100A14	-2.43661	8.23336	-5.67103	8.15271e-07	5.20782e-06	5.25712
		208343_s_at	NR5A2	-2.43638	4.6782	-6.29845	9.07112e-08	8.11672e-07	7.42197
		203903_s_at	HEPH	-2.43616	9.77171	-4.12877	0.000146183	0.000464281	0.195529
		225817_at	CGNL1	2.43578	5.65674	5.88718	3.83603e-07	2.73835e-06	5.99936
		230602_at	ACMSD	2.43542	4.10863	3.83659	0.000366994	0.0010366	-0.688731
		208788_at	ELOVL5	2.43494	8.79464	8.48923	4.3553e-11	1.24981e-09	14.9999
		219298_at	ECHDC3	2.43355	5.30919	4.76823	1.795e-05	7.55895e-05	2.22875
		204036_at	LPAR1	-2.42664	6.18993	-6.53954	3.88586e-08	3.9321e-07	8.25991
		201650_at	KRT19	-2.42609	10.5869	-3.37205	0.00149004	0.00352984	-2.02125
		224595_at	SLC44A1	-2.42095	9.06234	-7.80003	4.69038e-10	9.24732e-09	12.6385
		232591_s_at	TMEM30A	-2.42089	7.51791	-7.50264	1.322e-09	2.20451e-08	11.6098
		231790_at	DMGDH	2.41997	3.6646	4.11039	0.000155017	0.000488771	0.138988
		213106_at	ATP8A1	-2.41755	7.32163	-6.30701	8.80228e-08	7.90642e-07	7.45169
		218816_at	LRRC1	-2.41485	8.17336	-5.91581	3.47072e-07	2.5189e-06	6.09797
		231822_at	CTTNBP2NL	-2.41481	6.57018	-9.71333	7.1571e-13	3.59971e-11	19.0852
		206584_at	LY96	2.41385	6.38253	5.88169	3.91042e-07	2.7819e-06	5.98043
		208459_s_at	XPO7	-2.4113	6.64333	-13.6074	5.11308e-18	1.31049e-15	30.8446
		225604_s_at	GLIPR2	-2.4079	5.65795	-8.24094	1.02075e-10	2.58433e-09	14.1534
		200879_s_at	EPAS1	-2.40689	5.21454	-10.3559	8.87173e-14	5.90712e-12	21.1611
		1564053_a_at	YTHDF3	-2.40212	6.99726	-6.05818	2.1082e-07	1.6556e-06	6.5895
		210764_s_at	CCN1	2.40118	6.78202	5.94683	3.11372e-07	2.30268e-06	6.20495
		202266_at	TDP2	-2.39935	10.5013	-11.3919	3.41426e-15	3.84825e-13	24.3979
		205813_s_at	MAT1A	2.39902	6.35191	3.95835	0.000250903	0.000745261	-0.32415
		201123_s_at	EIF5A	-2.3986	6.95	-4.10159	0.000159429	0.000500489	0.111954
		229964_at	C9orf152	-2.39672	7.48283	-4.71333	2.15716e-05	8.85679e-05	2.04974
		212570_at	ENDOD1	-2.39658	6.5054	-11.8094	9.5515e-16	1.30444e-13	25.6626
		217207_s_at	BTNL3	-2.39629	6.93768	-11.0077	1.12435e-14	1.02119e-12	23.2141
		204748_at	PTGS2	2.39127	4.56508	4.84015	1.40964e-05	6.15361e-05	2.46433
		225288_at	COL27A1	2.39124	5.7363	8.20337	1.16169e-10	2.87502e-09	14.0249
		235871_at	LIPH	-2.39094	6.8138	-7.25948	3.09564e-09	4.53914e-08	10.7657
		201860_s_at	PLAT	-2.39025	7.51499	-6.00105	2.57542e-07	1.96038e-06	6.39208
		214581_x_at	TNFRSF21	-2.38867	6.66546	-6.97939	8.27322e-09	1.05341e-07	9.79128
		203058_s_at	PAPSS2	-2.38864	9.11839	-8.65206	2.49901e-11	7.80577e-10	15.5521
		212095_s_at	MTUS1	-2.38838	7.16726	-6.96602	8.67117e-09	1.09325e-07	9.74473
		222507_s_at	TMEM9B	-2.38831	7.52822	-9.81607	5.10846e-13	2.69238e-11	19.4205
		206026_s_at	TNFAIP6	2.38826	4.90245	5.36059	2.38975e-06	1.31429e-05	4.2006
		201742_x_at	SRSF1	-2.38701	8.57322	-6.17836	1.38303e-07	1.16508e-06	7.00548
		237107_at	PRKRA	2.38536	4.68781	9.31222	2.70149e-12	1.13329e-10	17.7643
		207847_s_at	MUC1	-2.38196	7.47212	-4.8791	1.2362e-05	5.49002e-05	2.59241
		228731_at	GUCY1A2	2.38192	4.01868	8.97752	8.29758e-12	3.00868e-10	16.6484
		201211_s_at	DDX3X	-2.37953	6.64184	-9.30272	2.78842e-12	1.16194e-10	17.7328
		206383_s_at	G3BP2	-2.37831	6.16023	-10.4131	7.3842e-14	5.04227e-12	21.3436
		205861_at	SPIB	-2.37748	4.96053	-20.0074	8.37789e-25	1.425e-21	46.1537
		207097_s_at	SLC17A2	2.37661	4.13017	4.14039	0.000140851	0.000449791	0.231341
		239492_at	SEC14L4	2.37462	4.65402	6.50586	4.37463e-08	4.33524e-07	8.14274
		229694_at	WDR11	2.37406	5.94375	9.58385	1.09664e-12	5.24759e-11	18.6608
		224568_x_at	MALAT1	-2.36966	9.09891	-4.49063	4.51635e-05	0.000167262	1.33153
		205442_at	MFAP3L	2.36678	5.96787	4.75617	1.86905e-05	7.8355e-05	2.18936
		205306_x_at	KMO	2.36375	4.89787	4.33993	7.39707e-05	0.00025639	0.85343
		1552931_a_at	PDE8A	-2.3625	6.49794	-8.94073	9.39385e-12	3.30996e-10	16.525
		208450_at	LGALS2	-2.36211	6.73156	-5.41228	1.9994e-06	1.12881e-05	4.37561
		224791_at	ASAP1	2.36182	7.46266	10.0999	2.02551e-13	1.16249e-11	20.3404
		209960_at	HGF	2.36047	4.94878	5.91256	3.51031e-07	2.54171e-06	6.08679
		226594_at	ENTPD5	-2.35925	8.47707	-6.71872	2.06885e-08	2.29859e-07	8.8836
		215012_at	ZNF451	2.35855	6.16312	10.9256	1.45427e-14	1.24814e-12	22.9585
		242019_at	CERS6	-2.35749	5.46314	-7.96598	2.63744e-10	5.72849e-09	13.2103
		215894_at	PTGDR	-2.35487	4.05586	-8.75426	1.76565e-11	5.76533e-10	15.8975
		39248_at	AQP3	2.35289	6.88831	6.0259	2.36074e-07	1.82067e-06	6.47791
		206755_at	CYP2B6	2.35118	5.55874	4.35573	7.02605e-05	0.000244891	0.903237
		240770_at	TMEM171	-2.3496	5.84669	-9.89531	3.94197e-13	2.12548e-11	19.6783
		242680_at	AVPR1A	2.34822	4.32462	4.22523	0.000107255	0.000355456	0.494256
		205552_s_at	OAS1	-2.34665	8.02538	-7.65024	7.89926e-10	1.4419e-08	12.1209
		223343_at	MS4A7	2.34612	6.52824	4.54456	3.78018e-05	0.00014393	1.50425
		236548_at	GIPC2	-2.34577	7.7336	-7.51861	1.25028e-09	2.10935e-08	11.6652
		203779_s_at	MPZL2	-2.3424	5.75787	-10.8444	1.87723e-14	1.54112e-12	22.7048
		244780_at	SGPP2	-2.34128	6.6708	-4.97782	8.85202e-06	4.10255e-05	2.91851
		219232_s_at	EGLN3	-2.34023	6.56158	-6.74627	1.87777e-08	2.12284e-07	8.97952
		1554327_a_at	CANT1	-2.33957	6.57945	-10.8056	2.12112e-14	1.70327e-12	22.5834
		229530_at	GUCY1A1	2.33492	5.92126	5.79247	5.33989e-07	3.62384e-06	5.67356
		210652_s_at	TTC39A	-2.33403	7.12341	-5.94848	3.09577e-07	2.29303e-06	6.21065
		217209_at	CEACAM3	-2.33181	6.59887	-14.0184	1.63789e-18	5.1075e-16	31.9698
		223587_s_at	AMN	-2.33154	5.85865	-7.53687	1.17308e-09	1.99894e-08	11.7284
		214511_x_at	FCGR1B	2.33028	4.82558	6.43711	5.57148e-08	5.33209e-07	7.90364
		221259_s_at	TEX11	-2.32908	4.96263	-16.006	8.81734e-21	5.68968e-18	37.1174
		205892_s_at	FABP1	-2.32905	11.9866	-3.51518	0.000976315	0.00243753	-1.62123
		235496_at	HRCT1	-2.3287	7.15095	-8.27694	9.01857e-11	2.32101e-09	14.2765
		204472_at	GEM	2.32839	7.09525	6.10794	1.77073e-07	1.42681e-06	6.7616
		205770_at	GSR	-2.32714	7.03179	-10.1274	1.8529e-13	1.07999e-11	20.4289
		204389_at	MAOA	-2.32703	6.86174	-5.38882	2.16809e-06	1.20981e-05	4.29611
		203680_at	PRKAR2B	-2.32607	5.65275	-5.84866	4.38871e-07	3.07078e-06	5.86676
		226961_at	PRR15	-2.32337	8.80249	-4.16772	0.000129044	0.000416782	0.315762
		205593_s_at	PDE9A	-2.32149	6.6601	-6.54406	3.82461e-08	3.88482e-07	8.27563
		203649_s_at	PLA2G2A	-2.32137	8.3375	-3.28686	0.0019085	0.00437758	-2.25449
		213716_s_at	SECTM1	-2.32096	7.26652	-9.14398	4.74142e-12	1.83289e-10	17.2048
		1558647_at	SH3D19	-2.31949	5.92608	-12.4378	1.46526e-16	2.63605e-14	27.5221
		213459_at	RPL37A	2.31862	5.81839	9.80716	5.25975e-13	2.75658e-11	19.3915
		203140_at	BCL6	2.31725	7.58613	8.0864	1.73906e-10	4.04142e-09	13.624
		205076_s_at	MTMR11	-2.31579	8.41195	-5.07007	6.46924e-06	3.13168e-05	3.22505
		205891_at	ADORA2B	-2.31496	6.93723	-7.27749	2.90631e-09	4.31563e-08	10.8283
		212775_at	OBSL1	2.3127	5.57707	5.09835	5.8748e-06	2.87968e-05	3.31934
		227176_at	SLC2A13	-2.3122	7.13486	-10.214	1.40045e-13	8.61922e-12	20.7073
		236219_at	SLC35G1	-2.31145	5.14755	-9.2197	3.67952e-12	1.46342e-10	17.457
		239660_at	RALGAPA2	2.31126	4.61543	9.68409	7.87986e-13	3.92107e-11	18.9895
		221336_at	ATOH1	-2.31069	5.15736	-8.9908	7.93447e-12	2.88821e-10	16.6928
		214119_s_at	FKBP1A	-2.30992	8.40558	-8.65009	2.5158e-11	7.84511e-10	15.5455
		201308_s_at	SEPTIN11	-2.30964	5.41174	-9.99266	2.86991e-13	1.59335e-11	19.9939
		218641_at	C11orf95	2.30838	7.15977	11.2497	5.29539e-15	5.52684e-13	23.9621
		203002_at	AMOTL2	2.30832	7.27639	12.1149	3.81477e-16	5.94787e-14	26.5732
		200795_at	SPARCL1	-2.30685	8.18814	-4.28447	8.85687e-05	0.000300366	0.679217
		201551_s_at	LAMP1	-2.3058	7.79104	-6.42275	5.85995e-08	5.56264e-07	7.85374
		218986_s_at	DDX60	-2.30571	7.87296	-5.84702	4.41405e-07	3.08505e-06	5.86109
		207185_at	SLC10A1	2.30547	5.67827	3.51449	0.000978306	0.0024412	-1.62317
		219479_at	POGLUT2	2.30463	5.79265	11.0006	1.14954e-14	1.03902e-12	23.1921
		208792_s_at	CLU	2.30003	7.91028	3.87617	0.000324493	0.000930463	-0.570851
		210170_at	PDLIM3	2.29838	3.9301	7.62767	8.54589e-10	1.53744e-08	12.0428
		210007_s_at	GPD2	-2.29734	5.4202	-10.7016	2.94626e-14	2.2685e-12	22.2568
		228325_at	SPIDR	2.29517	4.77165	5.63207	9.33569e-07	5.85162e-06	5.12385
		221628_s_at	GLYR1	-2.29371	5.50304	-11.0275	1.05694e-14	9.78982e-13	23.2755
		205152_at	SLC6A1	2.29338	4.23005	4.30539	8.27577e-05	0.000282591	0.744836
		232017_at	TJP2	2.29193	6.77686	9.6588	8.5642e-13	4.2503e-11	18.9067
		219342_at	CASD1	-2.29138	7.07954	-11.2783	4.84628e-15	5.18137e-13	24.0501
		1570571_at	CCDC91	2.29004	4.1618	9.64163	9.06272e-13	4.47397e-11	18.8504
		221241_s_at	BCL2L14	-2.28944	7.27801	-6.6797	2.37324e-08	2.5771e-07	8.74774
		204619_s_at	VCAN	2.28923	6.49764	4.34671	7.23545e-05	0.00025144	0.87481
		205819_at	MARCO	2.28906	6.17052	5.51772	1.38833e-06	8.26721e-06	4.73379
		204122_at	TYROBP	2.28899	7.70599	5.83846	4.54793e-07	3.15739e-06	5.83166
		202953_at	C1QB	2.28758	7.67519	4.76482	1.81564e-05	7.6407e-05	2.21761
		226597_at	REEP6	2.28496	6.82055	5.66585	8.30102e-07	5.28812e-06	5.23938
		201299_s_at	MOB1A	-2.28467	7.09608	-8.33117	7.48537e-11	1.99219e-09	14.4616
		201559_s_at	CLIC4	-2.28383	6.83844	-7.30564	2.63342e-09	3.9767e-08	10.9261
		232080_at	HECW2	2.28288	5.90152	10.6242	3.76603e-14	2.8185e-12	22.0129
		204621_s_at	NR4A2	2.28267	5.8687	6.19815	1.2902e-07	1.09577e-06	7.07407
		202992_at	C7	2.2825	5.82439	3.89454	0.000306425	0.000885605	-0.515941
		226885_at	RNF217	2.28165	5.73823	7.27217	2.96098e-09	4.37945e-08	10.8098
		204636_at	COL17A1	-2.28149	6.05008	-6.94703	9.26952e-09	1.15545e-07	9.67863
		210398_x_at	FUT6	-2.28099	6.25839	-7.57014	1.04446e-09	1.81616e-08	11.8437
		210154_at	ME2	-2.28081	6.85092	-7.88473	3.49532e-10	7.25832e-09	12.9305
		223679_at	CTNNB1	2.28079	6.88855	10.8549	1.81595e-14	1.50338e-12	22.7378
		1552362_a_at	LEAP2	2.28062	6.90562	3.72998	0.000509841	0.00137769	-1.003
		202525_at	PRSS8	-2.27992	8.38061	-5.47193	1.6269e-06	9.48264e-06	4.57802
		201324_at	EMP1	-2.27948	9.4225	-5.08911	6.06279e-06	2.95865e-05	3.28853
		221698_s_at	CLEC7A	2.27937	5.96845	6.51782	4.19445e-08	4.18997e-07	8.18434
		201367_s_at	ZFP36L2	-2.27634	6.6576	-6.53789	3.9086e-08	3.9487e-07	8.25414
		233371_at	ABCC13	-2.27567	4.06485	-12.7096	6.61544e-17	1.28774e-14	28.3102
		230238_at	SOWAHA	-2.27499	7.5842	-7.32086	2.49672e-09	3.78554e-08	10.979
		201963_at	ACSL1	2.27268	8.11772	4.40583	5.96566e-05	0.000212564	1.06168
		207455_at	P2RY1	-2.27145	3.68304	-15.9508	1.01349e-20	6.32082e-18	36.9806
		213802_at	PRSS12	-2.27015	4.5096	-10.8041	2.13085e-14	1.70377e-12	22.5788
		210751_s_at	RGN	2.26906	5.30563	4.19698	0.00011747	0.000384309	0.40643
		226875_at	DOCK11	2.26892	7.06197	5.98681	2.70711e-07	2.04895e-06	6.34291
		219127_at	PRR15L	-2.26675	8.8501	-5.05541	6.80057e-06	3.27091e-05	3.17621
		243981_at	STK4	2.26612	4.65564	8.03562	2.07262e-10	4.68909e-09	13.4497
		229402_at	SAMD13	-2.26428	7.22912	-6.11232	1.74369e-07	1.40744e-06	6.77678
		205433_at	BCHE	2.26304	5.03817	3.08673	0.00337058	0.00719821	-2.78744
		204470_at	CXCL1	2.26106	6.71098	4.39263	6.22893e-05	0.000220559	1.01984
		200672_x_at	SPTBN1	-2.26079	8.15243	-9.3524	2.36297e-12	1.00136e-10	17.8974
		202207_at	ARL4C	2.26027	7.06183	6.64753	2.6577e-08	2.84471e-07	8.63572
		1554757_a_at	INPP5A	-2.25949	4.97065	-11.3089	4.40941e-15	4.77491e-13	24.1439
		207810_at	F13B	2.25862	3.77993	3.50126	0.00101765	0.00252457	-1.66056
		210868_s_at	ELOVL6	-2.25838	6.59208	-8.42747	5.3803e-11	1.50472e-09	14.7898
		227566_at	NTM	2.25807	5.47815	4.1076	0.000156402	0.00049264	0.13042
		205166_at	CAPN5	-2.25755	6.52872	-10.2094	1.42148e-13	8.66315e-12	20.6925
		229725_at	ACSL6	2.25625	5.18434	4.12336	0.00014873	0.000471331	0.17888
		212686_at	PPM1H	2.25616	6.5482	9.17638	4.25359e-12	1.66162e-10	17.3128
		239148_at	MARVELD3	-2.25397	6.93432	-7.91448	3.15277e-10	6.63535e-09	13.033
		225651_at	UBE2E2	2.25309	6.13897	7.15348	4.48936e-09	6.28242e-08	10.3972
		201215_at	PLS3	2.25255	9.8138	9.3721	2.21296e-12	9.54018e-11	17.9626
		213994_s_at	SPON1	-2.25242	5.57075	-3.77267	0.000447171	0.00122911	-0.877728
		219869_s_at	SLC39A8	-2.25212	7.14388	-5.24552	3.55027e-06	1.85598e-05	3.81249
		233595_at	USP34	2.25154	6.46898	11.0787	9.009e-15	8.59992e-13	23.4342
		36920_at	MTM1	-2.25148	6.23035	-10.4882	5.80734e-14	4.0543e-12	21.5824
		218804_at	ANO1	2.25129	5.32739	5.57961	1.12017e-06	6.83797e-06	4.94469
		201839_s_at	EPCAM	-2.24922	11.8961	-3.05126	0.00372081	0.0078494	-2.8796
		214453_s_at	IFI44	2.24616	5.85593	4.65012	2.66351e-05	0.000106552	1.84455
		206113_s_at	RAB5A	-2.24531	7.23426	-8.32952	7.52803e-11	1.99786e-09	14.456
		205234_at	SLC16A4	2.24416	5.69858	8.20879	1.14022e-10	2.82939e-09	14.0434
		205927_s_at	CTSE	-2.23958	5.47564	-6.45661	5.20212e-08	5.03266e-07	7.97145
		204457_s_at	GAS1	2.23917	5.40279	3.98753	0.000228887	0.000685744	-0.235941
		235391_at	FAM92A	2.23661	6.81093	8.6273	2.71883e-11	8.3256e-10	15.4683
		204149_s_at	GSTM4	-2.23633	6.14735	-6.59339	3.21523e-08	3.35885e-07	8.4473
		239087_at	ANKS4B	-2.23424	5.62314	-10.2008	1.46132e-13	8.87705e-12	20.665
		204255_s_at	VDR	-2.23376	7.25595	-6.02777	2.3453e-07	1.81025e-06	6.48438
		240432_x_at	KLF7	2.23293	5.75521	9.77055	5.93069e-13	3.05684e-11	19.2721
		200665_s_at	SPARC	2.23273	10.367	6.38853	6.6093e-08	6.14002e-07	7.7348
		232466_at	CUL4A	2.2323	5.18333	8.84915	1.2801e-11	4.38657e-10	16.2172
		206638_at	HTR2B	2.22816	3.97375	6.81074	1.49676e-08	1.75466e-07	9.20405
		221563_at	DUSP10	2.22421	6.06037	8.51158	4.03498e-11	1.16684e-09	15.0759
		202672_s_at	ATF3	2.22272	7.69064	7.93885	2.89735e-10	6.20956e-09	13.1169
		225516_at	SLC7A2	2.22189	6.25848	4.55528	3.64853e-05	0.000139571	1.53868
		226395_at	HOOK3	2.22094	6.11674	8.30545	8.17686e-11	2.14839e-09	14.3738
		1569484_s_at	MDN1	2.22076	3.90717	10.5441	4.85925e-14	3.5239e-12	21.7595
		217294_s_at	ENO1	-2.2204	9.45675	-3.66942	0.00061341	0.00162	-1.17938
		243514_at	WDFY2	2.22038	4.4343	11.2937	4.62129e-15	4.96921e-13	24.0973
		219267_at	GLTP	-2.22036	6.88883	-10.0927	2.07389e-13	1.18662e-11	20.3169
		211597_s_at	HOPX	2.21907	6.98956	4.22954	0.000105778	0.000351029	0.507648
		217562_at	BRINP3	-2.21847	3.07841	-16.4515	2.90575e-21	2.26527e-18	38.2071
		219010_at	INAVA	-2.21745	8.75109	-4.29439	8.57656e-05	0.000291812	0.710312
		230716_at	SMLR1	2.21543	4.10599	3.93897	0.000266649	0.0007853	-0.382577
		230494_at	SLC20A1	2.21346	6.67024	7.27022	2.98136e-09	4.39869e-08	10.803
		1565717_s_at	FUS	-2.21278	7.50415	-6.56354	3.57126e-08	3.67942e-07	8.34342
		203343_at	UGDH	-2.21141	8.6893	-11.8427	8.63711e-16	1.19704e-13	25.7624
		211980_at	COL4A1	2.21087	9.9339	7.28905	2.79092e-09	4.18079e-08	10.8685
		219733_s_at	SLC27A5	2.21087	7.00754	4.59465	3.20255e-05	0.000124475	1.66535
		244455_at	KCNT2	2.2095	3.89687	5.32959	2.65913e-06	1.44377e-05	4.09583
		202887_s_at	DDIT4	2.2094	9.01032	6.75738	1.80579e-08	2.05014e-07	9.01822
		208703_s_at	APLP2	-2.20917	9.23557	-7.98291	2.48732e-10	5.4494e-09	13.2685
		219947_at	CLEC4A	2.20884	4.81184	7.26261	3.06186e-09	4.49665e-08	10.7766
		222083_at	GLYAT	2.20835	5.43403	3.73329	0.000504694	0.00136516	-0.993313
		218404_at	SNX10	2.20782	7.20897	6.70624	2.16172e-08	2.38729e-07	8.84013
		240383_at	UBE2D3	2.20732	5.78262	9.57993	1.11095e-12	5.30252e-11	18.6479
		219691_at	SAMD9	-2.20719	5.59512	-6.72963	1.99094e-08	2.21993e-07	8.92159
		227850_x_at	CDC42EP5	-2.20635	8.81511	-4.02151	0.000205594	0.000624762	-0.132784
		1552482_at	RAPH1	2.20397	4.21541	7.37367	2.07528e-09	3.24523e-08	11.1624
		205983_at	DPEP1	2.2009	7.79198	3.94235	0.000263836	0.000778118	-0.372398
		201005_at	CD9	-2.1993	11.5699	-6.56755	3.52123e-08	3.6387e-07	8.35737
		227558_at	CBX4	2.1987	8.72615	9.98883	2.90587e-13	1.60854e-11	19.9815
		208063_s_at	CAPN9	-2.19726	5.3627	-7.76756	5.25081e-10	1.0223e-08	12.5264
		230741_at	P2RX7	2.19479	5.0548	6.85802	1.26749e-08	1.51436e-07	9.36869
		236356_at	NDUFS1	-2.19309	6.64417	-6.40186	6.30658e-08	5.91459e-07	7.78114
		205810_s_at	WASL	-2.19234	6.21932	-14.7007	2.58755e-19	1.03007e-16	33.7912
		202278_s_at	SPTLC1	-2.19213	7.45773	-7.44584	1.61226e-09	2.60946e-08	11.4129
		222877_at	NRP2	2.19128	4.59036	7.2248	3.49588e-09	5.0547e-08	10.6452
		228754_at	SLC6A6	2.19111	8.1991	6.41295	6.06534e-08	5.72565e-07	7.81969
		1552660_a_at	C5orf22	-2.19111	5.15136	-9.05774	6.33396e-12	2.36682e-10	16.9169
		211547_s_at	PAFAH1B1	-2.1911	5.92148	-9.73184	6.73465e-13	3.41478e-11	19.1457
		201971_s_at	ATP6V1A	-2.1887	7.04597	-5.56251	1.18863e-06	7.20652e-06	4.88639
		225299_at	MYO5B	-2.18644	7.97867	-8.09	1.71756e-10	4.01693e-09	13.6363
		205098_at	CCR1	2.18585	5.58638	5.85327	4.31863e-07	3.02288e-06	5.88261
		218960_at	TMPRSS4	-2.18551	8.74433	-4.20269	0.000115331	0.000377971	0.424169
		202464_s_at	PFKFB3	2.18444	6.83112	8.96528	8.64713e-12	3.09346e-10	16.6073
		234605_at	CDC14B	2.18407	4.15529	7.28049	2.87592e-09	4.2773e-08	10.8388
		212338_at	MYO1D	-2.18268	8.91628	-6.58217	3.34468e-08	3.47661e-07	8.40826
		213421_x_at	PRSS3	-2.1818	9.44761	-5.3382	2.58149e-06	1.40801e-05	4.1249
		1553349_at	ARID2	2.18177	4.7478	9.98404	2.95153e-13	1.629e-11	19.966
		231580_at	LINC01082	-2.17961	4.6244	-14.1298	1.20707e-18	3.96215e-16	32.2713
		213306_at	MPDZ	2.17942	6.28598	4.75647	1.86716e-05	7.83111e-05	2.19035
		1555814_a_at	RHOA	-2.17793	9.63266	-5.00059	8.19383e-06	3.83362e-05	2.99401
		213346_at	TEX30	2.17472	6.30909	8.8988	1.08226e-11	3.77077e-10	16.3842
		227702_at	CYP4X1	2.17395	4.75717	4.30769	8.21425e-05	0.000280812	0.752053
		204597_x_at	STC1	2.17309	4.56784	6.93306	9.73607e-09	1.20477e-07	9.62998
		203434_s_at	MME	2.17126	4.59242	3.56896	0.000831131	0.00211427	-1.46841
		219911_s_at	SLCO4A1	2.17034	7.27602	4.95935	9.42421e-06	4.33023e-05	2.85733
		223631_s_at	C19orf33	-2.17023	9.07426	-3.14843	0.00283403	0.00618579	-2.62545
		209443_at	SERPINA5	2.1689	5.63169	4.17215	0.000127224	0.000411803	0.329469
		228851_s_at	ENSA	-2.16829	6.5704	-8.48111	4.4779e-11	1.27716e-09	14.9723
		1564494_s_at	P4HB	-2.16788	8.22309	-4.15415	0.000134782	0.000432846	0.27381
		206011_at	CASP1	-2.16579	6.78498	-4.59089	3.24272e-05	0.000125874	1.65324
		222018_at	NACA	2.16361	6.36896	13.5717	5.65013e-18	1.37291e-15	30.7458
		207392_x_at	UGT2B15	2.16338	6.75778	2.68079	0.0100628	0.0188031	-3.79762
		203535_at	S100A9	2.1629	7.03827	6.51961	4.16812e-08	4.17035e-07	8.19056
		226869_at	MEGF6	2.16261	5.12191	8.2124	1.12614e-10	2.80186e-09	14.0558
		235146_at	TMCC3	-2.16222	6.62453	-5.91237	3.51261e-07	2.5424e-06	6.08615
		225975_at	PCDH18	-2.16113	7.02557	-7.06523	6.1195e-09	8.16079e-08	10.0901
		209754_s_at	TMPO	-2.1611	6.49131	-6.55849	3.63536e-08	3.73313e-07	8.32582
		202826_at	SPINT1	-2.15987	8.34025	-5.54123	1.27972e-06	7.67913e-06	4.81382
		221872_at	RARRES1	-2.15977	6.91774	-4.38043	6.48212e-05	0.000228056	0.981255
		231691_at	C3P1	2.15966	6.07366	3.58513	0.000791681	0.00202825	-1.42219
		1555878_at	RPS24	2.15918	7.05402	9.24236	3.41104e-12	1.38955e-10	17.5323
		220061_at	ACSM5	2.15902	5.41493	4.14097	0.000140591	0.000449112	0.233126
		205303_at	KCNJ8	2.15545	5.76708	5.32162	2.7331e-06	1.47964e-05	4.06892
		214336_s_at	COPA	-2.15537	5.8006	-6.42108	5.89443e-08	5.58404e-07	7.84794
		208209_s_at	C4BPB	2.15454	6.68531	3.48838	0.0010574	0.00261106	-1.69687
		204051_s_at	SFRP4	2.15432	5.4651	3.82963	0.000374993	0.00105649	-0.709371
		211665_s_at	SOS2	-2.15372	5.79067	-11.4748	2.64659e-15	3.05664e-13	24.6508
		211633_x_at	IGHG1	-2.15266	6.19894	-6.8818	1.16584e-08	1.40729e-07	9.45149
		228532_at	C1orf162	2.15226	6.15409	5.92246	3.39081e-07	2.4676e-06	6.12093
		201008_s_at	TXNIP	-2.152	9.83743	-6.46865	4.98638e-08	4.84831e-07	8.01333
		208505_s_at	FUT2	-2.15018	6.92022	-12.2437	2.59993e-16	4.3497e-14	26.9535
		218854_at	DSE	2.15017	6.59544	5.26985	3.2657e-06	1.72798e-05	3.89437
		220386_s_at	EML4	-2.14999	7.54625	-7.01026	7.42271e-09	9.60434e-08	9.89877
		202934_at	HK2	-2.14772	8.41957	-5.03686	7.24361e-06	3.45206e-05	3.1145
		226064_s_at	DGAT2	2.14636	6.75198	6.6885	2.30093e-08	2.51023e-07	8.77836
		226907_at	PPP1R14C	-2.14583	6.91156	-5.43436	1.85258e-06	1.05967e-05	4.45047
		226039_at	MGAT4A	-2.14211	8.46464	-7.05392	6.36752e-09	8.43144e-08	10.0507
		205232_s_at	PAFAH2	-2.14192	6.16606	-10.2472	1.25833e-13	7.90045e-12	20.8137
		230000_at	RNF213	2.14188	6.18217	6.486	4.69124e-08	4.60268e-07	8.07365
		239272_at	MMP28	-2.14132	5.00083	-7.02964	6.93418e-09	9.0917e-08	9.96624
		228621_at	HJV	2.14004	4.26728	3.86488	0.000336108	0.000959796	-0.604546
		1555434_a_at	SLC39A14	-2.13947	6.25882	-6.08171	1.94132e-07	1.54107e-06	6.67085
		232202_at	FAM83B	-2.13758	7.19482	-5.78028	5.57187e-07	3.76203e-06	5.6317
		1556601_a_at	SPATA13	2.13741	5.46327	11.802	9.76835e-16	1.32402e-13	25.6403
		205220_at	HCAR3	2.13691	5.02214	5.07451	6.37222e-06	3.09031e-05	3.23983
		1555173_at	STX19	-2.13657	6.24047	-5.7656	5.86454e-07	3.93282e-06	5.5813
		218872_at	TESC	2.1351	6.70743	5.08057	6.24199e-06	3.03502e-05	3.26003
		238160_at	ACOT12	2.13434	3.49831	3.71877	0.000527645	0.00142087	-1.03576
		211074_at	FOLR1	-2.13275	9.68254	-5.58292	1.10738e-06	6.77761e-06	4.95598
		222235_s_at	CSGALNACT2	2.13186	5.8985	7.74457	5.68805e-10	1.0904e-08	12.447
		201818_at	LPCAT1	2.13096	6.75967	8.68517	2.23272e-11	7.06597e-10	15.6642
		236696_at	U2SURP	2.12976	4.51876	6.16947	1.42687e-07	1.1977e-06	6.97468
		1554417_s_at	APH1A	-2.12943	6.29778	-8.77122	1.66693e-11	5.48125e-10	15.9547
		213875_x_at	C6orf62	-2.12933	7.10282	-8.80016	1.51115e-11	5.06962e-10	16.0523
		223502_s_at	TNFSF13B	2.12927	6.75286	5.60706	1.01834e-06	6.2965e-06	5.03839
		205258_at	INHBB	2.1278	6.47767	5.76859	5.80383e-07	3.89909e-06	5.59154
		201337_s_at	VAMP3	-2.12769	7.79795	-6.1251	1.66728e-07	1.35512e-06	6.821
		1553133_at	C9orf72	2.12566	4.81624	8.06848	1.85011e-10	4.26428e-09	13.5625
		223797_at	LOC114224	2.12476	5.57839	10.7171	2.80567e-14	2.17818e-12	22.3054
		201195_s_at	SLC7A5	2.12421	6.97159	7.19385	3.89657e-09	5.56101e-08	10.5376
		203722_at	ALDH4A1	2.12381	6.26594	5.17008	4.59787e-06	2.31877e-05	3.55921
		221428_s_at	TBL1XR1	-2.12192	7.23541	-6.26683	1.01369e-07	8.94206e-07	7.31225
		220301_at	CCDC102B	2.12071	3.72824	6.31768	8.47842e-08	7.62284e-07	7.48872
		1554510_s_at	GHITM	-2.12067	9.10447	-8.58139	3.1793e-11	9.51756e-10	15.3128
		203052_at	C2	2.12032	7.49066	6.40226	6.29768e-08	5.90921e-07	7.78254
		216905_s_at	ST14	-2.11865	8.39564	-4.53278	3.93024e-05	0.000148916	1.46645
		242817_at	PGLYRP2	2.11788	4.63224	3.76222	0.000461782	0.0012637	-0.908449
		205682_x_at	APOM	2.11769	6.42193	4.09503	0.000162801	0.000509536	0.0917957
		209955_s_at	FAP	2.11724	5.84885	4.39294	6.22261e-05	0.000220396	1.02083
		228153_at	RNF144B	2.11675	5.74801	6.72561	2.0193e-08	2.24887e-07	8.90759
		228494_at	PPP1R9A	-2.11642	5.75012	-4.00637	0.000215674	0.000651269	-0.1788
		209788_s_at	ERAP1	-2.11337	8.08601	-6.74212	1.90535e-08	2.15012e-07	8.96509
		242146_at	SNRPA1	2.11268	5.04421	7.37354	2.07618e-09	3.24523e-08	11.162
		217591_at	SKIL	2.11055	6.77299	7.09417	5.52832e-09	7.47902e-08	10.1908
		212067_s_at	C1R	2.1095	8.77465	4.78206	1.71364e-05	7.26472e-05	2.27394
		203820_s_at	IGF2BP3	2.10844	4.26875	3.22516	0.00227871	0.00510534	-2.42109
		218486_at	KLF11	2.10793	6.6953	8.57583	3.24023e-11	9.66901e-10	15.2939
		205984_at	CRHBP	2.10761	4.20244	3.60124	0.000754144	0.00194273	-1.37601
		1554459_s_at	CFHR3	2.10744	4.20598	3.59968	0.000757709	0.0019503	-1.38049
		204529_s_at	TOX	-2.10698	5.00108	-5.83812	4.5534e-07	3.15884e-06	5.83047
		214375_at	PPFIBP1	2.10662	4.92381	7.87967	3.55734e-10	7.33015e-09	12.9131
		206797_at	NAT2	-2.10566	7.7832	-4.4957	4.44146e-05	0.000165143	1.34776
		1553148_a_at	SNX13	-2.10461	5.7183	-9.57137	1.14283e-12	5.41323e-11	18.6198
		239587_at	TLR3	-2.10171	5.39214	-7.25564	3.13762e-09	4.58991e-08	10.7524
		235458_at	HAVCR2	2.10089	6.11769	6.5093	4.32202e-08	4.29447e-07	8.15471
		207574_s_at	GADD45B	2.1008	7.86956	5.63406	9.27149e-07	5.81527e-06	5.13064
		206043_s_at	ATP2C2	-2.10061	7.31769	-4.7556	1.87266e-05	7.84712e-05	2.18748
		200796_s_at	MCL1	-2.09945	5.71982	-5.26872	3.27842e-06	1.73372e-05	3.89057
		242662_at	PCSK6	2.09812	4.58426	5.49756	1.48877e-06	8.77043e-06	4.66517
		218124_at	RETSAT	-2.09781	8.46005	-11.7566	1.12068e-15	1.47662e-13	25.5039
		226403_at	TMC4	-2.09779	8.03925	-5.61113	1.00405e-06	6.22458e-06	5.05228
		206913_at	BAAT	2.09743	5.48808	3.40033	0.00137155	0.00328113	-1.94301
		213113_s_at	SLC43A3	2.0971	6.70433	7.58286	9.99133e-10	1.7555e-08	11.8877
		205713_s_at	COMP	2.09652	5.1763	3.82052	0.000385728	0.00108241	-0.736381
		205975_s_at	HOXD1	-2.09582	4.89174	-18.8186	1.12049e-23	1.31028e-20	43.6373
		224657_at	ERRFI1	2.09453	8.6037	5.50737	1.43905e-06	8.51504e-06	4.69854
		227741_at	HACD2	-2.09429	6.95653	-6.55766	3.64598e-08	3.73379e-07	8.32293
		1553117_a_at	STK38	-2.09248	7.66153	-7.04946	6.46786e-09	8.54616e-08	10.0352
		215268_at	KIAA0754	2.09237	3.7282	11.0181	1.08836e-14	9.98197e-13	23.2464
		207749_s_at	PPP2R3A	-2.09225	5.93545	-15.7412	1.72332e-20	9.48335e-18	36.4589
		229889_at	LRRC75A	-2.09147	6.25981	-7.43295	1.68658e-09	2.718e-08	11.3681
		209821_at	IL33	2.09034	5.44119	3.84018	0.000362919	0.00102649	-0.678042
		227099_s_at	C11orf96	2.08988	8.48373	5.42613	1.90598e-06	1.08392e-05	4.42257
		207819_s_at	ABCB4	2.08981	5.37003	3.75639	0.000470141	0.00128287	-0.925587
		239629_at	CFLAR	2.08926	6.95172	7.76271	5.34015e-10	1.03631e-08	12.5097
		225355_at	NEURL1B	-2.0876	8.2763	-6.70292	2.18712e-08	2.40664e-07	8.82857
		203887_s_at	THBD	2.0872	5.94936	5.1041	5.76055e-06	2.82887e-05	3.33856
		212009_s_at	STIP1	-2.08695	7.14344	-6.70616	2.16235e-08	2.38729e-07	8.83985
		210148_at	HIPK3	-2.08625	4.84876	-7.20384	3.76245e-09	5.39429e-08	10.5723
		242649_x_at	HMGN2P46	-2.08535	4.9914	-9.28994	2.90987e-12	1.20451e-10	17.6904
		238617_at	KIF26B	2.08485	4.74396	5.46145	1.68693e-06	9.79595e-06	4.54244
		207549_x_at	CD46	-2.08406	9.08365	-5.71976	6.88059e-07	4.52413e-06	5.42403
		220432_s_at	CYP39A1	2.08282	5.65508	3.79156	0.000421861	0.00116847	-0.82203
		213119_at	SLC36A1	-2.07784	7.76845	-11.9799	5.71395e-16	8.28744e-14	26.1724
		215723_s_at	PLD1	-2.07519	5.23822	-7.10412	5.33855e-09	7.26431e-08	10.2254
		210324_at	C8G	2.07367	4.87831	4.55016	3.71083e-05	0.000141549	1.52223
		207993_s_at	CHP1	-2.07189	6.06103	-8.26054	9.5417e-11	2.4422e-09	14.2204
		215248_at	GRB10	2.07064	4.66959	10.3162	1.00776e-13	6.59272e-12	21.0344
		209278_s_at	TFPI2	2.0704	4.14596	4.6021	3.12435e-05	0.000121886	1.68938
		231166_at	GPR155	2.06704	4.73879	5.21014	4.00837e-06	2.06035e-05	3.69359
		206632_s_at	APOBEC3B	-2.06698	6.43876	-3.69318	0.000570568	0.00152027	-1.11036
		235728_at	ZFP3	-2.06649	5.87214	-9.77582	5.82903e-13	3.01274e-11	19.2893
		228063_s_at	NAP1L5	2.06646	5.53567	5.24876	3.51111e-06	1.83729e-05	3.82336
		215269_at	TRAPPC10	2.06553	5.63549	9.77733	5.80033e-13	3.00621e-11	19.2942
		201563_at	SORD	2.06218	9.07212	6.2094	1.24027e-07	1.06155e-06	7.11304
		232098_at	DST	2.0608	5.68633	7.20316	3.77138e-09	5.40296e-08	10.5699
		203397_s_at	GALNT3	-2.05629	9.2447	-4.27341	9.1796e-05	0.000309739	0.644621
		226364_at	HIP1	2.05586	5.10559	9.22122	3.66088e-12	1.46045e-10	17.462
		219778_at	ZFPM2	2.05555	4.31878	5.55219	1.23198e-06	7.4308e-06	4.85118
		222585_x_at	KRCC1	-2.05499	7.92825	-10.9149	1.50372e-14	1.28468e-12	22.9252
		226982_at	ELL2	2.05296	6.01501	5.45254	1.73973e-06	1.00619e-05	4.51218
		1555948_s_at	FAM120A	-2.05195	8.78775	-7.67944	7.13535e-10	1.32312e-08	12.2219
		231904_at	U2AF1	2.05144	5.73048	13.8539	2.57704e-18	7.65339e-16	31.522
		201042_at	TGM2	2.0506	7.79067	7.06892	6.04073e-09	8.07301e-08	10.1029
		203697_at	FRZB	-2.0504	6.13059	-4.4846	4.60689e-05	0.000170379	1.31228
		1552834_at	B3GNT6	-2.0493	5.29057	-10.8714	1.72441e-14	1.4468e-12	22.7892
		225424_at	GPAM	2.04734	6.56097	5.30688	2.87534e-06	1.54414e-05	4.01917
		226733_at	PFKFB2	-2.04476	7.46336	-5.87475	4.00637e-07	2.83399e-06	5.95655
		226192_at	AR	2.04433	4.75632	4.39982	6.08409e-05	0.000216331	1.04264
		205363_at	BBOX1	2.04383	3.82536	3.40195	0.00136504	0.00326805	-1.93851
		226974_at	NEDD4L	-2.04149	6.50241	-9.12107	5.12025e-12	1.9551e-10	17.1284
		215203_at	GOLGA4	2.04108	6.5661	8.69617	2.15079e-11	6.84375e-10	15.7013
		207078_at	MED6	2.03943	3.79066	11.536	2.19397e-15	2.63136e-13	24.8371
		207686_s_at	CASP8	-2.03935	6.2162	-10.2822	1.12433e-13	7.17962e-12	20.9256
		237400_at	DMAC2L	-2.03821	5.32207	-11.7778	1.05088e-15	1.39446e-13	25.5678
		205695_at	SDS	2.03668	6.88359	4.60028	3.14324e-05	0.000122444	1.68352
		218559_s_at	MAFB	2.03617	7.94834	4.70769	2.19818e-05	8.9956e-05	2.0314
		235927_at	XPO1	2.03481	6.99122	7.4088	1.83525e-09	2.91433e-08	11.2843
		205799_s_at	SLC3A1	-2.0348	8.09038	-4.53016	3.96434e-05	0.000150026	1.45806
		219525_at	SLC47A1	2.03102	4.77539	4.0145	0.000210204	0.000637219	-0.154105
		225033_at	ST3GAL1	2.02992	5.86723	4.76453	1.81741e-05	7.64646e-05	2.21666
		212629_s_at	PKN2	-2.02743	7.95373	-7.7639	5.31812e-10	1.03432e-08	12.5138
		201435_s_at	EIF4E	-2.02615	8.65241	-7.58201	1.00207e-09	1.7588e-08	11.8848
		220342_x_at	EDEM3	-2.02555	7.39856	-8.57823	3.21378e-11	9.6054e-10	15.3021
		202803_s_at	ITGB2	2.02481	7.16727	5.24033	3.61408e-06	1.88368e-05	3.79504
		229520_s_at	GPATCH2L	2.0238	5.47218	8.37292	6.48633e-11	1.75883e-09	14.604
		1553685_s_at	SP1	-2.02209	5.3249	-8.22342	1.08421e-10	2.7156e-09	14.0935
		224407_s_at	STK26	-2.02101	5.75907	-8.42649	5.39839e-11	1.50752e-09	14.7865
		236565_s_at	LARP6	2.02082	5.74474	6.71668	2.08377e-08	2.31242e-07	8.87648
		241716_at	HSPD1	2.01851	3.88259	4.83728	1.42335e-05	6.20332e-05	2.45489
		209101_at	CCN2	2.01801	8.28217	5.28336	3.11757e-06	1.65757e-05	3.93988
		204844_at	ENPEP	2.01771	5.00364	4.98243	8.71472e-06	4.04697e-05	2.93379
		1552476_s_at	PLCD3	-2.01629	6.2424	-11.6426	1.58445e-15	1.96325e-13	25.1602
		203561_at	FCGR2A	2.01621	6.00043	4.8999	1.15237e-05	5.1655e-05	2.66095
		206294_at	HSD3B2	-2.01432	3.78313	-5.39688	2.10862e-06	1.18069e-05	4.32341
		206385_s_at	ANK3	-2.01427	8.18735	-7.15648	4.44239e-09	6.23534e-08	10.4076
		204173_at	MYL6B	2.01325	7.39866	8.66502	2.39111e-11	7.48122e-10	15.596
		228613_at	RAB11FIP3	2.01295	6.31757	7.54797	1.12847e-09	1.94059e-08	11.7669
		230058_at	ENTR1	2.01277	5.683	9.58968	1.07575e-12	5.1741e-11	18.68
		213150_at	HOXA10	-2.01113	7.48291	-3.33461	0.00166188	0.00387607	-2.1242
		205531_s_at	GLS2	2.01066	5.37381	3.90487	0.000296697	0.000861318	-0.485007
		200008_s_at	GDI2	-2.01062	9.40172	-5.80902	5.04025e-07	3.44675e-06	5.73043
		216205_s_at	MFN2	-2.01034	5.90143	-8.00695	2.28874e-10	5.07374e-09	13.3511
		238458_at	MICU3	2.00867	3.52174	5.25773	3.40457e-06	1.78831e-05	3.85356
		231697_s_at	VMP1	2.00802	5.49153	7.13986	4.70907e-09	6.54095e-08	10.3498
		201462_at	SCRN1	2.00616	7.32464	4.05004	0.00018783	0.000577344	-0.0458654
		226086_at	SYT13	-2.00573	7.78661	-3.85856	0.000342775	0.000976748	-0.623361
		224061_at	INMT	2.00562	5.89938	6.67426	2.41909e-08	2.61474e-07	8.72881
		1553132_a_at	TC2N	-2.00327	6.17824	-7.58646	9.86647e-10	1.74152e-08	11.9002
		204623_at	TFF3	-2.00288	9.96887	-3.2171	0.00233184	0.00521501	-2.44272
		226152_at	TTC7B	2.00284	5.2275	7.9339	2.94749e-10	6.27389e-09	13.0999
		219321_at	MPP5	-2.00127	6.35814	-10.6167	3.85643e-14	2.87465e-12	21.9893
		227013_at	LATS2	2.00069	7.51629	6.2183	1.20211e-07	1.03314e-06	7.14389
		232597_x_at	SCAF11	2.00065	6.65255	9.57324	1.13578e-12	5.39352e-11	18.6259
		232810_at	AIG1	1.99973	4.69338	9.22927	3.56365e-12	1.4247e-10	17.4888
		235016_at	REEP3	-1.99966	4.77656	-6.70062	2.2049e-08	2.41957e-07	8.82056
		237654_at	PPP1R36	-1.99918	6.12113	-6.80268	1.53985e-08	1.79281e-07	9.17595
		227295_at	IKBIP	1.99912	4.82294	6.31683	8.50363e-08	7.64183e-07	7.48579
		227565_at	KLHL5	1.99899	5.02688	7.29127	2.76931e-09	4.15508e-08	10.8762
		1557910_at	HSP90AB1	-1.99844	9.87332	-3.86421	0.000336808	0.000961648	-0.606538
		204321_at	NEO1	-1.99807	7.37135	-8.5352	3.72209e-11	1.09325e-09	15.1561
		228150_at	SEC16B	1.99703	5.917	5.61657	9.85247e-07	6.12267e-06	5.07087
		227399_at	VGLL3	1.9969	4.83587	4.44614	5.22761e-05	0.000189097	1.18968
		201942_s_at	CPD	-1.99679	6.21156	-7.54427	1.14313e-09	1.9604e-08	11.7541
		211569_s_at	HADH	-1.9962	8.32805	-6.99677	7.78296e-09	9.9876e-08	9.85181
		207223_s_at	PTBP3	-1.99536	6.24711	-6.85524	1.27995e-08	1.52437e-07	9.35901
		222757_s_at	MAP3K20	1.99338	7.33373	7.61251	9.00948e-10	1.60847e-08	11.9904
		207850_at	CXCL3	1.99194	7.13209	4.05113	0.000187181	0.000575728	-0.0425368
		204671_s_at	ANKRD6	1.99169	4.29932	6.85659	1.27387e-08	1.52101e-07	9.36372
		240856_at	FFAR4	-1.99052	4.04446	-7.81224	4.49565e-10	8.91035e-09	12.6806
		1554522_at	CNNM2	-1.98947	3.73229	-13.7575	3.36573e-18	9.26072e-16	31.258
		227891_s_at	TAF15	1.98925	6.30534	8.21904	1.10068e-10	2.74584e-09	14.0785
		41037_at	TEAD4	1.98771	5.67161	6.56878	3.50602e-08	3.62819e-07	8.36165
		208146_s_at	CPVL	1.98682	7.19018	4.04836	0.000188836	0.000579675	-0.0510066
		214079_at	DHRS2	1.98467	3.9978	2.95149	0.00489764	0.0099755	-3.13498
		214971_s_at	ST6GAL1	-1.98423	5.85773	-4.39562	6.16832e-05	0.000218744	1.02932
		205009_at	TFF1	-1.98121	8.29778	-2.70084	0.00955287	0.0179488	-3.75012
		225242_s_at	CCDC80	1.98069	6.29454	3.37872	0.00146122	0.00346859	-2.00282
		211090_s_at	PRPF4B	-1.98032	7.27448	-4.97151	9.04372e-06	4.17901e-05	2.89758
		202604_x_at	ADAM10	-1.97981	6.55831	-8.52933	3.79755e-11	1.11019e-09	15.1361
		204072_s_at	FRY	1.97941	5.44506	6.47814	4.82275e-08	4.71687e-07	8.04632
		228912_at	VIL1	-1.97587	9.96573	-4.44773	5.20033e-05	0.000188234	1.19476
		239911_at	ONECUT2	1.97553	5.0997	4.43096	5.49438e-05	0.000197502	1.14143
		205651_x_at	RAPGEF4	1.97478	3.78044	6.38277	6.74441e-08	6.25621e-07	7.71481
		222257_s_at	ACE2	-1.97469	7.59472	-4.13844	0.000141732	0.00045214	0.225333
		207808_s_at	PROS1	1.97351	8.04053	4.6028	3.11715e-05	0.000121636	1.69162
		213078_x_at	LPCAT4	-1.97311	5.72228	-8.39416	6.03078e-11	1.65691e-09	14.6764
		205446_s_at	ATF2	-1.97305	5.60297	-10.2114	1.41228e-13	8.63524e-12	20.6989
		221841_s_at	KLF4	-1.97303	9.41332	-7.15474	4.46958e-09	6.26305e-08	10.4015
		204712_at	WIF1	1.97302	4.23465	2.48581	0.0164939	0.0290558	-4.24573
		228993_s_at	BBIP1	-1.97295	8.07912	-7.02023	7.16739e-09	9.34508e-08	9.93346
		235033_at	NPEPL1	1.97165	4.78781	8.62652	2.72607e-11	8.3341e-10	15.4657
		1559573_at	LINC01093	1.97062	3.66551	3.21212	0.00236524	0.0052815	-2.45606
		219773_at	NOX4	1.96688	4.29474	4.83146	1.45153e-05	6.31289e-05	2.43578
		213548_s_at	CDV3	-1.96599	5.96038	-6.82483	1.4244e-08	1.67718e-07	9.25312
		208510_s_at	PPARG	-1.96151	8.11912	-7.67	7.37391e-10	1.35793e-08	12.1893
		221164_x_at	CHST5	-1.96146	6.11329	-12.1479	3.45769e-16	5.48249e-14	26.6707
		226770_at	MAGI3	-1.96138	7.1464	-10.5124	5.37555e-14	3.80971e-12	21.6592
		225541_at	RPL22L1	1.96098	8.91926	5.95001	3.0793e-07	2.28444e-06	6.21591
		205206_at	ANOS1	1.96007	5.75017	4.12043	0.00015013	0.000475285	0.169852
		234994_at	TMEM200A	-1.95914	7.21441	-3.36676	0.00151326	0.00357668	-2.03584
		242903_at	IFNGR1	1.95857	5.02702	7.51375	1.27169e-09	2.13423e-08	11.6483
		203128_at	SPTLC2	-1.95825	7.0853	-10.1474	1.73711e-13	1.02589e-11	20.4931
		232181_at	PPARGC1B	-1.95804	6.00542	-7.85603	3.8614e-10	7.8274e-09	12.8316
		55872_at	ZNF512B	1.95751	4.57861	8.97448	8.38324e-12	3.02808e-10	16.6381
		205935_at	FOXF1	-1.95737	6.4396	-6.77945	1.67089e-08	1.92383e-07	9.09508
		1554938_a_at	ACOT11	-1.95732	5.2886	-12.0112	5.20197e-16	7.78631e-14	26.2655
		228393_s_at	ZNF302	1.95614	5.38967	7.86258	3.77468e-10	7.6951e-09	12.8542
		208097_s_at	TMX1	-1.95547	7.70332	-6.38164	6.77135e-08	6.26346e-07	7.71087
		1559490_at	LRCH3	1.95543	4.20032	10.0589	2.31398e-13	1.30405e-11	20.208
		201830_s_at	NET1	-1.95451	9.3375	-7.22317	3.51579e-09	5.06783e-08	10.6395
		218145_at	TRIB3	1.95428	7.49737	7.8804	3.54833e-10	7.31966e-09	12.9156
		1557360_at	LRPPRC	1.95392	5.72643	8.56766	3.33178e-11	9.92637e-10	15.2662
		221523_s_at	RRAGD	1.9516	4.43687	4.71517	2.14395e-05	8.81417e-05	2.05572
		209713_s_at	SLC35D1	-1.95063	5.43904	-7.87478	3.61812e-10	7.43324e-09	12.8962
		215946_x_at	IGLL3P	-1.95011	8.87885	-4.56976	3.47785e-05	0.000134028	1.58522
		203946_s_at	ARG2	1.94971	4.86554	6.0817	1.94137e-07	1.54107e-06	6.67083
		236725_at	WWC1	1.94916	6.12361	10.5143	5.34371e-14	3.80155e-12	21.6651
		227195_at	ZNF503	1.94887	7.91793	5.84093	4.50887e-07	3.13726e-06	5.84015
		209208_at	MPDU1	-1.94833	7.61031	-5.91325	3.50191e-07	2.53759e-06	6.08916
		206121_at	AMPD1	-1.94819	4.26859	-11.4944	2.49229e-15	2.93275e-13	24.7105
		201383_s_at	NBR1	-1.94775	7.96576	-8.11745	1.56224e-10	3.70932e-09	13.7305
		204137_at	GPR137B	1.94741	6.67409	7.28371	2.84365e-09	4.24341e-08	10.8499
		208711_s_at	CCND1	1.947	7.52096	5.75803	6.02144e-07	4.02217e-06	5.55531
		215253_s_at	RCAN1	-1.94558	6.39125	-5.80544	5.1037e-07	3.48377e-06	5.71811
		242239_at	NSUN6	1.9454	5.18608	7.27575	2.92408e-09	4.33171e-08	10.8223
		224906_at	ANO6	1.94438	8.94528	9.54376	1.25205e-12	5.88591e-11	18.529
		209925_at	OCLN	-1.94231	6.84186	-5.67141	8.14187e-07	5.20446e-06	5.25843
		217995_at	SQOR	-1.94225	10.3584	-8.9581	8.85913e-12	3.15723e-10	16.5832
		222531_s_at	AP5M1	-1.94126	8.41621	-11.15	7.21531e-15	7.1356e-13	23.6548
		1558733_at	ZBTB38	-1.9398	6.79783	-7.32503	2.46046e-09	3.7427e-08	10.9935
		223395_at	ABI3BP	-1.93954	6.16915	-3.91768	0.000285046	0.000831235	-0.446586
		230270_at	PRPF38B	1.93937	6.05408	8.01694	2.21101e-10	4.91306e-09	13.3855
		210299_s_at	FHL1	-1.93843	5.66553	-4.34556	7.26278e-05	0.000252249	0.871161
		227354_at	PAG1	-1.93775	6.81522	-6.82064	1.44556e-08	1.69996e-07	9.23851
		235944_at	HMCN1	1.93775	5.53226	5.78329	5.51366e-07	3.72825e-06	5.64203
		229307_at	ANKRD28	1.93685	4.45543	7.47608	1.45054e-09	2.38237e-08	11.5177
		1554539_a_at	RHOF	-1.93588	5.21522	-8.14055	1.44259e-10	3.4648e-09	13.8097
		233589_x_at	TOR4A	-1.93463	6.68565	-6.90379	1.07911e-08	1.31875e-07	9.52806
		221729_at	COL5A2	1.93332	8.53674	4.3538	7.07038e-05	0.000246252	0.897148
		217791_s_at	ALDH18A1	-1.93266	8.94196	-7.81332	4.47875e-10	8.88626e-09	12.6843
		210198_s_at	PLP1	-1.93078	3.49799	-10.4731	6.09483e-14	4.23919e-12	21.5343
		1568600_at	CALML4	-1.93025	5.69796	-6.71704	2.0811e-08	2.31082e-07	8.87775
		219360_s_at	TRPM4	-1.92957	7.12182	-6.74843	1.86353e-08	2.11058e-07	8.98706
		1560031_at	FRMD4A	1.929	4.1623	10.9587	1.31067e-14	1.14592e-12	23.0618
		202075_s_at	PLTP	1.92881	7.60986	4.9691	9.11792e-06	4.20914e-05	2.8896
		243582_at	SH3RF2	-1.9288	6.7274	-6.47319	4.90746e-08	4.7897e-07	8.0291
		229357_at	ADAMTS5	1.92867	4.66216	7.00699	7.50863e-09	9.69541e-08	9.88737
		215357_s_at	POLDIP3	-1.92791	5.79233	-9.69541	7.59177e-13	3.79791e-11	19.0266
		1566901_at	TGIF1	1.92769	4.63904	6.39246	6.51862e-08	6.06481e-07	7.74846
		204351_at	S100P	1.92581	9.70336	2.71365	0.00923962	0.0174355	-3.71963
		218823_s_at	KCTD9	-1.92473	7.04826	-7.32324	2.47598e-09	3.75931e-08	10.9873
		202613_at	CTPS1	1.92418	6.50264	8.88669	1.12748e-11	3.91376e-10	16.3435
		1552370_at	C4orf33	-1.92206	6.40734	-8.25206	9.82415e-11	2.49939e-09	14.1914
		212574_x_at	TMEM259	-1.92073	5.78832	-8.78842	1.57246e-11	5.25323e-10	16.0127
		203788_s_at	SEMA3C	-1.91912	5.81696	-7.75253	5.53265e-10	1.06872e-08	12.4745
		204521_at	FAM216A	1.9176	5.82958	7.37297	2.08037e-09	3.24635e-08	11.16
		201340_s_at	ENC1	1.91751	7.41784	4.82376	1.48959e-05	6.44996e-05	2.41053
		203695_s_at	GSDME	1.91745	5.94433	6.14014	1.58155e-07	1.30299e-06	6.87309
		211726_s_at	FMO2	1.91692	4.8739	9.21621	3.72272e-12	1.47256e-10	17.4454
		220496_at	CLEC1B	1.91609	4.60417	3.23801	0.00219644	0.00494648	-2.38657
		201101_s_at	BCLAF1	-1.9159	7.96976	-6.55322	3.7033e-08	3.78292e-07	8.30751
		222645_s_at	KCTD5	-1.91461	5.8584	-9.85406	4.51114e-13	2.39103e-11	19.5442
		203824_at	TSPAN8	-1.91028	12.4094	-4.0555	0.000184601	0.00056901	-0.029183
		242665_at	FMNL2	1.90921	6.13247	5.5638	1.18333e-06	7.17671e-06	4.89078
		222385_x_at	SEC61A1	-1.90893	7.91622	-6.79187	1.5995e-08	1.85189e-07	9.13832
		207608_x_at	CYP1A2	1.90777	6.39649	3.21919	0.00231792	0.00518759	-2.4371
		205443_at	SNAPC1	1.90776	5.6601	8.56652	3.34477e-11	9.94922e-10	15.2624
		210904_s_at	IL13RA1	-1.90767	7.30972	-5.52848	1.33751e-06	7.99007e-06	4.77042
		219718_at	FGGY	1.90602	7.5172	3.61701	0.000719083	0.00186447	-1.33073
		215318_at	MICOS10P1	1.90553	4.1217	7.83753	4.11758e-10	8.28386e-09	12.7678
		228624_at	TMEM144	-1.90365	7.54266	-7.37816	2.04291e-09	3.20124e-08	11.178
		214347_s_at	DDC	-1.90363	6.23932	-6.42239	5.86748e-08	5.56697e-07	7.85247
		209406_at	BAG2	1.90341	5.2088	3.99982	0.000220178	0.000663478	-0.198666
		217301_x_at	RBBP4	-1.90277	7.92673	-8.28441	8.78987e-11	2.28098e-09	14.302
		214833_at	TMEM63A	1.90178	5.94171	5.43631	1.84013e-06	1.05448e-05	4.45709
		204610_s_at	CCDC85B	1.90146	7.11242	7.34054	2.33045e-09	3.57399e-08	11.0474
		219922_s_at	LTBP3	1.9014	6.88098	6.80082	1.54992e-08	1.80342e-07	9.16949
		204438_at	MRC1	1.90079	6.84698	3.41169	0.00132649	0.00318638	-1.91144
		201775_s_at	EFCAB14	-1.90013	7.70089	-13.8375	2.69616e-18	7.88205e-16	31.4773
		212423_at	ZCCHC24	1.89865	7.40784	5.82364	4.78942e-07	3.29812e-06	5.7807
		202838_at	FUCA1	-1.89861	10.0297	-10.1796	1.56525e-13	9.3565e-12	20.5967
		212816_s_at	CBS	1.89775	5.69383	4.35606	7.01837e-05	0.000244714	0.904296
		225688_s_at	PHLDB2	1.89757	6.63572	4.21784	0.000109841	0.000362585	0.471246
		228584_at	SGCB	-1.89745	6.06519	-7.06108	6.20942e-09	8.25715e-08	10.0756
		224839_s_at	GPT2	1.89472	6.26505	6.68303	2.34563e-08	2.55304e-07	8.75933
		229152_at	FDCSP	-1.89414	5.18428	-3.68526	0.000584515	0.00155352	-1.13339
		213684_s_at	PDLIM5	1.89211	4.8479	7.91477	3.1496e-10	6.63535e-09	13.034
		234709_at	CAPN13	-1.89153	4.04502	-5.4039	2.05808e-06	1.1574e-05	4.34722
		224355_s_at	MS4A8	-1.89099	5.39739	-5.58601	1.09557e-06	6.71849e-06	4.96652
		216266_s_at	ARFGEF1	-1.89083	7.89849	-6.65061	2.62904e-08	2.82049e-07	8.64645
		231849_at	KRT80	1.88985	5.79015	5.32221	2.72753e-06	1.47748e-05	4.07092
		205014_at	FGFBP1	-1.88947	6.4074	-6.133	1.62168e-07	1.32554e-06	6.84837
		205289_at	BMP2	-1.88944	6.4951	-5.68101	7.87452e-07	5.06819e-06	5.29127
		222825_at	OTUD6B	1.88879	6.28668	6.75619	1.81335e-08	2.05623e-07	9.01408
		222996_s_at	CXXC5	1.88861	8.61603	9.37806	2.16953e-12	9.40978e-11	17.9823
		241355_at	HR	-1.88848	7.10075	-8.10944	1.60605e-10	3.79889e-09	13.703
		1494_f_at	CYP2A6	1.88686	6.17633	3.22872	0.00225562	0.00505906	-2.41153
		223341_s_at	SCOC	-1.88626	7.26361	-5.37073	2.30767e-06	1.27515e-05	4.23489
		212720_at	PAPOLA	-1.88597	7.59278	-6.41133	6.1001e-08	5.74687e-07	7.81404
		209629_s_at	NXT2	-1.88511	6.34642	-6.63363	2.79086e-08	2.95847e-07	8.58734
		205874_at	ITPKA	-1.88509	5.93097	-9.33359	2.51572e-12	1.06011e-10	17.8351
		217649_at	ZFAND5	1.88504	3.79037	5.439	1.82307e-06	1.04631e-05	4.46623
		206541_at	KLKB1	1.88332	5.68595	3.65281	0.000645165	0.00169299	-1.22746
		1556821_x_at	DLEU2	1.88265	6.03754	7.08471	5.71483e-09	7.69241e-08	10.1579
		218181_s_at	MAP4K4	1.88244	6.30859	7.37258	2.08319e-09	3.24804e-08	11.1586
		1562966_at	KIAA1217	-1.88063	4.7617	-10.0734	2.20787e-13	1.25943e-11	20.2547
		231779_at	IRAK2	1.87983	6.42919	8.45988	4.81522e-11	1.36504e-09	14.9001
		202311_s_at	COL1A1	1.87953	6.69224	3.68525	0.000584542	0.00155352	-1.13343
		201141_at	GPNMB	1.87847	8.7411	3.8265	0.000378649	0.00106529	-0.718656
		37966_at	PARVB	1.87827	6.05715	6.70511	2.17028e-08	2.39422e-07	8.83622
		208769_at	EIF4EBP2	-1.87667	5.10094	-9.9132	3.71836e-13	2.01071e-11	19.7364
		219228_at	ZNF331	1.87575	6.53721	6.12669	1.65798e-07	1.34991e-06	6.82652
		232865_at	AFF4	1.87532	5.04565	9.9564	3.22964e-13	1.76686e-11	19.8765
		238295_at	TEFM	1.87336	5.57865	9.05756	6.33767e-12	2.36682e-10	16.9163
		204702_s_at	NFE2L3	1.87318	7.05062	4.0945	0.000163074	0.000510218	0.0901844
		204301_at	KBTBD11	-1.87308	6.62656	-6.60383	3.09931e-08	3.24864e-07	8.48363
		226804_at	FAM20A	1.87264	4.68658	4.88864	1.19705e-05	5.34148e-05	2.62382
		225165_at	PPP1R1B	-1.87074	8.88726	-3.42838	0.00126291	0.00305167	-1.86501
		206481_s_at	LDB2	1.87063	5.68107	5.36692	2.33822e-06	1.28936e-05	4.22199
		203147_s_at	TRIM14	-1.86957	7.22198	-5.92759	3.33054e-07	2.42941e-06	6.1386
		222406_s_at	PNRC2	-1.86801	7.82262	-8.73354	1.89431e-11	6.13194e-10	15.8276
		218586_at	MRGBP	1.86801	6.12862	6.27788	9.75121e-08	8.62217e-07	7.35056
		205075_at	SERPINF2	1.86591	6.24031	3.93274	0.00027191	0.000797927	-0.401323
		1553396_a_at	CCDC13	-1.86561	5.62567	-10.4062	7.54938e-14	5.09924e-12	21.3216
		210609_s_at	TP53I3	-1.86512	7.47285	-7.79478	4.77684e-10	9.37825e-09	12.6203
		219429_at	FA2H	-1.86415	6.6296	-4.43047	5.50317e-05	0.000197704	1.13988
		209122_at	PLIN2	1.86337	9.22723	5.56691	1.17064e-06	7.10893e-06	4.90138
		206387_at	CDX2	-1.86259	7.09133	-6.07326	1.99968e-07	1.58265e-06	6.64163
		220239_at	KLHL7	1.86252	5.96295	6.61846	2.94382e-08	3.10129e-07	8.53455
		1555829_at	ESYT2	-1.86171	5.23965	-5.97832	2.78883e-07	2.09617e-06	6.31358
		221268_s_at	SGPP1	-1.86093	5.52625	-4.6717	2.47875e-05	0.000100102	1.91449
		1560145_at	MKLN1	1.86091	5.35378	10.8129	2.07256e-14	1.67869e-12	22.6064
		201162_at	IGFBP7	1.86024	10.4577	6.4381	5.55206e-08	5.31622e-07	7.90709
		209993_at	ABCB1	-1.85978	7.60137	-3.94511	0.000261561	0.000772625	-0.364085
		214917_at	PRKAA1	1.85851	4.38732	7.18009	4.08925e-09	5.78743e-08	10.4897
		225496_s_at	SYTL2	-1.85728	8.14424	-6.53924	3.89004e-08	3.9342e-07	8.25885
		224414_s_at	CARD6	1.8571	5.50027	7.07517	5.90968e-09	7.91482e-08	10.1247
		221577_x_at	GDF15	1.85696	8.08067	5.58582	1.09628e-06	6.72066e-06	4.96588
		235749_at	UGGT2	1.85596	5.66096	5.65211	8.7075e-07	5.51328e-06	5.19236
		210284_s_at	TAB2	-1.8556	7.38506	-6.14615	1.54858e-07	1.27977e-06	6.89389
		202088_at	SLC39A6	1.85556	8.6679	8.432	5.29733e-11	1.48373e-09	14.8053
		206377_at	FOXF2	-1.85331	5.39165	-6.24012	1.11341e-07	9.7164e-07	7.21958
		234726_s_at	TMEM168	-1.85112	6.96603	-7.32985	2.41936e-09	3.68919e-08	11.0102
		231156_at	HAO2	1.85044	4.25765	3.21879	0.00232058	0.0051923	-2.43818
		223194_s_at	SLC22A23	-1.8502	7.85036	-10.6981	2.97923e-14	2.28448e-12	22.2458
		213418_at	HSPA6	1.84981	6.12974	6.60129	3.12713e-08	3.27413e-07	8.47479
		218706_s_at	GRAMD2B	-1.84901	7.45929	-7.27628	2.91867e-09	4.32836e-08	10.8241
		204849_at	TCFL5	1.84808	7.33443	6.1324	1.62509e-07	1.32717e-06	6.8463
		204798_at	MYB	-1.84777	8.60111	-3.00233	0.00426028	0.00883929	-3.00558
		202971_s_at	DYRK2	-1.84716	7.76756	-6.05812	2.10865e-07	1.6556e-06	6.58929
		204014_at	DUSP4	1.84616	4.34694	4.95527	9.55536e-06	4.38391e-05	2.84383
		236513_at	PRELID2	-1.84605	5.92991	-5.24212	3.59196e-06	1.87458e-05	3.80105
		228400_at	SHROOM3	-1.84546	8.03747	-8.64517	2.55826e-11	7.93782e-10	15.5288
		207791_s_at	RAB1A	-1.84416	8.68739	-5.93219	3.27744e-07	2.39815e-06	6.15444
		1555716_a_at	CXADR	-1.8432	5.72147	-6.24355	1.10007e-07	9.60447e-07	7.23148
		213844_at	HOXA5	-1.84317	6.66778	-3.36783	0.00150851	0.00356772	-2.03288
		210512_s_at	VEGFA	1.84304	10.0422	8.4364	5.21818e-11	1.46595e-09	14.8203
		218507_at	HILPDA	1.84278	7.85379	5.33348	2.62372e-06	1.42786e-05	4.10898
		219558_at	ATP13A3	-1.84278	6.93285	-6.48116	4.77177e-08	4.67189e-07	8.05682
		218700_s_at	RAB29	1.84234	5.77627	8.50818	4.08205e-11	1.17863e-09	15.0643
		1559496_at	PPA2	1.84179	5.68171	8.55327	3.49947e-11	1.03436e-09	15.2174
		227107_at	PANX1	1.84105	7.14461	10.7605	2.44534e-14	1.93048e-12	22.442
		213446_s_at	IQGAP1	-1.84068	7.90741	-3.51727	0.000970233	0.00242543	-1.61531
		1553565_s_at	DDAH1	-1.84023	5.08927	-9.01536	7.30447e-12	2.69029e-10	16.7751
		209872_s_at	PKP3	-1.84002	6.10808	-7.69051	6.86533e-10	1.28579e-08	12.2602
		229310_at	KLHL29	1.83968	6.3806	5.76133	5.95262e-07	3.98474e-06	5.56662
		204989_s_at	ITGB4	-1.83928	6.35675	-5.97299	2.84127e-07	2.12556e-06	6.29522
		202145_at	LY6E	1.83898	7.62854	7.54708	1.132e-09	1.94488e-08	11.7638
		209098_s_at	JAG1	-1.83837	5.9382	-4.42364	5.6278e-05	0.000201583	1.11818
		204235_s_at	GULP1	-1.83722	6.22893	-3.5871	0.000786999	0.00201681	-1.41655
		220116_at	KCNN2	1.83719	4.04399	3.76827	0.000453263	0.00124385	-0.890659
		230375_at	PNISR	1.83673	4.9365	8.1363	1.46388e-10	3.51144e-09	13.7951
		36711_at	MAFF	1.83567	8.68194	6.54619	3.79605e-08	3.86363e-07	8.28304
		216264_s_at	LAMB2	1.83511	6.40629	8.99663	7.7801e-12	2.84308e-10	16.7124
		212122_at	RHOQ	1.83466	4.47706	7.42886	1.71093e-09	2.75486e-08	11.3539
		222666_s_at	RCL1	1.83386	6.78458	5.0081	7.98745e-06	3.74831e-05	3.01894
		207180_s_at	HTATIP2	-1.83367	8.91076	-11.2171	5.85793e-15	6.02208e-13	23.8618
		243589_at	KANSL1	1.83363	5.20356	7.117	5.10258e-09	7.00435e-08	10.2702
		207212_at	SLC9A3	-1.83355	4.45594	-8.02339	2.16219e-10	4.82747e-09	13.4076
		205997_at	ADAM28	-1.83331	5.81308	-4.81206	1.54938e-05	6.67793e-05	2.37216
		221610_s_at	STAP2	-1.83328	8.40249	-8.09702	1.67641e-10	3.93546e-09	13.6604
		204924_at	TLR2	1.83222	6.82305	6.77838	1.67723e-08	1.92995e-07	9.09133
		1562836_at	DDX6	-1.83155	5.21139	-4.01177	0.000212023	0.000642007	-0.162391
		239380_at	LINC01554	1.83088	4.10119	3.61146	0.000731245	0.00189077	-1.34668
		200769_s_at	MAT2A	-1.83086	6.50219	-6.16301	1.45961e-07	1.21862e-06	6.95229
		1555106_a_at	CTDSPL2	-1.83048	4.79535	-8.19189	1.20857e-10	2.97531e-09	13.9856
		1552627_a_at	ARHGAP5	-1.8296	5.68191	-6.94306	9.39978e-09	1.16779e-07	9.6648
		204140_at	TPST1	1.82954	5.51153	6.508	4.34189e-08	4.30965e-07	8.15017
		236098_at	SMIM6	-1.82913	6.44958	-11.0102	1.11556e-14	1.01815e-12	23.2219
		202101_s_at	RALB	-1.82909	7.22386	-11.0494	9.8698e-15	9.18726e-13	23.3436
		241031_at	C2CD4A	1.82893	5.18271	3.26194	0.00205062	0.0046596	-2.32204
		230624_at	SLC25A27	1.82874	5.24378	6.72471	2.02569e-08	2.25331e-07	8.90446
		235798_at	TMEM170B	1.82696	4.22394	5.87891	3.94863e-07	2.80163e-06	5.97085
		211385_x_at	SULT1A2	-1.82565	8.38935	-6.78931	1.61393e-08	1.86745e-07	9.12942
		216511_s_at	TCF7L2	-1.82552	8.05983	-5.64062	9.06229e-07	5.70126e-06	5.15308
		222040_at	HNRNPA1	1.82497	6.42579	8.95816	8.8575e-12	3.15723e-10	16.5834
		211712_s_at	ANXA9	1.82434	5.29329	5.34685	2.50562e-06	1.37076e-05	4.15416
		201768_s_at	CLINT1	-1.82202	8.32179	-8.95438	8.97107e-12	3.18498e-10	16.5708
		226811_at	TENT5C	-1.8218	7.32917	-5.02325	7.58667e-06	3.59086e-05	3.06926
		214467_at	GPR65	1.82164	5.09714	5.67446	8.05616e-07	5.16378e-06	5.26884
		202990_at	PYGL	1.82067	6.72658	4.19069	0.000119868	0.000391471	0.386924
		238736_at	REV3L	1.81998	5.05147	11.6386	1.60385e-15	1.97421e-13	25.1481
		231008_at	UNC5CL	1.81993	6.12081	6.65301	2.60694e-08	2.79838e-07	8.6548
		236953_s_at	NHLRC3	1.8191	4.25592	7.5646	1.06484e-09	1.84987e-08	11.8245
		205786_s_at	ITGAM	1.81862	5.79009	5.38938	2.16388e-06	1.20796e-05	4.29802
		218574_s_at	LMCD1	1.81713	6.33487	6.5887	3.26875e-08	3.40905e-07	8.43097
		238987_at	B4GALT1	1.81694	4.46697	7.36104	2.16908e-09	3.3634e-08	11.1185
		213864_s_at	NAP1L1	1.81587	10.2318	8.92607	9.87037e-12	3.46482e-10	16.4758
		223273_at	GON7	-1.81578	6.7596	-11.0604	9.53757e-15	8.92239e-13	23.3776
		222458_s_at	AKIRIN1	-1.81513	5.85956	-5.77027	5.76998e-07	3.88053e-06	5.5973
		220291_at	GDPD2	-1.81474	6.04843	-12.2891	2.27252e-16	3.93692e-14	27.087
		227297_at	ITGA9	1.81451	6.80925	4.10125	0.000159604	0.000500871	0.110896
		227867_at	TRABD2A	-1.81409	7.83209	-4.14901	0.000137017	0.000438971	0.257948
		208131_s_at	PTGIS	1.81325	7.11463	4.78288	1.7089e-05	7.24961e-05	2.27665
		212925_at	MISP	-1.81107	9.58981	-5.13216	5.23435e-06	2.5998e-05	3.4323
		205431_s_at	BMP5	-1.81094	5.18564	-7.40914	1.83309e-09	2.91433e-08	11.2855
		203576_at	BCAT2	-1.81092	7.29912	-12.269	2.41232e-16	4.10313e-14	27.0278
		203225_s_at	RFK	-1.81053	8.38218	-11.1829	6.51345e-15	6.55197e-13	23.7564
		225320_at	MCU	-1.80883	8.03122	-8.87473	1.174e-11	4.05269e-10	16.3033
		203485_at	RTN1	1.80803	4.55976	5.74044	6.40234e-07	4.24629e-06	5.49493
		238625_at	FYB2	1.80729	3.83491	3.30372	0.0018177	0.00419504	-2.20862
		1553725_s_at	ZNF644	-1.80693	5.69272	-5.74906	6.21267e-07	4.13515e-06	5.52453
		213222_at	PLCB1	1.80658	7.11051	5.18206	4.41311e-06	2.23925e-05	3.59938
		210701_at	CFDP1	1.80578	5.37754	6.96412	8.72905e-09	1.09906e-07	9.73814
		204934_s_at	HPN	1.80577	5.34806	3.76148	0.00046284	0.00126586	-0.910636
		235904_at	UGT3A1	1.80544	4.53428	3.7261	0.00051593	0.00139274	-1.01433
		223239_at	GSKIP	-1.80484	9.98806	-8.24957	9.90875e-11	2.5121e-09	14.1829
		201867_s_at	TBL1X	1.8034	5.95882	5.06114	6.66906e-06	3.2151e-05	3.1953
		222752_s_at	PACC1	1.80313	6.35891	9.41611	1.91168e-12	8.5364e-11	18.1082
		204686_at	IRS1	1.80228	7.17526	5.88881	3.81432e-07	2.72389e-06	6.00495
		221643_s_at	RERE	-1.80061	5.19673	-12.0856	4.16327e-16	6.33292e-14	26.4865
		203896_s_at	PLCB4	-1.80029	7.82172	-2.73111	0.00882783	0.0167584	-3.67791
		225265_at	RBMS1	1.80011	6.04082	5.19744	4.18677e-06	2.1362e-05	3.65094
		239093_at	HOGA1	1.80001	4.83018	3.86756	0.000333313	0.000952832	-0.596545
		219180_s_at	PEX26	-1.79986	6.52402	-10.5842	4.27669e-14	3.17527e-12	21.8865
		220186_s_at	CDHR2	-1.79843	7.2452	-6.41387	6.04583e-08	5.71012e-07	7.82288
		213920_at	CUX2	1.79792	4.00283	3.60786	0.000739225	0.00190929	-1.35701
		227534_at	PRXL2C	1.79773	6.05481	9.39707	2.03657e-12	9.00807e-11	18.0452
		202421_at	IGSF3	-1.79684	6.92283	-6.93032	9.83012e-09	1.214e-07	9.62045
		210328_at	GNMT	1.79659	5.03874	2.72746	0.00891263	0.0168883	-3.68666
		210004_at	OLR1	1.7958	3.65007	4.61902	2.95365e-05	0.00011605	1.744
		202226_s_at	CRK	-1.79529	7.80086	-6.12155	1.68818e-07	1.36973e-06	6.80871
		215888_at	PDS5B	1.79469	4.64592	7.40865	1.83624e-09	2.91433e-08	11.2838
		206325_at	SERPINA6	1.79445	6.30166	3.06696	0.00356183	0.00754977	-2.83891
		203109_at	UBE2M	-1.79424	6.92037	-6.05875	2.104e-07	1.65333e-06	6.59147
		205499_at	SRPX2	1.79314	6.39986	3.99745	0.000221836	0.000667935	-0.205874
		220330_s_at	SAMSN1	1.79187	5.85132	3.69229	0.00057212	0.00152354	-1.11295
		209016_s_at	KRT7	1.79058	5.21228	4.50023	4.37575e-05	0.000163088	1.36222
		227751_at	PDCD5	1.78815	4.81748	8.40754	5.76037e-11	1.59906e-09	14.722
		202199_s_at	SRPK1	-1.78813	7.12167	-6.65853	2.55679e-08	2.75245e-07	8.67402
		226777_at	ADAM12	1.78724	4.67166	3.79523	0.000417114	0.00115807	-0.811211
		206606_at	LIPC	1.78591	5.01331	3.52326	0.00095303	0.00238768	-1.59834
		204116_at	IL2RG	-1.78564	8.33345	-5.48039	1.57991e-06	9.24044e-06	4.6068
		219326_s_at	B3GNT2	-1.78552	6.2624	-6.71976	2.06132e-08	2.29158e-07	8.88721
		239954_at	ZNF160	1.78507	4.25904	6.61395	2.99089e-08	3.14527e-07	8.51886
		1554195_a_at	C5orf46	1.78498	4.6875	5.18475	4.37263e-06	2.22134e-05	3.6084
		226499_at	NRARP	-1.78339	8.71163	-6.98879	8.00418e-09	1.02085e-07	9.82404
		1559038_at	SEPTIN2	1.78298	6.23227	7.93647	2.92137e-10	6.22538e-09	13.1087
		224458_at	PGAP4	-1.78063	6.98295	-5.76227	5.93308e-07	3.97308e-06	5.56986
		204428_s_at	LCAT	1.77981	4.82137	3.9531	0.000255079	0.000756465	-0.339998
		230748_at	SLC16A6	1.77906	4.31855	5.58815	1.08744e-06	6.68178e-06	4.97384
		226534_at	KITLG	-1.77818	8.02376	-5.63186	9.3425e-07	5.85392e-06	5.12313
		224252_s_at	FXYD5	1.77706	7.61508	6.67023	2.45368e-08	2.64601e-07	8.71476
		1555827_at	CCNL1	1.77678	4.29305	7.58282	9.99253e-10	1.7555e-08	11.8876
		215300_s_at	FMO5	-1.7767	5.86901	-3.8145	0.000392991	0.00109925	-0.754229
		226997_at	ADAMTS12	1.77562	6.184	6.03363	2.29762e-07	1.78227e-06	6.50464
		1554168_a_at	SH3KBP1	-1.77488	9.26523	-5.32384	2.71229e-06	1.46965e-05	4.07642
		230175_s_at	DCBLD2	1.77486	4.86546	4.09852	0.000160997	0.000504651	0.102525
		206097_at	SLC22A18AS	-1.77443	6.784	-11.2608	5.11583e-15	5.40775e-13	23.9963
		223423_at	GPR160	-1.77416	9.60909	-3.62095	0.000710572	0.00184445	-1.3194
		213325_at	NECTIN3	-1.77319	6.4396	-7.39678	1.91407e-09	3.0145e-08	11.2426
		217309_s_at	VPS26C	-1.77298	5.9446	-12.2199	2.79042e-16	4.62025e-14	26.8834
		204464_s_at	EDNRA	1.77262	6.76527	3.70626	0.000548231	0.00146937	-1.07227
		218340_s_at	UBA6	-1.77233	6.353	-4.36609	6.79258e-05	0.000237728	0.935953
		216598_s_at	CCL2	1.7722	7.48536	3.82138	0.000384705	0.00108011	-0.733839
		218910_at	ANO10	-1.77183	7.60314	-10.233	1.31707e-13	8.18686e-12	20.7683
		235350_at	C4orf19	-1.77097	6.56713	-5.64579	8.90086e-07	5.6148e-06	5.17076
		212950_at	ADGRF5	1.77074	6.25162	5.625	9.56793e-07	5.98116e-06	5.09969
		236754_at	PPP1R2	1.77032	5.41494	8.44538	5.06028e-11	1.42373e-09	14.8508
		239647_at	CHST13	1.76921	4.95474	5.20823	4.03479e-06	2.07224e-05	3.68716
		230102_at	ETV5	1.7682	4.75009	6.67454	2.41678e-08	2.61375e-07	8.72975
		1557828_a_at	TMEM267	1.76798	4.78891	6.39858	6.37968e-08	5.98015e-07	7.76975
		206765_at	KCNJ2	-1.7678	6.92799	-5.90114	3.6534e-07	2.62702e-06	6.04742
		227340_s_at	RGMB	-1.76737	5.92976	-3.8762	0.000324464	0.000930463	-0.570765
		229560_at	TLR8	1.76677	4.64423	4.67588	2.44441e-05	9.88864e-05	1.92806
		220335_x_at	CES3	-1.76599	7.24039	-6.48192	4.7591e-08	4.66193e-07	8.05945
		204032_at	BCAR3	-1.76569	6.49869	-10.4527	6.50588e-14	4.49169e-12	21.4695
		221748_s_at	TNS1	1.76478	7.92257	4.44342	5.27447e-05	0.000190481	1.18103
		230991_at	LOC102724156	-1.76064	4.50324	-12.9128	3.67318e-17	7.63613e-15	28.8931
		222699_s_at	PLEKHF2	-1.75929	7.17737	-7.22323	3.51508e-09	5.06783e-08	10.6397
		228176_at	S1PR3	1.75922	6.05911	5.47637	1.60209e-06	9.35552e-06	4.59311
		233030_at	PNPLA3	1.75741	5.18568	4.39003	6.2819e-05	0.000221947	1.01164
		233527_at	LOC101929340	-1.75502	3.809	-10.787	2.24916e-14	1.79071e-12	22.5252
		214959_s_at	API5	-1.75411	6.61435	-7.14446	4.63366e-09	6.45538e-08	10.3658
		201951_at	ALCAM	1.7538	6.77242	5.26431	3.32844e-06	1.75646e-05	3.87572
		227997_at	IL17RD	1.75316	5.24782	3.72683	0.000514783	0.00139018	-1.01221
		221911_at	ETV1	1.75201	4.31488	5.26903	3.27495e-06	1.73238e-05	3.8916
		243386_at	CASZ1	-1.75188	5.35808	-6.77385	1.70414e-08	1.95491e-07	9.07557
		222731_at	ZDHHC2	-1.75008	7.52253	-5.14837	4.9522e-06	2.47743e-05	3.48653
		207007_at	NR1I3	1.74988	4.42536	3.31349	0.00176701	0.00409218	-2.18199
		239761_at	GCNT1	-1.7494	6.57235	-5.66825	8.23185e-07	5.24667e-06	5.24761
		208937_s_at	ID1	-1.74894	10.2835	-3.9986	0.000221033	0.000665732	-0.20239
		223692_at	NMNAT1	-1.74878	5.98369	-10.6347	3.64206e-14	2.73667e-12	22.0461
		204724_s_at	COL9A3	1.74716	6.12485	3.15152	0.00280943	0.00613713	-2.6173
		219734_at	SIDT1	-1.7468	5.88277	-5.7868	5.44668e-07	3.68829e-06	5.65407
		224995_at	SPIRE1	1.74543	6.29564	5.89756	3.69943e-07	2.654e-06	6.03508
		1559977_a_at	SLC25A34	-1.74498	5.71644	-10.5296	5.08833e-14	3.66164e-12	21.7138
		219657_s_at	KLF3	-1.74435	7.10049	-10.776	2.32887e-14	1.84632e-12	22.4905
		239891_x_at	RAB12	1.74368	5.89255	6.69911	2.21659e-08	2.42955e-07	8.81532
		219955_at	L1TD1	-1.74201	4.48082	-6.57319	3.45214e-08	3.57638e-07	8.37697
		201411_s_at	PLEKHB2	-1.74189	7.8761	-7.63451	8.34456e-10	1.50847e-08	12.0665
		203276_at	LMNB1	-1.74186	7.49514	-5.45147	1.74617e-06	1.00836e-05	4.50855
		202283_at	SERPINF1	1.74129	8.56082	3.28541	0.00191653	0.00439375	-2.25844
		222502_s_at	UFM1	-1.74093	7.237	-7.66183	7.58655e-10	1.39161e-08	12.161
		201428_at	CLDN4	-1.73866	8.50477	-3.15648	0.00277031	0.00606227	-2.60418
		210715_s_at	SPINT2	-1.73861	9.97695	-4.10467	0.000157874	0.000496107	0.121397
		216591_s_at	SDHC	-1.7386	7.95662	-4.9638	9.28322e-06	4.277e-05	2.87205
		215175_at	PCNX1	1.73857	3.89669	7.78257	4.98385e-10	9.74376e-09	12.5782
		213427_at	RPP40	1.73843	6.9087	8.22585	1.07515e-10	2.69927e-09	14.1018
		230707_at	SORL1	1.73773	6.13951	5.06856	6.50276e-06	3.1471e-05	3.22
		202371_at	TCEAL4	1.73683	8.67603	7.51253	1.27713e-09	2.13922e-08	11.6441
		235421_at	MAP3K8	1.73515	4.76017	10.2909	1.09306e-13	7.03109e-12	20.9537
		229777_at	CLRN3	-1.73501	9.77248	-6.1426	1.56796e-07	1.29349e-06	6.88162
		217678_at	SLC7A11	1.73446	4.61473	3.85257	0.000349228	0.000991961	-0.641221
		223251_s_at	ANKRD10	1.73383	8.17859	5.86875	4.09124e-07	2.88364e-06	5.9359
		228628_at	SRGAP2C	1.73317	6.04584	8.23255	1.05066e-10	2.65289e-09	14.1247
		202660_at	ITPR2	1.73267	6.01466	4.11688	0.000151842	0.000480298	0.158927
		226950_at	ACVRL1	-1.73172	7.336	-7.10805	5.26528e-09	7.19601e-08	10.2391
		203256_at	CDH3	1.73082	6.95575	4.37046	6.69645e-05	0.000234758	0.949754
		209160_at	AKR1C3	-1.73061	9.7282	-3.61969	0.000713274	0.00185069	-1.32301
		202545_at	PRKCD	-1.73007	7.08052	-7.40028	1.89077e-09	2.98534e-08	11.2548
		228469_at	PPID	-1.72965	6.3238	-3.92923	0.000274914	0.000805834	-0.411867
		1556053_at	DNAJC7	1.72904	5.13728	8.81589	1.4327e-11	4.82987e-10	16.1053
		203672_x_at	TPMT	-1.72889	8.1438	-9.16907	4.3591e-12	1.69561e-10	17.2885
		209866_s_at	ADGRL3	-1.72752	3.789	-9.18113	4.18642e-12	1.64209e-10	17.3286
		1563497_at	USP25	1.7271	4.50387	6.90279	1.08292e-08	1.32255e-07	9.52457
		219386_s_at	SLAMF8	1.72704	5.46482	4.06943	0.000176613	0.00054736	0.0133922
		206153_at	CYP4F11	1.72696	4.31728	4.55615	3.63815e-05	0.000139288	1.54145
		238070_at	CHD1L	1.72616	5.37491	10.7352	2.64946e-14	2.07411e-12	22.3624
		219667_s_at	BANK1	-1.72528	4.2315	-5.95267	3.05075e-07	2.26506e-06	6.22509
		205049_s_at	CD79A	-1.72527	5.7827	-9.01341	7.35274e-12	2.69745e-10	16.7686
		53720_at	SHFL	1.72521	6.9394	6.14728	1.54246e-07	1.27584e-06	6.8978
		213348_at	CDKN1C	1.72474	6.16601	4.77156	1.77507e-05	7.48008e-05	2.23963
		1558692_at	GLMP	1.72451	4.63316	6.77968	1.66954e-08	1.92347e-07	9.09588
		212601_at	ZZEF1	-1.72412	7.83608	-13.5822	5.48712e-18	1.36885e-15	30.7748
		215299_x_at	SULT1A1	-1.72409	9.25986	-6.45977	5.14464e-08	4.9822e-07	7.98244
		206715_at	TFEC	1.72362	3.92954	5.69787	7.42573e-07	4.8208e-06	5.349
		222310_at	SCAF4	1.72327	4.4753	8.70043	2.11986e-11	6.75682e-10	15.7157
		226010_at	SLC25A23	-1.72276	7.44421	-11.4514	2.84352e-15	3.22438e-13	24.5796
		213817_at	IRAK3	1.72198	3.71068	4.64243	2.73252e-05	0.000108812	1.81967
		225412_at	TMEM87B	-1.72088	7.99598	-6.06448	2.0622e-07	1.62526e-06	6.61126
		222538_s_at	APPL1	-1.72067	6.63975	-6.5449	3.81337e-08	3.87762e-07	8.27854
		205544_s_at	CR2	-1.71717	4.006	-6.16434	1.4528e-07	1.21565e-06	6.9569
		1553693_s_at	CBR4	1.71717	5.67396	8.11615	1.56927e-10	3.72129e-09	13.7261
		209008_x_at	KRT8	-1.71654	11.3731	-5.22449	3.816e-06	1.97122e-05	3.74177
		214671_s_at	ABR	-1.71569	6.58283	-10.1468	1.74035e-13	1.02589e-11	20.4912
		218177_at	CHMP1B	-1.71549	6.77862	-9.73754	6.60972e-13	3.36054e-11	19.1643
		213939_s_at	RUFY3	1.71503	6.82091	8.35432	6.91374e-11	1.8559e-09	14.5406
		233480_at	TMEM43	1.71473	4.40189	9.58397	1.09621e-12	5.24759e-11	18.6612
		228073_at	NANP	1.7144	7.00611	7.56099	1.07833e-09	1.87157e-08	11.812
		207584_at	LPA	1.71419	3.40332	3.24408	0.00215854	0.0048698	-2.37023
		222380_s_at	PDCD6	1.71378	6.58351	6.38181	6.76717e-08	6.26346e-07	7.71148
		244804_at	SQSTM1	1.71377	6.20588	7.8848	3.49454e-10	7.25832e-09	12.9308
		239757_at	ZFAND6	1.71324	5.63232	7.24456	3.26183e-09	4.74502e-08	10.7139
		219060_at	WDYHV1	1.71281	7.13041	6.32801	8.17598e-08	7.38641e-07	7.52461
		216971_s_at	PLEC	-1.71264	6.2688	-6.47152	4.9364e-08	4.81042e-07	8.02329
		218935_at	EHD3	1.71245	5.64074	6.07704	1.97334e-07	1.56313e-06	6.65471
		221423_s_at	YIPF5	-1.71077	7.27606	-5.29979	2.94636e-06	1.57639e-05	3.99525
		1555565_s_at	TAPBP	-1.70956	6.2708	-6.33405	8.00446e-08	7.24545e-07	7.54555
		213059_at	CREB3L1	-1.70887	8.01428	-5.77051	5.76505e-07	3.8786e-06	5.59814
		229272_at	FNBP4	1.70787	5.66424	6.57566	3.42221e-08	3.55128e-07	8.38559
		222236_s_at	ASAP3	-1.70769	6.38181	-11.8099	9.53773e-16	1.30444e-13	25.664
		231871_at	GPR180	1.70714	5.74261	10.2842	1.11686e-13	7.1563e-12	20.9322
		210950_s_at	FDFT1	-1.70677	9.58702	-7.15017	4.54175e-09	6.34394e-08	10.3857
		208478_s_at	BAX	-1.70664	6.00281	-5.72344	6.79293e-07	4.47205e-06	5.43665
		206430_at	CDX1	-1.70653	8.9803	-6.01803	2.42671e-07	1.86233e-06	6.45073
		225016_at	APCDD1	1.7059	7.69222	2.80146	0.00733445	0.0142515	-3.50785
		219858_s_at	MFSD6	-1.70396	5.55866	-5.05028	6.92033e-06	3.31488e-05	3.15914
		204042_at	WASF3	1.70371	5.32593	3.7487	0.000481384	0.00130988	-0.948161
		1559739_at	CHPT1	1.70361	4.39844	6.74006	1.91926e-08	2.15932e-07	8.95789
		210517_s_at	AKAP12	1.70329	7.39782	3.77503	0.000443932	0.00122218	-0.87078
		204344_s_at	SEC23A	-1.70247	7.11502	-7.33324	2.39075e-09	3.66046e-08	11.022
		232489_at	TRMT13	1.70172	4.89541	7.98707	2.45171e-10	5.39031e-09	13.2828
		211797_s_at	NFYC	-1.70083	5.78811	-6.81447	1.4773e-08	1.73402e-07	9.21701
		212041_at	ATP6V0D1	-1.70052	9.27965	-8.9678	8.57401e-12	3.07907e-10	16.6158
		222449_at	PMEPA1	1.69993	8.94155	3.23892	0.00219072	0.00493489	-2.38412
		201627_s_at	INSIG1	1.69941	7.9993	4.20607	0.000114085	0.000374546	0.434648
		233647_s_at	CDADC1	1.69883	6.7552	8.13535	1.4687e-10	3.51848e-09	13.7919
		202843_at	DNAJB9	1.69833	6.11151	5.99745	2.6081e-07	1.981e-06	6.37964
		203708_at	PDE4B	1.69814	6.12743	4.71488	2.14604e-05	8.82083e-05	2.05477
		204864_s_at	IL6ST	-1.69658	4.96668	-4.42788	5.55011e-05	0.000199199	1.13165
		227929_at	LIN7A	1.69618	4.9677	3.85067	0.000351288	0.000997056	-0.646853
		201466_s_at	JUN	1.69598	8.99053	7.02412	7.07e-09	9.24387e-08	9.94701
		219383_at	PRR5L	-1.69494	6.5682	-6.05718	2.11562e-07	1.65828e-06	6.58604
		219038_at	MORC4	1.69461	6.66373	6.96873	8.58883e-09	1.08506e-07	9.75419
		1558953_s_at	CEP164	1.69441	7.32111	7.8837	3.50786e-10	7.26831e-09	12.927
		220917_s_at	WDR19	1.69439	5.9381	7.5526	1.11039e-09	1.91478e-08	11.7829
		223699_at	CNDP1	1.69428	4.42115	2.938	0.00508106	0.0103009	-3.16905
		200923_at	LGALS3BP	-1.69402	10.3026	-5.76648	5.84672e-07	3.92227e-06	5.58429
		241751_at	OFD1	1.69372	4.31702	7.55839	1.08818e-09	1.88343e-08	11.803
		201012_at	ANXA1	1.69266	8.4406	3.76143	0.000462913	0.00126587	-0.910785
		229635_at	LINC01094	1.69189	3.61468	4.39021	6.27837e-05	0.00022189	1.01219
		217504_at	ABCA6	1.69179	3.98009	3.43344	0.0012442	0.00301151	-1.85089
		223605_at	SLC25A18	1.69092	4.46283	3.24942	0.00212572	0.00480747	-2.35584
		223784_at	CLTRN	1.69031	3.7932	3.26383	0.00203947	0.00463876	-2.31691
		206068_s_at	ACADL	1.69005	3.9233	3.68945	0.000577106	0.00153572	-1.12123
		224998_at	CMTM4	-1.68996	8.41693	-4.91968	1.07785e-05	4.87115e-05	2.72621
		228503_at	RPS6KA6	-1.68989	5.63585	-5.8792	3.94464e-07	2.80092e-06	5.97185
		210930_s_at	ERBB2	-1.68919	4.39687	-6.25686	1.04985e-07	9.23931e-07	7.27763
		202995_s_at	FBLN1	-1.68858	6.10998	-3.26316	0.00204342	0.00464604	-2.31873
		224348_s_at	HOTS	1.68838	4.39043	5.55327	1.22737e-06	7.40777e-06	4.85487
		226722_at	FAM20C	1.68789	6.13553	5.5581	1.20698e-06	7.30589e-06	4.87133
		238886_at	TMED10	1.68749	4.36977	9.8597	4.42869e-13	2.354e-11	19.5625
		228222_at	PPP1CB	-1.68739	10.7145	-5.56035	1.19757e-06	7.25603e-06	4.87902
		212460_at	SPTSSA	-1.68735	8.97382	-8.55889	3.43299e-11	1.01954e-09	15.2365
		223385_at	CYP2S1	-1.68734	7.13566	-4.3233	7.80821e-05	0.000268996	0.801091
		202784_s_at	NNT	-1.68618	6.91117	-4.63974	2.75707e-05	0.000109662	1.81097
		228505_s_at	TMEM170A	-1.6861	5.86855	-6.91335	1.04345e-08	1.27852e-07	9.56134
		208244_at	BMP3	-1.68609	4.48537	-13.4961	6.98547e-18	1.67562e-15	30.536
		222399_s_at	TM9SF3	-1.68524	10.5289	-7.05486	6.34639e-09	8.41537e-08	10.054
		239246_at	FARP1	1.68497	7.29512	4.99036	8.48357e-06	3.95534e-05	2.96005
		201732_s_at	CLCN3	-1.68355	7.22595	-5.30096	2.93449e-06	1.57049e-05	3.99921
		222571_at	ST6GALNAC6	-1.68352	6.30743	-8.4845	4.42634e-11	1.26438e-09	14.9838
		215933_s_at	HHEX	1.68328	4.32687	3.81942	0.000387047	0.00108571	-0.739649
		202543_s_at	GMFB	-1.6832	8.05109	-7.67393	7.27351e-10	1.34208e-08	12.2029
		228608_at	NALCN	1.68081	3.65095	4.47591	4.74041e-05	0.000174421	1.28456
		211622_s_at	ARF3	-1.68077	7.39225	-9.09345	5.61772e-12	2.12338e-10	17.0362
		210889_s_at	FCGR2B	1.68041	5.82088	3.79494	0.000417479	0.00115873	-0.812046
		226269_at	GDAP1	1.67962	4.91119	5.0728	6.40941e-06	3.10593e-05	3.23414
		201167_x_at	ARHGDIA	-1.67918	6.15478	-7.15921	4.40003e-09	6.18517e-08	10.4171
		235296_at	EIF5A2	1.67851	4.7652	6.29557	9.16343e-08	8.17976e-07	7.41197
		213125_at	OLFML2B	1.67812	5.84	4.47683	4.72614e-05	0.000174033	1.28748
		228771_at	GRK3	1.67692	6.20007	5.64839	8.82063e-07	5.57424e-06	5.17966
		219404_at	EPS8L3	-1.67659	8.54586	-3.5998	0.000757442	0.00194988	-1.38016
		222474_s_at	TOMM22	-1.67655	7.99536	-8.85853	1.24014e-11	4.25745e-10	16.2488
		205125_at	PLCD1	-1.6757	7.51889	-10.8904	1.62405e-14	1.37493e-12	22.8487
		218261_at	AP1M2	-1.67417	8.0429	-4.77602	1.74874e-05	7.39242e-05	2.25419
		203638_s_at	FGFR2	-1.67389	6.95934	-4.20146	0.000115789	0.000379274	0.420341
		202341_s_at	TRIM2	-1.67327	8.66519	-3.91913	0.000283747	0.000827964	-0.442206
		211150_s_at	DLAT	-1.67248	7.34192	-7.10066	5.40373e-09	7.33699e-08	10.2134
		235911_at	MELTF	1.67247	7.45076	3.25848	0.00207111	0.00470102	-2.33138
		218748_s_at	EXOC5	-1.67156	5.93665	-4.93481	1.02407e-05	4.65403e-05	2.77618
		228598_at	DPP10	-1.67134	3.30788	-7.02214	7.11923e-09	9.29524e-08	9.94014
		235429_at	EIF3E	1.67072	5.42096	7.11397	5.15701e-09	7.0687e-08	10.2597
		242201_at	PMS2P5	1.67034	4.58403	6.10007	1.82023e-07	1.45977e-06	6.7344
		209184_s_at	IRS2	1.66792	8.06555	5.34884	2.48853e-06	1.36261e-05	4.16087
		207030_s_at	CSRP2	1.66696	6.80707	5.40974	2.01703e-06	1.13671e-05	4.36699
		210102_at	VWA5A	-1.66687	6.42327	-5.26572	3.31243e-06	1.74974e-05	3.88045
		218966_at	MYO5C	-1.66625	8.68833	-5.62532	9.55725e-07	5.97648e-06	5.10079
		227934_at	KPNA5	1.66527	5.98967	7.57768	1.01733e-09	1.7789e-08	11.8698
		201925_s_at	CD55	1.66518	8.35776	4.50787	4.26688e-05	0.000159667	1.38667
		207052_at	HAVCR1	-1.66479	3.5989	-6.85179	1.29558e-08	1.54005e-07	9.34699
		213664_at	SLC1A1	-1.66472	7.62925	-3.52846	0.000938358	0.00235565	-1.58362
		223289_s_at	USP38	-1.66443	7.41409	-6.26084	1.03526e-07	9.12372e-07	7.29146
		203126_at	IMPA2	-1.664	8.07718	-7.40861	1.83645e-09	2.91433e-08	11.2837
		206753_at	RDH16	1.6639	5.72289	3.28853	0.00189933	0.00435923	-2.24996
		235583_at	ILDR1	-1.66332	6.28724	-7.23245	3.40334e-09	4.93233e-08	10.6718
		210146_x_at	LILRB2	1.66253	3.73744	4.51577	4.15725e-05	0.000156333	1.41194
		229030_at	CAPN8	-1.66252	6.17846	-3.10383	0.00321303	0.00690986	-2.74277
		233609_at	PTPRK	1.66219	4.16584	7.29979	2.68792e-09	4.04593e-08	10.9058
		213154_s_at	BICD2	1.66211	7.11941	9.2787	3.0211e-12	1.24779e-10	17.6531
		227742_at	CLIC6	-1.66193	5.20575	-4.30922	8.17366e-05	0.00027968	0.756844
		203892_at	WFDC2	-1.66106	6.96514	-4.49319	4.47841e-05	0.000166087	1.33972
		239319_at	LINC00992	-1.65988	5.65177	-5.50696	1.44106e-06	8.52423e-06	4.69716
		210895_s_at	CD86	1.6598	5.53502	4.34134	7.36326e-05	0.000255455	0.857863
		224707_at	CYSTM1	-1.65937	10.1148	-7.05594	6.32249e-09	8.39558e-08	10.0578
		218361_at	GOLPH3L	-1.65885	8.85933	-8.22556	1.07625e-10	2.69927e-09	14.1008
		204491_at	PDE4D	-1.65878	6.31127	-7.57376	1.03136e-09	1.80175e-08	11.8562
		230742_at	RBM5	1.65858	4.45069	7.95663	2.72426e-10	5.88579e-09	13.1781
		222816_s_at	ZCCHC2	1.65843	5.96964	4.36077	6.9116e-05	0.000241442	0.919135
		213022_s_at	UTRN	-1.65804	6.04387	-5.76889	5.79779e-07	3.89643e-06	5.59256
		230573_at	SGK2	-1.65803	5.97562	-5.08204	6.21079e-06	3.02299e-05	3.26493
		203118_at	PCSK7	-1.65801	7.82609	-10.9431	1.37648e-14	1.18682e-12	23.0131
		227476_at	LPGAT1	1.65766	7.20777	9.21791	3.70159e-12	1.46731e-10	17.451
		218111_s_at	CMAS	-1.65753	7.91743	-7.14289	4.65934e-09	6.48151e-08	10.3603
		202638_s_at	ICAM1	1.65747	5.66316	4.40856	5.91258e-05	0.000210987	1.07034
		212561_at	DENND5A	1.65709	7.1066	8.53994	3.66243e-11	1.07912e-09	15.1722
		243496_at	RAB18	1.65708	4.61589	11.0647	9.41025e-15	8.89221e-13	23.3909
		204932_at	TNFRSF11B	1.65648	4.72159	4.10069	0.000159887	0.000501592	0.109188
		226682_at	RORA	1.65473	5.90059	3.17313	0.00264269	0.00582282	-2.56003
		211272_s_at	DGKA	-1.65454	4.83178	-7.42472	1.73583e-09	2.78536e-08	11.3396
		219584_at	PLA1A	1.65438	5.14637	4.41028	5.87948e-05	0.000209853	1.07578
		227379_at	MBOAT1	-1.65361	6.92543	-7.13461	4.79665e-09	6.63797e-08	10.3315
		202721_s_at	GFPT1	-1.6532	8.93776	-6.50858	4.33311e-08	4.30321e-07	8.15218
		204468_s_at	TIE1	1.653	4.71118	6.25342	1.06259e-07	9.32946e-07	7.26572
		239752_at	CECR2	1.65271	3.95043	4.34082	7.37573e-05	0.000255745	0.856226
		226115_at	AHCTF1	1.6518	6.61579	8.74749	1.80671e-11	5.8891e-10	15.8747
		243683_at	MORF4L2	1.65168	4.11184	4.94687	9.83114e-06	4.49623e-05	2.81604
		225150_s_at	RTKN	1.65143	7.26187	8.04104	2.03418e-10	4.62448e-09	13.4683
		230793_at	CARMIL1	-1.65066	7.23412	-3.91962	0.000283314	0.000827087	-0.44074
		226769_at	FIBIN	1.64978	5.11131	4.07878	0.000171441	0.000533455	0.042001
		226760_at	MBTPS2	1.64943	8.33759	9.30064	2.80781e-12	1.16743e-10	17.7259
		213316_at	JCAD	1.64935	4.03256	4.85571	1.33765e-05	5.87732e-05	2.51546
		234584_s_at	ATE1	-1.64839	6.20362	-9.86191	4.39673e-13	2.34367e-11	19.5697
		228275_at	LINC00888	1.64826	5.1092	8.30903	8.07689e-11	2.12544e-09	14.3861
		239392_s_at	POGK	1.64707	5.76442	5.70109	7.34275e-07	4.77854e-06	5.36006
		205361_s_at	PFDN4	1.64656	9.42194	6.20524	1.25848e-07	1.07468e-06	7.09865
		204041_at	MAOB	1.64598	6.94504	3.44074	0.00121769	0.00295651	-1.83051
		211303_x_at	FOLH1B	1.64492	3.99098	3.82826	0.000376589	0.0010605	-0.713435
		220603_s_at	MCTP2	-1.64411	5.86924	-7.58503	9.91595e-10	1.74538e-08	11.8952
		227080_at	ZNF697	1.64386	6.30986	6.15748	1.48821e-07	1.23792e-06	6.93314
		212651_at	RHOBTB1	1.64348	6.26955	4.87748	1.24298e-05	5.51619e-05	2.58707
		209529_at	PLPP2	-1.64179	7.20695	-4.53251	3.93382e-05	0.000149021	1.46557
		220477_s_at	TMEM230	-1.64102	8.32944	-3.75437	0.000473063	0.00128948	-0.931506
		206115_at	EGR3	1.64089	5.52541	4.29947	8.43628e-05	0.000287614	0.726259
		225710_at	GNB4	1.64061	7.20502	4.212	0.000111927	0.000368493	0.45309
		235611_at	SREK1	1.64006	4.41369	8.53369	3.74135e-11	1.09719e-09	15.151
		227135_at	NAAA	-1.63972	7.49348	-6.30599	8.83409e-08	7.92738e-07	7.44813
		225656_at	EFHC1	1.63889	6.05143	7.44223	1.63275e-09	2.64034e-08	11.4003
		209453_at	SLC9A1	-1.63881	7.16547	-14.0224	1.61992e-18	5.1075e-16	31.9807
		237017_s_at	LOC102723493	1.6386	4.19927	3.6322	0.000686771	0.00178763	-1.28697
		200675_at	CD81	1.63835	10.2889	10.522	5.21367e-14	3.73746e-12	21.6896
		220023_at	APOBR	-1.63754	6.27983	-10.2601	1.20714e-13	7.63027e-12	20.855
		205288_at	CDC14A	-1.63695	3.76335	-12.1223	3.73204e-16	5.86777e-14	26.595
		236621_at	RPS27	1.63476	4.13861	6.55461	3.68532e-08	3.76789e-07	8.31232
		213742_at	SRSF11	1.63454	6.41269	6.06091	2.08815e-07	1.64433e-06	6.59892
		227197_at	ARHGEF26	1.63453	5.61512	3.49166	0.00104714	0.00258983	-1.68763
		211098_x_at	TMCO1	-1.63293	8.34136	-10.9789	1.23056e-14	1.08603e-12	23.1244
		221695_s_at	MAP3K2	-1.63277	6.26097	-6.74522	1.8847e-08	2.12939e-07	8.97588
		204885_s_at	MSLN	1.63266	5.07407	2.67807	0.0101339	0.0189226	-3.80404
		205480_s_at	UGP2	-1.63167	10.5191	-6.30302	8.92656e-08	8.00268e-07	7.43784
		218724_s_at	TGIF2	1.63163	5.28213	5.67331	8.08836e-07	5.17732e-06	5.26491
		230229_at	DLG1	1.6314	6.52221	6.06794	2.0373e-07	1.60835e-06	6.62325
		222529_at	SLC25A37	1.63095	6.17048	5.17428	4.53219e-06	2.28934e-05	3.5733
		227694_at	STPG1	-1.63085	5.49736	-11.1486	7.24619e-15	7.1356e-13	23.6505
		222394_at	PDCD6IP	-1.63027	8.32191	-10.2187	1.37937e-13	8.51751e-12	20.7224
		236700_at	EIF3C	1.62973	4.36837	6.45752	5.1855e-08	5.01918e-07	7.97461
		202746_at	ITM2A	-1.62954	5.22783	-3.77395	0.00044541	0.00122499	-0.873955
		209231_s_at	DCTN5	-1.6293	6.93868	-6.977	8.34282e-09	1.0597e-07	9.78298
		1554052_at	CNOT1	-1.6285	6.70932	-7.06802	6.05978e-09	8.08691e-08	10.0998
		238593_at	C11orf80	1.62765	4.47665	4.52813	3.9911e-05	0.000150886	1.45153
		218186_at	RAB25	-1.62642	9.37825	-2.96539	0.00471504	0.00965297	-3.09974
		203158_s_at	GLS	-1.62588	5.99308	-8.07487	1.80973e-10	4.18542e-09	13.5844
		205627_at	CDA	-1.62516	6.52553	-3.75029	0.000479036	0.00130406	-0.943491
		206059_at	ZNF91	-1.62496	9.14205	-5.61381	9.9472e-07	6.17432e-06	5.06146
		214005_at	GGCX	1.62453	6.69921	9.5492	1.22973e-12	5.79553e-11	18.5469
		233559_s_at	WDFY1	-1.62426	6.9689	-7.64507	8.04302e-10	1.46386e-08	12.103
		213913_s_at	TBC1D30	1.62143	4.83913	6.13915	1.5871e-07	1.30577e-06	6.86964
		1563253_s_at	ERBB3	-1.62066	5.84992	-7.30983	2.59499e-09	3.92184e-08	10.9407
		230485_at	PHGR1	-1.62001	4.83344	-9.59954	1.04128e-12	5.04725e-11	18.7123
		213593_s_at	TRA2A	1.61973	6.85223	5.39853	2.09664e-06	1.1752e-05	4.329
		1568815_a_at	DDX50	1.61944	4.27549	11.5853	1.88712e-15	2.30771e-13	24.9866
		219506_at	C1orf54	1.61932	7.41686	6.00132	2.57303e-07	1.95936e-06	6.39299
		237328_at	CCDC198	1.6189	3.94573	3.87575	0.000324917	0.000931393	-0.572103
		223170_at	TMEM98	-1.61889	9.01014	-6.46855	4.98824e-08	4.84831e-07	8.01296
		202316_x_at	UBE4B	-1.61819	6.23539	-6.35389	7.4652e-08	6.81668e-07	7.61447
		213502_x_at	GUSBP11	-1.61807	9.7391	-4.56724	3.50705e-05	0.000135014	1.5771
		218472_s_at	PELO	1.61789	7.307	8.96896	8.54068e-12	3.073e-10	16.6196
		206610_s_at	F11	1.61644	5.28459	3.17422	0.00263451	0.0058086	-2.55712
		241425_at	NUP58	1.616	5.46975	7.61354	8.97738e-10	1.6058e-08	11.9939
		206184_at	CRKL	-1.61582	5.24645	-7.67588	7.2243e-10	1.33432e-08	12.2096
		219602_s_at	PIEZO2	1.6151	5.15701	7.39831	1.90386e-09	3.00348e-08	11.2479
		227835_at	LOC389831	-1.61426	6.02293	-3.92354	0.000279859	0.000818569	-0.428971
		209911_x_at	H2BC5	-1.61386	8.60212	-5.10658	5.71206e-06	2.80789e-05	3.34683
		228791_at	ARPIN	-1.61363	6.82015	-8.7874	1.57793e-11	5.25323e-10	16.0093
		1565162_s_at	MGST1	-1.61307	9.53037	-3.12919	0.00299203	0.00648453	-2.67619
		220244_at	LINC00312	1.61293	4.34114	6.15747	1.48826e-07	1.23792e-06	6.9331
		205923_at	RELN	1.61222	5.65573	3.80886	0.000399908	0.00111559	-0.770922
		215375_x_at	LRRFIP1	1.61216	4.11754	8.63232	2.67268e-11	8.21113e-10	15.4854
		1559538_at	GAU1	-1.61208	5.71524	-5.26661	3.30231e-06	1.74537e-05	3.88345
		222685_at	HAUS6	1.61205	6.80217	6.54608	3.79755e-08	3.86363e-07	8.28265
		210282_at	ZMYM2	1.61084	3.63792	5.83074	4.67223e-07	3.22573e-06	5.8051
		201792_at	AEBP1	1.61066	7.85774	4.16573	0.000129872	0.0004191	0.309599
		209218_at	SQLE	1.61057	8.27887	4.97477	8.94416e-06	4.13913e-05	2.9084
		206375_s_at	HSPB3	-1.61019	4.61496	-7.49765	1.34525e-09	2.23333e-08	11.5925
		208316_s_at	OCRL	-1.61002	6.69334	-9.17636	4.25396e-12	1.66162e-10	17.3127
		209398_at	H1-2	-1.60986	7.72084	-4.72141	2.0997e-05	8.6589e-05	2.07603
		206211_at	SELE	1.6094	3.98245	4.64018	2.75303e-05	0.000109524	1.8124
		220073_s_at	PLEKHG6	-1.60874	7.15237	-6.53425	3.95885e-08	3.9887e-07	8.24151
		215910_s_at	FNDC3A	-1.60844	6.038	-5.42325	1.92504e-06	1.0921e-05	4.41281
		232146_at	NDUFC1	-1.60793	4.87314	-9.26931	3.11732e-12	1.27906e-10	17.6219
		225119_at	CHMP4B	-1.60755	8.11346	-5.49844	1.48425e-06	8.74656e-06	4.66815
		200793_s_at	ACO2	-1.60739	9.5036	-8.39769	5.95828e-11	1.64211e-09	14.6884
		215794_x_at	GLUD2	-1.60735	7.3864	-4.50835	4.26016e-05	0.000159447	1.3882
		222116_s_at	TBC1D16	1.60647	6.66258	6.11316	1.73858e-07	1.40392e-06	6.77968
		207857_at	LILRA2	1.60606	4.21497	5.93454	3.25059e-07	2.38037e-06	6.16255
		229114_at	GAB1	-1.60442	6.44938	-6.29199	9.27932e-08	8.25172e-07	7.39955
		222150_s_at	GSAP	1.60366	6.92534	4.86331	1.30383e-05	5.75891e-05	2.54044
		225044_at	NT5C3B	1.60344	8.28664	6.50523	4.38445e-08	4.34037e-07	8.14053
		242482_at	PRKAR1A	1.60265	4.00919	9.50056	1.44454e-12	6.657e-11	18.3868
		230308_at	FAM120AOS	-1.60224	4.79497	-12.2432	2.60377e-16	4.3497e-14	26.952
		214594_x_at	ATP8B1	-1.60189	8.8363	-5.49403	1.50708e-06	8.86992e-06	4.65316
		215554_at	GPLD1	1.60156	3.44338	3.51197	0.000985698	0.00245735	-1.6303
		218826_at	SLC35F2	-1.60113	7.45069	-4.63405	2.80978e-05	0.000111136	1.79255
		203658_at	SLC25A20	-1.60069	7.51437	-5.82991	4.68571e-07	3.23385e-06	5.80226
		211801_x_at	MFN1	-1.60025	6.0624	-6.0574	2.11404e-07	1.65774e-06	6.58677
		208116_s_at	MAN1A1	-1.59999	6.59538	-3.85818	0.000343185	0.000977767	-0.624505
		204068_at	STK3	1.59992	7.79826	7.68048	7.10938e-10	1.32092e-08	12.2255
		234949_at	FRG1BP	1.5992	5.56152	8.04574	2.00137e-10	4.55542e-09	13.4844
		203236_s_at	LGALS9	-1.59899	7.91265	-7.47331	1.4647e-09	2.40179e-08	11.5081
		217475_s_at	LIMK2	-1.59872	4.64821	-8.97877	8.26266e-12	3.00183e-10	16.6525
		239212_at	LTV1	1.59851	4.33432	8.83043	1.36387e-11	4.62283e-10	16.1542
		224523_s_at	CMSS1	1.59761	7.41316	7.97251	2.57852e-10	5.62941e-09	13.2327
		218302_at	PSENEN	-1.59674	7.09964	-5.27924	3.162e-06	1.67785e-05	3.92601
		232441_at	KRR1	1.59667	5.36041	9.38678	2.10748e-12	9.23443e-11	18.0112
		243318_at	DCAF8	1.59648	6.64695	10.3191	9.98206e-14	6.57621e-12	21.0439
		202901_x_at	CTSS	-1.59562	8.03354	-5.6306	9.38356e-07	5.87478e-06	5.11882
		209679_s_at	SMAGP	-1.59545	8.44344	-4.39413	6.1983e-05	0.000219682	1.02462
		201147_s_at	TIMP3	1.59545	7.07157	4.27099	9.25188e-05	0.000311953	0.63704
		210087_s_at	MPZL1	-1.59431	6.74521	-7.78995	4.85765e-10	9.52689e-09	12.6037
		226353_at	SPPL2A	-1.59314	9.11105	-8.05187	1.95943e-10	4.47631e-09	13.5055
		203821_at	HBEGF	1.59311	7.59056	5.46587	1.66137e-06	9.65647e-06	4.55743
		206001_at	NPY	-1.59293	4.51361	-10.363	8.67172e-14	5.79457e-12	21.1838
		219284_at	HSPBAP1	1.59265	5.8711	9.75449	6.25183e-13	3.18724e-11	19.2197
		209456_s_at	FBXW11	-1.59251	5.38648	-7.27544	2.92725e-09	4.33298e-08	10.8212
		218972_at	TTC17	1.59238	7.36756	8.15824	1.35717e-10	3.2807e-09	13.8703
		210164_at	GZMB	1.58979	6.39255	3.04228	0.00381475	0.00802018	-2.90282
		212257_s_at	SMARCA2	-1.58964	6.14527	-6.3954	6.45147e-08	6.0173e-07	7.75869
		223374_s_at	B3GALNT1	1.58913	3.71784	4.80481	1.5876e-05	6.82224e-05	2.34841
		204175_at	ZNF593	1.5889	7.59058	9.23215	3.52949e-12	1.41406e-10	17.4984
		218260_at	DDA1	-1.58666	6.86161	-6.93744	9.58722e-09	1.18871e-07	9.64524
		225987_at	STEAP4	1.58607	5.85155	3.44009	0.00122003	0.00296067	-1.83233
		204079_at	TPST2	1.58607	7.60176	8.03512	2.0762e-10	4.68981e-09	13.4479
		227361_at	HS3ST3B1	1.58572	5.36173	3.15888	0.00275152	0.0060268	-2.59781
		202878_s_at	CD93	1.58494	7.67507	5.1441	5.0251e-06	2.50719e-05	3.47223
		217909_s_at	MLX	-1.58488	8.24667	-8.2127	1.12498e-10	2.80186e-09	14.0568
		228367_at	ALPK2	1.58377	4.54792	4.78922	1.67293e-05	7.12669e-05	2.29738
		209598_at	PNMA2	1.58209	4.24569	4.21807	0.000109759	0.000362376	0.471975
		214726_x_at	ADD1	-1.58175	7.13536	-10.0548	2.34504e-13	1.31364e-11	20.1947
		226810_at	OGFRL1	1.58044	6.54741	5.04294	7.09528e-06	3.39001e-05	3.13473
		204483_at	ENO3	1.58032	5.14777	4.50419	4.31902e-05	0.000161327	1.37489
		218940_at	VCPKMT	1.58016	6.36201	9.54155	1.26125e-12	5.91427e-11	18.5217
		228088_at	SESTD1	1.57999	5.03096	5.39491	2.123e-06	1.18749e-05	4.31674
		220192_x_at	SPDEF	-1.57995	7.055	-8.26121	9.5198e-11	2.43994e-09	14.2227
		228239_at	SMIM11A	1.57824	4.59789	10.4079	7.50859e-14	5.09006e-12	21.327
		236649_at	DTWD1	1.57773	5.7193	7.86233	3.77796e-10	7.6951e-09	12.8533
		1552329_at	RBBP6	1.57769	5.38768	7.26784	3.0063e-09	4.42896e-08	10.7948
		1555419_a_at	ASAH1	-1.577	9.00441	-4.61091	3.0343e-05	0.000118819	1.71781
		233540_s_at	CDK5RAP2	1.57609	6.21321	8.48767	4.37862e-11	1.25458e-09	14.9946
		231341_at	SLC35D3	1.57597	5.17071	2.55283	0.0139508	0.0250571	-4.09457
		219049_at	CSGALNACT1	1.57484	5.69706	4.09218	0.000164282	0.000513313	0.0830741
		224836_at	TP53INP2	-1.57375	7.8506	-7.228	3.45679e-09	5.00206e-08	10.6563
		241946_at	ZDHHC21	-1.57299	5.17221	-7.83105	4.21131e-10	8.43615e-09	12.7455
		201718_s_at	EPB41L2	-1.57269	7.34366	-4.43303	5.45723e-05	0.000196318	1.14801
		204575_s_at	MMP19	1.57267	5.78511	4.46875	4.85346e-05	0.000177776	1.2617
		205538_at	CORO2A	-1.57267	6.38219	-4.91382	1.09944e-05	4.95912e-05	2.70685
		228900_at	SPECC1	-1.57077	5.40103	-8.39771	5.95784e-11	1.64211e-09	14.6885
		1552312_a_at	MFAP3	-1.5705	5.19439	-6.50971	4.31578e-08	4.29055e-07	8.15614
		219317_at	POLI	1.56938	5.04365	6.42945	5.72351e-08	5.45805e-07	7.87703
		224356_x_at	MS4A6A	1.56937	7.56133	3.62721	0.000697241	0.00181286	-1.30137
		235182_at	ISM1	1.56886	4.12833	4.06016	0.000181894	0.000562055	-0.0149677
		204312_x_at	CREB1	-1.56863	6.74392	-7.53318	1.18826e-09	2.02295e-08	11.7157
		202766_s_at	FBN1	1.56791	8.23043	3.55145	0.000875965	0.00221567	-1.51831
		203498_at	RCAN2	-1.56674	6.42723	-4.37922	6.5077e-05	0.000228827	0.977441
		219399_at	LIN7C	-1.56612	6.98413	-8.37233	6.49941e-11	1.75983e-09	14.602
		229491_at	SLC9B2	1.56605	5.45136	4.86118	1.31325e-05	5.7923e-05	2.53342
		202647_s_at	NRAS	-1.56605	7.18999	-7.52918	1.20499e-09	2.04958e-08	11.7018
		1554433_a_at	ZNF146	-1.56601	6.97956	-5.07804	6.2959e-06	3.05568e-05	3.25162
		206275_s_at	MICAL2	-1.56589	4.59718	-10.9683	1.27183e-14	1.11718e-12	23.0916
		228955_at	LRP8	1.56581	4.9543	4.25181	9.84404e-05	0.000329839	0.577089
		242492_at	CLNS1A	1.56538	5.52127	8.28988	8.62613e-11	2.24784e-09	14.3207
		213375_s_at	N4BP2L1	1.56529	6.91112	3.26069	0.002058	0.00467467	-2.32541
		1555019_at	CDHR1	-1.5645	5.21867	-3.55187	0.000874862	0.00221318	-1.51711
		211778_s_at	OVOL2	-1.56211	6.84118	-4.61299	3.01345e-05	0.000118126	1.72451
		220128_s_at	NIPAL2	-1.562	6.52215	-7.78612	4.92274e-10	9.63436e-09	12.5905
		204836_at	GLDC	1.56061	5.10389	3.64147	0.000667753	0.00174541	-1.26024
		229299_at	NADK2	1.56056	5.85307	4.21126	0.000112193	0.000369304	0.450798
		209946_at	VEGFC	1.56012	4.98512	5.89745	3.70085e-07	2.654e-06	6.03471
		1556194_a_at	HSPA4L	1.55996	3.66697	4.35737	6.98856e-05	0.000243766	0.908417
		236351_at	DPP10-AS1	-1.55894	4.05847	-7.86486	3.74485e-10	7.66587e-09	12.8621
		202260_s_at	STXBP1	1.55864	6.58483	5.01517	7.79784e-06	3.6713e-05	3.04242
		211709_s_at	CLEC11A	1.55854	6.14692	5.10764	5.69143e-06	2.80007e-05	3.35037
		227455_at	C6orf136	-1.55851	6.82281	-6.46943	4.97267e-08	4.8382e-07	8.01605
		1556613_s_at	DPY19L4	1.55832	5.23595	6.32676	8.21206e-08	7.41185e-07	7.52026
		205119_s_at	FPR1	1.55744	6.38964	5.58803	1.0879e-06	6.68241e-06	4.97343
		227189_at	CPNE5	-1.55742	5.23528	-10.3381	9.39156e-14	6.23107e-12	21.1045
		1552737_s_at	WWP2	-1.55729	4.32561	-7.67592	7.22334e-10	1.33432e-08	12.2097
		226430_at	RELL1	-1.55728	8.86218	-7.48796	1.39158e-09	2.30004e-08	11.5589
		225073_at	PPHLN1	1.55709	8.76848	8.76682	1.69202e-11	5.54425e-10	15.9399
		212977_at	ACKR3	1.55706	6.91311	4.20525	0.000114385	0.000375332	0.432117
		244313_at	CR1	1.55701	3.8959	4.5352	3.89902e-05	0.000147883	1.4742
		230048_at	IFRD1	1.55692	4.06218	7.69855	6.67587e-10	1.25786e-08	12.288
		210639_s_at	ATG5	-1.55645	7.19758	-7.34209	2.31779e-09	3.55837e-08	11.0528
		225866_at	RPF2	1.55638	8.95721	9.63046	9.40275e-13	4.62962e-11	18.8138
		219434_at	TREM1	1.55618	5.51344	4.2782	9.03855e-05	0.000305586	0.659588
		229891_x_at	GPALPP1	1.5554	6.62959	6.49962	4.4718e-08	4.41973e-07	8.12102
		229926_at	MIR3682	1.55476	4.26838	6.92592	9.98339e-09	1.23131e-07	9.60513
		208300_at	PTPRH	-1.55452	6.50072	-6.20478	1.26055e-07	1.07522e-06	7.09703
		224173_s_at	MRPL30	-1.55276	5.70158	-5.55162	1.23439e-06	7.44296e-06	4.84926
		204588_s_at	SLC7A7	1.55262	7.81926	5.69926	7.3899e-07	4.80755e-06	5.35376
		244189_at	TTC28-AS1	1.55136	5.65689	9.23411	3.50642e-12	1.41086e-10	17.5049
		219878_s_at	KLF13	-1.55071	6.45162	-5.62132	9.69115e-07	6.04002e-06	5.0871
		232551_at	SLC26A6	1.55008	5.24779	11.8699	7.95616e-16	1.11089e-13	25.8439
		211089_s_at	NEK3	-1.54938	6.09898	-5.19928	4.16035e-06	2.12678e-05	3.65714
		38671_at	PLXND1	1.54913	7.15772	6.7407	1.91492e-08	2.15661e-07	8.96013
		208853_s_at	CANX	-1.54883	9.15337	-6.80328	1.53658e-08	1.79013e-07	9.17805
		211810_s_at	GALC	-1.54861	5.12612	-7.05421	6.36086e-09	8.42859e-08	10.0518
		218546_at	C1orf115	-1.54789	7.26277	-4.15771	0.000133252	0.000428567	0.284817
		203124_s_at	SLC11A2	1.54757	8.31095	7.26653	3.02016e-09	4.44589e-08	10.7902
		227420_at	TNFAIP8L1	1.5472	6.8858	7.27979	2.88297e-09	4.28439e-08	10.8363
		232338_at	ZNF431	1.54699	4.79176	4.77629	1.74711e-05	7.38887e-05	2.2551
		236007_at	AKAP10	1.54687	5.38384	7.9929	2.40275e-10	5.2951e-09	13.3028
		244023_at	SYK	1.5466	5.70608	5.60713	1.01808e-06	6.2965e-06	5.03864
		206686_at	PDK1	-1.54574	5.52445	-7.35221	2.23716e-09	3.45642e-08	11.0879
		1555370_a_at	CAMTA1	1.54554	5.3219	6.00751	2.51779e-07	1.92277e-06	6.41439
		1554574_a_at	CYB5R3	-1.54495	7.36044	-5.57036	1.15672e-06	7.03358e-06	4.91313
		214835_s_at	SUCLG2	-1.54469	9.98966	-7.58769	9.82422e-10	1.73571e-08	11.9045
		202062_s_at	SEL1L	-1.54418	6.51142	-5.56574	1.17542e-06	7.13101e-06	4.89737
		235926_at	ANAPC5	1.54283	6.47126	4.71116	2.17285e-05	8.90559e-05	2.04269
		212311_at	SEL1L3	-1.5422	8.26298	-6.0919	1.87317e-07	1.49902e-06	6.70611
		235512_at	CDKL1	-1.5416	4.70498	-12.7647	5.6376e-17	1.12098e-14	28.4687
		204103_at	CCL4	1.54089	6.95899	4.15436	0.00013469	0.000432626	0.274467
		219949_at	LRRC2	1.54085	3.80301	5.1803	4.43979e-06	2.24874e-05	3.59347
		201108_s_at	THBS1	-1.5408	7.62813	-4.4284	5.54077e-05	0.00019894	1.13328
		225258_at	FBLIM1	-1.53983	9.03777	-6.96112	8.8216e-09	1.10997e-07	9.72769
		210785_s_at	THEMIS2	1.53901	5.79578	5.35531	2.43364e-06	1.33607e-05	4.18275
		244553_at	HOTTIP	-1.53886	3.92723	-6.10856	1.76688e-07	1.42432e-06	6.76375
		213262_at	SACS	1.53843	5.13154	4.50961	4.24247e-05	0.000158944	1.39224
		219890_at	CLEC5A	1.53833	3.67957	4.2421	0.000101574	0.000338821	0.546814
		230836_at	ST8SIA4	1.53821	4.41092	4.43993	5.33518e-05	0.000192556	1.16993
		221558_s_at	LEF1	1.53774	6.79444	3.79029	0.000423524	0.00117186	-0.825792
		205756_s_at	F8	1.53756	5.27548	4.20533	0.000114356	0.000375303	0.43236
		225237_s_at	MSI2	-1.53704	6.86844	-5.01151	7.8956e-06	3.71266e-05	3.03025
		217749_at	COPG1	-1.53673	7.51008	-8.26978	9.24354e-11	2.37564e-09	14.252
		207732_s_at	DLG3	-1.53667	6.31367	-6.7591	1.79489e-08	2.04024e-07	9.02421
		204897_at	PTGER4	-1.53656	8.6008	-4.13124	0.000145032	0.000461409	0.203147
		230337_at	SOS1	1.53652	5.39517	5.94209	3.16581e-07	2.33658e-06	6.1886
		224149_x_at	SLMAP	-1.5363	5.64555	-7.79939	4.70085e-10	9.25821e-09	12.6363
		210694_s_at	MID1	1.53602	5.63157	6.24413	1.09783e-07	9.58934e-07	7.2335
		201923_at	PRDX4	1.53592	10.4341	9.37693	2.17768e-12	9.40978e-11	17.9786
		204121_at	GADD45G	1.53532	5.41237	4.05704	0.000183706	0.000566624	-0.0245058
		202205_at	VASP	-1.53459	8.5143	-5.91275	3.50794e-07	2.54098e-06	6.08746
		210910_s_at	POMZP3	1.5333	5.69142	5.20822	4.03483e-06	2.07224e-05	3.68714
		224927_at	PPP1R18	1.5333	7.35195	6.56055	3.60901e-08	3.71422e-07	8.33302
		233604_at	C3orf85	-1.53329	6.5727	-2.8453	0.00652579	0.0128443	-3.4003
		210556_at	NFATC3	1.53325	3.7326	8.58257	3.16649e-11	9.49441e-10	15.3168
		218295_s_at	NUP50	-1.53138	6.44599	-7.44042	1.64314e-09	2.65484e-08	11.394
		219253_at	TMEM185B	1.53114	6.35135	8.09276	1.70123e-10	3.98374e-09	13.6458
		221992_at	NPIPB15	-1.53018	6.71001	-4.60515	3.09286e-05	0.000120783	1.69923
		1554703_at	ARHGEF10	1.53008	4.82309	7.0898	5.61378e-09	7.56728e-08	10.1756
		233914_s_at	SBF2	1.52999	4.51418	8.45366	4.91878e-11	1.39019e-09	14.879
		225802_at	TOP1MT	1.52972	7.46965	4.64565	2.70343e-05	0.00010788	1.83008
		207620_s_at	CASK	-1.52918	7.21921	-5.90289	3.63106e-07	2.61397e-06	6.05347
		229872_s_at	LOC100996740	1.52904	8.3409	5.85761	4.25375e-07	2.98528e-06	5.89753
		201105_at	LGALS1	1.52878	10.3905	4.53082	3.95582e-05	0.000149764	1.46015
		226385_s_at	MALSU1	1.52852	9.40141	11.1331	7.60481e-15	7.44556e-13	23.6025
		229740_at	SMIM5	-1.52823	5.8701	-9.02384	7.09891e-12	2.62491e-10	16.8035
		213943_at	TWIST1	1.52814	5.0916	3.04225	0.00381505	0.00802018	-2.9029
		236044_at	PLPP4	1.52783	5.26717	3.93517	0.000269841	0.000792702	-0.393994
		1569652_at	MLLT3	1.52678	4.69786	4.03609	0.000196325	0.000599225	-0.0884222
		205898_at	CX3CR1	1.5264	4.52301	4.14131	0.000140436	0.000448906	0.234189
		220368_s_at	PPP4R3A	-1.52582	7.41813	-8.39069	6.10297e-11	1.67184e-09	14.6646
		1556277_a_at	TENT2	1.52474	4.47514	5.63814	9.14063e-07	5.74475e-06	5.14462
		1552610_a_at	JAK1	-1.52294	7.75761	-4.25672	9.68887e-05	0.000324989	0.59244
		229427_at	SEMA5A	-1.52204	7.01154	-6.1304	1.63653e-07	1.33593e-06	6.83937
		200722_s_at	CAPRIN1	-1.52204	8.41529	-5.94929	3.08711e-07	2.28752e-06	6.21341
		236837_x_at	MIPEPP3	1.52186	4.12796	6.98899	7.99868e-09	1.02084e-07	9.82472
		226136_at	GLIPR1	1.52116	5.48185	4.38661	6.3526e-05	0.000224047	1.0008
		235383_at	MYO7B	-1.52051	7.06798	-7.81406	4.46723e-10	8.87281e-09	12.6869
		238868_at	UACA	1.52045	3.95777	4.80851	1.56797e-05	6.74874e-05	2.36054
		228142_at	UQCR10	-1.52008	6.92681	-6.99237	7.90419e-09	1.01293e-07	9.8365
		203798_s_at	VSNL1	1.51998	5.62287	3.59503	0.000768416	0.00197541	-1.39384
		224352_s_at	CFL2	1.51911	6.3871	3.78519	0.000430245	0.00118817	-0.840845
		228950_s_at	WLS	-1.51877	7.06219	-5.36652	2.34141e-06	1.29074e-05	4.22065
		202253_s_at	DNM2	-1.51858	7.16869	-8.71324	2.02953e-11	6.51746e-10	15.759
		205402_x_at	PRSS2	-1.51804	7.62858	-8.14774	1.40724e-10	3.38862e-09	13.8343
		211300_s_at	TP53	-1.51787	5.30597	-4.68507	2.37067e-05	9.61944e-05	1.95787
		208727_s_at	CDC42	-1.51771	9.41483	-4.40575	5.96735e-05	0.000212584	1.06141
		225595_at	CREBZF	1.51748	4.61382	7.63138	8.43604e-10	1.5206e-08	12.0557
		209129_at	TRIP6	1.51728	8.08459	5.87207	4.0441e-07	2.85637e-06	5.94732
		203990_s_at	KDM6A	-1.51667	5.12205	-6.99007	7.9683e-09	1.01905e-07	9.82849
		235737_at	TSLP	1.51608	3.78763	3.74029	0.000493967	0.00134002	-0.9728
		203379_at	RPS6KA1	-1.51589	7.38692	-8.25443	9.74464e-11	2.48395e-09	14.1995
		232398_at	CCDC150	1.51539	3.94239	8.22274	1.08674e-10	2.71831e-09	14.0911
		224853_at	SLAIN2	-1.51506	4.93082	-8.67656	2.29913e-11	7.21756e-10	15.635
		241472_at	DMXL1	1.51501	5.01728	6.80407	1.53231e-08	1.78626e-07	9.18081
		231726_at	PCDHB14	1.51438	4.16616	5.05591	6.78884e-06	3.26611e-05	3.1779
		205016_at	TGFA	-1.51429	6.99074	-4.94974	9.73597e-06	4.45597e-05	2.82554
		212190_at	SERPINE2	1.51418	8.67709	2.87855	0.00596863	0.0118675	-3.31796
		225295_at	SLC39A10	1.51416	7.14888	5.13477	5.18797e-06	2.58088e-05	3.44101
		1556373_a_at	FAM185A	1.51413	5.67793	6.64786	2.65458e-08	2.84299e-07	8.63688
		238018_at	ALKAL2	-1.51402	4.27256	-4.49916	4.39125e-05	0.000163503	1.35879
		213874_at	SERPINA4	1.5139	5.90329	3.07022	0.00352955	0.00749069	-2.83043
		1556420_s_at	YPEL2	1.51357	4.47329	9.35467	2.34514e-12	9.97219e-11	17.9049
		206075_s_at	CSNK2A1	-1.51347	7.15494	-5.47995	1.58232e-06	9.24876e-06	4.60531
		219054_at	NPR3	1.51345	5.42067	5.78233	5.53216e-07	3.7394e-06	5.63874
		210657_s_at	SEPTIN4	1.51316	4.56523	4.39807	6.11904e-05	0.000217326	1.03709
		201631_s_at	IER3	1.51254	9.88719	4.49993	4.38005e-05	0.000163216	1.36127
		225875_s_at	NIPAL3	-1.51213	6.2486	-8.71306	2.03083e-11	6.51746e-10	15.7584
		235432_at	NPHP3	1.51124	5.43417	6.17231	1.41275e-07	1.18745e-06	6.9845
		226028_at	ROBO4	1.51123	6.04359	5.41303	1.99427e-06	1.12693e-05	4.37813
		228256_s_at	EPB41L4A	-1.51086	5.33882	-4.89638	1.16615e-05	5.21728e-05	2.64934
		208396_s_at	PDE1A	1.5107	4.56759	3.98848	0.000228199	0.000684234	-0.233049
		202821_s_at	LPP	-1.51051	6.299	-5.34549	2.51745e-06	1.37683e-05	4.14954
		206583_at	KRBOX4	1.5101	5.84322	7.89633	3.35754e-10	7.02681e-09	12.9705
		202087_s_at	CTSL	1.50984	8.94849	5.53631	1.30171e-06	7.79859e-06	4.79708
		230788_at	GCNT2	-1.50896	5.6631	-4.10008	0.000160202	0.000502409	0.107297
		244084_at	AIFM3	-1.5083	6.69001	-5.38731	2.17938e-06	1.2143e-05	4.29101
		224480_s_at	GPAT3	-1.50814	5.87672	-3.7983	0.000413174	0.00114832	-0.802135
		211253_x_at	PYY	-1.50763	5.30602	-11.3594	3.77326e-15	4.12852e-13	24.2987
		215728_s_at	ACOT7	-1.50701	6.61239	-7.51259	1.27684e-09	2.13922e-08	11.6443
		201633_s_at	CYB5B	-1.50634	8.09741	-5.36943	2.31806e-06	1.28013e-05	4.23048
		1569320_at	GPBP1L1	1.50574	4.94397	5.52446	1.35629e-06	8.08929e-06	4.75673
		218793_s_at	SCML1	1.50566	7.86966	5.81174	4.99261e-07	3.41792e-06	5.73978
		232874_at	DOCK9	1.50559	4.25178	6.69615	2.23978e-08	2.4521e-07	8.80502
		208351_s_at	MAPK1	-1.50539	6.18951	-7.63372	8.36756e-10	1.51117e-08	12.0638
		233827_s_at	SUPT16H	-1.5053	7.00611	-4.24872	9.94274e-05	0.00033261	0.567451
		218632_at	HECTD3	-1.50496	7.7074	-7.51619	1.26091e-09	2.12e-08	11.6568
		221245_s_at	FZD5	-1.50484	8.65968	-4.74033	1.97089e-05	8.19633e-05	2.13768
		213012_at	NEDD4	1.50479	6.60602	5.73774	6.46274e-07	4.28331e-06	5.48569
		202180_s_at	MVP	-1.50425	8.94523	-6.44364	5.44486e-08	5.22964e-07	7.92637
		203942_s_at	MARK2	-1.50394	6.02506	-6.39775	6.39841e-08	5.986e-07	7.76685
		214925_s_at	SPTAN1	1.50383	4.28369	10.3035	1.04975e-13	6.82971e-12	20.9938
		218701_at	LACTB2	1.50351	7.66849	5.02122	7.63931e-06	3.61029e-05	3.0625
		202241_at	TRIB1	1.5031	10.1352	8.38171	6.29376e-11	1.71157e-09	14.634
		228745_at	SGTB	1.50307	5.53196	6.69968	2.21216e-08	2.42612e-07	8.8173
		1557411_s_at	SLC25A43	-1.50283	7.20978	-6.70216	2.19298e-08	2.40931e-07	8.82592
		209310_s_at	CASP4	1.50255	7.01072	7.83798	4.11112e-10	8.27978e-09	12.7694
		207705_s_at	NINL	1.50175	6.01357	4.29455	8.57211e-05	0.000291714	0.710814
		202388_at	RGS2	1.50143	8.36951	3.39	0.00141372	0.00336695	-1.97161
		225930_at	NKIRAS1	1.50118	5.51936	6.01567	2.44688e-07	1.87628e-06	6.44256
		227061_at	LINC01279	1.50081	5.44737	2.7458	0.00849453	0.0162061	-3.64265
		204697_s_at	CHGA	-1.5008	4.45394	-4.97958	8.79959e-06	4.08233e-05	2.92432
		209469_at	GPM6A	1.50073	3.79591	3.46311	0.00113974	0.00278796	-1.7679
		201898_s_at	UBE2A	-1.50046	8.82448	-9.56088	1.18312e-12	5.58996e-11	18.5853
		218433_at	PANK3	-1.50021	6.49345	-9.03905	6.74487e-12	2.50888e-10	16.8544
		65588_at	SNHG17	1.49999	7.22065	4.52028	4.09577e-05	0.000154344	1.4264
		213750_at	RSL1D1	1.49968	6.89498	6.54066	3.87062e-08	3.9188e-07	8.2638
		212154_at	SDC2	1.49929	6.51968	3.32951	0.00168671	0.00392859	-2.13817
		230104_s_at	TPPP	1.49922	5.74554	5.19168	4.27019e-06	2.17343e-05	3.63162
		215695_s_at	GYG2	1.49901	5.75367	5.58231	1.10973e-06	6.78977e-06	4.95389
		236918_s_at	LRRC34	1.49889	3.57523	4.80707	1.57558e-05	6.77526e-05	2.35582
		228236_at	SLC52A3	-1.49879	6.53329	-5.05328	6.84998e-06	3.28792e-05	3.16913
		211504_x_at	ROCK2	-1.49878	6.75536	-7.14985	4.54688e-09	6.34394e-08	10.3845
		214060_at	SSBP1	1.49861	4.35166	7.58032	1.00803e-09	1.76593e-08	11.8789
		229983_at	TIGD2	1.49814	6.1888	6.88721	1.14387e-08	1.38613e-07	9.47033
		1553172_at	ZNF777	1.49813	6.05239	9.38976	2.08669e-12	9.16479e-11	18.0211
		1558486_at	ZNF493	1.49744	5.87497	6.51479	4.23945e-08	4.22815e-07	8.17379
		209308_s_at	BNIP2	1.49732	6.61419	7.0051	7.55865e-09	9.75327e-08	9.88079
		206214_at	PLA2G7	1.49715	6.16233	4.36893	6.72998e-05	0.000235757	0.944918
		227139_s_at	HPS3	1.49696	8.07722	8.52475	3.85735e-11	1.12591e-09	15.1206
		228885_at	MAMDC2	-1.49665	3.62087	-4.46313	4.94388e-05	0.000180453	1.2438
		227722_at	RPS23	-1.49632	6.91771	-5.20537	4.07449e-06	2.08802e-05	3.67756
		229842_at	ELF3	-1.49587	8.15293	-4.54326	3.79645e-05	0.000144461	1.50008
		227395_at	TBCEL	1.49404	5.87333	5.94646	3.11775e-07	2.30475e-06	6.20368
		244165_at	TASOR2	1.49391	5.28506	6.85591	1.27695e-08	1.52273e-07	9.36134
		213429_at	BICC1	1.49376	5.44373	3.29677	0.00185465	0.00426924	-2.22756
		224990_at	SMIM14	-1.4928	8.22251	-4.73059	2.0362e-05	8.4193e-05	2.10593
		233660_at	EHD4	-1.49231	5.25061	-7.88293	3.51723e-10	7.27185e-09	12.9243
		205019_s_at	VIPR1	-1.49227	7.5172	-6.74783	1.8675e-08	2.11379e-07	8.98495
		1555231_a_at	B3GALT5-AS1	-1.49169	4.28305	-9.10121	5.47319e-12	2.08137e-10	17.0621
		223386_at	FAM118B	-1.49146	7.22814	-9.09736	5.54431e-12	2.09988e-10	17.0493
		226807_at	ZFP1	1.49136	5.99889	7.20971	3.68577e-09	5.29482e-08	10.5927
		209031_at	CADM1	1.48991	5.91206	4.0212	0.000205795	0.000625169	-0.133723
		219574_at	MARCHF1	1.48982	4.28693	4.8463	1.38075e-05	6.04583e-05	2.48453
		227256_at	USP31	1.48978	5.58429	6.37453	6.9427e-08	6.40522e-07	7.68617
		230061_at	TM4SF18	1.48969	4.70345	4.65253	2.64221e-05	0.000105813	1.85236
		213541_s_at	ERG	1.48958	4.87961	4.86247	1.30753e-05	5.76977e-05	2.53768
		215905_s_at	SNRNP40	-1.48887	6.49527	-7.93716	2.9144e-10	6.22538e-09	13.1111
		202366_at	ACADS	-1.48863	7.15847	-6.41579	6.00517e-08	5.67459e-07	7.82954
		1557718_at	PPP2R5C	1.48836	4.81099	8.67801	2.28779e-11	7.19406e-10	15.6399
		218656_s_at	LHFPL6	1.48775	6.61912	3.99035	0.000226858	0.000681085	-0.227388
		217811_at	SELENOT	-1.48694	8.9372	-5.33468	2.61294e-06	1.42241e-05	4.11302
		228338_at	COLCA2	-1.48638	5.4356	-3.7008	0.000557442	0.00149059	-1.08817
		229229_at	AGXT2	1.48636	4.28869	3.55364	0.000870238	0.0022028	-1.51208
		209732_at	CLEC2B	1.48607	7.58972	3.97969	0.000234607	0.000701197	-0.259654
		227923_at	SHANK3	1.48592	5.27667	5.71686	6.95042e-07	4.56126e-06	5.41409
		206007_at	PRG4	1.48559	3.32522	3.5161	0.00097363	0.00243245	-1.61862
		203474_at	IQGAP2	-1.48541	7.66648	-3.20208	0.00243392	0.00541739	-2.48291
		225827_at	AGO2	1.48511	7.60604	4.50556	4.29954e-05	0.000160696	1.37927
		1555490_s_at	PDZD3	-1.48497	5.64693	-12.4541	1.39661e-16	2.53695e-14	27.5697
		1565823_at	SEPTIN7	1.48471	3.82365	5.45161	1.74534e-06	1.00819e-05	4.50902
		219695_at	SMPD3	-1.48414	6.23179	-7.71907	6.21566e-10	1.18186e-08	12.3589
		235377_at	MLIP	1.48412	4.14262	2.87618	0.00600688	0.0119309	-3.32385
		223809_at	RGS18	1.48389	4.05973	5.05414	6.83006e-06	3.28177e-05	3.17198
		209696_at	FBP1	1.48387	8.02415	3.62269	0.000706831	0.001836	-1.31437
		202295_s_at	CTSH	1.48383	9.72247	6.16002	1.475e-07	1.22928e-06	6.94194
		35148_at	TJP3	-1.48349	7.18325	-4.98524	8.63216e-06	4.01561e-05	2.94309
		239049_at	CRIPT	1.48299	4.76534	6.08471	1.92101e-07	1.53011e-06	6.68123
		237338_at	B3GNT8	-1.48229	5.64327	-8.79907	1.51675e-11	5.07664e-10	16.0486
		208763_s_at	TSC22D3	1.48222	7.90462	4.71657	2.13393e-05	8.78264e-05	2.06028
		212898_at	TTI1	1.48142	6.89677	6.43061	5.70021e-08	5.4386e-07	7.88106
		217551_at	OR7E14P	-1.48111	4.61808	-6.2834	9.56365e-08	8.47234e-07	7.36974
		224868_at	ZDHHC5	-1.48051	6.74198	-8.03838	2.05298e-10	4.66156e-09	13.4591
		206259_at	PROC	1.4805	5.84326	3.78293	0.000433245	0.00119505	-0.847488
		224321_at	TMEFF2	1.48036	5.40226	4.13426	0.000143639	0.000457444	0.212449
		205701_at	IPO8	-1.4786	5.54991	-9.36993	2.22901e-12	9.58729e-11	17.9554
		239930_at	GALNT2	1.47832	4.50181	8.92846	9.79108e-12	3.44344e-10	16.4838
		201235_s_at	BTG2	-1.47807	6.2408	-9.47696	1.56207e-12	7.18091e-11	18.309
		206373_at	ZIC1	1.478	4.44173	2.78429	0.00767565	0.0148313	-3.54964
		218326_s_at	LGR4	-1.47791	8.19906	-5.51357	1.40843e-06	8.35504e-06	4.71966
		202862_at	FAH	1.47763	7.11742	4.16583	0.000129829	0.000419099	0.309915
		223575_at	KIAA1549	1.47682	4.82209	5.01569	7.78418e-06	3.66703e-05	3.04414
		211028_s_at	KHK	1.47657	7.43334	3.88349	0.000317169	0.000912257	-0.548972
		1554918_a_at	ABCC4	-1.47657	5.07528	-5.65563	8.60143e-07	5.45535e-06	5.20441
		230083_at	USP53	-1.47636	7.63948	-6.04699	2.19259e-07	1.7086e-06	6.55079
		225726_s_at	PLEKHH1	-1.47596	7.94692	-4.28759	8.76765e-05	0.000297772	0.689006
		209191_at	TUBB6	1.47556	7.19219	4.29797	8.4775e-05	0.000288862	0.721545
		222157_s_at	WDR48	-1.47537	6.5547	-7.45228	1.5764e-09	2.56029e-08	11.4352
		205732_s_at	NCOA2	-1.47496	4.63279	-4.73189	2.02738e-05	8.39209e-05	2.11016
		226333_at	IL6R	-1.47414	6.96549	-3.3728	0.00148675	0.00352295	-2.01917
		210521_s_at	FETUB	1.47401	3.43851	2.84602	0.00651328	0.012821	-3.39853
		225803_at	FBXO32	-1.47352	6.71163	-4.64414	2.71698e-05	0.000108251	1.82522
		203936_s_at	MMP9	1.47334	6.97987	3.06819	0.00354965	0.00752708	-2.83572
		207014_at	GABRA2	-1.47326	3.85168	-3.89305	0.000307853	0.000888741	-0.520398
		204165_at	WASF1	1.47299	4.77477	5.81482	4.93928e-07	3.38761e-06	5.75036
		204604_at	CDK14	1.47246	5.63157	5.03923	7.18552e-06	3.42787e-05	3.12237
		209147_s_at	PLPP1	-1.4724	8.13747	-5.47197	1.62662e-06	9.48264e-06	4.57819
		206407_s_at	CCL13	-1.47237	5.99694	-5.16994	4.60004e-06	2.31923e-05	3.55875
		232336_at	ZSWIM5	-1.47218	6.0045	-6.29955	9.03613e-08	8.09316e-07	7.42579
		238956_at	EFNA2	-1.47169	7.85433	-4.04909	0.000188396	0.000578609	-0.048761
		230395_at	METTL9	1.47163	4.9236	9.95403	3.25465e-13	1.77535e-11	19.8688
		1556007_s_at	CSNK1A1	1.47061	6.177	5.98464	2.72773e-07	2.06122e-06	6.33542
		1567214_a_at	PNN	1.47056	7.25951	9.47484	1.57311e-12	7.18247e-11	18.302
		206680_at	CD5L	1.47051	5.7492	3.57167	0.000824388	0.00210026	-1.46067
		218330_s_at	NAV2	1.46812	6.93721	6.02935	2.33239e-07	1.80252e-06	6.48982
		204931_at	TCF21	-1.46804	5.37897	-5.00132	8.17366e-06	3.82706e-05	2.99642
		225871_at	STEAP2	-1.4677	6.99284	-4.36338	6.853e-05	0.000239618	0.927379
		210258_at	RGS13	-1.46734	3.34599	-4.82971	1.46006e-05	6.34261e-05	2.43006
		32837_at	AGPAT2	-1.4672	8.899	-7.46994	1.48203e-09	2.42809e-08	11.4964
		210058_at	MAPK13	-1.46708	8.71079	-3.81785	0.000388936	0.00109002	-0.744307
		215201_at	REPS1	1.46622	4.2311	8.29335	8.5239e-11	2.2243e-09	14.3325
		217546_at	MT1M	-1.46537	6.52313	-2.43814	0.0185503	0.032198	-4.35134
		219937_at	TRHDE	-1.46525	4.11357	-5.04574	7.02812e-06	3.36049e-05	3.14402
		219398_at	CIDEC	-1.46518	6.2264	-10.9798	1.22721e-14	1.08603e-12	23.1271
		226325_at	ADSS1	1.4643	5.09584	4.55077	3.70342e-05	0.000141324	1.52418
		223910_at	ERN2	-1.46306	6.45805	-11.1693	6.79586e-15	6.79949e-13	23.7143
		219077_s_at	WWOX	1.463	6.87395	6.18694	1.342e-07	1.13409e-06	7.03522
		238418_at	SLC35B4	1.46298	4.86891	8.86209	1.22528e-11	4.21415e-10	16.2608
		1555105_a_at	MIER1	-1.46131	5.19397	-6.92348	1.00693e-08	1.24109e-07	9.59664
		232203_at	NKD1	1.46121	6.80739	3.1832	0.00256821	0.00567847	-2.53325
		235299_at	SLC41A2	-1.46102	6.24516	-3.32733	0.00169744	0.00395063	-2.14415
		200760_s_at	ARL6IP5	-1.46102	9.44117	-7.95949	2.69742e-10	5.83453e-09	13.1879
		209605_at	TST	-1.46085	10.3778	-5.77785	5.6194e-07	3.78743e-06	5.62333
		219277_s_at	OGDHL	1.46082	5.04889	3.15758	0.00276165	0.00604544	-2.60125
		203131_at	PDGFRA	-1.46041	8.59503	-3.24427	0.00215735	0.00486841	-2.36971
		216641_s_at	LAD1	-1.45978	7.39948	-6.08541	1.9163e-07	1.527e-06	6.68365
		219181_at	LIPG	1.45946	6.23404	3.86646	0.000334456	0.000955807	-0.599824
		210377_at	ACSM3	-1.45925	6.9641	-3.06265	0.00360481	0.00762705	-2.85009
		1556797_at	RNF144A-AS1	-1.45919	6.15158	-8.04928	1.97704e-10	4.50599e-09	13.4966
		201470_at	GSTO1	1.45794	10.3296	9.50229	1.43629e-12	6.6353e-11	18.3925
		202370_s_at	CBFB	1.45737	8.69898	8.33286	7.44224e-11	1.9846e-09	14.4674
		206652_at	ZMYM5	1.45683	5.24022	6.09036	1.88332e-07	1.50585e-06	6.70078
		202411_at	IFI27	-1.45656	10.6818	-4.49127	4.50675e-05	0.000167039	1.3336
		235573_at	HSPH1	1.45605	5.77935	5.19806	4.17778e-06	2.13336e-05	3.65304
[truncated: 6,079 more rows]

## Sheet: Metastatic_vs_Primary
		Probset ID	Genesymbol	logFC	AveExpr	t	P.Value	adj.P.Val	B
		211298_s_at	ALB	8.67426	6.15578	13.7923	3.05589e-18	5.19779e-15	31.2698
		219612_s_at	FGG	7.88684	6.10252	14.8386	1.79421e-19	5.68901e-16	34.0187
		204988_at	FGB	7.31406	6.69875	13.7974	3.01315e-18	5.19779e-15	31.2835
		206697_s_at	HP	6.85191	7.33723	10.3167	1.00604e-13	1.69576e-11	21.0942
		204965_at	GC	6.67554	5.41172	9.63189	9.35847e-13	9.72761e-11	18.9
		219466_s_at	APOA2	6.64174	5.66624	8.4427	5.10687e-11	2.75359e-09	14.9603
		205040_at	ORM1	6.44167	6.34525	9.42392	1.86276e-12	1.75137e-10	18.2223
		203400_s_at	TF	6.31886	5.92761	8.54283	3.62648e-11	2.0561e-09	15.2977
		210929_s_at	AHSG	5.90123	6.22007	7.5223	1.23428e-09	3.51497e-08	11.8221
		205216_s_at	APOH	5.73837	6.48864	7.28216	2.85916e-09	7.04808e-08	10.9949
		209975_at	CYP2E1	5.71174	6.25431	8.16646	1.31927e-10	5.94783e-09	14.0251
		205649_s_at	FGA	5.64743	4.71757	8.31241	7.98351e-11	3.92686e-09	14.52
		209613_s_at	ADH1B	5.5453	6.25823	7.56586	1.06019e-09	3.11889e-08	11.9719
		205302_at	IGFBP1	5.43488	5.49377	10.1011	2.01807e-13	2.97307e-11	20.4097
		37020_at	CRP	5.34223	5.06161	11.7287	1.21965e-15	5.43325e-13	25.4249
		205755_at	ITIH3	5.31285	5.91167	10.3785	8.24963e-14	1.47001e-11	21.2893
		205108_s_at	APOB	5.23955	6.0907	7.77058	5.19594e-10	1.77078e-08	12.6744
		227253_at	CP	5.19337	5.99269	8.9061	1.05591e-11	7.2215e-10	16.5134
		40665_at	FMO3	5.18469	4.7581	10.0456	2.41589e-13	3.37323e-11	20.2327
		202376_at	SERPINA3	5.16678	7.51623	10.9541	1.33009e-14	3.49224e-12	23.082
		206226_at	HRG	5.10102	5.85592	6.53314	3.97442e-08	5.85522e-07	8.40601
		205477_s_at	AMBP	5.06915	6.33796	7.74905	5.59994e-10	1.89438e-08	12.6006
		208147_s_at	CYP2C8	5.03026	4.67874	6.89249	1.12284e-08	2.08575e-07	9.64867
		210049_at	SERPINC1	4.92675	5.58895	6.57732	3.40227e-08	5.18375e-07	8.55874
		217073_x_at	APOA1	4.86243	6.6642	6.81651	1.46671e-08	2.56229e-07	9.38591
		206054_at	KNG1	4.79646	5.93166	6.61615	2.9679e-08	4.58542e-07	8.69297
		207218_at	F9	4.78784	4.93252	6.55805	3.64091e-08	5.48041e-07	8.49212
		205305_at	FGL1	4.78114	7.19484	8.63342	2.66273e-11	1.56666e-09	15.6021
		206651_s_at	CPB2	4.77573	4.75653	7.12964	4.88107e-09	1.08495e-07	10.4684
		206727_at	C9	4.76457	4.48919	6.77246	1.71251e-08	2.90754e-07	9.23355
		206177_s_at	ARG1	4.70048	4.79789	6.32638	8.22315e-08	1.07893e-06	7.69195
		206505_at	UGT2B4	4.67805	4.2662	7.41597	1.78976e-09	4.74985e-08	11.4561
		205820_s_at	APOC3	4.65343	6.36832	6.82343	1.43144e-08	2.52901e-07	9.40985
		231678_s_at	ADH4	4.59395	4.71912	5.92749	3.3317e-07	3.36225e-06	6.31984
		204987_at	ITIH2	4.54197	6.95541	8.38072	6.31501e-11	3.26764e-09	14.7511
		205844_at	VNN1	4.46523	5.85455	7.83822	4.10773e-10	1.45285e-08	12.9059
		213800_at	CFH	4.22189	6.96856	8.92136	1.00287e-11	7.02758e-10	16.5642
		205083_at	AOX1	4.20133	5.21419	7.64599	8.01723e-10	2.5145e-08	12.2471
		204416_x_at	APOC1	4.16637	8.63743	10.5128	5.36898e-14	1.04639e-11	21.7115
		203757_s_at	CEACAM6	-4.1454	11.1793	-5.71768	6.93051e-07	6.19724e-06	5.60278
		220148_at	ALDH8A1	4.11876	4.77324	6.53267	3.98098e-08	5.86028e-07	8.40439
		206350_at	APCS	4.02291	5.73888	7.55752	1.0915e-09	3.19487e-08	11.9432
		212768_s_at	OLFM4	-4.02034	8.44203	-4.31797	7.94451e-05	0.000319248	0.994878
		204714_s_at	F5	4.00846	5.6302	11.0841	8.85751e-15	2.5496e-12	23.4811
		37512_at	HSD17B6	3.9847	5.47922	6.14489	1.55545e-07	1.80201e-06	7.06651
		220491_at	HAMP	3.98091	5.93929	8.14585	1.41643e-10	6.25033e-09	13.955
		205943_at	TDO2	3.97238	6.41521	7.30886	2.60386e-09	6.50444e-08	11.087
		207820_at	ADH1A	3.96503	5.45388	5.65447	8.6361e-07	7.4052e-06	5.38758
		206910_x_at	CFHR2	3.95885	5.73097	7.47059	1.47867e-09	4.04411e-08	11.6442
		203178_at	GATM	3.94183	6.40593	7.63985	8.19051e-10	2.55408e-08	12.226
		206143_at	SLC26A3	-3.92864	8.86782	-4.92492	1.05892e-05	5.8843e-05	2.94417
		204920_at	CPS1	3.91177	6.35762	5.95537	3.02202e-07	3.1067e-06	6.41542
		205433_at	BCHE	3.88217	5.03817	6.16113	1.46927e-07	1.7244e-06	7.12241
		206198_s_at	CEACAM7	-3.88038	7.00711	-8.62955	2.69807e-11	1.58247e-09	15.5891
		206345_s_at	PON1	3.85643	5.30076	5.83339	4.62924e-07	4.4295e-06	5.99772
		205500_at	C5	3.85088	5.85739	6.73753	1.93641e-08	3.2262e-07	9.11273
		205498_at	GHR	3.85011	5.44114	7.17882	4.10752e-09	9.42966e-08	10.6382
		209937_at	TM4SF4	3.81115	5.95855	9.44266	1.75035e-12	1.67087e-10	18.2836
		207409_at	LECT2	3.79369	4.75546	6.22303	1.18227e-07	1.45051e-06	7.33562
		206293_at	SULT2A1	3.76422	4.53159	6.50439	4.39745e-08	6.35338e-07	8.30664
		209977_at	PLG	3.7572	5.47889	5.8938	3.74833e-07	3.72049e-06	6.20443
		219607_s_at	MS4A4A	3.75642	6.0631	7.94387	2.84737e-10	1.08899e-08	13.267
		207392_x_at	UGT2B15	3.72017	6.75778	5.36379	2.36356e-06	1.70216e-05	4.40415
		211429_s_at	SERPINA1	3.70854	10.4417	8.52092	3.90825e-11	2.18279e-09	15.2239
		204154_at	CDO1	3.70647	4.81447	6.02471	2.37062e-07	2.55939e-06	6.65334
		1555383_a_at	POF1B	-3.70263	7.12214	-10.2047	1.44318e-13	2.32774e-11	20.7394
		214461_at	LBP	3.7022	4.97994	7.81551	4.44488e-10	1.55737e-08	12.8282
		202437_s_at	CYP1B1	3.69932	4.59635	9.86798	4.31028e-13	5.41244e-11	19.6631
		1552362_a_at	LEAP2	3.69067	6.90562	7.02323	7.09218e-09	1.43299e-07	10.1007
		206535_at	SLC2A2	3.66278	4.236	5.70841	7.15794e-07	6.34716e-06	5.57119
		201884_at	CEACAM5	-3.65053	12.0865	-4.82427	1.48706e-05	7.83521e-05	2.61458
		209875_s_at	SPP1	3.64292	8.26542	6.20295	1.26866e-07	1.53337e-06	7.26643
		206840_at	AFM	3.62948	4.57563	5.28462	3.1041e-06	2.12505e-05	4.13834
		205404_at	HSD11B1	3.62174	5.96379	6.68244	2.3505e-08	3.78141e-07	8.92221
		209687_at	CXCL12	3.61848	7.09404	7.40632	1.85123e-09	4.88527e-08	11.4229
		207256_at	MBL2	3.57759	4.11144	6.26047	1.03659e-07	1.30253e-06	7.46466
		205576_at	SERPIND1	3.5581	5.04668	5.33925	2.57213e-06	1.82423e-05	4.32166
		207102_at	AKR1D1	3.53669	3.94714	5.35049	2.47447e-06	1.76842e-05	4.35942
		219140_s_at	RBP4	3.53208	7.61121	5.2702	3.26185e-06	2.2104e-05	4.09001
		205969_at	AADAC	3.50599	5.43783	6.89951	1.09544e-08	2.03938e-07	9.67297
		210168_at	C6	3.50087	5.58624	5.70289	7.29702e-07	6.44502e-06	5.55237
		205654_at	C4BPA	3.47623	7.23829	5.71161	7.07863e-07	6.29772e-06	5.58209
		220017_x_at	CYP2C9	3.4728	6.59664	5.68928	7.65099e-07	6.69238e-06	5.50603
		203382_s_at	APOE	3.47095	7.9723	9.3838	2.12851e-12	1.90547e-10	18.091
		209660_at	TTR	3.46221	7.22214	5.68662	7.7222e-07	6.74206e-06	5.49697
		206287_s_at	ITIH4	3.45977	7.01311	6.18222	1.36442e-07	1.62497e-06	7.19504
		208471_at	HPR	3.45493	4.83769	5.61302	9.97455e-07	8.3538e-06	5.2467
		219803_at	ANGPTL3	3.41792	4.18913	5.28416	3.10898e-06	2.12761e-05	4.13681
		202237_at	NNMT	3.40297	8.79153	9.31005	2.72109e-12	2.32473e-10	17.8491
		217546_at	MT1M	3.35871	6.52313	6.50224	4.43069e-08	6.3788e-07	8.29924
		201130_s_at	CDH1	-3.33656	6.99696	-10.8004	2.1563e-14	5.10689e-12	22.6076
		209616_s_at	CES1	3.31894	7.44391	6.30635	8.82269e-08	1.14237e-06	7.62287
		207874_s_at	CFHR4	3.26316	4.52939	5.30919	2.8526e-06	1.98379e-05	4.22072
		217767_at	C3	3.23595	9.84224	7.38318	2.00736e-09	5.21528e-08	11.3432
		202992_at	C7	3.20788	5.82439	6.36858	7.08935e-08	9.50838e-07	7.83761
		204719_at	ABCA8	3.20061	5.76262	6.18817	1.33621e-07	1.5985e-06	7.21554
		205357_s_at	AGTR1	3.19094	4.6781	6.57144	3.47344e-08	5.275e-07	8.53839
		223343_at	MS4A7	3.17773	6.52824	7.16206	4.35623e-09	9.86744e-08	10.5804
		220224_at	HAO1	3.17672	4.15404	5.76314	5.91507e-07	5.40914e-06	5.7578
		229819_at	A1BG	3.17248	5.09184	6.54367	3.82993e-08	5.70071e-07	8.44239
		220786_s_at	SLC38A4	3.16001	4.66484	4.8043	1.59034e-05	8.27436e-05	2.54945
		206584_at	LY96	3.15125	6.38253	8.93413	9.60537e-12	6.80744e-10	16.6067
		206065_s_at	DPYS	3.13141	4.56765	5.39973	2.08794e-06	1.52898e-05	4.52514
		207262_at	APOF	3.1308	4.11918	5.38353	2.20801e-06	1.60746e-05	4.47057
		230577_at	LINC00844	3.12595	4.02614	4.82317	1.49258e-05	7.85102e-05	2.61099
		206386_at	SERPINA7	3.1137	4.9033	5.51765	1.38868e-06	1.09316e-05	4.92334
		203854_at	CFI	3.10839	7.37774	6.1247	1.66962e-07	1.91061e-06	6.99704
		222712_s_at	MUC13	-3.10837	9.29286	-7.87684	3.59234e-10	1.31789e-08	13.038
		206952_at	G6PC	3.09908	3.74519	5.37626	2.26411e-06	1.64065e-05	4.44609
		1555203_s_at	SLC44A4	-3.09781	6.841	-9.94281	3.37591e-13	4.61046e-11	19.9035
		222357_at	ZBTB20	3.08184	6.46196	11.7688	1.07995e-15	5.16811e-13	25.5441
		206024_at	HPD	3.08074	5.04369	5.18492	4.37013e-06	2.81657e-05	3.80501
		213695_at	PON3	3.07738	6.66816	5.47985	1.58291e-06	1.21527e-05	4.79547
		224221_s_at	VAV3	-3.06489	6.4405	-8.25438	9.7461e-11	4.59319e-09	14.3235
		210013_at	HPX	3.06268	7.44727	5.20205	4.12115e-06	2.68104e-05	3.86215
		203645_s_at	CD163	3.05822	6.89296	7.65553	7.75516e-10	2.451e-08	12.2798
		210888_s_at	ITIH1	3.04589	5.69634	5.5628	1.18748e-06	9.61804e-06	5.07627
		204151_x_at	AKR1C1	3.03918	8.81776	7.53157	1.19497e-09	3.45562e-08	11.854
		206305_s_at	C8A	3.03549	4.84806	5.51797	1.38716e-06	1.09316e-05	4.92441
		205675_at	MTTP	3.03008	4.56869	5.44262	1.8004e-06	1.35137e-05	4.66976
		203953_s_at	CLDN3	-3.02321	9.32657	-6.84455	1.32901e-08	2.38864e-07	9.48287
		213953_at	KRT20	-3.01988	10.418	-4.90381	1.13726e-05	6.2399e-05	2.87486
		219410_at	TMEM45A	3.01749	6.52371	8.03562	2.07264e-10	8.35757e-09	13.5799
		216521_s_at	BRCC3	-3.01007	6.78492	-15.4872	3.30102e-20	3.98489e-16	35.6535
		205321_at	EIF2S3	-3.00982	7.81251	-8.42104	5.50008e-11	2.93181e-09	14.8872
		222257_s_at	ACE2	-3.00165	7.59472	-7.31942	2.50935e-09	6.31048e-08	11.1234
		203896_s_at	PLCB4	-2.9963	7.82172	-5.28885	3.05929e-06	2.09976e-05	4.15251
		217388_s_at	KYNU	2.98302	5.40346	7.35488	2.21636e-09	5.68057e-08	11.2456
		212636_at	QKI	2.98216	6.37617	8.53125	3.77269e-11	2.11407e-09	15.2587
		204426_at	TMED2	-2.974	7.91457	-8.09614	1.6815e-10	7.15018e-09	13.786
		202274_at	ACTG2	-2.96234	7.67139	-7.46728	1.49589e-09	4.07989e-08	11.6328
		201367_s_at	ZFP36L2	-2.96123	6.6576	-9.89582	3.93546e-13	5.04332e-11	19.7526
		1553105_s_at	DSG2	-2.95708	8.43939	-7.85147	3.92304e-10	1.40344e-08	12.9512
		228335_at	CLDN11	2.95404	4.22066	7.97337	2.57084e-10	9.9381e-09	13.3677
		222943_at	GBA3	2.9413	5.40167	5.00309	8.12468e-06	4.71186e-05	3.20159
		214070_s_at	ATP10B	-2.93105	9.93556	-6.23806	1.1215e-07	1.38778e-06	7.38741
		210215_at	TFR2	2.92587	5.49216	5.98749	2.70069e-07	2.84515e-06	6.52558
		242496_at	ART4	2.90318	4.00654	8.05952	1.90826e-10	7.88157e-09	13.6613
		206119_at	BHMT	2.90276	5.99423	4.7473	1.92541e-05	9.69178e-05	2.36411
		200641_s_at	YWHAZ	-2.9013	9.78723	-8.80716	1.4757e-11	9.39561e-10	16.1836
		205828_at	MMP3	-2.87656	5.19346	-8.0512	1.96397e-10	8.0583e-09	13.633
		210397_at	DEFB1	2.8753	6.94062	7.41107	1.82074e-09	4.82522e-08	11.4392
		232304_at	PELI1	2.87008	5.82904	14.8323	1.82438e-19	5.68901e-16	34.0025
		230332_at	ZCCHC7	2.8684	6.26896	12.744	5.98628e-17	4.48013e-14	28.3722
		211074_at	FOLR1	-2.86667	9.68254	-8.73127	1.909e-11	1.16724e-09	15.93
		225491_at	SLC1A2	2.861	4.38261	5.46661	1.65708e-06	1.26187e-05	4.75075
		204971_at	CSTA	2.85824	6.50851	8.24563	1.00442e-10	4.69818e-09	14.2938
		207201_s_at	SLC22A1	2.85686	4.95468	4.48454	4.60775e-05	0.000201663	1.52004
		202954_at	UBE2C	-2.84899	8.90054	-7.95633	2.72715e-10	1.0499e-08	13.3095
		219873_at	COLEC11	2.84593	6.10091	11.0595	9.56504e-15	2.71154e-12	23.4056
		206010_at	HABP2	2.84402	5.30286	6.67259	2.4334e-08	3.8814e-07	8.88814
		206643_at	HAL	2.83938	4.51934	4.78092	1.72019e-05	8.8347e-05	2.47335
		230309_at	BHMT2	2.83307	3.99999	5.52443	1.35642e-06	1.074e-05	4.94629
		227735_s_at	C10orf99	-2.81312	8.74217	-7.29959	2.6898e-09	6.68342e-08	11.055
		207407_x_at	CYP4A11	2.81293	4.34033	5.5049	1.45138e-06	1.131e-05	4.8802
		1557910_at	HSP90AB1	-2.80658	9.87332	-6.31431	8.57944e-08	1.11396e-06	7.65032
		1565717_s_at	FUS	-2.80505	7.50415	-9.68097	7.96117e-13	8.76197e-11	19.0592
		205754_at	F2	2.79985	6.10499	5.84574	4.43381e-07	4.28716e-06	6.03995
		204475_at	MMP1	-2.79013	6.18478	-5.06308	6.62518e-06	3.95776e-05	3.4
		210558_at	AKR1C4	2.77534	4.09246	4.93475	1.02428e-05	5.71387e-05	2.97647
		229596_at	AMDHD1	2.77012	4.16002	5.25227	3.46897e-06	2.3268e-05	4.03001
		208792_s_at	CLU	2.76222	7.91028	5.41634	1.97158e-06	1.45516e-05	4.5811
		208088_s_at	CFHR5	2.75416	3.88892	5.10815	5.6816e-06	3.4968e-05	3.54949
		212531_at	LCN2	-2.7526	9.12649	-4.85719	1.33103e-05	7.14652e-05	2.72213
		214621_at	GYS2	2.74222	3.79469	4.57978	3.36433e-05	0.000154736	1.82389
		205568_at	AQP9	2.73726	6.45121	5.83411	4.61751e-07	4.42492e-06	6.00021
		225207_at	PDK4	2.7344	7.30271	6.28973	9.35354e-08	1.19948e-06	7.56552
		227361_at	HS3ST3B1	2.71581	5.36173	6.29483	9.18724e-08	1.18221e-06	7.58313
		221008_s_at	ETNPPL	2.7135	3.85084	4.64164	2.73971e-05	0.0001303	2.02254
		228793_at	JMJD1C	2.71201	5.66038	11.0914	8.65976e-15	2.53163e-12	23.5032
		210587_at	INHBE	2.70672	3.77941	6.60409	3.09652e-08	4.76446e-07	8.65127
		209847_at	CDH17	-2.7009	10.823	-4.17816	0.000124793	0.000464468	0.560695
		39248_at	AQP3	2.69842	6.88831	8.04099	2.03452e-10	8.23594e-09	13.5982
		217294_s_at	ENO1	-2.6959	9.45675	-5.1838	4.38686e-06	2.82541e-05	3.80129
		205999_x_at	CYP3A4	2.69436	7.4702	4.32663	7.72406e-05	0.000311863	1.02197
		205554_s_at	DNASE1L3	2.69172	6.48086	4.70944	2.1854e-05	0.00010765	2.24139
		243483_at	TRPM8	2.68698	3.99568	5.59219	1.07231e-06	8.83826e-06	5.17597
		240383_at	UBE2D3	2.68434	5.78262	13.5554	5.9143e-18	8.51205e-15	30.6277
		203276_at	LMNB1	-2.68363	7.49514	-9.77243	5.89428e-13	6.91034e-11	19.3551
		204646_at	DPYD	2.68017	6.82383	6.33827	7.88645e-08	1.04132e-06	7.73299
		210233_at	IL1RAP	2.67962	4.3364	5.62174	9.67702e-07	8.15572e-06	5.27631
		206340_at	NR1H4	2.67922	5.54565	6.67855	2.38288e-08	3.81899e-07	8.90876
		208358_s_at	UGT8	-2.6763	6.97842	-9.24605	3.36926e-12	2.77705e-10	17.6387
		210327_s_at	AGXT	2.66457	4.60642	4.75948	1.84844e-05	9.35976e-05	2.40364
		215177_s_at	ITGA6	-2.66427	8.50706	-6.96621	8.6652e-09	1.6853e-07	9.9036
		229222_at	ACSS3	2.66421	4.248	7.03093	6.90286e-09	1.40231e-07	10.1273
		232494_at	CYP8B1	2.66031	4.63988	5.22538	3.80428e-06	2.50804e-05	3.94009
		235274_at	GABPB1-AS1	2.65952	5.25238	11.947	6.30827e-16	3.5766e-13	26.0704
		211682_x_at	UGT2B28	2.65076	6.47519	4.55745	3.62255e-05	0.000164421	1.75241
		213435_at	SATB2	-2.64924	9.0623	-7.1825	4.05475e-09	9.34291e-08	10.651
		231766_s_at	COL12A1	-2.64658	5.56662	-6.25168	1.0691e-07	1.33888e-06	7.43436
		223385_at	CYP2S1	-2.64338	7.13566	-7.88045	3.54768e-10	1.30844e-08	13.0503
		209772_s_at	CD24	-2.62994	10.9125	-7.16675	4.28511e-09	9.73878e-08	10.5966
		212009_s_at	STIP1	-2.62768	7.14344	-9.82454	4.96866e-13	6.15653e-11	19.5232
		228844_at	SLC13A5	2.62513	5.03554	5.41125	2.00652e-06	1.47843e-05	4.56396
		219727_at	DUOX2	-2.62418	6.31644	-4.48249	4.63892e-05	0.000202785	1.51353
		206130_s_at	ASGR2	2.62335	6.39082	6.43879	5.53855e-08	7.71028e-07	8.08002
		209116_x_at	HBB	2.61624	8.2621	6.1951	1.30412e-07	1.56813e-06	7.23938
		210366_at	SLCO1B1	2.61385	4.42078	4.90142	1.14648e-05	6.2813e-05	2.86702
		225575_at	LIFR	2.6058	5.4828	5.84271	4.48088e-07	4.3263e-06	6.02961
		206979_at	C8B	2.5976	5.83446	4.8039	1.59244e-05	8.28087e-05	2.54817
		207380_x_at	NOX1	-2.57692	7.43251	-6.13275	1.62312e-07	1.86311e-06	7.02474
		203440_at	CDH2	2.57557	5.12295	10.9118	1.51881e-14	3.89272e-12	22.9518
		206457_s_at	DIO1	2.57506	3.96213	4.63213	2.82775e-05	0.000133875	1.99193
		210143_at	ANXA10	2.57455	4.81233	5.09324	5.97811e-06	3.6469e-05	3.49999
		213355_at	ST3GAL6	2.5702	4.1789	6.42483	5.81729e-08	8.03258e-07	8.0318
		210052_s_at	TPX2	-2.56686	8.09366	-7.04356	6.60328e-09	1.35766e-07	10.171
		242239_at	NSUN6	2.55913	5.18608	11.1363	7.52969e-15	2.30952e-12	23.6404
		205306_x_at	KMO	2.54361	4.89787	5.43388	1.85568e-06	1.38445e-05	4.64024
		209212_s_at	KLF5	-2.54103	10.0305	-5.34112	2.55564e-06	1.81603e-05	4.32793
		202341_s_at	TRIM2	-2.54034	8.66519	-6.923	1.00863e-08	1.90622e-07	9.75419
		203139_at	DAPK1	2.53392	6.9047	7.52978	1.20247e-09	3.46658e-08	11.8478
		226654_at	MUC12	-2.52771	8.34685	-3.96822	0.000243236	0.000818073	-0.0787166
		237215_s_at	TFRC	-2.52468	6.38487	-7.61477	8.93877e-10	2.72488e-08	12.1399
		206239_s_at	SPINK1	-2.51998	10.5121	-3.74936	0.00048041	0.00146035	-0.72762
		214753_at	N4BP2L2	2.51073	7.62809	12.4645	1.35435e-16	9.30508e-14	27.5749
		241905_at	PIK3C2A	2.5055	5.03967	13.4329	8.34439e-18	1.09682e-14	30.2928
		230602_at	ACMSD	2.50205	4.10863	4.58614	3.29421e-05	0.000152297	1.84426
		208383_s_at	PCK1	2.50183	8.89383	3.76917	0.000452014	0.00138688	-0.669678
		204959_at	MNDA	2.50015	5.41714	7.24475	3.25974e-09	7.81919e-08	10.8658
		214770_at	MSR1	2.49431	4.74856	7.73523	5.87574e-10	1.95614e-08	12.5532
		201743_at	CD14	2.48955	8.17476	6.85963	1.26035e-08	2.29836e-07	9.53504
		237107_at	PRKRA	2.48612	4.68781	11.2928	4.63504e-15	1.5486e-12	24.1164
		225688_s_at	PHLDB2	2.47986	6.63572	6.41355	6.05273e-08	8.29038e-07	7.99284
		220330_s_at	SAMSN1	2.47673	5.85132	5.93809	3.21049e-07	3.26806e-06	6.35615
		226847_at	FST	2.47639	4.55903	5.35632	2.42524e-06	1.73789e-05	4.37902
		222932_at	EHF	-2.47511	5.85124	-10.0598	2.30738e-13	3.2955e-11	20.2779
		1558015_s_at	ACTR2	-2.47346	7.10731	-8.90564	1.05756e-11	7.2215e-10	16.5119
		206429_at	F2RL1	-2.47324	7.19279	-9.38927	2.09009e-12	1.88916e-10	18.1089
		204213_at	PIGR	-2.46972	7.45307	-7.31947	2.50886e-09	6.31048e-08	11.1236
		205866_at	FCN3	2.46874	5.37115	5.43908	1.8226e-06	1.36403e-05	4.6578
		225540_at	MAP2	2.46727	4.18907	10.3712	8.4452e-14	1.49066e-11	21.2663
		209555_s_at	CD36	2.4672	5.37643	6.48284	4.74363e-08	6.76473e-07	8.2322
		220383_at	ABCG5	2.46478	4.60297	5.45086	1.74985e-06	1.31837e-05	4.69757
		225809_at	PARM1	-2.45882	8.27068	-6.38225	6.75689e-08	9.13449e-07	7.88477
		215702_s_at	CFTR	-2.45703	6.54438	-7.20065	3.8047e-09	8.89825e-08	10.7136
		239629_at	CFLAR	2.45594	6.95172	10.6174	3.84872e-14	8.08144e-12	22.0386
		1558214_s_at	CTNNA1	-2.45421	6.96542	-8.20784	1.14394e-10	5.29781e-09	14.1656
		214478_at	SPP2	2.45418	5.70482	4.40755	5.93225e-05	0.00024903	1.27628
		201835_s_at	PRKAB1	-2.4532	7.18359	-9.67809	8.03709e-13	8.7938e-11	19.0499
		225516_at	SLC7A2	2.4486	6.25848	5.84103	4.50729e-07	4.34923e-06	6.02386
		203874_s_at	SMARCA1	2.4484	4.95103	6.63945	2.7343e-08	4.26679e-07	8.77354
		236561_at	TGFBR1	2.44772	5.29398	11.588	1.87161e-15	7.95861e-13	25.0054
		230494_at	SLC20A1	2.44756	6.67024	9.35376	2.35229e-12	2.04704e-10	17.9925
		231786_at	HOXA13	-2.44634	6.39824	-5.01497	7.80322e-06	4.55533e-05	3.24084
		204818_at	HSD17B2	2.44522	7.17186	5.29705	2.97426e-06	2.04891e-05	4.18
		204438_at	MRC1	2.44216	6.84698	5.10024	5.83706e-06	3.57836e-05	3.52322
		205380_at	PDZK1	2.43914	4.62584	5.38217	2.21842e-06	1.61065e-05	4.46599
		226682_at	RORA	2.43817	5.90059	5.44005	1.81648e-06	1.36054e-05	4.66108
		208170_s_at	TRIM31	-2.43061	6.518	-4.63746	2.77806e-05	0.000131722	2.00909
		201551_s_at	LAMP1	-2.42545	7.79104	-7.86087	3.79711e-10	1.37855e-08	12.9834
		207097_s_at	SLC17A2	2.42496	4.13017	4.9155	1.09322e-05	6.03365e-05	2.91321
		205476_at	CCL20	-2.42478	8.91765	-4.47789	4.7097e-05	0.00020507	1.49892
		206743_s_at	ASGR1	2.42212	5.12206	6.20841	1.24459e-07	1.51013e-06	7.28523
		230478_at	OIT3	2.41795	4.41809	4.8855	1.20978e-05	6.57921e-05	2.81484
		206262_at	ADH1C	2.41644	8.51623	3.12788	0.00300313	0.00701743	-2.45351
		215203_at	GOLGA4	2.41525	6.5661	11.9731	5.83219e-16	3.41001e-13	26.1472
		206606_at	LIPC	2.41099	5.01331	5.53427	1.31097e-06	1.04331e-05	4.97959
		207620_s_at	CASK	-2.40778	7.21921	-10.8144	2.06297e-14	4.94847e-12	22.6511
		203543_s_at	KLF9	2.4076	5.98678	5.79742	5.24848e-07	4.90015e-06	5.87482
		200986_at	SERPING1	2.39804	8.10289	5.64335	8.97663e-07	7.65702e-06	5.34976
		242146_at	SNRPA1	2.39512	5.04421	9.72632	6.85803e-13	7.77659e-11	19.206
		233595_at	USP34	2.39197	6.46898	13.6944	4.01138e-18	6.25441e-15	31.0053
		210317_s_at	YWHAE	-2.39081	7.06383	-7.11146	5.2027e-09	1.14252e-07	10.4056
		207549_x_at	CD46	-2.386	9.08365	-7.6193	8.79882e-10	2.70766e-08	12.1555
		231790_at	DMGDH	2.38299	3.6646	4.7095	2.18498e-05	0.00010765	2.24158
		206101_at	ECM2	2.3767	5.76494	6.19634	1.29844e-07	1.56331e-06	7.24367
		1554768_a_at	MAD2L1	-2.37343	6.46232	-5.61907	9.76703e-07	8.20571e-06	5.26726
		243296_at	NAMPT	2.37129	7.56459	7.24352	3.27372e-09	7.83264e-08	10.8616
		204844_at	ENPEP	2.37074	5.00364	6.81156	1.49249e-08	2.59039e-07	9.36877
		201101_s_at	BCLAF1	-2.3697	7.96976	-9.4309	1.82005e-12	1.71986e-10	18.2451
		210664_s_at	TFPI	2.36718	6.01985	7.26644	3.02105e-09	7.34969e-08	10.9407
		205295_at	CKMT2	-2.36154	6.44376	-5.31278	2.81751e-06	1.96554e-05	4.23279
		205003_at	DOCK4	2.35979	5.92361	8.49873	4.21609e-11	2.33382e-09	15.1492
		230270_at	PRPF38B	2.3579	6.05408	11.341	3.99322e-15	1.40968e-12	24.2626
		204999_s_at	ATF5	2.35437	5.32708	7.04534	6.5623e-09	1.35445e-07	10.1771
		217238_s_at	ALDOB	2.35134	6.93978	2.99827	0.0043082	0.00956867	-2.78842
		218854_at	DSE	2.35044	6.59544	6.70274	2.18849e-08	3.5544e-07	8.99241
		225237_s_at	MSI2	-2.34754	6.86844	-8.90585	1.05681e-11	7.2215e-10	16.5126
		214261_s_at	ADH6	2.33751	6.53209	4.25536	9.73176e-05	0.000378941	0.799646
		206913_at	BAAT	2.33567	5.48808	4.40578	5.9667e-05	0.000250251	1.27069
		205221_at	HGD	2.33526	6.54904	4.64265	2.73054e-05	0.00012993	2.02579
		213684_s_at	PDLIM5	2.33455	4.8479	11.3625	3.73742e-15	1.37112e-12	24.3275
		223620_at	GPR34	2.33417	5.66356	5.94441	3.14023e-07	3.20358e-06	6.37783
		202489_s_at	FXYD3	-2.33077	10.711	-4.18255	0.000123044	0.00045878	0.574248
		207819_s_at	ABCB4	2.32165	5.37003	4.85556	1.33835e-05	7.17902e-05	2.71681
		204122_at	TYROBP	2.31695	7.70599	6.87622	1.18895e-08	2.18735e-07	9.5924
		209754_s_at	TMPO	-2.31353	6.49131	-8.16925	1.30662e-10	5.90505e-09	14.0346
		1554638_at	ZFYVE16	2.31245	4.75507	13.2822	1.2777e-17	1.40622e-14	29.878
		242817_at	PGLYRP2	2.30828	4.63224	4.77101	1.77836e-05	9.0811e-05	2.44111
		208459_s_at	XPO7	-2.30502	6.64333	-15.1348	8.2317e-20	3.98489e-16	34.7717
		220088_at	C5AR1	2.30398	5.88856	7.19784	3.84244e-09	8.95294e-08	10.7039
		223502_s_at	TNFSF13B	2.29739	6.75286	7.0391	6.70758e-09	1.37608e-07	10.1556
		205152_at	SLC6A1	2.29488	4.23005	5.01273	7.8629e-06	4.58016e-05	3.23343
		204041_at	MAOB	2.29057	6.94504	5.57122	1.15325e-06	9.40186e-06	5.10485
		235023_at	VPS13C	2.28878	6.31727	10.5733	4.42718e-14	9.00354e-12	21.901
		224356_x_at	MS4A6A	2.28642	7.56133	6.14867	1.53493e-07	1.78317e-06	7.07954
		209732_at	CLEC2B	2.28613	7.58972	7.12343	4.98863e-09	1.10328e-07	10.4469
		224568_x_at	MALAT1	-2.28539	9.09891	-5.03918	7.18676e-06	4.24044e-05	3.32086
		209443_at	SERPINA5	2.28186	5.63169	5.10727	5.69861e-06	3.50497e-05	3.54658
		219978_s_at	NUSAP1	-2.28155	6.50229	-6.74362	1.89535e-08	3.16624e-07	9.1338
		208621_s_at	EZR	-2.28123	7.76248	-7.37839	2.0413e-09	5.28252e-08	11.3266
		1569320_at	GPBP1L1	2.28006	4.94397	9.73343	6.69952e-13	7.64318e-11	19.229
		209541_at	IGF1	2.28001	5.58604	3.94096	0.000264986	0.000880619	-0.16056
		207185_at	SLC10A1	2.28	5.67827	4.04405	0.000191432	0.000664385	0.150416
		202953_at	C1QB	2.27791	7.67519	5.5206	1.37454e-06	1.08636e-05	4.93333
		206541_at	KLKB1	2.27441	5.68595	5.13276	5.2236e-06	3.25779e-05	3.6313
		205813_s_at	MAT1A	2.27409	6.35191	4.36583	6.79836e-05	0.000279985	1.14493
		220061_at	ACSM5	2.2738	5.41493	5.0743	6.37678e-06	3.83879e-05	3.43718
		203908_at	SLC4A4	2.27151	6.79973	4.92277	1.06666e-05	5.91853e-05	2.93709
		209183_s_at	DEPP1	2.26829	7.50246	7.78873	4.87823e-10	1.68398e-08	12.7365
		202291_s_at	MGP	2.26782	8.22493	4.81718	1.52291e-05	7.97694e-05	2.59147
		224428_s_at	CDCA7	-2.26483	9.11881	-3.7535	0.000474341	0.00144495	-0.715531
		240452_at	GSPT1	2.26266	5.84508	11.8716	7.91509e-16	4.00247e-13	25.8483
		214483_s_at	ARFIP1	-2.26016	6.47775	-11.7373	1.18822e-15	5.42233e-13	25.4505
		244455_at	KCNT2	2.25824	3.89687	6.33796	7.89526e-08	1.04175e-06	7.7319
		212816_s_at	CBS	2.25635	5.69383	6.02615	2.35865e-07	2.5496e-06	6.6583
		211708_s_at	SCD	-2.25495	6.36449	-6.11163	1.74793e-07	1.98446e-06	6.95209
		210889_s_at	FCGR2B	2.2531	5.82088	5.92035	3.416e-07	3.43251e-06	6.29536
		207810_at	F13B	2.25295	3.77993	4.0636	0.000179919	0.000631341	0.20982
		202988_s_at	RGS1	2.25199	5.61761	5.27554	3.20255e-06	2.1789e-05	4.1079
		1570571_at	CCDC91	2.251	4.1618	11.0271	1.05827e-14	2.91181e-12	23.3064
		229215_at	ASCL2	-2.25003	8.40947	-4.12188	0.000149434	0.000540584	0.387774
		201742_x_at	SRSF1	-2.24731	8.57322	-6.76803	1.73942e-08	2.94254e-07	9.21822
		242680_at	AVPR1A	2.24192	4.32462	4.69366	2.30362e-05	0.000112652	2.19037
		213831_at	HLA-DQA1	2.24079	5.87603	3.74312	0.000489702	0.00148289	-0.745832
		219295_s_at	PCOLCE2	2.24018	4.53202	5.54421	1.26654e-06	1.01486e-05	5.01328
		236649_at	DTWD1	2.23997	5.7193	12.9879	2.95945e-17	2.63673e-14	29.0594
		202388_at	RGS2	2.23843	8.36951	5.88056	3.92587e-07	3.8585e-06	6.1591
		204304_s_at	PROM1	-2.23302	8.88059	-4.01528	0.00020969	0.000718683	0.0632194
		207574_s_at	GADD45B	2.23275	7.86956	6.96715	8.6367e-09	1.68165e-07	9.90684
		202499_s_at	SLC2A3	2.23094	6.72463	5.53038	1.32874e-06	1.05532e-05	4.96644
		218542_at	CEP55	-2.22956	6.49765	-5.95376	3.03918e-07	3.12092e-06	6.40987
		222587_s_at	GALNT7	-2.2292	7.6399	-6.8464	1.32037e-08	2.38226e-07	9.48929
		239492_at	SEC14L4	2.22803	4.65402	7.10248	5.36931e-09	1.16591e-07	10.3746
		212142_at	MCM4	-2.22483	5.3927	-9.00482	7.56851e-12	5.6417e-10	16.8415
		209960_at	HGF	2.22427	4.94878	6.48253	4.74885e-08	6.76701e-07	8.23112
		215933_s_at	HHEX	2.22341	4.32687	5.87001	4.07326e-07	3.98175e-06	6.12301
		230716_at	SMLR1	2.21784	4.10599	4.5881	3.27287e-05	0.000151498	1.85054
		202935_s_at	SOX9	-2.21702	9.11182	-4.72656	2.06385e-05	0.000102753	2.29683
		203214_x_at	CDK1	-2.21547	7.31363	-7.48527	1.40471e-09	3.89364e-08	11.6947
		206638_at	HTR2B	2.21437	3.97375	7.87548	3.6094e-10	1.32156e-08	13.0333
		203910_at	ARHGAP29	2.21166	6.84636	7.98495	2.46982e-10	9.58721e-09	13.4072
		220626_at	SERPINA10	2.21093	5.63971	4.81577	1.53015e-05	8.0104e-05	2.58687
		219525_at	SLC47A1	2.20918	4.77539	5.08073	6.23847e-06	3.77618e-05	3.45851
		242662_at	PCSK6	2.20851	4.58426	6.73314	1.96655e-08	3.26479e-07	9.09754
		1555730_a_at	CFL1	-2.20465	10.8568	-5.69932	7.38821e-07	6.50817e-06	5.54022
		209773_s_at	RRM2	-2.20307	8.70831	-6.69751	2.22915e-08	3.6079e-07	8.97432
		205984_at	CRHBP	2.19845	4.20244	4.37076	6.69004e-05	0.000276071	1.1604
		212859_x_at	MT1E	2.19614	10.5912	5.68752	7.69807e-07	6.72413e-06	5.50003
		210543_s_at	PRKDC	-2.19599	7.39566	-6.97128	8.51226e-09	1.66693e-07	9.92112
		1564494_s_at	P4HB	-2.19119	8.22309	-4.88545	1.21e-05	6.57921e-05	2.81467
		232138_at	MBNL2	2.19039	6.7609	9.92666	3.55853e-13	4.78993e-11	19.8517
		213880_at	LGR5	-2.18986	6.80823	-2.87101	0.00609095	0.0129311	-3.10782
		204128_s_at	RFC3	-2.18376	5.95275	-6.14841	1.53633e-07	1.78317e-06	7.07864
		1553970_s_at	CEL	-2.18304	6.07873	-3.40216	0.00136417	0.00357359	-1.71493
		219121_s_at	ESRP1	-2.18174	8.38675	-4.99049	8.47981e-06	4.8834e-05	3.16001
		207200_at	OTC	2.18133	4.80692	4.17809	0.000124822	0.000464481	0.560476
		1554899_s_at	FCER1G	2.17935	5.75953	5.38104	2.22701e-06	1.61502e-05	4.46221
		225817_at	CGNL1	2.17518	5.65674	6.11707	1.71491e-07	1.95289e-06	6.97079
		211671_s_at	NR3C1	2.17464	6.73986	6.73335	1.96506e-08	3.26479e-07	9.09829
		1557432_at	RASAL2	2.1739	4.36193	8.67781	2.28936e-11	1.3773e-09	15.7509
		212193_s_at	LARP1	-2.16722	7.61395	-7.66171	7.58993e-10	2.411e-08	12.3011
		218559_s_at	MAFB	2.16408	7.94834	5.82165	4.82291e-07	4.58054e-06	5.9576
		219148_at	PBK	-2.16089	6.89868	-5.30615	2.88259e-06	1.99975e-05	4.21052
		215269_at	TRAPPC10	2.16	5.63549	11.8965	7.34302e-16	3.92537e-13	25.9217
		220301_at	CCDC102B	2.16	3.72824	7.48702	1.39614e-09	3.87565e-08	11.7007
		230741_at	P2RX7	2.15852	5.0548	7.84766	3.97529e-10	1.41672e-08	12.9382
		206204_at	GRB14	2.1576	4.71831	4.56288	3.55802e-05	0.000162169	1.76978
		238625_at	FYB2	2.15574	3.83491	4.58512	3.30533e-05	0.000152657	1.841
		223797_at	LOC114224	2.15378	5.57839	12.6399	8.10415e-17	5.83187e-14	28.0765
		202628_s_at	SERPINE1	2.14866	6.58773	6.99456	7.8436e-09	1.56121e-07	10.0016
		227417_at	2020-03-02	2.14844	6.08943	5.09805	5.88081e-06	3.59928e-05	3.51596
		207608_x_at	CYP1A2	2.1479	6.39649	4.21709	0.000110106	0.000418802	0.680966
		235432_at	NPHP3	2.14619	5.43417	10.1991	1.46982e-13	2.35045e-11	20.7214
		228293_at	DEPDC7	2.1429	6.43758	6.49169	4.59826e-08	6.56744e-07	8.26277
		1569484_s_at	MDN1	2.14094	3.90717	11.8274	9.0451e-16	4.45352e-13	25.7176
		228532_at	C1orf162	2.13789	6.15409	6.84498	1.32698e-08	2.38729e-07	9.48437
		231691_at	C3P1	2.13739	6.07366	4.1284	0.000146357	0.000531305	0.407726
		203418_at	CCNA2	-2.13524	5.9445	-6.45648	5.20452e-08	7.34363e-07	8.14112
		205819_at	MARCO	2.13227	6.17052	5.98031	2.76946e-07	2.89316e-06	6.50094
		221638_s_at	STX16	-2.13224	5.16992	-7.61596	8.90183e-10	2.72488e-08	12.144
		201348_at	GPX3	2.13172	7.49129	4.21498	0.000110859	0.000420896	0.674416
		228621_at	HJV	2.12886	4.26728	4.47342	4.77945e-05	0.000207672	1.48473
		210324_at	C8G	2.12698	4.87831	5.43038	1.87822e-06	1.39728e-05	4.62845
		211165_x_at	EPHB2	-2.12176	7.9175	-6.11444	1.73078e-07	1.96736e-06	6.96176
		228153_at	RNF144B	2.1217	5.74801	7.84376	4.02946e-10	1.43057e-08	12.9249
		238160_at	ACOT12	2.11588	3.49831	4.28949	8.71393e-05	0.000344463	0.905908
		201647_s_at	SCARB2	-2.11496	7.15613	-8.9881	8.00691e-12	5.88009e-10	16.786
		235737_at	TSLP	2.11079	3.78763	6.05909	2.10155e-07	2.31566e-06	6.77144
		213150_at	HOXA10	-2.11041	7.48291	-4.07146	0.000175479	0.000618659	0.233757
		212185_x_at	MT2A	2.10991	10.8219	6.97063	8.53175e-09	1.66802e-07	9.91887
		222696_at	AXIN2	-2.10887	8.90566	-4.40921	5.90001e-05	0.000247849	1.28153
		226318_at	TBRG1	2.10883	7.37813	15.1217	8.51926e-20	3.98489e-16	34.7386
		209795_at	CD69	2.10646	4.49181	5.79934	5.21342e-07	4.87959e-06	5.88138
		210170_at	PDLIM3	2.10213	3.9301	8.11725	1.56333e-10	6.70869e-09	13.8578
		208879_x_at	PRPF6	-2.10168	6.8401	-8.66664	2.378e-11	1.42148e-09	15.7135
		205363_at	BBOX1	2.09996	3.82536	4.06699	0.00017799	0.000625741	0.220148
		224407_s_at	STK26	-2.09744	5.75907	-10.1753	1.58712e-13	2.45413e-11	20.6459
		205681_at	BCL2A1	2.09555	5.19043	4.92987	1.04134e-05	5.79694e-05	2.96043
		223229_at	UBE2T	-2.09361	7.09392	-6.46612	5.03097e-08	7.10948e-07	8.17443
		202917_s_at	S100A8	2.08979	7.09699	5.0867	6.11289e-06	3.71098e-05	3.47829
		204798_at	MYB	-2.08924	8.60111	-3.94982	0.000257718	0.000861054	-0.13399
		203109_at	UBE2M	-2.08863	6.92037	-8.20623	1.15031e-10	5.30105e-09	14.1601
		215268_at	KIAA0754	2.0873	3.7282	12.7889	5.25432e-17	4.09618e-14	28.4995
		210751_s_at	RGN	2.08284	5.30563	4.48254	4.63813e-05	0.000202785	1.5137
		203423_at	RBP1	2.0826	7.12958	4.45002	5.16137e-05	0.000221189	1.41054
		204989_s_at	ITGB4	-2.07864	6.35675	-7.85421	3.88595e-10	1.39551e-08	12.9606
		243514_at	WDFY2	2.07666	4.4343	12.29	2.26653e-16	1.4623e-13	27.0717
		222083_at	GLYAT	2.07626	5.43403	4.08399	0.000168626	0.000597989	0.271932
		1554459_s_at	CFHR3	2.07452	4.20598	4.12293	0.000148935	0.000538987	0.390982
		217504_at	ABCA6	2.07331	3.98009	4.89583	1.16834e-05	6.38798e-05	2.84868
		202397_at	NUTF2	-2.07259	8.22584	-9.67137	8.21684e-13	8.88653e-11	19.0281
		233827_s_at	SUPT16H	-2.06769	7.00611	-6.79045	1.6075e-08	2.7458e-07	9.29577
		205929_at	GPA33	-2.06512	8.89902	-4.78655	1.68803e-05	8.68381e-05	2.49165
		206312_at	GUCY2C	-2.06067	8.37309	-4.93722	1.01575e-05	5.67137e-05	2.98459
		201141_at	GPNMB	2.06005	8.7411	4.88263	1.22156e-05	6.63246e-05	2.80543
		226982_at	ELL2	2.05989	6.01501	6.36563	7.16329e-08	9.59378e-07	7.82742
		1552482_at	RAPH1	2.0591	4.21541	8.01559	2.22133e-10	8.80532e-09	13.5117
		206461_x_at	MT1H	2.05883	9.77631	5.67371	8.07702e-07	7.00283e-06	5.45303
		214917_at	PRKAA1	2.05412	4.38732	9.23358	3.51267e-12	2.86282e-10	17.5976
		205249_at	EGR2	2.05311	6.11322	7.04958	6.46516e-09	1.33809e-07	10.1918
		213306_at	MPDZ	2.05083	6.28598	5.20776	4.04124e-06	2.64007e-05	3.88122
		219778_at	ZFPM2	2.05036	4.31878	6.44383	5.44129e-08	7.59484e-07	8.09742
		227174_at	WDR72	2.04866	6.29578	3.88498	0.000315701	0.00102211	-0.327745
		226192_at	AR	2.04682	4.75632	5.12559	5.3532e-06	3.32973e-05	3.60744
		204745_x_at	MT1G	2.04633	10.0511	5.28288	3.12277e-06	2.13471e-05	4.13249
		228731_at	GUCY1A2	2.04359	4.01868	8.96194	8.74518e-12	6.26906e-10	16.6991
		242019_at	CERS6	-2.03999	5.46314	-8.02039	2.18474e-10	8.69712e-09	13.528
		201291_s_at	TOP2A	-2.03991	8.70496	-4.08904	0.000165935	0.000589787	0.28735
		238458_at	MICU3	2.03965	3.52174	6.21189	1.22947e-07	1.49762e-06	7.29721
		221698_s_at	CLEC7A	2.03962	5.96845	6.78604	1.6326e-08	2.7845e-07	9.28054
		209496_at	RARRES2	2.03834	8.30752	5.30021	2.94204e-06	2.0297e-05	4.19062
		206325_at	SERPINA6	2.03726	6.30166	4.05138	0.000187032	0.000651046	0.172684
		212224_at	ALDH1A1	2.03424	8.31058	3.66636	0.000619145	0.00181286	-0.968555
		219087_at	ASPN	2.03386	7.94196	4.43799	5.36923e-05	0.000228574	1.37245
		229693_at	TMEM220	2.02993	5.95453	5.21789	3.90326e-06	2.56605e-05	3.91507
		204774_at	EVI2A	2.02851	6.39492	5.49281	1.51347e-06	1.17206e-05	4.83928
		206268_at	LEFTY1	-2.02537	7.20429	-3.12927	0.0029914	0.00699756	-2.44987
		204623_at	TFF3	-2.02492	9.96887	-3.7844	0.000431286	0.00133466	-0.625015
		210762_s_at	DLC1	2.0227	7.01085	7.37061	2.09758e-09	5.39832e-08	11.2999
		1560031_at	FRMD4A	2.02236	4.1623	13.368	1.00205e-17	1.17177e-14	30.1146
		206354_at	SLCO1B3	2.02172	5.1775	3.01535	0.00411	0.00917857	-2.74483
		210734_x_at	MAX	-2.02155	6.6518	-11.5478	2.11625e-15	8.42449e-13	24.885
		225107_at	HNRNPA2B1	2.02095	7.5164	12.863	4.24091e-17	3.6067e-14	28.7085
		202834_at	AGT	2.01629	7.9723	4.32185	7.84495e-05	0.000315858	1.00702
		216010_x_at	FUT3	-2.01537	6.24164	-7.10074	5.40222e-09	1.1685e-07	10.3685
		212629_s_at	PKN2	-2.01233	7.95373	-8.96629	8.61784e-12	6.20153e-10	16.7136
		228376_at	GGTA1P	2.01087	6.11338	5.82029	4.84587e-07	4.60001e-06	5.95295
		244276_at	KLB	2.00924	4.76696	4.99811	8.2631e-06	4.77611e-05	3.18517
		223447_at	REG4	-2.00857	6.58081	-3.18318	0.00256837	0.00614151	-2.30778
		218963_s_at	KRT23	-2.00731	7.285	-3.41602	0.00130972	0.00344897	-1.6766
		1553349_at	ARID2	2.00697	4.7478	10.686	3.09524e-14	6.89427e-12	22.2526
		1555594_a_at	MBNL1	-2.00557	5.99621	-9.25606	3.25843e-12	2.70957e-10	17.6716
		208209_s_at	C4BPB	2.00418	6.68531	3.77559	0.000443159	0.00136461	-0.650857
		209122_at	PLIN2	1.99651	9.22723	6.94008	9.49886e-09	1.81721e-07	9.81323
		201849_at	BNIP3	1.9965	7.26752	3.85267	0.000349115	0.00111524	-0.423689
		232098_at	DST	1.99628	5.68633	8.11872	1.5554e-10	6.69001e-09	13.8628
		204955_at	SRPX	1.99564	6.15368	4.89232	1.18226e-05	6.45276e-05	2.83718
		200922_at	KDELR1	-1.99521	7.64399	-9.61859	9.77837e-13	1.01079e-10	18.8568
		202199_s_at	SRPK1	-1.99474	7.12167	-8.64259	2.58088e-11	1.52811e-09	15.6328
		220082_at	PPP1R14D	-1.99424	7.84755	-6.17342	1.40725e-07	1.66328e-06	7.16472
		1558733_at	ZBTB38	-1.99413	6.79783	-8.76163	1.72207e-11	1.05987e-09	16.0315
		232017_at	TJP2	1.99411	6.77686	9.77799	5.78767e-13	6.85363e-11	19.373
		212923_s_at	PXDC1	1.99349	7.26932	6.83173	1.39027e-08	2.47261e-07	9.43855
		215012_at	ZNF451	1.99282	6.16312	10.741	2.60074e-14	6.00738e-12	22.4236
		230788_at	GCNT2	1.99083	5.6631	6.29397	9.21493e-08	1.18414e-06	7.58018
		213816_s_at	MET	-1.98884	5.06735	-8.53234	3.75867e-11	2.11407e-09	15.2624
		228325_at	SPIDR	1.98615	4.77165	5.6708	8.15929e-07	7.05455e-06	5.44312
		219947_at	CLEC4A	1.98583	4.81184	7.59712	9.50622e-10	2.86873e-08	12.0793
		217301_x_at	RBBP4	-1.98386	7.92673	-10.05	2.38201e-13	3.37323e-11	20.2466
		219602_s_at	PIEZO2	1.98296	5.15701	10.5688	4.49079e-14	9.03469e-12	21.887
		203108_at	GPRC5A	-1.98252	9.21897	-4.19816	0.000117026	0.000440113	0.622407
		209480_at	HLA-DQB1	1.98143	5.13487	3.88107	0.000319579	0.00103305	-0.339391
		224480_s_at	GPAT3	1.97846	5.87672	5.79766	5.24409e-07	4.90015e-06	5.87564
		222372_at	MAGI1	1.97807	5.48184	9.03316	6.87981e-12	5.16953e-10	16.9355
		213113_s_at	SLC43A3	1.97482	6.70433	8.30847	8.0923e-11	3.96353e-09	14.5067
		242121_at	FTX	1.97396	7.80444	5.70679	7.19863e-07	6.3756e-06	5.56565
		236754_at	PPP1R2	1.97287	5.41494	10.9508	1.34389e-14	3.49224e-12	23.0719
		1559496_at	PPA2	1.97282	5.68171	10.66	3.36162e-14	7.31347e-12	22.1715
		207686_s_at	CASP8	-1.9723	6.2162	-11.5703	1.97577e-15	8.21481e-13	24.9523
		217127_at	CTH	1.97157	6.56211	4.80832	1.56895e-05	8.19288e-05	2.56258
		213375_s_at	N4BP2L1	1.97139	6.91112	4.77821	1.73589e-05	8.89334e-05	2.46454
		209031_at	CADM1	1.97094	5.91206	6.18941	1.33042e-07	1.59259e-06	7.2198
		229230_at	SLC51A	1.97063	6.12336	4.84627	1.38092e-05	7.37355e-05	2.68643
		208581_x_at	MT1X	1.96903	10.2628	5.46316	1.67701e-06	1.27341e-05	4.73908
		225656_at	EFHC1	1.96848	6.05143	10.4007	7.6829e-14	1.39607e-11	21.3592
		201299_s_at	MOB1A	-1.96645	7.09608	-8.34342	7.17713e-11	3.61952e-09	14.625
		229694_at	WDR11	1.9657	5.94375	9.23302	3.51924e-12	2.86282e-10	17.5958
		1555326_a_at	ADAM9	-1.96489	6.04514	-5.73288	6.57315e-07	5.92692e-06	5.65457
		200672_x_at	SPTBN1	-1.96316	8.15243	-9.44924	1.71253e-12	1.64315e-10	18.3051
		202087_s_at	CTSL	1.9624	8.94849	8.37251	6.49554e-11	3.33878e-09	14.7233
		1555758_a_at	CDKN3	-1.96023	7.1563	-4.99492	8.35321e-06	4.82223e-05	3.17463
		218796_at	FERMT1	-1.95981	10.1451	-3.81923	0.000387276	0.00121617	-0.522539
		205695_at	SDS	1.95821	6.88359	5.14633	4.98684e-06	3.13943e-05	3.67646
		206000_at	MEP1A	-1.95802	8.41462	-3.52664	0.000943476	0.00259818	-1.36731
		217028_at	CXCR4	1.95705	8.45435	5.55878	1.20415e-06	9.70882e-06	5.06264
		221463_at	CCL24	-1.95276	5.39318	-9.61404	9.92601e-13	1.01484e-10	18.8421
		205195_at	AP1S1	-1.95241	6.39141	-6.94589	9.30657e-09	1.78774e-07	9.83335
		220615_s_at	FAR2	-1.95113	7.69392	-7.40486	1.8607e-09	4.90333e-08	11.4179
		225651_at	UBE2E2	1.94998	6.13897	7.20357	3.76602e-09	8.82984e-08	10.7237
		226319_s_at	ALYREF	-1.94699	7.36249	-6.21403	1.22024e-07	1.49025e-06	7.30461
		208677_s_at	BSG	-1.94386	9.21915	-9.48673	1.51229e-12	1.47369e-10	18.4275
		207078_at	MED6	1.9438	3.79066	12.7931	5.19162e-17	4.09618e-14	28.5112
		232597_x_at	SCAF11	1.94249	6.65255	10.815	2.05948e-14	4.94847e-12	22.6528
		238668_at	NCKAP1L	1.9423	4.91137	6.55961	3.62101e-08	5.46804e-07	8.49751
		209278_s_at	TFPI2	1.9415	4.14596	5.02132	7.63664e-06	4.46784e-05	3.26182
		206481_s_at	LDB2	1.94019	5.68107	6.4768	4.84556e-08	6.87341e-07	8.21131
		208937_s_at	ID1	-1.93709	10.2835	-5.15302	4.87423e-06	3.07682e-05	3.6987
		228058_at	ZG16B	-1.93613	7.53764	-5.19165	4.27057e-06	2.76288e-05	3.82745
		213094_at	ADGRG6	1.93431	5.59683	4.5527	3.67979e-05	0.000166425	1.73726
		223038_s_at	SINHCAF	-1.93404	7.3155	-5.99757	2.60702e-07	2.76359e-06	6.56017
		238143_at	LYPD8	-1.93374	8.09855	-4.21874	0.000109523	0.000416924	0.686065
		241703_at	RUNDC3B	1.93029	5.18941	5.35189	2.46251e-06	1.76055e-05	4.36414
		213629_x_at	MT1F	1.92919	9.07794	5.26075	3.36938e-06	2.27339e-05	4.0584
		220116_at	KCNN2	1.9281	4.04399	4.60147	3.13094e-05	0.00014554	1.89341
		207412_x_at	CELP	-1.9275	5.90078	-6.78031	1.66586e-08	2.83606e-07	9.2607
		1559490_at	LRCH3	1.92687	4.20032	11.5329	2.21498e-15	8.63382e-13	24.8403
		231904_at	U2AF1	1.92623	5.73048	15.1355	8.21664e-20	3.98489e-16	34.7735
		238987_at	B4GALT1	1.92531	4.46697	9.07567	5.96339e-12	4.64896e-10	17.0763
		203397_s_at	GALNT3	-1.92487	9.2447	-4.65448	2.62513e-05	0.000125971	2.06389
		238736_at	REV3L	1.92389	5.05147	14.3151	7.29243e-19	1.70552e-15	32.6607
		203485_at	RTN1	1.92279	4.55976	7.10313	5.35702e-09	1.16591e-07	10.3768
		220496_at	CLEC1B	1.92277	4.60417	3.78068	0.00043627	0.00134652	-0.635948
		224368_s_at	NDRG3	-1.92275	6.60835	-7.1572	4.4311e-09	9.99517e-08	10.5636
		214467_at	GPR65	1.92095	5.09714	6.96234	8.78385e-09	1.7066e-07	9.89022
		228393_s_at	ZNF302	1.92024	5.38967	8.98046	8.21583e-12	6.00462e-10	16.7606
		205923_at	RELN	1.92	5.65573	5.27775	3.17828e-06	2.16553e-05	4.11532
		220386_s_at	EML4	-1.91983	7.54625	-7.28349	2.8459e-09	7.03391e-08	10.9995
		202525_at	PRSS8	-1.91881	8.38061	-5.35836	2.40822e-06	1.72767e-05	4.38589
		206499_s_at	RCC1	-1.91797	7.47127	-11.8866	7.56568e-16	3.93205e-13	25.8925
		213056_at	FRMD4B	1.91794	6.46113	8.15326	1.3807e-10	6.14772e-09	13.9802
		222922_at	KCNE3	-1.91748	5.51089	-7.66367	7.53832e-10	2.39867e-08	12.3078
		209529_at	PLPP2	-1.91684	7.20695	-6.1572	1.48967e-07	1.74526e-06	7.10889
		219777_at	GIMAP6	1.91546	5.76949	5.8218	4.82042e-07	4.5805e-06	5.9581
		1556821_x_at	DLEU2	1.91396	6.03754	8.38039	6.32222e-11	3.26764e-09	14.75
		219228_at	ZNF331	1.91352	6.53721	7.27212	2.96152e-09	7.27165e-08	10.9603
		211089_s_at	NEK3	-1.91324	6.09898	-7.47021	1.48061e-09	4.04411e-08	11.6429
		206336_at	CXCL6	1.91245	4.52365	4.91106	1.10973e-05	6.1139e-05	2.89865
		243318_at	DCAF8	1.91122	6.64695	14.3737	6.22307e-19	1.66334e-15	32.8144
		230229_at	DLG1	1.91081	6.52221	8.26945	9.254e-11	4.39448e-09	14.3745
		227266_s_at	FYB1	1.90856	5.89604	5.76326	5.91278e-07	5.40914e-06	5.75818
		239757_at	ZFAND6	1.90837	5.63232	9.38938	2.08936e-12	1.88916e-10	18.1093
		211518_s_at	BMP4	-1.90701	7.39053	-5.60548	1.02392e-06	8.52583e-06	5.2211
		1553693_s_at	CBR4	1.90651	5.67396	10.4847	5.87324e-14	1.12131e-11	21.6232
		203903_s_at	HEPH	-1.90526	9.77171	-3.75706	0.000469175	0.00143248	-0.705118
		1554433_a_at	ZNF146	-1.90508	6.97956	-7.18773	3.98118e-09	9.20739e-08	10.669
		228648_at	LRG1	1.90475	7.34279	4.64506	2.70875e-05	0.000129222	2.03354
		229513_at	STRBP	1.90424	5.41732	8.77715	1.63376e-11	1.02233e-09	16.0834
		222385_x_at	SEC61A1	-1.90329	7.91622	-7.8792	3.56305e-10	1.30972e-08	13.0461
		227197_at	ARHGEF26	1.90281	5.61512	4.72945	2.04397e-05	0.000101953	2.3062
		208126_s_at	CYP2C18	1.9003	6.36541	3.99669	0.000222368	0.00075577	0.00705233
		209081_s_at	COL18A1	1.89937	6.93674	7.35306	2.23048e-09	5.70894e-08	11.2394
		210107_at	CLCA1	-1.89493	6.8056	-3.2818	0.00193659	0.00482021	-2.04383
		224595_at	SLC44A1	-1.89137	9.06234	-7.09032	5.60349e-09	1.19952e-07	10.3325
		202948_at	IL1R1	1.89103	7.69599	5.67688	7.98857e-07	6.93946e-06	5.4638
		218469_at	GREM1	-1.88719	7.03527	-3.3981	0.00138052	0.00361223	-1.72614
		226248_s_at	KIAA1324	-1.88616	7.2821	-3.93404	0.0002708	0.000897392	-0.181294
		226325_at	ADSS1	1.88523	5.09584	6.81707	1.46381e-08	2.562e-07	9.38786
		207223_s_at	PTBP3	-1.88351	6.24711	-7.52922	1.20483e-09	3.46805e-08	11.8459
		203147_s_at	TRIM14	-1.88306	7.22198	-6.94672	9.27958e-09	1.78439e-07	9.8362
		207761_s_at	METTL7A	1.88257	9.71981	3.90372	0.000297763	0.000973607	-0.271921
		234605_at	CDC14B	1.87878	4.15529	7.28698	2.81129e-09	6.96679e-08	11.0115
		1559573_at	LINC01093	1.87518	3.66551	3.5564	0.000863054	0.00241191	-1.28312
		201963_at	ACSL1	1.87391	8.11772	4.22685	0.000106698	0.000407911	0.711182
		228459_at	LRATD1	-1.87136	5.33459	-8.06287	1.88633e-10	7.80823e-09	13.6727
		205518_s_at	CMAHP	1.87019	5.59441	5.17019	4.59619e-06	2.92897e-05	3.75589
		206857_s_at	FKBP1B	1.8697	5.78903	6.80856	1.50832e-08	2.61544e-07	9.3584
		204671_s_at	ANKRD6	1.86715	4.29932	7.47905	1.43559e-09	3.94998e-08	11.6733
		230097_at	GART	1.86585	6.8353	8.9789	8.25911e-12	6.01276e-10	16.7555
		218983_at	C1RL	1.8653	7.18013	5.89457	3.73829e-07	3.7125e-06	6.20705
		215236_s_at	PICALM	-1.86502	7.23432	-5.05727	6.75751e-06	4.02525e-05	3.38076
		207808_s_at	PROS1	1.8644	8.04053	5.05941	6.70861e-06	3.99866e-05	3.38783
		225165_at	PPP1R1B	-1.86303	8.88726	-3.97259	0.000239915	0.000808794	-0.0655746
		210176_at	TLR1	1.863	4.44298	6.64749	2.65806e-08	4.16868e-07	8.80133
		210619_s_at	HYAL1	1.86119	5.39343	4.72434	2.07924e-05	0.000103382	2.28963
		217649_at	ZFAND5	1.86116	3.79037	6.24829	1.08191e-07	1.35131e-06	7.42267
		1559739_at	CHPT1	1.86111	4.39844	8.56732	3.33568e-11	1.91444e-09	15.38
		1555278_a_at	CKAP5	-1.86044	7.73079	-7.62138	8.7351e-10	2.69248e-08	12.1626
		226225_at	MCC	1.858	4.96579	4.76654	1.80524e-05	9.20077e-05	2.42657
		218340_s_at	UBA6	-1.85055	6.353	-5.30431	2.90089e-06	2.00872e-05	4.20435
		225687_at	FAM83D	-1.84955	7.22966	-5.98959	2.68093e-07	2.83071e-06	6.53277
		209629_s_at	NXT2	-1.84903	6.34642	-7.57075	1.04224e-09	3.08703e-08	11.9887
		216971_s_at	PLEC	-1.84706	6.2688	-8.12086	1.544e-10	6.67163e-09	13.8701
		202504_at	TRIM29	-1.84397	7.5152	-4.49366	4.47142e-05	0.000196662	1.54904
		203845_at	KAT2B	1.84385	6.29409	6.35782	7.36288e-08	9.82593e-07	7.80044
		219717_at	DCAF16	-1.84367	5.77177	-7.18519	4.01678e-09	9.27827e-08	10.6602
		202957_at	HCLS1	1.84339	6.76638	5.96167	2.95617e-07	3.05918e-06	6.43701
		227891_s_at	TAF15	1.84322	6.30534	8.8611	1.22939e-11	8.15672e-10	16.3635
		205886_at	REG1B	-1.84309	5.22811	-2.62005	0.0117643	0.0229473	-3.70865
		219298_at	ECHDC3	1.84287	5.30919	4.20137	0.000115824	0.000436117	0.632327
		214007_s_at	TWF1	-1.84208	7.75277	-6.09616	1.84537e-07	2.06748e-06	6.89889
		202768_at	FOSB	1.84208	6.21565	5.98504	2.7239e-07	2.85994e-06	6.51719
		218804_at	ANO1	1.84137	5.32739	5.30998	2.84483e-06	1.9809e-05	4.22338
		226641_at	ANKRD44	1.84095	5.45791	5.55978	1.19995e-06	9.69702e-06	5.06605
		210337_s_at	ACLY	-1.8405	7.65729	-8.56942	3.31187e-11	1.9125e-09	15.3871
		238295_at	TEFM	1.84016	5.57865	10.352	8.98314e-14	1.55625e-11	21.2056
		206698_at	XK	-1.83966	7.42699	-4.31377	8.05361e-05	0.000322731	0.981747
		208900_s_at	TOP1	-1.83912	8.41051	-4.67325	2.46598e-05	0.000119592	2.12442
		235306_at	GIMAP8	1.83881	5.0607	5.91675	3.45926e-07	3.46853e-06	6.28303
		201839_s_at	EPCAM	-1.83806	11.8961	-2.90126	0.00561381	0.0120701	-3.03277
		228391_at	CYP4V2	1.83764	6.65619	5.53574	1.30427e-06	1.0402e-05	4.9846
		219127_at	PRR15L	-1.83542	8.8501	-4.76286	1.82764e-05	9.27705e-05	2.41461
		233609_at	PTPRK	1.83516	4.16584	9.37741	2.17418e-12	1.93709e-10	18.0701
		243981_at	STK4	1.83492	4.65564	7.57063	1.04266e-09	3.08703e-08	11.9883
		210935_s_at	WDR1	-1.83476	7.03719	-6.70853	2.14435e-08	3.4979e-07	9.01244
		243589_at	KANSL1	1.83376	5.20356	8.28141	8.88098e-11	4.27155e-09	14.4151
		212574_x_at	TMEM259	-1.83366	5.78832	-9.7621	6.09761e-13	7.07489e-11	19.3217
		208624_s_at	EIF4G1	-1.83208	7.85178	-5.6566	8.57242e-07	7.36071e-06	5.39482
		242055_at	PSMG4	1.83064	5.56535	8.82629	1.38312e-11	8.95441e-10	16.2475
		218302_at	PSENEN	-1.82868	7.09964	-7.03483	6.8089e-09	1.39077e-07	10.1408
		229390_at	CALHM6	1.82864	6.43396	4.23005	0.000105602	0.000404383	0.721104
		232865_at	AFF4	1.82863	5.04565	11.2962	4.586e-15	1.5486e-12	24.1268
		239660_at	RALGAPA2	1.8277	4.61543	8.91034	1.0409e-11	7.21307e-10	16.5275
		222310_at	SCAF4	1.82729	4.4753	10.7343	2.65684e-14	6.06212e-12	22.4026
		208396_s_at	PDE1A	1.82644	4.56759	5.61067	1.00565e-06	8.4036e-06	5.23871
		239380_at	LINC01554	1.82629	4.10119	4.19153	0.000119548	0.000448425	0.60193
		217878_s_at	CDC27	-1.82588	6.77373	-7.0314	6.89148e-09	1.40152e-07	10.1289
		235904_at	UGT3A1	1.82427	4.53428	4.38068	6.47686e-05	0.000268409	1.19161
		1555372_at	BCL2L11	1.82411	6.11856	10.5044	5.51411e-14	1.0636e-11	21.6853
		200835_s_at	MAP4	-1.82278	6.04557	-7.94282	2.85781e-10	1.08899e-08	13.2634
		213309_at	PLCL2	1.82215	6.14694	6.85626	1.27538e-08	2.31448e-07	9.52338
		1555240_s_at	GNG12	-1.82103	6.34705	-7.42587	1.72891e-09	4.60797e-08	11.4902
		232441_at	KRR1	1.82082	5.36041	12.4551	1.39253e-16	9.30508e-14	27.5478
		224657_at	ERRFI1	1.81767	8.6037	5.56096	1.19505e-06	9.66262e-06	5.07006
		218960_at	TMPRSS4	-1.81743	8.74433	-4.0664	0.000178322	0.000626673	0.218363
		203066_at	CHST15	1.81163	6.93656	6.30504	8.86356e-08	1.14619e-06	7.61834
		226818_at	MPEG1	1.81076	6.80431	4.5662	3.51906e-05	0.000160785	1.78042
		204934_s_at	HPN	1.80966	5.34806	4.38602	6.36489e-05	0.000264638	1.20842
		209395_at	CHI3L1	1.80882	6.53326	4.09647	0.000162053	0.00057828	0.310037
		222502_s_at	UFM1	-1.80876	7.237	-9.26213	3.19295e-12	2.66697e-10	17.6916
		230388_s_at	KANSL1-AS1	1.80868	6.12792	6.99489	7.83447e-09	1.56105e-07	10.0028
		1554930_a_at	FUT8	-1.80765	5.93875	-11.376	3.58485e-15	1.34145e-12	24.3683
		244313_at	CR1	1.80725	3.8959	6.12495	1.66815e-07	1.9101e-06	6.9979
		33323_r_at	SFN	-1.80683	10.1374	-3.28738	0.00190564	0.00475393	-2.02875
		228912_at	VIL1	-1.80543	9.96573	-4.72868	2.04924e-05	0.000102162	2.30371
		230836_at	ST8SIA4	1.80517	4.41092	6.06258	2.07597e-07	2.29423e-06	6.78344
		201123_s_at	EIF5A	-1.80305	6.95	-3.58742	0.00078624	0.00222786	-1.19494
		205208_at	ALDH1L1	1.8018	7.15069	4.55334	3.67212e-05	0.000166196	1.73928
		204248_at	GNA11	-1.80068	7.81677	-8.40394	5.83193e-11	3.07367e-09	14.8295
		228863_at	PCDH17	1.80058	5.14854	6.55632	3.66313e-08	5.50499e-07	8.48615
		208698_s_at	NONO	-1.79578	8.84504	-10.6095	3.94663e-14	8.11443e-12	22.0139
		208699_x_at	TKT	-1.79502	8.96349	-7.8889	3.44515e-10	1.27389e-08	13.0792
		214375_at	PPFIBP1	1.79363	4.92381	7.80606	4.5932e-10	1.60035e-08	12.7959
		224061_at	INMT	1.79285	5.89938	6.94186	9.43936e-09	1.80953e-07	9.81941
		200769_s_at	MAT2A	-1.79266	6.50219	-7.02122	7.14242e-09	1.44158e-07	10.0938
		210328_at	GNMT	1.79234	5.03874	3.16597	0.00269685	0.00640737	-2.3533
		205097_at	SLC26A2	-1.79123	9.31035	-3.7971	0.000414703	0.00129039	-0.587696
		235458_at	HAVCR2	1.78992	6.11769	6.45274	5.27334e-08	7.41836e-07	8.12822
		1494_f_at	CYP2A6	1.78944	6.17633	3.56278	0.000846698	0.00237187	-1.26502
		213920_at	CUX2	1.78926	4.00283	4.17763	0.000125003	0.000465034	0.559082
		205000_at	DDX3Y	1.7885	5.14768	2.40789	0.0199732	0.0363414	-4.18437
		226804_at	FAM20A	1.78527	4.68658	5.4227	1.92871e-06	1.43077e-05	4.60256
		203626_s_at	SKP2	-1.7828	4.72044	-8.4125	5.66336e-11	3.00778e-09	14.8584
		1569542_at	ADGRA3	1.78274	4.7926	7.51094	1.28425e-09	3.62419e-08	11.783
		201211_s_at	DDX3X	-1.78195	6.64184	-8.10573	1.62674e-10	6.94893e-09	13.8186
		1555882_at	SPIN3	-1.78127	5.15829	-6.27672	9.79089e-08	1.24533e-06	7.52067
		205898_at	CX3CR1	1.78095	4.52301	5.62211	9.66449e-07	8.14884e-06	5.27757
		231156_at	HAO2	1.78079	4.25765	3.6042	0.000747443	0.00213506	-1.14703
		203788_s_at	SEMA3C	-1.77972	5.81696	-8.36514	6.66184e-11	3.40693e-09	14.6984
		238480_at	TTC39C	1.77946	5.36079	4.80216	1.6018e-05	8.31569e-05	2.54249
		212067_s_at	C1R	1.77704	8.77465	4.68719	2.35393e-05	0.000114842	2.16945
		231166_at	GPR155	1.77581	4.73879	5.20806	4.03712e-06	2.63922e-05	3.88222
		231437_at	SLC35D2	1.77563	6.25853	11.2101	5.98697e-15	1.93132e-12	23.8654
		222608_s_at	ANLN	-1.77517	6.889	-3.96792	0.000243464	0.000818546	-0.0796126
		201523_x_at	UBE2N	-1.77505	8.68521	-9.39857	2.02648e-12	1.86776e-10	18.1393
		227662_at	SYNPO2	1.77497	6.04406	3.86917	0.000331645	0.00106617	-0.374742
		226961_at	PRR15	-1.77487	8.80249	-3.70446	0.000551258	0.00164132	-0.858331
		208121_s_at	PTPRO	-1.77462	7.22306	-3.24059	0.00218028	0.00533462	-2.15476
		206068_s_at	ACADL	1.77339	3.9233	4.50448	4.31491e-05	0.00019063	1.58344
		208478_s_at	BAX	-1.77256	6.00281	-6.91665	1.03139e-08	1.9451e-07	9.73224
		213817_at	IRAK3	1.7723	3.71068	5.55948	1.20122e-06	9.69998e-06	5.06502
		230375_at	PNISR	1.77217	4.9365	9.13411	4.90103e-12	3.86913e-10	17.2696
		208109_s_at	LINC00597	1.77044	4.01065	8.59707	3.01377e-11	1.76211e-09	15.48
		211300_s_at	TP53	-1.76988	5.30597	-6.35627	7.40299e-08	9.86538e-07	7.7951
		205774_at	F12	1.76985	7.69016	4.68171	2.39739e-05	0.000116567	2.15173
		212595_s_at	DAZAP2	-1.76808	9.56995	-7.22165	3.53461e-09	8.37121e-08	10.7861
		207850_at	CXCL3	-1.7676	7.13209	-4.18275	0.000122968	0.000458588	0.57484
		207584_at	LPA	1.76718	3.40332	3.89128	0.000309559	0.00100504	-0.308999
		232466_at	CUL4A	1.76714	5.18333	8.15079	1.3925e-10	6.17388e-09	13.9718
		209949_at	NCF2	1.76594	6.01226	5.56684	1.17094e-06	9.51708e-06	5.08997
		234994_at	TMEM200A	-1.76535	7.21441	-3.52985	0.000934472	0.00257496	-1.35826
		206755_at	CYP2B6	1.76395	5.55874	3.80222	0.000408195	0.00127395	-0.572636
		1552348_at	PRSS33	-1.76317	6.60847	-3.48599	0.00106494	0.00288393	-1.48164
		201688_s_at	TPD52	-1.76267	9.08133	-4.57298	3.44095e-05	0.000157729	1.80212
		219574_at	MARCHF1	1.76182	4.28693	6.66833	2.4701e-08	3.92655e-07	8.87342
		211653_x_at	AKR1C2	1.76064	7.5902	4.16855	0.000128701	0.000476926	0.531091
		202444_s_at	ERLIN1	-1.75944	6.63906	-5.4367	1.83767e-06	1.37366e-05	4.64976
		209735_at	ABCG2	1.75788	6.3417	4.84285	1.3969e-05	7.44189e-05	2.67526
		201858_s_at	SRGN	1.75673	8.43797	4.5251	4.03118e-05	0.000180051	1.64914
		204834_at	FGL2	1.7561	6.72154	5.35028	2.47626e-06	1.76903e-05	4.35871
		223423_at	GPR160	-1.75476	9.60909	-4.16701	0.000129337	0.000478523	0.52636
		229307_at	ANKRD28	1.75458	4.45543	7.88005	3.55259e-10	1.30844e-08	13.049
		238447_at	RBMS3	1.75261	5.59375	5.00979	7.94171e-06	4.62176e-05	3.22374
		221618_s_at	TAF9B	-1.74994	4.65001	-6.1724	1.4123e-07	1.66819e-06	7.16121
		228333_at	ZEB2	1.7499	4.8791	6.08468	1.92117e-07	2.14469e-06	6.85942
		1554835_a_at	B3GNT5	-1.74851	6.17585	-10.2068	1.43331e-13	2.32774e-11	20.7462
		206445_s_at	PRMT1	-1.74737	9.38427	-7.55716	1.09285e-09	3.19487e-08	11.942
		204007_at	FCGR3B	1.74734	5.78419	5.61205	1.00084e-06	8.37461e-06	5.24339
		202870_s_at	CDC20	-1.74678	7.34805	-4.52116	4.084e-05	0.000181889	1.63656
		232489_at	TRMT13	1.7458	4.89541	9.53396	1.29331e-12	1.28138e-10	18.5816
		222568_at	UGGT1	-1.74549	6.47494	-8.5469	3.57644e-11	2.0339e-09	15.3114
		224173_s_at	MRPL30	-1.74458	5.70158	-7.25745	3.11776e-09	7.51718e-08	10.9096
		225242_s_at	CCDC80	1.74371	6.29454	3.4609	0.00114722	0.00307689	-1.55182
		202095_s_at	BIRC5	-1.74317	7.12611	-4.64838	2.67896e-05	0.000128127	2.04424
		1554918_a_at	ABCC4	-1.74213	5.07528	-7.764	5.3162e-10	1.80847e-08	12.6518
		236696_at	U2SURP	1.74111	4.51876	5.86842	4.09599e-07	3.99562e-06	6.11756
		1558014_s_at	FAR1	-1.74063	5.67337	-6.63974	2.73149e-08	4.26679e-07	8.77455
		212328_at	LIMCH1	1.73925	5.85398	5.99444	2.63576e-07	2.78931e-06	6.54943
		223660_at	ADORA3	1.73781	4.4023	6.12822	1.64911e-07	1.89177e-06	7.00916
		235927_at	XPO1	1.73749	6.99122	7.36079	2.17094e-09	5.57178e-08	11.266
		227929_at	LIN7A	1.7373	4.9677	4.58901	3.26296e-05	0.000151114	1.85347
		219558_at	ATP13A3	-1.73669	6.93285	-7.10691	5.28647e-09	1.15549e-07	10.3899
		210978_s_at	TAGLN2	-1.73645	9.00644	-7.25225	3.17515e-09	7.62637e-08	10.8917
		200923_at	LGALS3BP	-1.73253	10.3026	-6.862	1.24988e-08	2.28258e-07	9.54325
		210701_at	CFDP1	1.73246	5.37754	7.77397	5.1351e-10	1.75324e-08	12.686
		41469_at	PI3	-1.73163	7.44923	-4.07594	0.000172995	0.000611859	0.24742
		202803_s_at	ITGB2	1.73126	7.16727	5.21335	3.9645e-06	2.5981e-05	3.8999
		204072_s_at	FRY	1.73126	5.44506	6.59256	3.22463e-08	4.94532e-07	8.61143
		235199_at	RNF125	1.73082	6.09321	5.9219	3.39753e-07	3.41946e-06	6.30067
		211742_s_at	EVI2B	1.72982	6.97303	5.07185	6.43021e-06	3.8635e-05	3.42906
		203980_at	FABP4	1.72931	4.91474	4.54815	3.73561e-05	0.000168377	1.72271
		243496_at	RAB18	1.72661	4.61589	13.4143	8.7933e-18	1.09682e-14	30.2418
		212588_at	PTPRC	1.72603	6.95945	4.32796	7.69072e-05	0.000310718	1.02614
		205222_at	EHHADH	1.72575	6.83061	4.3508	7.13979e-05	0.000291671	1.09772
		218261_at	AP1M2	-1.72459	8.0429	-5.7244	6.77023e-07	6.07826e-06	5.62567
		206363_at	MAF	1.72429	6.03271	5.06448	6.59376e-06	3.94151e-05	3.40462
		1438_at	EPHB3	-1.72407	6.79056	-4.63054	2.84277e-05	0.000134382	1.98681
		204912_at	IL10RA	1.72035	6.58735	5.48056	1.57901e-06	1.21364e-05	4.79788
		225424_at	GPAM	1.72024	6.56097	5.18819	4.32144e-06	2.79e-05	3.81592
		204249_s_at	LMO2	1.71973	6.71451	6.67783	2.38892e-08	3.82349e-07	8.90627
		209872_s_at	PKP3	-1.71922	6.10808	-8.36068	6.76444e-11	3.44291e-09	14.6833
		229422_at	NRDC	1.71876	5.55557	9.79432	5.48592e-13	6.62203e-11	19.4257
		233559_s_at	WDFY1	-1.71861	6.9689	-9.41198	1.93811e-12	1.79515e-10	18.1833
		218252_at	CKAP2	-1.71791	7.6222	-7.2687	2.99725e-09	7.33657e-08	10.9484
		200730_s_at	PTP4A1	-1.71707	8.42512	-5.37338	2.2867e-06	1.65509e-05	4.43641
		201668_x_at	MARCKS	-1.7169	6.99246	-6.97111	8.51728e-09	1.66693e-07	9.92054
		218694_at	ARMCX1	1.71682	5.98498	5.92317	3.38241e-07	3.40791e-06	6.30504
		205682_x_at	APOM	1.71673	6.42193	3.86256	0.000338545	0.00108592	-0.394377
		238465_at	SETD9	1.715	6.17158	6.7564	1.81205e-08	3.04613e-07	9.17799
		215318_at	MICOS10P1	1.71402	4.1217	8.20272	1.1643e-10	5.33921e-09	14.1482
		238593_at	C11orf80	1.71313	4.47665	5.54532	1.26166e-06	1.01138e-05	5.01705
		223679_at	CTNNB1	1.71256	6.88855	9.48343	1.52891e-12	1.47453e-10	18.4168
		200935_at	CALR	-1.71256	6.35998	-9.53466	1.29034e-12	1.28138e-10	18.5838
		205825_at	PCSK1	-1.71155	4.23803	-2.89732	0.005674	0.0121842	-3.04259
		208930_s_at	ILF3	-1.71145	6.74056	-5.41081	2.00958e-06	1.4797e-05	4.56247
		202779_s_at	UBE2S	-1.71011	7.85383	-5.70899	7.1437e-07	6.34054e-06	5.57314
		204315_s_at	GTSE1	-1.70875	6.07549	-6.15345	1.50939e-07	1.76405e-06	7.09599
		206552_s_at	TAC1	-1.70805	3.83716	-3.46801	0.00112331	0.00301926	-1.53196
		210895_s_at	CD86	1.70721	5.53502	5.19556	4.21371e-06	2.73083e-05	3.84051
		227835_at	LOC389831	-1.70679	6.02293	-4.82686	1.47412e-05	7.77581e-05	2.62306
		203868_s_at	VCAM1	1.70654	7.28107	4.06314	0.000180178	0.000631913	0.208444
		232810_at	AIG1	1.70483	4.69338	9.15494	4.57049e-12	3.67013e-10	17.3383
		218723_s_at	RGCC	1.70395	7.65171	4.65644	2.608e-05	0.000125503	2.07022
		217209_at	CEACAM3	-1.70271	6.59887	-11.9103	7.04364e-16	3.87608e-13	25.9625
		221628_s_at	GLYR1	-1.70072	5.50304	-9.51375	1.38281e-12	1.35457e-10	18.5157
		1555948_s_at	FAM120A	-1.70029	8.78775	-7.40395	1.86668e-09	4.90684e-08	11.4147
		215888_at	PDS5B	1.70001	4.64592	8.16546	1.32381e-10	5.95398e-09	14.0217
		224352_s_at	CFL2	1.69981	6.3871	4.92806	1.04775e-05	5.82913e-05	2.95447
		214975_s_at	MTMR1	-1.6995	4.55805	-7.11254	5.18309e-09	1.13955e-07	10.4093
		206102_at	GINS1	-1.69878	7.41613	-3.86806	0.0003328	0.00106933	-0.378056
		219630_at	PDZK1IP1	-1.69838	7.71588	-3.57554	0.000814844	0.0022957	-1.22875
		203961_at	NEBL	-1.69827	8.19897	-4.01403	0.00021052	0.000720737	0.0594373
		204273_at	EDNRB	1.698	5.77222	4.11248	0.000153987	0.000554269	0.35899
		231822_at	CTTNBP2NL	-1.69741	6.57018	-7.94422	2.84398e-10	1.08899e-08	13.2682
		219313_at	GRAMD1C	1.69593	6.51029	5.19542	4.2158e-06	2.73122e-05	3.84003
		236492_at	PPP2R2A	1.69469	6.60828	10.6142	3.88738e-14	8.08144e-12	22.0288
		1558486_at	ZNF493	1.69365	5.87497	8.57342	3.26694e-11	1.8924e-09	15.4005
		220477_s_at	TMEM230	-1.69287	8.32944	-4.50635	4.28841e-05	0.000189818	1.58939
		209683_at	FAM49A	1.69231	4.2462	6.29094	9.31362e-08	1.19518e-06	7.56972
		226722_at	FAM20C	1.69137	6.13553	6.48036	4.78529e-08	6.81376e-07	8.22361
		222501_s_at	REPIN1	-1.68901	4.21332	-6.53862	3.89845e-08	5.77804e-07	8.42497
		230058_at	ENTR1	1.68878	5.683	9.36185	2.28974e-12	2.01132e-10	18.0191
		209242_at	PEG3	1.6887	4.64366	5.87097	4.05962e-07	3.9705e-06	6.12629
		201939_at	PLK2	1.6886	6.57879	7.16649	4.28902e-09	9.73878e-08	10.5957
		241472_at	DMXL1	1.68785	5.01728	8.81998	1.41302e-11	9.08507e-10	16.2264
		206753_at	RDH16	1.68746	5.72289	3.88049	0.000320158	0.00103439	-0.341117
		204220_at	GMFG	1.68684	7.16815	6.80626	1.52057e-08	2.63181e-07	9.35044
		223605_at	SLC25A18	1.68626	4.46283	3.77039	0.000450321	0.00138236	-0.666107
		201496_x_at	MYH11	-1.68608	6.0752	-3.89983	0.000301403	0.000982105	-0.283518
		200841_s_at	EPRS1	-1.68561	6.92041	-6.22446	1.17637e-07	1.44802e-06	7.34054
		201182_s_at	CHD4	-1.68558	6.86907	-7.63147	8.43333e-10	2.61238e-08	12.1973
		204236_at	FLI1	1.68394	4.99631	5.99465	2.63377e-07	2.78878e-06	6.55017
		211726_s_at	FMO2	1.68388	4.8739	9.41974	1.88876e-12	1.76355e-10	18.2087
		235421_at	MAP3K8	1.68278	4.76017	11.6124	1.73748e-15	7.56004e-13	25.0783
		1554408_a_at	TK1	-1.68272	7.61251	-6.5538	3.69577e-08	5.54514e-07	8.47743
		201942_s_at	CPD	-1.68263	6.21156	-7.39694	1.91301e-09	5.01295e-08	11.3906
		205651_x_at	RAPGEF4	1.68197	3.78044	6.3254	8.2516e-08	1.0819e-06	7.68856
		208505_s_at	FUT2	-1.68104	6.92022	-11.1377	7.49592e-15	2.30952e-12	23.6448
		201404_x_at	PSMB2	-1.68012	7.49172	-9.91844	3.65524e-13	4.81617e-11	19.8253
		214119_s_at	FKBP1A	-1.67923	8.40558	-7.31666	2.53371e-09	6.34614e-08	11.1139
		243612_at	NSD1	1.67867	4.51811	10.1514	1.71443e-13	2.56616e-11	20.57
		241547_at	A1CF	1.6772	7.48593	4.12801	0.000146539	0.000531863	0.406532
		207782_s_at	PSEN1	-1.67668	7.39495	-7.04994	6.45701e-09	1.33809e-07	10.193
		205786_s_at	ITGAM	1.67641	5.79009	5.78038	5.57001e-07	5.14134e-06	5.81662
		206610_s_at	F11	1.6761	5.28459	3.82962	0.000375007	0.001185	-0.491872
		230422_at	FPR3	1.67505	6.14898	5.08717	6.10304e-06	3.70619e-05	3.47986
		233480_at	TMEM43	1.6743	4.40189	10.8883	1.63483e-14	4.11462e-12	22.8795
		205075_at	SERPINF2	1.67414	6.24031	4.10559	0.00015741	0.000564637	0.337905
		206387_at	CDX2	-1.67378	7.09133	-6.35012	7.56486e-08	1.00453e-06	7.77387
		227565_at	KLHL5	1.67242	5.02688	7.09766	5.461e-09	1.17578e-07	10.3579
		207007_at	NR1I3	1.67179	4.42536	3.6833	0.000588019	0.00173449	-0.919616
		201167_x_at	ARHGDIA	-1.67158	6.15478	-8.29227	8.55552e-11	4.14699e-09	14.4518
		214722_at	NOTCH2NLA	1.67142	8.58554	8.69902	2.13008e-11	1.28977e-09	15.822
		1553112_s_at	CDK8	-1.67135	6.59542	-6.09433	1.85725e-07	2.07855e-06	6.8926
		209606_at	CYTIP	1.67082	6.17476	5.21563	3.93364e-06	2.57969e-05	3.90751
		204404_at	SLC12A2	-1.66971	8.98235	-3.94723	0.000259822	0.000866537	-0.141759
		209392_at	ENPP2	1.66959	7.2953	5.79282	5.33338e-07	4.9695e-06	5.85911
		238868_at	UACA	1.66958	3.95777	6.14365	1.56221e-07	1.80792e-06	7.06226
		209696_at	FBP1	1.6688	8.02415	4.74042	1.97031e-05	9.8876e-05	2.34177
		219506_at	C1orf54	1.66866	7.41686	7.19549	3.87425e-09	9.00463e-08	10.6958
		208131_s_at	PTGIS	1.66604	7.11463	5.11323	5.58396e-06	3.45033e-05	3.56637
		212095_s_at	MTUS1	-1.66557	7.16726	-5.65228	8.70212e-07	7.45156e-06	5.38013
		218355_at	KIF4A	-1.66453	6.66096	-4.98889	8.52595e-06	4.90531e-05	3.15473
		225016_at	APCDD1	-1.66368	7.69222	-3.17892	0.00259962	0.00620632	-2.31906
		235611_at	SREK1	1.66286	4.41369	10.0672	2.25206e-13	3.24124e-11	20.3017
		244780_at	SGPP2	-1.66228	6.6708	-4.11215	0.000154149	0.000554745	0.357982
		215248_at	GRB10	1.66217	4.66959	9.63535	9.25224e-13	9.67092e-11	18.9113
		204337_at	RGS4	1.66037	5.37671	4.75988	1.84597e-05	9.3498e-05	2.40494
		225536_at	TMEM54	-1.65913	9.12802	-4.72573	2.06954e-05	0.000102982	2.29416
		235305_s_at	ECHDC2	1.65836	7.01084	9.15139	4.6251e-12	3.6981e-10	17.3266
		211947_s_at	PRRC2C	-1.6578	7.10509	-4.2855	8.82739e-05	0.000348366	0.893461
		213939_s_at	RUFY3	1.65756	6.82091	9.39481	2.05199e-12	1.87457e-10	18.127
		213541_s_at	ERG	1.65719	4.87961	6.29427	9.20523e-08	1.18371e-06	7.58121
		201774_s_at	NCAPD2	-1.65468	7.00186	-8.20707	1.14697e-10	5.29873e-09	14.163
		205632_s_at	PIP5K1B	-1.65434	8.10412	-3.82039	0.000385887	0.00121323	-0.519117
		220085_at	HELLS	-1.65433	5.40059	-6.37574	6.91314e-08	9.30539e-07	7.86232
		209752_at	REG1A	-1.6538	6.6144	-2.35381	0.0227629	0.0407048	-4.30066
		206259_at	PROC	1.6538	5.84326	4.91681	1.08839e-05	6.01232e-05	2.91751
		202223_at	STT3A	-1.6533	7.88173	-10.7185	2.79257e-14	6.29506e-12	22.3537
		1555618_s_at	SAE1	-1.65262	7.68064	-6.01128	2.4848e-07	2.65661e-06	6.60723
		209308_s_at	BNIP2	1.6519	6.61419	8.99215	7.89848e-12	5.86431e-10	16.7994
		219603_s_at	ZNF226	1.65117	5.57888	10.5437	4.86584e-14	9.68509e-12	21.8082
		205303_at	KCNJ8	1.64905	5.76708	4.73715	1.99197e-05	9.98385e-05	2.33117
		236007_at	AKAP10	1.64763	5.38384	9.9058	3.80931e-13	4.94945e-11	19.7847
		201633_s_at	CYB5B	-1.64761	8.09741	-6.83341	1.3821e-08	2.47135e-07	9.44434
		211090_s_at	PRPF4B	-1.64753	7.27448	-4.81242	1.54752e-05	8.09225e-05	2.57593
		204130_at	HSD11B2	-1.64711	7.76582	-5.14442	5.01958e-06	3.15685e-05	3.67009
		223494_at	OGA	1.64635	7.65469	8.31929	7.79726e-11	3.86968e-09	14.5433
		201224_s_at	SRRM1	-1.64558	7.85189	-9.95799	3.21293e-13	4.42014e-11	19.9522
		204428_s_at	LCAT	1.64536	4.82137	4.25209	9.83499e-05	0.000382086	0.7895
		232527_at	PSMD6-AS2	1.64516	6.24207	13.1883	1.66827e-17	1.56066e-14	29.6181
		213425_at	WNT5A	-1.64482	5.71618	-5.48033	1.58028e-06	1.21376e-05	4.79709
		1565703_at	SMAD4	1.64379	4.24644	8.48835	4.3684e-11	2.39685e-09	15.1142
		230061_at	TM4SF18	1.64289	4.70345	5.9701	2.87026e-07	2.98181e-06	6.46591
		239162_at	DAPK1-IT1	1.64253	4.552	6.54954	3.7516e-08	5.61091e-07	8.4627
		204673_at	MUC2	-1.64232	7.33667	-3.5527	0.000872687	0.00243519	-1.29361
		224964_s_at	GNG2	1.6417	6.41823	5.24593	3.54531e-06	2.36903e-05	4.00879
		229560_at	TLR8	1.64159	4.64423	5.05508	6.80824e-06	4.04773e-05	3.37349
		229229_at	AGXT2	1.64136	4.28869	4.56595	3.52203e-05	0.000160882	1.77961
		214274_s_at	ACAA1	1.64084	9.38071	6.53639	3.92924e-08	5.80097e-07	8.41724
		213338_at	TMEM158	-1.64069	5.81214	-5.09671	5.90764e-06	3.61023e-05	3.51153
		213703_at	LINC00342	1.64011	4.87017	7.23759	3.34248e-09	7.96661e-08	10.8411
		202796_at	SYNPO	1.64003	7.25013	7.9171	3.12423e-10	1.17378e-08	13.1756
		232097_at	TOX4	1.63996	5.68783	9.64813	8.87075e-13	9.32425e-11	18.9527
		210950_s_at	FDFT1	-1.6399	9.58702	-7.99352	2.39764e-10	9.36533e-09	13.4364
		212198_s_at	TM9SF4	-1.63974	7.99798	-10.8855	1.64937e-14	4.11462e-12	22.8708
		215554_at	GPLD1	1.6397	3.44338	4.18361	0.000122626	0.000457752	0.577513
		1557718_at	PPP2R5C	1.63933	4.81099	11.1214	7.88713e-15	2.38013e-12	23.5949
		1556601_a_at	SPATA13	1.63902	5.46327	10.53	5.08195e-14	1.00088e-11	21.7655
		201005_at	CD9	-1.6387	11.5699	-5.69371	7.53392e-07	6.61472e-06	5.52111
		204787_at	VSIG4	1.63856	6.56656	4.60046	3.14137e-05	0.000145952	1.8902
		1563497_at	USP25	1.63745	4.50387	7.6147	8.94123e-10	2.72488e-08	12.1397
		203559_s_at	AOC1	-1.63691	8.94401	-3.76354	0.000459907	0.00140786	-0.686145
		205419_at	GPR183	1.63691	5.4833	5.51736	1.39009e-06	1.09372e-05	4.92234
		206576_s_at	CEACAM1	-1.63656	8.25031	-6.22479	1.17503e-07	1.44732e-06	7.34166
		202995_s_at	FBLN1	-1.63625	6.10998	-3.67914	0.000595522	0.00175385	-0.931648
		214511_x_at	FCGR1B	1.63585	4.82558	5.25783	3.40344e-06	2.29321e-05	4.04859
		1556420_s_at	YPEL2	1.6355	4.47329	11.7613	1.10489e-15	5.16811e-13	25.5217
		230925_at	APBB1IP	1.63545	7.02255	6.21013	1.2371e-07	1.50418e-06	7.29115
		217427_s_at	HIRA	-1.63455	7.63643	-7.33373	2.38668e-09	6.0426e-08	11.1727
		205440_s_at	NPY1R	1.63315	3.96149	4.74149	1.96326e-05	9.85847e-05	2.34524
		210105_s_at	FYN	1.63166	7.82452	6.19864	1.28801e-07	1.55275e-06	7.25158
		230391_at	CD84	1.63107	6.11604	6.97117	8.51558e-09	1.66693e-07	9.92073
		204983_s_at	GPC4	-1.63099	5.79226	-6.81568	1.471e-08	2.565e-07	9.38303
		218755_at	KIF20A	-1.63041	6.43723	-5.34672	2.50679e-06	1.78743e-05	4.34676
		202705_at	CCNB2	-1.62975	7.90477	-4.38372	6.41278e-05	0.000266097	1.20119
		205530_at	ETFDH	1.62951	6.27692	4.73673	1.99476e-05	9.9925e-05	2.32981
		200722_s_at	CAPRIN1	-1.62853	8.41529	-7.40653	1.84985e-09	4.88527e-08	11.4236
		214022_s_at	IFITM1	-1.62815	11.1817	-6.50914	4.32449e-08	6.28681e-07	8.32307
		236621_at	RPS27	1.62787	4.13861	7.59436	9.59827e-10	2.89185e-08	12.0698
		217757_at	A2M	1.62761	10.1532	4.84319	1.39531e-05	7.43769e-05	2.67636
		239954_at	ZNF160	1.62707	4.25904	7.0144	7.31545e-09	1.47333e-07	10.0702
		216598_s_at	CCL2	1.62644	7.48536	4.08061	0.000170449	0.000603883	0.261627
		228071_at	GIMAP7	1.62568	5.81031	5.30855	2.85891e-06	1.98553e-05	4.21857
		237017_s_at	LOC102723493	1.62468	4.19927	4.19029	0.000120022	0.000449664	0.598126
		220834_at	MS4A12	-1.62355	6.14157	-4.85699	1.3319e-05	7.14652e-05	2.7215
		200953_s_at	CCND2	-1.62189	9.35364	-4.36516	6.81319e-05	0.000280534	1.14283
		1558692_at	GLMP	1.62165	4.63316	7.41785	1.77803e-09	4.72543e-08	11.4626
		236356_at	NDUFS1	-1.62151	6.64417	-5.50743	1.43875e-06	1.12303e-05	4.88874
		205698_s_at	MAP2K6	-1.62096	7.55849	-9.06403	6.20137e-12	4.79453e-10	17.0377
		213470_s_at	HNRNPH1	-1.61859	5.55951	-5.24886	3.50982e-06	2.34831e-05	4.0186
		238935_at	RPS27L	1.61848	5.51697	5.98366	2.73716e-07	2.86743e-06	6.51243
		203140_at	BCL6	1.6183	7.58613	6.57083	3.48087e-08	5.282e-07	8.5363
		228051_at	ARFGEF3	-1.61763	7.14461	-4.94312	9.95678e-06	5.57759e-05	3.00398
		228751_at	CLK4	1.61698	5.83736	8.45378	4.9168e-11	2.66648e-09	14.9977
		238886_at	TMED10	1.61624	4.36977	10.9877	1.19695e-14	3.22397e-12	23.1856
		236725_at	WWC1	1.61623	6.12361	10.1441	1.75561e-13	2.60694e-11	20.5467
		222773_s_at	GALNT12	-1.61565	7.06615	-4.95859	9.44841e-06	5.3396e-05	3.0549
		204720_s_at	DNAJC6	-1.61543	4.95442	-6.02245	2.38942e-07	2.57671e-06	6.6456
		204272_at	LGALS4	-1.61438	11.5105	-3.92583	0.000277857	0.000918391	-0.205862
		213418_at	HSPA6	1.61385	6.12974	6.70105	2.20153e-08	3.57248e-07	8.98657
		235944_at	HMCN1	1.61225	5.53226	5.59873	1.04823e-06	8.70884e-06	5.19817
		201069_at	MMP2	-1.61167	8.56429	-4.02916	0.000200679	0.000691985	0.105253
		213875_x_at	C6orf62	-1.61066	7.10282	-7.74518	5.6758e-10	1.90997e-08	12.5874
		206214_at	PLA2G7	1.61058	6.16233	5.46853	1.64611e-06	1.25402e-05	4.75724
		223915_at	BCOR	1.60804	5.94009	11.0368	1.02665e-14	2.86695e-12	23.3362
		202278_s_at	SPTLC1	-1.60666	7.45773	-6.34964	7.5776e-08	1.00551e-06	7.77222
		1555960_at	HINT1	1.60629	5.32322	9.80756	5.25302e-13	6.38207e-11	19.4684
		215220_s_at	TPR	-1.60516	4.01008	-8.91863	1.01213e-11	7.06604e-10	16.5551
		227099_s_at	C11orf96	1.60493	8.48373	4.84845	1.37081e-05	7.32585e-05	2.69356
		214908_s_at	TRRAP	-1.60443	5.8945	-6.52079	4.1509e-08	6.06081e-07	8.36332
		209136_s_at	USP10	-1.60409	7.4172	-5.07028	6.4647e-06	3.87923e-05	3.42385
		206515_at	CYP4F3	1.60349	6.13816	3.75609	0.000470567	0.00143603	-0.707935
		234949_at	FRG1BP	1.60158	5.56152	9.37542	2.18867e-12	1.94076e-10	18.0635
		227346_at	IKZF1	1.60138	5.02993	5.0434	7.08434e-06	4.19058e-05	3.33482
		229139_at	JPH1	-1.60129	7.5577	-3.49577	0.00103442	0.00281063	-1.4542
		208703_s_at	APLP2	-1.59957	9.23557	-6.72533	2.02132e-08	3.33205e-07	9.07054
		206715_at	TFEC	1.59933	3.92954	6.15158	1.51935e-07	1.77226e-06	7.08954
		55872_at	ZNF512B	1.59928	4.57861	8.53116	3.77392e-11	2.11407e-09	15.2584
		205010_at	GNL3L	-1.59895	7.2668	-6.02927	2.33304e-07	2.53197e-06	6.669
		240072_at	ASXL2	1.59883	4.59099	14.1885	1.0285e-18	2.13813e-15	32.3272
		214668_at	SPRYD7	-1.59859	4.83966	-7.98837	2.44071e-10	9.4939e-09	13.4188
		204748_at	PTGS2	1.59804	4.56508	3.76355	0.000459901	0.00140786	-0.686131
		242837_at	SRSF4	1.59751	6.24958	10.1792	1.56729e-13	2.44367e-11	20.6583
		209114_at	TSPAN1	-1.59737	9.31702	-4.17835	0.000124716	0.000464365	0.561289
		221241_s_at	BCL2L14	-1.59646	7.27801	-5.41955	1.94981e-06	1.44308e-05	4.59194
		230742_at	RBM5	1.59563	4.45069	8.90641	1.05479e-11	7.2215e-10	16.5145
		212311_at	SEL1L3	-1.59516	8.26298	-7.33154	2.40501e-09	6.08077e-08	11.1652
		1552347_at	CRYZL1	1.59412	6.04342	10.2065	1.43486e-13	2.32774e-11	20.7451
		212526_at	SPART	1.59375	4.67193	5.66079	8.44828e-07	7.27415e-06	5.40908
		202888_s_at	ANPEP	1.59127	7.83649	3.03694	0.0038717	0.00871609	-2.68949
		219317_at	POLI	1.59119	5.04365	7.58481	9.9233e-10	2.9754e-08	12.037
		1560339_s_at	NAP1L4	-1.59094	7.91005	-10.9853	1.20619e-14	3.22397e-12	23.178
		221220_s_at	SCYL2	-1.59088	6.39392	-5.54308	1.2715e-06	1.0184e-05	5.00946
		216266_s_at	ARFGEF1	-1.58994	7.89849	-6.50684	4.35961e-08	6.32803e-07	8.31513
		216604_s_at	SLC7A8	-1.58994	6.26745	-6.03357	2.29817e-07	2.49848e-06	6.68376
		232235_at	DSEL	1.58691	3.43712	4.91098	1.11004e-05	6.1139e-05	2.89838
		224341_x_at	TLR4	1.58672	5.05311	5.59904	1.04711e-06	8.7073e-06	5.19921
		203708_at	PDE4B	1.58534	6.12743	5.1215	5.4285e-06	3.37321e-05	3.59385
		217791_s_at	ALDH18A1	-1.58488	8.94196	-7.45514	1.56072e-09	4.23817e-08	11.591
		201718_s_at	EPB41L2	-1.58433	7.34366	-5.19613	4.20555e-06	2.7293e-05	3.8424
		1558028_x_at	NORAD	-1.58397	6.80016	-3.96446	0.000246128	0.000825988	-0.0900149
		201476_s_at	RRM1	-1.58373	7.0036	-5.59445	1.06391e-06	8.79227e-06	5.18366
		207330_at	PZP	1.58291	6.00066	3.56883	0.000831441	0.00233671	-1.24782
		226436_at	RASSF4	1.58254	6.55064	6.52511	4.08831e-08	5.98063e-07	8.37825
		212105_s_at	DHX9	-1.58184	5.18597	-5.69912	7.39333e-07	6.50961e-06	5.53954
		216905_s_at	ST14	-1.5806	8.39564	-3.93467	0.000270267	0.000895943	-0.179413
		242438_at	ASXL1	1.58049	6.67372	7.61842	8.82588e-10	2.71153e-08	12.1525
		1553962_s_at	RHOB	-1.57997	6.36213	-5.31515	2.79471e-06	1.954e-05	4.24071
		226783_at	PHYKPL	1.57934	6.73691	9.85254	4.53354e-13	5.65483e-11	19.6134
		1554464_a_at	CRTAP	-1.57929	6.98736	-4.69815	2.26937e-05	0.000111122	2.20488
		211991_s_at	HLA-DPA1	1.57881	9.04891	4.06059	0.000181644	0.000636077	0.200682
		226764_at	ZNF827	-1.57857	5.59432	-5.92509	3.35979e-07	3.38694e-06	6.31162
		210146_x_at	LILRB2	1.57853	3.73744	4.98877	8.52927e-06	4.90571e-05	3.15436
		230424_at	NREP	1.5761	5.14178	9.26333	3.18027e-12	2.66697e-10	17.6955
		206665_s_at	BCL2L1	-1.57563	5.57606	-6.14965	1.52966e-07	1.77875e-06	7.0829
		228772_at	HNMT	1.57505	6.7464	5.98561	2.71849e-07	2.85586e-06	6.51914
		222380_s_at	PDCD6	1.57454	6.58351	6.82214	1.43797e-08	2.53815e-07	9.40537
		218750_at	TAF1D	1.57377	6.7077	7.74273	5.72441e-10	1.91599e-08	12.579
		229273_at	SALL1	1.57363	3.75571	3.38786	0.00142265	0.00370772	-1.7544
		205773_at	CPEB3	1.57286	4.1919	5.08822	6.08124e-06	3.69776e-05	3.48335
		203311_s_at	ARF6	-1.57243	7.62282	-8.49161	4.31993e-11	2.38424e-09	15.1252
		216641_s_at	LAD1	-1.57234	7.39948	-7.62654	8.57953e-10	2.6489e-08	12.1803
		213905_x_at	BGN	1.57189	7.68926	4.99522	8.34458e-06	4.81874e-05	3.17563
		211303_x_at	FOLH1B	1.57139	3.99098	4.25519	9.73702e-05	0.000379067	0.799127
		232080_at	HECW2	1.57128	5.90152	8.50834	4.07987e-11	2.26512e-09	15.1816
		1553219_a_at	AMMECR1	-1.57043	4.23133	-8.46372	4.75228e-11	2.58474e-09	15.0312
		202503_s_at	PCLAF	-1.57026	8.79407	-4.9601	9.40026e-06	5.32482e-05	3.05986
		1559038_at	SEPTIN2	1.56932	6.23227	8.12778	1.50755e-10	6.55959e-09	13.8936
		205983_at	DPEP1	-1.569	7.79198	-3.27008	0.00200314	0.00496144	-2.07548
		210398_x_at	FUT6	-1.56818	6.25839	-6.05557	2.12759e-07	2.33747e-06	6.75937
		214336_s_at	COPA	-1.56676	5.8006	-5.43085	1.87515e-06	1.39722e-05	4.63005
		91816_f_at	MEX3D	-1.56526	6.07092	-5.12034	5.45003e-06	3.38209e-05	3.59
		230748_at	SLC16A6	1.56495	4.31855	5.71947	6.88754e-07	6.16878e-06	5.60886
		1554052_at	CNOT1	-1.56431	6.70932	-7.89968	3.31879e-10	1.23203e-08	13.116
		205382_s_at	CFD	1.56425	7.03705	4.90972	1.11476e-05	6.13448e-05	2.89426
		237765_at	SLC25A47	1.56377	5.18642	4.44522	5.24337e-05	0.000224083	1.39533
		226907_at	PPP1R14C	-1.56343	6.91156	-4.60693	3.07469e-05	0.000143281	1.91095
		211456_x_at	MT1HL1	1.56324	10.555	4.88643	1.206e-05	6.56508e-05	2.81788
		242903_at	IFNGR1	1.563	5.02702	6.97675	8.35014e-09	1.64454e-07	9.94003
		225278_at	PRKAB2	1.56221	7.70931	9.05158	6.46632e-12	4.9584e-10	16.9965
		1559584_a_at	C16orf54	1.56124	4.01031	5.05642	6.77714e-06	4.03437e-05	3.37794
		225119_at	CHMP4B	-1.56014	8.11346	-6.20893	1.24231e-07	1.50835e-06	7.28702
		218186_at	RAB25	-1.5591	9.37825	-3.3075	0.00179792	0.00452564	-1.97421
		215905_s_at	SNRNP40	-1.55806	6.49527	-9.66432	8.4098e-13	9.04295e-11	19.0052
		205935_at	FOXF1	-1.55662	6.4396	-6.27314	9.91483e-08	1.25674e-06	7.50833
		216491_x_at	IGHM	-1.55658	6.37708	-3.25852	0.00207085	0.00510138	-2.10659
		202316_x_at	UBE4B	-1.5561	6.23539	-7.10932	5.24193e-09	1.14853e-07	10.3982
		223784_at	CLTRN	1.5559	3.7932	3.49562	0.00103489	0.00281129	-1.45463
		227676_at	FAM3D	-1.55523	8.89547	-3.77339	0.000446169	0.00137187	-0.657296
		235377_at	MLIP	1.55446	4.14262	3.50516	0.00100591	0.00274352	-1.42782
		203939_at	NT5E	1.55373	7.48572	4.55129	3.69702e-05	0.000166919	1.73274
		232449_at	BCO2	1.55348	4.44999	4.50121	4.36159e-05	0.000192466	1.57305
		1556007_s_at	CSNK1A1	1.55218	6.177	7.34956	2.25797e-09	5.7714e-08	11.2273
		222474_s_at	TOMM22	-1.55074	7.99536	-9.53371	1.29439e-12	1.28138e-10	18.5807
		201428_at	CLDN4	-1.55029	8.50477	-3.27477	0.00197623	0.00490453	-2.06281
		221139_s_at	CSAD	1.54936	6.32939	5.79727	5.25119e-07	4.90024e-06	5.87431
		206141_at	MOCS3	-1.54934	6.01631	-9.08895	5.70317e-12	4.48346e-10	17.1202
		215175_at	PCNX1	1.54908	3.89669	8.06833	1.85107e-10	7.69636e-09	13.6913
		238880_at	GTF3A	1.54843	6.84353	6.54587	3.80033e-08	5.66568e-07	8.45002
		217591_at	SKIL	1.54736	6.77299	6.05168	2.15682e-07	2.36543e-06	6.74599
		1558647_at	SH3D19	-1.54728	5.92608	-9.65383	8.7056e-13	9.20236e-11	18.9712
		205009_at	TFF1	-1.54713	8.29778	-2.45399	0.0178423	0.0329969	-4.08362
		211934_x_at	GANAB	-1.5469	9.57735	-6.97216	8.48605e-09	1.66604e-07	9.92415
		214154_s_at	PKP2	-1.54685	5.43943	-8.82721	1.3788e-11	8.95441e-10	16.2505
		212720_at	PAPOLA	-1.54651	7.59278	-6.1171	1.71474e-07	1.95289e-06	6.97089
		225728_at	SORBS2	1.5465	7.3999	3.24908	0.00212782	0.00522117	-2.13198
		227478_at	SETBP1	1.54618	5.09862	4.44884	5.18143e-05	0.000221841	1.4068
		203744_at	HMGB3	-1.54572	7.9322	-8.79315	1.54745e-11	9.71569e-10	16.1369
		212298_at	NRP1	1.54517	6.4306	4.38768	6.33038e-05	0.000263379	1.21366
		1553117_a_at	STK38	-1.54502	7.66153	-6.05629	2.12222e-07	2.33432e-06	6.76184
		204115_at	GNG11	1.545	7.17044	5.29183	3.02808e-06	2.08215e-05	4.16251
		223699_at	CNDP1	1.54356	4.42115	3.11436	0.00311947	0.00723984	-2.48887
		226333_at	IL6R	1.54267	6.96549	4.10681	0.000156797	0.000562976	0.341651
		201072_s_at	SMARCC1	-1.54264	7.27286	-4.8734	1.26021e-05	6.81853e-05	2.7752
		1560145_at	MKLN1	1.54178	5.35378	10.4237	7.13829e-14	1.32235e-11	21.4315
		1567214_a_at	PNN	1.54138	7.25951	11.5552	2.06882e-15	8.41469e-13	24.9072
		1556053_at	DNAJC7	1.54097	5.13728	9.14186	4.77534e-12	3.78587e-10	17.2951
		210652_s_at	TTC39A	-1.54083	7.12341	-4.56911	3.48535e-05	0.000159479	1.78973
		213593_s_at	TRA2A	1.54022	6.85223	5.97305	2.84077e-07	2.95775e-06	6.47602
		206030_at	ASPA	1.53972	4.25565	3.94872	0.000258607	0.000863717	-0.137281
		227703_s_at	SYTL4	1.53971	5.54897	7.82207	4.34473e-10	1.53088e-08	12.8506
		217838_s_at	EVL	1.53905	6.42812	6.12355	1.67636e-07	1.91599e-06	6.99309
		212950_at	ADGRF5	1.53689	6.25162	5.68053	7.88776e-07	6.86419e-06	5.47622
		215092_s_at	NFAT5	-1.53678	5.75332	-4.01237	0.000211627	0.000723997	0.0544191
		223307_at	CDCA3	-1.53616	7.48116	-5.80625	5.08929e-07	4.77775e-06	5.90497
		226030_at	ACADSB	1.53576	6.65358	3.63051	0.000690301	0.0019916	-1.0717
		225912_at	TP53INP1	1.53558	8.14852	5.75611	6.06183e-07	5.52445e-06	5.73381
		219277_s_at	OGDHL	1.53545	5.04889	3.86166	0.000339492	0.0010884	-0.397041
		225975_at	PCDH18	-1.53528	7.02557	-5.83998	4.52381e-07	4.36066e-06	6.02028
		243495_s_at	ZNF652	-1.535	6.09953	-4.06237	0.00018062	0.000633084	0.206096
		207828_s_at	CENPF	-1.534	7.40024	-5.47398	1.61536e-06	1.23452e-05	4.77565
		213135_at	TIAM1	1.53376	5.51295	5.29661	2.9787e-06	2.05121e-05	4.17854
		236548_at	GIPC2	-1.53347	7.7336	-5.7188	6.90369e-07	6.17734e-06	5.60657
		205891_at	ADORA2B	-1.533	6.93723	-5.60738	1.0172e-06	8.4812e-06	5.22754
		222906_at	FLVCR1	-1.53163	6.51789	-5.72777	6.6913e-07	6.02475e-06	5.63714
		228608_at	NALCN	1.53108	3.65095	4.74393	1.94727e-05	9.79129e-05	2.35316
		235341_at	DNAJC3	-1.5289	6.46608	-5.69895	7.39769e-07	6.51039e-06	5.53896
		205789_at	CD1D	1.52851	4.39607	5.09339	5.97493e-06	3.64615e-05	3.50051
		219735_s_at	TFCP2L1	-1.52814	6.60985	-6.85687	1.27265e-08	2.31257e-07	9.52549
		214726_x_at	ADD1	-1.52812	7.13536	-11.3024	4.49921e-15	1.5486e-12	24.1456
		202072_at	HNRNPL	-1.52773	7.17503	-7.11674	5.10707e-09	1.12548e-07	10.4238
		204116_at	IL2RG	-1.52698	8.33345	-5.45293	1.73736e-06	1.31178e-05	4.70456
		219059_s_at	LYVE1	1.52688	5.41416	3.74265	0.000490414	0.00148449	-0.747213
		201946_s_at	CCT2	-1.52644	9.1103	-5.27584	3.19923e-06	2.17743e-05	4.10891
		209901_x_at	AIF1	1.526	7.50512	5.48724	1.54293e-06	1.19241e-05	4.82045
		205098_at	CCR1	1.52544	5.58638	4.75284	1.89004e-05	9.54457e-05	2.38207
		205309_at	SMPDL3B	-1.52428	5.59254	-9.77165	5.90943e-13	6.91034e-11	19.3525
		207456_at	HNF4G	-1.52428	5.29641	-7.24028	3.31114e-09	7.91206e-08	10.8504
		231341_at	SLC35D3	-1.52307	5.17071	-2.8706	0.00609768	0.0129424	-3.10884
		205141_at	ANG	1.52062	8.26009	3.34293	0.00162215	0.00414623	-1.8777
		1556388_a_at	LOC100507389	1.51955	3.53332	3.47352	0.0011051	0.00297852	-1.51655
		207214_at	SPINK4	-1.51867	6.46885	-2.99005	0.00440664	0.00975434	-2.80932
		238443_at	TFAM	-1.51864	4.77355	-7.72909	6.00266e-10	1.99064e-08	12.5322
		206953_s_at	ADGRL2	1.51615	5.64622	4.41471	5.79484e-05	0.000243973	1.29887
		212420_at	ELF1	-1.51591	9.09898	-6.8653	1.23547e-08	2.25959e-07	9.55465
		225987_at	STEAP4	1.51506	5.85155	3.82345	0.000382253	0.00120342	-0.510104
		200008_s_at	GDI2	-1.51486	9.40172	-5.09241	5.99498e-06	3.65362e-05	3.49725
		211519_s_at	KIF2C	-1.51368	5.80506	-6.3214	8.36838e-08	1.0899e-06	7.67477
		231772_x_at	CENPH	-1.51309	6.43486	-6.93501	9.6696e-09	1.8386e-07	9.7957
		226226_at	TMEM45B	-1.51304	9.58323	-4.96507	9.24335e-06	5.25503e-05	3.07622
		204483_at	ENO3	1.51259	5.14777	5.01615	7.77191e-06	4.53847e-05	3.24475
		200616_s_at	MLEC	-1.51226	9.85535	-6.34247	7.77089e-08	1.02751e-06	7.74749
		229635_at	LINC01094	1.51056	3.61468	4.56069	3.58387e-05	0.000162951	1.76279
		204836_at	GLDC	1.50998	5.10389	4.09954	0.000160477	0.000573773	0.319408
		212592_at	JCHAIN	-1.5099	9.45878	-2.29453	0.0262177	0.0460179	-4.42571
		231837_at	USP28	-1.50985	5.5162	-8.79874	1.51843e-11	9.56558e-10	16.1555
		1562836_at	DDX6	-1.50943	5.21139	-3.84689	0.000355437	0.00113291	-0.440797
		215931_s_at	ARFGEF2	-1.50746	6.03187	-7.30072	2.67917e-09	6.66587e-08	11.0589
		225655_at	UHRF1	-1.50688	7.62192	-4.74937	1.9121e-05	9.63777e-05	2.37083
		1555565_s_at	TAPBP	-1.50627	6.2708	-6.49348	4.56942e-08	6.54122e-07	8.26895
		231819_at	CEBPZOS	-1.50606	5.86164	-8.4349	5.24507e-11	2.81998e-09	14.934
		218704_at	RNF43	-1.50585	8.77891	-4.02867	0.00020099	0.000692802	0.103772
		220026_at	CLCA4	-1.5058	6.25709	-3.13651	0.00293098	0.00688236	-2.43087
		200607_s_at	RAD21	-1.50553	8.78555	-5.31168	2.82827e-06	1.97157e-05	4.22907
		202660_at	ITPR2	1.50472	6.01466	4.15994	0.000132301	0.000487178	0.504609
		213548_s_at	CDV3	-1.50455	5.96038	-6.07709	1.97303e-07	2.19604e-06	6.8333
		227475_at	FOXQ1	-1.5042	8.65754	-2.46751	0.0172575	0.0320642	-4.05378
		1554455_at	LINS1	1.50393	4.79952	7.09	5.60972e-09	1.19952e-07	10.3315
		203128_at	SPTLC2	-1.50365	7.0853	-9.06592	6.162e-12	4.78386e-10	17.044
		233019_at	CNOT7	1.50361	3.72785	11.2447	5.37798e-15	1.7653e-12	23.9706
		1555829_at	ESYT2	-1.50347	5.23965	-5.61746	9.82198e-07	8.24817e-06	5.26177
		205446_s_at	ATF2	-1.50344	5.60297	-9.05339	6.42722e-12	4.9487e-10	17.0025
		1554576_a_at	ETV4	-1.50246	6.49251	-5.10848	5.67525e-06	3.49587e-05	3.55058
		226517_at	BCAT1	1.50237	5.87015	3.57639	0.000812757	0.00229085	-1.22632
		215375_x_at	LRRFIP1	1.50197	4.11754	9.35749	2.32322e-12	2.03119e-10	18.0048
		49452_at	ACACB	1.50197	6.54514	4.32568	7.74795e-05	0.000312423	1.019
		1559954_s_at	DDX42	-1.50157	7.0182	-6.09413	1.85858e-07	2.07855e-06	6.8919
		225502_at	DOCK8	1.5007	5.53185	4.60859	3.05779e-05	0.000142607	1.91628
		209016_s_at	KRT7	1.50061	5.21228	4.38822	6.31926e-05	0.000263033	1.21535
		227101_at	ZNF800	-1.50004	6.75482	-6.2612	1.03396e-07	1.30009e-06	7.46716
		235352_at	MR1	1.49916	5.43236	7.21495	3.61865e-09	8.51634e-08	10.763
		209469_at	GPM6A	1.49827	3.79591	4.02284	0.000204734	0.000704151	0.0861056
		221748_s_at	TNS1	1.4978	7.92257	4.38792	6.32551e-05	0.000263235	1.2144
		209725_at	UTP20	-1.49755	6.23484	-7.78658	4.9149e-10	1.6904e-08	12.7292
		239647_at	CHST13	1.49709	4.95474	5.12788	5.31153e-06	3.30711e-05	3.61505
		242539_at	DIS3L2	1.49696	4.4375	7.7011	6.61699e-10	2.1644e-08	12.4362
		242482_at	PRKAR1A	1.49685	4.00919	10.3245	9.81169e-14	1.67119e-11	21.1188
		223809_at	RGS18	1.49599	4.05973	5.92858	3.31906e-07	3.3513e-06	6.32356
		1556373_a_at	FAM185A	1.49578	5.67793	7.64127	8.1502e-10	2.54575e-08	12.2309
		204137_at	GPR137B	1.4954	6.67409	6.50776	4.3455e-08	6.31245e-07	8.31831
		205780_at	BIK	-1.4953	7.29671	-4.45051	5.15313e-05	0.000220984	1.41208
		206070_s_at	EPHA3	1.49478	4.79054	3.87818	0.000322467	0.00104041	-0.347974
		243463_s_at	RIT1	1.49437	4.92279	5.83602	4.58683e-07	4.40335e-06	6.00673
		1554574_a_at	CYB5R3	-1.49397	7.36044	-6.26741	1.01163e-07	1.27737e-06	7.48859
		1555019_at	CDHR1	-1.49287	5.21867	-3.9435	0.000262881	0.000874555	-0.15294
		227061_at	LINC01279	1.49153	5.44737	3.17508	0.0026281	0.0062671	-2.32922
		205384_at	FXYD1	1.48992	6.10152	3.75069	0.000478442	0.00145486	-0.723717
		1559397_s_at	PRR14	-1.48975	5.34616	-9.91957	3.64185e-13	4.81617e-11	19.8289
		215209_at	SEC24D	1.4896	3.71327	9.70311	7.40177e-13	8.34259e-11	19.1309
		1554321_a_at	NFS1	-1.48861	5.81467	-6.4126	6.07295e-08	8.31198e-07	7.98956
		233030_at	PNPLA3	1.48835	5.18568	4.32594	7.74142e-05	0.000312228	1.01981
		211136_s_at	CLPTM1	-1.48778	7.70256	-5.57882	1.12323e-06	9.20529e-06	5.13062
		204754_at	HLF	1.48643	4.71732	3.52221	0.000956035	0.00262741	-1.37981
		207099_s_at	CHM	-1.48612	4.38649	-8.32401	7.67189e-11	3.81758e-09	14.5593
		230102_at	ETV5	1.48602	4.75009	6.52669	4.06558e-08	5.96136e-07	8.38373
		228999_at	CHD2	1.48551	5.97207	7.44931	1.59284e-09	4.30044e-08	11.5709
		1559214_at	FBXO22	1.48549	3.1673	8.80237	1.49984e-11	9.51255e-10	16.1676
		1563687_a_at	FRYL	-1.48505	5.13775	-7.48193	1.42123e-09	3.9278e-08	11.6832
		218002_s_at	CXCL14	-1.48483	9.30781	-2.52288	0.0150398	0.0284409	-3.93033
		227314_at	ITGA2	-1.48407	8.02022	-3.45657	0.001162	0.00310987	-1.56389
		227741_at	HACD2	-1.48351	6.95653	-5.40483	2.05151e-06	1.50465e-05	4.54232
		200612_s_at	AP2B1	-1.48321	8.78602	-7.59865	9.45562e-10	2.85807e-08	12.0846
		1553252_a_at	BRWD3	-1.48316	5.24664	-5.8192	4.86432e-07	4.61518e-06	5.94923
		218349_s_at	ZWILCH	-1.48234	6.50819	-5.04131	7.13478e-06	4.21509e-05	3.32792
		221523_s_at	RRAGD	1.48185	4.43687	4.16569	0.000129886	0.000479985	0.522294
		226599_at	FHDC1	-1.48173	7.50859	-5.24344	3.57581e-06	2.3843e-05	4.00045
		201650_at	KRT19	-1.48173	10.5869	-2.39626	0.0205457	0.0372346	-4.20955
		213874_at	SERPINA4	1.48104	5.90329	3.49477	0.0010375	0.00281736	-1.45701
		201739_at	SGK1	1.47936	9.11136	4.89277	1.18045e-05	6.44479e-05	2.83866
		1554397_s_at	UEVLD	-1.47867	6.51747	-5.70528	7.23654e-07	6.39866e-06	5.56051
		228851_s_at	ENSA	-1.47852	6.5704	-6.72887	1.9963e-08	3.29662e-07	9.08278
		200695_at	PPP2R1A	-1.47769	8.60103	-6.79028	1.60844e-08	2.7458e-07	9.2952
		225103_at	MRPL38	-1.47735	7.83999	-6.86187	1.25048e-08	2.28258e-07	9.54277
		226425_at	CLIP4	1.47659	4.59144	4.94204	9.99319e-06	5.59296e-05	3.00044
		209310_s_at	CASP4	1.47617	7.01072	8.95959	8.81465e-12	6.29474e-10	16.6913
		218940_at	VCPKMT	1.47555	6.36201	10.3669	8.56188e-14	1.49713e-11	21.2528
		218312_s_at	ZSCAN18	1.4749	6.64302	5.082	6.21166e-06	3.76239e-05	3.4627
		202984_s_at	BAG5	-1.47487	6.36246	-8.12554	1.51922e-10	6.59502e-09	13.886
		206207_at	CLC	1.47437	4.37824	4.47639	4.73293e-05	0.00020589	1.49417
		212022_s_at	MKI67	-1.47422	7.04186	-4.23225	0.000104855	0.0004021	0.727925
		204033_at	TRIP13	-1.47328	6.85899	-4.67186	2.47744e-05	0.000120054	2.11993
		205269_at	LCP2	1.47208	5.54429	4.26784	9.34684e-05	0.00036601	0.838456
		201435_s_at	EIF4E	-1.47111	8.65241	-6.40524	6.23207e-08	8.48632e-07	7.96416
		206680_at	CD5L	1.47049	5.7492	4.15572	0.000134105	0.000493142	0.49161
		1555814_a_at	RHOA	-1.47017	9.63266	-3.92758	0.000276341	0.000914133	-0.200638
		215201_at	REPS1	1.47012	4.2311	9.67528	8.11159e-13	8.82371e-11	19.0408
		219918_s_at	ASPM	-1.46914	6.94487	-4.64087	2.74675e-05	0.000130535	2.02006
		242261_at	IREB2	1.46896	4.0777	9.43884	1.77271e-12	1.68362e-10	18.2711
		206577_at	VIP	-1.4687	3.83481	-3.58351	0.000795552	0.00224947	-1.20608
		1554195_a_at	C5orf46	1.46864	4.6875	4.96352	9.29206e-06	5.27631e-05	3.07111
		219957_at	RUFY2	1.46835	5.35018	7.27026	2.98089e-09	7.30963e-08	10.9538
		239049_at	CRIPT	1.46821	4.76534	7.00919	7.45079e-09	1.49415e-07	10.0522
		206710_s_at	EPB41L3	1.4682	5.3619	4.26483	9.43802e-05	0.000369117	0.829119
		239294_at	PIK3CG	1.46707	5.28568	5.18229	4.40965e-06	2.8362e-05	3.79624
		1555639_a_at	RBM14	-1.467	4.23984	-8.68868	2.2063e-11	1.33161e-09	15.7873
		222877_at	NRP2	1.46692	4.59036	5.62748	9.48593e-07	8.02664e-06	5.29581
		1557828_a_at	TMEM267	1.46531	4.78891	6.17043	1.4221e-07	1.67765e-06	7.15442
		203037_s_at	MTSS1	1.46454	8.76652	4.16042	0.000132097	0.000486524	0.506088
		206184_at	CRKL	-1.46399	5.24645	-8.09194	1.70607e-10	7.21014e-09	13.7717
		203755_at	BUB1B	-1.46221	7.00316	-4.08006	0.000170744	0.000604354	0.259972
		208316_s_at	OCRL	-1.46192	6.69334	-9.69485	7.60574e-13	8.42032e-11	19.1042
		238013_at	PLEKHA2	-1.46158	6.22125	-4.111	0.000154716	0.000556464	0.354462
		214959_s_at	API5	-1.45995	6.61435	-6.91876	1.02377e-08	1.93287e-07	9.73954
		221764_at	R3HDM4	-1.4598	7.61239	-7.61338	8.98228e-10	2.73266e-08	12.1351
		213139_at	SNAI2	1.45965	6.40183	4.01332	0.000210988	0.000722075	0.0573122
		204669_s_at	RNF24	-1.45949	5.82247	-6.32831	8.16744e-08	1.07463e-06	7.69863
		206224_at	CST1	-1.45891	4.96095	-3.67378	0.000605321	0.00177795	-0.947133
		208710_s_at	AP3D1	-1.45803	7.66196	-5.98911	2.6854e-07	2.83223e-06	6.53114
		209052_s_at	NSD2	-1.45755	5.54251	-7.85965	3.8132e-10	1.37855e-08	12.9792
		208727_s_at	CDC42	-1.45719	9.41483	-4.92182	1.07007e-05	5.93216e-05	2.93399
		209709_s_at	HMMR	-1.45649	6.66879	-4.39069	6.26852e-05	0.000261386	1.22312
		232224_at	MASP1	1.45603	5.69516	4.29739	8.49356e-05	0.000337246	0.930555
		1557918_s_at	SLC16A1	-1.4556	6.5029	-6.18985	1.32838e-07	1.59135e-06	7.2213
		204170_s_at	CKS2	-1.45379	9.51789	-5.12087	5.4401e-06	3.3779e-05	3.59177
		221188_s_at	CIDEB	1.45259	7.02165	3.80466	0.000405137	0.00126525	-0.565476
		208853_s_at	CANX	-1.45211	9.15337	-7.42148	1.75561e-09	4.67248e-08	11.4751
		202070_s_at	IDH3A	-1.45082	7.4611	-9.25361	3.28521e-12	2.71975e-10	17.6636
		211675_s_at	MDFIC	1.45081	7.27253	5.59791	1.0512e-06	8.7219e-06	5.1954
		201702_s_at	PPP1R10	-1.45067	7.21245	-7.32163	2.49001e-09	6.27871e-08	11.131
		235444_at	FOXP1	1.45039	5.66788	7.39615	1.91829e-09	5.01974e-08	11.3878
		230259_at	FUOM	1.44954	6.456	4.88232	1.22284e-05	6.63363e-05	2.80441
		202899_s_at	SRSF3	-1.44944	9.60455	-8.10234	1.64591e-10	7.01481e-09	13.8071
		207439_s_at	SLC35A2	-1.44942	5.48297	-7.55537	1.0997e-09	3.20988e-08	11.9358
		206113_s_at	RAB5A	-1.44858	7.23426	-6.25263	1.06556e-07	1.33534e-06	7.43761
		1553828_at	NXPE1	-1.44772	6.63188	-5.11432	5.56313e-06	3.44201e-05	3.57
		204415_at	IFI6	-1.44558	6.78446	-4.33206	7.58886e-05	0.000307085	1.03897
		204702_s_at	NFE2L3	-1.44496	7.05062	-3.675	0.000603074	0.00177247	-0.943605
		225710_at	GNB4	1.44432	7.20502	4.31444	8.03615e-05	0.000322238	0.983836
		233914_s_at	SBF2	1.44394	4.51418	9.28293	2.97878e-12	2.53277e-10	17.76
		218918_at	MAN1C1	1.44389	6.13941	4.1238	0.000148523	0.000538019	0.393635
		1569652_at	MLLT3	1.44327	4.69786	4.43925	5.34697e-05	0.00022773	1.37645
		242422_at	G3BP1	-1.44221	5.45958	-7.58084	1.0062e-09	3.00532e-08	12.0233
		242358_at	RASSF8-AS1	1.4418	3.19799	6.30438	8.88409e-08	1.14794e-06	7.61607
		208146_s_at	CPVL	1.44172	7.19018	3.41805	0.00130192	0.00342987	-1.67098
		243985_at	GTF2A2	1.44004	4.39099	8.84272	1.3083e-11	8.6191e-10	16.3023
		229657_at	THRB	1.43954	5.62894	5.07046	6.46072e-06	3.87809e-05	3.42445
		210145_at	PLA2G4A	1.43946	4.68622	3.39512	0.00139265	0.00363968	-1.73436
		223143_s_at	AKIRIN2	-1.43941	4.87771	-6.16885	1.42998e-07	1.68272e-06	7.149
		223846_at	AZI2	1.43904	3.876	13.2548	1.38077e-17	1.43524e-14	29.8024
		232164_s_at	EPPK1	-1.43841	8.48516	-2.83724	0.00666808	0.0139865	-3.19097
		214157_at	GNAS	-1.43801	5.8244	-4.83921	1.41414e-05	7.51449e-05	2.66336
		242201_at	PMS2P5	1.43791	4.58403	6.10998	1.75806e-07	1.99233e-06	6.94642
		237350_at	TTC36	1.43714	5.33977	3.51238	0.000984491	0.00269532	-1.4075
		239752_at	CECR2	1.43699	3.95043	4.39145	6.253e-05	0.000260914	1.22551
		214240_at	GAL	-1.43695	5.65461	-3.17287	0.00264462	0.0063033	-2.33507
		242828_at	FIGN	1.43671	3.67568	5.44222	1.80291e-06	1.35146e-05	4.6684
		206075_s_at	CSNK2A1	-1.43621	7.15494	-6.05061	2.16493e-07	2.37293e-06	6.74231
		1554417_s_at	APH1A	-1.43594	6.29778	-6.88196	1.16517e-08	2.14782e-07	9.61227
		209788_s_at	ERAP1	-1.43556	8.08601	-5.32868	2.66747e-06	1.87696e-05	4.28616
		227295_at	IKBIP	1.43544	4.82294	5.27746	3.18142e-06	2.16689e-05	4.11435
		225763_at	RCSD1	1.43543	5.42231	5.31588	2.78767e-06	1.95053e-05	4.24317
		230183_at	EXT1	1.43543	5.19264	8.80703	1.47638e-11	9.39561e-10	16.1832
		222162_s_at	ADAMTS1	1.43493	6.59399	3.86786	0.000333006	0.0010698	-0.378646
		229787_s_at	OGT	1.43444	4.3758	4.50795	4.26585e-05	0.000189043	1.59448
		210521_s_at	FETUB	1.43394	3.43851	3.22143	0.00230315	0.00559636	-2.20601
		211734_s_at	FCER1A	1.43366	3.79985	4.24293	0.000101303	0.000391527	0.761053
		222717_at	CAVIN2	1.43363	5.06347	3.53691	0.000914949	0.00253011	-1.33831
		203215_s_at	MYO6	-1.43363	8.23976	-4.58151	3.34508e-05	0.00015404	1.82944
		213888_s_at	TRAF3IP3	1.43315	4.88042	5.34636	2.50991e-06	1.78864e-05	4.34554
		222394_at	PDCD6IP	-1.43283	8.32191	-10.4499	6.56362e-14	1.24046e-11	21.514
		237328_at	CCDC198	1.4324	3.94573	3.99005	0.000227072	0.000769798	-0.0129672
		227059_at	GPC6	1.43225	6.70379	3.93983	0.000265925	0.000883271	-0.163942
		211205_x_at	PIP5K1A	-1.43161	4.61217	-9.77869	5.77446e-13	6.85363e-11	19.3753
		209681_at	SLC19A2	1.43142	7.0928	6.36867	7.0872e-08	9.50838e-07	7.8379
		229400_at	HOXD10	-1.43141	5.33789	-3.33174	0.00167583	0.00426248	-1.90825
		238066_at	RBP7	1.4308	4.82695	5.74906	6.21276e-07	5.64275e-06	5.70975
		227725_at	ST6GALNAC1	-1.42984	7.85265	-2.46265	0.0174657	0.0324094	-4.06453
		216488_s_at	ATP11A	-1.42964	5.6234	-8.7201	1.98283e-11	1.20843e-09	15.8926
		205894_at	ARSL	-1.42867	8.27652	-5.33386	2.62036e-06	1.85217e-05	4.30354
		227261_at	KLF12	1.42777	6.3959	3.99292	0.000225024	0.000763962	-0.00430209
		203001_s_at	STMN2	1.42706	5.10149	3.45705	0.00116035	0.00310678	-1.56255
		205174_s_at	QPCT	-1.42613	6.3194	-4.52761	3.99795e-05	0.000178909	1.65713
		1555989_at	DAAM1	1.42566	5.21667	4.23228	0.000104844	0.0004021	0.728027
		239948_at	NUP153	1.42554	3.3936	9.92331	3.59761e-13	4.80795e-11	19.8409
		1559964_at	LOC401261	1.42463	4.97541	5.43832	1.82742e-06	1.36709e-05	4.65522
		209504_s_at	PLEKHB1	-1.42428	5.7303	-3.60828	0.000738298	0.00211313	-1.13538
		204444_at	KIF11	-1.42389	6.24495	-4.01846	0.000207587	0.000712782	0.0728634
		1555247_a_at	RAPGEF6	-1.42105	5.37873	-4.8185	1.51617e-05	7.9483e-05	2.59578
		1556493_a_at	KDM4C	1.42096	4.66153	7.90298	3.281e-10	1.22043e-08	13.1273
		204527_at	MYO5A	1.42077	4.28501	5.36273	2.37225e-06	1.70711e-05	4.40057
		200637_s_at	PTPRF	-1.42049	7.34803	-6.85799	1.26762e-08	2.30936e-07	9.52938
		206007_at	PRG4	1.41944	3.32522	3.90893	0.000292955	0.000959761	-0.256385
		230543_at	USP9X	-1.41936	4.52398	-5.486	1.54956e-06	1.19704e-05	4.81627
		203726_s_at	LAMA3	-1.41909	7.28107	-3.6489	0.000652866	0.00189882	-1.01885
		221922_at	GPSM2	-1.41891	8.28303	-3.35516	0.00156538	0.00402643	-1.84425
		222399_s_at	TM9SF3	-1.4189	10.5289	-6.91126	1.05115e-08	1.97262e-07	9.71357
		224583_at	COTL1	1.41856	7.91476	6.55885	3.6307e-08	5.47384e-07	8.49488
		209933_s_at	CD300A	1.41817	6.96887	6.60433	3.09384e-08	4.76426e-07	8.65212
		1553685_s_at	SP1	-1.41815	5.3249	-6.71045	2.12994e-08	3.48045e-07	9.01908
		37892_at	COL11A1	-1.41761	6.02795	-2.48277	0.0166183	0.0310184	-4.01996
		215910_s_at	FNDC3A	-1.41749	6.038	-5.561	1.19491e-06	9.66262e-06	5.07016
		229538_s_at	IQGAP3	-1.41677	6.25685	-4.90687	1.12555e-05	6.18291e-05	2.88491
		201629_s_at	ACP1	-1.41615	8.3349	-7.26609	3.02472e-09	7.34969e-08	10.9395
		229530_at	GUCY1A1	1.41609	5.92126	4.08754	0.000166729	0.000591873	0.282774
		215357_s_at	POLDIP3	-1.41573	5.79233	-8.28395	8.8039e-11	4.25636e-09	14.4236
		1556277_a_at	TENT2	1.41393	4.47514	6.0834	1.92983e-07	2.15308e-06	6.85501
		202790_at	CLDN7	-1.41388	9.32259	-5.18332	4.39417e-06	2.82914e-05	3.79966
		205822_s_at	HMGCS1	-1.41367	6.58713	-4.13534	0.000143144	0.000520851	0.429024
		201085_s_at	SON	-1.41256	8.44429	-5.30834	2.86097e-06	1.98622e-05	4.21786
		207857_at	LILRA2	1.41249	4.21497	6.07282	2.00274e-07	2.22381e-06	6.81865
		219653_at	LSM14B	-1.41162	5.6535	-8.98784	8.01402e-12	5.88009e-10	16.7851
		236243_at	TUT7	1.41149	6.2582	9.54826	1.23355e-12	1.24085e-10	18.6281
		219858_s_at	MFSD6	-1.41018	5.55866	-4.86308	1.30486e-05	7.02155e-05	2.7414
		228341_at	NUDT16	1.4075	5.24591	6.84515	1.3262e-08	2.38729e-07	9.48495
		209459_s_at	ABAT	1.40749	8.29304	3.20782	0.00239443	0.00578211	-2.24232
		202736_s_at	LSM4	-1.40709	8.45416	-5.46293	1.67834e-06	1.27391e-05	4.73831
		213432_at	MUC5B	-1.40679	6.85506	-3.55304	0.000871794	0.00243343	-1.29264
		228479_at	SOAT1	1.40632	7.17422	5.78575	5.4666e-07	5.0709e-06	5.83496
		209309_at	AZGP1	1.40528	7.8315	2.71549	0.00919547	0.0184977	-3.48485
		213446_s_at	IQGAP1	-1.40471	7.90741	-3.12315	0.00304336	0.00709902	-2.46589
		1552316_a_at	GIMAP1	1.40447	4.85548	5.73113	6.61343e-07	5.96037e-06	5.6486
		203967_at	CDC6	-1.40439	5.58543	-3.51919	0.000964691	0.0026477	-1.38832
		220146_at	TLR7	1.40393	4.04791	4.77535	1.75266e-05	8.96621e-05	2.45522
		208097_s_at	TMX1	-1.40374	7.70332	-5.33024	2.65321e-06	1.87083e-05	4.29139
		225724_at	PSMA3-AS1	1.40354	6.73248	9.03584	6.81798e-12	5.16455e-10	16.9444
		230707_at	SORL1	1.40269	6.13951	4.7604	1.84275e-05	9.33598e-05	2.40663
		209906_at	C3AR1	1.40209	7.4897	5.4598	1.69658e-06	1.28514e-05	4.72776
		202905_x_at	NBN	-1.3996	7.92873	-5.17981	4.44727e-06	2.85449e-05	3.78797
		1564053_a_at	YTHDF3	-1.39866	6.99726	-4.10428	0.00015807	0.00056647	0.333894
		213712_at	ELOVL2	1.39699	3.8948	4.23247	0.000104783	0.000401987	0.728587
		208598_s_at	HUWE1	-1.3968	8.90504	-10.0462	2.41132e-13	3.37323e-11	20.2345
		228372_at	TMEM273	1.39635	6.00762	5.80017	5.19842e-07	4.87043e-06	5.8842
		216109_at	MED13L	1.39569	3.86104	5.55909	1.20285e-06	9.70882e-06	5.06369
		219976_at	HOOK1	-1.39455	6.83656	-4.50553	4.30001e-05	0.000190107	1.58678
		213901_x_at	RBFOX2	-1.39449	6.46119	-6.63729	2.75515e-08	4.28859e-07	8.76607
		209048_s_at	ZMYND8	-1.39345	8.10819	-5.23864	3.6351e-06	2.41522e-05	3.98442
		204480_s_at	C9orf16	-1.39332	7.81307	-5.99023	2.67492e-07	2.82596e-06	6.53497
		214925_s_at	SPTAN1	1.39287	4.28369	11.1038	8.32958e-15	2.47375e-12	23.5414
		203710_at	ITPR1	1.3927	5.44798	5.94629	3.11961e-07	3.18776e-06	6.38428
		222077_s_at	RACGAP1	-1.39251	8.54987	-4.25547	9.72818e-05	0.000378881	0.8
		214973_x_at	IGHD	-1.39241	7.07898	-3.88811	0.000312632	0.00101358	-0.318425
		232338_at	ZNF431	1.39218	4.79176	5.00127	8.17512e-06	4.73256e-05	3.19558
		238451_at	MPP7	-1.39145	5.17939	-6.10809	1.76978e-07	2.00318e-06	6.93991
		208763_s_at	TSC22D3	1.39129	7.90462	5.15122	4.90421e-06	3.0947e-05	3.69273
		225045_at	CCDC88A	1.3912	4.61337	5.76204	5.93794e-07	5.42475e-06	5.75402
		212797_at	SORT1	-1.39091	4.68266	-7.38498	1.99476e-09	5.19805e-08	11.3494
		210657_s_at	SEPTIN4	1.39041	4.56523	4.70215	2.23923e-05	0.000109935	2.21782
		206918_s_at	CPNE1	-1.3899	8.17701	-5.70704	7.19222e-07	6.37453e-06	5.56652
		239891_x_at	RAB12	1.38955	5.89255	6.21157	1.23082e-07	1.49828e-06	7.29614
		207480_s_at	MEIS2	1.38946	6.06805	4.58418	3.31564e-05	0.000152948	1.83799
		223058_at	FAM107B	1.38939	7.63051	4.88559	1.20942e-05	6.57921e-05	2.81513
		241355_at	HR	-1.38904	7.10075	-6.94019	9.49499e-09	1.81721e-07	9.81363
		218736_s_at	PALMD	1.38847	4.90014	4.45489	5.07951e-05	0.000218277	1.42596
		208653_s_at	CD164	-1.38817	9.26166	-7.16806	4.26548e-09	9.72073e-08	10.6011
		228167_at	KLHL6	1.38803	4.40587	4.53502	3.90132e-05	0.000175045	1.68077
		1554577_a_at	PSMD10	-1.38747	8.05554	-7.17701	4.13367e-09	9.47805e-08	10.632
		216320_x_at	MST1	1.38701	7.49573	3.90074	0.000300548	0.000980003	-0.280808
		213175_s_at	SNRPB	-1.38695	10.4417	-5.08062	6.24079e-06	3.77636e-05	3.45815
		1553535_a_at	RANGAP1	-1.38678	6.70685	-6.98031	8.24638e-09	1.62766e-07	9.95234
		244723_at	ACSM2A	1.38618	3.29206	3.42236	0.00128552	0.00339238	-1.65904
		224973_at	TENT5A	1.38479	6.05683	5.45757	1.7097e-06	1.29366e-05	4.72023
		219869_s_at	SLC39A8	-1.3845	7.14388	-3.75206	0.000476437	0.00144992	-0.719724
		228092_at	CREM	1.38432	4.69638	5.95588	3.0167e-07	3.10294e-06	6.41715
		227337_at	ANKRD37	1.38412	7.22903	4.63143	2.8343e-05	0.000134098	1.9897
		210625_s_at	AKAP1	-1.38404	7.93881	-5.22286	3.83736e-06	2.52806e-05	3.93166
		207732_s_at	DLG3	-1.38375	6.31367	-7.0818	5.77363e-09	1.22755e-07	10.3031
		225798_at	JAZF1	1.38353	5.47902	4.45001	5.16147e-05	0.000221189	1.41052
		1563253_s_at	ERBB3	-1.38314	5.84992	-7.25873	3.10378e-09	7.49995e-08	10.9141
		207027_at	HGFAC	1.3829	4.32274	3.20201	0.00243438	0.00586647	-2.25777
		222439_s_at	THRAP3	-1.38254	7.71704	-4.52716	4.00381e-05	0.000179128	1.65572
		226446_at	HES6	-1.38237	7.84891	-4.65024	2.66243e-05	0.0001275	2.05023
		220244_at	LINC00312	1.38212	4.34114	6.13918	1.5869e-07	1.82939e-06	7.04687
		205499_at	SRPX2	-1.38191	6.39986	-3.58448	0.000793227	0.00224426	-1.20331
		229357_at	ADAMTS5	1.38168	4.66216	5.84062	4.51384e-07	4.3533e-06	6.02244
		221428_s_at	TBL1XR1	-1.38151	7.23541	-4.74735	1.92509e-05	9.69178e-05	2.36426
		243649_at	FBXO7	1.38101	4.47289	10.1564	1.6873e-13	2.54592e-11	20.5857
		238070_at	CHD1L	1.381	5.37491	9.99306	2.86611e-13	3.97222e-11	20.0646
		208050_s_at	CASP2	-1.38053	4.67783	-8.02063	2.18292e-10	8.69712e-09	13.5288
		221521_s_at	GINS2	-1.37985	7.50062	-5.02594	7.51768e-06	4.41204e-05	3.27709
		210556_at	NFATC3	1.37823	3.7326	8.97648	8.32691e-12	6.03862e-10	16.7474
		213823_at	HOXA11	-1.37774	6.13705	-4.4227	5.6451e-05	0.000238419	1.32412
		202283_at	SERPINF1	1.3762	8.56082	3.0212	0.00404403	0.00904313	-2.72984
		223939_at	SUCNR1	1.37497	5.09248	5.10816	5.68142e-06	3.4968e-05	3.54953
		202805_s_at	ABCC1	-1.37364	5.97199	-7.66545	7.49162e-10	2.39062e-08	12.3139
		229958_at	CLN8	1.37278	5.25083	7.26762	3.00856e-09	7.33899e-08	10.9447
		228365_at	CPNE8	1.37236	5.10375	4.53309	3.92617e-05	0.000176033	1.67464
		207239_s_at	CDK16	-1.37226	6.31692	-6.73425	1.95885e-08	3.25778e-07	9.1014
		206383_s_at	G3BP2	-1.37156	6.16023	-6.98723	8.04825e-09	1.59685e-07	9.97627
		206210_s_at	CETP	1.37148	4.29069	3.66905	0.000614102	0.00179979	-0.960798
		230076_at	PITPNM3	1.37111	5.48575	7.52103	1.23979e-09	3.5253e-08	11.8177
		242297_at	RREB1	1.37108	5.67345	9.75882	6.16359e-13	7.07489e-11	19.3111
		227345_at	TNFRSF10D	1.37022	6.41041	7.86889	3.69291e-10	1.3495e-08	13.0108
		202354_s_at	GTF2F1	-1.37012	6.39888	-8.35885	6.80715e-11	3.45154e-09	14.6771
		1568815_a_at	DDX50	1.36966	4.27549	11.4007	3.3223e-15	1.26858e-12	24.4429
		1554451_s_at	DNAJC14	-1.36941	5.28295	-6.30963	8.72181e-08	1.13087e-06	7.63416
		230130_at	SLIT2	1.36893	5.48138	3.67907	0.000595647	0.00175394	-0.931847
		202207_at	ARL4C	1.36888	7.06183	4.68429	2.37684e-05	0.000115749	2.16007
		214347_s_at	DDC	-1.36886	6.23932	-5.37343	2.28627e-06	1.65509e-05	4.43659
		203764_at	DLGAP5	-1.36858	6.62521	-3.54202	0.000901062	0.00249872	-1.32386
		1556321_a_at	TLNRD1	1.36844	4.48685	9.76065	6.12663e-13	7.07489e-11	19.317
		1565454_at	XAGE-4	-1.3684	6.18672	-13.2058	1.58716e-17	1.56066e-14	29.6667
		220946_s_at	SETD2	-1.36783	4.72286	-6.26248	1.0293e-07	1.29649e-06	7.47159
		215281_x_at	POGZ	1.36748	5.23251	8.82069	1.4096e-11	9.08507e-10	16.2288
		210620_s_at	GTF3C2	-1.36738	5.65025	-8.876	1.16899e-11	7.78353e-10	16.4132
		205422_s_at	ITGBL1	1.36687	4.81225	3.04407	0.00379589	0.00856503	-2.67115
		214845_s_at	CALU	-1.36533	6.80016	-5.60786	1.01551e-06	8.47086e-06	5.22917
		1558739_at	BORCS5	1.36486	3.6482	10.7676	2.39126e-14	5.59256e-12	22.5061
		241751_at	OFD1	1.36484	4.31702	7.08679	5.67335e-09	1.21174e-07	10.3204
		232551_at	SLC26A6	1.36449	5.24779	12.1574	3.36098e-16	2.02852e-13	26.6865
		201728_s_at	KIAA0100	-1.36431	6.20208	-6.32727	8.19747e-08	1.07707e-06	7.69502
		227399_at	VGLL3	1.36405	4.83587	3.53376	0.000923603	0.00255132	-1.3472
		213272_s_at	TMEM159	-1.36336	6.35659	-6.83267	1.38569e-08	2.47261e-07	9.44179
		1552921_a_at	FIGNL1	-1.36277	5.37191	-5.90587	3.59339e-07	3.58763e-06	6.24577
		1559065_a_at	CLEC4G	1.36198	4.23721	3.11902	0.00307892	0.00716679	-2.4767
		223057_s_at	XPO5	-1.36097	6.83932	-5.93087	3.29256e-07	3.33173e-06	6.33142
		211038_s_at	CROCCP2	1.36068	7.21992	6.79732	1.5691e-08	2.69339e-07	9.31954
		243552_at	MBTD1	-1.36022	5.56987	-5.5559	1.2162e-06	9.7956e-06	5.05291
		244165_at	TASOR2	1.35995	5.28506	7.26177	3.07096e-09	7.44271e-08	10.9245
		243256_at	MKNK1	1.35992	5.78552	7.24412	3.26688e-09	7.82629e-08	10.8636
		1557360_at	LRPPRC	1.3597	5.72643	6.93711	9.59845e-09	1.82879e-07	9.80296
		226344_at	ZMAT1	1.35898	3.75728	4.99841	8.25471e-06	4.77569e-05	3.18616
		1555827_at	CCNL1	1.35867	4.29305	6.74665	1.87523e-08	3.13543e-07	9.1443
		226084_at	MAP1B	1.35812	6.59077	4.42685	5.56894e-05	0.000235728	1.33722
		202311_s_at	COL1A1	-1.35742	6.69224	-3.09679	0.00327707	0.00754449	-2.53471
		210932_s_at	RNF6	-1.35732	4.65847	-5.87919	3.94473e-07	3.86823e-06	6.15441
		205668_at	LY75	-1.35722	8.75462	-4.17334	0.000126736	0.000470855	0.545864
		235670_at	STX11	1.35605	3.71949	5.21217	3.9806e-06	2.60682e-05	3.89595
		223349_s_at	BOK	1.35604	6.68885	5.91219	3.51488e-07	3.51676e-06	6.26741
		1569129_s_at	C3orf38	1.35564	5.66055	8.195	1.1957e-10	5.46979e-09	14.122
		203305_at	F13A1	1.35552	6.08352	2.95304	0.00487694	0.010666	-2.90303
		209357_at	CITED2	1.35544	7.18562	6.44536	5.41207e-08	7.57932e-07	8.10271
		207740_s_at	NUP62	-1.3548	6.11343	-6.91095	1.05228e-08	1.97275e-07	9.71252
		203814_s_at	NQO2	1.35441	7.53139	6.02613	2.35882e-07	2.5496e-06	6.65823
		225869_s_at	UNC93B1	-1.35418	6.07421	-5.67573	8.02059e-07	6.96036e-06	5.45989
		225088_at	FOPNL	-1.35354	6.1023	-6.02834	2.34063e-07	2.53614e-06	6.66582
		214136_at	NUDT13	1.35289	4.40263	7.84609	3.99694e-10	1.42172e-08	12.9329
		236262_at	MMRN2	1.35254	4.0083	6.79123	1.6031e-08	2.7442e-07	9.29846
		228834_at	TOB1	-1.35165	8.2423	-2.90674	0.00553125	0.0119145	-3.01913
		242033_at	RNF180	1.35136	3.18397	5.29804	2.96409e-06	2.04266e-05	4.18334
		231957_s_at	DPP9	-1.35107	4.47608	-8.83617	1.33761e-11	8.72785e-10	16.2804
		224982_at	AKT1S1	-1.35102	6.4151	-6.83199	1.38898e-08	2.47261e-07	9.43946
		203320_at	SH2B3	1.35015	6.31288	6.16987	1.42489e-07	1.67882e-06	7.1525
		221024_s_at	SLC2A10	1.3501	6.92782	3.80673	0.000402549	0.00125874	-0.559375
		222506_at	LMBR1	-1.34573	4.98813	-5.935	3.24528e-07	3.2945e-06	6.34559
		219906_at	EBLN2	1.3448	6.34347	12.2214	2.77819e-16	1.73266e-13	26.8727
		203562_at	FEZ1	1.34424	6.19322	4.55909	3.60289e-05	0.000163656	1.75767
		210756_s_at	NOTCH2	-1.34177	7.07565	-7.11477	5.14254e-09	1.13196e-07	10.417
		209231_s_at	DCTN5	-1.33986	6.93868	-6.67587	2.40542e-08	3.84334e-07	8.8995
		218726_at	HJURP	-1.33926	6.22743	-5.34019	2.56377e-06	1.81973e-05	4.32483
		201012_at	ANXA1	1.33849	8.4406	3.46079	0.00114759	0.00307746	-1.55212
		1554466_a_at	METTL26	-1.33766	7.32851	-5.82387	4.78569e-07	4.55835e-06	5.96518
		201136_at	PLP2	-1.3375	9.92557	-4.38614	6.36245e-05	0.000264595	1.20879
		224868_at	ZDHHC5	-1.33688	6.74198	-8.44555	5.05718e-11	2.73468e-09	14.97
		213285_at	TMEM30B	-1.33681	8.58115	-6.01398	2.46139e-07	2.63761e-06	6.61651
		204476_s_at	PC	1.33608	6.20686	4.66539	2.53142e-05	0.00012229	2.09907
		218826_at	SLC35F2	-1.33604	7.45069	-4.49915	4.39136e-05	0.000193688	1.56648
		230573_at	SGK2	1.336	5.97562	4.76465	1.81666e-05	9.23633e-05	2.42045
		201308_s_at	SEPTIN11	-1.33527	5.41174	-6.72176	2.04686e-08	3.37119e-07	9.05819
		213974_at	ADAMTSL3	1.33523	4.07863	4.11157	0.000154434	0.00055556	0.356206
		237131_at	RIIAD1	-1.33483	5.95763	-4.05572	0.000184474	0.00064406	0.185871
		213022_s_at	UTRN	-1.33388	6.04387	-5.39998	2.08615e-06	1.52826e-05	4.52598
		230000_at	RNF213	1.33372	6.18217	4.69919	2.26148e-05	0.000110823	2.20825
		211697_x_at	PNO1	-1.33306	7.88855	-8.91392	1.02839e-11	7.15284e-10	16.5394
		209109_s_at	TSPAN6	-1.33284	10.0878	-6.49213	4.59116e-08	6.56231e-07	8.26429
		227481_at	CNKSR3	1.332	7.3228	5.40252	2.06791e-06	1.51609e-05	4.53454
		203210_s_at	RFC5	-1.33113	5.95893	-6.13337	1.6196e-07	1.8614e-06	7.02687
		219010_at	INAVA	-1.33096	8.75109	-2.9991	0.00429836	0.00954795	-2.78631
		220435_at	SLC30A10	1.33095	4.7802	4.04279	0.000192195	0.000666538	0.146608
		223652_at	AS3MT	1.33068	4.32554	4.58505	3.30607e-05	0.000152657	1.84078
		203942_s_at	MARK2	-1.33013	6.02506	-6.58371	3.32668e-08	5.08099e-07	8.58082
		209026_x_at	TUBB	-1.32979	10.243	-8.32756	7.57894e-11	3.80166e-09	14.5713
		205552_s_at	OAS1	-1.32938	8.02538	-5.0426	7.10362e-06	4.19933e-05	3.33218
		213421_x_at	PRSS3	-1.32915	9.44761	-3.78385	0.000432025	0.00133637	-0.626645
		217771_at	GOLM1	-1.32873	9.39902	-5.66448	8.34081e-07	7.2015e-06	5.4216
		201856_s_at	ZFR	-1.32865	7.30054	-8.58859	3.10216e-11	1.80814e-09	15.4515
		210078_s_at	KCNAB1	1.32838	3.94736	5.67651	7.99888e-07	6.94474e-06	5.46254
		215483_at	AKAP9	1.32698	4.89475	5.03537	7.28052e-06	4.28764e-05	3.30826
		216985_s_at	STX3	-1.3259	5.60045	-4.67242	2.47279e-05	0.000119891	2.12175
		241385_at	LARP7	1.32579	4.93886	9.66166	8.48389e-13	9.07049e-11	18.9966
		210029_at	IDO1	-1.32574	6.14306	-5.22397	3.82271e-06	2.5193e-05	3.93538
		217967_s_at	NIBAN1	1.32447	6.38874	3.80704	0.000402164	0.00125807	-0.558465
		239093_at	HOGA1	1.32446	4.83018	3.31117	0.00177893	0.0044869	-1.96426
		222470_s_at	UQCC1	-1.32432	5.97101	-7.33025	2.41594e-09	6.10016e-08	11.1607
		205381_at	LRRC17	1.32319	4.98167	4.95829	9.45816e-06	5.33984e-05	3.0539
		208675_s_at	DDOST	-1.32294	10.2613	-7.50027	1.33303e-09	3.72809e-08	11.7463
		213340_s_at	TP73-AS1	1.32232	5.18807	5.47096	1.63235e-06	1.24506e-05	4.76544
		1553107_s_at	C5orf24	-1.32197	6.22949	-5.44385	1.79276e-06	1.34735e-05	4.67391
		242013_at	BCL2L15	-1.32157	6.38799	-3.84732	0.000354969	0.00113181	-0.439541
		226869_at	MEGF6	1.32153	5.12191	5.83915	4.53704e-07	4.36891e-06	6.01742
		214768_x_at	IGKC	-1.3211	7.28662	-2.93941	0.00506168	0.0110134	-2.93735
		229897_at	ZNF641	1.32097	5.87372	10.388	8.00186e-14	1.43957e-11	21.3193
		206420_at	IGSF6	1.32093	5.47206	4.27552	9.11734e-05	0.000358222	0.862369
		222830_at	GRHL1	1.32091	4.973	4.37114	6.6817e-05	0.000275849	1.1616
		210058_at	MAPK13	-1.32031	8.71079	-3.99779	0.000221597	0.000753697	0.010375
		217140_s_at	VDAC1	-1.32007	9.50544	-5.11976	5.46084e-06	3.38655e-05	3.58807
		219404_at	EPS8L3	-1.31994	8.54586	-3.2975	0.00185076	0.00463618	-2.00136
		219054_at	NPR3	1.31967	5.42067	5.86652	4.12336e-07	4.01604e-06	6.11104
		229723_at	TAGAP	1.31875	5.39107	4.31003	8.15212e-05	0.000325841	0.970045
		210148_at	HIPK3	-1.3187	4.84876	-5.29813	2.96318e-06	2.04266e-05	4.18363
		235443_at	CKMT2-AS1	1.31849	4.44918	7.43443	1.67788e-09	4.4872e-08	11.5197
		219773_at	NOX4	1.31841	4.29474	3.76817	0.000453402	0.00139045	-0.672595
		222538_s_at	APPL1	-1.31821	6.63975	-5.83403	4.61885e-07	4.42492e-06	5.99992
		207354_at	CCL16	1.31776	4.32393	3.81172	0.000396383	0.00124261	-0.544677
		221009_s_at	ANGPTL4	1.31678	6.1142	5.78093	5.55925e-07	5.13647e-06	5.81851
		1568596_a_at	TROAP	-1.31652	6.33662	-8.15456	1.37452e-10	6.14772e-09	13.9846
		212154_at	SDC2	1.31623	6.51968	3.40099	0.0013689	0.00358462	-1.71818
		230624_at	SLC25A27	1.31543	5.24378	5.62818	9.46267e-07	8.01479e-06	5.29821
		233254_x_at	PTEN	1.3153	5.05764	10.247	1.25904e-13	2.08466e-11	20.8736
		210715_s_at	SPINT2	-1.31507	9.97695	-3.61245	0.000729052	0.00209019	-1.12344
		221605_s_at	PIPOX	1.31473	6.36558	2.42773	0.0190296	0.0348325	-4.1412
		204750_s_at	DSC2	-1.31465	6.58663	-3.11753	0.00309178	0.00719046	-2.48058
		219147_s_at	NMRK1	1.31422	7.80538	7.07353	5.94363e-09	1.25514e-07	10.2746
		1553565_s_at	DDAH1	-1.31418	5.08927	-7.49108	1.37651e-09	3.82682e-08	11.7147
		202118_s_at	CPNE3	-1.3141	8.59282	-5.06266	6.6346e-06	3.96079e-05	3.39862
		225436_at	ABHD17C	-1.31356	8.48053	-3.69405	0.000569053	0.00168492	-0.888496
		219890_at	CLEC5A	1.3131	3.67957	4.21316	0.00011151	0.000422681	0.668791
		202593_s_at	GDE1	-1.31296	8.29992	-5.53516	1.30691e-06	1.04096e-05	4.98263
		230006_s_at	SVIP	-1.3128	7.21047	-8.00252	2.32405e-10	9.13508e-09	13.4671
		215074_at	MYO1B	1.31276	3.47328	6.51103	4.29583e-08	6.25486e-07	8.32961
		223165_s_at	IP6K2	-1.31273	8.87771	-6.71256	2.11421e-08	3.45844e-07	9.02636
		205258_at	INHBB	1.3127	6.47767	4.14078	0.000140673	0.00051356	0.445726
		225412_at	TMEM87B	-1.31265	7.99598	-5.38233	2.21719e-06	1.61039e-05	4.46652
		211597_s_at	HOPX	1.31257	6.98956	2.91087	0.00546966	0.0117968	-3.00881
		218748_s_at	EXOC5	-1.31225	5.93665	-4.50757	4.27122e-05	0.000189236	1.59327
		234728_s_at	DHX35	-1.31189	4.95974	-6.55558	3.6727e-08	5.51495e-07	8.48358
		213524_s_at	G0S2	1.31157	7.46829	4.19788	0.000117128	0.000440409	0.621568
		211804_s_at	CDK2	-1.31138	5.65678	-7.31902	2.51281e-09	6.31068e-08	11.122
		226459_at	PIK3AP1	1.31113	7.87446	4.05773	0.0001833	0.000640797	0.191989
		223360_at	SPATC1L	-1.31082	5.77478	-4.70148	2.2443e-05	0.000110126	2.21563
		207847_s_at	MUC1	-1.31067	7.47212	-3.12376	0.00303817	0.0070878	-2.4643
		222939_s_at	SLC16A10	1.31052	5.47712	4.15782	0.000133205	0.000490161	0.498076
		210892_s_at	GTF2I	-1.31031	5.73619	-5.72257	6.81347e-07	6.11019e-06	5.61944
		201842_s_at	EFEMP1	1.30933	7.69262	2.60438	0.012244	0.0237419	-3.74482
		229053_at	SYT17	1.30916	4.49991	4.77366	1.76264e-05	9.00695e-05	2.44971
		204121_at	GADD45G	1.30809	5.41237	4.02186	0.000205366	0.000705977	0.0831592
		222680_s_at	DTL	-1.30795	6.09416	-4.64194	2.73702e-05	0.000130205	2.02349
		227450_at	ERP27	-1.30765	5.68618	-3.53846	0.000910703	0.00252127	-1.33391
		238103_at	SMIM31	-1.30596	6.75499	-2.5697	0.0133698	0.0256432	-3.82429
		203751_x_at	JUND	-1.30467	5.95837	-6.32309	8.31881e-08	1.08615e-06	7.6806
		212657_s_at	IL1RN	1.30447	6.70355	3.32732	0.00169748	0.00430724	-1.9203
		206831_s_at	ARSD	-1.30437	5.44759	-6.10431	1.79337e-07	2.02255e-06	6.92692
		217799_x_at	UBE2H	-1.30357	7.3994	-10.6241	3.76672e-14	8.00857e-12	22.0597
		217821_s_at	WBP11	-1.30353	7.38898	-7.37929	2.03483e-09	5.27309e-08	11.3298
		1552478_a_at	IRF6	-1.30328	5.22183	-6.32431	8.28324e-08	1.08443e-06	7.68481
		1559051_s_at	CGAS	-1.30301	4.63215	-5.94008	3.18814e-07	3.24892e-06	6.36299
		226218_at	IL7R	1.30256	6.62896	3.44505	0.00120229	0.00320393	-1.596
		235281_x_at	AHNAK	-1.30226	5.20734	-6.05437	2.1366e-07	2.346e-06	6.75522
		218541_s_at	TCIM	1.30188	7.22702	5.06346	6.6166e-06	3.9539e-05	3.40126
		224913_s_at	TIMM50	-1.30155	7.86572	-6.1497	1.52939e-07	1.77875e-06	7.08308
		226185_at	CDS1	-1.30135	7.88477	-3.56289	0.000846419	0.00237144	-1.26471
		205159_at	CSF2RB	1.30058	6.00789	4.08048	0.000170516	0.000603883	0.26125
		219990_at	E2F8	-1.30053	5.75265	-4.09185	0.000164454	0.000585604	0.295942
		212820_at	DMXL2	1.30053	7.38688	5.81022	5.01917e-07	4.7333e-06	5.91855
		214016_s_at	SFPQ	1.29982	8.3294	7.38388	2.00244e-09	5.21081e-08	11.3456
		216689_x_at	ARHGAP1	-1.2997	6.33122	-7.78707	4.90646e-10	1.6904e-08	12.7309
		226968_at	KIF1B	1.29906	6.27157	8.313	7.96751e-11	3.92686e-09	14.522
		212949_at	NCAPH	-1.29854	5.91718	-5.79966	5.20756e-07	4.87655e-06	5.88248
		243786_at	ZDHHC20	-1.29841	4.84901	-5.77774	5.6215e-07	5.18375e-06	5.80762
		229097_at	DIAPH3	-1.29834	7.07393	-6.44372	5.44344e-08	7.59484e-07	8.09703
		217188_s_at	ERG28	-1.29718	7.00376	-4.42298	5.63991e-05	0.000238276	1.32501
		202721_s_at	GFPT1	-1.2959	8.93776	-5.93622	3.23155e-07	3.28421e-06	6.34974
		230395_at	METTL9	1.2954	4.9236	10.1949	1.48983e-13	2.36227e-11	20.7081
		222611_s_at	PSPC1	-1.29463	4.92918	-4.99048	8.48005e-06	4.8834e-05	3.15998
		201235_s_at	BTG2	-1.29429	6.2408	-9.65575	8.65057e-13	9.19614e-11	18.9775
		226810_at	OGFRL1	1.29371	6.54741	4.8031	1.59676e-05	8.2987e-05	2.54555
		201559_s_at	CLIC4	-1.29366	6.83844	-4.81496	1.53436e-05	8.02794e-05	2.58421
		228469_at	PPID	1.29362	6.3238	3.41928	0.00129721	0.00341843	-1.66757
		205756_s_at	F8	1.29339	5.27548	4.11599	0.000152273	0.000549497	0.369723
		228698_at	SOX7	1.29328	4.93082	3.84648	0.000355897	0.001134	-0.442029
		203741_s_at	ADCY7	1.29264	5.62394	4.67173	2.47848e-05	0.000120073	2.11953
		228004_at	LINC00261	1.29245	6.59593	2.58303	0.0129264	0.0249102	-3.79384
		213645_at	ENOSF1	1.29216	7.02819	5.87663	3.98021e-07	3.89689e-06	6.14564
		226606_s_at	MTG2	-1.29195	6.753	-5.21712	3.91364e-06	2.57108e-05	3.91248
		218025_s_at	ECI2	1.29134	8.16049	3.68226	0.000589882	0.00173916	-0.922617
		225178_at	TTC14	1.29082	6.34524	8.94737	9.18583e-12	6.53486e-10	16.6507
		242492_at	CLNS1A	1.28879	5.52127	7.94127	2.87314e-10	1.09261e-08	13.2581
		201195_s_at	SLC7A5	-1.28835	6.97159	-5.07664	6.32611e-06	3.81688e-05	3.44494
		212002_at	SZRD1	-1.2882	7.1524	-7.26809	3.00364e-09	7.33657e-08	10.9463
		219358_s_at	ADAP2	1.28805	6.42628	7.16907	4.25038e-09	9.70251e-08	10.6046
		205976_at	FASTKD2	1.28761	3.75805	7.81794	4.40743e-10	1.54715e-08	12.8365
		202827_s_at	MMP14	-1.28745	6.33183	-5.99786	2.60436e-07	2.76234e-06	6.56117
		215559_at	ABCC6	1.28687	6.2134	3.16989	0.00266707	0.00634342	-2.34295
		1552612_at	CDC42SE2	-1.28668	6.59099	-5.96485	2.9234e-07	3.03198e-06	6.44793
		204575_s_at	MMP19	1.28613	5.78511	4.25217	9.83246e-05	0.000382067	0.789747
		218816_at	LRRC1	-1.286	8.17336	-3.6656	0.00062058	0.00181621	-0.970752
		218382_s_at	U2AF2	-1.28553	6.67381	-9.81742	5.08598e-13	6.21952e-11	19.5002
		1554327_a_at	CANT1	-1.28532	6.57945	-6.90719	1.06627e-08	1.993e-07	9.69952
		225450_at	AMOTL1	1.2844	6.54862	5.46505	1.66606e-06	1.26716e-05	4.74548
		206172_at	IL13RA2	1.28359	3.96014	3.23879	0.00219153	0.00535784	-2.15958
		204255_s_at	VDR	-1.28344	7.25595	-4.0297	0.000200335	0.000691052	0.106898
		222387_s_at	VPS35	-1.28311	7.3202	-3.68136	0.000591503	0.00174339	-0.925222
		212921_at	SMYD2	1.28296	4.84199	6.94886	9.20993e-09	1.77282e-07	9.84361
		213664_at	SLC1A1	1.28263	7.62925	3.16317	0.00271833	0.00644858	-2.3607
		232267_at	ADGRD1	1.2817	4.27576	7.51047	1.28637e-09	3.62468e-08	11.7814
		203887_s_at	THBD	1.28071	5.94936	3.64405	0.000662547	0.00192339	-1.0328
		218365_s_at	DARS2	-1.28002	7.02977	-7.49136	1.37513e-09	3.82682e-08	11.7157
		226665_at	AHSA2P	1.27897	5.46665	7.9813	2.50118e-10	9.68885e-09	13.3947
		219306_at	KIF15	-1.27883	6.07986	-4.26146	9.54166e-05	0.000372314	0.818616
		203394_s_at	HES1	-1.27811	9.0092	-5.16136	4.73715e-06	3.00557e-05	3.72647
		201793_x_at	SMG7	-1.27799	5.25733	-8.25242	9.81197e-11	4.61261e-09	14.3168
		208079_s_at	AURKA	-1.27746	8.09698	-3.72892	0.0005115	0.00153688	-0.787223
		203234_at	UPP1	1.27708	6.52651	5.34784	2.49715e-06	1.78123e-05	4.35051
		226433_at	RNF157	-1.27693	5.91465	-3.77383	0.000445572	0.00137094	-0.656023
		231358_at	MRO	1.27675	3.76615	4.5859	3.29676e-05	0.000152378	1.84351
		243529_at	MARS2	-1.27667	5.63065	-5.85383	4.3102e-07	4.18061e-06	6.06764
		226885_at	RNF217	1.27629	5.73823	4.73307	2.01934e-05	0.000101021	2.31795
		212925_at	MISP	-1.27563	9.58981	-4.206	0.00011411	0.000431051	0.64665
		232079_s_at	NECTIN2	-1.27545	6.04911	-5.34049	2.56115e-06	1.81856e-05	4.32583
		211584_s_at	NPAT	-1.2752	5.8955	-8.27081	9.21067e-11	4.38503e-09	14.3791
		209656_s_at	TMEM47	1.2749	7.68597	3.2567	0.00208176	0.00512563	-2.11151
		222853_at	FLRT3	1.27465	5.73033	2.93616	0.00510657	0.0110956	-2.94549
		209447_at	SYNE1	1.2746	5.61241	4.60743	3.06954e-05	0.000143077	1.91257
		231944_at	ERO1B	1.27444	4.54196	4.73109	2.03277e-05	0.000101476	2.31153
		202971_s_at	DYRK2	-1.27431	7.76756	-4.8628	1.30608e-05	7.02611e-05	2.74049
		220056_at	IL22RA1	-1.27396	7.15278	-5.33178	2.63915e-06	1.86197e-05	4.29657
		235751_s_at	VMO1	1.2734	4.17798	6.50555	4.37951e-08	6.34215e-07	8.31065
		223374_s_at	B3GALNT1	1.27308	3.71784	4.4787	4.69723e-05	0.000204813	1.50148
		213241_at	PLXNC1	1.27298	5.89166	3.58546	0.000790895	0.00223902	-1.20052
		201401_s_at	GRK2	-1.27226	6.21252	-8.8497	1.27772e-11	8.44738e-10	16.3256
		213737_x_at	GOLGA8N	1.27193	8.261	5.86726	4.1127e-07	4.00774e-06	6.11357
		215073_s_at	NR2F2	1.27172	6.11149	4.91807	1.08375e-05	5.99199e-05	2.92166
		232398_at	CCDC150	1.27134	3.94239	8.02661	2.13825e-10	8.58513e-09	13.5492
		239775_at	LOC101927609	1.27023	5.124	8.26652	9.34759e-11	4.42768e-09	14.3646
		239999_at	MIR99AHG	1.27015	3.30228	4.85535	1.33931e-05	7.18159e-05	2.71612
		204822_at	TTK	-1.26984	6.56416	-3.06635	0.00356785	0.00811408	-2.61367
		1567107_s_at	TPM4	-1.26896	7.20498	-4.5285	3.9862e-05	0.000178425	1.65998
		238848_at	OTUD4	-1.26884	4.2494	-6.54022	3.87663e-08	5.75192e-07	8.43049
		202431_s_at	MYC	-1.26861	10.1021	-6.0288	2.33689e-07	2.53468e-06	6.66738
		203695_s_at	GSDME	1.26858	5.94433	4.72661	2.06347e-05	0.000102753	2.297
		209162_s_at	PRPF4	-1.26805	7.32327	-5.57294	1.14639e-06	9.35819e-06	5.11068
		205701_at	IPO8	-1.26793	5.54991	-9.34888	2.39084e-12	2.07095e-10	17.9765
		244023_at	SYK	1.26792	5.70608	5.3485	2.4915e-06	1.77787e-05	4.35273
		206917_at	GNA13	-1.26756	5.38462	-4.81708	1.52344e-05	7.97749e-05	2.59114
		201579_at	FAT1	-1.26709	10.1754	-4.68258	2.3904e-05	0.000116349	2.15456
		212990_at	SYNJ1	1.26636	5.49062	6.87425	1.1972e-08	2.20035e-07	9.5856
		210445_at	FABP6	-1.26551	6.13262	-3.05817	0.00365005	0.00827387	-2.63481
		201917_s_at	SLC25A36	-1.26543	8.24883	-4.30895	8.18076e-05	0.000326803	0.966669
		203932_at	HLA-DMB	1.26498	7.85829	4.33359	7.55111e-05	0.000305737	1.04378
		228867_at	TATDN3	1.26491	5.38543	8.40892	5.7333e-11	3.03023e-09	14.8463
		208025_s_at	HMGA2	-1.26487	5.93902	-2.9954	0.00434225	0.00963743	-2.79571
		217755_at	JPT1	-1.26466	9.47528	-4.80915	1.5646e-05	8.17469e-05	2.56528
		216058_s_at	CYP2C19	1.26428	4.57378	3.01168	0.00415177	0.00926523	-2.75419
		222451_s_at	ZDHHC9	-1.26416	8.46344	-4.88253	1.22198e-05	6.63281e-05	2.8051
		243709_at	SLC38A9	1.26395	4.83901	10.4272	7.05741e-14	1.32044e-11	21.4427
		207655_s_at	BLNK	1.26375	7.20796	3.79937	0.000411813	0.00128289	-0.581038
		211559_s_at	CCNG2	-1.2637	6.56151	-5.43335	1.85903e-06	1.38631e-05	4.63848
		224414_s_at	CARD6	1.26295	5.50027	5.59844	1.04929e-06	8.71384e-06	5.19718
		205394_at	CHEK1	-1.26254	6.23186	-3.75511	0.000471999	0.00143946	-0.710824
		222644_s_at	COLGALT1	-1.26221	5.77942	-7.61581	8.90642e-10	2.72488e-08	12.1435
		226028_at	ROBO4	1.26186	6.04359	5.25895	3.39032e-06	2.28587e-05	4.05236
		206867_at	GCKR	1.26153	4.57625	4.09642	0.000162079	0.00057828	0.309885
		218295_s_at	NUP50	-1.26129	6.44599	-7.13032	4.8694e-09	1.0846e-07	10.4707
		204861_s_at	NAIP	1.26126	4.71743	7.43463	1.6767e-09	4.4872e-08	11.5204
		235412_at	ARHGEF7	-1.2612	4.23231	-7.37655	2.05442e-09	5.30183e-08	11.3203
		219787_s_at	ECT2	-1.26119	7.79333	-3.12903	0.00299337	0.00699987	-2.45048
		206430_at	CDX1	-1.26117	8.9803	-5.1748	4.52416e-06	2.8959e-05	3.77127
		229765_at	ZNF207	1.26095	6.83696	6.03741	2.26743e-07	2.4708e-06	6.69696
		1556283_s_at	FGFR1OP2	1.26024	5.05638	5.77811	5.61425e-07	5.17961e-06	5.80888
		227245_at	NAA25	-1.25991	6.31471	-5.88999	3.79859e-07	3.75974e-06	6.19138
		219388_at	GRHL2	-1.25925	7.67613	-4.64407	2.71764e-05	0.000129514	2.03037
		222559_s_at	RPRD1A	-1.25925	7.29317	-5.64156	9.03267e-07	7.69236e-06	5.34368
		206628_at	SLC5A1	-1.25856	6.32552	-4.81729	1.52239e-05	7.97648e-05	2.5918
		225173_at	ARHGAP18	-1.25847	8.10249	-3.47715	0.00109326	0.00295037	-1.5064
		222456_s_at	LIMA1	-1.25807	5.72558	-4.47532	4.74964e-05	0.00020652	1.49077
		202862_at	FAH	1.25803	7.11742	4.12673	0.000147138	0.000533622	0.402621
		219429_at	FA2H	-1.25777	6.6296	-3.47815	0.00109002	0.00294248	-1.5036
		231829_at	MAVS	-1.25773	6.58709	-4.27834	9.03441e-05	0.000355459	0.871159
		200679_x_at	HMGB1	-1.2575	10.7989	-7.12365	4.98487e-09	1.10328e-07	10.4477
		238010_at	C1orf174	-1.25715	5.02548	-6.26943	1.00449e-07	1.27073e-06	7.49553
		225469_at	ETFRF1	1.2571	8.35091	4.91582	1.09203e-05	6.03067e-05	2.91426
		227006_at	PPP1R14A	1.25675	5.6942	3.77353	0.000445984	0.00137175	-0.656902
		1555434_a_at	SLC39A14	-1.25656	6.25882	-4.15604	0.000133966	0.000492726	0.492609
		222040_at	HNRNPA1	1.25645	6.42579	7.17611	4.1467e-09	9.48468e-08	10.6289
		218115_at	ASF1B	-1.25547	7.04987	-5.75303	6.1273e-07	5.57596e-06	5.7233
		235735_at	TNFSF8	1.25503	4.5067	4.99272	8.41563e-06	4.85527e-05	3.16739
		219927_at	FCF1	-1.25495	4.33011	-6.9122	1.04765e-08	1.96803e-07	9.71685
		234985_at	LDLRAD3	-1.25458	6.62281	-4.90888	1.11796e-05	6.14845e-05	2.89148
		222816_s_at	ZCCHC2	1.25457	5.96964	3.83829	0.000365055	0.00115884	-0.466244
		200900_s_at	M6PR	-1.25439	7.6708	-6.871	1.21094e-08	2.22124e-07	9.57438
		203630_s_at	COG5	-1.25438	8.20839	-6.95136	9.12942e-09	1.76094e-07	9.85225
		210517_s_at	AKAP12	1.25409	7.39782	3.23398	0.00222191	0.00542149	-2.17245
		233014_at	IDI1	1.25389	5.01568	5.72538	6.7473e-07	6.06641e-06	5.62899
		214849_at	KCTD20	-1.2534	5.85647	-8.09176	1.70716e-10	7.21014e-09	13.7711
		203554_x_at	PTTG1	-1.25324	9.03248	-4.24587	0.000100346	0.000388469	0.770183
		214285_at	FABP3	1.25247	4.45733	3.59172	0.000776117	0.00220418	-1.18267
		217109_at	MUC4	-1.25157	5.95857	-2.59987	0.0123853	0.0239885	-3.7552
		213756_s_at	HSF1	-1.25157	4.59009	-8.21404	1.1198e-10	5.22479e-09	14.1866
		239911_at	ONECUT2	1.25154	5.0997	3.26616	0.00202585	0.0050084	-2.08603
		212464_s_at	FN1	1.25119	11.2527	3.14573	0.00285576	0.00672937	-2.40665
		231697_s_at	VMP1	1.25095	5.49153	5.17537	4.51535e-06	2.89223e-05	3.77317
		203987_at	FZD6	-1.25078	7.1052	-4.30417	8.30858e-05	0.000331034	0.951747
		225595_at	CREBZF	1.24996	4.61382	7.31396	2.55778e-09	6.39786e-08	11.1046
		205868_s_at	PTPN11	-1.24977	5.08861	-8.89066	1.11247e-11	7.54141e-10	16.462
		203920_at	NR1H3	1.24857	6.73803	8.07466	1.811e-10	7.58028e-09	13.7129
		219544_at	BORA	-1.24818	7.14278	-4.26712	9.36858e-05	0.000366631	0.836222
		1552660_a_at	C5orf22	-1.24765	5.15136	-6.00104	2.57554e-07	2.73642e-06	6.57208
		215672_s_at	AHCYL2	-1.24723	6.45039	-6.84251	1.33854e-08	2.40347e-07	9.47584
		229435_at	GLIS3	1.24662	3.93609	5.14781	4.96168e-06	3.12464e-05	3.68138
		232751_at	RBBP9	-1.24659	4.1139	-5.76116	5.95616e-07	5.43874e-06	5.75102
		207474_at	SNRK	1.24637	3.5974	7.26841	3.00029e-09	7.33657e-08	10.9474
		1563051_at	OSBP	1.24629	3.47052	10.675	3.20559e-14	7.05606e-12	22.2182
		225903_at	PIGU	-1.24614	7.80901	-6.10117	1.81325e-07	2.04004e-06	6.91611
		218109_s_at	MFSD1	1.24482	9.50092	8.4255	5.41657e-11	2.89554e-09	14.9023
		203477_at	COL15A1	-1.24449	7.81993	-2.81007	0.00716869	0.0148972	-3.25735
		228494_at	PPP1R9A	-1.24382	5.75012	-2.73959	0.00863406	0.0175001	-3.42741
		206023_at	NMU	-1.24381	5.3099	-2.49355	0.0161799	0.0303326	-3.99598
		209433_s_at	PPAT	-1.24328	6.88514	-4.59087	3.24294e-05	0.000150336	1.85942
		203675_at	NUCB2	1.24278	7.44656	5.35968	2.3973e-06	1.72247e-05	4.39032
		204140_at	TPST1	1.24193	5.51153	5.14022	5.09218e-06	3.19713e-05	3.65611
		205403_at	IL1R2	1.24181	7.03665	3.59989	0.000757222	0.00215838	-1.15934
		1554757_a_at	INPP5A	-1.24143	4.97065	-7.22958	3.43777e-09	8.15217e-08	10.8134
		208926_at	NEU1	-1.24111	8.81408	-6.21703	1.20748e-07	1.4766e-06	7.31493
		205713_s_at	COMP	1.23989	5.1763	2.62896	0.011499	0.0225002	-3.68798
		203328_x_at	IDE	-1.23974	7.09533	-7.60399	9.28139e-10	2.80995e-08	12.1029
		227979_at	RBM4	1.23879	6.41496	7.13535	4.78422e-09	1.06817e-07	10.4881
		210656_at	EED	1.23805	3.7308	7.12675	4.93088e-09	1.09309e-07	10.4584
		205472_s_at	DACH1	-1.23771	5.8742	-3.22507	0.00227931	0.00554346	-2.19629
		204026_s_at	ZWINT	-1.23746	8.53447	-4.23914	0.000102552	0.000395453	0.74928
		220416_at	ATP8B4	1.23712	3.71677	6.03178	2.31261e-07	2.51271e-06	6.67762
		215440_s_at	BEX4	1.23707	6.20647	3.59689	0.000764105	0.00217502	-1.16791
		1555878_at	RPS24	1.23702	7.05402	6.16098	1.47002e-07	1.7244e-06	7.12191
		209464_at	AURKB	-1.23689	6.06845	-4.71992	2.11015e-05	0.000104585	2.27533
		218363_at	EXD2	-1.23679	7.28352	-10.0773	2.17965e-13	3.16134e-11	20.3339
		206702_at	TEK	1.23673	5.50301	5.16423	4.69086e-06	2.98321e-05	3.73604
		204835_at	POLA1	-1.23654	6.80403	-6.98029	8.24704e-09	1.62766e-07	9.95226
		232278_s_at	DEPDC1	-1.23549	4.83306	-4.04678	0.000189784	0.000659398	0.158697
		219588_s_at	NCAPG2	-1.23499	6.29722	-5.1111	5.62465e-06	3.4686e-05	3.5593
		236129_at	GALNT5	-1.23496	5.91701	-4.16353	0.000130787	0.000482458	0.515655
		227239_at	FAM126A	1.2348	6.66417	3.62389	0.000704283	0.00202632	-1.0907
		202357_s_at	CFB	1.23452	8.55658	2.78726	0.00761557	0.0156994	-3.31272
		211668_s_at	PLAU	-1.23449	5.9903	-3.69439	0.000568461	0.00168396	-0.887508
		209230_s_at	NUPR1	1.23445	8.41406	3.99922	0.000220598	0.000750571	0.014698
		201120_s_at	PGRMC1	-1.23442	9.74805	-4.31211	8.09712e-05	0.000324197	0.976561
		219878_s_at	KLF13	-1.23436	6.45162	-5.20628	4.0618e-06	2.64795e-05	3.87628
		242350_s_at	ST8SIA6-AS1	-1.23404	4.50244	-4.09313	0.000163789	0.0005836	0.299828
		218935_at	EHD3	1.23399	5.64074	5.09523	5.93751e-06	3.62687e-05	3.50662
		1565620_at	AGAP4	1.2338	4.81284	6.21931	1.19784e-07	1.46714e-06	7.32279
		228007_at	CEP85L	1.23343	5.34085	5.20795	4.03856e-06	2.63924e-05	3.88187
		201764_at	TMEM106C	-1.23321	9.87839	-6.3764	6.89714e-08	9.29053e-07	7.86459
		213062_at	NTAN1	1.23294	7.05948	6.4932	4.57392e-08	6.54267e-07	8.26798
		207651_at	GPR171	1.23279	4.47347	4.21727	0.000110043	0.000418648	0.681514
		209008_x_at	KRT8	-1.23254	11.3731	-4.36486	6.81998e-05	0.000280721	1.14187
		202411_at	IFI27	-1.2324	10.6818	-4.42155	5.66653e-05	0.000239246	1.32047
		205771_s_at	AKAP7	1.23183	7.10889	3.82411	0.000381469	0.00120136	-0.508147
		204055_s_at	MIA2	1.23066	3.78575	6.79831	1.56366e-08	2.68651e-07	9.32296
		214453_s_at	IFI44	1.22984	5.85593	2.96245	0.00475309	0.0104317	-2.87928
		229299_at	NADK2	1.22973	5.85307	3.86116	0.000340023	0.00108991	-0.39853
		212423_at	ZCCHC24	1.2296	7.40784	4.38827	6.31823e-05	0.000263033	1.21551
		211843_x_at	CYP3A7-CYP3A51P	1.22923	7.75348	2.59699	0.0124762	0.0241272	-3.76181
		217785_s_at	YKT6	-1.22917	6.25314	-5.52188	1.36847e-06	1.08217e-05	4.93766
		1564164_at	DENND1B	1.22903	4.8739	4.24086	0.000101983	0.00039375	0.75462
		229156_s_at	PRKAG2-AS1	1.22901	4.57682	4.81123	1.55373e-05	8.12081e-05	2.57204
		216602_s_at	FARSA	-1.22845	7.06496	-5.87303	4.03057e-07	3.94414e-06	6.13332
		1562966_at	KIAA1217	-1.22836	4.7617	-7.65554	7.75477e-10	2.451e-08	12.2799
		214918_at	HNRNPM	1.22834	4.40707	8.31194	7.99644e-11	3.92686e-09	14.5184
		213832_at	KCND3	1.22758	5.01079	4.05908	0.000182518	0.000638539	0.196086
		203022_at	RNASEH2A	-1.22663	7.66307	-5.72251	6.81503e-07	6.11019e-06	5.61922
		219733_s_at	SLC27A5	1.22578	7.00754	2.96401	0.00473289	0.0103947	-2.87534
		214971_s_at	ST6GAL1	-1.22529	5.85773	-3.15823	0.00275657	0.00652523	-2.37372
		210004_at	OLR1	1.22496	3.65007	3.66599	0.000619836	0.00181432	-0.969614
		1555294_a_at	ERC1	-1.22495	5.12193	-9.69794	7.52863e-13	8.38457e-11	19.1142
		208854_s_at	STK24	-1.2242	8.82127	-6.26855	1.00761e-07	1.2738e-06	7.4925
		230241_at	TOR1AIP2	1.22391	4.08047	7.67125	7.34184e-10	2.35216e-08	12.3338
		210087_s_at	MPZL1	-1.22372	6.74521	-6.95704	8.94904e-09	1.7315e-07	9.87189
		239761_at	GCNT1	-1.22366	6.57235	-4.61318	3.01151e-05	0.000140828	1.93103
		215728_s_at	ACOT7	-1.22332	6.61239	-7.09561	5.50039e-09	1.18181e-07	10.3508
		225272_at	SAT2	1.22326	8.12621	5.3946	2.12527e-06	1.55206e-05	4.50784
		218663_at	NCAPG	-1.22282	5.8653	-4.08054	0.000170482	0.000603883	0.261439
		212192_at	KCTD12	1.22273	8.69602	3.24015	0.002183	0.00533937	-2.15593
		229272_at	FNBP4	1.2223	5.66424	5.47575	1.60551e-06	1.2291e-05	4.78163
		209642_at	BUB1	-1.22198	6.14053	-3.54997	0.000879864	0.00245193	-1.30135
		233819_s_at	LTN1	1.22192	4.90924	4.19449	0.000118413	0.000444881	0.611092
		222645_s_at	KCTD5	-1.22182	5.8584	-7.31678	2.53265e-09	6.34614e-08	11.1143
		1552789_at	SEC62	1.22161	4.33851	7.06962	6.02591e-09	1.26822e-07	10.261
		202719_s_at	TES	-1.22148	8.17312	-5.32029	2.74566e-06	1.92186e-05	4.25798
		206898_at	CDH19	1.22126	3.96446	3.55653	0.000862722	0.00241136	-1.28275
		225353_s_at	C1QC	1.22099	7.7748	3.20587	0.00240773	0.00580973	-2.24749
		226219_at	ARHGAP30	1.22078	6.06849	5.05413	6.83028e-06	4.05825e-05	3.37034
		203843_at	RPS6KA3	-1.22008	8.4443	-9.07794	5.91817e-12	4.63301e-10	17.0838
		219386_s_at	SLAMF8	1.21968	5.46482	3.34394	0.0016174	0.00413523	-1.87495
		236953_s_at	NHLRC3	1.21955	4.25592	5.90073	3.65865e-07	3.64695e-06	6.22814
		239930_at	GALNT2	1.2192	4.50181	8.56762	3.33227e-11	1.91444e-09	15.381
		206978_at	CCR2	1.21913	4.72629	4.49175	4.4997e-05	0.000197767	1.54295
		202017_at	EPHX1	1.21905	7.95916	2.99435	0.00435487	0.00966199	-2.79839
		209366_x_at	CYB5A	1.21892	9.65444	3.85762	0.000343781	0.00110027	-0.409012
		205883_at	ZBTB16	1.21891	4.39189	3.11212	0.00313915	0.00727891	-2.49473
		213364_s_at	SNX1	1.21849	6.70067	7.15247	4.50534e-09	1.01438e-07	10.5472
		201775_s_at	EFCAB14	-1.21842	7.70089	-10.3241	9.8253e-14	1.67119e-11	21.1175
		205768_s_at	SLC27A2	1.21813	7.50895	3.14325	0.00287575	0.00676881	-2.41315
		224348_s_at	HOTS	1.21798	4.39043	4.66119	2.56709e-05	0.000123789	2.08552
		1555896_a_at	ADAM15	-1.21795	7.4362	-10.1567	1.68539e-13	2.54592e-11	20.5868
		1552280_at	TIMD4	1.2177	3.81439	3.81377	0.000393882	0.00123588	-0.538649
		215758_x_at	ZNF93	-1.21764	6.77369	-9.69853	7.51412e-13	8.38457e-11	19.1161
		234991_at	ZXDC	1.21743	5.2352	9.28164	2.99167e-12	2.53277e-10	17.7557
		230352_at	PRPS2	-1.21726	7.92764	-4.06602	0.000178538	0.000627197	0.217201
		201968_s_at	PGM1	1.21687	9.0274	4.37366	6.62688e-05	0.000273888	1.16954
		201992_s_at	KIF5B	-1.21664	7.37185	-4.58297	3.329e-05	0.000153413	1.8341
		205808_at	ASPH	-1.21654	5.98408	-5.53799	1.29414e-06	1.03431e-05	4.99222
		213415_at	CLIC2	1.21643	5.0766	3.8767	0.000323954	0.00104503	-0.352363
		34210_at	CD52	1.21579	6.64413	3.68718	0.00058111	0.00171546	-0.908399
		214864_s_at	GRHPR	1.21558	8.79795	4.95747	9.48429e-06	5.35053e-05	3.05122
		204733_at	KLK6	-1.2155	5.35733	-2.57258	0.0132729	0.0254797	-3.81773
		228150_at	SEC16B	1.21468	5.917	3.9749	0.000238174	0.000803361	-0.0586142
		236700_at	EIF3C	1.21443	4.36837	5.59888	1.04769e-06	8.70825e-06	5.19867
		207030_s_at	CSRP2	1.21404	6.80707	4.58418	3.31565e-05	0.000152948	1.83798
		236288_at	RNF34	1.21381	3.81809	8.29681	8.42319e-11	4.09345e-09	14.4672
		204604_at	CDK14	1.21292	5.63157	4.82983	1.4595e-05	7.71829e-05	2.63273
		211504_x_at	ROCK2	-1.21259	6.75536	-6.73056	1.98442e-08	3.2905e-07	9.08865
		210785_s_at	THEMIS2	1.21256	5.79578	4.90937	1.11609e-05	6.14e-05	2.8931
		209343_at	EFHD1	1.21244	5.61284	4.56153	3.57396e-05	0.000162738	1.76546
		231252_at	KANSL1L	1.21237	5.70845	4.31572	8.00286e-05	0.000321247	0.987833
		238846_at	TNFRSF11A	-1.21235	7.05658	-3.03238	0.00392095	0.00880895	-2.7012
		204364_s_at	REEP1	-1.21199	6.02588	-2.64554	0.0110206	0.0216865	-3.64946
		221911_at	ETV1	1.21012	4.31488	4.23448	0.000104103	0.000399954	0.734843
		1569582_at	AADACP1	1.2096	4.50872	4.48553	4.59283e-05	0.000201104	1.52317
		224311_s_at	CAB39	-1.20925	6.66069	-4.78554	1.69374e-05	8.71081e-05	2.48837
		235349_at	RMDN2	1.20893	6.46771	5.20574	4.06928e-06	2.65191e-05	3.87449
		227074_at	CCDC18-AS1	1.20889	7.29837	7.28626	2.81843e-09	6.97524e-08	11.009
		233540_s_at	CDK5RAP2	1.20883	6.21321	7.57445	1.02888e-09	3.06048e-08	12.0014
		208018_s_at	HCK	1.20867	6.59067	4.65	2.66456e-05	0.000127569	2.04946
		227952_at	ZNF595	1.20841	3.87744	2.6909	0.00980265	0.019553	-3.54307
		227867_at	TRABD2A	-1.20815	7.83209	-3.21504	0.00234558	0.00568542	-2.22307
		202350_s_at	MATN2	1.20802	7.58394	3.24546	0.00215001	0.00526735	-2.14169
		216952_s_at	LMNB2	-1.20802	7.13755	-4.68656	2.35888e-05	0.000115054	2.16742
		223168_at	RHOU	1.20773	8.71035	6.25135	1.07035e-07	1.33955e-06	7.43321
		244132_x_at	ZNF518A	1.20758	6.10953	7.08069	5.79622e-09	1.22956e-07	10.2993
		213461_at	NUDT21	-1.20668	6.31864	-5.27261	3.23495e-06	2.19535e-05	4.09809
		214684_at	MEF2A	1.20651	6.90534	8.05231	1.95644e-10	8.0583e-09	13.6368
		202240_at	PLK1	-1.20637	6.28125	-5.84269	4.48122e-07	4.3263e-06	6.02954
		202123_s_at	ABL1	-1.20586	7.83758	-6.09419	1.85821e-07	2.07855e-06	6.89209
		205859_at	LY86	1.20584	6.92336	5.33903	2.57408e-06	1.82428e-05	4.32092
		201188_s_at	ITPR3	-1.20564	7.67537	-4.459	5.01147e-05	0.000216048	1.43898
		229520_s_at	GPATCH2L	1.20537	5.47218	5.80241	5.15794e-07	4.83492e-06	5.89185
		230048_at	IFRD1	1.205	4.06218	6.93283	9.744e-09	1.84899e-07	9.78816
		220393_at	LGSN	1.20499	3.38911	3.18282	0.002571	0.00614426	-2.30873
		212830_at	MEGF9	1.20488	6.08956	4.71369	2.15455e-05	0.000106476	2.25516
		235150_at	SESN3	-1.20425	4.41269	-5.0029	8.12979e-06	4.71216e-05	3.20098
		1553808_a_at	NKX2-3	-1.20357	4.28141	-6.4197	5.92306e-08	8.16057e-07	8.0141
		204401_at	KCNN4	-1.20305	7.03059	-3.7689	0.000452386	0.00138763	-0.670461
		238956_at	EFNA2	-1.20305	7.85433	-3.85128	0.000350628	0.0011195	-0.427813
		201337_s_at	VAMP3	-1.2026	7.79795	-4.02814	0.000201326	0.000693704	0.102174
		225915_at	CAB39L	-1.20185	5.27808	-3.22839	0.00225776	0.00549678	-2.18741
		214829_at	AASS	1.20137	4.30689	3.27274	0.00198785	0.00492743	-2.0683
		223269_at	POLR3GL	1.20062	7.23109	7.34792	2.27103e-09	5.79686e-08	11.2216
		202205_at	VASP	-1.20043	8.5143	-5.38165	2.22239e-06	1.61291e-05	4.46424
		1557954_at	TXLNG	-1.20038	7.26074	-5.88478	3.86845e-07	3.81142e-06	6.17353
		218260_at	DDA1	-1.20014	6.86161	-6.10556	1.78552e-07	2.0149e-06	6.93122
		232874_at	DOCK9	1.20002	4.25178	6.2099	1.23808e-07	1.50418e-06	7.29037
		228367_at	ALPK2	1.19929	4.54792	4.21964	0.000109206	0.000416223	0.688851
		218683_at	PTBP2	1.19892	6.29296	6.93892	9.53741e-09	1.82087e-07	9.80924
		214132_at	ATP5F1C	1.19891	6.38251	6.24671	1.08795e-07	1.35566e-06	7.41721
		231483_at	LOC100505985	1.19785	3.67647	3.88581	0.000314886	0.00102018	-0.325278
		236001_at	TMEM238L	-1.19736	8.06044	-4.62738	2.87277e-05	0.00013556	1.97665
		209959_at	NR4A3	1.19723	5.9573	3.57487	0.000816484	0.00229997	-1.23065
		243664_at	TXNL1	1.19722	3.45861	6.49837	4.49146e-08	6.45281e-07	8.28586
		222573_s_at	SAV1	-1.19718	6.58469	-7.43733	1.66096e-09	4.46503e-08	11.5297
		208429_x_at	HNF4A	-1.19717	5.46022	-8.13399	1.47561e-10	6.45062e-09	13.9147
		202545_at	PRKCD	-1.19673	7.08052	-5.95607	3.01464e-07	3.10252e-06	6.41782
		214181_x_at	LST1	1.19549	6.74054	4.81564	1.53083e-05	8.01172e-05	2.58644
		202275_at	G6PD	-1.19549	6.46115	-7.10346	5.3508e-09	1.16591e-07	10.378
		1554154_at	GDAP2	1.19545	5.83916	6.95772	8.92758e-09	1.72914e-07	9.87425
		212572_at	STK38L	-1.19542	8.77004	-6.99527	7.82416e-09	1.56066e-07	10.004
		239163_at	UBE2B	1.19522	4.27585	7.37151	2.09102e-09	5.38884e-08	11.3029
		1555106_a_at	CTDSPL2	-1.19522	4.79535	-6.22364	1.17974e-07	1.4491e-06	7.33772
		1553133_at	C9orf72	1.19516	4.81624	5.27841	3.1711e-06	2.16222e-05	4.11752
		216223_at	CPN2	1.19445	4.09961	3.25445	0.00209522	0.00515403	-2.11754
		235926_at	ANAPC5	1.19433	6.47126	4.2434	0.000101151	0.000391019	0.7625
		244801_at	PSMB7	1.19403	4.79142	7.53414	1.18431e-09	3.4301e-08	11.8628
		244699_at	AHI1	1.19299	5.30919	6.83611	1.36901e-08	2.45347e-07	9.4537
		227626_at	PAQR8	-1.19297	8.18985	-3.55832	0.000858084	0.00239945	-1.27765
		222940_at	SULT1E1	1.19251	3.33355	3.74426	0.000487982	0.00147863	-0.742488
		228628_at	SRGAP2C	1.19241	6.04584	6.5902	3.2516e-08	4.97445e-07	8.60325
		213374_x_at	HIBCH	1.19196	8.98461	5.78428	5.49466e-07	5.09189e-06	5.82995
		230337_at	SOS1	1.19194	5.39517	5.36333	2.36734e-06	1.70423e-05	4.40259
		201870_at	TOMM34	-1.19182	8.35783	-5.33472	2.61257e-06	1.84736e-05	4.30644
		209522_s_at	CRAT	1.19179	7.25613	5.07877	6.28031e-06	3.79414e-05	3.45201
		230389_at	FNBP1	1.19156	6.16594	6.42606	5.7922e-08	8.00385e-07	8.03604
		204312_x_at	CREB1	-1.19125	6.74392	-6.65643	2.57569e-08	4.06677e-07	8.83227
		214889_at	FAM149A	1.19108	5.39502	3.3434	0.00161992	0.0041411	-1.87641
		216682_s_at	SUPT20H	1.1909	4.85042	7.51169	1.2809e-09	3.62419e-08	11.7856
		396_f_at	EPOR	-1.19071	7.96793	-5.35428	2.4423e-06	1.7481e-05	4.37218
		201770_at	SNRPA	-1.19027	8.62762	-6.62835	2.84319e-08	4.41095e-07	8.73516
		228275_at	LINC00888	1.19009	5.1092	6.98042	8.24308e-09	1.62766e-07	9.95273
		226086_at	SYT13	-1.18994	7.78661	-2.66351	0.0105222	0.0208179	-3.60745
		221614_s_at	RPH3AL	1.18917	5.51683	7.78583	4.92775e-10	1.69171e-08	12.7266
		228480_at	VAPA	1.18884	4.4319	6.64277	2.70255e-08	4.22782e-07	8.78502
		204992_s_at	PFN2	-1.18874	8.60144	-3.52298	0.000953844	0.00262216	-1.37764
		226403_at	TMC4	-1.18838	8.03925	-3.69845	0.000561462	0.00166666	-0.875746
		210878_s_at	KDM3B	-1.18822	7.91342	-7.21749	3.5866e-09	8.4622e-08	10.7717
		203392_s_at	CTBP1	-1.18802	8.75473	-5.82912	4.69879e-07	4.48314e-06	5.98312
		201264_at	COPE	-1.18769	8.97736	-6.93573	9.64519e-09	1.83582e-07	9.79819
		1554101_a_at	TMTC4	-1.18724	5.15004	-5.35792	2.41189e-06	1.72965e-05	4.3844
		227165_at	SKA3	-1.1864	6.98072	-5.40871	2.02422e-06	1.48931e-05	4.55538
		201169_s_at	BHLHE40	-1.18619	6.27616	-4.50601	4.29323e-05	0.000189987	1.58831
		1552302_at	TMEM106A	1.18591	3.79946	5.9505	3.07406e-07	3.15327e-06	6.39869
		201810_s_at	SH3BP5	1.18585	6.96131	5.38633	2.18678e-06	1.59325e-05	4.48
		218502_s_at	TRPS1	1.18579	4.11869	4.14184	0.0001402	0.000512232	0.44896
		1553396_a_at	CCDC13	-1.18561	5.62567	-7.69468	6.76637e-10	2.19409e-08	12.4142
		204825_at	MELK	-1.18541	7.4767	-3.319	0.00173899	0.00439742	-1.94296
		205407_at	RECK	1.18534	5.35439	3.4417	0.00121422	0.00323021	-1.60531
		204793_at	GPRASP1	1.18488	4.58413	6.21317	1.22393e-07	1.49279e-06	7.30165
		213742_at	SRSF11	1.18483	6.41269	5.11182	5.61083e-06	3.46236e-05	3.56169
		221577_x_at	GDF15	-1.18448	8.08067	-4.14562	0.00013851	0.000507545	0.460594
		207259_at	ANKRD40CL	-1.18396	6.7892	-3.14218	0.00288448	0.00678765	-2.41598
		224444_s_at	LINC00467	1.18376	5.2258	5.82724	4.72969e-07	4.51032e-06	5.97671
		209449_at	LSM2	-1.1834	7.44247	-7.03872	6.71653e-09	1.37641e-07	10.1542
		227081_at	DNALI1	1.18266	4.63428	4.46859	4.85591e-05	0.000210359	1.46941
		218232_at	C1QA	1.18251	7.62362	3.43088	0.00125365	0.00332046	-1.6354
		203289_s_at	NPRL3	-1.18242	5.56914	-7.26351	3.05226e-09	7.40699e-08	10.9305
		235213_at	ITPKB	1.18125	4.64965	8.28218	8.85759e-11	4.27128e-09	14.4177
		236620_at	RIF1	-1.18115	6.91325	-3.85235	0.000349458	0.00111614	-0.424627
		201272_at	AKR1B1	1.1801	7.82643	4.36483	6.82073e-05	0.000280721	1.14176
		1559336_at	LOC101928505	1.17992	3.36758	3.8983	0.000302845	0.000986021	-0.288074
		1555337_a_at	ZNF317	-1.17949	5.13057	-5.84988	4.37006e-07	4.22771e-06	6.05413
		226398_s_at	FRA10AC1	1.1794	7.56719	7.26647	3.02077e-09	7.34969e-08	10.9407
		203453_at	SCNN1A	-1.17824	8.30882	-3.02717	0.00397783	0.00891487	-2.71455
		228551_at	DENND5B	1.17797	6.52759	3.24462	0.00215519	0.00527658	-2.14394
		229699_at	LINC02035	1.17787	5.76212	6.14213	1.57058e-07	1.81393e-06	7.05701
		1555831_s_at	LRRC41	-1.17702	6.11023	-4.87876	1.23764e-05	6.70999e-05	2.79274
		210802_s_at	DIMT1	-1.17658	6.44673	-5.28946	3.05286e-06	2.09611e-05	4.15457
		238647_at	C14orf28	1.17634	4.70675	7.85803	3.83473e-10	1.38242e-08	12.9737
		203940_s_at	VASH1	1.17623	5.59133	7.63411	8.35622e-10	2.59278e-08	12.2063
		216591_s_at	SDHC	-1.17596	7.95662	-3.90647	0.000295217	0.000965985	-0.263725
		206858_s_at	HOXC6	1.17522	4.71226	2.68547	0.00994157	0.019809	-3.55587
		221210_s_at	NPL	1.17518	5.92343	3.79478	0.000417696	0.00129797	-0.594541
		228729_at	CCNB1	-1.17472	6.70499	-3.18156	0.00258023	0.00616318	-2.31208
		234290_x_at	MYH14	-1.17461	7.45416	-5.13762	5.13755e-06	3.21914e-05	3.64747
		218656_s_at	LHFPL6	1.17451	6.61912	3.66535	0.000621046	0.00181701	-0.971464
		203374_s_at	TPP2	-1.1745	8.02121	-7.45213	1.57724e-09	4.27064e-08	11.5806
		227645_at	PIK3R5	1.17405	5.44842	5.37143	2.30209e-06	1.66495e-05	4.42986
		207824_s_at	MAZ	-1.17395	5.63759	-6.68801	2.3049e-08	3.71469e-07	8.94147
		203474_at	IQGAP2	1.17379	7.66648	2.94411	0.00499717	0.0108917	-2.92551
		201914_s_at	SEC63	-1.17368	7.94499	-5.27797	3.17582e-06	2.16465e-05	4.11607
		1553122_s_at	RBAK	-1.17352	3.77584	-6.62346	2.89253e-08	4.47636e-07	8.71825
		202611_s_at	MED14	-1.17339	7.12421	-5.48062	1.57867e-06	1.21364e-05	4.79809
		204686_at	IRS1	1.17318	7.17526	4.46013	4.99291e-05	0.000215446	1.44256
		201457_x_at	BUB3	-1.1731	9.1277	-7.58057	1.00713e-09	3.00532e-08	12.0224
		204621_s_at	NR4A2	1.1731	5.8687	3.70624	0.000548261	0.00163448	-0.853154
		203228_at	PAFAH1B3	-1.1729	7.42715	-4.8887	1.19682e-05	6.52273e-05	2.82529
		202471_s_at	IDH3G	-1.17227	8.61152	-7.03795	6.73466e-09	1.37862e-07	10.1516
		210930_s_at	ERBB2	-1.17153	4.39687	-5.04903	6.9498e-06	4.12142e-05	3.35347
		203096_s_at	RAPGEF2	-1.17123	7.221	-4.59883	3.15848e-05	0.000146674	1.88494
		226930_at	FNDC1	1.17116	5.02272	2.64783	0.0109557	0.0215679	-3.6441
		225421_at	PM20D2	-1.17077	8.32238	-5.00712	8.01409e-06	4.65953e-05	3.21492
		201867_s_at	TBL1X	1.17065	5.95882	3.82265	0.0003832	0.0012058	-0.512461
		210976_s_at	PFKM	-1.16999	7.94238	-5.62397	9.60224e-07	8.11097e-06	5.28389
		1568780_at	LOC729732	1.16963	5.33524	4.21945	0.000109274	0.000416228	0.688257
		1552365_at	SCIN	1.16916	5.2837	3.1153	0.00311124	0.00722494	-2.48642
		204407_at	TTF2	-1.16892	6.29244	-4.86172	1.31085e-05	7.04771e-05	2.73696
		201971_s_at	ATP6V1A	-1.16872	7.04597	-3.45601	0.00116396	0.00311421	-1.56547
		238775_at	ITFG1	1.16852	4.77799	6.91513	1.03694e-08	1.95033e-07	9.72696
		201726_at	ELAVL1	-1.16848	9.72677	-9.39452	2.05392e-12	1.87457e-10	18.1261
		1566901_at	TGIF1	1.168	4.63904	4.50662	4.28459e-05	0.000189737	1.59025
		229007_at	LOC283788	1.1678	4.70356	4.78053	1.72246e-05	8.84393e-05	2.47207
		227751_at	PDCD5	1.16772	4.81748	6.38827	6.61522e-08	8.9754e-07	7.90557
		200644_at	MARCKSL1	-1.16769	10.3656	-5.03954	7.17801e-06	4.23661e-05	3.32205
		211968_s_at	HSP90AA1	-1.16752	11.159	-5.75518	6.08157e-07	5.53974e-06	5.73063
		232202_at	FAM83B	-1.16739	7.19482	-3.673	0.000606762	0.00178079	-0.94939
		209594_x_at	PSG9	-1.16739	5.40226	-10.095	2.05804e-13	3.00827e-11	20.3904
		205190_at	PLS1	-1.16687	10.4576	-3.93235	0.000272243	0.000901693	-0.186369
		227013_at	LATS2	1.16609	7.51629	4.21699	0.000110144	0.000418861	0.680634
		208916_at	SLC1A5	-1.16593	7.63421	-5.06476	6.58737e-06	3.93949e-05	3.40557
		226751_at	CNRIP1	1.1659	6.13565	4.26927	9.30351e-05	0.000364485	0.842925
		211299_s_at	FLOT2	-1.16589	5.61175	-8.31457	7.92468e-11	3.92251e-09	14.5273
		212372_at	MYH10	1.16528	7.65396	3.7707	0.000449889	0.00138127	-0.665195
		224582_s_at	NUCKS1	-1.16525	7.58311	-4.51197	4.20966e-05	0.000186863	1.60729
		201809_s_at	ENG	1.16516	6.79076	6.6461	2.67106e-08	4.1822e-07	8.79654
		228754_at	SLC6A6	-1.16496	8.1991	-3.9672	0.000244016	0.000820256	-0.0817796
		221484_at	B4GALT5	-1.16491	8.61923	-5.04268	7.10168e-06	4.19933e-05	3.33245
		228770_at	GPR146	1.16477	4.36755	5.45149	1.74607e-06	1.31676e-05	4.69968
		218756_s_at	DHRS11	-1.16472	7.37317	-3.58534	0.000791162	0.00223943	-1.20084
		218367_x_at	USP21	-1.16445	6.64204	-7.83073	4.21589e-10	1.48829e-08	12.8803
		202464_s_at	PFKFB3	1.16339	6.83112	5.55554	1.21774e-06	9.80372e-06	5.05168
		1553145_at	TAPT1-AS1	1.16337	4.62338	6.05985	2.09596e-07	2.31086e-06	6.77405
		203760_s_at	SLA	1.16332	6.36473	4.9872	8.57484e-06	4.92435e-05	3.14918
		212214_at	OPA1	-1.16303	7.43565	-10.8381	1.91489e-14	4.71416e-12	22.7242
		238909_at	S100A10	1.16289	6.53271	5.51776	1.38818e-06	1.09316e-05	4.92369
		223253_at	EPDR1	-1.16256	8.10707	-3.54088	0.000904129	0.00250563	-1.32707
		219806_s_at	SMCO4	1.16252	8.23513	5.6503	8.76227e-07	7.49964e-06	5.3734
		229910_at	SHE	1.16165	5.53567	4.74889	1.91519e-05	9.65075e-05	2.36926
		227188_at	EVA1C	1.16163	5.32243	5.17294	4.55304e-06	2.90742e-05	3.76508
		220784_s_at	UTS2	-1.16134	3.66524	-4.97969	8.79613e-06	5.03906e-05	3.12441
		239193_at	FUBP3	1.16013	5.28861	6.12398	1.67381e-07	1.91424e-06	6.99458
		208975_s_at	KPNB1	-1.15949	8.72437	-7.23292	3.39769e-09	8.06737e-08	10.825
		201584_s_at	DDX39A	-1.15946	9.15295	-6.17872	1.38131e-07	1.64091e-06	7.18297
		227568_at	HECTD2	1.15936	4.16575	4.89672	1.16482e-05	6.37061e-05	2.8516
		219892_at	TM6SF1	1.1592	4.00499	4.76392	1.82116e-05	9.25416e-05	2.41806
		204446_s_at	ALOX5	1.15888	7.33751	2.88171	0.00591809	0.0126243	-3.08135
		217590_s_at	TRPA1	-1.15884	5.22473	-4.14374	0.000139349	0.000509821	0.454799
		243020_at	FAM13A-AS1	1.15836	4.88639	6.64609	2.67115e-08	4.1822e-07	8.7965
		235783_at	MRTO4	-1.15808	5.78995	-6.07358	1.99744e-07	2.21924e-06	6.82125
		227859_at	DNAJC27	1.1578	4.81141	8.70751	2.06943e-11	1.25711e-09	15.8504
		219650_at	ERCC6L	-1.15772	4.84012	-6.02119	2.40004e-07	2.5843e-06	6.64125
		229396_at	OVOL1	-1.1574	7.72836	-3.79529	0.000417034	0.00129635	-0.593032
		218564_at	RFWD3	-1.15713	5.69737	-4.96178	9.34674e-06	5.30092e-05	3.06541
		1554703_at	ARHGEF10	1.15673	4.82309	6.23638	1.12816e-07	1.39326e-06	7.38159
		218486_at	KLF11	1.15664	6.6953	5.47516	1.60879e-06	1.2311e-05	4.77964
		224342_x_at	BMS1P20	-1.15652	6.70238	-3.77805	0.000439819	0.00135611	-0.643658
		204641_at	NEK2	-1.15641	6.88954	-3.36078	0.00153988	0.00396903	-1.82882
		210125_s_at	BANF1	-1.15562	9.70598	-6.61236	3.00771e-08	4.64309e-07	8.67987
		220005_at	P2RY13	1.15554	4.57175	3.90988	0.000292083	0.000957343	-0.253539
		220607_x_at	NELFCD	-1.15476	9.55296	-5.71043	7.10796e-07	6.32003e-06	5.57805
		219230_at	TMEM100	1.15472	4.46275	3.80216	0.000408278	0.001274	-0.57283
		212257_s_at	SMARCA2	-1.15467	6.14527	-5.40511	2.04956e-06	1.50426e-05	4.54324
		214544_s_at	SNAP23	-1.15466	6.87259	-4.44931	5.1735e-05	0.000221603	1.40827
		224870_at	DANCR	-1.15438	9.12187	-6.03884	2.25608e-07	2.45987e-06	6.70188
		213245_at	ADCY1	1.15433	4.2628	4.0606	0.000181639	0.000636077	0.200707
		201039_s_at	RAD23A	-1.15428	7.91729	-5.71182	7.07364e-07	6.29628e-06	5.58278
		214241_at	NDUFB8	1.15424	5.22043	8.87678	1.16589e-11	7.78353e-10	16.4158
		222379_at	KCNE4	1.15417	4.40815	3.89312	0.000307784	0.000999764	-0.303512
		204470_at	CXCL1	-1.15416	6.71098	-2.60889	0.0121041	0.0235071	-3.73442
		202873_at	ATP6V1C1	-1.15404	5.18134	-6.02133	2.39881e-07	2.5843e-06	6.64175
		203574_at	NFIL3	1.15392	7.77869	4.286	8.81301e-05	0.000347872	0.895029
		209946_at	VEGFC	1.15272	4.98512	5.07	6.47087e-06	3.88169e-05	3.42293
		217951_s_at	PHF3	-1.15252	5.60258	-5.64192	9.02134e-07	7.68971e-06	5.34491
		1553407_at	MACF1	1.15226	4.25039	8.19213	1.20757e-10	5.49723e-09	14.1122
		223434_at	GBP3	-1.15219	8.86749	-2.67052	0.0103337	0.0204922	-3.59104
		239086_at	IDNK	1.15145	5.09479	6.82039	1.44684e-08	2.54855e-07	9.39932
		236390_at	SLX4IP	-1.15063	6.04746	-4.34342	7.31339e-05	0.000297464	1.07458
		242774_at	SYNE2	-1.15037	5.3667	-4.94138	1.00157e-05	5.59951e-05	2.99825
		208612_at	PDIA3	-1.15037	10.7765	-6.8875	1.14273e-08	2.11687e-07	9.63141
		202965_s_at	CAPN6	-1.1502	4.47797	-3.93822	0.000267275	0.000886809	-0.168777
		210282_at	ZMYM2	1.14931	3.63792	4.84044	1.40829e-05	7.4898e-05	2.66738
		209891_at	SPC25	-1.14865	5.0708	-3.72543	0.000517003	0.00155043	-0.797392
		216205_s_at	MFN2	-1.14852	5.90143	-5.32248	2.72508e-06	1.91174e-05	4.26532
		203105_s_at	DNM1L	-1.14835	7.37016	-7.64577	8.02328e-10	2.5145e-08	12.2464
		205478_at	PPP1R1A	1.14812	5.38052	2.97398	0.00460541	0.0101493	-2.85011
		220128_s_at	NIPAL2	-1.1481	6.52215	-6.65884	2.554e-08	4.04276e-07	8.84059
		203561_at	FCGR2A	1.14787	6.00043	3.2458	0.00214793	0.00526361	-2.14078
		213459_at	RPL37A	1.1477	5.81839	5.64832	8.82278e-07	7.54797e-06	5.36667
		229610_at	CKAP2L	-1.14637	6.05707	-6.95046	9.15841e-09	1.76472e-07	9.84913
		221895_at	MOSPD2	-1.14625	7.39752	-6.5262	4.07265e-08	5.96706e-07	8.38202
		203979_at	CYP27A1	1.14623	7.85867	4.06137	0.000181199	0.000634755	0.203034
		219076_s_at	PXMP2	1.14623	8.09441	3.69711	0.00056377	0.00167219	-0.879641
		203256_at	CDH3	-1.14623	6.95575	-3.36764	0.00150935	0.00390215	-1.81001
		232066_x_at	CTBP1-DT	-1.14615	6.64783	-9.92826	3.53999e-13	4.78993e-11	19.8568
		202247_s_at	MTA1	-1.14595	5.3613	-8.04464	2.00901e-10	8.19916e-09	13.6106
		239579_at	EPHX4	-1.14575	4.62075	-3.38237	0.00144571	0.00376155	-1.76952
		232094_at	KATNBL1	1.1456	4.03338	5.00321	8.12135e-06	4.71164e-05	3.20199
		232053_x_at	RHBDD2	-1.14537	6.75535	-5.58048	1.11681e-06	9.16066e-06	5.13623
		1569105_at	SETD5	-1.14535	8.07185	-8.12947	1.49878e-10	6.53665e-09	13.8994
		203576_at	BCAT2	-1.14531	7.29912	-9.02844	6.98982e-12	5.23118e-10	16.9198
		200683_s_at	UBE2L3	-1.14496	8.65899	-7.81131	4.51023e-10	1.57732e-08	12.8138
		212973_at	RPIA	-1.14432	8.77776	-5.00481	8.07727e-06	4.69043e-05	3.20728
		201392_s_at	IGF2R	-1.14417	7.30386	-5.15728	4.80358e-06	3.0394e-05	3.71291
		213748_at	TRIM66	1.14368	5.14204	6.22383	1.17898e-07	1.4491e-06	7.33836
		223430_at	SIK2	1.14349	6.70675	7.03375	6.83497e-09	1.39305e-07	10.137
[truncated: 4,307 more rows]

## Sheet: Primary_vs_Normal
		Probset ID	Genesymbol	logFC	AveExpr	t	P.Value	adj.P.Val	B
		220026_at	CLCA4	-7.96174	6.25709	-14.3975	5.83446e-19	2.79904e-16	32.9511
		206784_at	AQP8	-7.95623	6.40409	-20.2334	5.18807e-25	2.42672e-21	46.4259
		220834_at	MS4A12	-7.06409	6.14157	-18.3468	3.24876e-23	6.07843e-20	42.4639
		205950_s_at	CA1	-7.02111	7.21041	-25.1085	4.28333e-29	4.00705e-25	55.2601
		209301_at	CA2	-6.99175	8.05846	-10.4562	6.43299e-14	1.02001e-11	21.5199
		203908_at	SLC4A4	-6.83825	6.79973	-12.8659	4.2054e-17	1.63923e-14	28.7537
		209735_at	ABCG2	-6.14935	6.3417	-14.7076	2.54096e-19	1.35833e-16	33.7641
		214142_at	ZG16	-6.07286	7.90185	-10.9542	1.32938e-14	2.53802e-12	23.0784
		206209_s_at	CA4	-5.73774	5.95567	-16.3428	3.80263e-21	4.06787e-18	37.859
		206198_s_at	CEACAM7	-5.67666	7.00711	-10.9599	1.30593e-14	2.53802e-12	23.096
		214598_at	CLDN8	-5.62559	4.79713	-15.1826	7.26649e-20	4.53187e-17	34.9868
		210107_at	CLCA1	-5.57964	6.8056	-8.3893	6.13202e-11	3.81163e-09	14.7304
		207502_at	GUCA2B	-5.5155	5.31159	-29.8373	1.89073e-32	3.53755e-28	62.288
		206664_at	SI	-5.47119	5.02563	-8.06842	1.85051e-10	1.02133e-08	13.6371
		242601_at	HEPACAM2	-5.45087	5.50147	-10.0332	2.51573e-13	3.14816e-11	20.1711
		204818_at	HSD17B2	-5.44437	7.17186	-10.2392	1.29131e-13	1.75075e-11	20.8308
		229070_at	ADTRP	-5.30698	6.30134	-12.3663	1.80914e-16	6.15438e-14	27.3177
		223551_at	PKIB	-5.25469	7.36043	-11.2299	5.62949e-15	1.2539e-12	23.9272
		227475_at	FOXQ1	5.22312	8.65754	7.43851	1.65414e-09	6.61302e-08	11.4701
		218963_s_at	KRT23	5.191	7.285	7.66934	7.39076e-10	3.34012e-08	12.2669
		223952_x_at	DHRS9	-5.16744	6.10927	-14.7235	2.43546e-19	1.34022e-16	33.8056
		206262_at	ADH1C	-5.07901	8.51623	-5.7076	7.17815e-07	1.05006e-05	5.48358
		206561_s_at	AKR1B10	-5.05306	7.22876	-9.72712	6.83992e-13	7.57248e-11	19.1813
		227140_at	INHBA	4.94769	7.42767	10.3748	8.34918e-14	1.27003e-11	21.2621
		219948_x_at	UGT2A3	-4.85147	5.70975	-7.22478	3.49602e-09	1.23884e-07	10.7304
		202859_x_at	CXCL8	4.84337	8.12628	9.81855	5.06721e-13	5.96273e-11	19.4782
		217546_at	MT1M	-4.82408	6.52313	-8.10785	1.6149e-10	9.0735e-09	13.7719
		224412_s_at	TRPM6	-4.78231	5.97585	-11.7673	1.085e-15	2.8592e-13	25.5521
		228195_at	C2orf88	-4.72251	5.92355	-18.5865	1.88673e-23	3.9561e-20	42.9865
		225681_at	CTHRC1	4.64144	7.68849	6.39309	6.50423e-08	1.42166e-06	7.84509
		206422_at	GCG	-4.59103	4.49843	-8.38393	6.2459e-11	3.86956e-09	14.7122
		220645_at	NXPE4	-4.58464	6.91826	-10.7126	2.84512e-14	4.92891e-12	22.3265
		229230_at	SLC51A	-4.57105	6.12336	-9.75929	6.15406e-13	6.89476e-11	19.2859
		220376_at	LRRC19	-4.55178	6.76652	-10.3845	8.09173e-14	1.24095e-11	21.2931
		232481_s_at	SLITRK6	-4.52924	5.29938	-14.6657	2.84104e-19	1.44233e-16	33.655
		236313_at	CDKN2B	-4.52799	6.70156	-11.1407	7.42649e-15	1.56123e-12	23.6536
		202888_s_at	ANPEP	-4.48837	7.83649	-7.43671	1.66458e-09	6.62643e-08	11.4639
		219669_at	CD177	-4.48604	6.49623	-18.5827	1.90299e-23	3.9561e-20	42.9782
		206134_at	ADAMDEC1	-4.45554	7.39978	-7.17829	4.11519e-09	1.41681e-07	10.5692
		227048_at	LAMA1	-4.45047	5.03826	-16.3362	3.86515e-21	4.06787e-18	37.8431
		1552365_at	SCIN	-4.44861	5.2837	-10.2908	1.0935e-13	1.56179e-11	20.9953
		212942_s_at	CEMIP	4.44398	6.91212	7.6792	7.14131e-10	3.25888e-08	12.3008
		222549_at	CLDN1	4.44175	8.18787	14.4121	5.60963e-19	2.76201e-16	32.9895
		219014_at	PLAC8	-4.4275	9.57339	-9.4559	1.67511e-12	1.64954e-10	18.2948
		206149_at	CHP2	-4.41525	7.03315	-11.2566	5.18279e-15	1.19716e-12	24.0088
		228241_at	AGR3	-4.31453	8.02216	-5.23204	3.7184e-06	4.24215e-05	3.87261
		220435_at	SLC30A10	-4.26364	4.7802	-11.2435	5.39861e-15	1.21696e-12	23.9685
		220723_s_at	CWH43	-4.24471	5.67125	-19.8919	1.07199e-24	4.01138e-21	45.7337
		209774_x_at	CXCL2	4.22917	8.13849	8.17656	1.27412e-10	7.40333e-09	14.0065
		211549_s_at	HPGD	-4.22858	5.73988	-9.71096	7.21311e-13	7.84635e-11	19.1287
		37892_at	COL11A1	4.21476	6.02795	6.40845	6.16222e-08	1.35801e-06	7.89832
		204719_at	ABCA8	-4.18598	5.76262	-7.0263	7.01596e-09	2.20991e-07	10.0422
		203240_at	FCGBP	-4.17728	8.33899	-6.45049	5.3152e-08	1.20776e-06	8.04404
		205767_at	EREG	4.12471	6.8053	6.29409	9.21128e-08	1.91068e-06	7.5023
		205097_at	SLC26A2	-4.11314	9.31035	-7.56965	1.04625e-09	4.45908e-08	11.9231
		203083_at	THBS2	4.11195	7.79274	7.60193	9.34829e-10	4.0301e-08	12.0345
		222943_at	GBA3	-4.09477	5.40167	-6.04683	2.19377e-07	3.90863e-06	6.64821
		228232_s_at	VSIG2	-4.08207	6.69854	-19.1281	5.63571e-24	1.50634e-20	44.1462
		206710_s_at	EPB41L3	-4.01675	5.3619	-10.1296	1.84009e-13	2.39084e-11	20.4805
		1553828_at	NXPE1	-4.00705	6.63188	-12.2893	2.2712e-16	7.32656e-14	27.0937
		230830_at	SLC51B	-3.9858	6.419	-17.2521	4.16636e-22	6.49604e-19	40.0023
		205403_at	IL1R2	-3.97681	7.03665	-10.0085	2.72602e-13	3.37774e-11	20.0916
		238143_at	LYPD8	-3.96563	8.09855	-7.511	1.28396e-09	5.36226e-08	11.7206
		210735_s_at	CA12	-3.94683	7.25534	-11.8981	7.308e-16	2.08315e-13	25.9419
		206143_at	SLC26A3	-3.87056	8.86782	-4.21241	0.000111778	0.000752833	0.567695
		208383_s_at	PCK1	-3.79001	8.89383	-4.95711	9.49582e-06	9.48568e-05	2.95767
		228601_at	HAGLR	-3.78786	5.14063	-16.5687	2.17756e-21	3.13401e-18	38.4001
		223597_at	ITLN1	-3.77263	6.56836	-6.63409	2.78631e-08	6.99756e-07	8.68086
		205983_at	DPEP1	3.7699	7.79198	6.82125	1.44245e-08	4.0042e-07	9.3305
		207850_at	CXCL3	3.75954	7.13209	7.72348	6.12099e-10	2.84144e-08	12.4534
		223062_s_at	PSAT1	3.75898	7.47426	9.41905	1.89311e-12	1.85446e-10	18.1736
		220421_at	BTNL8	-3.75447	5.82665	-9.79721	5.43411e-13	6.27606e-11	19.409
		209613_s_at	ADH1B	-3.67153	6.25823	-4.34891	7.18378e-05	0.000521772	0.994114
		208399_s_at	EDN3	-3.60513	5.57832	-12.4809	1.29097e-16	4.55738e-14	27.65
		206100_at	CPM	-3.59573	6.15875	-7.72171	6.1588e-10	2.84521e-08	12.4473
		229215_at	ASCL2	3.59326	8.40947	5.71475	7.00168e-07	1.02746e-05	5.508
		212592_at	JCHAIN	-3.587	9.45878	-4.73234	2.02432e-05	0.000179762	2.22115
		204259_at	MMP7	3.56268	7.44414	5.77898	5.59718e-07	8.50717e-06	5.72777
		220468_at	ARL14	-3.54321	6.74767	-7.77061	5.19554e-10	2.46722e-08	12.6155
		220310_at	TUBAL3	-3.52064	5.96309	-10.7288	2.7032e-14	4.7268e-12	22.3771
		230788_at	GCNT2	-3.49979	5.6631	-9.60581	1.01995e-12	1.04853e-10	18.7858
		224480_s_at	GPAT3	-3.4866	5.87672	-8.8701	1.19255e-11	9.22008e-10	16.3515
		238021_s_at	CRNDE	3.48151	5.47523	6.49721	4.50986e-08	1.0508e-06	8.206
		208343_s_at	NR5A2	-3.47224	4.6782	-9.06729	6.13371e-12	5.33776e-10	17.0098
		229831_at	CNTN3	-3.46803	4.80835	-7.81306	4.48283e-10	2.18991e-08	12.7615
		230784_at	PRAC1	-3.46511	7.13638	-3.72725	0.000514117	0.00271038	-0.894492
		213624_at	SMPDL3A	-3.45257	8.78917	-11.9996	5.38613e-16	1.5746e-13	26.2427
		221122_at	PLAAT2	-3.4314	5.23316	-14.938	1.38012e-19	7.82486e-17	34.3605
		204470_at	CXCL1	3.41521	6.71098	6.70208	2.1936e-08	5.7806e-07	8.91681
		201195_s_at	SLC7A5	3.41255	6.97159	11.6741	1.43975e-15	3.74136e-13	25.2731
		209687_at	CXCL12	-3.4081	7.09404	-6.05604	2.12413e-07	3.8104e-06	6.67994
		219736_at	TRIM36	-3.40261	4.83055	-10.3175	1.00365e-13	1.4786e-11	21.0801
		202742_s_at	PRKACB	-3.40163	7.36017	-9.70144	7.44256e-13	7.96974e-11	19.0977
		226492_at	SEMA6D	-3.38505	6.04968	-9.18447	4.13992e-12	3.77843e-10	17.399
		202404_s_at	COL1A2	3.37284	10.4478	5.60905	1.01132e-06	1.39928e-05	5.14731
		225016_at	APCDD1	3.36957	7.69222	5.58966	1.08175e-06	1.48022e-05	5.0813
		1555175_a_at	PBLD	-3.36192	6.66973	-6.59783	3.16545e-08	7.80311e-07	8.55503
		205259_at	NR3C2	-3.35749	7.13177	-10.9277	1.44474e-14	2.68917e-12	22.9962
		228754_at	SLC6A6	3.35608	8.1991	9.92211	3.61173e-13	4.3597e-11	19.8133
		220812_s_at	HHLA2	-3.34519	5.76729	-9.91284	3.7227e-13	4.46485e-11	19.7833
		207251_at	MEP1B	-3.34372	4.53895	-13.9379	2.04328e-18	9.10232e-16	31.7235
		215672_s_at	AHCYL2	-3.34314	6.45039	-15.9229	1.08725e-20	8.85719e-18	36.8378
		217109_at	MUC4	-3.33834	5.95857	-6.0204	2.40662e-07	4.21609e-06	6.55714
		204702_s_at	NFE2L3	3.31814	7.05062	7.32649	2.44797e-09	9.2342e-08	11.0826
		204607_at	HMGCS2	-3.30009	10.026	-4.4207	5.68232e-05	0.000427144	1.22069
		205518_s_at	CMAHP	-3.26996	5.59441	-7.84809	3.96935e-10	1.96993e-08	12.8819
		205239_at	AREG	3.26542	8.1907	5.84027	4.51924e-07	7.12342e-06	5.93785
		212353_at	SULF1	3.26527	7.68581	5.38249	2.21592e-06	2.72941e-05	4.37885
		229839_at	SCARA5	-3.23845	4.34674	-10.1569	1.68418e-13	2.21909e-11	20.568
		202311_s_at	COL1A1	3.23695	6.69224	6.4111	6.10497e-08	1.35016e-06	7.90752
		219911_s_at	SLCO4A1	3.23488	7.27602	7.46679	1.49842e-09	6.09398e-08	11.5679
		215118_s_at	IGH	-3.23023	4.71244	-14.3527	6.58686e-19	3.08101e-16	32.8324
		207051_at	SLC17A4	-3.20309	6.35943	-9.79869	5.40787e-13	6.27606e-11	19.4138
		227231_at	CRACD	-3.20279	4.44052	-12.0753	4.29359e-16	1.31694e-13	26.4662
		235146_at	TMCC3	-3.19991	6.62453	-8.83848	1.32718e-11	1.01353e-09	16.2456
		226237_at	COL8A1	3.19942	6.51351	5.3609	2.38724e-06	2.91549e-05	4.30597
		206641_at	TNFRSF17	-3.1981	4.59181	-8.58101	3.18339e-11	2.17377e-09	15.3794
		207249_s_at	SLC28A2	-3.19456	5.29361	-7.6199	8.78043e-10	3.82941e-08	12.0965
		1553970_s_at	CEL	3.18932	6.07873	4.3151	8.01902e-05	0.000571783	0.887926
		204213_at	PIGR	-3.18255	7.45307	-8.18854	1.2226e-10	7.14837e-09	14.0473
		220030_at	STYK1	-3.18204	5.1898	-8.72188	1.97087e-11	1.42926e-09	15.8541
		205499_at	SRPX2	3.17505	6.39986	7.14986	4.54674e-09	1.53833e-07	10.4707
		209791_at	PADI2	-3.16974	7.90806	-8.70072	2.11779e-11	1.51815e-09	15.783
		202917_s_at	S100A8	3.16534	7.09699	6.6889	2.29771e-08	6.00422e-07	8.87106
		212686_at	PPM1H	3.14838	6.5482	12.9351	3.44516e-17	1.37147e-14	28.9498
		205464_at	SCNN1B	-3.14516	4.75801	-15.5371	2.90386e-20	1.9404e-17	35.8812
		220075_s_at	CDHR5	-3.14381	6.09164	-6.98763	8.03688e-09	2.45703e-07	9.90799
		223484_at	C15orf48	-3.13474	10.2258	-4.22308	0.000108004	0.000732421	0.600788
		230269_at	B3GALT5	-3.13317	6.08793	-12.0406	4.76391e-16	1.41776e-13	26.3637
		202286_s_at	TACSTD2	3.13146	6.80258	4.0604	0.000181755	0.00114384	0.100125
		206576_s_at	CEACAM1	-3.13106	8.25031	-10.3392	9.36017e-14	1.41233e-11	21.1491
		219508_at	GCNT3	-3.13037	7.99787	-4.91793	1.08425e-05	0.000106212	2.82848
		1552502_s_at	RHBDL2	-3.12684	4.50806	-11.801	9.79808e-16	2.65684e-13	25.6527
		202242_at	TSPAN7	-3.1081	7.08061	-7.73911	5.79707e-10	2.71838e-08	12.5072
		231341_at	SLC35D3	3.09904	5.17071	5.07085	6.45217e-06	6.8242e-05	3.33445
		209114_at	TSPAN1	-3.09488	9.31702	-7.02816	6.97039e-09	2.19926e-07	10.0486
		207761_s_at	METTL7A	-3.09442	9.71981	-5.57068	1.15545e-06	1.55977e-05	5.01668
		238750_at	CCL28	-3.09038	6.93939	-7.64535	8.03504e-10	3.56245e-08	12.1842
		220180_at	CCDC68	-3.08974	6.44316	-11.6277	1.65792e-15	4.19185e-13	25.1339
		229725_at	ACSL6	3.08314	5.18434	5.69163	7.58877e-07	1.09642e-05	5.42899
		242317_at	HIGD1A	-3.08203	7.18352	-16.3241	3.9835e-21	4.06787e-18	37.8138
		222262_s_at	ETNK1	-3.07061	6.62501	-11.0769	9.05929e-15	1.84238e-12	23.4573
		209309_at	AZGP1	3.05798	7.8315	5.13001	5.27293e-06	5.75257e-05	3.53142
		232428_at	MOGAT2	-3.05438	6.7237	-7.85475	3.87857e-10	1.93e-08	12.9048
		221841_s_at	KLF4	-3.05355	9.41332	-11.1852	6.46797e-15	1.37518e-12	23.7901
		225806_at	AJUBA	3.04312	6.05005	10.9689	1.26948e-14	2.50021e-12	23.124
		221577_x_at	GDF15	3.04145	8.08067	9.2415	3.42089e-12	3.1375e-10	17.5879
		1554485_s_at	TMEM37	-3.04109	7.22324	-8.48751	4.38088e-11	2.82642e-09	15.0633
		211116_at	SLC9A2	-3.03823	4.89884	-13.3312	1.11182e-17	4.52219e-15	30.0613
		228469_at	PPID	-3.02327	6.3238	-6.93754	9.584e-09	2.85536e-07	9.73413
		226333_at	IL6R	-3.01681	6.96549	-6.97236	8.48011e-09	2.55908e-07	9.85497
		230573_at	SGK2	-2.99403	5.97562	-9.27003	3.1099e-12	2.92393e-10	17.6823
		206340_at	NR1H4	-2.9634	5.54565	-6.41305	6.06332e-08	1.34312e-06	7.91426
		223395_at	ABI3BP	-2.96273	6.16915	-6.04506	2.20747e-07	3.91486e-06	6.64209
		227725_at	ST6GALNAC1	-2.95519	7.85265	-4.41878	5.71813e-05	0.000428974	1.21461
		213664_at	SLC1A1	-2.94735	7.62925	-6.31035	8.69951e-08	1.82475e-06	7.5586
		205111_s_at	PLCE1	-2.9403	6.27506	-9.08092	5.85922e-12	5.17104e-10	17.0552
		201694_s_at	EGR1	2.93214	9.25919	9.24591	3.3708e-12	3.12216e-10	17.6025
		235199_at	RNF125	-2.92278	6.09321	-8.68172	2.25912e-11	1.59503e-09	15.719
		201506_at	TGFBI	2.9156	10.7135	9.67414	8.1422e-13	8.55846e-11	19.0088
		241703_at	RUNDC3B	-2.91533	5.18941	-7.01736	7.24e-09	2.26144e-07	10.0111
		204389_at	MAOA	-2.91123	6.86174	-6.80998	1.50077e-08	4.13541e-07	9.29138
		205295_at	CKMT2	2.90976	6.44376	5.68309	7.81757e-07	1.12426e-05	5.39985
		229254_at	MFSD4A	-2.90841	6.0413	-6.9519	9.11202e-09	2.73653e-07	9.78399
		205530_at	ETFDH	-2.90392	6.27692	-7.32836	2.43198e-09	9.19238e-08	11.0891
		205828_at	MMP3	2.89469	5.19346	7.03381	6.83349e-09	2.17071e-07	10.0682
		228707_at	CLDN23	-2.89428	6.8413	-8.42083	5.50392e-11	3.45565e-09	14.8374
		1552296_at	BEST4	-2.89124	3.98276	-14.6642	2.85228e-19	1.44233e-16	33.6511
		203256_at	CDH3	2.87705	6.95575	7.33841	2.3479e-09	8.89254e-08	11.1239
		207601_at	SULT1B1	-2.86421	7.03418	-9.71367	7.14905e-13	7.84635e-11	19.1376
		207432_at	BEST2	-2.85662	5.34377	-8.89085	1.11173e-11	8.77656e-10	16.421
		208450_at	LGALS2	-2.85595	6.73156	-6.61013	3.03135e-08	7.5221e-07	8.59772
		218872_at	TESC	2.85368	6.70743	6.85927	1.26193e-08	3.59371e-07	9.46248
		205554_s_at	DNASE1L3	-2.8526	6.48086	-4.33293	7.56755e-05	0.000545201	0.943862
		231766_s_at	COL12A1	2.85052	5.56662	5.84571	4.4343e-07	7.00724e-06	5.95649
		240770_at	TMEM171	-2.84356	5.84669	-12.097	4.02447e-16	1.25496e-13	26.53
		215894_at	PTGDR	-2.84109	4.05586	-10.6688	3.26877e-14	5.61089e-12	22.1893
		202129_s_at	RIOK3	-2.84099	7.36002	-10.19	1.51319e-13	2.00793e-11	20.674
		206857_s_at	FKBP1B	-2.83567	5.78903	-8.96474	8.66295e-12	7.10894e-10	16.668
		220786_s_at	SLC38A4	-2.83076	4.66484	-3.73632	0.000500026	0.00265028	-0.868018
		213880_at	LGR5	2.829	6.80823	3.21997	0.00231279	0.00960253	-2.31566
		213017_at	ABHD3	-2.82642	8.73282	-12.3277	2.02737e-16	6.77359e-14	27.2055
		205185_at	SPINK5	-2.82421	6.16341	-6.59726	3.17181e-08	7.80851e-07	8.55305
		207245_at	UGT2B17	-2.82207	4.44066	-2.65312	0.0108077	0.0342268	-3.74065
		203638_s_at	FGFR2	-2.81732	6.95934	-7.14313	4.65539e-09	1.55818e-07	10.4474
		226594_at	ENTPD5	-2.81307	8.47707	-8.0923	1.70399e-10	9.54539e-09	13.7187
		215719_x_at	FAS	-2.81177	5.73084	-6.85543	1.27911e-08	3.63709e-07	9.44913
		218756_s_at	DHRS11	-2.80153	7.37317	-7.48698	1.39635e-09	5.75458e-08	11.6376
		1552797_s_at	PROM2	-2.79724	6.01459	-7.77678	5.08521e-10	2.43336e-08	12.6368
		222456_s_at	LIMA1	-2.797	5.72558	-8.638	2.62147e-11	1.81658e-09	15.5717
		205289_at	BMP2	-2.7961	6.4951	-8.49227	4.31017e-11	2.79043e-09	15.0794
		214974_x_at	CXCL5	2.79381	5.03015	3.05749	0.00365689	0.0140638	-2.74326
		213994_s_at	SPON1	-2.78905	5.57075	-4.71882	2.11793e-05	0.00018631	2.17723
		215300_s_at	FMO5	-2.78877	5.86901	-6.04802	2.18462e-07	3.90022e-06	6.65232
		228592_at	MS4A1	-2.78485	4.82972	-6.11028	1.75622e-07	3.25659e-06	6.86705
		204475_at	MMP1	2.77109	6.18478	4.36558	6.80404e-05	0.000498058	1.04657
		213309_at	PLCL2	-2.76404	6.14694	-9.02914	6.97337e-12	5.95761e-10	16.8828
		228365_at	CPNE8	-2.7637	5.10375	-7.92535	3.03611e-10	1.56489e-08	13.1471
		228656_at	PROX1	2.76106	7.03998	5.79637	5.26777e-07	8.07869e-06	5.78733
		217997_at	PHLDA1	2.75843	6.89095	7.37971	2.03185e-09	7.80615e-08	11.2668
		242871_at	PAQR5	-2.7484	6.99215	-5.88697	3.83893e-07	6.21336e-06	6.09812
		239272_at	MMP28	-2.74183	5.00083	-9.09224	5.64043e-12	5.00154e-10	17.0928
		212859_x_at	MT1E	-2.73721	10.5912	-6.1542	1.50542e-07	2.86535e-06	7.01868
		204351_at	S100P	2.7304	9.70336	3.88639	0.000314318	0.00181509	-0.424832
		213407_at	PHLPP2	-2.72706	7.27963	-16.4783	2.72036e-21	3.63557e-18	38.1842
		206084_at	PTPRR	-2.71535	5.64019	-5.39867	2.09561e-06	2.60179e-05	4.43349
		222696_at	AXIN2	2.69745	8.90566	4.89627	1.1666e-05	0.000113328	2.7572
		232707_at	ISX	-2.69107	6.45762	-5.79768	5.24384e-07	8.06843e-06	5.7918
		205593_s_at	PDE9A	-2.68315	6.6601	-7.6402	8.18057e-10	3.60137e-08	12.1665
		1568634_a_at	LRRC66	-2.67919	4.78501	-11.6661	1.47531e-15	3.78124e-13	25.249
		203058_s_at	PAPSS2	-2.67239	9.11839	-9.77793	5.78888e-13	6.64478e-11	19.3464
		209373_at	MALL	-2.67117	8.48378	-7.72944	5.99536e-10	2.79038e-08	12.4739
		222757_s_at	MAP3K20	2.66976	7.33373	10.2989	1.06546e-13	1.53344e-11	21.021
		203961_at	NEBL	2.6678	8.19897	5.47429	1.61363e-06	2.09079e-05	4.6894
		225207_at	PDK4	-2.66685	7.30271	-5.3256	2.69593e-06	3.24796e-05	4.187
		242881_x_at	DUXAP10	2.66353	4.9173	3.79857	0.000412827	0.0022651	-0.685291
		203474_at	IQGAP2	-2.6592	7.66648	-5.79049	5.37692e-07	8.21913e-06	5.76719
		239370_at	LINC01133	-2.65859	6.64555	-5.71479	7.00086e-07	1.02746e-05	5.50812
		206000_at	MEP1A	-2.65838	8.41462	-4.15682	0.000133634	0.000876066	0.39576
		203543_s_at	KLF9	-2.65073	5.98678	-5.54135	1.27916e-06	1.70342e-05	4.91699
		222608_s_at	ANLN	2.64245	6.889	5.12781	5.31278e-06	5.79267e-05	3.52407
		204673_at	MUC2	-2.64143	7.33667	-4.96066	9.38236e-06	9.39292e-05	2.96938
		202935_s_at	SOX9	2.64057	9.11182	4.88733	1.20234e-05	0.000115898	2.72782
		229693_at	TMEM220	-2.63893	5.95453	-5.88901	3.81161e-07	6.18519e-06	6.10514
		209189_at	FOS	2.63705	7.98576	7.21114	3.66732e-09	1.28977e-07	10.6831
		202431_s_at	MYC	2.63611	10.1021	10.876	1.69959e-14	3.02852e-12	22.8357
		221031_s_at	APOLD1	2.63574	6.17922	6.39752	6.40351e-08	1.40128e-06	7.86047
		209555_s_at	CD36	-2.63514	5.37643	-6.01126	2.48495e-07	4.32095e-06	6.52565
		1555963_x_at	B3GNT7	-2.63375	5.33117	-8.15888	1.35419e-10	7.79599e-09	13.9461
		230645_at	FRMD3	-2.63064	5.57647	-9.69205	7.67618e-13	8.1142e-11	19.0671
		209875_s_at	SPP1	2.61655	8.26542	3.86792	0.000332941	0.00190324	-0.479871
		1555203_s_at	SLC44A4	-2.61615	6.841	-7.28982	2.78343e-09	1.02314e-07	10.9557
		203680_at	PRKAR2B	-2.61571	5.65275	-6.64358	2.69485e-08	6.8044e-07	8.71378
		202504_at	TRIM29	2.60162	7.5152	5.50417	1.45505e-06	1.90497e-05	4.79074
		213716_s_at	SECTM1	-2.5885	7.26652	-10.3014	1.0569e-13	1.53291e-11	21.0289
		229816_at	WDR78	-2.58689	4.11631	-15.0904	9.24607e-20	5.40606e-17	34.7517
		221872_at	RARRES1	-2.5842	6.91774	-5.29436	3.00185e-06	3.56827e-05	4.08188
		214433_s_at	SELENBP1	-2.58322	9.6038	-7.42559	1.73055e-09	6.85987e-08	11.4255
		1552767_a_at	HS6ST2	2.57626	5.41532	3.14655	0.00284916	0.0113881	-2.51069
		228256_s_at	EPB41L4A	-2.57412	5.33882	-8.42673	5.39393e-11	3.39799e-09	14.8574
		221091_at	INSL5	-2.57077	4.40131	-6.81301	1.4849e-08	4.10983e-07	9.30187
		201324_at	EMP1	-2.56834	9.4225	-5.79212	5.34643e-07	8.17921e-06	5.77277
		232151_at	MACC1	2.55733	6.59655	5.69912	7.3933e-07	1.0741e-05	5.4546
		213629_x_at	MT1F	-2.55355	9.07794	-6.04529	2.20566e-07	3.91486e-06	6.6429
		205498_at	GHR	-2.55306	5.44114	-4.13278	0.00014432	0.000937256	0.321755
		204130_at	HSD11B2	-2.54711	7.76582	-6.90659	1.06855e-08	3.12873e-07	9.6267
		227135_at	NAAA	-2.54064	7.49348	-9.86974	4.28559e-13	5.0749e-11	19.644
		218546_at	C1orf115	-2.53788	7.26277	-6.88594	1.14899e-08	3.33297e-07	9.55504
		1554246_at	C1orf210	-2.53735	6.24819	-10.3066	1.03925e-13	1.51909e-11	21.0456
		204036_at	LPAR1	-2.53235	6.18993	-6.89356	1.11863e-08	3.26513e-07	9.58149
		1553336_a_at	MIER3	-2.53139	4.41916	-15.9224	1.0888e-20	8.85719e-18	36.8364
		205979_at	SCGB2A1	-2.5297	3.94598	-11.122	7.87065e-15	1.63622e-12	23.5962
		204834_at	FGL2	-2.52951	6.72154	-6.69058	2.28415e-08	5.98549e-07	8.8769
		235299_at	SLC41A2	-2.51912	6.24516	-5.79517	5.28988e-07	8.09932e-06	5.78322
		1554522_at	CNNM2	-2.5183	3.73229	-17.5909	1.86825e-22	3.17773e-19	40.7775
		224990_at	SMIM14	-2.51714	8.22251	-8.05748	1.92176e-10	1.05443e-08	13.5997
		228262_at	MAP7D2	2.51304	5.44548	4.07898	0.000171335	0.00108741	0.15683
		210164_at	GZMB	2.51203	6.39255	4.85583	1.33714e-05	0.000126609	2.62439
		205997_at	ADAM28	-2.5086	5.81308	-6.65127	2.62294e-08	6.66782e-07	8.74046
		234985_at	LDLRAD3	2.50802	6.62281	8.5195	3.92724e-11	2.56918e-09	15.1715
		219232_s_at	EGLN3	-2.50114	6.56158	-7.28319	2.84887e-09	1.03701e-07	10.9327
		239587_at	TLR3	-2.49913	5.39214	-8.71507	2.017e-11	1.45707e-09	15.8312
		41037_at	TEAD4	2.49309	5.67161	8.32241	7.71412e-11	4.70134e-09	14.5032
		202746_at	ITM2A	-2.49139	5.22783	-5.82842	4.71023e-07	7.38094e-06	5.89719
		218704_at	RNF43	2.4905	8.77891	5.78452	5.4901e-07	8.37162e-06	5.74674
		235651_at	TTC22	-2.48867	7.56121	-7.52417	1.22623e-09	5.14413e-08	11.7661
		204378_at	BCAS1	-2.48686	6.04997	-7.81693	4.42289e-10	2.16629e-08	12.7748
		235349_at	RMDN2	-2.48413	6.46771	-9.28659	2.94257e-12	2.80895e-10	17.737
		214240_at	GAL	2.47975	5.65461	4.75357	1.88544e-05	0.000169436	2.29021
		202350_s_at	MATN2	-2.47801	7.58394	-5.7797	5.5832e-07	8.49973e-06	5.73023
		207500_at	CASP5	-2.47337	6.4099	-7.7301	5.98162e-10	2.79038e-08	12.4761
		201666_at	TIMP1	2.47318	10.8759	8.43859	5.17924e-11	3.28487e-09	14.8976
		205892_s_at	FABP1	-2.46911	11.9866	-3.76433	0.000458802	0.00246035	-0.786012
		205414_s_at	ARHGAP44	-2.46665	6.34747	-8.31207	7.99298e-11	4.82415e-09	14.468
		239579_at	EPHX4	2.46584	4.62075	6.31971	8.41827e-08	1.76973e-06	7.59097
		205886_at	REG1B	2.46085	5.22811	3.03702	0.00387083	0.0147262	-2.7961
		204285_s_at	PMAIP1	2.45891	6.73745	7.2183	3.57637e-09	1.26491e-07	10.7079
		203001_s_at	STMN2	-2.45824	5.10149	-5.16996	4.59971e-06	5.13182e-05	3.6648
		209395_at	CHI3L1	2.45803	6.53326	4.83285	1.44472e-05	0.000135289	2.54909
		223122_s_at	SFRP2	2.45723	5.7677	3.31205	0.0017744	0.00770815	-2.06704
		205267_at	POU2AF1	-2.45615	5.88467	-5.36759	2.33279e-06	2.85645e-05	4.32855
		210764_s_at	CCN1	2.45306	6.78202	6.1369	1.59968e-07	3.0141e-06	6.95891
		212531_at	LCN2	2.44741	9.12649	3.74929	0.000480505	0.00256205	-0.830072
		213905_x_at	BGN	2.43799	7.68926	6.72613	2.01561e-08	5.36444e-07	9.0003
		238103_at	SMIM31	-2.43123	6.75499	-4.15317	0.000135203	0.000885728	0.384533
		207181_s_at	CASP7	-2.43002	8.51238	-13.5289	6.37045e-18	2.70889e-15	30.6081
		213317_at	CLIC5	-2.42969	7.87638	-4.7184	2.12091e-05	0.000186476	2.17587
		225660_at	SEMA6A	-2.41924	6.70674	-6.5642	3.563e-08	8.6464e-07	8.43836
		205523_at	HAPLN1	-2.4104	3.61849	-8.55275	3.50568e-11	2.35094e-09	15.2839
		204273_at	EDNRB	-2.4075	5.77222	-5.06211	6.64719e-06	7.0146e-05	3.3054
		226353_at	SPPL2A	-2.40088	9.11105	-12.2573	2.49781e-16	7.92102e-14	27
		207259_at	ANKRD40CL	-2.40067	6.7892	-5.53129	1.32455e-06	1.75388e-05	4.88281
		227354_at	PAG1	-2.40027	6.81522	-8.53429	3.73377e-11	2.47727e-09	15.2215
		210766_s_at	CSE1L	2.39918	9.60076	10.1989	1.47038e-13	1.96506e-11	20.7023
		227506_at	SLC16A9	-2.39724	6.41252	-7.43683	1.66385e-09	6.62643e-08	11.4643
		213325_at	NECTIN3	-2.39609	6.4396	-10.0965	2.04831e-13	2.60706e-11	20.3744
		212224_at	ALDH1A1	-2.39484	8.31058	-3.74723	0.000483566	0.00257617	-0.836123
		209218_at	SQLE	2.39337	8.27887	7.46765	1.49394e-09	6.09398e-08	11.5708
		205861_at	SPIB	-2.39226	4.96053	-20.3358	4.18125e-25	2.42672e-21	46.6314
		218706_s_at	GRAMD2B	-2.39102	7.45929	-9.50455	1.42561e-12	1.41878e-10	18.4544
		206917_at	GNA13	-2.38478	5.38462	-7.86798	3.70454e-10	1.85326e-08	12.9502
		226811_at	TENT5C	-2.38242	7.32917	-6.63561	2.77143e-08	6.97893e-07	8.68614
		229657_at	THRB	-2.38228	5.62894	-7.28482	2.83267e-09	1.03514e-07	10.9383
		206023_at	NMU	2.38005	5.3099	4.14237	0.000139959	0.000911778	0.351272
		221004_s_at	ITM2C	-2.3773	9.59297	-7.78074	5.0157e-10	2.4076e-08	12.6504
		241031_at	C2CD4A	2.3762	5.18271	4.28096	8.95818e-05	0.000627979	0.781069
		202954_at	UBE2C	2.37424	8.90054	5.75633	6.05719e-07	9.0664e-06	5.65023
		232737_s_at	ENPP3	-2.36974	3.84075	-6.72927	1.99351e-08	5.32836e-07	9.01118
		229310_at	KLHL29	2.36873	6.3806	7.49334	1.36568e-09	5.65306e-08	11.6596
		232083_at	KIF16B	-2.36808	7.03517	-10.9223	1.46949e-14	2.69551e-12	22.9794
		209357_at	CITED2	-2.36789	7.18562	-9.77526	5.83981e-13	6.66237e-11	19.3377
		203367_at	DUSP14	2.36237	6.39896	15.2429	6.21075e-20	4.00701e-17	35.14
		205929_at	GPA33	-2.35436	8.89902	-4.73751	1.98961e-05	0.000177434	2.23795
		222449_at	PMEPA1	2.35261	8.94155	4.52793	3.99369e-05	0.000318372	1.56197
		204720_s_at	DNAJC6	2.35056	4.95442	7.60777	9.15987e-10	3.96716e-08	12.0546
		203798_s_at	VSNL1	2.34978	5.62287	5.61395	9.94239e-07	1.38409e-05	5.16401
		227735_s_at	C10orf99	-2.34675	8.74217	-5.28662	3.08284e-06	3.63912e-05	4.05584
		206461_x_at	MT1H	-2.34567	9.77631	-5.61193	1.00124e-06	1.3897e-05	5.15713
		205927_s_at	CTSE	-2.34365	5.47564	-6.82512	1.42297e-08	3.96777e-07	9.34392
		218507_at	HILPDA	2.33968	7.85379	6.84025	1.34923e-08	3.79041e-07	9.39644
		206224_at	CST1	2.33681	4.96095	5.1087	5.67086e-06	6.11186e-05	3.4604
		202266_at	TDP2	-2.33652	10.5013	-11.206	6.06393e-15	1.30409e-12	23.8538
		219313_at	GRAMD1C	-2.33555	6.51029	-6.21156	1.2309e-07	2.43448e-06	7.21684
		1555882_at	SPIN3	2.3325	5.15829	7.1355	4.78179e-09	1.59478e-07	10.4209
		210445_at	FABP6	2.33087	6.13262	4.89005	1.19137e-05	0.000115078	2.73674
		242013_at	BCL2L15	-2.33036	6.38799	-5.88965	3.80305e-07	6.18202e-06	6.10735
		203052_at	C2	2.32747	7.49066	7.09896	5.43614e-09	1.80018e-07	10.2942
		204051_s_at	SFRP4	2.32495	5.4651	4.17484	0.000126128	0.000835344	0.451396
		205480_s_at	UGP2	-2.32464	10.5191	-9.07092	6.05942e-12	5.32262e-10	17.0219
		220622_at	LRRC31	-2.32365	6.1446	-6.15238	1.51506e-07	2.88076e-06	7.0124
		213793_s_at	HOMER1	2.32285	6.21351	6.55387	3.69493e-08	8.92028e-07	8.4025
		227522_at	CMBL	-2.31973	9.32581	-5.69438	7.5164e-07	1.08764e-05	5.43839
		241994_at	XDH	-2.31688	7.31173	-4.54522	3.77195e-05	0.00030341	1.61731
		222557_at	STMN3	2.31045	7.01269	4.60462	3.09838e-05	0.000255815	1.80799
		213456_at	SOSTDC1	-2.30924	5.81918	-4.79977	1.6147e-05	0.00014875	2.4409
		208788_at	ELOVL5	2.30716	8.79464	8.12525	1.52077e-10	8.64852e-09	13.8313
		210163_at	CXCL11	2.30584	3.96647	4.3652	6.8124e-05	0.00049828	1.04538
		204745_x_at	MT1G	-2.30549	10.0511	-5.16723	4.64285e-06	5.17378e-05	3.65568
		233604_at	C3orf85	-2.29929	6.5727	-4.31	8.1529e-05	0.000579782	0.871947
		218218_at	APPL2	-2.29919	7.55252	-8.26539	9.38411e-11	5.60314e-09	14.3092
		237400_at	DMAC2L	-2.29847	5.32207	-13.4163	8.74266e-18	3.635e-15	30.2973
		209160_at	AKR1C3	-2.29523	9.7282	-4.84926	1.36706e-05	0.000129115	2.60285
		238461_at	EIF4E3	-2.29342	4.68217	-11.2165	5.86847e-15	1.29175e-12	23.8861
		210397_at	DEFB1	-2.29062	6.94062	-5.12567	5.35175e-06	5.82836e-05	3.51694
		205472_s_at	DACH1	2.28327	5.8742	5.16507	4.67742e-06	5.19991e-05	3.64844
		204866_at	JADE3	2.2797	6.88451	10.9262	1.45166e-14	2.68917e-12	22.9915
		233371_at	ABCC13	-2.2791	4.06485	-12.8578	4.3057e-17	1.64408e-14	28.7306
		218145_at	TRIB3	2.27799	7.49737	9.27881	3.02007e-12	2.85422e-10	17.7113
		203343_at	UGDH	-2.27692	8.6893	-12.3171	2.09199e-16	6.86685e-14	27.1746
		235391_at	FAM92A	2.27676	6.81093	8.87116	1.18828e-11	9.22008e-10	16.3551
		209792_s_at	KLK10	2.27366	6.27469	3.71742	0.000529828	0.00277134	-0.923159
		210052_s_at	TPX2	2.27063	8.09366	5.40923	2.02058e-06	2.52593e-05	4.46917
		204034_at	ETHE1	-2.27043	9.54158	-10.4329	6.92985e-14	1.08956e-11	21.4464
		212501_at	CEBPB	2.26888	10.5072	13.6115	5.05503e-18	2.19953e-15	30.8351
		1554878_a_at	ABCD3	-2.26865	6.55492	-5.77458	5.68388e-07	8.62493e-06	5.71268
		206797_at	NAT2	-2.26801	7.7832	-4.89139	1.18597e-05	0.00011479	2.74117
		205771_s_at	AKAP7	-2.26593	7.10889	-6.10695	1.77689e-07	3.29164e-06	6.85554
		228708_at	RAB27B	-2.26436	6.6854	-5.96702	2.9013e-07	4.95286e-06	6.37335
		208581_x_at	MT1X	-2.26254	10.2628	-5.44989	1.75574e-06	2.23926e-05	4.60673
		222294_s_at	RAB27A	-2.26078	6.30563	-8.65852	2.44467e-11	1.70036e-09	15.6408
		208711_s_at	CCND1	2.2582	7.52096	6.74604	1.87928e-08	5.04346e-07	9.06941
		226388_at	TCEA3	-2.25797	8.31238	-5.96354	2.93692e-07	4.99592e-06	6.36135
		207820_at	ADH1A	-2.25641	5.45388	-2.7936	0.0074889	0.0253331	-3.40553
		221259_s_at	TEX11	-2.25531	4.96263	-15.6562	2.14062e-20	1.66879e-17	36.1783
		223058_at	FAM107B	-2.25472	7.63051	-6.88316	1.16027e-08	3.3501e-07	9.5454
		229285_at	RNASEL	-2.25467	5.90591	-8.52196	3.89435e-11	2.55661e-09	15.1799
		206623_at	PDE6A	-2.25365	4.64761	-19.1614	5.23731e-24	1.50634e-20	44.2165
		219722_s_at	GDPD3	-2.25118	6.60179	-8.68977	2.19808e-11	1.55801e-09	15.7461
		224391_s_at	SIAE	-2.25113	8.53505	-11.0463	9.96698e-15	2.00518e-12	23.363
		238018_at	ALKAL2	-2.2483	4.27256	-6.74889	1.86055e-08	5.01598e-07	9.07929
		229152_at	FDCSP	-2.24541	5.18428	-4.41297	5.82795e-05	0.000435517	1.19622
		207455_at	P2RY1	-2.24468	3.68304	-15.9225	1.08826e-20	8.85719e-18	36.8369
		228993_s_at	BBIP1	-2.24134	8.07912	-8.05606	1.93127e-10	1.05655e-08	13.5948
		204268_at	S100A2	2.23385	6.00757	4.50486	4.30947e-05	0.000339638	1.48827
		215723_s_at	PLD1	-2.23186	5.23822	-7.71786	6.24184e-10	2.87647e-08	12.434
		219304_s_at	PDGFD	-2.23139	6.00424	-4.98911	8.51959e-06	8.67256e-05	3.06339
		205242_at	CXCL13	-2.22894	5.15423	-3.78491	0.00043061	0.00234343	-0.725532
		225275_at	EDIL3	-2.22664	8.66351	-3.91147	0.000290635	0.00170144	-0.349887
		218641_at	C11orf95	2.22299	7.15977	10.9434	1.37545e-14	2.59946e-12	23.0448
		205476_at	CCL20	2.22218	8.91765	3.56271	0.000846862	0.00411339	-1.36876
		209627_s_at	OSBPL3	2.22212	6.60296	6.9083	1.06213e-08	3.1148e-07	9.63266
		227782_at	ZBTB7C	-2.21693	6.63486	-9.35465	2.34532e-12	2.2619e-10	17.9616
		206877_at	MXD1	-2.21378	5.3771	-11.2456	5.36295e-15	1.21696e-12	23.9751
		36920_at	MTM1	-2.21373	6.23035	-10.4168	7.29637e-14	1.13763e-11	21.3954
		235281_x_at	AHNAK	-2.21204	5.20734	-8.92823	9.79854e-12	7.90219e-10	16.546
		35974_at	LRMP	-2.21165	4.76027	-8.7115	2.04163e-11	1.46919e-09	15.8192
		221729_at	COL5A2	2.20814	8.53674	5.02308	7.591e-06	7.88084e-05	3.1759
		209993_at	ABCB1	-2.20751	7.60137	-4.73019	2.03892e-05	0.000180756	2.21417
		204128_s_at	RFC3	2.20424	5.95275	5.38785	2.17534e-06	2.69006e-05	4.39694
		222571_at	ST6GALNAC6	-2.20162	6.30743	-11.208	6.02555e-15	1.30409e-12	23.86
		235638_at	RASSF6	-2.19565	5.5703	-6.41443	6.03398e-08	1.34312e-06	7.91904
		230047_at	ARHGAP42	-2.19286	5.23708	-10.5288	5.10129e-14	8.37238e-12	21.7493
		243296_at	NAMPT	2.18837	7.56459	5.80345	5.13918e-07	7.92696e-06	5.8116
		210145_at	PLA2G4A	-2.18602	4.68622	-4.47619	4.73605e-05	0.000368447	1.3969
		236207_at	ITPRID2	-2.18531	4.33814	-7.4289	1.71064e-09	6.79535e-08	11.4369
		1555867_at	GNG4	2.18497	4.88518	4.11333	0.000153569	0.00098738	0.262029
		209147_s_at	PLPP1	-2.18289	8.13747	-8.1946	1.19734e-10	7.04471e-09	14.068
		209752_at	REG1A	2.18007	6.6144	2.69375	0.00973054	0.0313515	-3.64504
		219454_at	EGFL6	2.17756	4.85856	5.9834	2.73966e-07	4.71131e-06	6.4297
		205206_at	ANOS1	2.17735	5.75017	4.62356	2.90948e-05	0.000243128	1.869
		217562_at	BRINP3	-2.17724	3.07841	-16.3094	4.13093e-21	4.06787e-18	37.7785
		213921_at	SST	-2.17685	4.63862	-6.54572	3.8024e-08	9.08595e-07	8.37423
		213953_at	KRT20	-2.1752	10.418	-3.0665	0.00356639	0.0137696	-2.71995
		227176_at	SLC2A13	-2.17443	7.13486	-9.70281	7.40916e-13	7.96974e-11	19.1022
		204849_at	TCFL5	2.17434	7.33443	7.28814	2.79986e-09	1.02515e-07	10.9498
		209392_at	ENPP2	-2.17127	7.2953	-6.54026	3.87611e-08	9.23848e-07	8.3553
		217258_x_at	IGLV1-44	-2.17061	5.89023	-6.6731	2.42905e-08	6.27727e-07	8.81622
		225387_at	TSPAN5	2.16947	6.09597	5.77374	5.7004e-07	8.63599e-06	5.70983
		242649_x_at	HMGN2P46	-2.16937	4.9914	-9.76217	6.09604e-13	6.87089e-11	19.2953
		223427_s_at	EPB41L4B	-2.16406	7.78629	-5.3374	2.58854e-06	3.13473e-05	4.22676
		226064_s_at	DGAT2	2.16377	6.75198	6.81106	1.4951e-08	4.12586e-07	9.29511
		1552612_at	CDC42SE2	-2.16066	6.59099	-8.69592	2.1526e-11	1.53722e-09	15.7668
		211689_s_at	TMPRSS2	-2.15784	7.86084	-7.30635	2.62687e-09	9.81015e-08	11.0129
		235350_at	C4orf19	-2.15726	6.56713	-6.94694	9.27241e-09	2.78024e-07	9.76676
		53991_at	DENND2A	-2.15019	6.40412	-14.1702	1.0811e-18	4.9335e-16	32.3472
		204032_at	BCAR3	-2.14833	6.49869	-12.8467	4.44534e-17	1.66345e-14	28.6992
		224342_x_at	BMS1P20	-2.14403	6.70238	-6.08061	1.94881e-07	3.54691e-06	6.76468
		225575_at	LIFR	-2.14209	5.4828	-4.16977	0.000128196	0.000847546	0.435737
		210377_at	ACSM3	-2.14171	6.9641	-4.54052	3.83102e-05	0.000307105	1.60225
		210299_s_at	FHL1	-2.14008	5.66553	-4.84623	1.38107e-05	0.00013011	2.59293
		206552_s_at	TAC1	2.1393	3.83716	3.77096	0.000449524	0.00242032	-0.766533
		204033_at	TRIP13	2.13773	6.85899	5.88514	3.86355e-07	6.2424e-06	6.09185
		227692_at	GNAI1	-2.13761	6.57169	-5.3664	2.34234e-06	2.86627e-05	4.32455
		206102_at	GINS1	2.13754	7.41613	4.22541	0.000107194	0.000728779	0.608039
		201340_s_at	ENC1	2.13521	7.41784	5.42584	1.9079e-06	2.40059e-05	4.52535
		223253_at	EPDR1	2.13461	8.10707	5.64438	8.94454e-07	1.25546e-05	5.26774
		209433_s_at	PPAT	2.13443	6.88514	6.84237	1.33921e-08	3.76792e-07	9.4038
		222108_at	AMIGO2	2.13295	7.3103	4.72505	2.07428e-05	0.000183238	2.19747
		1554576_a_at	ETV4	2.1318	6.49251	6.29266	9.25771e-08	1.91625e-06	7.49735
		207504_at	CA7	-2.13176	6.31049	-15.5477	2.82557e-20	1.9404e-17	35.9079
		1555173_at	STX19	-2.12938	6.24047	-5.80441	5.12194e-07	7.90704e-06	5.8149
		238846_at	TNFRSF11A	-2.12806	7.05658	-4.62103	2.93406e-05	0.000244745	1.86084
		235496_at	HRCT1	-2.12651	7.15095	-7.63489	8.33335e-10	3.65145e-08	12.1482
		213668_s_at	SOX4	2.12108	6.84692	4.69175	2.31838e-05	0.000201005	2.08941
		226311_at	ADAMTS2	2.1206	6.69195	5.28604	3.089e-06	3.64409e-05	4.05389
		228008_at	ARID3A	2.11164	6.45457	6.06262	2.07567e-07	3.73062e-06	6.70264
		215299_x_at	SULT1A1	-2.10889	9.25986	-7.98157	2.49883e-10	1.332e-08	13.3398
		230991_at	LOC102724156	-2.10882	4.50324	-15.6232	2.32899e-20	1.74302e-17	36.0962
		214440_at	NAT1	-2.1084	7.86576	-6.82376	1.42979e-08	3.98087e-07	9.3392
		211965_at	ZFP36L1	2.10803	6.3201	6.48146	4.7668e-08	1.1038e-06	8.15138
		213338_at	TMEM158	2.10769	5.81214	5.68421	7.78726e-07	1.12077e-05	5.40366
		214973_x_at	IGHD	-2.10675	7.07898	-5.10723	5.69952e-06	6.13568e-05	3.45548
		205421_at	SLC22A3	2.09772	5.15322	6.88802	1.14061e-08	3.31893e-07	9.56227
		241359_at	TLCD2	-2.09732	6.74388	-8.06862	1.84919e-10	1.02133e-08	13.6378
		213222_at	PLCB1	2.09696	7.11051	6.07596	1.98086e-07	3.59823e-06	6.74863
		218984_at	PUS7	2.09676	8.16647	7.6514	7.86741e-10	3.49717e-08	12.2051
		225687_at	FAM83D	2.09622	7.22966	5.89341	3.75342e-07	6.12263e-06	6.12026
		1552903_at	B4GALNT2	-2.09586	4.64315	-12.0399	4.77387e-16	1.41776e-13	26.3617
		227195_at	ZNF503	2.09252	7.91793	6.33502	7.97701e-08	1.69502e-06	7.644
		214279_s_at	NDRG2	-2.09145	6.74794	-4.55801	3.61575e-05	0.000293163	1.65829
		214022_s_at	IFITM1	2.0893	11.1817	7.25156	3.18277e-09	1.1408e-07	10.8231
		207522_s_at	ATP2A3	-2.08701	6.15571	-7.73363	5.90871e-10	2.7638e-08	12.4883
		229568_at	MOB3B	-2.08212	6.12947	-6.82141	1.44165e-08	4.0042e-07	9.33104
		220335_x_at	CES3	-2.08124	7.24039	-7.71641	6.27346e-10	2.88097e-08	12.429
		223509_at	CLDN2	2.07688	5.93039	4.64655	2.69531e-05	0.000227877	1.94318
		202779_s_at	UBE2S	2.07588	7.85383	6.01642	2.44046e-07	4.25943e-06	6.54341
		230135_at	HHIP	-2.07479	5.39119	-6.1743	1.4029e-07	2.70601e-06	7.08809
		205221_at	HGD	-2.07159	6.54904	-3.57548	0.000814984	0.00399276	-1.33238
		206011_at	CASP1	-2.07087	6.78498	-4.43416	5.43704e-05	0.000412351	1.26336
		203438_at	STC2	2.07039	5.71832	6.19418	1.30833e-07	2.54458e-06	7.15679
		206918_s_at	CPNE1	2.06977	8.17701	7.37822	2.04249e-09	7.83094e-08	11.2616
		1552931_a_at	PDE8A	-2.06896	6.49794	-7.90921	3.21091e-10	1.65044e-08	13.0917
		236001_at	TMEM238L	-2.06752	8.06044	-6.93682	9.60817e-09	2.85801e-07	9.73164
		226430_at	RELL1	-2.06546	8.86218	-10.0322	2.52391e-13	3.14816e-11	20.1678
		233527_at	LOC101929340	-2.06365	3.809	-12.8126	4.90703e-17	1.80021e-14	28.602
		217995_at	SQOR	-2.06358	10.3584	-9.61418	9.9217e-13	1.02561e-10	18.8132
		231851_at	RAVER2	-2.06272	6.64466	-6.35049	7.55485e-08	1.61914e-06	7.69757
		218412_s_at	GTF2IRD1	2.05684	8.21213	6.89142	1.12708e-08	3.2847e-07	9.57405
		213106_at	ATP8A1	-2.05248	7.32163	-5.40887	2.02312e-06	2.52593e-05	4.46795
		201853_s_at	CDC25B	2.05229	8.34254	7.29472	2.73606e-09	1.01077e-07	10.9726
		203650_at	PROCR	2.05063	7.58473	5.84715	4.41191e-07	6.98367e-06	5.96146
		211653_x_at	AKR1C2	-2.04957	7.5902	-4.21286	0.000111618	0.000752298	0.569074
		235075_at	DSG3	2.04935	4.23106	2.49722	0.0160331	0.0473602	-4.09745
		218124_at	RETSAT	-2.04881	8.46005	-11.5984	1.81334e-15	4.52368e-13	25.0454
		208158_s_at	OSBPL1A	-2.04873	7.43932	-7.00388	7.59098e-09	2.32832e-07	9.96436
		211385_x_at	SULT1A2	-2.04794	8.38935	-7.69316	6.80245e-10	3.11183e-08	12.3489
		201147_s_at	TIMP3	2.04642	7.07157	5.53374	1.31335e-06	1.74119e-05	4.89114
		234219_at	LINC02535	-2.0413	5.77369	-4.07619	0.000172858	0.00109411	0.148326
		218724_s_at	TGIF2	2.03984	5.28213	7.16456	4.31818e-09	1.47164e-07	10.5217
		200903_s_at	AHCY	2.03956	9.64205	9.05331	6.42888e-12	5.56872e-10	16.9633
		200884_at	CKB	-2.03775	8.86126	-3.77338	0.000446188	0.0024067	-0.75943
		213119_at	SLC36A1	-2.03716	7.76845	-11.8645	8.08846e-16	2.25873e-13	25.8418
		206294_at	HSD3B2	-2.03684	3.78313	-5.51251	1.41365e-06	1.85871e-05	4.81902
		212190_at	SERPINE2	2.03437	8.67709	3.90665	0.000295045	0.0017224	-0.364299
		203845_at	KAT2B	-2.03313	6.29409	-6.08623	1.91078e-07	3.48448e-06	6.78406
		209844_at	HOXB13	-2.03101	6.03077	-6.47543	4.86883e-08	1.12187e-06	8.1305
		220041_at	PIGZ	-2.0284	7.43012	-6.20923	1.241e-07	2.4467e-06	7.20879
		229402_at	SAMD13	-2.0279	7.22912	-5.52969	1.33191e-06	1.76238e-05	4.87738
		218542_at	CEP55	2.02582	6.49765	4.69649	2.28196e-05	0.000198491	2.10479
		209950_s_at	VILL	-2.02577	6.98187	-6.65315	2.60558e-08	6.63271e-07	8.74701
		203685_at	BCL2	-2.02443	5.50534	-6.59945	3.1475e-08	7.76909e-07	8.56064
		204529_s_at	TOX	-2.02294	5.00108	-5.66204	8.41167e-07	1.1941e-05	5.32799
		213805_at	ABHD5	-2.01992	4.73339	-7.6705	7.36103e-10	3.33474e-08	12.2709
		205288_at	CDC14A	-2.01794	3.76335	-15.0951	9.13416e-20	5.40606e-17	34.7635
		207655_s_at	BLNK	-2.01767	7.20796	-5.26623	3.30658e-06	3.8474e-05	3.98734
		224355_s_at	MS4A8	-2.01698	5.39739	-6.01858	2.42204e-07	4.23123e-06	6.55086
		212601_at	ZZEF1	-2.01491	7.83608	-16.0338	8.22296e-21	7.69258e-18	37.1094
		205440_s_at	NPY1R	-2.01454	3.96149	-5.07767	6.30386e-06	6.69026e-05	3.35714
		219691_at	SAMD9	-2.01262	5.59512	-6.1986	1.28818e-07	2.51847e-06	7.17207
		204646_at	DPYD	-2.00999	6.82383	-4.1267	0.000147152	0.000953	0.303068
		223381_at	NUF2	2.00851	5.80078	4.85598	1.33645e-05	0.000126607	2.62489
		202357_s_at	CFB	2.00731	8.55658	3.93456	0.000270364	0.00160559	-0.280674
		225402_at	TP53RK	2.00666	7.636	7.22932	3.44085e-09	1.22392e-07	10.7461
		205135_s_at	NUFIP1	2.00653	6.16145	10.2699	1.16944e-13	1.63418e-11	20.9288
		223168_at	RHOU	-2.00535	8.71035	-9.01141	7.40231e-12	6.18292e-10	16.8237
		210868_s_at	ELOVL6	-2.00156	6.59208	-7.5448	1.14102e-09	4.81909e-08	11.8373
		227742_at	CLIC6	-2.00153	5.20575	-5.24235	3.58916e-06	4.11983e-05	3.90718
		201801_s_at	SLC29A1	2.00047	5.96478	6.30679	8.80907e-08	1.8436e-06	7.54627
		203417_at	MFAP2	1.99886	6.84494	6.04573	2.20228e-07	3.91308e-06	6.6444
		203697_at	FRZB	-1.99232	6.13059	-4.40173	6.04626e-05	0.000448911	1.16067
		203002_at	AMOTL2	1.99111	7.27639	10.556	4.67815e-14	7.81501e-12	21.8349
		209713_s_at	SLC35D1	-1.99012	5.43904	-8.11561	1.57222e-10	8.88706e-09	13.7984
		231034_s_at	NHSL1	-1.98846	7.24721	-6.66343	2.51303e-08	6.44976e-07	8.78269
		236219_at	SLC35G1	-1.98806	5.14755	-8.01014	2.26364e-10	1.22407e-08	13.4376
		218823_s_at	KCTD9	-1.98555	7.04826	-7.63121	8.44109e-10	3.69002e-08	12.1354
		202260_s_at	STXBP1	1.98545	6.58483	6.45327	5.26351e-08	1.19806e-06	8.05368
		225439_at	NUDCD1	1.98379	8.22513	7.63504	8.32914e-10	3.65145e-08	12.1487
		202887_s_at	DDIT4	1.98306	9.01032	6.12657	1.6587e-07	3.10654e-06	6.92326
		211916_s_at	MYO1A	-1.98272	7.15674	-5.8701	4.07199e-07	6.52285e-06	6.04022
		238465_at	SETD9	-1.9798	6.17158	-6.77132	1.7194e-08	4.68267e-07	9.15715
		208079_s_at	AURKA	1.97974	8.09698	5.01698	7.75009e-06	8.02458e-05	3.15568
		201631_s_at	IER3	1.97668	9.88719	5.94035	3.1851e-07	5.34469e-06	6.28161
		201291_s_at	TOP2A	1.97659	8.70496	3.43977	0.00122118	0.00560007	-1.71505
		203372_s_at	SOCS2	-1.9758	5.19733	-4.35867	6.95908e-05	0.000507224	1.02481
		214261_s_at	ADH6	-1.97303	6.53209	-3.1183	0.00308516	0.0121882	-2.58494
		219727_at	DUOX2	1.96788	6.31644	2.91826	0.00536113	0.0193083	-3.09784
		227919_at	UCA1	1.9676	6.66685	2.99807	0.00431051	0.0161074	-2.89597
		224836_at	TP53INP2	-1.96718	7.8506	-9.12652	5.02738e-12	4.47916e-10	17.2067
		226360_at	ZNRF3	1.96593	8.21354	6.66229	2.52316e-08	6.46689e-07	8.77872
		211456_x_at	MT1HL1	-1.96507	10.555	-5.33269	2.63095e-06	3.18197e-05	4.21087
		228885_at	MAMDC2	-1.96166	3.62087	-5.90911	3.553e-07	5.87606e-06	6.17418
		228033_at	E2F7	1.96119	4.91544	5.69785	7.42613e-07	1.07728e-05	5.45025
		206574_s_at	PTP4A3	1.96118	5.77432	5.27623	3.1949e-06	3.73603e-05	4.02093
		227088_at	PDE5A	-1.95894	6.66448	-6.24488	1.09494e-07	2.20996e-06	7.33208
		241547_at	A1CF	-1.95777	7.48593	-4.18327	0.00012276	0.0008168	0.477448
		203658_at	SLC25A20	-1.95487	7.51437	-7.19207	3.92097e-09	1.36106e-07	10.617
		1568604_a_at	CADPS	1.95423	5.32418	5.68789	7.68807e-07	1.1082e-05	5.41624
		218986_s_at	DDX60	-1.95372	7.87296	-5.00462	8.08258e-06	8.29539e-05	3.11472
		222773_s_at	GALNT12	-1.95148	7.06615	-5.19966	4.155e-06	4.70582e-05	3.76413
		219956_at	GALNT6	1.95032	7.36854	4.4189	5.71593e-05	0.000428974	1.21498
		211742_s_at	EVI2B	-1.94893	6.97303	-4.96092	9.37413e-06	9.39292e-05	2.97024
		204750_s_at	DSC2	-1.94729	6.58663	-4.00896	0.000213919	0.00131399	-0.0562531
		209321_s_at	ADCY3	1.9465	5.89439	6.43335	5.64557e-08	1.2711e-06	7.98461
		219195_at	PPARGC1A	-1.94649	6.20509	-4.22359	0.000107826	0.000731747	0.602374
		65588_at	SNHG17	1.94451	7.22065	5.91926	3.42909e-07	5.69283e-06	6.20907
		223194_s_at	SLC22A23	-1.94451	7.85036	-11.3574	3.79715e-15	8.993e-13	24.316
		209504_s_at	PLEKHB1	1.94355	5.7303	4.27464	9.14318e-05	0.000639749	0.761355
		214470_at	KLRB1	-1.94339	6.50931	-4.73012	2.03943e-05	0.000180756	2.21393
		205074_at	SLC22A5	-1.94273	7.10073	-10.9574	1.31625e-14	2.53802e-12	23.0882
		206385_s_at	ANK3	-1.93991	8.18735	-6.96212	8.79067e-09	2.64427e-07	9.81945
		235871_at	LIPH	-1.93738	6.8138	-5.94196	3.16723e-07	5.32425e-06	6.28714
		202145_at	LY6E	1.93717	7.62854	8.03061	2.1089e-10	1.14702e-08	13.5077
		204464_s_at	EDNRA	1.93698	6.76527	4.09095	0.000164927	0.00105173	0.193451
		206121_at	AMPD1	-1.93536	4.26859	-11.5344	2.20479e-15	5.39778e-13	24.8526
		205999_x_at	CYP3A4	-1.93381	7.4702	-2.69593	0.00967552	0.0312173	-3.63986
		218252_at	CKAP2	1.9317	7.6222	7.09572	5.49833e-09	1.81116e-07	10.2829
		1569040_s_at	ANKRD36BP2	-1.92842	3.4451	-6.64413	2.68965e-08	6.8044e-07	8.71568
		219734_at	SIDT1	-1.92231	5.88277	-6.43279	5.6567e-08	1.27208e-06	7.98267
		218025_s_at	ECI2	-1.92215	8.16049	-4.75844	1.85492e-05	0.000167337	2.30607
		206429_at	F2RL1	-1.91915	7.19279	-6.32523	8.25639e-08	1.7455e-06	7.61009
		226992_at	NOSTRIN	-1.91847	6.801	-6.81527	1.4731e-08	4.08322e-07	9.30974
		1558324_a_at	TMEM72	-1.91841	4.65928	-15.5701	2.66772e-20	1.91973e-17	35.9639
		229440_at	RBM47	-1.91818	5.22015	-9.87703	4.18463e-13	4.98691e-11	19.6676
		211798_x_at	IGLJ3	-1.91551	7.27105	-4.34607	7.25067e-05	0.000525407	0.985165
		201466_s_at	JUN	1.91481	8.99053	8.01077	2.25871e-10	1.22407e-08	13.4398
		225578_at	MZT1	1.91465	8.19128	6.77403	1.70305e-08	4.64492e-07	9.16658
		201169_s_at	BHLHE40	1.91252	6.27616	6.30729	8.79359e-08	1.84242e-06	7.548
		212898_at	TTI1	1.91007	6.89677	8.37533	6.43299e-11	3.95925e-09	14.683
		205010_at	GNL3L	1.90963	7.2668	6.25143	1.07005e-07	2.16908e-06	7.35472
		227558_at	CBX4	1.90805	8.72615	8.75625	1.75378e-11	1.29186e-09	15.9697
		209581_at	PLAAT3	1.90795	8.05994	5.87723	3.97179e-07	6.38421e-06	6.0647
		204521_at	FAM216A	1.90792	5.82958	7.41006	1.82717e-09	7.16697e-08	11.3718
		235591_at	SSTR1	-1.90519	4.77968	-5.74029	6.4056e-07	9.51181e-06	5.59533
		212203_x_at	IFITM3	1.90466	11.7489	11.5319	2.22143e-15	5.39778e-13	24.8451
		227117_at	XPOT	1.90304	7.94505	9.038	6.76868e-12	5.80927e-10	16.9123
		213802_at	PRSS12	-1.90187	4.5096	-9.14317	4.75439e-12	4.2562e-10	17.262
		220186_s_at	CDHR2	-1.90083	7.2452	-6.84776	1.31405e-08	3.7027e-07	9.42252
		203498_at	RCAN2	-1.89788	6.42723	-5.35858	2.40636e-06	2.9331e-05	4.29816
		222752_s_at	PACC1	1.89632	6.35891	10.0031	2.77367e-13	3.41417e-11	20.0745
		227697_at	SOCS3	1.89471	6.00696	4.07281	0.000174728	0.00110482	0.137992
		232181_at	PPARGC1B	-1.89368	6.00542	-7.6748	7.25165e-10	3.29316e-08	12.2857
		213831_at	HLA-DQA1	-1.89256	5.87603	-2.74462	0.008521	0.0281327	-3.52381
		240856_at	FFAR4	-1.89031	4.04446	-7.49413	1.36192e-09	5.65001e-08	11.6623
		210258_at	RGS13	-1.89003	3.34599	-6.28401	9.54329e-08	1.96863e-06	7.46743
		220800_s_at	TMOD3	-1.88691	5.19865	-7.07933	5.8239e-09	1.89835e-07	10.2261
		206295_at	IL18	-1.88676	6.92563	-4.54743	3.74448e-05	0.00030159	1.62439
		221514_at	UTP14A	1.88602	7.58003	7.81229	4.49477e-10	2.19003e-08	12.7589
		227566_at	NTM	1.88589	5.47815	3.46535	0.0011322	0.00525255	-1.6436
		213194_at	ROBO1	1.88481	7.58737	4.96065	9.38287e-06	9.39292e-05	2.96933
		203453_at	SCNN1A	-1.88461	8.30882	-4.20362	0.000114988	0.000771671	0.540429
		205264_at	CD3EAP	1.883	6.8992	8.87126	1.18787e-11	9.22008e-10	16.3554
		235728_at	ZFP3	-1.88236	5.87214	-8.99499	7.82321e-12	6.47665e-10	16.7689
		202237_at	NNMT	1.88078	8.79153	4.46717	4.87864e-05	0.000377969	1.36819
		225802_at	TOP1MT	1.87629	7.46965	5.75589	6.06669e-07	9.07336e-06	5.64869
		225458_at	PP7080	-1.87534	7.34267	-4.23449	0.000104101	0.000713456	0.636249
		236300_at	PDE3A	-1.87477	6.50629	-4.69581	2.28719e-05	0.000198854	2.10256
		213056_at	FRMD4B	-1.87397	6.46113	-6.91608	1.03349e-08	3.04346e-07	9.65965
		218729_at	LXN	-1.87332	7.98844	-4.42414	5.61858e-05	0.000423886	1.23159
		235573_at	HSPH1	1.8706	5.77935	6.7457	1.88153e-08	5.04346e-07	9.06823
		211671_s_at	NR3C1	-1.86935	6.73986	-5.02497	7.54245e-06	7.8356e-05	3.18216
		1555465_at	MCOLN2	-1.86755	5.18552	-5.58382	1.1039e-06	1.50211e-05	5.06142
		204368_at	SLCO2A1	-1.86305	6.27016	-7.74844	5.61194e-10	2.64482e-08	12.5393
		200665_s_at	SPARC	1.86301	10.367	5.38466	2.19939e-06	2.71263e-05	4.38618
		214768_x_at	IGKC	-1.8624	7.28662	-3.59747	0.000762773	0.00378053	-1.26957
		211980_at	COL4A1	1.86015	9.9339	6.19493	1.30491e-07	2.54322e-06	7.15936
		224150_s_at	CEP70	-1.85803	5.72357	-7.17602	4.148e-09	1.42141e-07	10.5614
		223587_s_at	AMN	-1.85763	5.85865	-6.06579	2.05275e-07	3.70366e-06	6.71356
		239082_at	FZD3	1.85492	6.1319	4.2077	0.000113488	0.000762701	0.553073
		1552519_at	ACVR1C	-1.85466	6.52295	-5.69684	7.45229e-07	1.08003e-05	5.4468
		201870_at	TOMM34	1.85431	8.35783	7.20581	3.73657e-09	1.3092e-07	10.6646
		214544_s_at	SNAP23	-1.85402	6.87259	-6.20227	1.27171e-07	2.49393e-06	7.18474
		201063_at	RCN1	1.85268	9.62843	8.55947	3.42622e-11	2.32263e-09	15.3066
		212185_x_at	MT2A	-1.84856	10.8219	-5.30204	2.92364e-06	3.49529e-05	4.10769
		224523_s_at	CMSS1	1.84852	7.41316	9.3181	2.64903e-12	2.54171e-10	17.8411
		236565_s_at	LARP6	1.84849	5.74474	6.20616	1.25443e-07	2.47057e-06	7.1982
		209667_at	CES2	-1.84843	10.2673	-5.13119	5.25166e-06	5.73605e-05	3.53537
		203967_at	CDC6	1.84773	5.58543	4.01968	0.000206787	0.00127563	-0.0237256
		1568600_at	CALML4	-1.8476	5.69796	-6.4946	4.55149e-08	1.05918e-06	8.19694
		1555370_a_at	CAMTA1	1.84714	5.3219	7.25257	3.17155e-09	1.13896e-07	10.8266
		202805_s_at	ABCC1	1.84669	5.97199	8.94664	9.20841e-12	7.49084e-10	16.6075
		216491_x_at	IGHM	-1.84648	6.37708	-3.35578	0.00156255	0.00693438	-1.94745
		203032_s_at	FH	-1.8442	6.13134	-4.15088	0.0001362	0.00088977	0.377461
		209642_at	BUB1	1.84373	6.14053	4.65006	2.66403e-05	0.000225743	1.95451
		228955_at	LRP8	1.84372	4.9543	5.05719	6.75952e-06	7.11308e-05	3.28905
		219000_s_at	DSCC1	1.84336	6.42647	5.20523	4.07643e-06	4.62242e-05	3.78278
		218586_at	MRGBP	1.84266	6.12862	6.25546	1.05502e-07	2.14094e-06	7.36865
		243582_at	SH3RF2	-1.84261	6.7274	-6.2466	1.08836e-07	2.20142e-06	7.33802
		234709_at	CAPN13	-1.8409	4.04502	-5.31255	2.81978e-06	3.38627e-05	4.14307
		227662_at	SYNPO2	-1.83961	6.04406	-3.48139	0.00107958	0.00505226	-1.59861
		221922_at	GPSM2	1.8371	8.28303	3.77128	0.000449079	0.00241862	-0.765589
		209545_s_at	RIPK2	1.8357	8.00242	8.12012	1.54792e-10	8.77626e-09	13.8138
		203131_at	PDGFRA	-1.83554	8.59503	-4.11894	0.000150846	0.000973551	0.279231
		212464_s_at	FN1	1.83365	11.2527	4.00236	0.000218422	0.00133639	-0.0762341
		221164_x_at	CHST5	-1.83152	6.11329	-11.4581	2.78557e-15	6.6818e-13	24.6218
		238898_at	FOXP4-AS1	1.83119	5.40368	4.8241	1.48791e-05	0.000138364	2.52044
		202366_at	ACADS	-1.83107	7.15847	-7.97163	2.58636e-10	1.36697e-08	13.3057
		204088_at	P2RX4	-1.83042	8.12637	-8.26479	9.40345e-11	5.60314e-09	14.3071
		228073_at	NANP	1.82581	7.00611	8.13393	1.47589e-10	8.44461e-09	13.861
		229139_at	JPH1	1.82515	7.5577	3.45916	0.00115313	0.00532981	-1.6609
		219494_at	RAD54B	1.8238	5.87184	6.54873	3.76224e-08	9.03335e-07	8.3847
		204822_at	TTK	1.82305	6.56416	3.82185	0.000384147	0.00213783	-0.616559
		208126_s_at	CYP2C18	-1.82056	6.36541	-3.32417	0.00171308	0.00748521	-2.03398
		209465_x_at	PTN	-1.8197	4.39963	-5.55267	1.22995e-06	1.64491e-05	4.95544
		226380_at	PTPN21	-1.81956	6.39356	-10.8396	1.90558e-14	3.36353e-12	22.7226
		205081_at	CRIP1	-1.81891	8.18248	-4.26739	9.36019e-05	0.000652493	0.738734
		204264_at	CPT2	-1.81834	6.91641	-7.5302	1.2007e-09	5.04833e-08	11.7869
		219787_s_at	ECT2	1.81823	7.79333	3.91634	0.000286242	0.00167939	-0.335308
		201215_at	PLS3	1.81807	9.8138	7.64104	8.15666e-10	3.60137e-08	12.1693
		205431_s_at	BMP5	-1.81378	5.18564	-7.49595	1.3533e-09	5.62671e-08	11.6686
		226670_s_at	PABPC1L	1.81313	7.58619	4.92633	1.0539e-05	0.000103618	2.85613
		222890_at	CCDC113	1.81244	4.92497	4.84365	1.39316e-05	0.000131117	2.58445
		229802_at	CCN4	1.81092	4.79299	3.41269	0.0013226	0.00600191	-1.79035
		218782_s_at	ATAD2	1.81079	6.77325	5.81596	4.91957e-07	7.66405e-06	5.85448
		240432_x_at	KLF7	1.81062	5.75521	8.00298	2.32038e-10	1.25113e-08	13.4131
		225295_at	SLC39A10	1.81027	7.14888	6.20114	1.27676e-07	2.49875e-06	7.18084
		242625_at	RSAD2	-1.80933	5.70035	-3.81358	0.00039411	0.00218031	-0.641006
		224252_s_at	FXYD5	1.80771	7.61508	6.85406	1.2853e-08	3.64363e-07	9.44436
		202003_s_at	ACAA2	-1.80727	10.1922	-5.81245	4.98023e-07	7.72638e-06	5.84245
		230924_at	TTLL6	-1.80692	5.38263	-12.6904	6.99471e-17	2.51675e-14	28.2532
		228338_at	COLCA2	-1.80566	5.4356	-4.54129	3.82131e-05	0.000306458	1.60471
		226818_at	MPEG1	-1.80363	6.80431	-3.9486	0.000258706	0.00154843	-0.238462
		209422_at	PHF20	1.80252	8.26596	7.26156	3.07318e-09	1.10788e-07	10.8578
		205975_s_at	HOXD1	-1.80149	4.89174	-16.3397	3.83154e-21	4.06787e-18	37.8516
		207456_at	HNF4G	-1.80035	5.29641	-7.42416	1.73923e-09	6.8652e-08	11.4205
		213346_at	TEX30	1.79963	6.30909	7.43859	1.65367e-09	6.61302e-08	11.4704
		218355_at	KIF4A	1.79896	6.66096	4.68095	2.40344e-05	0.000206751	2.05442
		230076_at	PITPNM3	-1.79863	5.48575	-8.56536	3.358e-11	2.28466e-09	15.3266
		207993_s_at	CHP1	-1.79698	6.06103	-7.23709	3.34838e-09	1.19557e-07	10.773
		223535_at	NUDT12	-1.7969	6.5165	-6.03063	2.32194e-07	4.08304e-06	6.59237
		202095_s_at	BIRC5	1.79563	7.12611	4.15701	0.000133551	0.000875827	0.39636
		225496_s_at	SYTL2	-1.79524	8.14424	-6.38484	6.69564e-08	1.45518e-06	7.81652
		201348_at	GPX3	-1.79381	7.49129	-3.07923	0.00344195	0.013358	-2.6869
		202838_at	FUCA1	-1.79333	10.0297	-9.71255	7.17541e-13	7.84635e-11	19.1339
		205214_at	STK17B	-1.79127	5.28892	-7.19436	3.88955e-09	1.35347e-07	10.625
		217889_s_at	CYBRD1	-1.79015	5.46399	-5.68039	7.89142e-07	1.12967e-05	5.39062
		204087_s_at	SLC5A6	1.78993	8.38124	7.75085	5.56496e-10	2.6293e-08	12.5476
		225809_at	PARM1	-1.78897	8.27068	-4.03135	0.000199294	0.00123347	0.0116918
		219253_at	TMEM185B	1.78813	6.35135	9.5469	1.23913e-12	1.25228e-10	18.5932
		203787_at	SSBP2	-1.78645	4.91655	-5.66538	8.31447e-07	1.1812e-05	5.33939
		203665_at	HMOX1	-1.78381	7.47627	-4.77196	1.77267e-05	0.000161159	2.35016
		213320_at	PRMT3	1.78367	6.93076	6.46144	5.11454e-08	1.16984e-06	8.08197
		217127_at	CTH	-1.78308	6.56211	-3.7753	0.000443554	0.00239714	-0.753783
		228280_at	ZC3HAV1L	1.78164	7.69561	4.80225	1.60133e-05	0.000147809	2.44899
		211959_at	IGFBP5	1.7795	8.30213	4.15286	0.00013534	0.000885968	0.383554
		227703_s_at	SYTL4	-1.77906	5.54897	-7.84645	3.99195e-10	1.97591e-08	12.8763
		201563_at	SORD	1.77821	9.07212	5.40859	2.02506e-06	2.52593e-05	4.46701
		202370_s_at	CBFB	1.77757	8.69898	10.2667	1.18174e-13	1.6378e-11	20.9185
		209891_at	SPC25	1.77697	5.0708	5.00345	8.11465e-06	8.31302e-05	3.11086
		225655_at	UHRF1	1.77625	7.62192	4.86029	1.31717e-05	0.000124971	2.63903
		206632_s_at	APOBEC3B	-1.77544	6.43876	-3.20441	0.00241778	0.00995743	-2.35722
		224791_at	ASAP1	1.77418	7.46266	7.66386	7.53322e-10	3.3867e-08	12.248
		201968_s_at	PGM1	-1.77346	9.0274	-5.53381	1.31304e-06	1.74119e-05	4.89137
		211908_x_at	IGK	-1.77213	6.77006	-5.28311	3.12027e-06	3.67171e-05	4.04404
		218901_at	PLSCR4	-1.77199	7.45767	-4.68563	2.36619e-05	0.000204204	2.06959
		226875_at	DOCK11	1.77172	7.06197	4.72227	2.09367e-05	0.000184516	2.18842
		216985_s_at	STX3	-1.77038	5.60045	-5.41622	1.97238e-06	2.47507e-05	4.49281
		211559_s_at	CCNG2	-1.76878	6.56151	-6.60235	3.11546e-08	7.71036e-07	8.57073
		208300_at	PTPRH	-1.76785	6.50072	-7.1278	4.91263e-09	1.6355e-07	10.3942
		217428_s_at	COL10A1	1.76725	4.43896	2.75504	0.00829101	0.0275288	-3.49877
		205296_at	RBL1	1.76636	5.30801	5.29214	3.02488e-06	3.59077e-05	4.0744
		229084_at	CNTN4	-1.76579	5.24464	-6.65952	2.5479e-08	6.51245e-07	8.76909
		205874_at	ITPKA	-1.76451	5.93097	-8.82512	1.38863e-11	1.05615e-09	16.2008
		227997_at	IL17RD	1.76414	5.24782	3.78817	0.000426297	0.0023244	-0.715928
		214594_x_at	ATP8B1	-1.76373	8.8363	-6.11038	1.7556e-07	3.25659e-06	6.86739
		212579_at	SMCHD1	-1.7628	6.92108	-9.01683	7.26851e-12	6.15747e-10	16.8418
		226997_at	ADAMTS12	1.7615	6.184	6.04632	2.19769e-07	3.90863e-06	6.64646
		205361_s_at	PFDN4	1.76144	9.42194	6.70547	2.16761e-08	5.72823e-07	8.92857
		212218_s_at	FASN	1.76107	6.84621	6.47097	4.94591e-08	1.13683e-06	8.11502
		208920_at	SRI	-1.7606	7.88828	-5.86955	4.07989e-07	6.52991e-06	6.03832
		228071_at	GIMAP7	-1.76045	5.81031	-4.99075	8.47208e-06	8.62889e-05	3.06884
		222451_s_at	ZDHHC9	1.76025	8.46344	5.90222	3.63961e-07	5.98392e-06	6.15052
		201427_s_at	SELENOP	-1.75916	11.6951	-4.81628	1.52754e-05	0.000141626	2.49487
		221042_s_at	CLMN	-1.75686	6.36196	-6.00578	2.53311e-07	4.4006e-06	6.50677
		1552348_at	PRSS33	1.75567	6.60847	3.01353	0.00413066	0.015544	-2.85643
		209955_s_at	FAP	1.75318	5.84885	3.67443	0.000604122	0.00309675	-1.04804
		224906_at	ANO6	1.75263	8.94528	8.68973	2.19837e-11	1.55801e-09	15.746
		218900_at	CNNM4	-1.7515	7.41047	-7.86713	3.71547e-10	1.85377e-08	12.9473
		229899_s_at	ZFAS1	1.75097	5.908	5.32603	2.69194e-06	3.24525e-05	4.18845
		232203_at	NKD1	1.74902	6.80739	3.84882	0.000353318	0.00199855	-0.536648
		209368_at	EPHX2	-1.74883	7.37644	-3.76639	0.000455892	0.00244872	-0.779945
		201577_at	NME1	1.74823	9.91025	7.01172	7.3847e-09	2.28785e-07	9.99157
		210072_at	CCL19	-1.74761	6.17626	-3.9294	0.000274765	0.00162751	-0.296136
		205174_s_at	QPCT	1.74756	6.3194	4.81662	1.52581e-05	0.000141537	2.49597
		206558_at	SIM2	1.74658	5.6797	5.50752	1.43829e-06	1.88845e-05	4.80209
		234980_at	TLCD4	-1.74559	7.6541	-3.83367	0.000370327	0.00207699	-0.581568
		226974_at	NEDD4L	-1.74544	6.50241	-7.8774	3.58543e-10	1.81306e-08	12.9825
		209866_s_at	ADGRL3	-1.74493	3.789	-9.36763	2.24616e-12	2.18884e-10	18.0044
		226769_at	FIBIN	1.74094	5.11131	4.34777	7.21052e-05	0.000523308	0.990526
		201042_at	TGM2	1.74067	7.79067	6.06132	2.08518e-07	3.74412e-06	6.69815
		205194_at	PSPH	1.74046	6.2505	5.95034	3.07572e-07	5.20314e-06	6.31596
		222996_s_at	CXXC5	1.74031	8.61603	8.72923	1.92227e-11	1.39944e-09	15.8789
		226479_at	KBTBD6	1.73664	6.04453	8.63258	2.67034e-11	1.83684e-09	15.5534
		204272_at	LGALS4	-1.73625	11.5105	-3.66555	0.000620671	0.00316424	-1.07374
		1554178_a_at	FAM126B	-1.73532	6.35273	-7.97937	2.51793e-10	1.33705e-08	13.3323
		1552478_a_at	IRF6	-1.73517	5.22183	-7.30999	2.59355e-09	9.74405e-08	11.0255
		212286_at	ANKRD12	-1.73513	6.66708	-8.19526	1.1946e-10	7.04471e-09	14.0703
		212570_at	ENDOD1	-1.73448	6.5054	-8.63344	2.66252e-11	1.83684e-09	15.5563
		220607_x_at	NELFCD	1.73414	9.55296	7.44496	1.61727e-09	6.50733e-08	11.4924
		201849_at	BNIP3	1.73035	7.26752	2.89885	0.00565047	0.020141	-3.14636
		205932_s_at	MSX1	1.7293	5.42177	3.72418	0.000518983	0.00272911	-0.903464
		227542_at	SOCS6	-1.72841	7.52637	-7.28388	2.84201e-09	1.03653e-07	10.9351
		206696_at	GPR143	1.72788	5.54946	7.07103	5.9962e-09	1.94435e-07	10.1973
		1552701_a_at	CARD16	-1.72637	7.21013	-4.72289	2.08934e-05	0.000184307	2.19044
		221923_s_at	NPM1	1.72625	10.1985	6.98707	8.05283e-09	2.45789e-07	9.90603
		228069_at	MTFR2	1.72589	6.34551	4.41582	5.77374e-05	0.00043228	1.20525
		215440_s_at	BEX4	-1.7249	6.20647	-4.35407	7.0642e-05	0.000513885	1.01033
		218972_at	TTC17	1.7238	7.36756	8.92102	1.00401e-11	8.06224e-10	16.5219
		209822_s_at	VLDLR	-1.72293	4.78776	-5.33014	2.6541e-06	3.20375e-05	4.2023
		202687_s_at	TNFSF10	-1.72278	8.46669	-5.56946	1.16032e-06	1.56409e-05	5.01256
		204733_at	KLK6	1.72172	5.35733	3.16357	0.00271524	0.0109464	-2.46572
		227051_at	BACE2	1.72068	4.94382	4.16652	0.00012954	0.000854617	0.425702
		204149_s_at	GSTM4	-1.72032	6.14735	-5.12344	5.39258e-06	5.86941e-05	3.50952
		227626_at	PAQR8	-1.72031	8.18985	-4.45476	5.0817e-05	0.000390627	1.32874
		201315_x_at	IFITM2	1.71978	10.7978	9.58685	1.08583e-12	1.11016e-10	18.7239
		202075_s_at	PLTP	1.71953	7.60986	4.47483	4.75727e-05	0.000369944	1.39257
		239246_at	FARP1	1.71891	7.29512	5.14247	5.05319e-06	5.57132e-05	3.57298
		224964_s_at	GNG2	-1.71687	6.41823	-4.76284	1.82771e-05	0.00016528	2.32043
		208063_s_at	CAPN9	-1.71663	5.3627	-6.13	1.63888e-07	3.07865e-06	6.93509
		236225_at	GGT6	-1.71415	7.0213	-5.33243	2.63326e-06	3.18271e-05	4.21001
		213929_at	EXPH5	-1.71382	6.9132	-7.17791	4.12069e-09	1.41681e-07	10.5679
		201462_at	SCRN1	1.71209	7.32464	3.49139	0.00104798	0.00492904	-1.57052
		236098_at	SMIM6	-1.71144	6.44958	-10.4062	7.54881e-14	1.16726e-11	21.3618
		204667_at	FOXA1	-1.71021	5.74427	-5.31283	2.81711e-06	3.38524e-05	4.14399
		227379_at	MBOAT1	-1.71	6.92543	-7.45268	1.57419e-09	6.36137e-08	11.5191
		212281_s_at	TMEM97	1.70805	8.79306	5.90161	3.64741e-07	5.99149e-06	6.14841
		223126_s_at	C1orf21	-1.70788	6.37697	-6.23355	1.13941e-07	2.27276e-06	7.29288
		222507_s_at	TMEM9B	-1.70776	7.52822	-7.09009	5.60796e-09	1.84079e-07	10.2634
		204897_at	PTGER4	-1.70744	8.6008	-4.6372	2.7805e-05	0.000233917	1.91299
		231899_at	ZC3H12C	-1.70698	6.29867	-4.1123	0.000154075	0.000990014	0.258864
		213680_at	KRT6B	1.70698	4.80616	2.94429	0.00499471	0.0181705	-3.0324
		219777_at	GIMAP6	-1.70643	5.76949	-4.50271	4.34008e-05	0.000341476	1.48142
		223273_at	GON7	-1.70456	6.7596	-10.4881	5.80878e-14	9.36917e-12	21.6208
		205765_at	CYP3A5	-1.70368	8.64146	-3.22156	0.00230228	0.00957022	-2.31139
		204151_x_at	AKR1C1	-1.69912	8.81776	-3.65556	0.0006398	0.00324848	-1.1026
		204364_s_at	REEP1	1.6991	6.02588	3.21984	0.00231364	0.00960253	-2.316
		205825_at	PCSK1	1.69794	4.23803	2.49534	0.0161084	0.0475226	-4.10166
		219076_s_at	PXMP2	-1.69762	8.09441	-4.75368	1.88472e-05	0.000169436	2.29058
		231849_at	KRT80	1.69754	5.79015	4.82908	1.4632e-05	0.000136745	2.53673
		232103_at	BPNT1	-1.69728	6.90639	-8.51432	3.99739e-11	2.60597e-09	15.154
		201114_x_at	PSMA7	1.69709	10.8489	9.51282	1.38708e-12	1.38782e-10	18.4815
		204491_at	PDE4D	-1.69698	6.31127	-7.82668	4.27567e-10	2.09968e-08	12.8083
		210609_s_at	TP53I3	-1.69691	7.47285	-7.16364	4.33222e-09	1.47374e-07	10.5184
		205488_at	GZMA	-1.69661	6.02013	-3.82473	0.000380734	0.00212208	-0.608035
		1557918_s_at	SLC16A1	-1.69562	6.5029	-6.2599	1.03867e-07	2.11234e-06	7.38403
		201558_at	RAE1	1.69241	9.33859	7.08358	5.73764e-09	1.87349e-07	10.2409
		208447_s_at	PRPS1	1.69149	6.34565	6.26953	1.00414e-07	2.06682e-06	7.41732
		225150_s_at	RTKN	1.69031	7.26187	8.31374	7.94731e-11	4.81211e-09	14.4737
		209184_s_at	IRS2	1.68948	8.06555	5.47288	1.62156e-06	2.0967e-05	4.6846
		213125_at	OLFML2B	1.68938	5.84	4.55253	3.68191e-05	0.000297446	1.64072
		211569_s_at	HADH	-1.68872	8.32805	-5.97903	2.78186e-07	4.76636e-06	6.41467
		204610_s_at	CCDC85B	1.68773	7.11242	6.58147	3.35297e-08	8.23281e-07	8.49827
		210198_s_at	PLP1	-1.68714	3.49799	-9.24424	3.3897e-12	3.1242e-10	17.597
		237654_at	PPP1R36	-1.68657	6.12113	-5.7971	5.2543e-07	8.07126e-06	5.78984
		219342_at	CASD1	-1.68589	7.07954	-8.38215	6.28419e-11	3.88043e-09	14.7061
		223151_at	DCUN1D5	1.68304	8.70897	8.95781	8.86782e-12	7.24528e-10	16.6449
		218677_at	S100A14	-1.68232	8.23336	-3.95516	0.00025343	0.00152025	-0.218724
		1560010_a_at	SATB2-AS1	-1.68221	5.55932	-5.40992	2.01576e-06	2.52442e-05	4.47152
		200973_s_at	TSPAN3	-1.68176	9.05394	-5.85503	4.29213e-07	6.83453e-06	5.98849
		213353_at	ABCA5	-1.68139	7.30743	-5.76411	5.89517e-07	8.84512e-06	5.67685
		204007_at	FCGR3B	1.6811	5.78419	4.68748	2.35168e-05	0.000203332	2.07557
		1555240_s_at	GNG12	-1.68007	6.34705	-5.94781	3.10306e-07	5.23991e-06	6.30726
		229146_at	C7orf31	-1.6798	5.4917	-6.79114	1.6036e-08	4.40578e-07	9.22597
		201438_at	COL6A3	1.67948	9.77198	4.167	0.000129343	0.000854219	0.427169
		242447_at	C3orf70	-1.67938	6.22888	-4.8252	1.48239e-05	0.000138194	2.52406
		222685_at	HAUS6	1.67762	6.80217	6.88135	1.16768e-08	3.36631e-07	9.53911
		205222_at	EHHADH	-1.67743	6.83061	-3.67144	0.000609656	0.00312167	-1.05671
		241937_s_at	WDR4	1.6773	7.44577	4.89557	1.16937e-05	0.000113539	2.75489
		219180_s_at	PEX26	-1.67589	6.52402	-9.95504	3.24398e-13	3.94122e-11	19.9195
		217207_s_at	BTNL3	-1.67518	6.93768	-7.7732	5.14897e-10	2.45224e-08	12.6244
		1557119_a_at	ZNF575	-1.67502	6.41798	-10.4613	6.32959e-14	1.01219e-11	21.5359
		201923_at	PRDX4	1.67409	10.4341	10.324	9.82621e-14	1.45911e-11	21.101
		209398_at	H1-2	-1.67307	7.72084	-4.95652	9.51507e-06	9.49984e-05	2.9557
		204533_at	CXCL10	1.67298	7.27981	3.92578	0.000277904	0.00164284	-0.30701
		212022_s_at	MKI67	1.67162	7.04186	4.16625	0.000129655	0.000855071	0.424852
		213816_s_at	MET	1.67146	5.06735	6.22536	1.17266e-07	2.3341e-06	7.26456
		215071_s_at	H2AC6	-1.67002	8.55158	-5.8331	4.63389e-07	7.2796e-06	5.91324
		225604_s_at	GLIPR2	-1.66968	5.65795	-5.77233	5.72868e-07	8.66479e-06	5.70497
		219093_at	PID1	-1.6694	7.17285	-4.17371	0.000126589	0.000837808	0.44788
		202489_s_at	FXYD3	-1.66932	10.711	-2.60066	0.0123604	0.0381432	-3.86252
		205412_at	ACAT1	-1.66906	9.77751	-4.78622	1.68986e-05	0.000154759	2.39667
		241418_at	NMRAL2P	-1.66814	4.12077	-8.67253	2.33087e-11	1.63949e-09	15.688
		201818_at	LPCAT1	1.66682	6.75967	6.86231	1.24851e-08	3.56093e-07	9.47303
		218024_at	MPC1	-1.66641	9.26562	-6.2223	1.18532e-07	2.35427e-06	7.25399
		1553808_a_at	NKX2-3	-1.66628	4.28141	-7.716	6.28238e-10	2.88097e-08	12.4276
		215092_s_at	NFAT5	1.66496	5.75332	3.77391	0.000445468	0.00240401	-0.757889
		219718_at	FGGY	1.66248	7.5172	3.18682	0.00254195	0.0103684	-2.40408
		231871_at	GPR180	1.6621	5.74261	10.1144	1.93287e-13	2.49406e-11	20.4318
		213844_at	HOXA5	-1.66199	6.66778	-3.06757	0.00355577	0.0137314	-2.71717
		209869_at	ADRA2A	-1.66143	5.75034	-3.70571	0.00054915	0.00285336	-0.957263
		227280_s_at	CCNYL1	-1.66107	7.14608	-9.14996	4.64733e-12	4.18036e-10	17.2846
		206026_s_at	TNFAIP6	1.66012	4.90245	3.76399	0.000459272	0.00246217	-0.786989
		221605_s_at	PIPOX	1.66011	6.36558	2.66134	0.0105815	0.0336013	-3.7214
		228171_s_at	PLEKHG4	1.65818	6.96665	5.8494	4.3774e-07	6.94666e-06	5.96917
		231370_at	PPM1A	-1.65669	6.33126	-5.81169	4.99357e-07	7.74066e-06	5.83982
		228670_at	TEP1	-1.65573	6.31727	-10.8866	1.64364e-14	2.95697e-12	22.8687
		228273_at	PRR11	1.65468	8.08428	4.19376	0.000118691	0.000793394	0.509902
		201761_at	MTHFD2	1.6546	8.72225	4.42323	5.63538e-05	0.00042481	1.22871
		211953_s_at	IPO5	1.65453	8.10451	7.56303	1.0707e-09	4.54259e-08	11.9003
		213427_at	RPP40	1.65228	6.9087	7.89747	3.34427e-10	1.69935e-08	13.0514
		203915_at	CXCL9	1.64708	6.94356	3.48198	0.0010777	0.00504598	-1.59696
		242844_at	PGGT1B	-1.64643	7.05198	-6.09781	1.83476e-07	3.36883e-06	6.824
		210102_at	VWA5A	-1.64643	6.42327	-5.25385	3.45019e-06	3.98968e-05	3.94578
		228969_at	AGR2	-1.64608	7.7606	-3.91811	0.000284659	0.0016722	-0.33
		211272_s_at	DGKA	-1.6413	4.83178	-7.43993	1.64593e-09	6.60844e-08	11.475
		205004_at	NKRF	1.64095	7.19382	11.8963	7.34836e-16	2.08315e-13	25.9364
		202580_x_at	FOXM1	1.64034	6.26092	4.52065	4.09084e-05	0.000324871	1.53869
		214077_x_at	MEIS3P1	-1.64014	6.31493	-5.46032	1.69353e-06	2.16993e-05	4.64207
		204175_at	ZNF593	1.63915	7.59058	9.62068	9.71094e-13	1.0094e-10	18.8344
		222039_at	KIF18B	1.63766	6.64325	6.20932	1.24062e-07	2.4467e-06	7.2091
		212070_at	ADGRG1	1.6363	9.01629	3.66775	0.000616533	0.00314657	-1.06738
		225887_at	PROSER1	1.63622	7.92142	5.45997	1.69559e-06	2.16993e-05	4.64088
		223782_s_at	TINAG	-1.636	4.77824	-5.87613	3.98712e-07	6.40334e-06	6.06091
		213261_at	TRANK1	-1.63548	6.22292	-8.78309	1.60114e-11	1.18408e-09	16.0598
		235296_at	EIF5A2	1.63513	4.7652	6.19499	1.30461e-07	2.54322e-06	7.15959
		212290_at	SLC7A1	1.63269	6.83507	4.75592	1.87065e-05	0.000168268	2.29787
		208850_s_at	THY1	1.63266	6.99681	4.5188	4.11588e-05	0.000326444	1.53278
		202925_s_at	PLAGL2	1.62904	7.47309	5.11307	5.58703e-06	6.04939e-05	3.47494
		212192_at	KCTD12	-1.62888	8.69602	-3.74734	0.000483395	0.00257617	-0.835786
		205659_at	HDAC9	-1.62751	5.52326	-6.22299	1.18247e-07	2.35112e-06	7.25636
		220658_s_at	ARNTL2	1.62738	5.30551	6.55176	3.72246e-08	8.96626e-07	8.39518
		202998_s_at	LOXL2	1.62731	7.38151	4.6215	2.92946e-05	0.000244579	1.86236
		220794_at	GREM2	-1.62718	4.2029	-3.78536	0.000430009	0.00234152	-0.7242
		235276_at	EPSTI1	1.62514	6.76043	4.54587	3.76394e-05	0.000302896	1.61937
		222838_at	SLAMF7	-1.62484	6.24964	-4.23669	0.000103364	0.000709183	0.643097
		221584_s_at	KCNMA1	-1.62224	7.0407	-3.80823	0.000400684	0.00221014	-0.656798
		228598_at	DPP10	-1.61992	3.30788	-6.87511	1.19358e-08	3.4199e-07	9.51745
		211026_s_at	MGLL	-1.61992	8.90449	-7.03202	6.87647e-09	2.17697e-07	10.062
		218352_at	RCBTB1	1.61976	5.80368	7.14451	4.6329e-09	1.55622e-07	10.4521
		208726_s_at	EIF2S2	1.61927	10.9998	8.27187	9.17716e-11	5.50335e-09	14.3313
		202948_at	IL1R1	-1.61914	7.69599	-4.21983	0.00010914	0.000738518	0.590708
		218326_s_at	LGR4	-1.61911	8.19906	-6.10154	1.8109e-07	3.33812e-06	6.83688
		229114_at	GAB1	-1.61887	6.44938	-6.413	6.06439e-08	1.34312e-06	7.91409
		227828_s_at	EVA1A	1.61671	5.69821	3.99905	0.000220719	0.00134824	-0.0862674
		202364_at	MXI1	-1.61612	9.90217	-8.4979	4.22804e-11	2.74676e-09	15.0985
		213800_at	CFH	-1.6147	6.96856	-2.96221	0.00475623	0.0174728	-2.98714
		1553613_s_at	FOXC1	1.61323	5.27824	3.27677	0.0019649	0.00839728	-2.16282
		203559_s_at	AOC1	-1.61271	8.94401	-3.21906	0.00231882	0.00961549	-2.3181
		222116_s_at	TBC1D16	1.61121	6.66258	6.19333	1.31225e-07	2.54955e-06	7.15385
		208688_x_at	EIF3B	1.61084	9.94026	7.19805	3.83955e-09	1.34147e-07	10.6377
		218051_s_at	NT5DC2	1.60993	6.50468	4.29015	8.69524e-05	0.000613223	0.809807
		223413_s_at	LYAR	1.60903	7.38295	7.19102	3.93541e-09	1.36355e-07	10.6134
		229538_s_at	IQGAP3	1.60753	6.25685	4.83353	1.44145e-05	0.000135118	2.5513
		210154_at	ME2	-1.60739	6.85092	-5.61304	9.97408e-07	1.38747e-05	5.16089
		221268_s_at	SGPP1	-1.60702	5.52625	-4.07517	0.00017342	0.00109729	0.145206
		204472_at	GEM	1.60667	7.09525	4.25739	9.66802e-05	0.000670206	0.707535
		219403_s_at	HPSE	-1.60394	5.5286	-6.26673	1.01407e-07	2.08039e-06	7.40764
		205627_at	CDA	-1.60223	6.52553	-3.73484	0.0005023	0.00265857	-0.872341
		219655_at	SUGCT	-1.60103	6.11791	-5.67289	8.10008e-07	1.15689e-05	5.36502
		223084_s_at	CCNDBP1	-1.59952	8.05001	-7.96971	2.6036e-10	1.3722e-08	13.2992
		226695_at	PRRX1	1.59922	5.88933	3.23798	0.00219664	0.0092171	-2.26739
		211478_s_at	DPP4	-1.59918	5.58438	-3.56466	0.000841932	0.00409476	-1.36322
		206097_at	SLC22A18AS	-1.59891	6.784	-10.2497	1.24807e-13	1.70449e-11	20.8645
		1558214_s_at	CTNNA1	-1.59882	6.96542	-4.64213	2.73524e-05	0.000230836	1.92891
		218708_at	NXT1	1.59808	8.09821	7.00518	7.55631e-09	2.32409e-07	9.96888
		224862_at	GNAQ	-1.59778	7.70419	-11.0791	8.99728e-15	1.84238e-12	23.4641
		227450_at	ERP27	1.59726	5.68618	3.7523	0.000476087	0.00254285	-0.821267
		215253_s_at	RCAN1	-1.5967	6.39125	-4.81269	1.54609e-05	0.000143205	2.48313
		219321_at	MPP5	-1.59629	6.35814	-8.55412	3.4893e-11	2.34838e-09	15.2886
		213279_at	DHRS1	-1.59603	7.9646	-4.73488	2.0072e-05	0.000178662	2.2294
		215716_s_at	ATP2B1	-1.59518	8.18537	-7.78467	4.9476e-10	2.38581e-08	12.6639
		230147_at	F2RL2	1.59481	4.11053	4.93561	1.0213e-05	0.000100799	2.88674
		239148_at	MARVELD3	-1.59406	6.93432	-5.65402	8.64973e-07	1.22418e-05	5.30061
		230360_at	GLDN	-1.59402	4.65249	-4.14032	0.000140881	0.000916832	0.344951
		218564_at	RFWD3	1.59365	5.69737	5.93263	3.27239e-07	5.46665e-06	6.25503
		224973_at	TENT5A	-1.59226	6.05683	-5.44791	1.76781e-06	2.25158e-05	4.60003
		219049_at	CSGALNACT1	1.59168	5.69706	4.17784	0.000124919	0.000829449	0.460666
		219038_at	MORC4	1.59157	6.66373	6.61133	3.0186e-08	7.50041e-07	8.60188
		236860_at	NPY6R	-1.59131	3.52808	-10.9795	1.22805e-14	2.44434e-12	23.1568
		205161_s_at	PEX11A	-1.59129	5.88307	-7.95544	2.73553e-10	1.42966e-08	13.2503
		219471_at	RUBCNL	1.59084	8.00091	3.60531	0.000744954	0.00370005	-1.24714
		224321_at	TMEFF2	1.59048	5.40226	4.48682	4.57335e-05	0.000357275	1.43074
		228824_s_at	PTGR1	-1.5886	7.15878	-3.27532	0.00197314	0.00842671	-2.16675
		225827_at	AGO2	1.58856	7.60604	4.86823	1.28238e-05	0.000122227	2.66509
		211708_s_at	SCD	1.58804	6.36449	3.73666	0.00049951	0.0026483	-0.867035
		205076_s_at	MTMR11	-1.58785	8.41195	-3.51159	0.000986811	0.00468372	-1.51362
		214835_s_at	SUCLG2	-1.58701	9.98966	-7.87457	3.62078e-10	1.82601e-08	12.9728
		212588_at	PTPRC	-1.58413	6.95945	-3.44846	0.00119023	0.00547761	-1.69082
		220840_s_at	C1orf112	1.58278	5.23817	6.7221	2.04437e-08	5.43327e-07	8.98632
		226606_s_at	MTG2	1.58205	6.753	5.54633	1.25727e-06	1.67786e-05	4.9339
		209575_at	IL10RB	-1.58161	7.90564	-10.5601	4.61825e-14	7.78446e-12	21.8476
		205016_at	TGFA	-1.58059	6.99074	-5.21881	3.89099e-06	4.42018e-05	3.82827
		1552834_at	B3GNT6	-1.57943	5.29057	-8.46364	4.75367e-11	3.03553e-09	14.9825
		224753_at	CDCA5	1.57917	6.79985	4.82454	1.48569e-05	0.000138233	2.52189
		204730_at	RIMS3	-1.5791	5.39691	-9.99742	2.82576e-13	3.45555e-11	20.0561
		1553296_at	ADGRG7	-1.57528	5.8926	-2.66931	0.0103661	0.0330634	-3.70269
		225623_at	CIPC	-1.57449	7.08581	-10.8874	1.63978e-14	2.95697e-12	22.8711
		219588_s_at	NCAPG2	1.57323	6.29722	5.65253	8.69471e-07	1.22776e-05	5.29552
		204415_at	IFI6	1.57283	6.78446	4.09199	0.000164385	0.00104899	0.196612
		203228_at	PAFAH1B3	1.5717	7.42715	5.68727	7.70475e-07	1.10974e-05	5.41411
		204497_at	ADCY9	-1.57078	7.49217	-8.05235	1.95619e-10	1.06707e-08	13.5821
		208152_s_at	DDX21	1.5685	9.43405	6.19552	1.30221e-07	2.54322e-06	7.1614
		206637_at	P2RY14	-1.56795	4.99191	-4.58624	3.29306e-05	0.000270115	1.7489
		208368_s_at	BRCA2	1.56764	5.05974	6.06464	2.06107e-07	3.71151e-06	6.70959
		228923_at	S100A6	1.56756	5.38974	3.87816	0.000322493	0.00185428	-0.449386
		214719_at	SLC46A3	-1.56675	7.8027	-5.60119	1.03929e-06	1.43613e-05	5.12055
		229431_at	RFXAP	1.56417	6.01017	6.40138	6.3172e-08	1.38564e-06	7.87384
		227193_at	SLC30A4	-1.56367	6.69673	-7.50236	1.32333e-09	5.51436e-08	11.6908
		201797_s_at	VARS1	1.56281	6.37023	6.10353	1.7983e-07	3.32472e-06	6.84375
		204170_s_at	CKS2	1.56244	9.51789	4.77798	1.73725e-05	0.000158095	2.36977
		229777_at	CLRN3	-1.56186	9.77248	-5.5856	1.09711e-06	1.4952e-05	5.06747
		226777_at	ADAM12	1.56083	4.67166	3.34804	0.00159821	0.00707415	-1.96869
		202613_at	CTPS1	1.56044	6.50264	7.27983	2.88263e-09	1.04726e-07	10.921
		219650_at	ERCC6L	1.55983	4.84012	7.04295	6.61758e-09	2.10928e-07	10.0999
		203284_s_at	HS2ST1	1.55759	7.42387	7.41344	1.80568e-09	7.11226e-08	11.3835
		218404_at	SNX10	1.55748	7.20897	4.77878	1.73258e-05	0.000157822	2.37239
		244353_s_at	SLC2A12	1.55492	6.13204	4.42284	5.64259e-05	0.000425011	1.22747
		1559977_a_at	SLC25A34	-1.55458	5.71644	-9.47576	1.56833e-12	1.55256e-10	18.36
		221741_s_at	YTHDF1	1.55423	9.69379	7.98418	2.47642e-10	1.32577e-08	13.3487
		202149_at	NEDD9	-1.55415	8.39689	-6.23478	1.1345e-07	2.2702e-06	7.29714
		224903_at	UTP4	1.55332	8.48006	9.01664	7.27312e-12	6.15747e-10	16.8411
		209911_x_at	H2BC5	-1.55279	8.60212	-4.96311	9.30484e-06	9.34479e-05	2.97747
		221898_at	PDPN	1.55263	4.48426	3.83003	0.000374531	0.00209554	-0.592349
		221020_s_at	SLC25A32	1.55241	8.20737	9.06926	6.09321e-12	5.32729e-10	17.0164
		208029_s_at	LAPTM4B	1.55207	9.64499	4.07832	0.00017169	0.00108821	0.154837
		207412_x_at	CELP	1.55145	5.90078	4.73797	1.98655e-05	0.000177347	2.23945
		229891_x_at	GPALPP1	1.55136	6.62959	6.54846	3.76591e-08	9.03335e-07	8.38374
		205394_at	CHEK1	1.55094	6.23186	4.00472	0.000216799	0.0013282	-0.0690816
		200796_s_at	MCL1	-1.55056	5.71982	-3.93069	0.000273662	0.00162289	-0.292287
		223434_at	GBP3	-1.54935	8.86749	-3.1176	0.00309124	0.0122068	-2.58677
		227676_at	FAM3D	-1.54874	8.89547	-3.26224	0.00204885	0.00869159	-2.20208
		201860_s_at	PLAT	-1.5477	7.51499	-3.92508	0.000278516	0.00164542	-0.309117
		203939_at	NT5E	-1.54725	7.48572	-3.93477	0.00027018	0.0016053	-0.280025
		219360_s_at	TRPM4	-1.54643	7.12182	-5.46327	1.67637e-06	2.14976e-05	4.65204
		201013_s_at	PAICS	1.5452	9.58047	8.13986	1.446e-10	8.29895e-09	13.8812
		209605_at	TST	-1.54507	10.3778	-6.17289	1.40986e-07	2.71384e-06	7.08322
		227717_at	ARHGEF37	-1.54421	6.38862	-6.53708	3.91973e-08	9.30687e-07	8.34427
		202502_at	ACADM	-1.54416	9.27323	-4.90459	1.13429e-05	0.000110649	2.78455
		209784_s_at	JAG2	1.54299	6.67698	5.69185	7.58298e-07	1.09642e-05	5.42974
		217771_at	GOLM1	-1.54198	9.39902	-5.70693	7.19494e-07	1.05088e-05	5.48128
		226517_at	BCAT1	1.54044	5.87015	3.18357	0.0025655	0.0104394	-2.4127
		226936_at	CENPW	1.54002	8.35447	4.26743	9.35922e-05	0.000652493	0.738834
		218273_s_at	PDP1	1.5399	6.4315	4.20595	0.000114128	0.000766454	0.547654
		204619_s_at	VCAN	1.53972	6.49764	2.9532	0.00487485	0.0178281	-3.00993
		230238_at	SOWAHA	-1.53931	7.5842	-5.00366	8.10884e-06	8.31302e-05	3.11156
		228142_at	UQCR10	-1.53831	6.92681	-7.14792	4.57776e-09	1.54603e-07	10.464
		228702_at	LINC-PINT	1.53806	5.82901	5.92921	3.31174e-07	5.51935e-06	6.24329
		226534_at	KITLG	-1.53774	8.02376	-4.91969	1.07782e-05	0.000105803	2.83428
		236620_at	RIF1	1.53748	6.91325	4.35342	7.07921e-05	0.000514777	1.00828
		205632_s_at	PIP5K1B	-1.53684	8.10412	-3.08115	0.00342356	0.0133003	-2.68191
		205848_at	GAS2	1.53642	5.86817	3.62177	0.000708806	0.00354687	-1.19991
		222857_s_at	KCNMB4	1.53632	5.94724	6.48295	4.74189e-08	1.10076e-06	8.15654
		227959_at	ANKRD9	-1.53518	6.71825	-6.40991	6.1306e-08	1.35264e-06	7.90339
		237131_at	RIIAD1	1.5314	5.95763	4.03954	0.000194188	0.00120706	0.0366011
		201931_at	ETFA	-1.53136	9.71745	-6.82711	1.41302e-08	3.94591e-07	9.35085
		214601_at	TPH1	-1.53054	3.11876	-5.03689	7.24278e-06	7.55136e-05	3.2217
		230206_at	DOCK5	-1.52996	7.01705	-4.76518	1.81346e-05	0.000164309	2.32804
		204301_at	KBTBD11	-1.52945	6.62656	-5.44694	1.77371e-06	2.25756e-05	4.59676
		225044_at	NT5C3B	1.52875	8.28664	6.26507	1.02e-07	2.08798e-06	7.40189
		208693_s_at	GARS1	1.52846	9.85476	6.68979	2.29046e-08	5.99363e-07	8.87418
		205234_at	SLC16A4	1.52821	5.69858	5.64662	8.8753e-07	1.24823e-05	5.27536
		202570_s_at	DLGAP4	1.52742	6.62239	6.76685	1.74665e-08	4.74997e-07	9.14163
		225355_at	NEURL1B	-1.52733	8.2763	-4.9537	9.60614e-06	9.57543e-05	2.94642
		217774_s_at	TRMT112	1.52683	10.4135	11.7796	1.04531e-15	2.79395e-13	25.5889
		234107_s_at	DTD1	1.52544	8.45991	5.74637	6.27129e-07	9.33459e-06	5.61613
		224467_s_at	PDCD2L	1.52507	7.34544	6.91725	1.02922e-08	3.03735e-07	9.66373
		204835_at	POLA1	1.5236	6.80403	7.46683	1.49821e-09	6.09398e-08	11.568
		229241_at	LDHD	-1.52311	4.64675	-4.86997	1.27487e-05	0.000121698	2.6708
		220023_at	APOBR	-1.5219	6.27983	-9.63214	9.35075e-13	9.77388e-11	18.8718
		219667_s_at	BANK1	-1.52164	4.2315	-5.30325	2.91148e-06	3.48521e-05	4.11177
		221558_s_at	LEF1	1.52074	6.79444	3.78636	0.000428688	0.00233569	-0.721266
		202246_s_at	CDK4	1.51989	9.0374	7.53879	1.16521e-09	4.91016e-08	11.8166
		208510_s_at	PPARG	-1.51909	8.11912	-6.0002	2.58313e-07	4.47089e-06	6.48755
		204931_at	TCF21	-1.51843	5.37897	-5.22543	3.80363e-06	4.33146e-05	3.85046
		225536_at	TMEM54	-1.518	9.12802	-3.75371	0.000474024	0.00253484	-0.817128
		226460_at	FNIP2	-1.51702	8.32699	-6.16125	1.46865e-07	2.80392e-06	7.04302
		228341_at	NUDT16	-1.51529	5.24591	-6.39782	6.39686e-08	1.40128e-06	7.86149
		219479_at	POGLUT2	1.51412	5.79265	7.30053	2.68092e-09	9.97216e-08	10.9927
		201185_at	HTRA1	1.51354	8.0455	4.44913	5.17641e-05	0.000396441	1.31087
		229337_at	USP2	-1.5133	5.16623	-7.97884	2.52261e-10	1.33705e-08	13.3304
		203016_s_at	SSX2IP	1.51292	7.29412	7.38256	2.01171e-09	7.74467e-08	11.2766
		214193_s_at	UTP25	1.51238	6.47828	7.36784	2.11805e-09	8.10402e-08	11.2257
		201624_at	DARS1	1.51224	7.98689	8.94399	9.29095e-12	7.52527e-10	16.5987
		209969_s_at	STAT1	1.51152	7.72998	4.70056	2.25121e-05	0.000196181	2.11796
		200879_s_at	EPAS1	-1.51087	5.21454	-6.56654	3.53386e-08	8.60918e-07	8.44645
		217590_s_at	TRPA1	-1.50989	5.22473	-4.68719	2.35391e-05	0.000203332	2.07464
		226760_at	MBTPS2	1.50988	8.33759	8.60004	2.98348e-11	2.04473e-09	15.4436
		37966_at	PARVB	1.50849	6.05715	5.43962	1.8192e-06	2.30205e-05	4.57197
		205014_at	FGFBP1	-1.50842	6.4074	-4.94578	9.8674e-06	9.80451e-05	2.92027
		226899_at	UNC5B	-1.50702	6.49272	-4.52832	3.98857e-05	0.0003181	1.56321
		205539_at	AVIL	-1.50343	5.20342	-7.27808	2.90032e-09	1.05165e-07	10.915
		229883_at	GRIN2D	1.50217	5.24081	4.80024	1.61214e-05	0.000148644	2.44245
		230329_s_at	NUDT6	-1.5005	6.18772	-4.83318	1.44314e-05	0.000135208	2.55016
		221276_s_at	SYNC	-1.49984	4.14915	-4.76672	1.8041e-05	0.000163606	2.33307
		231580_at	LINC01082	-1.49843	4.6244	-9.81238	5.17067e-13	6.04646e-11	19.4582
		204955_at	SRPX	-1.49786	6.15368	-3.1879	0.00253414	0.0103456	-2.4012
		227678_at	ATP23	-1.49743	6.513	-8.98385	8.12255e-12	6.69484e-10	16.7318
		218999_at	TMEM140	-1.49725	6.85336	-5.4344	1.85232e-06	2.33537e-05	4.5543
		217989_at	HSD17B11	-1.49662	9.93135	-7.4662	1.50151e-09	6.09398e-08	11.5658
		217678_at	SLC7A11	1.49512	4.61473	3.35461	0.00156786	0.00695466	-1.95065
		225288_at	COL27A1	1.49495	5.7363	5.18054	4.43621e-06	4.97611e-05	3.70015
		205380_at	PDZK1	-1.4944	4.62584	-2.86277	0.0062274	0.0217622	-3.23598
		202988_s_at	RGS1	1.49386	5.61761	3.03815	0.00385875	0.0146891	-2.7932
		221019_s_at	COLEC12	-1.49322	5.41817	-3.65441	0.000642035	0.00325895	-1.10591
		206631_at	PTGER2	-1.49258	4.26142	-6.56462	3.55769e-08	8.64473e-07	8.43983
		225031_at	CHD6	1.49218	6.15073	7.51921	1.24769e-09	5.22241e-08	11.749
		205190_at	PLS1	-1.49207	10.4576	-4.36536	6.8088e-05	0.000498212	1.04589
		223575_at	KIAA1549	1.49206	4.82209	5.11883	5.4781e-06	5.94865e-05	3.49416
		219316_s_at	FLVCR2	-1.49155	5.84869	-7.45411	1.56634e-09	6.34333e-08	11.5241
		207749_s_at	PPP2R3A	-1.49069	5.93545	-11.329	4.1444e-15	9.69272e-13	24.2296
		203126_at	IMPA2	-1.49025	8.07718	-6.70228	2.19205e-08	5.7806e-07	8.9175
		224311_s_at	CAB39	-1.48788	6.66069	-5.11192	5.60895e-06	6.05909e-05	3.47112
		228771_at	GRK3	1.48752	6.20007	5.06121	6.66746e-06	7.02807e-05	3.30243
		221586_s_at	E2F5	1.4868	6.60509	4.61133	3.03006e-05	0.000251408	1.82961
		219739_at	RNF186	-1.48666	7.31567	-3.59544	0.00076745	0.00379466	-1.27537
		220066_at	NOD2	1.48611	4.91698	5.93839	3.20703e-07	5.36704e-06	6.27487
		235512_at	CDKL1	-1.48575	4.70498	-12.427	1.51269e-16	5.24118e-14	27.4939
		239294_at	PIK3CG	-1.48548	5.28568	-4.55553	3.64562e-05	0.000295119	1.65032
		208116_s_at	MAN1A1	-1.48519	6.59538	-3.61764	0.000717715	0.00358283	-1.21178
		214274_s_at	ACAA1	-1.48493	9.38071	-5.13542	5.17635e-06	5.67699e-05	3.54947
		205125_at	PLCD1	-1.48342	7.51889	-9.73851	6.58861e-13	7.33767e-11	19.2184
		226930_at	FNDC1	1.48283	5.02272	2.91048	0.00547538	0.019637	-3.11731
		204724_s_at	COL9A3	1.48255	6.12485	2.7013	0.00954144	0.0308912	-3.62714
		225915_at	CAB39L	1.48176	5.27808	3.45553	0.00116561	0.00537688	-1.67107
		222932_at	EHF	-1.47836	5.85124	-5.21642	3.92297e-06	4.45381e-05	3.82027
		238880_at	GTF3A	1.47698	6.84353	5.42063	1.94255e-06	2.44254e-05	4.50773
		200704_at	LITAF	-1.47698	9.51619	-7.76957	5.21429e-10	2.46986e-08	12.612
		221563_at	DUSP10	1.47647	6.06037	5.70737	7.1839e-07	1.05008e-05	5.48279
		222922_at	KCNE3	1.47558	5.51089	5.12001	5.45606e-06	5.93161e-05	3.49809
		211725_s_at	BID	1.4743	7.86881	10.5258	5.15029e-14	8.3793e-12	21.7398
		214662_at	WDR43	1.4741	7.85572	7.36655	2.12762e-09	8.12403e-08	11.2213
		213256_at	MARCHF3	-1.47338	6.45941	-4.05602	0.000184298	0.0011557	0.0867823
		205042_at	GNE	-1.47327	8.31483	-2.91116	0.00546538	0.0196083	-3.11562
		226254_s_at	CFAP97	1.47277	9.35245	8.74123	1.84552e-11	1.34882e-09	15.9192
		235911_at	MELTF	1.47167	7.45076	2.89632	0.00568925	0.02026	-3.15267
		203633_at	CPT1A	-1.47163	9.36598	-9.1635	4.44116e-12	4.02164e-10	17.3295
		226017_at	CMTM7	1.47134	7.17326	6.54899	3.75891e-08	9.03335e-07	8.38558
		227212_s_at	PHF19	1.47074	6.6615	5.22421	3.81959e-06	4.34435e-05	3.84637
		221530_s_at	BHLHE41	-1.4706	6.58126	-3.38517	0.00143387	0.00644899	-1.86651
		200660_at	S100A11	1.47051	10.2812	5.26422	3.32957e-06	3.86453e-05	3.98057
		1554020_at	BICD1	1.47043	4.64989	5.5421	1.27584e-06	1.70021e-05	4.91953
		226950_at	ACVRL1	-1.47005	7.336	-6.09514	1.852e-07	3.39049e-06	6.81481
		214156_at	MYRIP	1.46897	6.14802	3.81796	0.000388805	0.00215734	-0.628065
		219555_s_at	CENPN	1.46827	7.11009	4.88705	1.20349e-05	0.000115949	2.72689
		222825_at	OTUD6B	1.46649	6.28668	5.2988	2.95635e-06	3.52763e-05	4.09681
		228504_at	SCN7A	-1.4658	3.61145	-4.25504	9.74177e-05	0.000674819	0.700208
		218717_s_at	P3H2	-1.46526	6.15693	-3.81336	0.000394376	0.00218114	-0.64165
		212510_at	GPD1L	-1.46347	8.74118	-5.93428	3.25356e-07	5.44005e-06	6.26071
		228400_at	SHROOM3	-1.46298	8.03747	-6.92288	1.00907e-08	2.98728e-07	9.68326
		205549_at	PCP4	1.46163	4.43888	2.80743	0.0072192	0.0246121	-3.37187
		209420_s_at	SMPD1	-1.46157	6.8541	-7.04775	6.50686e-09	2.08108e-07	10.1166
		227417_at	2020-03-02	-1.46081	6.08943	-3.00937	0.00417838	0.0156826	-2.86709
		208244_at	BMP3	-1.46028	4.48537	-11.8071	9.61923e-16	2.6467e-13	25.6709
		210372_s_at	TPD52L1	1.46023	6.23655	3.80339	0.000406724	0.00223938	-0.671079
		204244_s_at	DBF4	1.45938	7.40078	5.34393	2.531e-06	3.07018e-05	4.24876
		209406_at	BAG2	1.45888	5.2088	3.09675	0.00327736	0.0128337	-2.64127
		205442_at	MFAP3L	1.4584	5.96787	2.96043	0.00477939	0.017551	-2.99163
		219614_s_at	SLC6A20	1.4584	4.24737	3.54993	0.000879967	0.00424225	-1.4051
		205220_at	HCAR3	1.45767	5.02214	3.49661	0.00103183	0.00486284	-1.55582
		201281_at	ADRM1	1.45727	8.73818	7.23814	3.33608e-09	1.19346e-07	10.7767
		216560_x_at	IGLC1	-1.45725	7.33131	-2.76359	0.00810648	0.027012	-3.47816
		223307_at	CDCA3	1.45681	7.48116	4.7804	1.72321e-05	0.000157198	2.37766
		49452_at	ACACB	-1.4552	6.54514	-3.63845	0.00067389	0.00339485	-1.15193
		209431_s_at	PATZ1	1.45451	6.82492	8.90116	1.07368e-11	8.51209e-10	16.4555
		221538_s_at	PLXNA1	1.45428	7.26486	6.54678	3.78825e-08	9.0637e-07	8.37791
		204669_s_at	RNF24	1.45407	5.82247	5.47357	1.61768e-06	2.09314e-05	4.68695
		205768_s_at	SLC27A2	-1.45398	7.50895	-3.25722	0.00207865	0.00880098	-2.21563
		219077_s_at	WWOX	1.45379	6.87395	6.2103	1.23634e-07	2.44265e-06	7.2125
		212561_at	DENND5A	1.45328	7.1066	7.56545	1.06169e-09	4.51459e-08	11.9086
		232146_at	NDUFC1	-1.45103	4.87314	-8.44961	4.98739e-11	3.17395e-09	14.9349
		202771_at	PIEZO1	1.45054	8.41105	7.64063	8.16847e-10	3.60137e-08	12.1679
		203957_at	E2F6	1.44903	6.50798	10.6113	3.92295e-14	6.67258e-12	22.0089
		218898_at	TLCD3A	1.44848	6.80747	6.52546	4.0833e-08	9.60987e-07	8.30396
		205047_s_at	ASNS	1.4481	7.88528	3.28897	0.00189693	0.0081571	-2.12977
		200821_at	LAMP2	1.44767	9.19923	8.79516	1.53698e-11	1.14114e-09	16.1003
		225283_at	ARRDC4	-1.44762	7.90533	-4.83942	1.41313e-05	0.000132796	2.5706
		206030_at	ASPA	-1.4472	4.25565	-3.22214	0.0022985	0.00956388	-2.30985
		201925_s_at	CD55	1.44698	8.35776	3.95688	0.000252067	0.00151354	-0.21356
		203245_s_at	BRD3OS	1.44557	5.28947	6.23377	1.13852e-07	2.27276e-06	7.29365
		212992_at	AHNAK2	1.44443	5.52195	2.67987	0.0100869	0.0323215	-3.67782
		230085_at	PDK3	1.44342	6.16913	4.68346	2.38341e-05	0.0002055	2.06255
		229127_at	JAM2	-1.44212	4.30457	-6.12967	1.64075e-07	3.07908e-06	6.93397
		210108_at	CACNA1D	1.4421	5.00702	4.28946	8.71464e-05	0.000614128	0.807657
		209925_at	OCLN	-1.44206	6.84186	-4.25339	9.79389e-05	0.000677763	0.695064
		1554835_a_at	B3GNT5	-1.44183	6.17585	-7.307	2.62086e-09	9.80726e-08	11.0151
		34210_at	CD52	-1.44172	6.64413	-3.79591	0.000416233	0.00228178	-0.693133
		227165_at	SKA3	1.44146	6.98072	5.7051	7.24098e-07	1.0564e-05	5.47503
		219032_x_at	OPN3	-1.43848	8.49193	-7.09048	5.60029e-09	1.84079e-07	10.2648
		226473_at	CBX2	1.43731	5.8406	5.2939	3.00665e-06	3.57171e-05	4.08031
		229242_at	TNFSF15	1.43707	6.81741	3.95978	0.000249776	0.00150123	-0.204813
		218433_at	PANK3	-1.43691	6.49345	-8.74536	1.81979e-11	1.33522e-09	15.9331
		238935_at	RPS27L	-1.43543	5.51697	-4.60726	3.07129e-05	0.000253816	1.8165
		226733_at	PFKFB2	-1.43467	7.46336	-4.16368	0.000130726	0.000860316	0.416933
		200730_s_at	PTP4A1	-1.434	8.42512	-3.89592	0.000305105	0.00176844	-0.396377
		204617_s_at	ACD	1.43373	7.17379	7.17761	4.12504e-09	1.41681e-07	10.5669
		206539_s_at	CYP4F12	-1.4334	7.55476	-6.98001	8.25497e-09	2.4992e-07	9.88154
		203814_s_at	NQO2	1.43318	7.53139	5.53592	1.30349e-06	1.7309e-05	4.89852
		211547_s_at	PAFAH1B1	-1.43244	5.92148	-6.42671	5.77884e-08	1.29488e-06	7.96162
		218670_at	PUS1	1.43224	6.80159	8.08555	1.74413e-10	9.7411e-09	13.6957
		220651_s_at	MCM10	1.43032	4.91026	4.04326	0.00019191	0.00119493	0.0479244
		201072_s_at	SMARCC1	1.4303	7.27286	3.92281	0.000280501	0.00165505	-0.315916
		218460_at	DNAAF5	1.43028	8.46608	6.07525	1.98578e-07	3.60019e-06	6.74619
		204641_at	NEK2	1.42962	6.88954	3.60703	0.000741099	0.00368383	-1.24221
		212509_s_at	MXRA7	1.42947	9.75174	4.72864	2.04954e-05	0.000181395	2.20912
		219267_at	GLTP	-1.42894	6.88883	-6.56106	3.60253e-08	8.731e-07	8.42748
		211767_at	GINS4	1.42814	5.40493	4.42306	5.63842e-05	0.000424868	1.22819
		203225_s_at	RFK	-1.42803	8.38218	-8.90978	1.04287e-11	8.30305e-10	16.4843
		205799_s_at	SLC3A1	-1.42783	8.09038	-3.21106	0.00237236	0.00980276	-2.33947
		225327_at	FAM214A	-1.42618	7.00889	-4.05946	0.000182296	0.00114609	0.0972678
		223433_at	YAE1	1.42577	8.10202	5.88262	3.89764e-07	6.28663e-06	6.08321
		223057_s_at	XPO5	1.4248	6.83932	5.39043	2.15608e-06	2.66801e-05	4.40564
		235033_at	NPEPL1	1.4248	4.78781	6.29705	9.11591e-08	1.8972e-06	7.51255
		201739_at	SGK1	-1.42452	9.11136	-4.09024	0.0001653	0.00105375	0.191282
		202422_s_at	ACSL4	1.42366	5.43594	5.0509	6.9057e-06	7.23841e-05	3.26818
		225676_s_at	DCAF13	1.42334	9.00392	6.10022	1.8193e-07	3.34904e-06	6.83233
		222716_s_at	SNX24	-1.42268	6.10625	-6.47586	4.86151e-08	1.12187e-06	8.13199
		200844_s_at	PRDX6	-1.42211	10.8462	-9.04968	6.50783e-12	5.61113e-10	16.9512
		1552870_s_at	AXDND1	-1.42195	3.55684	-3.34809	0.00159796	0.00707415	-1.96854
		203022_at	RNASEH2A	1.41917	7.66307	5.74788	6.23844e-07	9.30791e-06	5.62129
		213110_s_at	COL4A5	-1.4185	4.48704	-4.05814	0.000183066	0.00114977	0.0932197
		209591_s_at	BMP7	1.41585	5.05693	2.55076	0.0140239	0.0423225	-3.97676
		224826_at	GPCPD1	1.41525	7.79749	4.44672	5.21756e-05	0.000398614	1.30321
		205049_s_at	CD79A	-1.41512	5.7827	-7.46802	1.49198e-09	6.09398e-08	11.5721
		221823_at	C5orf30	-1.41503	7.4503	-4.69734	2.27553e-05	0.000198131	2.10753
		205382_s_at	CFD	-1.41483	7.03705	-3.85529	0.000346287	0.00196467	-0.517439
		205992_s_at	IL15	-1.41483	5.25238	-4.97425	8.96e-06	9.04216e-05	3.01427
		222506_at	LMBR1	1.41472	4.98813	5.41671	1.96905e-06	2.47254e-05	4.49447
		215946_x_at	IGLL3P	-1.41447	8.87885	-3.34817	0.00159759	0.00707415	-1.96832
		204118_at	CD48	-1.41445	7.22399	-4.06007	0.000181944	0.00114465	0.0991239
		213143_at	C2orf72	-1.41431	6.98152	-3.9224	0.000280857	0.00165559	-0.317129
		205051_s_at	KIT	-1.41401	5.78552	-3.7419	0.000491542	0.0026142	-0.851713
		213864_s_at	NAP1L1	1.413	10.2318	7.0161	7.27196e-09	2.26764e-07	10.0068
		208608_s_at	SNTB1	1.4129	5.08253	4.05794	0.00018318	0.0011501	0.0926262
		236641_at	KIF14	1.41278	4.58047	4.92722	1.05073e-05	0.00010336	2.85907
		227245_at	NAA25	1.41267	6.31471	5.73348	6.55934e-07	9.71254e-06	5.57205
		225056_at	SIPA1L2	-1.41259	7.50085	-5.07664	6.3261e-06	6.70982e-05	3.3537
		200675_at	CD81	1.41242	10.2889	9.16295	4.44939e-12	4.02164e-10	17.3277
		206167_s_at	ARHGAP6	1.41092	5.43305	3.19208	0.00250421	0.0102368	-2.39008
		218532_s_at	RETREG1	-1.41043	8.31595	-3.73956	0.000495084	0.00262781	-0.858554
		1560089_at	SLC25A25-AS1	-1.40987	7.85182	-6.55463	3.68497e-08	8.91925e-07	8.40516
		222906_at	FLVCR1	1.40948	6.51789	4.57603	3.40642e-05	0.000277951	1.71609
		227702_at	CYP4X1	1.40875	4.75717	2.81973	0.00698678	0.0239287	-3.34182
		204546_at	KIAA0513	-1.40867	6.55933	-10.2697	1.17039e-13	1.63418e-11	20.928
		209773_s_at	RRM2	1.40799	8.70831	3.71607	0.00053202	0.00278125	-0.927091
		1554539_a_at	RHOF	-1.40744	5.21522	-5.97836	2.7884e-07	4.77319e-06	6.41236
		209101_at	CCN2	1.4074	8.28217	3.72204	0.000522388	0.00274393	-0.909692
		225382_at	ZNF275	1.40724	6.08778	6.11334	1.73749e-07	3.22824e-06	6.8776
		217871_s_at	MIF	1.40688	11.5645	5.66564	8.30709e-07	1.18105e-05	5.34026
		204864_s_at	IL6ST	-1.40608	4.96668	-3.7069	0.000547155	0.00284764	-0.953797
		209865_at	SLC35A3	-1.40602	8.28019	-5.51308	1.41084e-06	1.85631e-05	4.82097
		224806_at	TRIM25	-1.40597	8.48945	-7.2303	3.42907e-09	1.22205e-07	10.7495
		210319_x_at	MSX2	1.40584	4.29313	4.04325	0.000191917	0.00119493	0.0478893
		234932_s_at	CDCP1	-1.40397	5.31504	-7.80438	4.62006e-10	2.24523e-08	12.7317
		1563687_a_at	FRYL	-1.40352	5.13775	-6.13891	1.58839e-07	2.99599e-06	6.96588
		204248_at	GNA11	-1.40246	7.81677	-5.68246	7.83491e-07	1.12503e-05	5.39767
		214040_s_at	GSN	-1.4006	6.22053	-6.73524	1.95208e-08	5.22509e-07	9.03191
		212507_at	TMEM131	-1.39984	8.8091	-10.2554	1.22532e-13	1.68572e-11	20.8827
		218982_s_at	MRPS17	1.39965	8.19917	7.57338	1.03271e-09	4.41144e-08	11.936
		223239_at	GSKIP	-1.39924	9.98806	-6.46047	5.13193e-08	1.17096e-06	8.07863
		205166_at	CAPN5	-1.39756	6.52872	-6.38433	6.70766e-08	1.45592e-06	7.81475
		209606_at	CYTIP	-1.39654	6.17476	-3.78469	0.000430897	0.00234431	-0.726168
		202908_at	WFS1	1.39585	7.00288	6.09074	1.88081e-07	3.43652e-06	6.79962
		212820_at	DMXL2	-1.39582	7.38688	-5.41382	1.98878e-06	2.4923e-05	4.48471
		206261_at	ZNF239	1.39551	6.00218	5.29676	2.97723e-06	3.54576e-05	4.08993
		232591_s_at	TMEM30A	-1.39505	7.51791	-4.36726	6.76684e-05	0.000496306	1.05187
		217820_s_at	ENAH	1.39455	7.4439	4.67246	2.47249e-05	0.000212008	2.02693
		238755_at	RASSF10	1.39419	5.19812	2.62992	0.011471	0.035884	-3.79478
		208689_s_at	RPN2	1.39285	10.9151	6.72804	2.00213e-08	5.34377e-07	9.00692
		214804_at	CENPI	1.39197	4.98074	6.18012	1.37453e-07	2.65402e-06	7.1082
		221463_at	CCL24	1.39192	5.39318	5.9494	3.08589e-07	5.21562e-06	6.31271
		203612_at	BYSL	1.39184	7.18792	8.11058	1.59976e-10	9.0155e-09	13.7812
		1554768_a_at	MAD2L1	1.39159	6.46232	2.86022	0.00627017	0.0218953	-3.24229
		207475_at	FABP2	-1.39101	4.44364	-9.01144	7.40166e-12	6.18292e-10	16.8238
		1553959_a_at	B3GALT6	1.39089	7.4029	7.89685	3.35147e-10	1.69935e-08	13.0493
		40284_at	FOXA2	1.39045	7.60854	3.98585	0.000230099	0.00139687	-0.126171
		225098_at	ABI2	1.39001	7.51931	6.93769	9.57879e-09	2.85536e-07	9.73466
		208683_at	CAPN2	-1.3898	10.9909	-6.54247	3.84612e-08	9.17869e-07	8.36296
		214154_s_at	PKP2	-1.3894	5.43943	-6.8834	1.15932e-08	3.3501e-07	9.54621
		235850_at	FAM162A	-1.38773	4.91586	-7.04656	6.53406e-09	2.08622e-07	10.1125
		228729_at	CCNB1	1.3877	6.70499	3.26288	0.00204508	0.00868245	-2.20036
		225060_at	LRP11	1.38722	8.6594	5.16691	4.64792e-06	5.17635e-05	3.65462
		220177_s_at	TMPRSS3	1.38708	4.7415	3.5851	0.00079175	0.0038973	-1.30495
		204173_at	MYL6B	1.38641	7.39866	6.02758	2.34684e-07	4.12294e-06	6.58188
		207828_s_at	CENPF	1.38634	7.40024	4.29487	8.56328e-05	0.000605285	0.824561
		1557954_at	TXLNG	1.38602	7.26074	5.89904	3.68021e-07	6.01895e-06	6.13961
		203946_s_at	ARG2	1.38534	4.86554	4.36506	6.81542e-05	0.000498306	1.04496
		214845_s_at	CALU	1.38492	6.80016	4.93837	1.01183e-05	0.00010006	2.89581
		202715_at	CAD	1.38419	7.1435	5.80546	5.10321e-07	7.89099e-06	5.81849
		206067_s_at	WT1	1.38385	4.76926	2.98695	0.00444439	0.0164943	-2.92432
		1559263_s_at	ZC3H12D	-1.38348	5.26121	-4.13003	0.000145595	0.00094455	0.313299
		212090_at	GRINA	1.38287	7.39167	7.00624	7.52826e-09	2.32409e-07	9.97256
		218593_at	RBM28	1.38274	7.33893	9.55455	1.20818e-12	1.22853e-10	18.6182
		227249_at	NDE1	1.38242	6.68513	5.28212	3.13086e-06	3.68186e-05	4.04073
		212406_s_at	PCMTD2	1.38195	9.21446	7.06668	6.08832e-09	1.9708e-07	10.1822
		201088_at	KPNA2	1.38086	9.8225	5.18536	4.36355e-06	4.90638e-05	3.71628
		222585_x_at	KRCC1	-1.38075	7.92825	-7.40807	1.83993e-09	7.20192e-08	11.3649
		1555758_a_at	CDKN3	1.38004	7.1563	3.05291	0.00370386	0.0141861	-2.75512
		230831_at	FRMD5	1.37918	4.23009	3.69281	0.000571217	0.00295054	-0.994759
		206726_at	HPGDS	-1.37811	4.32556	-4.84978	1.36466e-05	0.000128954	2.60456
		218755_at	KIF20A	1.37779	6.43723	3.9226	0.000280688	0.00165559	-0.316554
		227969_at	PCBP1-AS1	-1.37757	5.22598	-8.34423	7.15723e-11	4.39055e-09	14.5773
		1554691_a_at	PACSIN2	-1.37693	7.16716	-7.8353	4.14956e-10	2.04311e-08	12.8379
		200990_at	TRIM28	1.37674	9.27637	6.26291	1.02776e-07	2.09985e-06	7.39442
		209685_s_at	PRKCB	-1.37634	5.515	-4.33076	7.62096e-05	0.000548062	0.937073
		235099_at	CMTM8	1.37544	7.21408	6.26585	1.0172e-07	2.08453e-06	7.4046
		235016_at	REEP3	-1.37491	4.77656	-4.65383	2.63075e-05	0.000223327	1.96671
		1558014_s_at	FAR1	-1.37453	5.67337	-4.55195	3.68903e-05	0.000297893	1.63885
		228088_at	SESTD1	1.37366	5.03096	4.73794	1.98674e-05	0.000177347	2.23936
		225777_at	SAPCD2	1.37024	7.09616	4.09494	0.000162844	0.00104093	0.205663
		203535_at	S100A9	1.36976	7.03827	4.17068	0.000127825	0.000845388	0.43853
		213913_s_at	TBC1D30	1.36831	4.83913	5.23326	3.70283e-06	4.22697e-05	3.87671
		236129_at	GALNT5	-1.36816	5.91701	-4.00448	0.000216964	0.00132877	-0.0698114
		229964_at	C9orf152	-1.36775	7.48283	-2.71705	0.00915809	0.0298256	-3.58971
		204636_at	COL17A1	-1.36713	6.05008	-4.20505	0.000114458	0.000768393	0.544874
		32042_at	ENOX2	1.36675	5.73563	7.95308	2.75801e-10	1.43739e-08	13.2422
[truncated: 3,828 more rows]
