# Supplementary material for: Systems Biomedicine of Primary and Metastatic Colorectal Cancer Reveals Potential Therapeutic Targets
Source: Front Oncol. 2021 Jun 24;11:597536. doi: 10.3389/fonc.2021.597536 (PMC8263939; doi:10.3389/fonc.2021.597536)
Supplement: Supplementary File 3 — Contains all DEGs between all pairwise groups of samples. [file DataSheet_3.zip › Supplementary file 3/Validation Results/TCGA/DEGsPvsN.txt]

baseMean	log2FoldChange	lfcSE	stat	pvalue	padj
TSPAN6	3275.47125635991	0.744117327897882	0.634503766176664	1.17275478502156	0.240894154779271	0.594197627057614
TNMD	7.35493460813142	2.25219384820277	1.08912193529618	2.06789871291161	0.0386495484827157	0.261048235407256
DPM1	1034.7826099993	1.337065552171	0.416464301114336	3.21051660032662	0.00132496615354007	0.0500876409804082
SCYL3	419.580011446991	0.238123221328088	0.462690029715343	0.514649562417818	0.60679792465996	0.851365288947674
C1orf112	276.372976590714	0.701921516436169	0.446592994452324	1.57172531847922	0.116014267799741	0.429037250081863
FGR	110.445931370549	-1.04597821106394	0.697793591478821	-1.49897938851405	0.133878979254193	0.457267881025996
CFH	533.425984071849	-1.4297949931308	0.799682123948967	-1.78795417617969	0.0737834011830349	0.347381104618883
FUCA2	2194.52787938949	0.102347414619943	0.296193228001936	0.345542723276826	0.729686397301132	0.906490209488201
GCLC	1168.83960909504	0.74382293989167	0.428341395957339	1.73651892371792	0.0824721212906372	0.367657278455697
NFYA	662.802160370966	-0.00592101092582392	0.27319339363039	-0.0216733312879249	0.982708537324069	0.995599561268397
STPG1	237.119077617406	0.2148549887267	0.297038105732209	0.723324666365869	0.469480441925974	0.775120769973122
NIPAL3	1099.83494822532	-0.0466013937962703	0.352391820643987	-0.132243119920058	0.894791995833441	0.968530320414401
LAS1L	2047.98501339443	-0.579223880484863	0.354496197153976	-1.63393538530196	0.102272418749289	0.404729629270602
ENPP4	573.914134287243	1.39819615004469	0.349134371055965	4.00475079498995	6.20828944996276e-05	0.0107167529092175
SEMA3F	1506.59222561466	0.155934600856705	0.570919573818887	0.273128839870837	0.784754178240937	0.930233759803094
CFTR	4328.5121234487	0.197098553102921	0.837903300264089	0.235228281164186	0.814031556552352	0.940528012711201
ANKIB1	1142.57766313109	0.78489023287907	0.332333769289767	2.36175286837828	0.0181887627195908	0.181868788498114
CYP51A1	242.603952461196	-0.0908851595497403	0.520170783879127	-0.174721769015884	0.861298261687672	0.9570275809567
KRIT1	648.263183727952	0.834167141874955	0.367093194972474	2.27235795514407	0.0230648990010337	0.207194490345236
RAD52	189.636342713271	-0.0908382153557314	0.425480540347164	-0.213495581446836	0.830940435173256	0.946087588503613
MYH16	8.06504396688842	-1.09663698935205	0.863769634512316	-1.26959428247465	0.204229187082457	0.553206805974515
BAD	776.095735879358	-0.150244170854421	0.361501604643999	-0.415611352548154	0.677694418119566	0.883567373179849
LAP3	4429.01023429568	-0.830893115021001	0.65796422098673	-1.26282416052188	0.206652379868405	0.555905405218572
CD99	4265.11624021815	0.251839992284869	0.500257792694873	0.50342042835198	0.614668711981985	0.854698246262525
HS3ST1	642.348635220525	-1.07903592772659	0.592127388459915	-1.82230369470511	0.0684089179108233	0.336368682169779
AOC1	6216.95346222457	-0.245690911820724	0.843492429922832	-0.291278146791669	0.770838599524053	0.925343215041852
WNT16	26.6548192549047	1.12971287662904	1.99113888237592	0.567370205377643	NA	NA
HECW1	16.2539599011786	-1.6743592751958	0.736310091776501	-2.27398659056277	0.0229667927786425	0.206444522797965
MAD1L1	955.163577904933	-0.259275965012187	0.348307835906068	-0.744387401844465	0.456642138392232	0.766748970178034
LASP1	8854.03228977213	-0.493787142101168	0.40964289898009	-1.20540876780868	0.228045538386681	0.578862989880429
SNX11	551.297885263969	0.166645998177376	0.389048191849575	0.428342816310555	0.668401550739298	0.879705441624866
TMEM176A	8722.69105935874	0.967817738813443	0.67840294840721	1.42661192892179	0.153691783877936	0.48488251031294
M6PR	2016.9495027697	-0.178966504283056	0.344467299750219	-0.519545699730653	0.603380252971771	0.849191721391897
KLHL13	134.820295972789	-1.64735237852768	0.832675656386171	-1.97838421946575	0.0478853785941817	0.286777571307835
CYP26B1	54.2933531177857	-0.991758496063406	0.754933165579934	-1.31370370422333	0.188945933927299	0.533357908226358
ICA1	2228.66330120954	0.548040083749527	0.330633778462164	1.65754414536396	0.0974095114571117	0.396957122670729
DBNDD1	968.44216449087	0.0960698523808497	0.727977498502407	0.131968161898526	0.895009474580508	0.968610278195597
ALS2	465.157942139748	-0.01701844095142	0.326036348940383	-0.0521979865334949	0.958370937261889	0.988273094702415
CASP10	1064.97245765314	-0.818868387472289	0.528821764009356	-1.54847709228889	0.121507472879821	0.438288420129775
CFLAR	2020.01378255453	-0.239773821276308	0.416756449407873	-0.575333199083009	0.565065972740357	0.829112683461572
TFPI	307.352948950048	-0.524580170847769	0.67084590366483	-0.781968210556237	0.434233256204526	0.752416378964101
NDUFAF7	305.115215144591	0.451049649093447	0.235236886345627	1.91742739032318	0.0551836572746082	0.306534654106846
RBM5	1873.98031416233	0.045518601125609	0.275655350279639	0.165128669113197	0.868842708065287	0.959475652077874
MTMR7	18.7609012724721	0.551225202152621	0.467489035095459	1.17911899696228	0.238350795086728	0.591526626161253
SLC7A2	167.37513127008	-1.27326049184513	0.907410189750682	-1.4031807293182	0.160562952562551	0.49416892347381
ARF5	6294.0869073494	0.36963389654088	0.493393601875205	0.749166375761743	0.453756932605189	0.76513144806882
SARM1	201.822032158217	-0.768080438380233	0.515759944257896	-1.48922080307223	0.136429234485006	0.461569241183895
POLDIP2	4289.64649656893	-0.396786634349552	0.413833965454007	-0.958806351030773	0.33765630913976	0.680955506253444
PLXND1	1941.33192663858	-1.02980217150073	0.464973641450597	-2.21475386924732	0.026776963136511	0.221797342016197
AK2	3612.57337297846	0.655368048873498	0.28797217397496	2.27580338692891	0.0228577799458534	0.206040156486712
CD38	115.151618315387	-0.325144662905919	1.10355838009325	-0.294632951705233	0.768274287149719	0.924291966552502
FKBP4	7390.54665299074	0.197096002812048	0.377579985774781	0.521998014295206	0.60167171315053	0.848066366478597
KDM1A	3343.10024282808	0.000944511402639524	0.345778090565599	0.00273155364209039	0.997820538232272	0.999127805358856
RBM6	1448.31297250094	-0.143333951212472	0.363971140834481	-0.393805813515459	0.693724411980894	0.889932592103503
CAMKK1	478.123250404588	-0.464862774303735	0.47177942280396	-0.985339232349057	0.32445746786514	0.671744844243195
RECQL	340.198198249474	-0.0883799370675935	0.489515528827794	-0.18054572707679	0.856724159143643	0.955321220709315
VPS50	492.090211734967	0.807210288349589	0.393310330236329	2.05234957308281	0.0401357014889661	0.264524127888707
HSPB6	140.039549306552	-2.93998391696704	0.916187839500004	-3.20893138962801	0.00133229280195911	0.0500876409804082
ARHGAP33	290.009468233506	0.0388927684667538	0.5898093553513	0.0659412539219365	0.947424596158088	0.984521556324552
NDUFAB1	2197.05386106186	0.256967216501521	0.341584989961464	0.75227900538168	0.451883290665809	0.764423217995509
PDK4	392.632820802182	1.61742947219185	0.938907169532266	1.72267240540681	0.0849477831804809	0.37156057531507
SLC22A16	0.949080800992941	0.0426192824801326	2.22717943046559	0.0191359896275726	0.984732621109815	NA
ZMYND10	26.6210546132165	0.434829632249419	0.819223719333252	0.530782522512064	0.595569492745136	0.845098535013088
ABCB5	1.48745071512844	-2.60262699097441	1.97795278630332	-1.31581856199843	0.188234947593894	NA
ARX	47.430661466866	0.214975289226987	2.88877160398048	0.0744175444437245	0.940678149062821	0.982373089517549
SLC25A13	970.867696004807	0.704839851580187	0.434735357133825	1.62130786009019	0.104951630163179	0.4103779770007
ST7	867.496728057922	0.579688010520719	0.320542430166325	1.80845952350186	0.0705350110286507	0.340642723187957
CDC27	928.603751086534	0.640522330868551	0.397886344282738	1.60981229959829	0.107438839274982	0.415430782127358
SLC4A1	4.5229790581882	-3.54033473551499	1.63606169075769	-2.16393718862484	0.0304691703238259	0.236644706601943
CALCR	0.513446232281096	-0.651516550662464	2.88605252006663	-0.22574660236863	0.821398510074502	NA
HCCS	1254.94315705048	0.262263426147397	0.363141074196544	0.722208102533318	0.470166542510024	0.775630177954848
DVL2	984.906115251228	-0.269899451636146	0.314274107325187	-0.858802699125559	0.390449378191017	0.722314515101289
PRSS22	1066.59587842643	0.190567913062671	0.606633195664638	0.314140265360653	0.75341450897321	0.917382060872469
UPF1	4664.10591775702	-0.309149135845543	0.318081626265917	-0.971917615848373	0.331091535346956	0.676061645250333
SKAP2	906.703879054063	0.483305208048028	0.467695928180766	1.03337484661878	0.301428512975811	0.652494439054168
SLC25A5	24697.3174360539	0.354630693077438	0.473595600041537	0.748804872862701	0.453974822305594	0.76513144806882
MCUB	495.734609168348	0.380362992986542	0.678640418416936	0.560477953661845	0.57515347316821	0.834893251461849
HOXA11	472.440412477555	-0.520684038354608	0.454500608141917	-1.14561791343528	0.251953281945784	0.605591182348961
POLR2J	1422.29824804066	0.570539317283274	0.492016330997319	1.15959426819591	0.246214035750942	0.599012747575149
DHX33	779.191094776561	-0.146207400555193	0.285366394521567	-0.512349748821398	0.608406253434346	0.851882862832204
MEOX1	27.4470164802461	-0.841374795281325	0.77573923696319	-1.08461033707033	0.278094274742603	0.631402193877021
THSD7A	25.2756342903819	-0.339219683516531	0.727115510395509	-0.46652791567053	0.640837670631083	0.867327474032311
LIG3	920.537002569212	-0.620203454946999	0.422959904430963	-1.46634101353271	0.142555407369785	0.471919290680813
RPAP3	644.330329103079	0.662436542229557	0.327497506252281	2.02272240118758	0.0431017759940162	0.27207529490113
ACSM3	344.740543541423	-1.17522580234463	0.557387032831252	-2.10845558493721	0.0349916007458634	0.251386053678179
REXO5	184.541038209509	0.875468692921957	0.433215392913059	2.0208623868027	0.0432940124874542	0.272553241965362
CIAPIN1	1793.20820342288	0.184637357420307	0.336437296731616	0.548801691173964	0.583141549582517	0.837913467685613
SPPL2B	2817.84795083048	-0.865131101823963	0.564199002963161	-1.53337935246307	0.125182413078636	0.443002571796609
FAM214B	486.201032604331	-0.771737765086701	0.470655975634743	-1.63970671793959	0.101066161463288	0.402031554202693
COPZ2	138.710321347072	-0.134825955954372	0.624806737768367	-0.215788255478698	0.829152803425893	0.945358193864853
PRKAR2B	238.977174491011	0.967146157738732	0.981239840417303	0.985636862571156	0.32431134217365	0.671744844243195
MSL3	816.506778703238	0.190471405528994	0.308324656411418	0.617762483694575	0.536731916932233	0.812865311171665
CREBBP	2372.2473758782	-0.66939838066629	0.354104538432805	-1.89039763124447	0.0587047999902592	0.314416720724528
TSPOAP1	751.3097071825	-2.04501228696205	0.845459904551037	-2.41881640507601	0.0155710970307365	0.169473924165423
MPO	32.4911857233533	-2.71538873821425	1.31736080461922	-2.06123389180319	NA	NA
PON1	7.74064782695356	-0.209317796308922	1.38911101025809	-0.150684714729913	0.88022443142555	0.963771786062502
GCFC2	337.793710073511	0.853276546919677	0.48670646019061	1.75316462120825	0.0795737538737164	0.361734017531936
WDR54	463.333041205604	-0.21808612337891	0.585770713539111	-0.372306293807822	0.709664813133788	0.898034356533437
CROT	260.871218916874	-0.186257728880268	0.651316654516056	-0.285971082711929	0.774900269713773	0.927126684367212
ABCB4	74.5827656286228	-3.77875389855086	1.03019358938312	-3.66800370094865	NA	NA
KMT2E	1567.17142736604	0.101423156717157	0.328125187915825	0.309098967261163	0.757246244753814	0.918698164654137
RHBDD2	4086.22357392527	-0.155430611672292	0.450228851675561	-0.345225791492138	0.729924630509618	0.90649440594323
SOX8	230.047308509983	0.0470460332540032	0.942935637389497	0.0498931543029273	0.960207532586017	0.988561317369589
IBTK	1354.69661433249	0.516390944279059	0.367952252765968	1.40341835223795	0.16049212353605	0.49416892347381
ZNF195	588.482273030398	0.236643425144489	0.35900741832011	0.659160265411244	0.509792859506096	0.799069578578152
MYCBP2	1203.26028545386	0.00575728877458052	0.402338786567319	0.014309554452109	0.988583017061967	0.997468692173519
FBXL3	895.591787630066	1.2232316396972	0.422990950755412	2.89186243231127	0.00382965594137539	0.0862812099370782
ITGAL	311.434874078909	-1.05710500560468	0.789421016379692	-1.33908900785616	0.180541698491393	0.521139051348754
PDK2	764.305828482234	0.347318237427087	0.409065696361799	0.84905246398344	0.395852099751206	0.726142849145529
ITGA3	4121.75535926126	-0.783102590937658	0.631887546488259	-1.23930689137614	0.21523186757512	0.565309555731763
ZFX	665.24904691649	0.335054030674343	0.3639241898424	0.920669853849068	0.357222819824589	0.697230481179809
LAMP2	3800.81647943983	0.409992887216208	0.420886430074178	0.974117619197058	0.329998142159223	0.675169223759436
ITGA2B	7.03017795304576	-0.678792551073879	0.816016097886247	-0.831837206192595	0.405500839705874	0.733008293028506
ASB4	9.45011302894665	-0.604697229432942	1.11711211407712	-0.541303976398557	0.588298080149383	0.840649743304047
GDE1	2290.72745131827	-0.0899047506136827	0.415493999952587	-0.216380382445816	0.828691256606001	0.945277539230792
REX1BD	2199.21322927849	-0.370774672268616	0.65861223490283	-0.562963535475952	0.573459714478162	0.833636513111305
CRLF1	98.4549134560818	1.15713803143528	0.992537680125501	1.1658378866674	0.24367999597631	0.597375609421719
OSBPL7	910.88553601448	0.0668640523798703	0.556183981992741	0.120219306101381	0.904309424631985	0.971522622941358
TMEM98	1836.84122258795	0.211876866680465	0.704764113963117	0.300635152219957	0.763692723174077	0.92227820760299
YBX2	535.802693468209	-0.00566185149787085	0.522042675532632	-0.0108455721404273	0.991346655080098	0.997819499188919
MAP3K14	389.671382193309	-0.575413755337222	0.330407719862465	-1.74152636499154	0.0815913559602141	0.366023675854975
ABCC8	10.2350644570285	-1.07962432281745	1.08612840917647	-0.994011678265607	0.320217181977944	0.668894359933881
TMEM132A	1692.19516089715	-0.437592875791639	0.642768621043735	-0.680793774719542	0.496001989687703	0.791798794286082
AP2B1	8921.56600345163	-0.381372571355796	0.444393144555984	-0.858187341609072	0.390789024639686	0.722651181602396
TAC1	21.8459746291763	-1.21292498562146	1.17266441009653	-1.03433256367149	0.300980718534646	0.652079860128697
ZNF263	949.846296619666	-0.332071802042146	0.297902951175003	-1.11469792673209	0.264979889777051	0.617454949531174
CX3CL1	2212.29250772604	-2.98871715412186	0.886685226970069	-3.37066307548028	0.000749875085573214	0.0368074250629758
SPATA20	1855.17034271427	-0.470463058163758	0.440308603383753	-1.06848481848474	0.285301874912102	0.637039058523365
CACNA1G	3.2484269106015	-0.14264838847131	0.870756494495009	-0.16382121680762	0.869871888728778	0.960033076194468
TNFRSF12A	1699.05368230835	-0.32741572389845	0.486060101822084	-0.673611602085983	0.500558275039093	0.794866286245153
DLX6	27.2848447774325	2.66781349623544	1.40329583672685	1.90110554482799	0.0572881894809543	0.310882620151283
MAP3K9	406.277589610402	-0.474432174157746	0.33863846612889	-1.40099906422672	0.161214352936723	0.494806112891521
RALA	2290.65195993201	0.843555595797273	0.304513075023189	2.77017857355726	0.00560255670295106	0.103416983576079
BAIAP2L1	3256.95088824059	-0.070345494706803	0.344306981147454	-0.20431039322051	0.838110948657084	0.948549015045192
KDM7A	1258.58073596207	0.118531482288696	0.436856408022341	0.271328244503247	0.786138584982833	0.930684256709383
ETV1	254.166496541438	-0.304199170980917	0.727484584463473	-0.418152050885404	0.675835950611561	0.88276556179191
AGK	962.727122101955	0.272039752795313	0.487664274730077	0.557842283907075	0.576952086065598	0.835667914509502
ALDH3B1	1171.13559290141	-0.712698919503841	0.496081748282447	-1.43665620025605	0.150815706145659	0.480757743810529
TTC22	906.302317061984	-0.572580942208235	0.356913664089646	-1.60425615440831	0.108657601453905	0.417017353984025
PHTF2	402.884296545049	1.23822446809241	0.432784051738701	2.86106769211542	0.00422216891540504	0.0894184871360655
CCL26	188.852091887907	3.45061882422396	1.38607407900704	2.48949091284929	0.0127926188770968	0.153894009519617
FARP2	1505.4848824289	-0.436022566298857	0.264517969675208	-1.64836652433947	0.099277481085198	0.399510130219467
USH1C	3739.872591664	-0.161395656588234	0.572854587539858	-0.281739310636147	0.778143409436333	0.928004505830557
GGCT	1409.64298857941	0.953622107865374	0.398950852563354	2.39032477744596	0.016833479509645	0.175497204304657
DBF4	491.954608616856	1.184303397399	0.373266320405265	3.1728107591201	0.00150970894394262	0.0527715982236016
TBXA2R	46.7232326482968	-0.95749842874706	0.46608006581604	-2.05436468747192	0.0399404081597181	0.264322730781991
IFRD1	959.52175279707	0.562669799114813	0.469073492371448	1.19953441894612	0.230320209654	0.581008827121946
COX10	625.36406859597	-0.187608545644702	0.239334562442871	-0.783875691541558	0.433113054554561	0.751404045256022
GTF2IRD1	1926.34846862048	-0.0720108647454896	0.478441207380212	-0.150511418403523	0.880361142773774	0.963805557416336
PAF1	1764.40922531476	-0.233505110753995	0.4428619948428	-0.527263828174917	0.598010389537606	0.846290429055133
VPS41	1348.88692178841	0.278949373797217	0.299704259195344	0.930748780635114	0.351983530001881	0.692841728809587
ARHGAP44	432.570993786824	0.0696760320034885	0.716897413516226	0.0971910773980097	0.922574653704609	0.97622600655381
ELAC2	2539.92342500513	-0.475793745588186	0.338284428029448	-1.40649023769657	0.159578601450138	0.493061871787368
SCIN	470.908289106977	1.16928436640404	0.691031684469606	1.69208502689932	0.0906297629108674	0.382943583275515
ARSD	4329.6865393968	-0.0550249566544812	0.431790504780507	-0.127434383214268	0.898596604199528	0.969698148143861
PNPLA4	905.8444899263	0.42641280934347	0.485726441101898	0.877886755302281	0.380005177534883	0.714563689895162
MYH13	1.07055380609357	-0.701946132228943	1.64347909040739	-0.427109864875093	0.669299308070685	NA
ADIPOR2	2322.64726040497	-0.285893831653478	0.328361129111378	-0.870668926091139	0.383934949927755	0.717403680573152
CDKL3	12.550329293428	0.259944366461588	0.592162163306569	0.438974967617125	0.660679674595675	0.87551338966907
UPP2	1.83783339791591	2.82471181485365	1.50158486019301	1.88115363289596	0.0599510230125019	NA
PRSS21	184.390556778148	-3.39221246848332	1.36165510474949	-2.4912420602333	NA	NA
MARK4	733.357825936307	-0.395154829649613	0.401738948882493	-0.983610951212982	0.325306838521503	0.671881381488125
PROM1	3690.12702446441	-1.03911616560264	0.676758182691829	-1.53543199355126	0.124677749978052	0.442952090706188
CCDC124	2360.86849539226	-0.278562717231574	0.507948768566613	-0.54840711203544	0.583412394114322	0.838012270909327
CEACAM21	32.6179634232874	-0.635928244134497	0.674265341947608	-0.94314241674891	0.34560806224194	0.687938192347152
PAFAH1B1	2236.7922072915	0.0139585342906357	0.37468502060704	0.037254049462722	0.970282443254113	0.991963010396612
NOS2	3301.4486704895	-2.43450496152912	0.961941366028229	-2.53082469213376	0.0113794707835994	0.144982358723499
DNAH9	13.574430787938	-1.17464015062685	0.833270066295835	-1.409675203921	0.158635609683311	0.491564171363404
KIAA0100	4040.40838408495	-0.592792210737535	0.416330217760774	-1.42385103326359	0.15448959909052	0.485593149688195
SLC13A2	225.929140140977	-3.15283818425902	1.85453745993804	-1.70006713391724	NA	NA
TRAPPC6A	1103.58746669929	0.0842023181525931	0.543805798510649	0.154838948726186	0.87694828483871	0.962646630040735
MATK	48.1208225982974	-1.25886741971433	0.456979132468582	-2.75475909132651	0.00587353653100187	0.105587641336185
CEACAM7	1383.09178168799	-2.70274313259609	1.21731416975847	-2.22025110669035	0.0264017268594541	0.220486393686133
CD79B	52.1735409876857	-1.29109141067708	0.604736384583801	-2.13496565377929	0.032763815742299	0.24424855380398
SCN4A	9.5916953802928	-3.75102008596104	1.18348274143609	-3.16947594977971	0.00152714096043788	0.0529112824182191
ST7L	257.385890756952	0.890841261545269	0.206535793434291	4.31325363382443	1.60869385727347e-05	0.00463591955167703
TKTL1	4.57538991550188	4.77480427210097	2.10024397709329	2.27345219135409	NA	NA
PAX6	80.8356400288682	-0.505347790450403	0.52464360308689	-0.963221103768434	0.335436576578844	0.679174645614966
RPUSD1	1972.18677617096	-0.358096568186175	0.571688070840522	-0.626384538092049	0.531062748718318	0.810370325992878
RHBDF1	2107.64996101775	-0.580886824920663	0.517166691004017	-1.12321005011545	0.261348295226581	0.613796367756001
LUC7L	846.158438389003	-0.342016009759378	0.39176742082109	-0.873007788760381	0.382658832377932	0.716622379782067
CACNA2D2	170.786558298153	-0.910823151084706	0.903607667664235	-1.00798519498968	NA	NA
BAIAP3	205.11582331385	-0.716110704473882	0.632064187855626	-1.1329714896574	0.257226226231292	0.609231086712355
TSR3	1572.89347563908	-0.35762627090527	0.386876960958142	-0.924392783740779	0.355281850485037	0.695365632961489
PIGQ	1842.16423353375	-0.529508327679137	0.402934839952958	-1.31412892402394	0.188802822029595	0.533265782291899
CRAMP1	447.123559403892	0.0266632314188592	0.338653416660271	0.0787330943883761	0.937244921661652	0.981434839032525
TEAD3	1131.82295399116	-0.0141269219573049	0.284972797634955	-0.0495728787959658	0.960462759636045	0.988561317369589
SELE	80.6867468458762	-0.0299006196279877	0.85929860072541	-0.0347965417408407	0.972241978254283	0.992286913305516
DNAJC11	1112.76889436769	-0.160505133819667	0.369932359112739	-0.433876977414544	0.664377778907164	0.877719159234748
FMO3	17.0604132333124	0.995014084784115	0.679525659223055	1.46427742834874	0.143118161840439	0.472379314523713
MYLIP	774.6107126667	0.037223596108478	0.338360779187654	0.110011556888613	0.912400209477211	0.973806168347721
NOX1	4451.47790221246	-0.785032156822275	0.880919973651405	-0.89115036587072	0.372848507828137	0.70876823758449
E2F2	420.922934898177	-0.533531673988655	0.470690251166222	-1.13350908090136	0.257000529910924	0.609231086712355
PSMB1	5606.13907545969	0.362433091369318	0.373072145126206	0.9714825834738	0.331308021926593	0.676061645250333
SYN1	80.889602680321	-2.72615502728202	0.975392404136293	-2.79493157391975	0.00519107012987269	0.099929393885924
JARID2	465.858630994697	-0.357298508448624	0.307014141880235	-1.16378518025402	0.244511079382962	0.59762261814477
CDKL5	136.92936421675	-0.320037117317311	0.536989990197659	-0.595983394773354	0.551186319816439	0.820731609579074
CAMK1G	4.98993747423142	-0.350851496575262	0.85764826839839	-0.409085530167813	0.682476894753878	0.885628327435169
CDK11A	232.287828013804	-0.178121727523557	0.605822403668518	-0.294016408843503	0.768745364812081	0.924422138267723
NADK	2228.79221267524	-0.0360815636757982	0.317583448927503	-0.113612859226914	0.909544693171277	0.97313179229053
TFAP2B	1.21988082323382	1.28093919105917	1.98358698754633	0.645769103700199	0.518428899896491	NA
DLEC1	84.1046949840926	1.90102511082741	0.908100964061089	2.09340721578567	0.0363128188373859	0.254514333308722
CYTH3	866.612640467726	0.0847287908058584	0.457096253762477	0.185363126712227	0.852944227826683	0.954353758593792
ADAM22	114.398878363864	0.279862083138662	0.854157360923956	0.327646983965496	0.743178593037071	0.911818788483178
SYPL1	3522.02064714676	0.85982429711985	0.307837451910626	2.79311140273303	0.00522037100497706	0.100060249381349
CYB561	3427.51582393239	-0.782306613785458	0.555989542807491	-1.40705274749444	0.159411748281419	0.492861815182968
SPAG9	1360.76062333862	0.0363584360566375	0.452689296846595	0.0803165356678588	0.935985507138242	0.980841691822262
CELSR3	898.053424610585	-0.501689351033192	0.666510094326691	-0.752710807088375	0.451623714330441	0.764423217995509
AASS	33.8049548318296	-0.400968692394348	0.60713236883698	-0.660430431608254	0.508977648736248	0.798548041813012
PLEKHG6	1407.15767204988	-0.509464196475999	0.558962797091625	-0.91144562594653	0.362060622746658	0.700959240348188
SS18L2	458.117069033007	0.339958789004442	0.342025361910946	0.993957837234766	0.320243394615123	0.668894359933881
MPND	933.813275895077	-0.321554863792471	0.508347170725662	-0.632549726466371	0.527027725937824	0.808752722388838
MGST1	2362.40768661208	0.72561741851335	0.454912136805117	1.59507157494064	0.110696231058506	0.4200713107857
CRY1	499.553611898253	0.577782962510932	0.430251999741989	1.34289431044461	0.179306199010755	0.519280649542472
PGLYRP1	2.51938875636205	0.229953500412172	1.18063048220449	0.19477177989069	0.845571615551652	0.952081686089999
NFIX	3084.7554081339	-0.245518975256428	0.364233189836402	-0.674070848312051	0.500266272017355	0.794697761254102
ST3GAL1	600.408831496463	-1.23278225011733	0.589937400078333	-2.08968315952446	0.0366462707641695	0.255486192770391
MMP25	295.376886280691	-2.10831449546096	1.06199495889506	-1.98523964525645	NA	NA
IL32	6674.42027072581	-0.563602048295843	0.590602652551655	-0.954282961413806	0.339940430358188	0.683207018773383
PKD1	1831.48139972912	-0.925651297104558	0.46502186224278	-1.99055436370278	0.0465299016869686	0.282337945245754
MAPK8IP2	286.02910577796	0.232705533013052	1.07765627658123	0.215936693424448	NA	NA
MED24	4987.31304689372	-1.51294375823643	0.736464575719718	-2.05433337612728	NA	NA
RHOBTB2	584.005533470104	-0.702477441642421	0.494092773644113	-1.42175210631274	0.155098227672122	0.486300191603335
HEATR5B	653.204831651185	0.237165631791747	0.384387972497744	0.61699545449003	0.537237723901792	0.813256500624903
SEC62	2067.50484211801	0.495634066324955	0.343157861069428	1.44433254357148	0.148645455703518	0.478619925167525
RPS20	22253.2232261552	0.871854336120848	0.373063216544207	2.33701500833314	0.0194384037120738	0.188435451661255
CSDE1	11363.5922482247	0.415159251881682	0.296573244524801	1.39985403115811	0.161557034023528	0.495369733670998
UBE3C	3037.93977528419	0.47826819476804	0.289137678379739	1.65411923291404	0.0981032890207046	0.397630274488518
REV3L	361.279391453469	0.0919820201598409	0.429852552148452	0.213985050687972	0.830558715003922	0.94599030611702
TENM1	3.14454567768097	-2.25001412628912	0.992905435696667	-2.26609105499599	0.0234458088108166	0.208861280153303
PAX7	93.2452854971672	-8.42765217893441	2.86886844227955	-2.93762239311258	NA	NA
MASP2	19.6360621089054	-0.572994182453843	0.604359727011855	-0.948101200069877	0.343077937392463	0.685637283050818
IYD	665.603803634608	0.994756911260204	0.846742904216593	1.17480395325019	0.24007315818809	0.593284594687781
FAM76A	311.584575923782	0.570280353157481	0.472048626156909	1.20809662724857	0.227010096915699	0.57767590681085
TRAF3IP3	76.2403498877967	-0.738953338128794	0.782263505598554	-0.944634810188901	0.344845348927773	0.687483117924361
POMT2	584.139642942631	-0.265281281821449	0.363623792371826	-0.729548746222261	0.465666061075612	0.772462082900956
VTA1	1091.54827167987	0.854875413269202	0.329555371415533	2.59402664140254	0.00948591361272832	0.133887574059494
MLXIPL	1944.60803389272	-0.38812184955869	0.720446697341768	-0.538723893094024	0.59007738474794	0.841448607438199
BAZ1B	3023.02833357364	0.144548206744438	0.24563526841829	0.588466825937583	0.556218994506097	0.824211538443877
RANBP9	977.271964234259	0.459637024195241	0.271752058478673	1.69138378111426	0.0907635279049611	0.383192130229087
ETV7	659.359429242612	-0.416779945791916	0.790494149751727	-0.527239759994194	0.598027101120848	0.846290429055133
SPRTN	278.716589952911	0.523899500055958	0.425410132451074	1.23151627122142	0.218129834863993	0.568858269239578
EEF1AKNMT	1622.99856396923	-0.562948811875398	0.448030042827133	-1.25649790876324	0.208935503653001	0.558317664517713
DYRK4	643.291780567053	0.247026093274899	0.616767421459428	0.400517414960687	0.688775459270352	0.887417051853313
ZNF207	4162.47119259201	0.0168671035369612	0.326591811100671	0.0516458250441619	0.958810904932868	0.988273094702415
UQCRC1	14342.5504199851	0.0307115411051571	0.505851921034347	0.0607125125518141	0.951588166489818	0.986274694380775
STARD3NL	816.727479973193	0.954785852415311	0.398802262085294	2.3941334921794	0.0166596841599009	0.174791440911848
CD9	13226.5868868178	0.598879791575341	0.472147329148732	1.26841719650327	0.204649003723311	0.553644803683578
HHATL	1.50066843110644	-4.27956856150052	2.32402025342713	-1.84145063072907	0.0655555490127531	NA
NCAPD2	3151.95409652263	-0.0455146350278602	0.404899766643105	-0.112409635118359	0.910498616029555	0.973362896755364
IFFO1	155.903079077426	-1.27313529601253	0.335287043112608	-3.79715029901987	0.000146369050266038	0.0154920112286563
GIPR	80.4516365220003	-0.0667751920668364	0.849848448761816	-0.0785730587190273	NA	NA
PHF7	127.120657791103	0.422982935546903	0.393551100846858	1.07478529379466	0.282470866089341	0.634887449564351
SEMA3G	105.836251744121	-0.530563931680672	0.555674842710914	-0.954810063187787	0.339673757468873	0.682884309580279
NISCH	2038.73883100182	-0.565329674057945	0.366614565866335	-1.54202731340484	0.123066956441631	0.440522208931222
STAB1	979.641958516934	-0.506235675228656	0.592970303155493	-0.853728546834001	0.393255413113938	0.724774593297728
FUZ	139.975956855981	-0.516595180548687	0.872750746913942	-0.591916056646614	0.553906801149841	0.822426370086214
SLC6A13	4.48355784383662	-4.13663890344165	1.29874539013809	-3.18510382008118	0.00144702085314924	0.0513586004275837
IDS	1421.27945793747	0.0991744739429414	0.47760451092775	0.207649784861316	0.835502428813293	0.947903638821142
PRSS3	3894.50891891976	0.515174263852952	0.523445885819959	0.984197751494311	0.325018291145815	0.671881381488125
ZNF200	348.648617440184	0.245381437395295	0.274563520974699	0.893714636686594	0.371474592094333	0.707534232400621
CD4	699.90006759304	-0.215714736685865	0.763252283821214	-0.282625733664223	0.777463751644426	0.927721197299319
LRRC23	187.592417821132	-0.4458706596785	0.55142589470894	-0.808577660129372	0.418758119030872	0.742330120143039
BTK	59.0460651640118	-0.280594999185078	0.881394368629781	-0.318353519346047	0.750216791708357	0.915335596480566
HFE	334.872801575331	0.436761765536972	0.488031253095015	0.894946302653979	0.37081579333362	0.707097457992236
SCMH1	1221.6127468287	0.269885639730636	0.389528266526139	0.692852516551646	0.488402110961601	0.787052526042205
FYN	662.724091331053	-0.395512371984596	0.612982650956738	-0.645226045740908	0.518780709853156	0.804547626172269
HIVEP2	507.591670711419	-0.45357598964611	0.423259319321015	-1.07162670481474	0.283887733738938	0.636047050943386
FMO1	13.2147872646947	1.25590362584137	0.637921353609322	1.96874366837783	0.0489825339734323	0.289930952164019
ELOA	1006.85207058532	0.335226216785886	0.384663060620462	0.871480137045564	0.383492046673864	0.716984725575742
LYPLA2	2620.51441601717	-0.343673628514326	0.305095696797231	-1.12644534853185	0.259977060963332	0.612059615659924
CLCN6	322.586077048866	-0.443330624039719	0.36724467966259	-1.20718052184455	0.22736263005427	0.578232863018925
MRC2	942.567171156476	-1.10226488063479	0.360079808549957	-3.06116825898575	0.00220475158430916	0.0647935214457249
NME1-NME2	20.2072229228581	0.789387640342568	0.482511759094922	1.63599668912375	0.101840280327852	0.403537822666761
SLC6A7	144.129672589601	-0.315706288934135	0.988148881798915	-0.319492633902894	0.749352976238478	0.91502921485217
TSPAN9	746.032702900681	-0.967682879759181	0.427838807890074	-2.26179313777401	0.0237101870315161	0.210481053427362
BTBD7	744.585628715885	0.00625859749161278	0.300225915217616	0.0208462933224012	0.983368269019672	0.995847919874533
APBA3	613.86482974902	-0.0822333054997159	0.447618345766135	-0.183712991832287	0.85423861637488	0.954621656742921
MKS1	527.199177611863	-0.752648378154529	0.440305978076665	-1.70937578781517	0.087381362902029	0.376514026983347
ABHD5	278.390511151155	0.269000358005845	0.343963964811221	0.782059708357769	0.434179484323348	0.75239072727654
ANOS1	250.917233311157	-0.864640061509025	0.827552378108372	-1.04481611603296	0.296107964925286	0.648173001942375
AKAP8L	904.113439235332	-0.166417109959282	0.351703385629115	-0.473174603257233	0.63608861523991	0.864839979951989
MBTD1	347.509441384476	0.730674890598215	0.393124460663964	1.85863502200842	0.0630788894192863	0.325999267932817
UTP18	978.646856962183	0.483801484595138	0.278050986439562	1.7399739910662	0.0818635850253334	0.366563566713622
RNF216	1500.07540556617	-0.153709043405182	0.233527929024319	-0.658204113089936	0.510406982205806	0.799394712234726
TTC19	1709.82879928417	0.304079336876717	0.251192337800485	1.21054383879431	0.226070279553809	0.57767590681085
PTBP1	10292.3149380257	-0.183001754701932	0.270995993022142	-0.67529321249772	0.499489495402571	0.793957243942956
DPF1	26.6272269011345	-1.11645839389393	0.902867326514838	-1.23656971639851	0.216246868526617	0.566366831216745
SYT7	2343.02204317608	-0.280533922998351	1.0176487557854	-0.275668713201386	0.782802528053949	0.929638624239585
LARS2	1276.07095477375	-0.318217936332699	0.335911028785425	-0.947328039461221	0.343471647135391	0.685653447147512
PIK3C2A	837.437105538266	0.284392231107253	0.453545552568837	0.627042266199025	0.530631530000707	0.810370325992878
PLAUR	2387.30598035027	-0.79555495315805	0.649059298185384	-1.22570457796727	0.220309866836424	0.570242996482133
ANLN	1432.86527496271	0.657824944242658	0.569678612817616	1.15472992919477	0.248201039317407	0.601758379669934
WIZ	1701.17256557085	-0.442427982433723	0.337031287196094	-1.31272080439318	0.189277044599589	0.53386061144385
RABGAP1	1781.82463429544	0.55013805269631	0.406997223552309	1.35169976810813	0.176471379293752	0.516368279877486
DCN	1939.51241579121	-0.165226885429188	0.600964261564642	-0.274936291550867	0.783365184525032	0.929638624239585
QPCTL	596.956387887363	-0.27164644708499	0.444730302573502	-0.610811643625509	0.541324284132939	0.814166483067559
PPP5C	2417.75162421805	0.132690879365624	0.413310794553811	0.321043827342739	0.748177177982805	0.91475461958536
CEP68	820.394875384795	-0.0157192809158341	0.463453468657933	-0.0339177112242875	0.972942769798959	0.992286913305516
MAP4K3	612.132344128317	0.71387409134861	0.44326342297834	1.61049627454484	0.107289558108158	0.41530122505718
ZBTB32	15.4762235369513	-1.16672591195975	0.793387301445153	-1.47056287620758	0.141409369833699	0.470166243945307
TYROBP	662.239918918298	-0.592442902982573	0.693150900730068	-0.854709850854376	0.392711795688785	0.724140898783216
TMEM159	798.526265419261	0.193370898754189	0.379946493637529	0.508942448456087	0.610792564930459	0.852309055082286
GABRA3	4.51068237650663	-0.0495436541499221	1.61175393687757	-0.0307389689060741	0.975477713142583	0.993608814703074
BRCA1	614.773644721269	0.109869266044148	0.37215683033861	0.295223027195773	0.767823512361696	0.924202753985389
ERCC1	1096.37308824492	-0.030214193165947	0.284615085915632	-0.106158087399848	0.915456924385436	0.974254232572679
CD22	34.7481548374952	-2.07681120237425	0.718742690355799	-2.88950584157755	0.00385847838018014	0.0865267137799283
SEMA3B	1192.6649521339	-0.835404176173684	0.691502589995743	-1.20809985133798	0.227008856919236	0.57767590681085
MBTPS2	635.637561459275	0.220749224906686	0.410917323050065	0.537210802572543	0.591122010206232	0.842144938594113
PRICKLE3	619.986565389005	-1.13685961230464	0.386545616084962	-2.94107490810285	0.00327075427714196	0.0791374982243822
LTF	76.1670614432519	-1.93247058924956	0.977723306265075	-1.97650048522586	0.0480981208428448	0.287249720503382
EXTL3	1382.98294447141	-0.483908754286654	0.414673060099036	-1.16696453386936	0.243224692490649	0.596664194819329
NR1H4	42.3210505773087	0.462975241095708	1.99487899422114	0.232081866838479	NA	NA
ELOVL5	1093.24888448859	1.50380267310513	0.616126727890579	2.44073598016704	0.0146573662313321	0.164787261446779
ALOX5	814.821888302846	-1.09591928886894	0.8354763588762	-1.31172986192339	0.189611297366647	0.534298734611096
KDM5D	321.122746846373	0.025250230408132	2.0306548624149	0.0124345258642839	0.990078939454129	0.997722235234375
CALCOCO1	1937.88299041228	-0.762455136278878	0.435930257361351	-1.74903008773457	0.0802858186776516	0.363979713326078
UBR7	944.886986594484	0.337177959387852	0.343207464571363	0.982431893807901	0.325887120221822	0.672174209385555
MAP4K5	693.055936340455	0.614875101559127	0.404001241952222	1.52196339443888	0.128018253052978	0.448272838220331
EHD3	207.478038121234	-1.54776806126499	0.795292272714223	-1.94616257993136	0.0516352133126219	0.297312871356291
PSMC4	3011.38680367905	-0.338187319835706	0.4146658370077	-0.815565907903396	0.414748454771635	0.739389609131862
MAN2B2	2091.50954873181	-0.344597193911789	0.468115503990729	-0.736137109269113	0.461647261078873	0.769543173371087
SLC7A14	1.27873059281541	-1.39214674769921	1.64810074283784	-0.84469760343782	0.398279697895704	NA
CLDN11	19.8618961028085	-1.23353379319237	0.688080793544246	-1.79271650184936	0.073018266532395	0.346706170314612
SLC25A39	8470.86345011626	0.0764868603701949	0.44488582446916	0.171924696547613	0.863496730630087	0.958018437913332
MVP	11498.9504376652	-0.105902884077058	0.327331316578603	-0.323534225762438	0.746290691654929	0.913721031989434
NUB1	2612.96226781685	0.133357230065668	0.482065029787699	0.276637428200088	0.782058522275413	0.929638624239585
PGM3	949.225496048421	0.464148198979075	0.396164808965722	1.17160380850293	0.241356158305597	0.594565518337202
RWDD2A	192.25601639303	-0.125960753373539	0.431300599197723	-0.292048639876326	0.770249434962064	0.925259872654355
CLK1	1126.08414118916	0.40276058558739	0.388900236776563	1.03563985696103	0.300370190317546	0.652063605682124
POLR3B	430.40305526064	-0.0494860748414389	0.37950206090121	-0.130397381041682	0.896252038526582	0.968969951277857
ANGEL1	1133.1233506638	-0.124687390667378	0.462906937177132	-0.269357360310342	0.787654695451183	0.931058334074998
RNF14	951.937866699619	0.915028226989314	0.29202074224733	3.13343572770704	0.0017277275211844	0.0568295791806276
DNASE1L1	702.273637800684	0.0579240003246743	0.328949976818903	0.176087564695477	0.86022515021429	0.956532319761432
DDX11	1056.55629196164	-0.79544337309043	0.393220347403354	-2.02289474169679	0.0430840008048597	0.27207529490113
HEBP1	900.406646398451	-0.470840186264658	0.354083093210332	-1.32974489687078	0.183602336793813	0.525166350640186
GPRC5A	13544.0347418659	-1.81728387519442	0.682683538408284	-2.66197113736112	0.00776845393926811	0.120670401174086
MAMLD1	90.2108343420655	0.961171865260989	0.793574643396204	1.21119276335183	0.225821535592399	0.57767590681085
CD6	368.501940603108	-0.750098102447916	0.698617371481195	-1.07368945157715	0.282961890667377	0.63498700430099
TACC3	2148.75903604177	-0.187992500869358	0.475291265203145	-0.395531150333696	0.692450937182872	0.889097975802045
UFL1	764.502845611324	1.05264850760884	0.514462711545965	2.04611234980592	0.0407453182147583	0.266123643228826
POLA2	1028.22331228153	0.155673804303469	0.422882994347309	0.368125004751589	0.712780026950557	0.899301494774234
ZC3H3	1258.222003385	-0.648407891322347	0.33050639375737	-1.96186186884588	0.0497785682661172	0.292055855998506
CAPN1	12254.7206935404	-0.0893891573486684	0.406083204770407	-0.22012522630481	0.825773628859644	0.944223775605478
ACPP	206.361972082081	0.038595954845528	0.731514861498969	0.0527616824714127	0.957921791911053	0.988273094702415
MDH1	3514.10023016746	0.72091693935954	0.267608095695292	2.69392799005753	0.0070615419248597	0.115613073428146
SLC30A9	1660.84650720016	0.515182907901221	0.406929173778325	1.26602598461487	0.205503779422674	0.554563217920301
MTMR11	1457.13751820838	0.576482165673991	0.751083230647894	0.76753433194975	0.442763888930947	0.758001887833976
COX15	1303.63024455757	0.119446653245284	0.240274689040003	0.497125409765476	0.619100617064239	0.856654988919811
CCDC88C	1286.89135351395	-0.658067739970086	0.358520057842475	-1.83551164174816	0.0664299157483703	0.332935833481564
YAF2	305.202521098923	0.88315650948452	0.403738932628596	2.18744450463227	0.0287100902779347	0.229728314581999
ZMYND11	1430.99177155335	0.611157805022575	0.305313777928604	2.00173673513513	0.0453130532969569	0.279165422162618
WAS	164.270861455132	-1.030928720958	0.645482863090273	-1.59714344083806	0.11023373676628	0.419387781178983
DPEP1	6535.2208304636	-0.522060645611972	1.343832990102	-0.388486254956687	0.697656223872926	0.891717141370278
BID	1776.6267508256	0.721058620943928	0.509443143799995	1.41538585751782	0.156955393892624	0.489105026675079
MATR3	70.3108369511705	0.529527944921186	0.598573879651307	0.884649268741324	0.37634582510993	0.711981696180925
NPC1L1	30.4980352973989	-1.87506712722637	0.977973596736199	-1.91729831304654	0.0552000441341373	0.306534654106846
XYLT2	1378.85610137123	-0.501363706861381	0.518371151523619	-0.967190603465781	0.333448758690709	0.677779622360269
RGPD5	0.591110902054666	0.834988052204378	1.96693352069479	0.424512594563659	0.671192022167194	NA
STMN4	0.978223082689063	-1.3527332844242	1.71415118738528	-0.789156344189	0.430020633865946	NA
NUDCD3	3409.60635388007	-0.138857624475397	0.315099277245899	-0.440678968511356	0.659445424442762	0.875052081282644
ISL1	19.8582677534544	-2.16179197641996	1.26128965580531	-1.71395362395142	0.0865372434580547	0.374529082233012
CHDH	2100.72527350218	0.146800506693346	0.459248035406425	0.319654076611195	0.749230576110696	0.91502921485217
IL20RA	664.642405443542	0.28948996270172	0.440760686280967	0.656796242751065	0.511311940448618	0.799883569832102
CLCA1	1655.46737820726	-2.43349774434102	1.27129441877912	-1.91418896236327	0.0555960155712351	0.307398553851632
CLCA4	71.2695527393606	-1.10831595163267	1.24544292976868	-0.889897019880724	0.373521184278033	0.709606019604894
GLT8D1	1196.51521045439	0.130571080717351	0.226484777377005	0.576511508762478	0.564269493117809	0.828717162251911
ATP2C1	2778.29266847195	0.505124594205916	0.304589687573224	1.65837720321533	0.0972413549747755	0.39680704355549
IGF1	5.90228877248557	-0.734707683118657	0.938726487015872	-0.782664272587245	0.433824287731509	0.752180257499998
SLC38A5	3054.62136567649	-1.36003199907711	1.02110206912626	-1.33192561272633	0.182884633647414	0.524530081174133
RALBP1	2002.59673997943	-0.101797644769939	0.482488279010485	-0.210984699936569	0.832899210311914	0.946773279760558
RUFY3	369.966683994859	0.289010014305398	0.442057068104738	0.653784398345877	0.513250719422246	0.800472123635277
CNTN1	8.01203400306848	-1.21364172565285	0.877863226906161	-1.38249523212182	0.166819693431955	0.50347266401314
SLC11A1	145.129782835819	-0.818330995466095	0.665867757532155	-1.22896924533334	0.219083337131461	0.56949271690346
WWTR1	442.624267526748	-0.652912103817421	0.650545867348703	-1.0036373092006	0.315553464447817	0.665185936408612
AGPS	1314.12978188382	0.453445895878473	0.26784558752252	1.69293771113682	0.0904673242210912	0.382638137143665
CXorf56	685.04324154884	0.107184989630454	0.361263711964457	0.296694592013159	0.766699686184633	0.924028813745189
ATP1A2	29.4453995246109	-3.97429054063603	0.94529779828735	-4.20427356102646	2.619220030529e-05	0.00620929476633515
TTC27	545.13665136524	0.542426870475979	0.264412436829023	2.05144234885868	0.0402238885167415	0.264524127888707
ZNF582	14.2054213776125	2.17873496190635	0.742240729123553	2.93534816457597	0.00333173622538264	0.0800323868182252
VSIG2	371.903071226709	0.635255911329866	1.15605773638095	0.549501890207093	0.582661067750965	0.837678324358573
PHLDB1	773.609362531838	-0.567155362687969	0.517068799961385	-1.09686634105621	0.272699824400235	0.626149150852626
MARCO	22.655492034637	-0.583864603750671	1.07697753739638	-0.542132573314554	0.587727180704749	0.840393720287884
CYP24A1	44.9711344307235	-4.14329213259116	1.38090074909154	-3.00042717430412	NA	NA
PRDM11	270.359992324151	-0.821506012945642	0.475104753861405	-1.72910501582833	0.083790301628183	0.370139574263084
SYT13	1293.03686509988	-1.07486339941522	0.964608835658101	-1.11429976554372	0.265150607547733	0.617480150830013
SNAI2	81.281189300172	-0.270282072115633	0.468528677457791	-0.576874127710108	0.564024489275758	0.828592013918918
CD74	58268.3525801037	-1.38544382154774	0.879209475739534	-1.57578354166667	0.115075696640141	0.427778504183258
HGF	50.9115340384933	0.680867228408275	0.714478064722613	0.952957497264262	0.340611605989565	0.683844118586517
ZRANB1	261.169153345343	-0.0242025510967576	0.303904994638926	-0.0796385433727835	0.936524739377431	0.980927615704645
NCDN	855.046860543119	-0.098167525939969	0.475836729537697	-0.206305061896639	0.836552624763459	0.948321278741768
ADGRA2	470.202710036296	-0.517344798226638	0.378887052130433	-1.36543277295351	0.172117069178867	0.510481777527736
ZFP64	834.781625691034	0.0579955814621977	0.25280925675818	0.22940450126663	0.81855453794024	0.942267395132066
MNAT1	287.274018834103	0.708256431658082	0.361817600895041	1.95749579320089	0.0502892058992664	0.292817849066054
SAMD4A	357.693567909613	-1.13635748804627	0.586002411024562	-1.93916862229197	0.0524808090072697	0.299438374796798
RUNX3	371.698802072923	0.378793433525449	0.661284011462423	0.572815049146207	0.566769928388643	0.830035935780334
MRE11	580.858028175022	0.519840194916856	0.439369698164536	1.183149855551	0.236749762078671	0.58944737668794
PLEKHB1	1471.46040320422	0.555929532917454	0.745994046084962	0.745219798783943	0.456138855787506	0.766636333096109
SERPINB1	7879.53147792584	0.58164951863111	0.418355305103244	1.39032423286127	0.16443044247052	0.499500154691757
CYP3A43	2.01752662162522	-1.82231319703704	1.82573552707823	-0.998125506136881	0.318218503357874	NA
SLC7A9	26.0053353780732	0.985802053604084	1.45448228525158	0.677768346579463	NA	NA
SPAST	482.992521193103	0.933435743250732	0.459801893839954	2.0300824240964	0.0423481617579287	0.270423513261711
NRXN3	209.769174231718	-0.915500571633434	1.19139053223807	-0.76843028953204	0.442231591033895	0.757722360554682
OSBPL5	1439.08863867643	-0.606205860871654	0.392148380588448	-1.54585838136574	0.122138773712437	0.438745198667858
AQR	1266.09906720388	0.108753870797892	0.438004467916036	0.248293975893278	0.803906959642248	0.936888618272896
CPS1	279.467045935032	-0.255616063185073	1.18145147531045	-0.216357648643931	0.82870897589391	0.945277539230792
FHL1	321.517195122134	-1.08233334550062	0.705227631517659	-1.53472906779252	0.124850392625652	0.442952090706188
RTF2	2483.86232159938	0.555369438535099	0.327289440638428	1.69687551621515	0.0897201978045705	0.381147982224565
NLRP2	292.160472111942	-2.28057747115286	1.32400093068254	-1.72248932633091	0.0849809146774056	0.37156057531507
SLC45A4	953.844525875078	-0.547741039934826	0.294041150195629	-1.86280403123987	0.0624898426739953	0.324429653764319
RNF10	4198.39733804323	-0.178323285247271	0.258721091844059	-0.689249121423596	0.490666509640243	0.788168799345575
ZNF839	208.560634460099	0.102500078105931	0.420001789017198	0.244046765481121	0.807194601046909	0.937764672959674
ZDHHC6	1040.40863429832	0.774354609795952	0.344969668750504	2.24470346219336	0.0247871756432504	0.21423043299905
GRAMD1B	411.573881701819	-2.22984778825224	0.89413863192863	-2.49385018008061	0.012636586899424	0.153101231797792
RNH1	5651.41060715623	-0.391742188442948	0.365101301609665	-1.07296847947632	0.283285258849882	0.63538778421411
NDUFS1	3126.60961378463	0.206361324940896	0.381452482813809	0.540988286191397	0.588515656636223	0.840691204664011
RB1CC1	883.28686073814	0.843317860304147	0.439490811552297	1.91885208549758	0.0550030559448448	0.306051586219903
ERP44	2972.76799689707	0.536334345028601	0.348818167808526	1.53757571859906	0.124152388198383	0.442357318939725
ALAS1	2208.1886803984	-0.284084872054973	0.306457985081747	-0.926994517630838	0.353929380765344	0.694638761317841
BIRC3	1583.76881657263	-2.01696524248838	0.872349221903658	-2.3121075732571	0.0207717559208029	0.194334391112297
AKAP11	1213.82149873002	0.927902874116174	0.56246002347559	1.64972235427936	0.0989997359133698	0.399391329088037
GLRX2	305.537540868728	0.59374785503046	0.434015412275559	1.36803403344001	0.17130142336966	0.510063050968094
SNAPC1	149.05418103311	1.03371187797195	0.29466847745926	3.50805042631298	0.000451403478059682	0.0287133269668067
DERA	933.431626945943	0.602150107599481	0.348559211456698	1.72754036561816	0.0840706622637327	0.370312687997844
STRAP	3276.73557609225	0.483929580968537	0.309587064248736	1.56314535344967	0.118018410097243	0.432390789783218
ABCC2	128.722880355885	0.15726503360303	1.11439567332314	0.141121360543392	0.887774069246732	0.966351433589801
DEF6	765.978592184313	-0.875550866585972	0.436383444327703	-2.00637965983072	0.0448157567629541	0.27769775998996
PLEKHO1	546.447726148573	-0.983003051703276	0.460957927289878	-2.13252228350355	0.0329639346033063	0.244795249738707
GCLM	476.745892461749	0.873735954934815	0.304230390081347	2.87195488491859	0.00407941201147077	0.0882030090901205
UBR2	1475.6216737639	0.36318602452084	0.489973329096148	0.741236314210833	0.458550168604568	0.768070480484006
EHD2	1041.72941361901	-0.842396575311345	0.506778271239432	-1.66225867034727	0.0964609207896478	0.395260496308684
DEPDC1	401.280294859121	1.40096357476707	0.568030301281977	2.46635359347074	0.0136496515980274	0.158790158824202
CCDC28A	462.694564882256	0.680239264783957	0.360718562626534	1.88578946376052	0.059323331318658	0.316500381624937
RRAGD	108.777875108538	-0.111346916393595	0.650578556231542	-0.171150609449178	0.864105342315318	0.958253170376437
HSF2	272.257609144179	0.825474796349915	0.349478170744776	2.3620210515316	0.0181756100623429	0.181868788498114
PHF20	1188.81483964141	0.204905532244005	0.391322224947572	0.523623549036749	0.600540399088321	0.847109440794659
HSD17B6	35.2887545468357	-1.06726893152814	0.584950482214807	-1.82454577605805	0.0680696024829849	0.335534308077987
NR1H3	1024.56534202897	-0.737963810938128	0.607186067853056	-1.21538330671434	0.224219931842206	0.57638642577677
TYMP	4227.39185910274	-2.77877388996473	0.91553765097469	-3.03512792401975	0.00240433683257458	0.0674567918880033
NCAPH2	1583.69927104771	0.299015459616176	0.433040527893257	0.690502251765874	0.489878394374695	0.787623618834758
TOMM34	2668.20287664017	0.401398550652093	0.36505569233751	1.09955428466784	0.271526369611892	0.624536024771408
SEC63	1722.69954041137	0.82968458340211	0.392762957413818	2.11243083834902	0.0346495122637379	0.250487242329798
KPNA6	1822.81205291056	0.196223800275528	0.311500108618955	0.629931723444631	0.528739256217715	0.809454854048253
VIM	4701.01599744427	-0.584811981394457	0.406627263068989	-1.43820160256996	0.150376860659693	0.480589871602682
RTEL1-TNFRSF6B	159.037816915152	-0.805210762669202	0.429560849303598	-1.87449755715542	0.0608618784414284	0.320291126083203
FAS	392.47887052392	-0.34755956826323	0.693767380924014	-0.500974213864484	0.616389270759551	0.855220181073973
RNASET2	3222.72622547737	-0.276670461338949	0.365839976589028	-0.756260876458974	0.449492800059629	0.763278751081245
CD44	9549.59237847873	0.351195851671161	0.390943846236481	0.898328123212672	0.369010643498571	0.705710925581459
KCNG1	75.4114613735064	-1.50148836691317	1.26000633968018	-1.19165143827315	NA	NA
AGPAT4	96.4922582795127	-1.23610572099588	0.585011297557461	-2.11296042684452	0.0346041551262351	0.250487242329798
SLAMF7	434.414966845224	-0.239689226463448	1.10340037214516	-0.217227791936901	0.828030826927583	0.945277539230792
BTN3A1	1555.39140927364	-0.180230991736099	0.719315426515972	-0.250559052527281	0.802155043291715	0.93642043098874
MIPEP	1140.60200871672	0.856730412284667	0.445718452450894	1.92213359705823	0.0545889495580594	0.304801456930888
PRKCH	277.123914007517	-0.606615171742485	0.572310832629148	-1.05994004858469	0.289171874447251	0.64052228239407
INSRR	4.07851504055837	-2.81027594925296	1.18188804777793	-2.37778523485077	0.0174169667212431	0.177741434172179
IFNGR1	2125.50690418157	0.0834168691025174	0.655427829761527	0.127270868453767	0.898726016387394	0.969744155829206
B4GALT7	1492.11089483359	-0.14498991968987	0.450314341404634	-0.321974910320674	0.747471701893484	0.914435838461328
SH2D2A	306.625750730983	-0.708300945560367	0.461239824685468	-1.53564568290125	0.124625303550926	0.442952090706188
VRK2	414.801056805793	0.399746441127061	0.461554938858426	0.866086369080488	0.386442799656901	0.71910539473549
TNFRSF1B	2259.97760629877	-0.372114884954242	0.380658562777387	-0.977555534910845	0.328294198265092	0.67375684312313
VEZT	990.599281899243	0.193204106613134	0.383359993361427	0.503975662455167	0.614278479523227	0.854542740211021
POU2F2	86.8263770921942	-1.45655255589385	0.481043868814158	-3.02789963727104	0.00246259858898182	0.0686116212930174
BRD9	1135.13507229935	-0.175010306710537	0.333256021546719	-0.525152721617071	0.599477028237484	0.846483676808613
SNX1	1956.43979084125	0.136281994609345	0.375469738372388	0.362963990653706	0.716631783869154	0.901474134011703
TBPL1	389.439269408936	1.25951164985425	0.348570404404147	3.61336371057457	0.00030225025933328	0.0228856784596352
ARNTL2	597.954682407147	-0.242559013940384	0.686530533365492	-0.353311327249085	0.72385505452264	0.903885759002744
BCLAF1	2085.60343978427	0.784257775635083	0.394020090574216	1.99040047549901	0.0465468375739498	0.28235197608477
SLC39A9	1976.82355824476	0.197538424388386	0.245307499361665	0.80526859106394	0.420664702581771	0.743246163748978
ANK1	98.1187098808781	-1.75904394659472	0.700100134792793	-2.51256050267058	0.0119858550654625	0.149033666804192
IBSP	8.23324884285047	1.03714761293022	1.14146848462205	0.908608189277885	0.363556982259206	0.702133252360433
TFB1M	387.907262894336	0.244435514009943	0.34131296623841	0.716162402805415	0.473891075338643	0.778382720768909
RABEP1	912.767609377779	0.090740320998224	0.30567547216285	0.296851822477538	0.766579639088552	0.923996391787232
HMGB3	2108.59155358297	-0.0953967285202884	0.386452418510495	-0.246852455699401	0.805022412602082	0.936888618272896
NUP160	1444.7787875599	0.405780039927557	0.295367323604208	1.37381493313492	0.169499143911085	0.507787349982191
BAK1	1445.38197289777	0.0753225570521127	0.443168692357227	0.16996362412577	0.865038744109212	0.95861589007181
MUSK	1.16276651730732	-1.50904941406817	1.4469846172301	-1.04289250631902	0.29699808067396	NA
IKZF2	65.6746774522829	-0.092517171320815	0.727807149274835	-0.127117700634016	0.898847242031318	0.96982076273488
GRN	16738.3597869884	-0.682114218250364	0.536413282682713	-1.27162067061235	0.20350792878823	0.552570818315728
FAM13B	337.632473397257	0.497052476935992	0.405007439762978	1.22726752186795	0.219722058391399	0.569984348168901
ARHGAP31	297.229356628599	-0.268211941625178	0.562183013016584	-0.477090085283785	0.633297974499992	0.863723192269082
CENPQ	169.643591971868	1.77756873266976	0.515500225966029	3.44824045292834	0.000564251473951067	0.0322536997958353
SARS1	4795.53714239786	0.294057837590952	0.342713905839385	0.858027154955203	0.390877469060761	0.722678930028727
RANBP3	1932.89092100731	-0.177046710075284	0.358589586387843	-0.493730762955826	0.621496336349802	0.858154695147975
ARID4A	392.260273369348	0.693928550383482	0.434014927981427	1.59885871578403	0.109851999044816	0.41896467940737
EIPR1	1166.39611558529	0.0448851607810297	0.407048740833084	0.110269744820155	0.912195451046051	0.973667409408876
PNPLA6	2749.99305318854	-0.852212929658375	0.430878362395659	-1.97785037271335	0.0479455888969881	0.286881427490437
IFT88	408.450208789997	1.44362423231461	0.429490192427465	3.36125075209585	0.000775903502823046	0.0377325152714066
ALG1	939.219116783107	-0.135016788817687	0.477261569028529	-0.282898933372145	0.777254312245037	0.927721197299319
ZCCHC8	520.951246446872	0.147445635987715	0.360787292892591	0.408677464235444	0.682776374072601	0.885719311380931
ABCF2	2473.43430178927	0.119813210481493	0.398838494280719	0.300405332483186	0.76386799668717	0.922316508038014
CHPF2	2114.06883156308	-0.304781337616805	0.40344274695441	-0.755451275100618	0.449978257396061	0.763704364153261
LRRC7	6.22291807879324	0.341156793884477	0.735294286312711	0.463973133254279	0.64266699457503	0.868101599200923
FUT8	1488.4401209288	-0.771903543006696	0.625453200293243	-1.23415076083197	0.217146731462232	0.567587941267576
UBA6	979.005259266336	0.717251588215578	0.384676132062145	1.86455963454396	0.0622431553061513	0.324054477794999
GAB2	1049.87766645398	0.457629676677074	0.47937772409077	0.954632753420186	0.339763447575222	0.682922407431021
ATP6V0A1	1782.64766595872	-0.553914681273617	0.390345346661676	-1.41903749080353	0.155888086217547	0.487321622159666
PIAS1	692.826969000819	0.0281635263488364	0.343766058899835	0.0819264311286839	0.934705216083929	0.980191631118211
SLC4A7	403.749602892808	0.96858250129166	0.574232084421209	1.68674396218723	0.0916525948605364	0.384663198463252
APBA2	87.8108548675748	-1.60286638005035	0.483013402488706	-3.31847185148827	0.000905114446031433	0.0405474471553942
MAP2K3	2761.83999502376	-0.519507766877163	0.422977932185198	-1.22821482480958	0.219366335010051	0.569673866358314
EFCAB1	0.629731793436374	0.0683024320196671	2.3666291253943	0.0288606403457016	0.976975736989385	NA
TMSB10	45660.3313081075	0.146457337535501	0.457871378974695	0.319865674643086	0.749070159562967	0.91502921485217
ASTE1	222.987406594598	0.629421987812084	0.295663500453597	2.12884575487487	0.0332670239770047	0.245628947972469
RNF19A	994.706352807796	-0.171949012392176	0.553641808763031	-0.310578084368938	0.756121389943444	0.918448638759354
PEX3	317.790293648172	0.838166816365997	0.376460038790794	2.22644299527308	0.0259845232755626	0.219241626901065
GABARAPL2	1503.63905843344	0.787923986822596	0.297053845450364	2.65246183104623	0.00799071618486164	0.122642884020118
MYOC	1.86322715227179	-3.6130848936441	1.94477788472759	-1.85783935636958	0.0631918303598612	NA
SH3YL1	1879.40550847177	0.855820602943728	0.628626069057489	1.36141443231407	0.173382757759095	0.512437013831949
FAM136A	1829.72660697565	0.415508857915094	0.195442364462813	2.12599176773751	0.0335039449983109	0.246529790406779
VCL	3284.09127494632	-0.253077574081795	0.31491598950372	-0.803635199599177	0.421607688139849	0.743959170407988
DEPDC1B	426.864230031959	1.23865492340041	0.473655461100312	2.61509689030712	0.00892021471443565	0.13037964095861
DAPK2	483.512347658669	-0.0789984254092687	0.614771730503934	-0.128500419732236	0.897752966080263	0.969698148143861
NSMAF	1024.40711253707	0.405630047319079	0.32121130057885	1.26281375091131	0.206656121726341	0.555905405218572
ADSS2	1610.0535233793	0.550815882680333	0.441605754449867	1.24730232142585	0.212286666582064	0.561914240865005
STAP1	4.7011866496252	-2.10609703491046	1.1875492736988	-1.77348180960163	0.0761489034771993	0.353943916306635
TIMP2	2717.25007052987	-0.930739238392732	0.454680977035922	-2.04701600770775	0.0406565128423245	0.265876872284967
RFC1	1127.76269993832	0.392252814292403	0.377255263714886	1.03975438388807	0.298454027010691	0.650990131097083
TBC1D23	676.176989684163	0.748768855493663	0.455244056093677	1.64476360640189	0.100018570028834	0.400489122794843
CUL3	1399.80805035111	0.146813683033518	0.307150261753873	0.477986514467512	0.63265980335126	0.863723192269082
MYOM2	48.358295208122	-0.203853480054608	0.508127583616338	-0.401185620752539	0.688283466579799	0.887217875169907
OTC	94.647128403587	-0.468752145898336	2.08186580242532	-0.225159635819106	0.821855089152613	0.942853315513084
CYP46A1	4.98673137360641	-0.577473471162721	0.827204214200826	-0.698102670717928	0.48511298799439	0.785917232102339
SLC18A1	96.1326196579387	-1.48701909557763	1.28735680008124	-1.15509476120668	0.248051623312783	0.601605419284414
USP2	29.4162216832071	-0.511071862741995	0.733091817089911	-0.697145774687203	0.485711570036074	0.786246026810209
TUBG2	199.029975262953	-0.662356548939675	0.331556401698775	-1.99771907749632	0.0457471247459407	0.280408090347499
RPL26L1	463.783474332188	0.469161807154494	0.348199123333351	1.34739514178885	0.1778530044385	0.517319454340891
FLT4	156.400172016551	-0.724257982534411	0.485527446067936	-1.49169318521506	0.135779596456917	0.460258505686474
NSUN2	2384.62733313233	0.231013476475326	0.276021297934188	0.836940765818756	0.402625864385909	0.73067320551646
FBXO42	692.452924294047	-0.157642328248487	0.261429897187813	-0.60300038344595	0.546508434124962	0.81736987670164
MFAP3	252.517742327697	0.742431239682309	0.519071465820175	1.43030640012008	0.152629098714473	0.482736603395641
MRI1	725.635286471149	0.0388659374449137	0.344363857110879	0.112862998373257	0.910139171861627	0.97313179229053
METTL1	777.165796499918	-0.243468696685246	0.40615161436943	-0.59945273654333	0.548871018664463	0.818728262911397
AGA	415.465779822605	0.702027741339479	0.419047628294241	1.67529343668434	0.0938766725595619	0.389336292799374
PI4K2B	699.263743342346	1.02686238840688	0.438234470264156	2.34318032487931	0.0191201394813978	0.186733259032286
BOD1L1	739.955475961164	-0.156353396507014	0.455221581376463	-0.343466572991211	0.731247483901324	0.906941235726973
MAT2B	2166.02658362805	0.907728941640802	0.373196268669762	2.43230980008549	0.015002868831497	0.166384486730927
TLL1	7.40806304520759	-1.86317182714619	1.1680384293401	-1.59512887619529	0.110683419358679	0.4200713107857
EDC4	1411.28008564159	-0.414218065017533	0.31118127360354	-1.33111501286953	0.183151169838105	0.524549207032297
TRIO	2135.89982764571	-0.85410768309025	0.348758360591594	-2.44899557860474	0.0143255206626691	0.163338882874951
VCAN	1205.07699636483	-0.96546501036591	0.521122038946882	-1.85266585983772	0.0639302662604175	0.32773180174545
CLEC16A	874.400268420015	-0.835229452610989	0.360789514611897	-2.31500478474118	0.0206126702178796	0.193611299039247
MSR1	214.512196493589	0.131918048264668	0.856666511061378	0.153989967579364	0.87761764594539	0.962646630040735
CDH1	11550.6530735885	-0.0916617858903175	0.323177325000642	-0.283626909437831	0.776696312862076	0.927606171470013
MTREX	1486.40027077645	0.67743319834835	0.315909060072301	2.14439306740145	0.0320014052749322	0.24228109896932
DNAH5	86.1877077568308	-1.43586165400424	1.06318341732879	-1.3505305205115	0.176845870517807	0.5164420662613
ZFYVE16	561.067073053299	0.787970981105984	0.3941840667051	1.99899246992011	0.0456091686114768	0.28009600112926
RIPOR1	1294.26145529275	-0.268595143681357	0.523768613128231	-0.512812598825196	0.608082415902012	0.851882862832204
C6	3.03617576682364	1.80167677398373	1.36829907923562	1.31672731592439	0.187930043952552	0.531967935586552
RAI14	449.831777290143	0.0241576114104331	0.609535971081624	0.0396327904447794	0.968385884973584	0.991283780461772
SOX30	51.1609089218836	-1.63225282753912	0.653346311999548	-2.49829653517696	0.0124791756485994	0.15220967998936
PNKP	1346.39344648888	-0.26433541247333	0.429593822181815	-0.615314743426308	0.538346882798573	0.813598616818538
BEST2	47.5255123761394	0.36646970831569	1.42420688901744	0.257314938680375	0.796935661224573	0.934580160008684
PHLPP2	370.074041773184	-0.271962880523989	0.470776189487442	-0.57769039003457	0.563473168392447	0.828223198486706
SPDL1	346.535725759577	1.37585521248575	0.366837503523519	3.75058493003168	0.000176422534880411	0.0172038702195503
STAU2	643.150203246672	0.964305750884944	0.377146960989441	2.55684348709876	0.0105626730733228	0.140360696283356
SLC66A1	501.418533371025	-0.231320914337933	0.44630939469474	-0.518297210606889	0.604250918818349	0.849570535572651
CTNS	385.97817413583	-0.431969167668775	0.28646891320376	-1.50790940223773	0.131577715933989	0.453823247455066
RTN4R	367.699744909431	-0.324142641639519	0.643078788093347	-0.504048100545445	0.614227576265261	0.854542740211021
PHF23	1007.58690346632	-0.48193763126273	0.338477558754166	-1.42383924369048	0.154493012653695	0.485593149688195
CDH10	0.655397761422352	-2.27186710700721	2.25804898950678	-1.00611949411401	0.314358092327586	NA
INPP4A	552.226660092857	-0.012477756937852	0.23516735032599	-0.0530590531404777	0.957684856329878	0.988273094702415
RAB27B	416.164394786657	-0.777302831488454	0.762083338816395	-1.01997090330789	0.307742260461038	0.658235024369305
PSMA4	3342.4045845682	0.372143713989065	0.429490334186623	0.866477506865988	0.386228356148791	0.71898029880147
MYO16	7.73522377760509	-1.26278513461507	1.08357813994415	-1.16538446842436	0.243863401360161	0.597375609421719
LSG1	1318.22736099476	-0.0409029605538775	0.259192778444317	-0.157809028474398	0.87460728411471	0.961909089109933
PARP3	955.726417839282	-0.475340019116052	0.360159717480855	-1.31980339845008	0.186900666666821	0.530609920894425
TNC	1705.22506469074	-1.31231024250691	0.619828907583123	-2.11721368018144	0.0342417168802982	0.249709746313078
THAP3	347.550859720425	0.0156890040087609	0.300718973875971	0.0521716465261407	0.958391924950208	0.988273094702415
RIPOR3	55.0000016328218	-0.618883627861919	0.615516848275363	-1.00546984147711	0.314670664378634	0.664596368379702
TDP1	678.429973946376	0.195774446065157	0.299750755789169	0.653124111563062	0.513676269088371	0.8006771754374
AIFM2	1236.18205068652	0.00961170383724506	0.430951855791966	0.0223034283483511	0.9822059141371	0.995247010766683
MED17	733.15354845143	0.722570120656987	0.313582293034087	2.30424401092839	0.0212089499324302	0.196508565838406
RETSAT	2561.10528562284	-0.43663670071619	0.341113194919693	-1.28003462551188	0.200532958564169	0.549282219315786
CAPG	5358.77547784797	-0.319783223454866	0.465511700704865	-0.68694991548152	0.492114290407227	0.789519421046122
AP2S1	3103.12617704779	-0.176933691925341	0.491377634655221	-0.360076811492423	0.71878969309499	0.901955637504262
USH2A	3.36181633478503	0.923643643915405	1.0014866188416	0.922272576126641	0.356386414848366	0.696750597194437
TG	378.873359305387	-1.60266882691986	1.26786569756326	-1.26406829209123	0.206205516210024	0.555639962046112
ADAM28	364.593422706531	-2.51868305467823	0.858586745558856	-2.93352193905441	0.00335139967823579	0.0801844175803924
BARX2	432.525792396482	-0.680545367634096	1.10797816697237	-0.614222723804869	0.539068159214984	0.813598616818538
DCUN1D1	534.684034116157	1.11852933135961	0.411069843705927	2.72102015870518	0.00650807926544646	0.111295894375806
JADE2	1740.09961079838	-0.392629063710256	0.376235489285817	-1.04357264237767	0.296683155706667	0.648592857085941
ZIC2	337.893762168066	0.490318843564579	1.67682113936201	0.29240974606936	NA	NA
LCP2	367.32863766025	0.0532817118295222	0.740941494104115	0.0719108219117165	0.942672877708403	0.982964368089162
TRIT1	531.928269723218	0.510791201163826	0.292575643262987	1.74584321328721	0.0808381996695878	0.364763720313251
ADRB1	59.2214309102396	-1.67495587177284	1.06599780642318	-1.57125639628935	NA	NA
GUCA2B	4.91360132283003	-1.75392389424609	1.21741704577055	-1.44069273577154	0.14967150804878	0.480296059040208
CUL7	1188.25706437708	0.103208568801413	0.300088832788572	0.343926722771883	0.730901394546265	0.906802252003778
CTNNA1	10363.2584779075	-0.339298873916434	0.541327353296672	-0.626790558153234	0.530796533456726	0.810370325992878
PHKA2	1131.4241053062	-0.663738285845578	0.435844712796576	-1.52287791123296	0.127789253007289	0.447890609139877
CNTLN	83.2390060061049	-0.233168944535454	0.715842654859581	-0.325726530757226	0.744631269360619	0.91261524367239
EPHA3	39.3689753939396	-0.170050928505319	0.586742053528359	-0.289822294963727	0.771952190635942	0.925771956942448
HSPA5	18813.6919936386	0.415571500395413	0.400235507370878	1.03831742247277	0.29912230008575	0.651053741469702
DSG2	7871.08511427232	-0.0461432435314739	0.3868576356796	-0.119277065451773	0.905055852888228	0.971589916777323
GEMIN8	644.562035742046	0.682515906213125	0.473738242250397	1.44070257653461	0.149668726697074	0.480296059040208
OFD1	1001.09847553677	0.361523935792666	0.358371495296735	1.00879657153904	0.313072205659713	0.662903192323994
GPM6B	40.2337166151891	0.175660258134739	0.481354983408117	0.364928720361467	0.715164614836998	0.900508568101784
MAGEC2	1.55566478944525	-4.31376410973365	2.68719364203113	-1.60530452374585	0.108426804121792	NA
PREX2	39.2745741679317	-0.310531194454532	0.640298753244324	-0.484978602380693	0.627691524029788	0.862166034428907
WDR37	446.710351499955	-0.0498242639137863	0.319700950331118	-0.155846467963835	0.876154041953179	0.962448866630079
YTHDC2	613.523877536689	0.32781157544085	0.392237300423558	0.835748092001608	0.403296633911127	0.731228416523245
CTPS2	1292.47121315738	0.183622798424784	0.451723280866706	0.40649398913528	0.68437967263675	0.88609655258369
ATP6V1H	1271.21525310905	0.351030294982177	0.337912217080611	1.03882096366595	0.298888009729166	0.651053741469702
POLR2B	2282.75432341482	0.463276711992412	0.263917442935158	1.75538496751135	0.0791934816014459	0.360966939844871
FAM214A	319.728845044067	-0.0245230697201906	0.424364346247726	-0.0577877711382357	0.953917679119045	0.986991187419244
ARAP2	358.019398906373	0.101599215303687	0.554794551101839	0.18312943972126	0.854696456805139	0.954783567923722
TPR	3103.63477739712	-0.00854733592953002	0.349069680537424	-0.0244860450680524	0.980464914801376	0.994840326605968
CP	300.955641560632	-3.73329772226033	1.32952305271698	-2.80799773620403	NA	NA
KIAA0556	669.168389807653	-0.521213675250979	0.299444836254908	-1.74059997751067	0.0817537216003523	0.366335019881573
DTNBP1	595.479392428568	0.141263841281205	0.27277501523295	0.5178767606724	0.604544257247304	0.849570535572651
XK	877.018634063689	0.246993948043258	0.440554759112247	0.56064301414192	0.575040922154825	0.834893251461849
ANO2	17.6615670695841	-1.69266942261154	0.937760679571917	-1.80501215233746	0.0710727804120207	0.34212746053236
C12orf4	292.800349284923	0.303985945702186	0.410217567791726	0.741035902822485	0.458671671668087	0.768070480484006
SCML1	862.027382265932	1.46245625185878	0.467197282039653	3.13027559893779	0.00174642372353075	0.0570557173857931
WWC3	1139.03289521664	-0.400016343693273	0.331481055462706	-1.20675476652776	0.227526600796563	0.578417854928248
ARHGAP6	140.091819093298	0.414934445775917	0.639577559673164	0.648763296179366	0.51649138487403	0.802802741840909
FAM184B	6.21393475163861	-0.372353100100673	0.718858110274332	-0.517978575714441	0.604473217327754	0.849570535572651
MAP4	6265.17808370335	-0.371263430484942	0.243709251575938	-1.52338669165893	0.127661989576281	0.447674844667423
GOPC	861.54450156176	0.820968453421011	0.38431693932468	2.13617556088892	0.0326651066737824	0.243795082975412
ROS1	3.37378716075087	2.62607910006003	1.36605753228577	1.92237811219116	0.054558197649199	0.304801456930888
USP28	661.309597331675	0.116901281466465	0.3452605054568	0.338588629799398	0.734919649291725	0.908086986218452
HDAC9	116.196504152961	-1.49482242884318	0.957735206485475	-1.56078884718941	0.118573579763611	0.433542710471274
TSPAN17	1892.03998515983	0.0782791458269957	0.369320793250978	0.211954342288547	0.832142654562066	0.946733272894017
NOP16	1112.05073511962	0.336782458270059	0.382108235480453	0.881379742696719	0.378112318197068	0.713854760902414
CC2D2A	128.739165746158	-1.19648488913964	0.571009324371568	-2.0953859036478	0.0361367015932271	0.254366545520244
RRM2B	720.83069331449	0.811274083466322	0.632017557373832	1.283625864505	0.199272895373771	0.547383847471442
ZNF800	741.242904070685	-0.257783094179834	0.617516177373021	-0.417451564226983	0.676348145285383	0.88304460220706
TNFRSF17	26.9959718491633	-1.34505849944951	1.25132073388077	-1.07491106239248	0.282414548717969	0.634887449564351
SNX29	323.104884031548	-0.311246333450349	0.349113908513753	-0.89153232185846	0.372643659603543	0.70876823758449
LMO3	27.1690176397592	-2.24217738108141	0.870813610143359	-2.57480746162464	0.0100295900629086	0.137456484814587
MRPS10	1213.49627248484	1.01517890007595	0.46244628324628	2.19523636983218	0.0281466466131868	0.227482399668234
GUCA1A	3.04891611763224	-2.14317060605971	1.37581022636429	-1.55775161791263	0.119292139128259	0.434573309772623
RSF1	835.53099036576	0.381211412765104	0.458337152225776	0.831727061430361	0.405563022193399	0.733008293028506
VPS13D	1331.88568093894	-0.300898441743321	0.376754142288512	-0.798659942835871	0.424487619735951	0.745801582910071
CELF2	1192.48843417462	0.433322560783161	0.465205468416895	0.93146489068103	0.351613137771829	0.692749639193721
FAM120A	7653.35348423708	0.373286437809163	0.220965724531033	1.68934090842101	0.0911541180630666	0.384028739158126
R3HDM1	1034.69169637938	-0.206537966044774	0.336846144223549	-0.613152234593207	0.539775684584365	0.813897209852721
COL9A2	830.575725760813	-0.204519198449708	0.868634334563591	-0.235449130101979	0.813860157338308	0.940528012711201
KITLG	625.593458281907	1.42977423282349	0.591632594748961	2.41665899667034	0.0156636836619681	0.169511571709813
ERCC8	186.941684670638	0.634891802284416	0.425461568323419	1.49224242458909	0.135635604266903	0.460174353748965
ADAMTS6	39.2193307316818	0.762636289600118	0.856794380346447	0.890104215309797	NA	NA
H6PD	2664.87427506221	-0.507704745896491	0.352876172272659	-1.43876176911203	0.150218031681079	0.480589871602682
VAMP3	2822.58326055617	0.0170399552200407	0.369235524865397	0.0461492843253706	0.963191264615098	0.989586385206636
PER3	273.272901075773	-0.751649681383459	0.753750725759235	-0.99721254745903	0.318661351768597	0.667768761980437
UTS2	23.1531646858761	2.69966444431762	1.18384409152099	2.28042228166137	NA	NA
TNFRSF9	93.1434801648317	-1.7441182785044	0.871094662940916	-2.00221440068988	0.0452616775403399	0.279154333357515
EPN3	647.13061388938	-0.79429898622697	0.775818276841274	-1.02382092551485	0.305919864748475	0.655935674465691
LTBP1	906.05815042978	-0.0352946543333017	0.50813446735544	-0.0694592801724136	0.944624044050567	0.983781461415041
RCN1	3797.56166738423	-0.173997484190307	0.413402491083462	-0.420891232982866	0.673834507338201	0.882012613072144
ELN	796.422596466354	-0.881520930759848	0.728809959765682	-1.20953469275209	0.226457490995251	0.57767590681085
RFC2	1333.38809261125	0.644518332410539	0.523259039748898	1.23173855289692	0.218046763421249	0.568858269239578
ARID1B	1879.32839312156	-0.31231816259473	0.267029890406735	-1.16960001039214	0.242161973160946	0.595777698495355
CLPTM1L	4591.43650328973	0.0634831161079883	0.373758209875699	0.169850760279221	0.865127505930251	0.95861589007181
NEDD4L	1273.94425757301	-0.169961280779411	0.363879334006043	-0.46708143303513	0.640441617465254	0.867005917058216
FOXP3	86.7331127454112	-0.931028089047791	0.708435951456789	-1.31420220435351	0.188778166892004	0.533265782291899
PPP1R3F	125.76152102671	-0.994294631348686	0.609731524803014	-1.6307089118771	0.102951755239253	0.406380407072673
HEXB	5165.67144936808	0.835939068662667	0.277177730758517	3.01589549194685	0.00256221553976692	0.0701719966550634
PTCD2	288.912422074586	0.395302305001935	0.305639319030706	1.29336207872594	0.195885859193117	0.543414392140905
NEXMIF	1.17806804010959	-0.165201734289161	1.7062686396289	-0.0968204715554586	0.922868966361295	NA
JKAMP	680.084454884377	0.288372229037435	0.236065292407272	1.22157825954321	0.221867154181021	0.572648089609917
DKK3	985.962465032305	-0.362076902445181	0.422016746385315	-0.857968091424013	0.390910083083819	0.722678930028727
ARHGEF5	615.974303782801	0.181706639577075	0.414958467702317	0.43789114747606	0.661465193152432	0.87614529391419
NFE2L3	3666.60787807451	0.278742428645728	0.395816303172004	0.704221696812218	0.481294721206483	0.783082369348174
MCUR1	1369.27137219401	0.940864529346113	0.332332470541705	2.83109419856716	0.00463890567677258	0.0932121661854494
LIMA1	2985.15244006755	0.379796803619364	0.475112005584562	0.7993837224805	0.424067945961175	0.745710737761236
LETMD1	1961.02907823636	0.17939562046599	0.360151999452649	0.498110855246207	0.618405909825465	0.856540983279058
SLC4A8	191.786865466553	-1.51961455098364	0.850845204391505	-1.78600589524438	0.0740983036182374	0.348336802308007
LAMC3	56.2966534667998	-0.900351352328472	0.624895368351996	-1.44080336953516	0.149640241259415	0.480296059040208
PTGER3	49.1805487975362	-0.925656684852782	0.561276621348318	-1.64919871885834	0.0991069303464351	0.399461797850476
TNIP3	26.0118524288518	-0.367855378469498	0.742747306763875	-0.495263160323302	0.620414371853522	0.857661680514628
MAPK9	1331.41759056603	0.525166226723317	0.242940946940139	2.1617032177483	0.0306410594647574	0.237481363975067
COL23A1	14.3399716461396	-0.571488795122092	0.569393287622045	-1.00368024622981	0.315532761465118	0.665185936408612
BCAR1	3467.44624475667	-0.408653654862163	0.441863815959877	-0.924840731695647	0.355048759790373	0.695120812617372
FAM160A2	1595.50522554199	-0.446800188492562	0.363588202455949	-1.22886327299548	0.219123073591615	0.569501723638026
HERPUD1	2221.82295791848	0.125435320271418	0.391457890629854	0.320431196493683	0.748641479846156	0.914991797816833
HOMER3	362.85184844499	-1.00698157644431	0.453977632443689	-2.2181303757718	0.0265459442317214	0.22118571505352
RAD51	462.597517916149	0.605016438878587	0.60303395769579	1.0032875116857	0.315722159844305	0.665185936408612
POLQ	294.60262590069	0.410204171628025	0.469196587528237	0.874269298907332	0.381971614565506	0.716152992264764
PIK3CB	1056.76086490272	0.58153612859474	0.404350025093877	1.43819980834606	0.150377369597516	0.480589871602682
CYBA	10994.2468139051	0.175974343821206	0.61569136219119	0.285815839928189	0.77501917548595	0.927126684367212
THOC3	433.09375319578	1.47043912142224	0.343352042907528	4.28259901694618	1.84722885297708e-05	0.00516902821641761
HEBP2	2490.47028068584	0.407708581394359	0.346784800119287	1.1756818097394	0.239722050186599	0.592872210196344
MPHOSPH9	328.745048695366	0.384400551959243	0.358929470208964	1.07096403016295	0.284185603371549	0.636349001494675
PLEKHA5	760.023191729545	0.109534722953597	0.36681096520185	0.298613545790057	0.765234928735826	0.923286121867612
PRSS8	5146.89445334236	-0.123816140732911	0.749196943869793	-0.165265143893098	0.868735292674786	0.959475652077874
SIKE1	751.504804824578	0.88192660305759	0.301144382918062	2.92858393874659	0.00340509878817754	0.0809514192441126
RRP12	1944.71063538245	-0.45385827604271	0.365227683807066	-1.24267216359881	0.213988665640711	0.563745825650272
FNIP2	739.069019630484	0.806174091863232	0.5770315861497	1.39710565454919	0.162381801669192	0.4965580973438
MSMO1	1255.11195208916	1.1832455951112	0.484818321506038	2.44059587400815	0.0146630532376578	0.164787261446779
TTC17	1654.8613032068	0.0409112970741133	0.31208790074101	0.131089020038826	0.895704886947109	0.968846577525905
ALX4	1.5542079873434	-2.40682872679732	2.01625979854201	-1.19370962439351	0.232591574388447	NA
FSTL4	34.9436551983705	0.354302382003019	1.48608882791174	0.238412654310096	NA	NA
FOXN3	767.082324944702	0.246027255355588	0.404270616684797	0.608570707841997	0.54280902519807	0.815207952874421
METTL24	2.58310587507304	-1.70772183958819	1.36595473109037	-1.25020383232247	0.211225097244669	0.56074292119957
AKR7A2	1631.42848309739	0.434096180376223	0.431616170374582	1.00574586906577	0.314537832283544	0.664527887073493
MRTO4	1894.7559625285	0.244861748720275	0.387111516946136	0.632535427134673	0.527037066499559	0.808752722388838
NNAT	35.6063508656573	-1.50988454504112	0.633690631155186	-2.38268402720216	0.0171869392233214	0.176632183088691
USE1	675.472571663964	0.0682733905631151	0.385972142262842	0.176886834792916	0.859597279868926	0.956532319761432
MCF2L2	17.8410487894627	-0.00325740974626251	0.520123025310878	-0.006262767821739	0.995003066912332	0.998737745576224
NRIP2	73.4165771912887	-0.0318157401409945	0.378316216672043	-0.0840982721303094	0.932978298419339	0.979444594708601
LAMA3	3037.167290771	0.29846716218105	0.866856381888027	0.344309816962971	0.730613302268185	0.906773905007014
AP5M1	966.095617551343	0.32480858504364	0.38214110964184	0.849970277597364	0.39534161121155	0.726128148357868
ANAPC4	554.060234899865	0.389089257364795	0.265350785552625	1.46632035233839	0.14256103339438	0.471919290680813
KCNQ1	4472.42223512306	0.0848467414692096	0.56171466940848	0.151049538297724	0.879936638256859	0.963771786062502
TRAPPC3	1480.32466492853	0.204729984687097	0.306760961584576	0.667392564000198	0.504521414422812	0.796963979359255
THRAP3	3544.1232306831	0.252966165200764	0.321726005650776	0.786278263981404	0.431704483663662	0.750188599181172
PHPT1	3288.72744990524	0.296399106946991	0.57127981291502	0.518833503733628	0.603876851972523	0.849464738539894
ENTPD2	1473.31873292421	-0.536952711125244	0.57401537934437	-0.935432621576344	0.349565391843202	0.691491446870467
LY75	855.258167501716	0.846960727758689	0.48027988828255	1.7634732338832	0.0778207077599015	0.35860673637904
ARID4B	694.014265167157	0.286315934504369	0.469162116608838	0.610270787790576	0.541682444599338	0.814421791023518
OPN3	142.388751299396	0.0241576737271486	0.472641092938392	0.0511120892535206	0.959236202754095	0.988383921460446
SDCCAG8	479.350825012913	0.151242773579603	0.413182271247537	0.36604371509685	0.71433245587967	0.89994206692245
PTPRN	38.7413511808678	-2.98040247776889	0.792206433271553	-3.7621538434885	0.000168456370036535	0.016940393711799
HHAT	127.606219096936	-0.393743006654974	0.72902746962632	-0.540093512329235	0.58913254459076	0.840775298674625
KIF1B	1375.79127621771	-0.0908501853568363	0.429748211355013	-0.211403289080325	0.832572590426852	0.946773279760558
FOXC1	304.670919935736	1.73474823425094	0.888242502013442	1.95301196499679	0.0508181774318059	0.294746829491179
TBC1D22A	1079.51958903627	-0.345881771581495	0.359721708381677	-0.961525989458782	0.336287764283502	0.67968639723499
SYNE2	2818.70890541247	-0.54526915878802	0.480221955219755	-1.13545237334786	0.256185826296896	0.608642295329206
PLEKHH1	1036.11310509762	0.0612059821342984	0.545764862229519	0.112147165144096	0.910706720895673	0.973476160896761
ATP9A	3845.6113156156	0.169274236923535	0.494329391451853	0.342432070297042	0.732025757079185	0.907302177281095
CBLN4	6.62636090027297	4.16429395112589	1.7850186056009	2.33291347107502	0.0196526872091619	0.189065313719231
CHRDL2	241.582426533549	-2.99255720026346	1.01647747562587	-2.94404674183347	0.00323951070010158	0.07897534418884
FAM168A	903.76462619077	0.0769816155471621	0.357016221213636	0.215624979967218	0.829280082613622	0.945358193864853
RELT	314.051424400404	-0.101151032488661	0.369148742177237	-0.274011586473445	0.784075717597253	0.92986895792346
GALC	691.896283889909	0.0927347152430504	0.742153027492215	0.124953630596115	0.900560259961307	0.970344648709524
NOP58	2254.38272083353	0.332232568389411	0.406125326691147	0.818054296431677	0.413326184306866	0.737998280534643
SZRD1	3806.10115317766	0.086501532867721	0.296734758052089	0.29151129256161	0.77066030851744	0.925343215041852
KCNH2	569.144481531841	0.390913228149206	0.640360357501828	0.610458195248431	0.541558328004391	0.814315595295744
CUL1	2087.96098728139	0.35711925113872	0.330238033689791	1.08139952006309	0.27951943505614	0.632851929181982
FAM114A2	262.987550682754	0.713659265852259	0.455260552636605	1.56758423658531	0.116978193283561	0.430048544539033
CYFIP2	1271.98318601332	-0.478699639881134	0.600078682145249	-0.797728121535344	0.425028280936711	0.74624407095808
TAB2	1343.99292319744	0.357602289606332	0.335437901555822	1.06607597992865	0.286389296806462	0.637869559792703
GINM1	750.807860579438	0.751728045453288	0.442684719751398	1.69811157221655	0.0894867058673586	0.380574739402414
EIF2AK2	2015.13922638485	0.372134294840154	0.504012360737092	0.738343588034085	0.460305685384126	0.769423570303429
KMT2C	1334.5540666035	0.231027477860488	0.395224016792594	0.584548175324393	0.558851563219618	0.825539526981646
MCOLN3	97.6872031071899	0.586662736637752	1.15129502056994	0.509567683483358	0.610354369106614	0.852309055082286
CCDC85A	5.98172516737784	-2.29587823896879	1.20101330468919	-1.91161765652791	0.055925252947916	0.307987673678939
PUM2	3038.74161944641	0.374672478481085	0.36766986112771	1.01904593792893	0.308181158113315	0.658672708012186
MRPL43	2096.9826501302	0.380129349660112	0.398179605508796	0.954668055322374	0.339745589303568	0.682922407431021
ITIH4	4.19508133457943	-1.7156214423397	1.099241818983	-1.56073159946459	0.118587092197775	0.433542710471274
ITIH1	2.49743555703393	-1.80991687457583	1.33573692666634	-1.35499501319689	0.175419145853688	0.515150842732558
HPF1	339.685451568619	1.04930308993178	0.437427785233005	2.39880301470297	0.016448760764261	0.173547908653744
ZFR	2088.81151081874	0.648273398017539	0.288054654984462	2.25052220750436	0.024415815409926	0.212706415118031
ZNF280C	158.792803203275	0.776644145303459	0.449608819794776	1.72737746928087	0.0840998943083146	0.370312687997844
NPFFR2	0.816421647104357	0.0683343198909776	2.27560413105557	0.03002908940022	0.976043853640725	NA
PHF21B	0.987011154017511	-2.34108346388997	2.21737700806894	-1.05578954565276	0.291064375539836	NA
TRAF1	421.072713903516	-0.189315299220218	0.554605196476319	-0.34135147024051	0.732839004494251	0.907765419296395
RC3H2	1243.33428362987	0.433988515584046	0.376995675020027	1.15117637771572	0.24965968129952	0.602855068350567
IL17RB	690.740586987812	0.608391774837121	0.412346836235452	1.47543698986871	0.1400950968105	0.46787568662619
TRAF3IP2	1166.13416578561	0.124035385721507	0.335643494843741	0.369545031043285	0.711721514762199	0.8989872436889
GYG2	418.390770076982	0.799959671629105	0.959315951877594	0.833885509840013	0.404345503331854	0.732136748416975
DCBLD2	548.695640888253	-0.640016770709236	0.459264356752266	-1.39356943620702	0.163447663389672	0.497846266718376
SERPINB3	0.703553691466634	-3.18543180635418	3.08369389483752	-1.03299222133785	0.301607538908698	NA
SOAT1	561.580200476917	-0.125168243146685	0.697148547662114	-0.179543145526783	0.857511242460978	0.955716178101857
PKP2	2864.95342693936	-0.068143621526152	0.361682979859701	-0.188407045176926	0.850557577344277	0.953408484896551
MSH4	13.1202904772744	-0.620102300441218	1.110023286763	-0.558639001393865	0.576408116953089	0.835388206865667
F7	32.5512167045197	-0.778752799201664	1.51641153638329	-0.513549772286107	0.607566803981045	0.851669801892407
GDI2	9287.99590501545	0.937646345073732	0.311152161365126	3.01346563353432	0.00258282292375621	0.0704366454970126
PRDM1	363.671056606682	-0.783680304060016	0.69833589306277	-1.12221111909763	0.261772686080045	0.613982874493868
ATG5	1051.53074232358	0.618301350831733	0.338695999383878	1.82553485118362	0.0679203569295547	0.335344464248424
TMCC3	366.083133650806	-1.01351126718928	0.586633230662152	-1.72767448929768	0.0840465996992246	0.370312687997844
PITHD1	1440.3596994963	0.198856187148119	0.284717540575793	0.698433214708043	0.484906310550212	0.785680457580836
MTA3	803.52771703806	-0.00631918244984351	0.351057759673584	-0.0180004067015044	0.985638528963366	0.996946341726894
USP13	395.387173421817	0.347828008284089	0.472824784844404	0.735638273274003	0.461950864000919	0.769543173371087
ATP11B	1539.26059790316	0.522192986176459	0.324954329478691	1.60697346920778	0.10806018817313	0.416430342873744
LAMC2	3639.65018010248	-0.190905719439065	0.397376406022793	-0.480415335549929	0.6309320918812	0.863585777495471
CDK14	99.4981611285842	-0.267778031449003	0.636781448238322	-0.420517953514224	0.674107116696915	0.882012613072144
SEC61A1	10907.9140081924	-0.358151852880401	0.301993920511652	-1.18595716189784	0.235639217284587	0.587824138052167
PPP1R12A	1090.29017965803	0.35555071293382	0.448317662273372	0.793077638589699	0.427732590186103	0.74749279018694
RASGRF1	60.2713465219574	0.54080815106597	1.07701092925092	0.502138034422836	0.615570427414889	0.854698246262525
CAMK2B	6.62363985761136	-2.83190214761209	0.993152818187606	-2.85142638247757	0.00435235632639464	0.0905552758082195
CROCC	841.866623055511	-0.641481429104297	0.51917064183563	-1.23558879761809	0.216611450845758	0.566755073043398
POLR3E	1421.12241191714	-0.223241905396799	0.383729355780421	-0.581769161086918	0.56072217904087	0.826381484842463
ATP2B4	1033.73781852538	-0.0292393344727663	0.522256232211596	-0.0559865687939167	0.955352506928406	0.987419534905342
ZC3H11A	2122.3867557141	0.0506953367104842	0.383102613017175	0.132328350128511	0.894724584387842	0.968530320414401
RIOK2	523.925483127507	0.580500552946662	0.279814688165262	2.07458928175998	0.0380246163134347	0.259002097628388
YIPF1	770.036739517259	0.142674474508452	0.350128431339996	0.407491827962714	0.683646794990067	0.88609655258369
NDC1	1402.43167670722	0.763126373323475	0.366634464747627	2.08143654429426	0.0373939666389042	0.257766050647612
DGKG	128.820880656143	-0.184073992968342	0.852966523869202	-0.215804475108063	0.829140159880875	0.945358193864853
FLYWCH1	1141.32959503971	-0.647064529922477	0.396377107128856	-1.63244677425865	0.102585402422918	0.405386604580781
UNKL	357.426336393566	-0.446673959405185	0.421036744386174	-1.06089068320245	0.288739583842532	0.639846652683531
TBXAS1	990.145072659413	-0.164862107669552	0.632184605675155	-0.260781591626205	0.794260941128425	0.933910025483165
PARP12	1930.57165311335	-0.278167564003518	0.614392235751902	-0.452752407691305	0.65072703727093	0.872018890005671
ALDH18A1	3824.94203563047	0.24855447347279	0.260164972548748	0.955372550877186	0.339389330024595	0.682523059499931
TARBP1	1458.40285979394	0.324808341096612	0.476115086067741	0.682205522574849	0.495109003113116	0.791104771157957
GATB	492.204847134303	0.130540656493082	0.290620109671911	0.449179709691987	0.653302023234597	0.873470843585402
MXD1	1300.45899394588	-0.503801888855686	0.630549931606479	-0.798988095315669	0.424297314913212	0.745774470308994
CDK17	364.533938030221	0.137147736265209	0.398743801136546	0.343949513131727	0.730884254809321	0.906802252003778
DNAJC25	226.334942968543	0.539256555875813	0.448755683868952	1.20167069802126	0.229491138216701	0.5804185220036
SLC2A3	462.459142446708	-0.970572455192361	0.506790653578652	-1.91513487539433	0.0554753051763069	0.307262533661541
PSD	130.293694554137	-1.64406243148013	0.465816373872004	-3.52942172859704	0.000416468878703645	0.0275164846101145
CTDP1	1124.5607972092	-0.487893725707528	0.569922311117451	-0.856070583990494	0.391958738390094	0.723346542073652
YBX3	5110.3835911648	0.485199259418258	0.433871733800207	1.11830115128377	0.263438395395114	0.615350449797414
STYK1	240.239187909589	0.33953047065338	0.543048482734371	0.625230493129762	0.5318197912972	0.810660830613805
WNK1	2739.58659924831	-0.44836709566386	0.39650308055666	-1.13080356156221	0.258137780575234	0.610425507329654
RPS17P5	3.56987377645222	-1.26500201603407	0.935507385734862	-1.35220954459956	0.176308291227696	0.516368279877486
CCAR1	1488.24568874238	0.689131229311969	0.411567458898239	1.67440650229434	0.0940507357692842	0.389359668474628
OGFR	2610.10110345118	-0.646409600595665	0.328516051944779	-1.96766519251949	0.0491065732829637	0.290309160118635
GNA15	394.389303786521	0.278746357881856	0.851080130108193	0.327520697547504	NA	NA
CREB3L3	49.4653376249928	1.82470700431177	1.33260840086661	1.36927472701294	NA	NA
PIGV	507.131899641349	0.488624231515943	0.318266161258652	1.53526918973595	0.124717718964638	0.442952090706188
PTPRU	946.045038217902	-1.67540953061134	0.817757382922992	-2.04878557576913	0.0404830868414732	0.265415090232654
SNRNP40	1289.11566698752	0.497403184071829	0.373141963779105	1.33301325595822	0.182527453685191	0.524126848612912
RIMBP2	54.455679508002	-0.766460932151862	1.03759635266734	-0.738688922895235	0.460095913625991	0.769271693320989
COL11A1	490.673713950627	-1.7348603014199	0.671654652028572	-2.58296476646171	0.00979553260699926	0.136584115394341
QSER1	554.765207932159	0.149757254538224	0.494866172453095	0.302621724568209	0.762178156527734	0.921078983404652
MPC1	1001.99627422073	0.693470110937091	0.433629149695293	1.59922392538506	0.109770856004936	0.41896467940737
ACAA1	1714.66804888986	-0.0798472577891803	0.418678695666723	-0.190712492934535	0.848750850394358	0.95282892230881
BCAT1	147.813447576047	-1.07084220266742	0.598067581132679	-1.7905036762557	0.0733729767861669	0.346983238447357
HDAC7	1738.79364166152	-0.738911750956624	0.276486700986287	-2.6725037707809	0.00752875283416359	0.118590803313353
LZTS1	92.0496637832555	-0.615879536170086	0.38019244345118	-1.61991524760321	0.105250484002953	0.411020869855224
PRDM6	22.1412064749315	-1.42534446270313	0.778218070842547	-1.83154891425222	0.0670186538180374	0.333879669526048
SPAG4	125.49285795287	-1.29739167910906	0.52305866695518	-2.48039419107882	0.0131237207593425	0.155742348138527
NCKAP1	3985.36687049227	0.531774253509543	0.376850745544048	1.41110044174607	0.158214999783964	0.490969980043196
MRPS35	2922.94168438851	0.624726084349499	0.33433470907545	1.86856484651887	0.0616833803748863	0.322385704146009
GUCY1B1	150.636370889899	0.00562970713644116	0.553874251627213	0.010164233343402	0.991890254781655	0.99798495860222
SFSWAP	1099.8827760461	-0.463547452890429	0.341630007584095	-1.35686983754296	0.174822572235403	0.514377613921814
TNK2	1442.48351517332	-0.759732845206111	0.4143184382977	-1.83369306065066	0.0666995692854784	0.333204471866499
MON2	602.576044131445	-0.0158637953883904	0.352346169219215	-0.0450233230108444	0.964088718727363	0.989904698921667
CDH3	2558.34328631567	-0.285728422013956	0.451892174724183	-0.632293361106228	0.527195200882535	0.808752722388838
ARSF	1.89633587221355	-1.90551732230817	1.77242744820358	-1.07508903918153	0.282334866277898	NA
GPBP1	1620.76393901842	0.584248917387507	0.315331120493592	1.85281083729691	0.0639094763616644	0.32773180174545
DGAT2	903.405510586043	0.0578896117831244	0.723032071599041	0.080065067729426	0.936185505437426	0.980891563869428
ZNF112	88.6336227327852	0.501297879883378	0.50976307203385	0.983393869397606	0.325413626404352	0.671881381488125
CS	5894.32557114378	-0.0674593277115779	0.311007114347853	-0.216906059699092	0.828281555070976	0.945277539230792
LTK	183.781778985628	-1.05349490572507	0.875229241575384	-1.20367882570835	0.228713739397951	0.579734479419594
MRPS24	459.838708875368	0.511290252074551	0.577455063361627	0.885419982462531	0.375930158926719	0.711496111476118
ELMO2	938.546452712295	-0.208197771938262	0.281664099135524	-0.739170425259223	0.459803516981456	0.769180931023908
WAPL	1365.8366159175	0.410806860228928	0.331561781624863	1.23900546744475	0.215343473296412	0.565309555731763
VMP1	3800.51097609565	-0.58005804257392	0.532635361069265	-1.08903404649938	0.276138872078977	0.629567733730006
APPBP2	618.191440199292	-0.0979587644134993	0.378846959435149	-0.258570808010584	0.795966409235997	0.934224930170082
POLD1	1783.29012518337	-0.0472735855830176	0.531118471402913	-0.089007609654674	0.929075862496308	0.978330371207702
SEZ6	6.2173975146239	-4.2711915865191	1.23541715672824	-3.45728692794789	NA	NA
EIF4B	8960.98226893881	0.47815428680071	0.381315367731223	1.2539601790656	0.209856479642569	0.559097615876675
SLC6A16	10.575518441971	-2.37663860913792	0.816555038245608	-2.91056756473415	0.00360772954827337	0.0830250799976904
BICRA	578.568939429932	-1.14818709604994	0.408400088536556	-2.81142714773719	0.00493222588684175	0.096583587650244
SPHK2	612.905564103423	-0.7556250649631	0.54125571470546	-1.39605928294779	0.162696643766797	0.496949285670978
RPL18	50656.9572121369	0.302481670846451	0.466925016239803	0.647816373777461	0.517103723793672	0.803301850431105
CA11	99.7214451380768	-1.25329915486001	0.536998298942741	-2.33389781183207	0.0196010733606787	0.188851060103785
ISOC2	2544.92850959182	-0.0599737198364557	0.488444898442502	-0.122785026576576	0.902277331593954	0.970716207872559
U2AF2	6316.88373570206	-0.175044101016791	0.411793197652541	-0.425077689516591	0.670780041281052	0.880838426449755
EPN1	6192.14933639183	-0.665063962600438	0.381208496483927	-1.7446199881027	0.081051039166984	0.365068033083208
MED29	1433.00348521877	-0.204157337511169	0.311674025231521	-0.655034815171121	0.51244533888862	0.800092545566409
AHRR	97.2066150375396	-2.54052715525134	0.747245306262296	-3.39985695990384	0.000674211130583222	0.0349159070790439
ZNF275	769.081150635365	-0.614256330934522	0.307342043782614	-1.99860820659145	0.0456507617551848	0.280173206601751
MTMR1	1048.43953999953	-0.206661866843357	0.332507001689806	-0.621526361228782	0.534253355402182	0.811466628862911
GPC1	1857.27462276291	-1.65947157719064	0.619472804763884	-2.67884492172849	0.007387660019835	0.117303404328104
ADCK1	526.582562616813	-0.329890858241569	0.47710244884903	-0.691446583511369	0.489284938220442	0.78745632967911
HAGH	1372.29655922482	0.106615319757516	0.467803687402422	0.227906112389836	0.819719230765281	0.942466737289417
RNF4	1681.21950049929	-0.0979472690107742	0.297288083511763	-0.329469206615201	0.741801065427576	0.911054956508851
CASP8	770.411230412153	0.383747564902732	0.371432845020516	1.03315463359611	0.301531539451286	0.652494439054168
LIMCH1	560.855529807215	1.03544081599756	0.768898359734031	1.34665499397831	0.178091373537719	0.517346882204988
INTS13	671.853605052072	0.441304341147926	0.255343234150619	1.72827896778191	0.0839382219321528	0.370271690442313
TM7SF3	1550.45412818031	0.19165861787347	0.381547323140023	0.502319388054345	0.61544287330096	0.854698246262525
DLX3	97.6300927957284	-1.75690199357753	2.80405564738592	-0.6265574633711	NA	NA
SPA17	165.935592996218	0.918084351625541	0.415794399736077	2.20802481276392	0.027242543534677	0.22402003005432
TSPAN32	168.993432369038	-5.34083209589128	1.14960075078517	-4.64581472501958	NA	NA
CCN5	17.4467387875432	-4.05502619987583	1.16585321589279	-3.4781618685767	0.000504864951307314	0.0301129306601826
DMRT3	2.4895460490412	-1.95682691489403	1.24387318758507	-1.57317235745963	0.115678914109423	0.428683018665917
ST3GAL6	34.7286355749453	-0.592573174448467	0.668012180967676	-0.887069414797304	0.375041529542211	0.710854100889125
ATP2C2	2056.63475780844	0.210179725431123	0.618885581042215	0.339609989098755	0.734150254590367	0.908011858025162
NGFR	40.5722764200028	-2.16186520886933	0.83830973896551	-2.57883823649373	0.009913319678437	0.137110584778841
CDON	73.319538555161	-0.27091897535858	0.559037974088288	-0.484616408751858	0.627948471916163	0.862201114289448
TAF2	718.835946083974	0.848328402386303	0.403447182186514	2.10270003074187	0.0354919993797655	0.25249798232296
HIPK2	1536.98078885339	0.18471623157939	0.332830179641529	0.554986425144307	0.578903945620787	0.836542120069451
TNPO3	2316.34005144386	-0.202875662290969	0.343413662012767	-0.59076176848033	0.554680054607547	0.823068128985746
BORCS8-MEF2B	9.53322366297779	0.884322684122614	0.768371528758685	1.150905064834	0.249771293902927	0.60289838013223
RFXANK	1274.58480723957	0.0800571213727386	0.422668879167552	0.189408601670441	0.849772583334739	0.95295165382409
TMEM161A	1666.30836125338	-0.546124184473287	0.499840196195489	-1.09259757144401	0.274570529481671	0.628054470232448
LPAR2	962.275249821843	-0.522571524094393	0.593273621934912	-0.880827167724176	0.378411372782354	0.714012049959764
CTSA	7562.97195568603	-0.0653280925321049	0.395721664011182	-0.165085964386976	0.868876320229537	0.959475652077874
SUGP2	1156.679960127	0.146106393243767	0.37669911999845	0.387859661695965	0.698119891110166	0.892037172794589
SLC12A2	12618.2437283302	0.0108089075075716	0.45356416459022	0.0238310438774127	0.980987377643239	0.994967485170932
SNX24	151.871842079221	0.101584890492792	0.492422749214458	0.206296095488777	0.836559628290026	0.948321278741768
EYA2	34.2891058005048	-0.125746305846951	0.76980456969864	-0.163348349433905	0.870244167739881	0.960097959586402
CNN2	5686.44186388824	-0.150369275517711	0.398660617746251	-0.377186179983852	0.706035249904771	0.895901548780087
ABCA7	980.655245844866	-1.62934478516147	0.349756184992521	-4.65851600364497	3.18497049916512e-06	0.00186349728478425
SNCAIP	177.289933985893	-2.46873056674442	0.934307375578144	-2.64231090460651	NA	NA
DDX20	457.383724522897	0.367668026028901	0.28015905592819	1.31235460089194	0.189400517318747	0.53386061144385
BTBD1	1632.52767925355	0.722822897884377	0.41732695275647	1.73203022979965	0.0832681802325088	0.368748170625982
FAR2	900.365122709926	0.548620720683006	0.416783612402516	1.31632027833466	0.188066567449339	0.532025088841484
BCAS1	721.406628589051	-0.393778119725649	1.02041058502404	-0.385901641461679	0.699569514904309	0.892751343556894
CHI3L2	24.1356707103912	-1.19240123007065	0.894618262956191	-1.33286037122745	0.182577629474083	0.524126848612912
SBNO2	3290.58255146831	-0.806396235063279	0.359635621940111	-2.24225906964679	0.0249446334423323	0.214945543694195
PMS1	330.172897817571	0.677007742616365	0.378113431163295	1.79048847996089	0.073375417577199	0.346983238447357
HMG20B	2853.81117690185	-0.601930379621943	0.521350307865801	-1.15456032257083	0.24827052270824	0.601758379669934
CALCRL	185.366875793034	0.307113756744713	0.682054235840905	0.450277618122365	0.65251027544504	0.873057613832307
TAF11	558.738561919306	0.462236315395864	0.295061314176649	1.56657715934638	0.117213560129541	0.430396223473134
ANKS1A	1154.2039872762	-0.491610501916171	0.279059175876042	-1.76167115943374	0.0781248733661306	0.35885989331678
AP3D1	5968.75777883352	-0.622744993513058	0.355852447350413	-1.75000902241887	0.080116756879706	0.36354743638857
ZNF76	874.722288910595	0.368077567370414	0.381747401021075	0.964191416590926	0.334949966918192	0.678859604127769
SLC9A3R2	1989.26559482039	-0.180478716118186	0.476274457972391	-0.378938473598868	0.704733553236213	0.895419095603201
NTHL1	1316.13241391249	0.15953898592575	0.612731022437569	0.260373606172364	0.794575600225029	0.933910025483165
UHRF1BP1	589.882789370246	0.00877750303992315	0.442762369686302	0.019824410656538	0.984183444820414	0.996257415989963
GNAI3	2640.74393231085	0.606235679324413	0.348853544518144	1.73779423729743	0.0822470764523665	0.367088893236776
IPO5	5694.27476601802	1.19709735356297	0.343736819127339	3.48259856654897	0.000496572378999902	0.0298685965536764
OAT	2451.02890076984	0.124297224794239	0.600249696459429	0.207075864473411	0.835950610926884	0.948160394511911
WDR3	1293.98359534034	0.621895755007665	0.39818765747162	1.56181575028349	0.11833140027887	0.432880385862905
PKN2	1110.72741201055	0.676181880653049	0.54333067090251	1.24451262714447	0.213310954976817	0.562805126905216
WDR18	2050.99498312026	-0.370063051344898	0.554758845469259	-0.667070123112448	0.504727343049771	0.796963979359255
TRAM2	982.40840149475	-0.553858550206881	0.297880053663943	-1.85933412927246	0.0629797922323175	0.325999267932817
NTN1	96.3219471735466	0.0991546879325835	0.681087713975437	0.145582846229641	0.884250710421587	0.965140473321119
GLP2R	20.0510942605291	0.333815683544694	1.34802596780627	0.247632977047121	0.804418393251962	0.936888618272896
MCM10	370.588778575533	0.821318562957186	0.493388892599472	1.66464745209399	0.0959831123923686	0.393804065888622
DGKA	700.535429629232	-0.828885269614584	0.604478576725958	-1.37124010929235	0.170300118636969	0.508632178164925
ERBB3	10233.3007919148	-0.265701778088521	0.336883905050038	-0.788704280927448	0.430284865271217	0.749645442135251
ANKRD44	132.284603820786	-0.248989249674779	0.5252050653619	-0.474080061476958	0.635442816225883	0.864594558643049
KARS1	5866.77863919668	0.0936625614507515	0.250619332335513	0.373724407362805	0.708609364570195	0.897404539624906
ADAT1	412.765789404774	0.117862474833403	0.390710433623119	0.301661959063764	0.762909770309814	0.921620587195263
PDIA5	1317.6880663422	0.624011267538565	0.45365236139357	1.37552743166964	0.168967987232639	0.506667789639353
TBC1D22B	431.55457776501	0.488897712346319	0.190727295760084	2.56333373992416	0.0103672340741523	0.139406437567313
NDUFB4	2506.6382855723	0.621823645047052	0.290998376815314	2.13686293323107	0.0326091416120068	0.243565689069489
SPEN	2136.10192214092	-0.4013862767714	0.378720410177054	-1.05984854786081	0.289213506383426	0.64052228239407
MYLK	1043.94526973987	-0.964010329148679	0.681703589763348	-1.41411948480913	0.157326823034964	0.489709221208944
ZC3H15	1849.00835124246	0.51060922638128	0.297900601754216	1.71402549499568	0.0865240436537519	0.374529082233012
MAP2K4	563.223240676025	-0.100257774321362	0.323959839781213	-0.309475935008089	0.756959515354873	0.918628178659452
PACC1	313.837590163846	0.189411514781344	0.386555826905562	0.489997825922357	0.624135437266729	0.86015753195903
SNAP91	1.5431681595642	-1.46910364904455	1.59596578067314	-0.920510744550497	0.357305920827969	NA
SLK	1615.61343233278	0.553298206166271	0.516949677094865	1.07031347669211	0.284478230287697	0.636492982316304
CYB5R4	518.317149037369	0.972976047225227	0.436063256637976	2.23127271654764	0.0256630697845659	0.217825748631232
COL17A1	2203.27901365456	-0.515884569908531	0.913885160325295	-0.564496057387455	0.572416582583004	0.832932172948102
GSTO2	1056.10867085349	0.0284788743399248	0.391495764456736	0.0727437610453943	0.942010024493248	0.982794409449417
SEC61A2	137.90508995654	0.503646611111025	0.378275012980318	1.33142976360754	0.18304764137483	0.524549207032297
PRKCQ	89.762590635036	-1.13493629114054	0.768187924655679	-1.47742011389889	0.13956305776546	0.466692677404833
TLE2	1481.43273793142	-1.56623976855161	0.68217710567728	-2.29594302640311	0.0216791391820719	0.199134547729517
ASB1	669.52179799034	-0.53197556808035	0.39685289891922	-1.34048552884235	0.180087545937803	0.520372693350359
FAM107B	774.904715081137	0.275624479680249	0.696953191644532	0.395470575333596	0.692495633023629	0.889097975802045
ME1	874.188575802312	1.43682832656181	0.700944330800652	2.04984656188117	0.0403794062775686	0.265170202390077
TBC1D1	1569.0468432789	-0.233824549830186	0.385320767465267	-0.606830904465234	0.543963136414185	0.816063661636093
CDK13	1407.76268882148	-0.0789312204647101	0.286866848306253	-0.275149327748199	0.783201515464771	0.929638624239585
MTHFD2	2820.52024917953	0.883883129183658	0.357176054824019	2.47464273499282	0.0133369515697424	0.156899243771976
SLC9A7	769.156772706591	0.0130667739211008	0.668815327938628	0.0195371926677791	0.984412567240699	0.996280419765354
FOXJ2	784.067854005124	-0.211579059229342	0.364269936712851	-0.580830416966655	0.561354752807176	0.826645556727201
YBX1	16418.3284278707	0.799147934896288	0.422320619543462	1.89227780485875	0.058453976555437	0.313769635622012
PDE4A	930.759580539689	-0.140598299742636	0.717842006123428	-0.195862457954934	0.844717822300073	0.9519053197018
PPP2R5A	1831.65959453774	0.847817873981368	0.358604418561368	2.36421480076181	0.0180683331200459	0.181488995139563
CTNNA2	948.374595141044	-2.42063740245049	2.24804043483401	-1.07677662952233	NA	NA
ELAVL1	2717.06674480098	0.00350022493629561	0.283204811360529	0.0123593413525723	0.990138923405759	0.997722235234375
TIE1	338.505042390116	-0.831164930650003	0.506971245345405	-1.63947154455224	0.101115092184859	0.402073575478435
DIP2B	1211.29486887724	0.00397854270897512	0.264856431165351	0.0150215069027012	0.988015022290423	0.997312626528686
SMARCD1	1969.54081262362	-0.333868168320458	0.264417890127523	-1.26265347688631	0.206713740333976	0.555905405218572
KDM4A	1124.64249238419	-0.28951234688144	0.304687008607513	-0.950195901704426	0.34201272067529	0.685089906712158
NFYC	1425.72576113419	0.394049466400182	0.267021684395251	1.47572084751328	0.140018846999284	0.467730778176846
ZMYND12	36.6245236648126	0.456444705041833	0.58125769993079	0.785270810341407	0.432294806222512	0.750719625696011
SLC9A3	465.000710177755	1.17012049873061	0.931954262837284	1.2555557127538	0.20927709677428	0.558573705352198
NGEF	660.304387818678	0.354773338440274	0.457622334898474	0.775253547270551	0.438189852531781	0.75502862159042
ASPM	690.595232312396	0.667886339122903	0.502290504057751	1.32968139697523	0.183623266685928	0.525166350640186
CD84	146.918900352725	-0.311863295550876	0.863093607079354	-0.361331949388663	0.717851312622053	0.901891797508238
ELOVL1	3173.64541453775	-0.0331755385854134	0.437871886643447	-0.075765399874662	0.939605743872639	0.982173550002862
SPI1	340.861228596976	-0.704902830175346	0.654165176525972	-1.0775609211099	0.281229749809028	0.633825610985493
ZNRD1	813.347876293319	0.60185845793842	0.414822455523734	1.45088205791209	0.146812704812394	0.476653725326668
MPPED2	18.9300786484865	-2.8318682159271	1.05239498192467	-2.69087962653341	0.00712639031652317	0.116070237232156
CLDN18	94.0671352875686	-2.13645624751661	1.43792791180178	-1.4857881469451	NA	NA
ZBTB11	513.91152968314	0.733920024290272	0.399719637386214	1.83608698609208	0.0663447926997851	0.332935833481564
ATXN3	486.330698439573	0.358676797780804	0.281157669085627	1.27571408223465	0.202056608698856	0.550565763584183
GOLGA5	1060.3587656601	0.468436600702595	0.31271616698511	1.4979609312137	0.13414340133091	0.457605965383127
FGFR2	329.410410388174	0.388692631800296	0.720203704390082	0.539698184598297	0.589405192157982	0.840862675497733
LRRC40	271.872784212903	1.14702490697101	0.454431805663756	2.52408588632046	0.0115999584441065	0.146104319996017
ISOC1	869.117943085685	0.407439409679326	0.283359228490879	1.4378900304369	0.15046525886299	0.480589871602682
EML1	134.450731157145	-0.981430946619308	0.487308798654948	-2.01398158483536	0.0440114669353081	0.275185687690068
TRMT11	445.169014330661	0.969338213828515	0.345977321440607	2.80173917120438	0.00508279495266579	0.0983164648771394
THUMPD1	900.839572049268	0.384023981466065	0.367146030643505	1.04597067491912	0.295574571860304	0.647634343336218
MSANTD3	436.072304503756	0.398202717012055	0.339446963605247	1.17309258796357	0.240758678525554	0.594179091683714
KIF26A	345.695892841079	-0.518364507877119	1.14328223643392	-0.453400299032005	NA	NA
ATG2B	669.161085595711	0.000541893513359486	0.347775696332569	0.00155816958767955	0.998756761045953	0.999450714228602
ARFGEF1	1816.18374548372	0.391179756060972	0.498508713306487	0.784699937271653	0.432629519579208	0.751052936885033
ZFAT	225.591205268982	-0.146116029266506	0.35098177054389	-0.416306604870335	0.677185660085764	0.88345275168486
MTFR1	810.893272342179	0.582919997411914	0.329279561882136	1.77028903367093	0.0766790039699357	0.355210702651516
STAG3	42.9188638752785	-0.453037701777507	0.542734514403929	-0.834731696168367	0.403868791206745	0.731701224806794
FECH	492.576530388281	0.264216939792194	0.583500756810136	0.452813362636592	0.65068314064469	0.872018890005671
MYO9A	376.654607357875	0.0694337520753863	0.428664337701257	0.161976973516691	0.87132398687036	0.960411231289199
DDX3Y	259.324862681086	0.335988730319383	2.1425735511074	0.156815494219895	0.875390261312108	0.962081315234314
PFKP	5370.091259481	-0.054722738392618	0.518929839764318	-0.10545305781119	0.916016316670341	0.974298630654489
IDI1	1245.38516341568	0.943344216518825	0.421285021749859	2.23920663640148	0.0251424742461021	0.216087906359226
SP100	1309.5515248253	0.116779021993987	0.64414310110017	0.181293600435265	0.856137128912713	0.955260963391108
KLF6	3829.50816933954	-0.0853762377893471	0.554841762518066	-0.15387493075842	0.87770835102015	0.962646630040735
PLPP1	507.536564807072	-0.104799565434763	0.372520720778137	-0.281325466180387	0.778460779533055	0.928163003072766
NEO1	2557.24815979932	0.171664548875862	0.345136522651363	0.497381579779278	0.618919992713068	0.856577106967523
TRAM1	3064.85956366712	0.716775832967827	0.460318182854297	1.55713126195301	0.119439324112596	0.434718699002332
PHKA1	704.296444383168	-0.938353246875604	0.463919056798192	-2.02266587915528	0.0431076070223402	0.27207529490113
TNFRSF1A	2708.85739272854	-0.296707733638983	0.261898025863884	-1.13291321177499	0.257250701229328	0.609231086712355
CACNB1	165.149502732237	-0.743373426698376	0.58499464904046	-1.27073542966196	0.203822786780243	0.553011965951009
EVI5	346.640337394718	0.233011385725928	0.348396371479132	0.668811172563791	0.50361593882045	0.796537249520961
STOML1	480.994602332566	-0.357789434830273	0.375316005636985	-0.953301829542372	0.340437164796007	0.683667340630869
PKM	44104.4845974394	0.0838003586816593	0.489213261253601	0.171296171462978	0.863990890703522	0.958236321311023
DHX29	806.136041417958	0.48467346358977	0.283965013660549	1.70680696661155	0.0878579371332049	0.377590477778362
DNTTIP2	1196.94341121387	0.564451257218676	0.338536784846652	1.6673262182553	0.0954495560411704	0.392448898646277
METTL22	311.215505846456	0.0133655691805761	0.346530220119294	0.0385697073576296	0.969233454340421	0.991730765045302
TP53BP1	1003.85335967576	-0.435177388607085	0.472852258501822	-0.920324225553864	0.357403353107354	0.697230481179809
TRO	51.5205137343423	-1.12741075104407	0.508707884399598	-2.21622425289258	0.0266761476743353	0.221478285730882
RRP15	577.583597376738	1.11151033465046	0.499532626649713	2.22510057472158	0.0260744871837649	0.219453047753761
RHOA	14007.8537639758	0.507228807865032	0.334717448264179	1.51539398527171	0.129672659685851	0.45063349769878
PMS2P4	28.1066329253022	0.862420898421913	0.491355418010648	1.75518752172022	0.0792272375893803	0.360966939844871
PRKCZ	862.550948880982	0.0183762454772988	0.334951776859137	0.0548623615304087	0.956248117842304	0.987813062047668
ZFY	95.0870899929203	1.26843441682846	2.31295400585762	0.548404513715409	0.583414177831115	0.838012270909327
IARS2	4131.04917197861	0.0728788020974618	0.394062455051837	0.184942262738212	0.853274321858713	0.954409721147494
SYT1	99.3985055022263	2.12346436693223	0.736118323031576	2.88467804766374	0.0039181412999679	0.0869031058941387
NAV3	51.8408687715248	-3.62566853849764	0.977369662346281	-3.70961845674014	NA	NA
IDH3G	3693.07443379741	-0.308559533758476	0.468445577515416	-0.658688113558552	0.510096067419791	0.799088946683197
ROGDI	734.917444043103	-0.528963158094786	0.492951555282581	-1.0730530260556	0.283247325327143	0.63538778421411
PDZD4	26.8298486059395	-2.07553384753999	0.674099363345043	-3.07897316093089	0.002077153936173	0.0630992411894731
ATP2B3	0.679767043773182	-2.39187043755094	2.6303228088466	-0.909344826234381	0.363168135756141	NA
ROCK1	746.089336031707	0.0988479608685696	0.423467618327254	0.233425075709521	0.81543134331481	0.940859828894608
CBFB	1560.5047407452	1.1584928183006	0.393855621001342	2.94141496661958	0.00326716530624107	0.0791374982243822
PDK3	499.323973881421	-0.462557392705519	0.446934012965454	-1.03495679291984	0.300689089802094	0.652063605682124
HYAL2	2272.37891398127	-0.229162407637198	0.545986229394192	-0.419721955060056	0.674688584430087	0.882102328560137
HDAC4	584.89814080845	-0.438672271833666	0.467383938430007	-0.938569419623646	0.347951859640653	0.690041662965798
RASSF1	1241.18202563444	-0.0104219005127484	0.354317968161738	-0.0294139768491534	0.976534425714576	0.993986329890719
FGFR3	1135.31867993418	-1.3735915620135	0.945017591247593	-1.45350898727727	0.1460824862064	0.475482239324541
IFI35	1456.72908707529	-0.812253764699507	0.548483401417449	-1.48090856095261	0.138630941433097	0.465357623059627
HEATR6	405.861160817736	-0.700494958770663	0.492350472501504	-1.42275675132722	0.154806682663057	0.485877685027265
COASY	2905.28668914362	-0.398616423156033	0.351688623398953	-1.13343564913627	0.257031350577423	0.609231086712355
PLEKHH3	605.545140814032	-1.08234800632652	0.509231166100639	-2.12545515352966	0.0335486523515109	0.246725001045588
MEF2A	546.958721164156	0.293524488781362	0.481688649454268	0.609365591474726	0.542282139698189	0.814815840723162
OTUD5	2738.72068865775	-0.722807138656738	0.359567753754208	-2.01021123587971	0.0444088367253038	0.276573956092183
TFE3	1505.70649388975	-0.80525148727397	0.289015052264547	-2.78619221028284	0.0053331238171134	0.100674512198663
TBC1D25	649.447796605532	-0.674033913164367	0.292740831272078	-2.3024936775489	0.0213073475637683	0.196937418267707
ACSL4	1841.22988547805	1.60835770235717	0.762098746799096	2.11043215739753	0.0348211490361516	0.250989354601243
INPP5A	646.674741820387	0.135334952745227	0.310995656032119	0.435166698055905	0.663441433068283	0.877318484328636
GPKOW	1098.0956966744	-0.26848372275811	0.300008844617291	-0.894919358462926	0.370830197593538	0.707097457992236
GRIPAP1	1907.61636781866	-0.733230556145528	0.350381641473389	-2.09266259802375	0.0363792842818287	0.254682201298778
FTSJ1	1815.79598641692	-0.291874809864302	0.403183476240421	-0.723925525386003	0.469111458276743	0.774971076529899
PRR11	582.702421817008	-0.0165538959650289	0.589008853982896	-0.0281046640523159	0.977578674168397	0.994219641892545
REEP1	139.353626959785	2.03923368077805	0.952170016099498	2.14166970845358	0.032220069929261	0.242934528230616
ATP11A	2557.27561777076	0.170807100179589	0.422512082562993	0.404265599088809	0.686017419540699	0.886647321540385
POLR1A	2611.78545133129	-0.741813267381558	0.347572448286697	-2.13426947687657	0.0328207283243687	0.244389750284193
LAPTM4A	5541.29490544137	0.508838470036778	0.255387497509749	1.99241730702715	0.04632528997227	0.281716125601446
TTC7A	1117.83037690828	-0.391526965966356	0.33286838179788	-1.17622155595449	0.23950635278028	0.592713013481205
IP6K2	2217.87866031134	-0.179285824457998	0.339781954264826	-0.527649635914045	0.597742535418395	0.846290429055133
STON1-GTF2A1L	0.538382531044974	-1.28194338033328	2.40289335611261	-0.533499906299294	0.593687575882308	NA
SRBD1	375.039811143548	-0.0247466173451001	0.379624118442963	-0.0651871578829052	0.948024985905789	0.98479939892769
KIF2A	800.492146429442	-0.119547567435433	0.452420009304318	-0.26424023026581	0.791594813084775	0.932697421800258
RASGRP2	73.0490981043171	-1.36120166191645	0.516855594384351	-2.6336208347282	0.00844797696547481	0.126248869388071
PSME4	1784.60317639363	-0.118744525828423	0.287651511378675	-0.412806890043082	0.67974810299154	0.884389521089221
IFT80	161.825780792507	1.43307612607756	0.503061421131604	2.84871004986618	0.00438968659034533	0.0905947560479784
SIRT2	1087.55009740356	0.208028938334183	0.354270330188372	0.58720395304786	0.557066737788575	0.824801997679678
ERLEC1	1666.01905829507	0.480584416811526	0.362891998017461	1.32431803246431	0.185397444164836	0.528284216637346
PPP2R5B	612.387709675727	-0.606102991459997	0.449066082962814	-1.34969665814238	0.177113304752061	0.516833182986263
PYGM	25.4866245514678	-2.43031955273813	0.733054138373871	-3.31533433278106	0.000915335781357409	0.0407218969273015
PITX1	1717.99888401862	-0.149996990067176	0.56310896735902	-0.266372938031268	0.789952004870697	0.931677897056453
TRPC7	1.64384578075446	1.39114601435709	1.66398442270029	0.836033075417588	0.403136296069163	NA
MAST4	347.448450628369	-0.324574636824424	0.38792598690621	-0.836692172682148	0.402765620004455	0.730733449714257
ADGRF5	264.116158688581	0.138042324575056	0.571090083776753	0.241717250038995	0.808999262260622	0.938691473146736
SDK2	224.642548652336	-2.42079820849955	1.00524589358246	-2.40816522997414	NA	NA
NUP133	1421.33706553443	0.38905144947594	0.405022424942042	0.960567676053029	0.336769587852398	0.680126986774327
NUCKS1	5853.7791617151	0.792991171655203	0.391195359693139	2.02709759205027	0.0426524330926134	0.270899071760585
VPS35	3627.65217910512	0.829803043403912	0.339937735502324	2.44104421704674	0.0146448615259063	0.164780295071212
DNAJA2	1982.59167526549	0.626121367459466	0.284398697696289	2.20156200619493	0.0276962622033899	0.225732136185332
BCL3	2410.40692374225	-0.823602920554887	0.531501978680917	-1.54957639593159	0.121243221988682	0.437986537675787
KCNAB2	834.578708051197	-0.423361066759984	0.5103036397641	-0.829625802699923	0.406750383533104	0.733493308199451
ABCC9	45.2535929164538	-1.40246670810452	0.761811428849672	-1.84096307169115	0.0656269704969424	0.331101527660038
GAL	256.857495143888	3.1530081827612	0.804741853565573	3.91803678259203	8.92730860702691e-05	0.012322689038944
CLEC2D	99.2729533025077	-1.17809605155293	0.599505184848006	-1.96511403291969	0.0494010407857874	0.291014381131071
FUNDC1	478.581345091142	0.850338023243266	0.309468915842269	2.74773322848576	0.00600088125275309	0.106395789924845
MAOB	308.679398707963	-0.438856541357036	0.862034963746223	-0.509093667674288	0.610686570185704	0.852309055082286
RORA	101.140026983803	-0.67264370945241	0.631470988140351	-1.06520128728845	0.286784851219952	0.638004598151266
DRD4	40.3781560332438	-1.60122670902595	0.711529851588291	-2.25039990304224	0.0244235711614196	0.212706415118031
TGFBR3	636.970677609862	0.170536500778208	0.676048731892388	0.252254745454288	0.800844165104573	0.936168743708852
PLA2G10	125.224406839871	-0.378249806019854	0.90041092600011	-0.420085757621968	0.674422806708403	0.882012613072144
HES2	386.070319673528	-1.03265857230307	0.921534023665747	-1.12058648490837	0.262463920486587	0.614476661074017
ATP1B3	5296.93215598256	0.59167938953664	0.369146638203375	1.60283022599454	0.108972141625011	0.417464668279807
NEDD4	349.797532932534	0.509889168513858	0.479629679812258	1.0630892748619	0.287741467749849	0.638810394374773
PIGB	156.790399696324	0.617162895610069	0.42113338833694	1.46548080181259	0.142789786456519	0.471931634436779
MAPK6	1130.16284680583	0.39455992786477	0.353132962766093	1.11731265406146	0.263860666845365	0.615887542970298
GNB5	487.067625528256	-0.214512791328021	0.479757640053683	-0.447127410631789	0.654783068883576	0.873911509502941
RAB27A	512.736122864932	0.315579143125465	0.493736761299452	0.639164769289006	0.522715748451074	0.806144922182237
HDHD5	2059.51615966654	0.18844310976607	0.479042205450501	0.393374754086342	0.694042713132491	0.890028124960192
UFD1	1567.6298735006	0.339271278817768	0.390574938458061	0.868645797288394	0.385040896801945	0.718642697196194
LRP6	735.975517395043	-0.385555670139755	0.405819929519261	-0.950065884138536	0.34207877674048	0.685151143288919
GUCY2C	1709.57105975031	0.185501468539528	0.948375028323524	0.195599275602443	0.844923827313573	0.9519053197018
SCT	5.76933294825446	-1.06781602101477	0.932580806747539	-1.14501179231736	0.252204272530334	0.60589275774738
PHRF1	1693.55175355706	-0.681046615539112	0.382200879612261	-1.78190750432084	0.0747643165846597	0.350546242014718
ELP1	1236.37271971952	0.214702997628575	0.284227537849248	0.755391258895019	0.450014256448647	0.763704364153261
NUCB2	1056.56575080534	0.913142330413839	0.611059980808516	1.4943579339063	0.13508209027076	0.458941579966185
PFN2	1125.57688818319	0.123501547571395	0.807038618638853	0.153030530037945	0.87837419935378	0.963069224368131
PTPN3	1751.47347899479	-0.132332721018881	0.418911740286715	-0.315896424693921	0.752081125761769	0.916785328683445
SPTB	58.7580732892357	0.751479462599187	0.715799848309288	1.04984579750076	0.293789015292613	0.644994728418986
DAPP1	174.825850415831	-0.794383883935974	0.785510662572852	-1.01129611829082	0.311874723371782	0.66178213661609
FGF10	5.79611266338422	-1.10306523173467	0.93126811105513	-1.18447654186815	0.236224476825976	0.588518993362057
SLC44A1	4814.24409797836	0.753448060250649	0.338258335863348	2.22743382902183	0.0259182936272283	0.219102632817217
TMEM260	606.271118668021	0.980104047917898	0.474459205477251	2.06572880577167	0.0388540937658288	0.261749974462653
SMG6	509.147768164853	-0.266782590486794	0.444889068683256	-0.599660925084973	0.548732234692055	0.818646421529454
EXOC5	883.587580663561	0.929800200564638	0.470069395523981	1.9780062463505	0.0479280020004097	0.286881427490437
CLTCL1	191.403842331353	-0.823248121205324	0.688482800408636	-1.19574246548599	0.231797074213453	0.582699634494687
FGF22	3.29223394623866	-1.43617437784603	1.25467670409931	-1.14465692489047	0.252351301563087	0.605895366121855
FSTL3	1271.30078812783	-1.18255506090537	0.810070725249503	-1.45981705553073	0.14434035983856	0.473739040837288
DGCR2	3987.19397108462	-0.365091891322355	0.345009752430342	-1.05820745283445	0.28996087423709	0.641004703526392
RNF126	2393.32135086419	-0.361783633407808	0.500908541757932	-0.722254869398179	0.470137794331084	0.775630177954848
MNT	839.009591172824	-0.856890149190696	0.384968763624766	-2.22586929163405	0.0260229378169072	0.219410866099932
ZXDC	942.715581921507	0.145985618246421	0.335443951526099	0.435201223877374	0.663416374304954	0.877318484328636
JMJD6	822.781192747596	-0.279994719380799	0.389797908922895	-0.718307392039355	0.472567773325036	0.777000970581889
POLB	592.027786820842	0.836315702221438	0.397206188646354	2.1054951461646	0.0352482293906781	0.251598082467731
ST6GALNAC1	2837.10751607862	0.894387541511715	0.972646731274243	0.919539965286263	NA	NA
WIPI1	941.312338795732	-0.868749612783993	0.636991488504887	-1.36383237211391	0.172620329267843	0.511032400721178
FRMPD1	23.9369978752016	-2.78538205383451	1.18155922373419	-2.35737828276742	NA	NA
GBA2	2905.77922071615	0.12993293305043	0.437740863812464	0.29682614485381	0.766599243838806	0.923996391787232
NDST1	1349.59299860077	-0.28019796641348	0.317842463478061	-0.881562404681088	0.378013493219212	0.71373797448431
ASNS	2002.09422797286	0.607855647136371	0.537618941866929	1.13064403018528	0.258204947512387	0.610434814077284
AP3M2	762.532508878009	0.660817107719398	0.606663747600455	1.08926420992376	0.276037390698972	0.629567733730006
CNGB1	1.70076242969669	-0.0881871108100975	1.44549921074922	-0.0610080656940579	0.951352785528065	NA
ST6GALNAC2	255.648915498404	-0.114598619586799	0.885316608437361	-0.129443657212161	0.897006604777538	0.969297264665586
PABPC1	55434.179173108	0.260569102654082	0.439427203467235	0.592974446274834	0.553198253903214	0.822056439624625
TESK2	209.879950886077	0.90864724006148	0.437249171413906	2.07809939838935	0.0377002050697431	0.258425734817423
CFAP20	952.469161928337	0.548238768199433	0.327353717587542	1.67475956051368	0.093981416185341	0.389359668474628
CSNK2A2	2167.48825155423	-0.0493124533940575	0.258058203342051	-0.191090431365574	0.848454744169119	0.95282892230881
PTPN21	370.932923878876	-0.117315937028872	0.34447544480165	-0.340564004776663	0.733431831156304	0.907787900590985
EIF2B3	689.613025260904	0.555946985273745	0.446520621253502	1.24506452515688	0.213108032783027	0.562500327679382
CAMK2A	7.56302182485623	-0.0379041282817584	0.823196783252123	-0.0460450393550061	0.963274351742616	0.989619090318529
TCOF1	3162.48728276672	-0.176964354177392	0.41443509504481	-0.427001371971787	0.669378328400586	0.880244341434421
CDC42	4399.2308386873	0.698075850465442	0.299712901400925	2.32914848577581	0.0198512008446641	0.190028252805541
OSBPL3	1187.69279352592	0.401333107841208	0.404278245441026	0.992715072767259	0.320848827416541	0.669408554915461
EPHA8	6.10334105590635	-3.36110492810428	1.97320930995422	-1.70336968873427	NA	NA
SLC12A3	6.6546481106003	-2.17479559753021	1.01705497798772	-2.13832648637454	0.0324902543326055	0.243242276329565
RAD18	697.628806657232	0.69245644260775	0.39995886188867	1.73131916452072	0.0833948551752694	0.368831025732325
ATP2B1	1179.15662622986	0.594943456431333	0.483342802978561	1.23089337994699	0.21836274390109	0.569202647678907
TRPM5	113.406161029401	-1.39506424392843	0.762030157103962	-1.83072051797827	0.0671422689756585	0.333962979235414
NCK2	1880.09142134446	-0.297778246365623	0.404923242293742	-0.735394305051045	0.462099389183486	0.76962089246569
MAP4K4	2075.61787002228	-0.443045133158493	0.357133276962551	-1.24055965024215	0.214768465580863	0.564798356501676
MGAT4A	913.595104608075	0.517430348886707	0.415473312151423	1.24539972545366	0.212984854177325	0.562500327679382
RPL31	30717.6206780753	0.321470394520925	0.400226897535794	0.803220364498801	0.421847376993019	0.744011489027259
WDR1	12023.2840066851	-0.091475963550927	0.418396577986029	-0.218634588244605	0.826934707045495	0.945030817352784
SNX13	927.958123289089	0.912229488714906	0.381534217997772	2.39095065575542	0.0168048112568338	0.175482582880988
MS4A12	42.1284193220685	-1.09108552720614	0.985362079672993	-1.10729400868383	0.268166833855397	0.620463178919115
ARHGAP10	210.751213249922	0.00686277373000647	0.689940784189461	0.00994690252739418	0.992063650917344	0.99798495860222
RPS6KA2	790.842931840359	-0.346382649589691	0.499450143253692	-0.693527981257879	0.48797827216571	0.786971481559894
ING3	298.71293677024	1.04201714094172	0.294064816700666	3.54349477313503	0.000394861137717677	0.0273234075938263
VASH1	301.828205191755	-1.25111148287342	0.37763972210773	-3.31297638895231	0.000923087722960756	0.040972362655003
LMCD1	507.259008442838	-0.0932930414329198	0.566021662452299	-0.164822386883085	0.869083782845967	0.959475652077874
BUD23	3742.80725228888	0.712104391099654	0.393589195079954	1.80925797761038	0.070410934168703	0.340322093818358
SEL1L	2016.07121562677	0.191843786436479	0.415004908431035	0.462268716680394	0.643888630549911	0.868716489319941
TRIP13	903.128781916327	0.690810978234063	0.410765443080073	1.68176507997875	0.0926144026111617	0.386733709579893
ATP6AP1	6467.09677858414	-0.369441772397957	0.325206024755663	-1.13602376424462	0.255946618712468	0.608562278934786
TCF3	4123.78215975109	-0.385290385908166	0.457021496816912	-0.843046527552111	0.39920242265665	0.728043862912497
TRIB2	1562.34199201337	1.18677652756815	0.967819649174691	1.22623727321528	0.2201093986042	0.570199579691305
DAZAP1	4086.04106263682	-0.391690561381707	0.308338743328084	-1.27032547760284	0.203968716488976	0.553121907018139
MBD3	2583.41060620522	-0.934222821930647	0.571985582737092	-1.63329784897752	0.102406368978163	0.405093663640723
HLTF	803.490413479052	1.29478364457145	0.7189889761011	1.80083935583094	0.0717282037588311	0.344167037319958
FAM50A	3179.2427590558	-0.464368881518685	0.47616576935976	-0.975225250112084	0.329448539738914	0.674823839557806
FAM3A	2375.44828870278	-0.324454702952938	0.450644890086825	-0.71997865745338	0.471538136319223	0.776843321414526
CPSF1	5240.11434697507	-0.524881116325432	0.413476696464229	-1.26943337028146	0.204286540635917	0.553206805974515
MYO3B	12.5721927945715	-0.527394426056484	1.05096894098327	-0.50181732826763	0.615796022818965	0.854888525207691
CYBRD1	640.638126694124	0.418664811116961	0.695408116192578	0.60204188212411	0.547146258969175	0.817567916269808
CDH19	4.20887652417801	-1.82454644102692	1.14719243991201	-1.59044496594387	0.111734541447154	0.422186012967053
PDCD2	1524.07129856727	0.62513493591366	0.261977188659718	2.38621896475745	0.0170226123569179	0.17623195677607
SLC6A15	6.58476224985428	-5.76200116628463	1.8169806152676	-3.17119572870954	0.00151812815738097	0.0528144476805617
RDH11	1293.87232589713	0.0535816043375662	0.376654683752952	0.142256572528673	0.886877347690872	0.96593840868784
PRKACA	1560.13287865841	-0.259967825917022	0.227123230181694	-1.14461134472706	0.252370190711614	0.605895366121855
ADGRL1	1475.10949579076	-0.946931149669906	0.510182473802087	-1.85606366015083	0.0634444847171456	0.327099095038357
ACTN1	8878.67686100445	0.00962700406336812	0.33976319556553	0.028334452315661	0.977395402649291	0.994181352563087
ZFYVE26	745.988751377417	-0.657530190133865	0.330556597265078	-1.98916069312809	0.0466834689462069	0.282736643166048
RPS6KA6	110.241651615811	0.0425051073857836	1.19039039031987	0.0357068636738255	0.971516097623385	0.992286913305516
EPN2	531.141562339096	-0.338872095312198	0.344319375068169	-0.984179572366813	0.325027227869836	0.671881381488125
PTPN18	2657.5807295409	-0.213583783357114	0.363330561743201	-0.587849759547816	0.556633141168189	0.824635363283618
LIMS2	487.930748441211	-1.9739133652761	0.667999946445122	-2.95496036456383	0.00312709222055443	0.0771109790478479
ASIC4	9.60539515800822	-4.5669663024563	1.2323527927268	-3.70589195675947	0.000210648088498937	0.0189077751232502
SPEG	176.545175487031	-3.5414825307913	0.648095033780619	-5.46444941898768	4.64345756246185e-08	0.000149426464360022
LNX1	436.366122902381	0.731980517555491	0.464847644077616	1.57466758599571	0.115333193456543	0.4280763743289
ALDH3A2	2247.12883200408	0.311795122861821	0.334003795079623	0.933507724927175	0.35055788382325	0.6920315854836
TFRC	8657.21632764293	0.248034572418287	0.638559079756049	0.388428542137471	0.697698925558359	0.891717141370278
SREBF1	4867.29527427697	-0.953216631075778	0.389587765387672	-2.44673143194641	0.0144158213488283	0.1638261792838
AFF4	1392.10711857522	0.192387954583099	0.416732376735167	0.461658285565274	0.644326389733753	0.868821421396696
UBE2D1	557.226186254398	1.29322647278117	0.48028799829355	2.69260626410813	0.0070895938957388	0.115613073428146
MPP5	661.266773328605	0.708533529660243	0.291011613075303	2.43472596221409	0.0149030715574612	0.16575721069188
RHOBTB1	395.690171288404	-0.571836697370288	0.58405011651133	-0.979088405608074	0.3275362999456	0.673374396956719
SMC1A	4635.328253629	0.37830862753067	0.382820858751955	0.988213204379731	0.323048242676836	0.67148406390401
HSD17B10	4569.24671138252	-0.39928731242459	0.493834435477404	-0.808544896304341	0.418776971577198	0.742330120143039
MARK2	2296.16610983659	-0.544987122985069	0.298299645844417	-1.82697877981831	0.0677029600179762	0.335105594775727
HMMR	705.431549295311	2.36686977164475	0.636483459611458	3.71866658261569	0.000200277196968211	0.0185420620653103
CHFR	559.147001123507	-0.0834604966169789	0.636191104500031	-0.131187776796358	0.89562676509304	0.968846577525905
TRHDE	14.3926097854339	-0.0361607334869521	1.02143010335017	-0.0354020636050858	0.971759139226005	0.992286913305516
P4HA2	1601.50114190283	0.078502079180887	0.369369078577748	0.212530186563419	0.831693430174376	0.946445261378373
FCGR2B	50.1815704940822	-1.83415906874922	0.774864853963835	-2.36706963719744	0.0179295588739454	0.180492139070979
NFATC3	549.65955027975	-0.384486362161566	0.337949375947222	-1.13770401582754	0.255244095992378	0.607975428412587
TRNT1	432.519722332374	0.549019736917783	0.310937056643488	1.76569413386863	0.077447177475275	0.357280356507964
ACADVL	8921.33387840784	-0.260029844967751	0.391148511040889	-0.664785465438136	0.506187720327203	0.797704252699775
STK10	1000.06224435692	-0.455673011986098	0.355827484978251	-1.28060094068886	0.200333869433743	0.548941116885765
FBXW11	961.073835419837	0.2933137458281	0.379539479257499	0.77281485025462	0.439631963462669	0.756071430527943
ACAP1	247.733641944766	-1.15037927224497	0.510862818471884	-2.2518359736691	0.024332639437153	0.212393581488495
CRMP1	88.7082788028033	-0.864962368847833	0.484587410038791	-1.78494601991123	0.0742700730599036	0.348906708185065
EVC	84.9367424200329	-1.43240364990942	0.420110593322673	-3.40958707701342	0.000650613044037356	0.0345110897095419
DERL2	690.481350951333	0.0530541849040901	0.379285890647021	0.139879141862054	0.888755481631394	0.966427744768782
SIDT1	275.740894475785	0.13389756470512	0.639961976033648	0.2092273755622	0.834270742720691	0.947535264732418
NDE1	1034.23311860907	0.171944218317911	0.340242803157904	0.505357399839293	0.613307833945133	0.853951659177373
MRVI1	316.252332226815	-1.22949994727435	0.5595371481491	-2.19735177787826	0.0279953324035509	0.226734009248222
TMEM38A	262.970531903145	-0.504938448534905	0.485877899198955	-1.03922909308568	0.298698202974773	0.651053741469702
AP1M1	1083.42043039218	-0.922314658468059	0.458802371822115	-2.01026567235283	0.0444030780140007	0.276573956092183
PVR	1877.50790829116	-0.0477908857310629	0.471617325233792	-0.101334033280842	0.91928530058186	0.975559193381065
XRCC1	1198.81058497999	0.00747946583573769	0.317267918848143	0.0235746049045623	0.98119192887095	0.995011165994781
SCARB1	3330.78644679198	-1.06601790658177	0.52989176621171	-2.01176537277211	0.0442446757355715	0.276107368811381
CYP2W1	1812.84280181786	-3.54382902592106	1.67411415361168	-2.11683834001147	0.0342735702074197	0.249781232899121
MCM2	3229.59287511734	0.184172810672314	0.445595316137672	0.413318551614693	0.67937323960907	0.884156006361009
MOV10L1	7.75637810051953	-0.919619866938952	0.80641773744276	-1.14037653717187	0.254129463540877	0.6072687725306
PANX2	24.7829132850865	1.41371997986637	0.873029974980592	1.61932581970946	0.105377178129512	0.411186547826743
SELENOO	936.276960352123	-0.574167056784977	0.480185669215222	-1.19571885125883	0.231806292342743	0.582699634494687
TP63	5.95084797561853	-0.913660683430334	1.17415334367903	-0.778144258881483	0.436483973361601	0.754015617577686
ALPK1	474.932569685877	-0.155514138956093	0.397545676063695	-0.391185587769231	0.695660060543101	0.890939536280592
LLGL2	7433.08432421463	0.0363310267758892	0.40605437017966	0.0894733056556303	0.928705767480729	0.978136399511313
PDE8A	712.307730316542	0.0675373344343839	0.305936915355282	0.220755754028419	0.825282616769005	0.944046256565907
CLCN4	475.547406700553	-0.122312565076809	0.564540049999127	-0.216658791660571	0.828474264645304	0.945277539230792
NLE1	1246.9406768555	-0.214129813135819	0.532168007291332	-0.402372578212119	0.687409847949107	0.887173631673851
SDHA	7021.1647658968	-0.0482537591095571	0.423764417608276	-0.113869303567065	0.909341399463149	0.97313179229053
SMARCE1	1002.73170505787	0.671489616695563	0.388927843320779	1.72651464333895	0.0842548672217061	0.370603088369804
FNDC8	1.97660081399965	-0.659750403828469	1.22767425765351	-0.537398580865796	0.590992323387644	NA
GSDMB	2218.08251451218	-1.73751820748748	0.726416704786147	-2.39190287893916	0.0167612770376018	0.175340929892234
KDM5A	1229.57158625011	-0.319292402150858	0.334050493141495	-0.955820777715824	0.339162789103716	0.682523059499931
ADAM11	34.9637485519457	-2.56337939243827	0.915198827210616	-2.80089890439551	NA	NA
PPP2R3A	97.3014572886285	-0.583566809135487	0.527578836899897	-1.1061224755803	0.268673511812434	0.620882540804345
FERMT2	259.468578656672	-0.463567684342087	0.564943057297602	-0.820556476186392	0.411898947663593	0.737134570533752
ABCB11	0.759908072399293	-0.379748521847509	2.22719690496561	-0.170505140789683	0.864612891796413	NA
DHRS9	65.4538446843939	-0.544569638539918	0.900067270161119	-0.605032153254984	0.545157632851557	0.816531190372963
CD5L	0.428956405158226	2.08298051316997	3.09601690251027	0.672793650280484	0.501078577949269	NA
PTGS2	892.644345025393	1.83828767900502	1.25414739955254	1.46576684659307	0.14271181596604	0.471931634436779
IGF2BP2	1682.15566034327	0.531309755082378	0.54861836028263	0.968450554240775	0.332819401958062	0.67704642664219
MAP3K13	871.698526802486	0.490245423213176	0.314860160004767	1.55702589748336	0.119464336902132	0.434718699002332
ST6GAL1	3816.46367182571	0.581856512198745	0.605342105271954	0.961202776300093	0.336450220730647	0.679872408358695
TBX21	23.6908504818719	-0.882104698062947	1.22789257506498	-0.718389145741243	0.47251737753597	0.777000970581889
VDAC1P1	22.2499656422064	-0.720022632285268	0.703900537833367	-1.0229039382489	0.306353267267376	0.656420878591206
FRY	329.462693146053	0.288534932945765	0.590722554271553	0.488444077273417	0.625235327619344	0.860950191205
PICALM	2847.20083982981	0.313399630087667	0.350377989597168	0.894461522677224	0.371075007918458	0.707247138661115
NSF	1101.81382836944	0.206741495696175	0.289111987079641	0.715091400341087	0.474552567454113	0.778872915029243
GLI2	99.7007876214602	0.302519505526486	0.711413378641266	0.42523730169971	NA	NA
CLASP1	993.851136315198	-0.502293886732552	0.266124718889678	-1.88743792319713	0.0591014484156272	0.315752840622283
MRPS34	4313.86978084976	0.106982275322477	0.556423369053708	0.192267760975638	0.847532470256819	0.952782592629627
NOTCH3	1449.22712654806	-0.876553578466639	0.401247704964596	-2.18456970001606	0.0289204115890226	0.230456172909966
CLNS1A	2760.88200196197	0.400773432713648	0.311200369262437	1.28783083922267	0.197804854589382	0.545446462783746
PPP2R2C	265.836252542751	0.00134414729817176	1.20453352435115	0.00111590692247094	0.999109635280055	0.99950480615503
TEAD2	679.847014645392	0.178185189618931	0.426870564786272	0.417422057920874	0.676369723536369	0.88304460220706
EED	552.977786747779	0.610986502358247	0.324508427630209	1.88280627045684	0.0597266269829829	0.317508299554746
CDHR2	373.132880217328	1.24069157775702	0.972529904464051	1.27573617228845	0.202048797184848	0.550565763584183
SNCB	1.95857385141919	-1.57518513923809	1.34519285753408	-1.17097346333345	0.241609443898203	NA
TSG101	1809.03133452703	0.472602305323113	0.225170513317403	2.09886409352777	0.0358288828793662	0.253400758474287
NCBP3	1121.59517104159	0.10602079492553	0.384232021826764	0.275929097271677	0.782602524755002	0.929638624239585
ATP2A3	5136.14210500577	0.107560973437918	0.820768734367939	0.13104906282858	0.895736495515586	0.968846577525905
CA12	2190.40904182927	-1.64547311602407	0.69809695450117	-2.35708393427937	0.0184190830957196	0.182906631034031
MGLL	3965.80434488139	-0.216844757293785	0.39319447184395	-0.551494928900845	0.581294442010746	0.837575694167809
NTN4	278.866292749896	0.124144439243889	0.461198124772289	0.269178109310796	0.78779262501467	0.931058334074998
BCS1L	1012.03897213719	-0.175032928997451	0.435150225094557	-0.402235639334477	0.68751061576586	0.887192306212275
NUAK1	240.996853729218	0.317462737491762	0.771696656452731	0.411382808046684	0.680791858096314	0.884955745074067
DPP8	638.385115847848	0.221834529684576	0.39113405759189	0.567157283746533	0.570607326802058	0.832211365913723
SLC24A1	255.500259844811	-0.699403645669418	0.602461697040992	-1.16090972937294	0.245678611775741	0.598632336719587
ZNF532	368.134805290725	-0.867445466519663	0.551795494599692	-1.57204158969975	0.115940906246899	0.429037250081863
SCARF1	172.100052522417	-0.561624592230824	0.402751300993515	-1.39446996408304	0.163175733482919	0.497555148014304
LMAN1	2344.41544348751	0.279546997081194	0.606766153870198	0.460716200628744	0.645002230312735	0.869247090310483
HACD3	3342.89814897968	0.202065058465508	0.321484497083168	0.628537488740037	0.52965189617226	0.809768213534678
IPCEF1	40.2714388909049	0.309915974152861	0.679856379356899	0.455855065221308	0.648494203789157	0.871216677342127
ZZEF1	1657.76840700655	-0.630533412877232	0.342774858813983	-1.83949725793457	0.0658420808494091	0.331438453762691
ENO1	41359.358523593	-0.142030316542255	0.428303689413894	-0.331611237663198	0.740182832894584	0.910942823533029
SLC12A1	0.748329498873355	1.96008779944436	2.67159423077107	0.733677209236463	0.463145491926365	NA
MYDGF	5123.36590529327	0.234609014869245	0.574903724299376	0.408084005987539	0.683212001818722	0.885927288859361
ANO8	570.186537716225	-0.44829647230662	0.539753817324773	-0.830557298378267	0.406223766182146	0.733306411520301
TUBE1	303.937740615637	1.31045552779214	0.403224239622304	3.24994233734467	0.00115428410730661	0.0469198264081599
ARHGEF10L	3063.14637133747	-0.610060524649764	0.458659082361465	-1.33009581214175	0.183486705181967	0.525009084714496
TXK	13.174385529048	0.240284590284281	0.858719847331199	0.279817208174537	0.779617748665356	0.928445216664987
WSCD2	3.53473370887413	-1.84585978362999	1.12544632711075	-1.6401135613181	0.100981557228837	0.402031554202693
KCNQ2	15.4991832902355	0.954464477622987	1.26125346121529	0.75675865872614	0.449194464797269	0.76313898415141
TACR2	126.427114959281	-2.54920048583287	0.721746539115039	-3.53198851352795	0.000412447270537103	0.0275164846101145
ACTR6	425.128220064519	0.768435396053277	0.337919452227356	2.27401941790633	0.0229648190477037	0.206444522797965
TIPIN	172.860690049937	0.721229820340074	0.37414437463399	1.92767784106236	0.0538952099741687	0.303077626946984
SRI	4403.52847175257	1.1822179915154	0.653168801107462	1.80997314861169	0.0702999512693595	0.340150464949607
EIF4G3	1341.24736198103	0.282263126119777	0.459215741577997	0.61466343716755	0.538777010790877	0.813598616818538
NUP37	910.772143973102	0.434650893738542	0.303059881178706	1.43420795932484	0.151512926385049	0.482039835397539
SEMA3A	305.986199810042	0.061601494068266	0.857100693162699	0.0718719452214613	0.942703816763678	0.982964368089162
GTSE1	604.492663863961	0.856211001250588	0.471589857522081	1.81558400290765	0.0694342093654775	0.338385417353266
SEMA3C	1558.62129835724	0.311820462857036	0.813758830339915	0.38318535078358	0.701582339009679	0.894017410348396
TTC38	1821.61004130393	0.0415404385153706	0.347070441205786	0.119688782401208	0.904729686823345	0.971552880599841
ACAT1	1867.36277000426	0.374330512858662	0.344304729209847	1.08720700327795	0.276945336472941	0.630350177604568
GRAMD4	1355.55936075256	0.189683822175948	0.432847694265967	0.438223016291256	0.661224625488705	0.875946831487885
CELSR1	1180.12487721485	-0.254562195866287	0.600024169384234	-0.424253236544668	0.671381139500852	0.880879793522862
WNT8B	14.1248638121324	-0.648564139026405	0.983401712871952	-0.659510890145108	0.509567755294047	0.798922794901946
ZNF638	1427.12797843518	0.161291710943637	0.416164690417075	0.387567024924657	0.698336475438221	0.892037172794589
SLC25A40	690.430212769004	1.73150124100547	0.428081588464138	4.04479259950822	5.23694649120785e-05	0.00990935068099888
TIMM21	440.909147560674	0.350255283470498	0.386658638946676	0.905851436359093	0.365014491724079	0.703152729343362
ADD2	18.6681786202598	-2.67705210156104	0.80644804473402	-3.31955929342476	0.000901596559734044	0.0405373478830208
FGF4	3.39143742371954	-0.0782856675439614	1.75930652980851	-0.0444980259082436	0.964507425517103	0.990148307735231
RASAL2	590.90177362234	-0.147884968948544	0.442193350678276	-0.334435080766602	0.7380512712033	0.909690006025747
VPS9D1	532.37347037335	-0.292804703182721	0.43049057909459	-0.68016518224057	0.496399875729747	0.792237460786076
ZNF37A	431.543949230843	0.243093116942625	0.440947702122577	0.551296935605865	0.581430138823015	0.837575694167809
MARK3	1439.00233337277	-0.320077587565579	0.262024687334862	-1.22155507872633	0.221875924920851	0.572648089609917
SLC25A3	14486.9760694684	0.0511165937932471	0.27425377745025	0.186384283449003	0.852143416471521	0.954073050621688
FNDC3B	1672.13769091332	0.17422393628278	0.541127882720791	0.321964441024148	0.747479633243355	0.914435838461328
FOSL2	3343.56901724161	-0.199354618038477	0.371928378915872	-0.536002707348044	0.591956679343	0.84269701133633
CACNG4	34.4360281041453	-1.97619480565718	1.06514786977567	-1.8553243748902	0.0635499194815835	0.327293103587734
FRYL	1450.58514823397	-0.163419337680901	0.420867980576705	-0.388291210599989	0.697800540941638	0.891787982823746
TMEM131	1577.53022737608	-0.02612011016714	0.234354674356261	-0.111455469104204	0.91125517602533	0.973537569765086
FSCN1	1943.80120718894	0.0211960836109496	0.691679837874847	0.0306443566087939	0.975553167287368	0.993608814703074
ACTB	177316.284029904	-0.153142259261124	0.461681452058676	-0.331705461803262	0.740111676056405	0.910942823533029
MOCOS	568.407492316655	0.168249282150613	0.442735172960811	0.38002239809735	0.703928788940988	0.894999147693441
PLD1	695.392357992997	0.130087018208584	0.365420306968845	0.3559928546053	0.721845916322753	0.902845090807723
ATP12A	7.85895393931635	2.38165968368922	2.92448095357962	0.814387141340081	NA	NA
WDR62	630.520113561623	-0.272372793506872	0.517500292537557	-0.526323941134979	0.598663151425919	0.846290429055133
DLG1	1410.98781026815	0.743839468986803	0.384482057237221	1.93465326921059	0.0530328584672445	0.301362173363075
RAB7A	6786.99091634365	0.44888968236541	0.255789898126475	1.75491559929962	0.0792737455024188	0.360994688245449
BCAP29	986.905727459753	0.941831413811168	0.351149484294654	2.68213810908196	0.00731532522748712	0.11692408898371
SEC31B	248.229048731001	0.0316736393092063	0.707928730378343	0.0447412824907936	0.964313527958789	0.99000189279674
SART3	1904.60506479365	-0.294984140589777	0.268337932983236	-1.09930093487083	0.271636824727413	0.624536024771408
ARHGAP15	75.074565476283	-0.434888989136734	0.658748734252294	-0.660174307022162	0.50914197814888	0.7985794731193
TUBA3D	9.38517384496313	0.117790115445197	0.676226052816617	0.174187485020101	0.861718120692564	0.9570275809567
PAX2	9.52784104624709	-0.242503889275127	1.4635109661448	-0.165700083487543	0.868392980350211	0.959475652077874
EXOSC7	1385.28736984236	-0.0519205142888709	0.436664196323744	-0.118902613784202	0.905352510954256	0.971589916777323
KIFAP3	719.724957858574	0.26216539264808	0.394591914226657	0.664396261545009	0.506436724956805	0.797836185171834
MKRN2	780.513871681955	0.260413368756014	0.292835733658359	0.889281391661815	0.373851869657169	0.709767148411074
MCM6	1870.47969862819	0.131027962881108	0.318968535003603	0.410786483624877	0.68122910507011	0.885029467136734
REXO2	1459.07065970191	0.750144918880448	0.485028623041043	1.5465992793934	0.121959903605555	0.438557799549014
RBM7	527.83119380048	1.0049530883575	0.313468920968553	3.20590980838675	0.00134636180897637	0.0501667609601196
RBMS2	1347.48756072416	-1.02881963461227	0.41421903331677	-2.48375750958187	0.0130004301518002	0.155204682219497
BAZ2A	3530.78563255696	-0.370210962267147	0.459734303341343	-0.805271565720588	0.420662986390741	0.743246163748978
PTPN23	2648.92679216492	-0.769741088611821	0.317408127853677	-2.42508310614739	0.0153048827236186	0.167996973068578
MLH1	572.81999680596	0.877193037438442	0.698705910268418	1.25545386771017	0.209314044902407	0.558595104212257
UNG	2106.13065934259	0.00224763703089716	0.277391268631997	0.00810276776908577	0.993534997440477	0.998395634983904
FMO4	65.5232966975478	0.841734419881965	0.660142359789931	1.27508015112046	0.202280874071749	0.550977804431292
KLHL20	326.06141732417	0.257293048837601	0.408289031355816	0.630173796203149	0.528580881518127	0.809454854048253
RGS11	254.1431680609	-1.32780534103354	1.13267763550981	-1.17227117355054	NA	NA
SLC46A1	143.830929230537	-0.653593754166104	0.607294055553653	-1.07623934103923	0.281820229378166	0.634573340417046
PLXNA2	1365.48464421134	-0.566585332763164	0.476918455409626	-1.18801301634789	0.234828281597869	0.586726863703631
SPAG5	1049.60057268797	0.311485182138028	0.47168915996307	0.660361120366674	0.509022116053073	0.798548041813012
ANKRD13A	937.172547723363	0.0407426045189933	0.42283189636822	0.0963565068504505	0.923237433839384	0.976278458435337
TPD52	2551.24755741247	1.03819917901968	0.420088436201184	2.47138242701467	0.0134591800695218	0.157592388588434
ACACB	561.954317978691	-0.997569339013264	0.533039569585315	-1.8714733313126	0.0612795029750602	0.321517566152843
TRAF4	2894.44789215274	-0.374744773180835	0.639641438764511	-0.58586694117984	0.557964934533638	0.825315057316292
PAG1	381.111235567046	-0.397701101488296	0.436400106453427	-0.911322191739059	0.362125637005568	0.700992227935436
GPATCH1	290.011000065893	0.000333879584976462	0.334288951614651	0.000998775410804899	0.999203092652502	0.99950480615503
ICAM3	27.8261913108555	-0.984176953860343	0.7676583968499	-1.28205065938044	0.199824875747912	0.548353993880144
NT5C2	686.825356103545	0.337884860418259	0.390667988215103	0.864890061665912	0.387099132894428	0.719778099825457
MCAM	1650.38941613714	-0.0271818077930642	0.443328774523154	-0.0613129788886387	0.951109954591496	0.986126405338628
GPC4	1895.42745804771	-0.100473486911673	0.371668980597862	-0.270330568749786	0.786905950047401	0.930765373391991
MBNL3	540.618164023065	0.17166359349359	0.468732959312168	0.366228979812928	0.714194219317845	0.89994206692245
CAMSAP3	2145.49834459327	-0.700490840072685	0.383887365596416	-1.82473012359859	0.068041765106098	0.335534308077987
RAP1GAP	1698.78436512313	0.378871017266732	0.712139023853554	0.532018334308617	0.594713297232824	0.844690624023199
XAB2	2401.03547937316	-0.240071141749274	0.430889787643927	-0.557152080725712	0.577423526659136	0.835998176205787
ARHGEF1	3738.81020448714	-0.0535697231312884	0.338686578401075	-0.158169016865648	0.874323617357002	0.96181608113034
STXBP2	2163.177040992	-0.505704412817086	0.360666906332753	-1.4021369965963	0.160874341106702	0.494181420264715
MAP2K7	1062.06159748321	-0.14785578919558	0.306722776455304	-0.482050243885705	0.629770254383173	0.863435296552561
NMRK2	1.43085022305476	-4.20294083277506	1.85693154271428	-2.26337952482169	0.0236123038209979	NA
DGKD	1569.82677941628	-0.118262014385974	0.435116107793552	-0.271794153945884	0.785780300547642	0.930559742576905
CTTNBP2	318.117529802463	0.294100595585928	0.973146424526464	0.302216180601021	0.762487270275362	0.92128311730142
ACTL6B	1.1969071425161	-1.24872157409192	1.58913334481464	-0.785787786888064	0.431991822824254	NA
RARB	32.8519077468874	-0.353137420476561	0.64060323342695	-0.551257630386017	0.581457078836096	0.837575694167809
TOP2B	2285.24911354565	0.452962202322536	0.353549767395565	1.28118370904129	0.200129146841796	0.548721040502897
TM9SF3	7218.360072863	0.506517195219541	0.313295658003532	1.61673863738587	0.105934709966746	0.412709318006039
NFKB2	1952.50879654201	-0.367120094772972	0.494940363913974	-0.741746120421049	0.458241170635791	0.767678114855552
UBE2T	879.631939026421	0.950705967019806	0.387585079873578	2.45289619334652	0.0141711227066281	0.162190893431876
PPP1R12B	1091.56064568175	-0.740010430077864	0.437954287291119	-1.68969787841342	0.0910857693666921	0.383824538396353
DNAJC10	2394.82133439178	0.0700120417246337	0.395814462439147	0.17688095905641	0.8596018952577	0.956532319761432
GTF3C1	2412.11840213556	-0.443969809513649	0.322863298907628	-1.3751015089537	0.169099976633096	0.506906124643972
IL4R	1784.21313132093	-0.553100358081578	0.322089151178794	-1.71722753174803	0.0859376069839893	0.373712458479024
USP33	1242.68011871881	0.89109945362133	0.492063901524039	1.81094254396915	0.0701497460535841	0.339802131661465
PAK3	5.44148849597415	-1.13503863940955	0.756165954975946	-1.50104435665271	0.133344089244415	0.456432347257508
CAPN6	883.003597744648	-4.92626192021207	1.3155564037233	-3.74462235619068	0.00018066531590868	0.0173546563162428
DCX	1.33252425791506	-1.85557404405496	1.3663253745518	-1.35807625227165	0.174439489735429	NA
SNRPA	2747.50386504377	-0.141884884199962	0.383175221887916	-0.370287210902863	0.711168501893799	0.8989872436889
SPAG6	0.577798685895696	-1.3148425652222	2.04515093491186	-0.642907348683709	0.520284220756923	NA
EXOSC5	1278.06430360192	0.284410601831834	0.53816168839558	0.528485412404118	0.597162469243141	0.846115282611475
DYNC1I2	1595.62898380471	0.272220116122611	0.336638034322891	0.808643374686258	0.418720307896105	0.742330120143039
APBB1IP	135.189445649417	-1.21804649806485	0.668614809833539	-1.82174621344104	0.0684935023323101	0.336423394453114
LRCH4	552.332916037519	-0.357706959995604	0.345269524934729	-1.03602239457197	0.300191694964963	0.651922024247837
FAM76B	259.752173694538	0.991535041642379	0.496974749776292	1.99514168896651	0.0460274286268912	0.280843517928484
SIRT6	945.32676741314	-0.650640729445593	0.411914703932073	-1.57955208501828	0.114209479608774	0.425788112045995
TYR	12.7706192110328	-6.82746811917734	3.02386769009531	-2.25785941016558	0.0239544258857306	0.211142780476642
POLD3	698.627980373613	0.534990423218657	0.393535959630113	1.35944482359756	0.174005675566345	0.513510007337835
ACTN2	1.36205270333717	-0.684785719224633	1.55990326030551	-0.438992427703829	0.660667023133186	NA
CAPZB	5606.69685319908	0.00533639074921777	0.372481613197503	0.0143265883741441	0.988569427351631	0.997468692173519
GPR137B	482.816059212377	0.0372025808396619	0.640924445767858	0.058045189390602	0.953712633253511	0.98697919389585
NAALAD2	8.93477809534746	0.31511033118751	0.625211740389518	0.504005780491567	0.614257314932598	0.854542740211021
JADE1	647.965619272961	0.0315921503095363	0.384428569769936	0.0821795069196935	0.934503969425332	0.980053582315624
SLC25A43	935.817878590528	-0.0645846973470904	0.39738872246417	-0.162522723208164	0.870894235617866	0.960307442584151
UBE2A	2353.96952081051	0.672303350129061	0.396126946135907	1.6971916621355	0.0896604309620624	0.381061765576822
FGFR1	524.022775686117	-0.19853608977436	0.467277966232643	-0.424877918757922	0.67092567228925	0.880863516928117
FKBP6	1.09965673853087	-2.32862922600362	1.80919306780914	-1.28710930162003	0.198056193825431	NA
SMC1B	22.0104831902377	-1.66842137859725	1.29119092845855	-1.29215698610046	NA	NA
FBLN1	1359.16815068702	-1.00832658132809	0.631836075999829	-1.59586737704475	0.110518406434587	0.419808351762129
ITGA8	71.4043467551153	0.418935411754474	0.848698843327598	0.493620811490567	0.621574000192105	0.858154695147975
CST7	485.980670234654	-2.62852112563517	1.05318267470363	-2.49578842186599	NA	NA
MAP2	37.0465988278771	0.186570460393362	0.913848123404236	0.204159154694498	0.838229128901958	0.948627162583612
PIAS2	406.208172895642	0.351912622876383	0.39159074339126	0.898674518781378	0.368826053393495	0.705532227173187
AMPH	10.2006948365575	-0.367578044058177	0.681627941542654	-0.539264929818278	0.589704063871038	0.841102612485927
ARAF	3197.73637564928	-0.641262733796448	0.507446797686813	-1.26370436609243	0.206336157440989	0.555639962046112
MCCC1	928.742605874816	0.516056856948931	0.358906158495026	1.4378601334479	0.150473743219392	0.480589871602682
LAMP3	381.215335440498	-0.351851544806491	0.965469088334217	-0.364435846841624	0.7155325713072	0.900854387506483
FAP	129.980663740708	-0.979808230849269	0.649394383638549	-1.5088030564099	0.131349119465953	0.453707318487506
NEBL	2281.59134726313	0.930912698795649	0.419892282694571	2.21702740717622	0.0266212187235143	0.221468000993346
ACER3	642.229437515975	0.165712868876709	0.207861777827249	0.797226265496636	0.425319634350169	0.746404974767663
UBE2K	2036.49954874217	0.697233263783737	0.309447740944459	2.25315351036568	0.0242494715090634	0.212312570889763
PIK3C3	529.808403831917	0.0970277685701296	0.464358745638302	0.208950018668769	0.834487256610919	0.947566467866361
N4BP2	141.441015440456	0.347711793844952	0.498871203473894	0.696997123553451	0.485804593942707	0.786246026810209
TIGAR	322.90721591793	0.349960779082396	0.475168878454392	0.736497685245574	0.461427875749701	0.769498136549942
TULP3	623.729276406892	-0.275263903121749	0.352452603731908	-0.780995516013061	0.434805131973435	0.753069383579394
SYNJ2	1121.86921715772	-0.0132748972433722	0.45962657384063	-0.0288819184940666	0.976958766557655	0.994077468371023
ADCY2	23.545324357408	0.548775495922245	0.760403648764825	0.721689719418967	0.470485264143293	0.77576761584123
PPP2R5C	3705.19466367148	0.305242164961235	0.402526639085875	0.758315438835129	0.448262166944002	0.76226209953941
PMS2P1	186.410095049974	0.89293011636848	0.390717790439478	2.28535822585431	0.0222918313695464	0.202737013699106
RBFOX1	3.57681431713297	-1.23485437460429	1.55067550553802	-0.796333191692384	0.425838398263608	0.74660975041544
GNB1	10577.1053997028	0.257213054869289	0.347122846443289	0.740985669784517	0.458702129193136	0.768070480484006
HOXA9	908.492583925253	0.0784771024635282	0.570474779512768	0.137564543222321	0.890584579454346	0.966710235014803
EDN1	221.001136559299	-0.0390943138553398	0.660786227271525	-0.0591633303508238	0.952822016598093	0.986791745781542
MLLT10	620.057148776626	0.456911530028356	0.268520068936415	1.7015917351658	0.0888319279145757	0.378874942384499
ZCWPW1	77.5857276272314	-0.294182018429359	0.67691341413223	-0.43459327631509	0.663857676309134	0.877448248506076
ADCYAP1R1	2.29267290013374	-2.9553313376587	1.19424098615295	-2.47465241264145	0.0133365902213457	NA
FGF20	14.8979182080954	0.195429476502076	2.89617633664121	0.0674784452968501	NA	NA
P2RY10	20.5188897157406	-0.725118558261998	0.925801478951553	-0.783233311620086	0.43349011658802	0.751828796029946
ITM2A	104.921699213166	-0.230037921749343	0.546045625730511	-0.421279671349063	0.67355087277088	0.881846500257262
NRDC	3001.75343834154	0.0511605767197957	0.248171596526679	0.206150008445047	0.836673736511232	0.948321278741768
VDAC3	3402.79903707169	0.339262974159752	0.340749405507513	0.995637758059923	0.319426182032195	0.668199428242429
PCM1	2210.50627054784	0.662769180631528	0.555313998644863	1.19350346335386	0.232672256587288	0.58389368922087
TNRC6C	338.141375523432	-1.358132570799	0.434658266983474	-3.1245985040718	0.00178047896983158	0.0574874380426557
CBFA2T2	1111.24287403886	-0.115842658360476	0.408912467522071	-0.283294513034685	0.776951083045616	0.927613870358939
BRINP1	4.52309181008787	-1.00519519428825	1.60925448182698	-0.624634080960926	0.532211246248985	0.810980565273096
ITCH	1376.27503590669	0.693798127356964	0.397524117832335	1.74529820011975	0.0809329750885034	0.364919512625251
PKD2L2	1.38870419156791	-0.0195766914550214	1.41838083153771	-0.0138021404546181	0.988987834860894	NA
TP53INP2	725.808002152983	-1.29176244273763	0.510141915461142	-2.53216292091965	0.0113361305744575	0.144982358723499
SDF4	6571.50445321923	-0.00118005868536788	0.428792124211216	-0.00275205307825711	0.997804182110129	0.999127805358856
MYH7B	450.179890176921	-2.59993134851024	1.24038872270058	-2.09606174332967	NA	NA
BPIFB2	16.1018487430673	-5.70188144116305	1.48417770420571	-3.84177812738034	0.000122146225424108	0.0141221516196927
TP73	195.831807504312	0.103954310455639	0.794968188311973	0.130765371475272	0.895960917279787	0.968969951277857
TOLLIP	2239.14020614043	-0.39476760614014	0.311673713908476	-1.26660539058505	0.205296424000788	0.554346211627467
UBE2D4	477.318578153801	0.123039095973711	0.319943479346809	0.384565099513531	0.700559655680068	0.893303779677107
CLUL1	2.78759240415409	1.33137018212933	1.09724962371718	1.213370370198	0.224988249345081	0.577055408920674
RUNX1T1	36.097880952682	-0.715946011613938	0.722776749333829	-0.990549311767172	0.321905699036602	0.670324366340341
CDH17	8954.90215327982	0.37287293849042	0.931106943494793	0.400461988921367	0.68881627478025	0.887417051853313
THOC1	410.917264899835	0.237963523271422	0.371990920899845	0.639702503211071	0.522366027756002	0.805964780558805
FKBP7	143.872095291756	0.180002035914727	0.384181969423398	0.468533273919347	0.639403281866567	0.866751156869654
OSBPL6	44.1822710616121	-0.724251740070195	0.792987886546654	-0.9133200548929	0.361074237762206	0.700065683696553
SLC1A3	61.484929095089	-0.522579149911107	0.856693102188905	-0.609995748274248	0.541864624037634	0.814423091351609
XRCC5	7425.69715603022	0.338184044840457	0.292254082555378	1.15715764133552	0.247207960236203	0.600539921519955
LXN	303.288736884317	0.0248983391497137	0.624976546144651	0.0398388376384784	0.968221612837936	0.991243722628488
SP140	232.340097712116	-1.18970396371299	1.21027805583043	-0.983000524533742	0.325607180497847	0.6719563318782
MKNK1	748.737980204591	-0.136211700113517	0.322960372897346	-0.421759793288364	0.673200355735302	0.88178417538102
TNS1	1365.01330503293	-2.12576905535641	0.588902763918719	-3.60971145934341	0.000306537796620346	0.0230296956309169
REXO1	1563.0230298332	-0.843782425538783	0.455460078346613	-1.85259359854729	0.0639406306802936	0.32773180174545
SAR1A	2259.55254439809	0.47719785966791	0.322874519711694	1.4779669206911	0.139416632506123	0.466485450379238
CDC14A	126.429595231443	1.35661753973064	0.504993240746269	2.68640732245418	0.00722249816482455	0.116501248593511
RAPGEF3	282.901330124867	-1.34762880659048	0.448427086153126	-3.0052350721078	0.00265375665808327	0.07128496821374
CEACAM1	3126.44018185657	-0.0568871429851605	0.630248271066634	-0.0902614820170541	0.928079428065402	0.978123954847576
SENP1	426.128029230168	0.42155547873073	0.354363122694511	1.18961441451724	0.23419797771995	0.585957794370743
CIC	2026.18662086493	-0.852348467169291	0.366110373905907	-2.32811886228701	0.0199057929847731	0.190362085661218
LIPE	351.824012621416	-0.480762231336756	0.49928169385817	-0.96290778782954	0.335593800989901	0.679279286037636
FDFT1	5106.65966656375	0.0416558751750832	0.46337032365363	0.0898975895707576	0.928368596641764	0.978136399511313
PAFAH1B3	1871.07333636613	-0.00964977354961284	0.5818951103289	-0.0165833556225598	0.986769003022874	0.997312626528686
OPHN1	212.610483114904	0.101055984929661	0.423351913300271	0.238704448367486	0.811334767159797	0.9396663768791
KIF22	2306.11814355297	0.318688816559143	0.359009148943628	0.887689958589841	0.374707548754957	0.710623057790071
SCGN	12.1947643704488	-3.2491409703501	1.12998570554616	-2.87538236492973	0.00403538483472391	0.0878412743955459
CARMIL1	1121.11237374311	0.186382798191876	0.398201795045211	0.468061170268493	0.639740846182113	0.866903687053622
PGM1	1851.39594236119	0.19997538898809	0.51820672359013	0.385898869861555	0.699571567641175	0.892751343556894
DDX1	2866.17422594148	0.512459886741593	0.312235012162125	1.64126336503064	0.100742757332838	0.401597672840259
DNM2	7928.81118882538	-0.440907272138813	0.376277442581264	-1.1717611056198	0.241292982257804	0.594548864399397
EPB41L2	3737.48495599983	0.36699508447206	0.378203102378207	0.970365082053348	0.331864547262794	0.676625203648366
RIMS1	2.53853501891331	-1.94256694736546	1.28724313382675	-1.50909093730455	0.131275545225809	0.453591307662835
MOXD1	102.887866560199	-0.312705199855222	0.632090358756654	-0.494715977744582	0.620800621467916	0.857837973861978
STX7	1514.41275751444	0.655153502987722	0.480872138641777	1.36242766078776	0.173062959218831	0.512021627664841
RABL2B	334.270751962414	-0.101752117718123	0.380864358416938	-0.267161039014141	0.789345172530271	0.931496476007068
KEAP1	3386.3629584079	-0.0999813000647599	0.422887142109839	-0.23642549065441	0.813102518095559	0.940251746983833
DDX43	38.6816077375043	-0.595956809583842	2.09270703303894	-0.284777945586783	0.7758142697793	0.927328199759275
PTPRH	1153.8092991454	-0.74530838714386	0.576637172248821	-1.29250839698252	0.196181139873128	0.543492372801005
DCT	79.4240897449	-5.144088965894	1.91738101199001	-2.68287259221111	0.00729927924774742	0.116824610677696
SLC35C2	2380.4597750227	-0.0565943420527089	0.399042662820327	-0.141825291693663	0.887218006117501	0.96596398230048
CRYBG3	248.189297229883	-0.281050259493972	0.646183967560042	-0.434938459638985	0.663607097466298	0.877371719404708
EPHA6	0.699847007845433	-2.39251574836035	2.61057610412398	-0.916470408420901	0.359420221191426	NA
SCTR	4.84641048762929	-0.48148204906878	1.26449652556647	-0.38076976831003	0.70337409378239	0.89476525252012
RFX3	262.925917854023	0.67779232807127	0.496681460875359	1.36464189115639	0.172365631532164	0.510748252551108
RIF1	969.890376306052	0.493871925366197	0.451291038074392	1.0943534963014	0.273799971208473	0.627242454269217
RAB21	1238.78931399994	0.501690143718879	0.304811592759665	1.64590243821352	0.0997838468982557	0.400143457559976
SLC4A4	433.780698405684	2.52082513907704	1.15817092226508	2.17655709586196	NA	NA
SMARCA2	2025.08135012371	0.224644741477935	0.356890437922486	0.629450155026924	0.529054391374526	0.809454854048253
SESN1	1325.59051052479	0.56025953998255	0.760229125674043	0.736961425262162	0.46114580793757	0.769434927822269
MID2	85.3279518190321	-0.71082959055804	0.690474459750519	-1.02947991851122	0.303254211535976	0.653718157095612
COL5A3	367.615199277949	-0.122301205387845	0.505991779673989	-0.241705913615126	0.809008047010907	0.938691473146736
SRCAP	3983.35500888366	-0.686738060026107	0.330058567530051	-2.08065515512964	0.0374654815613657	0.257890737250214
PUM3	1302.87964361757	0.346267578126269	0.298626438757577	1.15953423135239	0.24623849167441	0.599012747575149
CPB2	1.01940449838345	-0.536887593842701	1.46515662565364	-0.366436996865903	0.714039017118542	NA
CHRNA3	31.1030081543923	-2.35345813522872	0.783892932639509	-3.002269872882	0.00267974496310796	0.07128496821374
KCNN2	26.7305044808941	-1.09862669594895	0.568297515539826	-1.9331893346487	0.0532128781307033	0.301742804977274
CNOT4	504.300099207015	0.0782326581936806	0.303970066896432	0.257369612055702	0.796893458998301	0.934580160008684
PSEN1	2314.27291576	-0.0834367015507351	0.273666509637961	-0.304884589864924	0.760454052857301	0.920323859381269
CPOX	804.451276003772	0.431579043647832	0.248291755406673	1.73819321121217	0.0821767749192941	0.367027129921405
CLDND1	1130.97755824998	1.23511753050751	0.379837815426926	3.25169712004393	0.00114718197026279	0.046753744817464
MOK	147.971107229937	-0.470808987268201	0.396910829871873	-1.18618327300412	0.235549930466156	0.587824138052167
HSP90AA1	34480.2461948594	0.901364545780022	0.475596616135075	1.89522909793796	0.058062056764511	0.312796370538275
RBL1	358.115216881219	0.794497209981965	0.375005738516434	2.11862680588592	0.0341220184856505	0.249367120711938
DLGAP4	2546.34174592553	-0.346470344752673	0.324214548292813	-1.06864527386896	0.285229539851598	0.637039058523365
IGSF9B	58.8619511799825	0.497479269018675	0.818758052068766	0.607602291985634	0.54345128032951	0.815683871315467
CROCCP3	61.7871400057945	-0.367224210182483	0.665075515772582	-0.552154156142553	0.580842740415165	0.837575694167809
NDC80	420.633298954987	0.764023063880982	0.475985323970329	1.60513996000559	0.108463006955687	0.416934890770405
AP4E1	213.173561827544	-0.0170148849416363	0.394484176837382	-0.0431319833359256	0.965596323999622	0.990293526863326
RSBN1	564.992671860007	0.930232675269092	0.442089334635005	2.10417352872153	0.0353633127470823	0.252046822635905
MAGI3	462.35848584913	0.811809611433772	0.395660304263607	2.05178432783317	0.0401906270598799	0.264524127888707
CXCL2	838.713793007128	-0.61005595929863	0.732973262415275	-0.832303155627245	0.405237849873701	0.732752613350947
AFP	87.0862149061373	-5.3943757866352	2.03648607902561	-2.64886455262008	0.00807626927016447	0.123661068254033
COL4A4	60.848604646837	2.09589333226428	1.19488464302927	1.75405495793367	NA	NA
TCF7	1468.13334967568	0.0335619192975519	0.559389322172352	0.0599974257056184	0.952157684987831	0.986507249820002
OSTM1	435.455486860154	0.93457189012558	0.462106545705783	2.02241647258684	0.043133344716629	0.27207529490113
CDH7	4.6620618295393	-0.970462104806658	1.36712629843239	-0.70985548732362	0.477793756060463	0.780675454177491
IMPG2	3.12924432140787	0.0737647597836876	1.2077904986988	0.061074134846364	0.95130016808958	0.98623838302586
PCNP	2174.43267076823	1.54093899836932	0.452579991221041	3.40478816620226	0.000662153968181137	0.0349159070790439
EXD2	655.569251923277	0.259675196534545	0.348289933761179	0.745571925465417	0.455926047404434	0.766636333096109
ARG2	110.700113170588	0.942561716189345	0.545011307827014	1.72943515602893	0.0837312425330008	0.370034980734076
MEF2C	148.81211130105	-0.12670801394937	0.557496386675996	-0.227280421860402	0.820205695869683	0.942466737289417
PTPRC	513.198154984848	0.224698180880945	0.890004211295664	0.252468671528903	0.800678826430693	0.936168743708852
CACNA1S	2.10130260391143	-1.86061375689891	1.83109174837871	-1.01612262659495	0.309570995519714	NA
PKP1	357.231935618624	-0.931081372168054	1.02181159853972	-0.91120650176478	0.362186578925	0.700992227935436
UBA5	671.404793769679	0.590675999194452	0.291560552524725	2.02591192148451	0.0427738113588487	0.271580647720043
STK17B	825.310600128571	0.880373046925676	0.452260210977731	1.94660734142943	0.0515818277876194	0.297207380162147
CDC14B	591.929623401996	0.638574350911965	0.56989129050031	1.12051958251785	0.262492412499404	0.614476661074017
ZNF510	237.609532555339	0.385455165672247	0.374223480094041	1.03001331069708	0.303003757211896	0.653529551412788
LRP2	2.1067628828277	2.86254448689211	1.61875390119921	1.76836298882212	0.0770002398196641	NA
ZNF506	319.883659216785	1.21432933257791	0.454224047306615	2.67341489244888	0.0075083325340775	0.118440265169909
JMJD4	497.274251657793	-0.126674270140474	0.350982357069522	-0.360913497755623	0.71816411297635	0.901932658602015
DUSP12	467.234735695401	-0.184087817972236	0.432902206130638	-0.425241117659456	0.670660912894781	0.880838426449755
AACS	2013.34893003859	-0.369468869829801	0.450660413122636	-0.819838750135035	0.412308037397459	0.737388253618945
DELE1	1934.87569501671	0.25385255352177	0.322490242484224	0.787163517154129	0.431186150903547	0.749828172714194
CADPS2	952.85031734962	0.452311429198064	0.566704059498447	0.798143972355475	0.424786946357128	0.746009748352096
PCDHB4	11.0160558769078	-0.00181002591978256	0.591124137413126	-0.00306200644707824	0.997556876148539	0.999099124323207
PCDHA6	1.27151246046151	1.46029538800388	2.13709334428696	0.683309127281528	0.494411527921792	NA
PCDHGA2	22.0055974261113	0.940105010965728	0.999249641715654	0.940810956260762	0.346801745226957	0.689033308650746
HSPB11	422.258261544369	0.653654134762658	0.399098896911774	1.63782495972961	0.101458213271802	0.402662935632467
PHLPP1	696.737831748056	-0.098089287405851	0.522437864403087	-0.187753021151947	0.851070264418329	0.953595148192373
ATP8B1	3476.51112002998	0.437051449039725	0.462714058864474	0.944538945093376	0.344894310140656	0.687509739850896
IL12RB2	10.2769798678828	0.168051527035679	0.6570487853248	0.255767198401571	0.798130603497125	0.934835120034633
SMARCD3	207.923035895621	0.0255373063933782	0.4578599196122	0.0557753699319387	0.955520756339374	0.987505576498505
WDR70	739.019145399469	0.516265607863686	0.248858097937611	2.07453810883468	0.0380293633093267	0.259002097628388
FYB1	197.422587235922	-0.148619843711054	0.92090446805653	-0.161384648317214	0.87179045705171	0.960635415448943
MPP4	3.00560787205555	-0.566731424050711	1.03128286805109	-0.549540229560601	0.582634764334745	0.837678324358573
STRADB	334.828519204646	0.741900199205477	0.425507596045718	1.74356511164554	0.0812349513297955	0.36540052871007
BZW1	1875.06854880541	0.789317405132706	0.334393407166017	2.36044547595052	0.0182530013174049	0.182133823998168
PGR	10.9813927875498	-1.57066102102427	0.916191196960705	-1.71433760358607	0.0864667407879385	0.374529082233012
C1QTNF3	65.5606401300403	-0.500987069268138	0.672172430082649	-0.745325227347598	0.456075133990287	0.766636333096109
ME2	1243.61317136268	0.238309336124641	0.35186971673549	0.677265831045599	0.498237306131987	0.793530141614815
C5orf22	553.391491700032	0.997394857098254	0.40522432588817	2.46134003656411	0.0138419107664742	0.159758255153994
CCNT2	679.728928556721	0.310692126258785	0.387578097670934	0.801624570959561	0.422770159998129	0.744513521456027
FAM135A	587.765963705453	0.352194146979866	0.528642683724687	0.666223439428675	0.505268293040154	0.797296518635118
COL19A1	1.00857783365996	-1.84456720982424	2.23760675815138	-0.824348247566139	0.409741711599911	NA
EPB41L3	156.730043751879	0.016098404668016	0.590254777447157	0.0272736541627691	0.978241469982064	0.994256992970591
COBLL1	575.638071025803	0.775019281316408	0.582171312794972	1.33125639186099	0.183104661801491	0.524549207032297
DLG3	4186.09830117749	0.33784553897425	0.488501003237105	0.691596407654191	0.489190818284564	0.78745632967911
KCNK2	1.62339156610826	-1.25062006858523	2.05067242322451	-0.609858529534783	0.541955525799228	NA
SERTAD4	84.3689217803441	1.57500481549826	0.755716424082425	2.08412145787435	0.0371491206768447	0.2570873863906
TRAF5	1596.36496206126	-0.355266555336003	0.747427035828377	-0.475319380094753	0.634559347678495	0.864282723263007
MRPL22	980.85257749926	0.880247642591894	0.431914896469219	2.0380117698826	0.0415487558132312	0.267695563766256
GEMIN5	790.257953290638	0.16433943540449	0.349380183096398	0.470374232299109	0.638087670574244	0.865732854916879
OPRK1	0.502134041926029	0.390517725215172	2.91520715744829	0.133958824921724	0.893435133850379	NA
NFE2L1	5380.70824309731	-0.348682965950555	0.372075425880622	-0.937129790620539	0.348691799135168	0.690658725656732
SEMA5B	35.3183264299619	-0.729665830130858	0.521898192643813	-1.39809993676074	0.162083058875682	0.496154246291391
GSK3B	1579.27248990906	0.0830660861679609	0.371773279582032	0.223432104268893	0.823199220210432	0.943302417989696
ITGB5	3775.43892536401	-0.0481717032130654	0.301282696051828	-0.159888715297405	0.87296873804436	0.960971395336438
ERC1	963.859948574226	-0.718003725485769	0.346523409206011	-2.072020840182	0.0382634977195808	0.259498283796862
XPO1	3821.79635064877	0.610839023511836	0.372314709566382	1.64065240458335	0.100869590110376	0.401979369628718
RNF13	998.342514192975	0.630568919108095	0.331004148410412	1.90501817616573	0.0567777084392483	0.310498578567314
TRPM3	13.4315060064014	0.33193051096388	1.45047920509403	0.228841964640481	NA	NA
PALB2	404.355571303874	0.133260731260319	0.280803560733354	0.474569235918134	0.635094038141102	0.864401218696489
DOP1A	427.138769038551	0.222429188025037	0.416849477086536	0.533595938705861	0.593621118713825	0.843884299817886
LYRM2	684.82264700216	0.92486032158137	0.300031153294079	3.08254763356143	0.00205236880848143	0.0628252774238627
BCKDHB	640.292945688274	0.953299866784759	0.301903038316101	3.15763588237435	0.00159054089619905	0.0539721680559072
KAT6A	1407.30107804395	0.0490649887888254	0.437747097481772	0.112085240704237	0.910755819890154	0.973476160896761
TUT7	760.734917569061	0.309138183312899	0.365812853331038	0.845071955503839	0.398070665298349	0.727266200395589
ULK2	338.393285017932	0.529650627610628	0.488075269134188	1.08518226819849	0.277840936066352	0.631259588654586
GRHL2	1367.38500324942	-0.0151656096312626	0.346763824664309	-0.0437346936230845	0.965115884151962	0.99023425849027
TNPO1	2587.96376975201	0.647662950690774	0.370955235685514	1.74593290075529	0.0808226120474857	0.364763720313251
PLOD1	4602.42580321296	-0.210582968514278	0.505655047006838	-0.41645578297062	0.677076516655269	0.88345275168486
P2RX5	31.9301920380864	-1.30903051996576	0.647277380533883	-2.02236407347658	0.0431387537318716	0.27207529490113
ITGAE	552.505367823752	-0.65437427773136	0.531022053991553	-1.2322920918493	0.217839992834723	0.568693155983346
DIS3	1246.77983236786	0.904236193187101	0.380981005998757	2.3734416649371	0.0176231766075666	0.179182882537597
PIBF1	384.686399079363	1.60528709985935	0.405060851688081	3.96307639498943	7.39900919112576e-05	0.0115209733437303
TDRD3	507.168242152156	0.913742373451613	0.340399017480256	2.68432729393707	0.00726759210439316	0.116736550415424
NUFIP1	285.02925121446	0.9453824456398	0.49617405971408	1.90534435876107	0.0567353228613259	0.310412472033574
PDS5B	840.802609539927	1.2687428583352	0.413206550799355	3.07048098797271	0.00213714292037938	0.0639416955590842
OXCT1	695.78110716656	0.763682535156188	0.600742881801683	1.27123026887282	0.203646741218455	0.552804365224739
RRAGB	290.19874580296	-0.0738676789745053	0.51447237927354	-0.143579484439592	0.885832541824262	0.965593767470566
EPYC	11.0116509376341	-3.3264697562234	1.17995800088031	-2.81914250654827	0.00481521350367436	0.0949664375167972
CYLD	721.015206757536	0.00735826136468865	0.524569181677466	0.0140272467802215	0.988808243386511	0.997512323543858
SLC27A5	618.340930097405	0.64718308445059	0.790680966445453	0.818513549605267	0.413064008318507	0.737988329102778
ZNF324	234.965330082353	-0.692512597428385	0.371261831561742	-1.86529435173898	0.0621401564364192	0.324054477794999
ZNF671	32.4662412119101	-1.1586643094808	0.462187762529031	-2.50691256544902	0.0121790834094184	0.150523618676517
ZNF416	145.25925355823	0.148707874296257	0.327633604040566	0.453884682347312	0.649911829013164	0.871968424333692
ZNF586	171.657149811549	0.577969757704363	0.497944246941593	1.16071178902918	0.24575912597279	0.598677416639242
ZNF446	203.719537161714	-0.312177721319449	0.470162578518265	-0.663978239832036	0.506704238359171	0.797845099279706
ZNF264	389.524811393615	0.721585324675438	0.69065464530998	1.04478458166538	0.296122542476367	0.648173001942375
RPS5	38603.6687195008	0.494122322779906	0.53333967567615	0.926468337750186	0.354202644177285	0.694692607826191
FAT1	10438.0062965807	-0.628769125247179	0.520479657761786	-1.20805706019534	0.227025314940995	0.57767590681085
YTHDC1	1591.74293816743	0.236812924880284	0.309962452152508	0.764005198809586	0.44486414450103	0.759790968777169
CHMP2B	1400.19973537833	0.893748129869555	0.438432694012394	2.03850703215187	0.041499252210675	0.267695563766256
SMAP2	1196.09013307361	0.0288381092380871	0.297860931846367	0.0968173605693326	0.922871436962329	0.97622600655381
PPIE	1292.84596240542	0.368673439921732	0.437492364219232	0.842696856160411	0.399398005909394	0.728257683326608
ZMPSTE24	1385.45672291337	0.746538707939842	0.379274032346134	1.96833593726906	0.0490293976130286	0.290119402118405
STARD7	4519.84237101345	0.196086417370633	0.266697605089942	0.735238763409608	0.462194095143173	0.76971222951737
NOA1	1293.36747645346	0.494349642604965	0.269636799267853	1.83339085743221	0.066744466254995	0.333214376494608
REST	698.294428759074	0.594063172430742	0.438314638368068	1.35533500464999	0.175310847166709	0.515048970951737
HAL	24.4550917088554	0.405629807317426	0.949294034289098	0.427296277724101	0.669163543641375	0.880148738641024
SSH1	1209.38070713865	-0.607706006313583	0.321943224290823	-1.88761856272092	0.0590771762394493	0.315710522787514
GSTP1	26355.2985896465	0.24669935920096	0.519573386978865	0.474811384461836	NA	NA
APLP2	12518.8017858486	0.151745332765059	0.410354287517828	0.369791025415973	0.71153820267771	0.8989872436889
FAM234B	98.8059731578709	-0.247135256871449	0.587193346988197	-0.420875437603378	0.673846041978599	0.882012613072144
SLCO1A2	6.20279922455395	-0.0441573805539414	1.52353525520153	-0.0289834976927398	0.976877751999175	0.994077468371023
WBP11	2387.71366208675	-0.0580902325011462	0.291481731489173	-0.199292875763996	0.842033651716189	0.95047904610329
EIF3I	8337.06149957029	0.345833443370973	0.382265710002089	0.904693866915457	0.365627591156515	0.703216661066763
NKAIN1	24.4332473406045	0.521746592475988	2.03077885116063	0.256919453429308	NA	NA
COL16A1	1097.3495985393	-0.502517278076094	0.500261427675528	-1.00450934306698	0.315133170103241	0.664982650093266
TXLNA	2608.00385444583	-0.460265559142619	0.297798369837967	-1.54556104317512	0.122210615734842	0.438921608744111
APOB	137.176554790401	-6.34421581342544	1.92137869778851	-3.30190806254259	0.000960295402321766	0.0421395082455197
NCOA1	963.614723430849	-0.262784032716225	0.329860771126777	-0.796651362387158	0.425653538650876	0.74645944816268
AGBL5	1062.70815403302	0.393099083362946	0.432859085020994	0.908145622827531	0.363801288999262	0.702133252360433
EFR3B	74.8082049222834	-1.6517317506538	0.653944728183175	-2.52579718050901	0.011543610281771	0.146104319996017
KIF3C	234.642207409525	-0.504950271997782	0.304009195506956	-1.66097038991121	0.0967193937169744	0.395711982503485
RAB10	3997.79743272428	0.55951357271962	0.328813087180879	1.70161588614578	0.0888273975344857	0.378874942384499
GCKR	7.80694522687736	-1.37337540302489	1.31420097685806	-1.04502692298122	0.296010526471634	0.64814824734796
HADHA	7604.05351485034	-0.109930930545696	0.311412144289084	-0.353007846873331	0.724082557823065	0.903891454671845
MAPRE3	415.489980234913	-0.770746053298263	0.584564917122275	-1.31849522734366	0.187337921682168	0.530992453294085
CAD	3370.71723464179	-0.82511062689327	0.422804862508743	-1.95151640876932	0.0509956462030531	0.295239561285922
CD59	4296.12109193275	0.12383072012712	0.393144669030078	0.314974944039357	0.752780678064901	0.916996792693196
CD82	2033.86510801698	-0.283925343853233	0.499518800499489	-0.568397713097734	0.569764942934814	0.831895011887608
BCORL1	958.080896685328	-0.770582631340504	0.743169623092392	-1.03688661026542	NA	NA
ATRX	1259.86189328395	0.0325900582596514	0.490075593806034	0.0665000638096459	0.946979706910957	0.98437440303022
AK6	410.274235467674	0.930250992811614	0.373243892593542	2.49234082933715	0.0126904196167329	0.153336519319151
FCN1	29.2610439321817	0.0463544410417081	0.93551093964545	0.0495498652952963	0.960481099215056	0.988561317369589
MYNN	352.027226363268	1.19253846204554	0.3650769894309	3.26653965210059	0.00108870559889637	0.0454011397483609
MECOM	1274.3388786879	-0.259904012717971	0.315218300215081	-0.824520697372687	0.40964376046168	0.735621440382638
SCAMP1	951.978313967923	1.1361064909135	0.375836402038938	3.02287507210596	0.00250385584891091	0.0692136380688702
PREP	3156.23580834109	0.0970507563696988	0.420008955315782	0.231068302571624	0.817261739677542	0.941565109475146
HACE1	172.584624337182	0.724842129930135	0.461720461059726	1.56987223019422	0.116444839272216	0.429399384022725
SEH1L	1186.63136350025	0.270040298788929	0.321809503145855	0.839130902441181	0.401395856617965	0.729425995254557
WDR47	246.092500669768	0.584592521691704	0.365508583775642	1.59939478206767	0.109732910974822	0.41896467940737
WDFY1	1428.15158889332	-0.208343273384229	0.399227896828806	-0.521865518515029	0.6017639678348	0.848066366478597
OVGP1	223.406702505728	0.35746376192813	0.73575194905563	0.485848202491275	0.627074795464438	0.861748053439671
SLC25A24	1457.05587371096	1.42956321553967	0.406554975767951	3.51628512930961	0.000437630728085595	0.0282487198051913
MAP3K4	716.130050132452	-0.332208812181831	0.261102916505443	-1.2723289981899	0.203256249568906	0.552104349322379
PILRA	95.7668573742448	-0.486662969859222	0.709684847609903	-0.68574518886548	0.49287380541333	0.789761048686854
IGSF9	541.498857700758	-0.122912994265597	0.61160536025551	-0.200967817244519	0.840723738765678	0.949735669663669
ABCB1	711.028561571112	-1.93218711797742	0.824223215203616	-2.34425223936466	0.0190652727365648	0.186489567129948
ZNF213	851.067708382745	-0.705842976059536	0.388968786503086	-1.81465197350466	0.0695774099644548	0.338455619945723
AKR1B1	979.072629472018	0.498677134360121	0.792010034073335	0.629634869390995	0.528933504230897	0.809454854048253
CPNE3	2978.89772448095	0.790178624734694	0.395845370174254	1.99618003461011	0.0459143298417068	0.280717176083456
RRN3	1043.67727509868	0.361307998230624	0.342048073817545	1.05630765347725	0.290827680466508	0.64147211684881
CTTN	7141.58303673399	-0.508751794790244	0.310706850973668	-1.6374012777509	0.101546651420259	0.402793867588242
WNT11	1494.19118369791	-2.34752739044616	1.24162123985721	-1.89069525801293	0.0586650358314586	0.314402545891713
MTIF2	1213.14546079968	0.342984235775091	0.300109177436908	1.14286486905985	0.253094700585172	0.606296833610237
DDHD2	713.635272200397	0.386100053998889	0.371601779163686	1.03901562276648	0.298797470532998	0.651053741469702
TTC39A	1286.55715247243	0.184197451147908	0.48682481074124	0.378364962269381	0.705159492926961	0.895492825040179
EPS15	1058.35263149039	0.50330689270362	0.443879151433339	1.13388270451176	0.256843752919026	0.609231086712355
ORC1	507.926685037496	0.299613966213377	0.456961500656959	0.655665665012549	0.51203926524381	0.80006685808402
MGST2	1710.98580337639	0.488604037630974	0.26748567312744	1.82665498274438	0.0677516608299661	0.335250914224753
CHERP	1649.83886550081	-0.392152272167148	0.355092738672316	-1.10436578802878	0.269434495271705	0.621831369197475
ATG16L1	1091.28235236484	-0.215397571550341	0.284086437485053	-0.758211386144311	0.448324445948288	0.76226209953941
USP40	1127.14022821919	-0.157564187304305	0.222450602008749	-0.70831090534926	0.478752206346031	0.781183774201738
POMGNT1	2631.38685356913	0.725350603961538	0.334458407719071	2.16873185789606	0.0301030472432157	0.234962158827081
RAD54L	361.95940612223	0.329710132703806	0.465736845617926	0.707932249307773	0.478987331704217	0.781369330901066
MAST2	2822.93289025558	-0.37107433066094	0.422341660891979	-0.878611714215542	0.379611842102614	0.71414757344236
DNAJA1	5916.39909889641	0.504095514015937	0.420390273529795	1.19911317115716	0.230483943316872	0.581008827121946
B4GALT1	3651.07061251479	-0.0273040168887732	0.374569741548143	-0.0728943474609624	0.941890192051493	0.982762271176991
CHMP5	2238.34020607956	1.05631236777075	0.441631109162647	2.3918432054607	0.0167640023089427	0.175340929892234
NFX1	1449.54651299568	0.0748705876752613	0.242625212895352	0.308585355914985	0.757636961842845	0.918783249760055
AQP6	20.6731449312591	-1.17435407969122	0.939676566085615	-1.24974286054955	0.211393495001281	0.560965585690591
DIMT1	926.959968469707	0.899899160839303	0.341391252222428	2.63597603916631	0.00838956554469662	0.125765319516306
IPO11	576.797102420059	0.745040709843056	0.319016670331812	2.33542876950015	0.0195210329622933	0.18882210648303
FOLH1	32.4836625444071	0.110631522181149	0.667563284472579	0.165724396105091	0.868373846216787	0.959475652077874
EIF2AK1	6256.97369170583	0.0966862089687376	0.33262852951212	0.290673229715296	0.771301247564234	0.925566505518336
NME8	1.62638288754354	-1.44825638472592	1.33240961147308	-1.08694531490565	0.277060978071099	NA
EPDR1	622.6732211421	0.145452254585935	0.781199225571307	0.186190986658445	0.852294991977033	0.954088109061489
SNX10	268.675007766038	0.660975872720051	0.552430428801791	1.1964870837287	0.231506536020318	0.582249341862746
SEPHS1	1781.81253553365	0.644968842674948	0.410597263238055	1.57080648221713	0.116227605929583	0.429185856859738
MRPL28	1947.17858782281	-0.199523090486111	0.469441044657755	-0.425022679113142	0.670820142115313	0.880838426449755
HBQ1	7.25776237136669	-2.63693174630834	0.999698882000736	-2.63772601308801	0.00834639864871011	0.125765319516306
ITPKC	1023.05422476096	-0.178124598134084	0.370685062317159	-0.480528125467543	0.630851909078857	0.863585777495471
CEACAM6	17198.8841014846	-0.368171135434891	0.915079854240208	-0.402337712636657	0.687435503598119	0.887173631673851
FAT2	12.1133433625297	-1.22418571589194	0.800798075956965	-1.5287071143734	0.126337067831258	0.445244912659497
RBM22	1268.62121185665	0.257802047733026	0.281376451406445	0.916217567050891	0.359552793442916	0.698977581131275
TMED2	7306.68920389368	0.599565659421076	0.377094189996158	1.58996260172342	0.111843235175756	0.422232153046043
ERO1B	170.894114852777	1.02501461933218	0.812844709475533	1.26102145635363	0.207301116788505	0.556056233406949
ZFAND6	1011.30383672247	0.760273839730207	0.352510802265487	2.15673912641582	0.031025996554519	0.239141693203454
HSD17B2	473.880738639545	-1.36204557809198	1.04723596531703	-1.30061000882418	0.193391979354125	0.5395971585794
TXLNG	1009.77341127485	0.525578031386025	0.292041233907339	1.79967062991106	0.0719126612860656	0.344795049444091
PPEF1	7.37256590988883	-0.832971453069751	0.777643012382687	-1.07114889455193	0.284102486293018	0.636349001494675
LAT2	210.387767576848	-0.134459285453708	0.526029799473371	-0.255611536814683	0.798250809198829	0.934835120034633
HUWE1	9487.73549894692	-0.859285925008449	0.362267080323356	-2.37196800835853	0.0176936226460327	0.179426715362185
ZW10	591.861834702297	0.524918015715894	0.236480535643103	2.21970917939776	0.0264385153347055	0.220698164324468
ALG9	205.623983194632	0.428755541645845	0.272756656854715	1.57193428967061	0.115965791229872	0.429037250081863
MYBPC2	8.40625685900084	-0.683012442652709	1.00477649714036	-0.679765544473414	0.496652926654177	0.792313864978835
NOX4	30.4046358382245	-1.03698878307653	0.781797104121547	-1.32641676159919	0.184701689792797	0.52713558040207
ACOX3	515.907844042987	-0.156451338457199	0.289306060459513	-0.540781407097739	0.588658259696946	0.840691204664011
MTMR2	662.10030102766	0.702128783215132	0.33442205364555	2.09952895020288	0.0357702985535851	0.253357639204924
PPP1R15A	1805.77762002316	-0.333866956666483	0.387702995191173	-0.861141030137916	0.389160373689317	0.721359544139031
HSD17B14	68.9306659271295	-0.515934455845172	0.543291700301224	-0.949645384899337	0.342292469323344	0.68536586100748
TRIP6	2494.99922439958	-1.82419594884848	0.96891695285993	-1.88271651503675	0.059738796105882	0.317508299554746
ACHE	752.033215414906	-1.39377477036025	1.1533319325167	-1.20847670220911	0.226863951983457	0.57767590681085
FTL	59913.5395207047	-0.212235137413183	0.377423925086169	-0.562325606053533	0.573894195312187	0.834016944384142
SRRT	3938.59265747363	-0.282106356393516	0.298181207878263	-0.946090326754229	0.344102517165058	0.686427461661633
BAX	2638.61546422921	-0.309885206625025	0.515941255587088	-0.600621104184443	0.548092378255657	0.818260855127212
NLK	449.425622683709	-0.00363409748641766	0.303250370521989	-0.0119838187836745	0.99043852487055	0.997811650270772
PIGS	1776.23319300471	-0.607780142425602	0.451534080262717	-1.34603381891346	0.178291610200365	0.517662317255435
ADAMTS2	1045.43741640351	-1.5219255041044	0.727686861445433	-2.09145662061473	0.0364871511530056	0.254864951190033
TMPRSS11E	1.11658481524355	-2.56946092101462	1.78822699990156	-1.4368762585265	0.150753157009432	NA
ATXN7L3	1849.85801166867	-0.414168989491912	0.3411831162217	-1.21391994445231	0.224778296015746	0.576823410349816
PGS1	581.785386081637	-0.226121398209507	0.28979231464692	-0.780287767413746	0.435221511387543	0.753114979554641
PSMC5	4329.55575347115	-0.862123223207453	0.560180014086248	-1.53901103489693	0.12380160231141	0.441734114810944
UIMC1	618.930347610967	0.31118723307837	0.202899002520839	1.53370509077002	0.125102220810723	0.442957765777814
CETP	27.4123228678429	-0.495282461239498	0.535392305499572	-0.925083263528325	0.354922598109107	0.695079739939146
MMP2	4143.6878757573	-1.3914900591991	0.569955362815221	-2.44140181842665	0.0146303659620059	0.164780295071212
MT3	104.555590873755	-0.846341449670441	1.27697063734263	-0.662772835115202	NA	NA
LPCAT2	645.57225591465	0.710553141449813	0.549803899658325	1.29237559408252	0.19622710447456	0.543492372801005
GNAO1	61.6661420887956	-2.79324171228607	0.732802407812645	-3.81172562003947	0.000138000013043626	0.0149691250103726
OGFOD1	1061.10118310468	0.195547914341495	0.225084769436704	0.868774528062794	0.384970467938084	0.718581766719695
SH3BP2	1553.97454073082	-0.476154784129634	0.250638539182598	-1.8997668342726	0.0574637251289323	0.310998791540215
NOP14	1831.32818161427	-0.108159434601969	0.319403956992261	-0.338628975108751	0.734889251929805	0.908086986218452
ADD1	4646.67884240398	-0.322130372539992	0.268150455292708	-1.20130458920296	0.229633070913344	0.5804185220036
L2HGDH	368.123214931253	0.363768721234341	0.378057854127761	0.96220384595266	0.335947217609682	0.679638398743477
TXNDC16	330.818580749799	0.990912614660799	0.440551053140011	2.24925716917053	0.024496139117707	0.212954279191665
RTRAF	3378.67555353341	0.253055160530246	0.337155398610797	0.750559420293803	0.452917850660838	0.764423217995509
NID2	296.680684083587	-0.416726628897089	0.450250903899554	-0.925543125594826	0.354683461976766	0.695035868222599
GMCL1	786.819827998613	0.946155150369187	0.329257441076492	2.87360293901263	0.0040581880529256	0.0879410717462262
SF3B2	6199.16095503352	-0.151008463590372	0.283897469020889	-0.531911975514162	0.594786962647381	0.844711400170087
KLHL42	690.57102891204	0.295943940167233	0.216415078072673	1.36748299981138	0.171473962286819	0.510063050968094
GNAS	23197.6219592536	0.235518910738839	0.263325759083748	0.89440133604223	0.371107197896849	0.707247138661115
DNM1L	1663.77024548527	0.202547962111904	0.304341540875153	0.665528476754979	0.505712535892473	0.797476122428281
PTHLH	24.3494154496791	-0.939301932648759	0.56760782796764	-1.65484316171607	0.0979563161940547	0.397379125427794
PHACTR3	16.8525273653227	-1.55978895276906	0.912860872512171	-1.70868201249173	0.087509867792499	0.376731444222424
ERGIC2	749.730261876747	0.43900710155677	0.341651879984806	1.28495444420295	0.198808203825158	0.546786582769082
TFAP2C	86.4425819998567	-0.688941682219727	0.815366990043909	-0.844946742549175	0.39814057498178	0.727266200395589
AURKA	1207.3337381576	0.670253842951264	0.425952947127857	1.57353963030587	0.115593919389503	0.428576970838823
CASS4	32.7346166265205	-0.130859794154618	0.885361605053851	-0.147803782553524	0.882497624083243	0.964304187592944
PIR	320.79842203075	0.843637777223826	0.594717661713904	1.41855174570159	0.156029742500055	0.487321622159666
AAMDC	387.291327323906	0.370313057350905	0.522810846066951	0.708311734801849	0.478751691369084	0.781183774201738
RFX2	161.070979956829	-0.534325796356762	0.591727852235991	-0.902992472532227	0.366529890026673	0.703747777831601
METTL2A	467.505708316953	0.0734698267021988	0.366302162659469	0.20057164328156	0.841033532844215	0.949963463914597
SULT2B1	745.194289005263	0.0361013015130628	0.964290125793016	0.0374382154783278	0.970135602471445	0.991963010396612
ALG6	341.755608743159	1.08100422378599	0.371020366643227	2.91359806893157	0.00357289594158662	0.0823215690216639
CNOT3	1637.63099472439	-0.175426638327301	0.381211566227053	-0.460181835676032	0.645385707842435	0.869339140994959
GP6	12.3726870088654	-2.78251343246274	0.868870076138649	-3.20245052612299	0.00136263704034264	0.0502095343033123
PTPN4	331.579425388618	-0.281861428389158	0.423406933159254	-0.665698660827414	0.505603729665553	0.797476122428281
DDX18	2249.17821937824	0.531203959427956	0.344903868924768	1.54015077036966	0.123523606647356	0.441276233074259
KHSRP	6193.52970938046	-0.0331021611949621	0.278740605164177	-0.118756150276222	0.905468549768489	0.971589916777323
GNA11	3382.608289043	-0.115513075106029	0.460700739604145	-0.25073342666062	0.80202021526908	0.93642043098874
ASAP3	485.00029425602	0.309651017770219	0.750308004593896	0.412698539632158	0.679827494924706	0.884389521089221
EDEM2	1347.99455253644	0.149818507085459	0.315432127619344	0.474962738311351	0.634813532335857	0.864337899194651
DNMT3B	165.486498814262	-0.114418249884891	0.367876182493536	-0.311023804556581	0.755782525078473	0.918448626516819
REM1	15.8001161714179	-0.29129459398064	0.551651745065178	-0.528040736907708	0.597471062009046	0.846290429055133
TPX2	2920.54549621748	0.586846153396129	0.402694142779541	1.45729994815794	0.145033601146711	0.474467768712417
FER1L4	216.407349926683	-2.15903079113599	0.596147412029056	-3.621639124101	0.000292742302073656	0.0226090734737526
PDRG1	927.346767794457	0.340859224472788	0.337766483486292	1.009156447243	0.312899610185984	0.662753218654923
EPB41L1	2307.88126329693	-0.455954353437396	0.618123343004428	-0.737642994068466	0.460731421661252	0.769434927822269
SLC15A1	24.7484931297499	3.75910419937998	1.22918414592477	3.05821077488096	0.00222662902380905	0.0651390199874321
DOCK9	1595.40566652947	0.377893820620969	0.409895600295066	0.921926998847852	0.356566655142512	0.696773125536057
ANKRD10	2435.90340020295	0.320867990737349	0.389608323613324	0.823565543368119	0.41018646101023	0.735739072539061
TGDS	515.710020307209	1.54428738382373	0.434945897172393	3.55052753425938	0.000384459917554095	0.0268954785801974
DOCK3	28.6120169274507	-0.921112301192131	0.836090157544391	-1.10169016209622	0.270596395394111	0.6234695945429
C3orf18	101.088056519052	-0.523491819573415	0.621849246055279	-0.841830753826916	0.399882694958404	0.728665069295666
COQ9	2552.06367731412	0.0260703100457308	0.362439763160034	0.0719300493368316	0.942657576068221	0.982964368089162
TMEM40	12.5110970438497	-1.82735399439232	1.35620131367325	-1.34740615273625	0.177849460089901	0.517319454340891
KIF9	362.667184731366	0.462744477850067	0.381170305533968	1.21400977760275	0.224743990458104	0.576812038783075
ARHGAP28	22.597188831672	0.0854733981778132	0.963940534741597	0.0886708205509026	0.929343522991707	0.978448374607333
CRLS1	2194.71323296105	0.948644211654772	0.42359859716077	2.23948855830306	0.025124144963602	0.216078837842863
PPP1R13B	1122.42453022628	-0.348566536686722	0.357050144235266	-0.976239730789876	0.328945678727891	0.674453961563394
ATRN	1250.40761670125	0.145642669137281	0.451272319690515	0.322737874189056	0.746893766272959	0.914070402278202
SMOX	846.822258011118	-0.245344435812349	0.587091325058436	-0.417898247411387	0.676021513969447	0.882848016769448
SIGLEC1	207.449150002967	-0.157175774123898	1.00262160956031	-0.156764798030661	0.875430216871331	0.962081315234314
FKBP1A	5150.60982818866	0.703318309583033	0.320594741212183	2.19379240883289	0.0282503368110361	0.227938781089631
NSFL1C	2531.87424466852	0.176986038689885	0.330771393830308	0.535070571370757	0.592601058675235	0.843361318302157
SLC4A11	617.656461720339	-2.98115189086407	0.770261150602098	-3.87031318992755	0.000108695622462078	0.013635008874196
C20orf194	73.1904145499727	-0.727476654803215	0.537780916870949	-1.35273794956504	0.176139362143194	0.516220858737325
ZNF343	347.034326971637	-0.0626075935273545	0.477740211130771	-0.131049453382138	0.895736186563314	0.968846577525905
EBF4	319.614253622806	-1.57230950513536	0.8108142292103	-1.93917354739411	0.0524802094948491	0.299438374796798
CPXM1	278.272350066561	-0.591574729338762	0.49718227379246	-1.18985482894691	0.23410345515035	0.585880688534408
MAVS	4123.0959359992	-0.13748965582082	0.505428614926822	-0.272025864306725	0.785602132130654	0.930486468116542
LZTS3	1137.35357730438	-0.441869607849788	0.753181249098732	-0.586671014949636	0.557424678053075	0.824911796724634
F11	1.59251089836068	0.708089907721509	1.67310346978888	0.423219436518686	0.672135167127358	NA
XRN2	2797.10947327044	0.76184357656571	0.383635017277247	1.98585515465377	0.0470494094575673	0.284239673906981
KIZ	938.14443537749	-0.42815993748934	0.855431248178505	-0.50051940281704	0.616709397509263	0.855294331094452
DYNLL1	5116.53292599517	0.306760543858407	0.320608837351916	0.956806263957383	0.338665050008549	0.682249303262426
TESC	3031.34377422492	-0.414566456313407	0.794752895029873	-0.521629375502715	0.601928406238141	0.848137901747502
SNX5	3374.24156840122	1.12013499578758	0.424450071599151	2.6390265209931	0.00831444761393689	0.125712885301404
RPL6	17561.6792556205	0.681469331273709	0.351151747970169	1.94066905607886	0.0522984320221161	0.298750924699118
SIRPG	64.4641490076531	-1.14049324621272	0.826661304906348	-1.37963787520201	0.167698169676039	0.505089497604307
MAPKAPK5	1323.84886426506	0.167467254319393	0.286835924309204	0.583843375695391	0.559325692406106	0.825638150241821
P2RX7	51.8185532694123	-0.120739025852865	0.743410363851806	-0.16241235221323	0.87098114432016	0.960307442584151
ESF1	511.811798238052	1.56275708339134	0.537719522532962	2.90626807825366	0.00365767933081903	0.0834780999047918
RBBP9	639.665238801324	0.938586763581999	0.533345943768334	1.75980857180698	0.0784402692143242	0.359594003244832
ANAPC5	4425.66107798188	-0.0850080274547745	0.307621049023439	-0.276340087014973	0.782286869155873	0.929638624239585
SLC23A2	614.771221831954	0.0172219029576123	0.492895347012439	0.0349402830884862	0.972127358950959	0.992286913305516
SLC8B1	1266.28678981332	-1.24328965461879	0.335641454744051	-3.7042195981628	0.000212042512204756	0.0189077751232502
TMEM230	2642.66585809299	1.18868648704907	0.401906789534773	2.95761733317578	0.00310026733083754	0.0767607447583721
DZANK1	80.2039471987703	0.0910391122329575	0.616567079839891	0.147654837907659	0.882615174980103	0.964304187592944
KDM2B	904.810450423806	-0.501180192380403	0.304010218580226	-1.64856363947564	0.0992370629695103	0.399510130219467
CFAP61	4.92135019719885	-0.623394598412146	0.91499610184117	-0.681308474601959	0.495676322063878	0.79160615603055
LHX5	1.84084230063058	-0.479206384587948	1.34418689164945	-0.356502795530103	0.721464058912722	NA
TASP1	319.471065032764	0.580304843691945	0.471906726679011	1.22970241974674	0.218808560372492	0.569220652610087
OAS1	2937.70463792828	-0.849676550013566	0.530424605504199	-1.60187996785311	0.109182155049228	0.417774286502278
GCN1	4826.27923206665	-0.885155207000657	0.227436956797151	-3.89187060654402	9.94742953558542e-05	0.0131972329872369
RPLP0	94139.2936832906	0.316955917750544	0.474777726113698	0.667588010804535	0.504396612826551	0.796832744268946
PXN	3070.80376794768	-0.600342537783049	0.240005428973879	-2.50137065794619	0.0123713622900818	0.151468778121053
SIRT4	15.7307727816205	-0.598425656326893	0.60726800324447	-0.985439135817573	0.324408414090882	0.671744844243195
RPH3A	0.496531024534495	-0.901720081804157	2.43941496068967	-0.36964604068396	0.711646241560717	NA
KIF16B	908.702438815106	0.667079993536587	0.515416154539235	1.29425511339072	0.19557731541903	0.542792411400118
TRMT6	695.966856817483	1.02453792160889	0.481675612342632	2.12702884546313	0.0334176865570375	0.24617653263765
CHGB	52.5837725825191	-3.36655940018273	1.17652702966371	-2.86143821204432	0.00421723697898918	0.0894184871360655
PEBP1	10010.8915330792	-0.222988945580605	0.367052239674203	-0.60751283190243	0.54351062949616	0.815709540171929
TBX5	0.613522498879572	-3.00406587321055	3.09130213329161	-0.971780092556605	0.331159961619133	NA
BRAP	695.342720348794	-0.336420738326488	0.228645064736915	-1.47136671728989	0.1411919692732	0.469780207259512
ERP29	5602.279408713	-0.42996291128684	0.418567128956395	-1.02722569820248	0.304314200039546	0.654236563229435
NOS1	8.3647736735676	-3.37916489027747	1.05603046119725	-3.19987444912	0.00137487464484704	0.0503573404058468
FUS	8402.61010425727	-0.182345597222618	0.261287598601023	-0.697873141316032	0.485256532656628	0.785936322992772
IGBP1	3382.4106913985	0.231014673030765	0.444569570534265	0.519636719069956	0.603316800373805	0.849191721391897
FXYD5	3749.34426056696	-0.538854865957243	0.507784222984487	-1.06118867338993	0.288604165799833	0.639693402969025
ZNF302	315.829031961778	0.747482179008247	0.462766926101117	1.61524546558653	0.106257548242195	0.41338318385257
GRAMD1A	2623.23500975752	-0.865541650201412	0.548510955750157	-1.57798425196025	0.114569227708105	0.426552766792923
FXYD3	9406.02318937746	-0.236821099171444	0.716900995155671	-0.330340034079629	0.74114304632768	0.911054956508851
HEPH	5521.41977711699	-0.563566823099697	0.831684036315308	-0.677621306279393	0.498011833377014	0.793257307282392
CDIP1	214.044061402844	0.387943659872714	0.575592145452764	0.673990538157109	0.500317329189893	0.794697761254102
CMTM1	28.6965166551024	-0.947579163764715	0.574198965367192	-1.65026275022762	0.0988892074510382	0.399201424372988
KCNH4	15.2317954814495	-1.17299732297575	0.876544773581032	-1.33820582625071	0.180829350391136	0.521579488699141
GANAB	13872.7189406942	0.0451097454351418	0.323936882464506	0.139254737194319	0.889248855790834	0.966427744768782
GMIP	1112.29430587188	-0.48399572779637	0.299260557187346	-1.61730544227175	0.105812365121449	0.412315872000996
RBM41	212.304134794706	0.397918057974445	0.498408584212404	0.798377216161401	0.424651620863253	0.745890115088982
BIRC5	1930.5394049205	0.944451238655204	0.490445442411581	1.92570091794761	0.0541417292131422	0.303722483422291
LAG3	495.130142815093	0.953605867882805	1.21988136267268	0.78172017137266	0.434379044451958	0.752533924654859
MLF2	7855.7864577753	-0.0790823312562105	0.380132939253943	-0.208038617783082	0.835198814320868	0.947864498143027
OTUB2	270.840502341	-0.236108233514322	0.599796453961657	-0.393647264759281	0.693841480630164	0.889968199562028
DDX24	3333.39615690603	0.145519966412305	0.320029793456766	0.454707559694637	0.649319641517404	0.8715597616555
ZBTB25	289.489187427024	0.164364651927021	0.296881001105664	0.553638162478848	0.579826503082895	0.836905892317001
NECAP1	942.551364950885	0.370867214543664	0.335094489076827	1.10675414437698	0.268400238897267	0.620778144974899
ARHGAP4	2691.702795356	-1.18948771846363	0.829762466092708	-1.43352798791302	0.151707006442392	0.482039835397539
ANKRD24	64.3444703256046	-1.95559997426294	0.761671683571182	-2.56751040696944	0.0102431714655055	0.138401087932806
DHX32	1388.88869171577	0.0217220391805133	0.316421483909758	0.0686490655189151	0.945268962321876	0.983954834739001
RCOR1	1126.15345956964	-0.0314718306296825	0.373287400121598	-0.084309919433205	0.932810025916793	0.979374441566146
GPATCH2L	596.465682703547	-0.0038586138033307	0.253180076779075	-0.0152405902250268	0.987840239099691	0.997312626528686
LTBP4	5212.89097890239	0.206933919295861	0.656503020346493	0.3152063476976	0.752604986284587	0.916996792693196
BLVRB	2936.13115572953	0.163001709991543	0.584860402177087	0.278701907984853	0.78047359815023	0.928892749404418
SLC9A1	1894.77927347364	-1.05657063871084	0.417269933822769	-2.53210344927369	0.0113380535217844	0.144982358723499
SPTLC1	1602.33365886972	0.817599803731631	0.334265021263592	2.4459627891693	0.0144465909740681	0.163982821003707
PAPOLA	4034.03634342689	0.540392034862005	0.349152170619484	1.54772640795334	0.121688181229455	0.438557799549014
CCNK	273.188453409365	0.270863897136819	0.401946588867621	0.673880323004872	0.500387402960271	0.794725670507272
PCBP4	910.175805245888	-0.392483117925673	0.390246172935694	-1.0057321381864	0.314544439090278	0.664527887073493
RGS1	414.224329256283	1.11141599003986	0.758973557636979	1.46436720865505	0.143093642692357	0.472379314523713
YPEL3	854.484882252194	-0.510371716771088	0.570895794750763	-0.893984018561394	0.371330441965427	0.707484524715656
MRPS33	1685.16154208531	0.461457728933331	0.517662726963781	0.891425449230029	0.372700969830142	0.70876823758449
NDUFB2	3436.39887983151	0.260118238475801	0.468215614446413	0.555552250822193	0.57851698123576	0.83645393692527
NUDC	4182.16235942065	-0.222138171361966	0.337589944895623	-0.65801181202434	0.510530541084769	0.799453663891294
MAEA	2643.44696326005	-0.0269507799808351	0.44814004004878	-0.0601391921549824	0.952044775610501	0.986507249820002
ICAM1	1359.37561983331	-0.583916282219869	0.754754180561812	-0.773650941271001	0.439137238707117	0.755576402300182
STRN4	3587.90788920634	-0.0186598008341476	0.386952934494335	-0.0482224042531994	0.96153899494421	0.989099356120555
IRAK3	87.646944009893	0.660813119727444	0.817469103552274	0.808364642597391	0.418880699820221	0.742335801021463
LYZ	32392.3330034298	2.013676303069	0.973242470578566	2.06903866604991	0.0385424584509554	0.260781155283905
SI	55.3621932992507	-0.6062608458214	0.886210346907459	-0.684104905722465	0.493908924316853	0.790247205716988
MUL1	1063.97033952272	-0.536613514322324	0.29559506754996	-1.8153669436031	0.069467537558094	0.338385417353266
TFAP4	919.123335611426	-0.293023138116874	0.368561776427294	-0.795044838771225	0.426587419992583	0.746808405586798
PDCD7	574.755136803275	0.210932884746726	0.286096384747073	0.737279098906491	0.460952639974549	0.769434927822269
SPG21	2537.71750673981	0.429581577130264	0.324681220496109	1.3230872314508	0.185806370419283	0.528773192691214
FETUB	0.564673619303191	0.743427701314925	3.10207661499246	0.239654848536593	0.810597840565684	NA
DNAJB11	2023.98622130769	0.454471682507806	0.319915969430337	1.4205970502725	0.155433936518111	0.486483781211167
P3H2	237.16051794036	0.451716799147875	0.897743252884982	0.503169249889923	NA	NA
THPO	3.53367432862929	0.141187253581973	1.16088282098796	0.121620589976356	0.903199506098076	0.970989758560225
CHRD	125.221518502872	-0.424499816420094	0.763956478423375	-0.555659685347733	0.57844352122048	0.83645393692527
FLT3LG	26.2486272597055	-0.143596365305068	0.758265716286111	-0.189374730019953	0.849799128627677	0.95295165382409
RAB11FIP3	1589.25513986214	-0.33066653955588	0.495627066097068	-0.667168042616783	0.504664801541503	0.796963979359255
GNPTG	1465.51109760549	-0.119678056058012	0.268148236137601	-0.446313046029507	0.655371133788369	0.873925581919106
ZNF268	372.346817256722	0.129131331655573	0.390116568571848	0.331007042659843	0.740639165873384	0.911054956508851
GOLGA3	3134.0707395925	-0.832154336502205	0.35535834245937	-2.34173294129812	0.0191944438895295	0.187058005827116
PABPC4	5391.20221025335	-0.0449782569040028	0.3228325303137	-0.139323806248078	0.889194278674517	0.966427744768782
CD209	157.540443328356	1.10618420680927	0.950010474315579	1.16439159010979	0.244265354178719	0.597580423310437
CERS4	118.055666907119	-1.86170406636619	0.63050231254779	-2.95273154327262	0.00314975752784797	0.0773734330123265
MCOLN1	546.55100136094	-0.287633052542687	0.357286064609149	-0.805049737546696	0.420790978664376	0.743333231111782
USP48	1348.20134337076	0.197663262662548	0.342321166556768	0.577420510249894	0.563655422172964	0.828372914729691
EFNB1	3761.01182342239	-0.694456031097469	0.582297138324118	-1.19261453541769	0.233020370563445	0.584376268179739
PDPR	938.381241186787	-0.0967110059443463	0.372825446001028	-0.25940022866379	0.795326453302454	0.934056916551822
AARS1	4693.13986737669	-0.346156816125313	0.247565735712478	-1.39824202702808	0.162040400222482	0.496142728749712
GLG1	6396.40670213789	-0.353785649770743	0.333136325254934	-1.06198460795294	0.288242672853905	0.639185658374089
KIF4A	1034.87860856005	0.342140035094818	0.462199309892072	0.740243500525154	0.459152256742046	0.768588806903617
TNRC6A	818.706633195166	-0.283641560499658	0.411043851385189	-0.690051826693929	0.490161596024876	0.787816540085599
PLEKHG2	453.209651059334	-1.17201824625588	0.482114174152732	-2.43099728050018	0.0150573275767119	0.166605662378884
DLL3	26.3273937175726	0.439927724844965	0.966704039986548	0.455080052061318	0.649051648479839	0.871488943372208
NAT14	257.64082275575	-0.416987013593083	0.590967849299128	-0.705600167737751	0.480436819925993	0.782675845353618
PITPNM2	531.733513848012	-0.231295104552122	0.451165669078299	-0.51266113626208	0.608188379708253	0.851882862832204
EXOC1	1009.57563099725	0.599644077733178	0.36536618335241	1.64121395207174	0.100753010526114	0.401597672840259
RBM27	504.886368955026	0.998177906569549	0.465645842264804	2.14364183241628	0.0320615962134701	0.24247759486474
POU4F3	1.17924062377901	-2.30466540854911	1.81818748348364	-1.26756202508522	0.204954400481306	NA
OSBPL8	929.475466861761	0.878309923892664	0.495186262714708	1.77369606151349	0.0761134382650622	0.353898357003912
DTX2	2154.55803658941	-0.688561250548315	0.547596222871895	-1.25742512783803	0.208599734995606	0.558154612430039
NLRC4	23.1327754206575	-0.343850490686448	0.687171356060114	-0.500385366261349	0.616803755401669	0.855294331094452
PUS7	787.190984105787	0.797945830881053	0.33860210927257	2.35658848255644	0.0184436731030739	0.182906631034031
LAMB4	1.9090136717419	-1.56027689622918	1.23127961550899	-1.26719948627118	0.205083969435275	NA
NRCAM	63.6181045537749	-0.354770373074581	0.798184627898873	-0.444471567948473	0.656701680520535	0.874115511892844
LAMB1	5420.51304454034	-0.122271791159348	0.532181312764563	-0.22975589000706	0.818281462459669	0.942233926358021
SLC26A4	11.7047219396127	-0.0115382222069789	0.909392111436642	-0.0126878406595709	0.989876839435123	0.997722235234375
SLC26A3	1239.47698408737	2.15448697296145	1.34022904740153	1.60755131903657	0.107933481280029	0.416130123113977
DLD	3083.85105783831	0.650244034524897	0.325671810905531	1.99662363382601	0.0458660834993959	0.280717176083456
WDR7	290.856277428288	-0.418627204207762	0.447311417487591	-0.935874175890839	0.349337974683209	0.691371219268491
TXNL1	1579.30184515846	0.322336425184524	0.406162940945773	0.793613578909848	0.427420424894806	0.747250413244197
IL5RA	1.7887085186216	-0.999145639689817	1.54820584818091	-0.645357102134563	0.518695796126909	NA
ABCC6	188.909313377313	-0.907301566147481	0.54469912669399	-1.66569308024097	0.0957745609364315	0.393031928280684
CMTM6	2854.11697252926	0.42535784782596	0.337099679714037	1.26181623247697	0.207014919789467	0.55591829802477
ITGA6	8071.61458783217	0.251454818891397	0.392306765604351	0.640964777918192	0.52154556729703	0.805655722756932
RAPGEF4	92.1593648344533	1.6837680250137	0.766609940745666	2.19638167407004	0.0280646362338606	0.227009634019011
MAP3K20	2140.27832798826	0.900273169471002	0.648772969899847	1.38765517560015	0.165242071460852	0.500234229502372
SMPX	22.477069563271	1.56544188762449	1.04528619551945	1.49762035922281	0.134231914095577	0.457605965383127
FH	3283.59454419368	0.270662547002158	0.396305131023451	0.682965033289315	0.494628938006785	0.790909735308237
SEL1L3	5733.09451063706	0.285494314018773	0.327947179025657	0.870549686894661	0.384000078274938	0.717403680573152
TF	94.5006847568208	-5.09106393045309	1.08121153697355	-4.70866593294371	2.49343338533318e-06	0.00160477372680044
CDV3	4031.78316916117	-0.0291094641949388	0.347809383935239	-0.0836937286325745	0.933299943478376	0.979622468533866
MYO15A	23.9914377705417	-1.02410616255637	0.874683172876517	-1.17083098693719	0.241666719743277	0.595090042699044
ALKBH5	1746.32542939915	-0.0840022955909443	0.295804456371439	-0.283979141563247	0.776426365504128	0.927606171470013
APOH	30.0700384967744	-2.72848540489374	1.20755937056231	-2.25950414646959	0.0238520426720101	0.211110670992255
NLRP1	201.793787119157	-1.53828241336679	0.386983348510249	-3.97506099238801	7.03612217638559e-05	0.0112275576017895
PITPNM3	442.430364067873	0.0450398108149027	0.613724489614067	0.0733876708150028	0.941497628404017	0.982511955962856
SPAG7	1249.04329677789	-0.150250688045935	0.470760136535892	-0.319166123859937	0.749600543850587	0.915046298328832
ORC6	455.403441259002	0.71622245613545	0.390138582920427	1.83581549605805	0.0663849488498732	0.332935833481564
ZFHX4	19.4309321560291	-1.73230126587206	0.723310117178232	-2.3949634115863	0.0166220238694764	0.174699283457328
ZC3HC1	428.242861344911	0.110984328732184	0.340662851239276	0.32578934958256	0.744583737305672	0.912614917786956
ESR1	11.2469727155281	-1.40233289937197	0.818969148128165	-1.71231468557411	0.0868386917588353	0.375436411033361
RGS17	22.1733940253199	0.982979600409555	0.657523050378136	1.4949735980271	0.134921332717884	0.458731348388646
ANGPT2	160.750606709207	0.648019405072233	0.562260419086952	1.15252538338826	0.249105245229116	0.602646676058928
TMEM101	1159.17376632709	0.292451258092552	0.475397950867921	0.615171473832884	0.538441484430766	0.813598616818538
CD200	510.66601961981	0.0924468209940705	0.862340697009479	0.107204520573676	0.914626729201133	0.97414713413322
CCDC80	547.113181345931	-0.78625637253564	0.530160067039694	-1.48305468747568	0.138059881601094	0.464650092099708
CMA1	1.01199899353498	0.360269030015789	1.93029346692191	0.186639511654299	0.851943285228097	NA
PSME1	9321.08805007374	0.260943307311145	0.502642837181796	0.519142595912029	0.603661306070152	0.849379521103155
PPP2R3C	364.656906107833	1.03734540864839	0.375048997772355	2.76589302947032	0.00567671525852795	0.104081684017205
HAUS4	667.680289781247	0.781793860851117	0.345312979214853	2.2640152786284	0.0235731750845116	0.20974694218053
JPH4	6.41152682951197	-0.943677367822096	0.724278077822762	-1.30292134570587	0.1926016156413	0.538949564464091
MYH7	3.11915137980679	-3.36995904859501	1.1516008519388	-2.92632559529759	0.00342991758706975	0.0809739882797014
CEBPE	1.56649161829054	-1.8779867485556	1.34925718265216	-1.39186714934817	0.1639626312422	NA
SLC7A8	1385.490762208	-1.40970305011293	0.816855802394705	-1.72576732145408	0.0843892810542671	0.370652465558642
OSGEP	1109.93548636468	0.287901149840859	0.371426099457327	0.775123639026707	0.438266604448083	0.75502862159042
SLC22A17	106.165077855852	-1.36865867914453	0.622811194171504	-2.19754990268791	0.0279811966013865	0.226714621896588
RNF31	555.689734327514	-0.519831518623284	0.320180093602074	-1.62355976842627	0.104469797666439	0.409683572580056
SCFD1	823.844004784506	0.453240076978998	0.328608400783283	1.37927111996723	0.167811177379355	0.50511700348547
G2E3	383.413203730435	1.23785185555547	0.489708680622484	2.52773108694337	0.0114802245815015	0.145637435098312
HECTD1	2564.02797415045	0.290668076065272	0.424873658514945	0.684128258459799	0.493894179153714	0.790247205716988
HNRNPC	8304.43014219682	0.870684059663797	0.281913783534138	3.0884763729843	0.00201185690443178	0.0619964538030486
RPGRIP1	5.42063864254291	0.508826516286369	0.658775219587178	0.772382599037689	0.439887856923558	0.756309415982196
SUPT16H	3882.51914923069	-0.034450235371385	0.318678718458337	-0.10810334476693	0.913913714965025	0.974008985183952
TOX4	1652.54255579363	0.0786403200647361	0.313378505432685	0.250943567288244	0.801857740027314	0.93642043098874
GEMIN2	221.792517673296	0.534375938418973	0.309759124565653	1.72513380895003	0.0845033608985332	0.37070512903204
TGM1	27.9919011544145	-1.61168840428439	0.755718567726303	-2.13265688195727	0.0329528834431388	0.244795249738707
TINF2	1056.38098993524	0.0437752904276804	0.335458470366977	0.130493918903858	0.896175665017313	0.968969951277857
DAZL	0.662150621394091	-0.551976287663469	1.75052140003174	-0.315321073854602	0.752517885918367	NA
TBL1Y	1.05703342716165	3.2286417673545	2.9998577818534	1.07626494392002	0.281808782074821	NA
SEMA6A	363.518555851375	-2.73878465896102	0.747353549254596	-3.66464394488078	0.000247682909193856	0.0203696478578084
TRPM7	732.394947599321	0.609561851018229	0.374885459782087	1.62599491421341	0.103950737266798	0.408863027367668
TYRO3	589.588392698089	-0.537642406300628	0.664230838906152	-0.809421024754001	0.418273012719439	0.742330120143039
WDR76	363.57511469365	0.71311468635865	0.506049902683672	1.40917858609769	0.158782368030059	0.491861055980166
CAPN3	16.0970177333825	-0.0151106175788005	0.859704354719139	-0.017576527902708	0.985976681805035	0.996975007713622
SNAP23	816.762029984484	0.537006545029453	0.336091451412954	1.59779888114332	0.11008774374055	0.419080078103812
TBX15	16.7109164000116	0.542526561921791	0.960007181539565	0.565127607745329	0.571986971597295	0.83281234051735
PHGDH	2160.73196931247	0.0147455259997494	0.695765657380539	0.0211932363193439	0.983091509707429	0.995830799508474
COL9A3	828.216614963648	-0.353085398917845	1.10544012143945	-0.319407077841605	NA	NA
EZR	12643.5180248202	-0.490549587463432	0.49634608351685	-0.988321664568507	0.322995138500888	0.671445966211794
MYL6	24564.8483099273	0.00816616023697754	0.4992089976691	0.0163581992213819	0.986948627472263	0.997312626528686
AGO1	822.644873093113	-0.518293550078678	0.242463298969887	-2.13761650641835	0.0325478809403799	0.243390582957728
TEKT2	3.10330230955651	-0.841653925264752	1.19384450648393	-0.70499459577325	0.480813599317826	0.782908328100971
CLSPN	212.683869116093	0.266256115671622	0.558385153477186	0.476832369223262	0.633481494027238	0.863723192269082
RFFL	786.514351091346	-0.237837483894011	0.31748373344374	-0.749132817968947	0.453777156507724	0.76513144806882
UNC13D	829.07227327785	-1.23349377060694	0.738701437907488	-1.6698136856225	0.0949562318160614	0.391528271949044
MFSD11	418.478883357456	-0.0700274569007347	0.336794477678531	-0.207923411878433	0.835288768605986	0.947903638821142
DPYSL2	2944.91185301759	0.440497854240298	0.531619357376793	0.828596340836568	0.407332859269792	0.733803639045894
TGFB2	197.638614699295	2.65787063120826	1.04011293416833	2.5553673489634	NA	NA
GPATCH2	336.703852175382	0.41451162572195	0.449704751451018	0.921741708052863	0.35666331960337	0.696773125536057
NUP50	1277.98799191789	0.32391869392527	0.406403009244357	0.797038128550147	0.425428887636404	0.746418770735962
CDC45	802.963606741053	0.644802090285917	0.616257385479935	1.04631945268088	0.295413567115699	0.647622403326903
COMT	4428.51311689811	-0.46011152309661	0.604755086199141	-0.760822907647443	0.446762849938016	0.761220378480067
ADA2	513.375757618287	-0.543406999059911	0.793299179130534	-0.684996295666777	0.493346258516418	0.790041433145476
VNN3	26.0505741526153	-1.20509019543171	1.98960754213061	-0.605692414163859	0.544719022269777	0.816317516453342
ECHDC1	1205.33025699733	0.499762959122755	0.308286355371385	1.62109983272112	0.104996229872771	0.4103779770007
LRRFIP2	1045.58937476575	0.614627519847405	0.276070999496572	2.2263385903199	0.0259915104607695	0.219241626901065
SEC22C	626.462693138443	0.0452591866605291	0.27858574625847	0.162460525236413	0.870943211563588	0.960307442584151
XYLB	329.308270008281	0.306069097803854	0.432556113853857	0.707582410700274	0.479204618984969	0.781591004036475
HDAC6	1875.82309764639	-0.626760064884954	0.355795727386377	-1.76157276954685	0.0781415080631959	0.35885989331678
GABRP	297.223398208927	0.599132632839643	1.15119141070452	0.520445711519839	0.602752956846574	0.848704895668298
KRT31	0.690230264122448	-1.4275041029809	3.07199154016642	-0.464683604859005	0.642158050979951	NA
CDC6	781.030795141543	0.263949209959437	0.466399880320259	0.565928983039604	0.57144205820314	0.832484834402629
UPRT	321.62547208057	0.274647540461033	0.389870373339073	0.704458607892654	0.481147218576832	0.782974335969782
CDC23	966.376780481306	0.608849441345149	0.236127086226262	2.57848199914573	0.00992354699149372	0.137153790488018
AAAS	1657.22667140199	-0.459050285353145	0.373524500311394	-1.22896967928597	0.219083174422831	0.56949271690346
CBX5	2351.44273276295	-0.302973319159202	0.310996886177029	-0.974200490826589	0.329957001023363	0.675160001670103
FMO2	15.862348200893	-0.608492919039331	1.05145357646788	-0.578715915431495	0.562780875225278	0.827703499017716
SUCO	837.064505953963	0.402281724391911	0.451792407107977	0.890412760513185	0.373244293044701	0.709241296142809
MSH2	847.073962141735	0.487219873868456	0.643686686775097	0.756920849659719	0.449097283363395	0.763105724472448
MAP3K1	751.229358209401	0.284843957041488	0.636327931180817	0.447637048577941	0.65441516056489	0.873911509502941
DHPS	2095.52433106126	0.441955368428885	0.473763893905696	0.932859962766301	0.35089227657152	0.692075511163602
HOOK2	1637.19180251699	-0.816343181033266	0.39743776344729	-2.05401513422499	0.0399742269465203	0.264322730781991
NXPE1	89.357358333467	-0.97816515792759	1.0503027588262	-0.931317327035085	0.351689441632001	0.692758594065567
ARCN1	4397.21763075757	0.200466903791135	0.26689484651573	0.751108185145569	0.452587550119616	0.764423217995509
EPB41L4B	1700.62741487346	0.775606071823998	0.517008644752153	1.50018008344099	0.133567760889201	0.456696313200237
TMEM38B	677.459736938148	2.02837927178516	0.579392085657115	3.50087500674899	0.000463733287937223	0.0288995806785086
PSMD5	960.112101044924	1.18807352179175	0.562638619987939	2.11161032958815	0.0347198858402327	0.250674482604797
PTGS1	292.938858291135	-0.470588776942497	0.500615357146744	-0.940020657026218	0.347206964911616	0.68906075429268
NUP188	3461.33028202989	-0.156689279606658	0.385028008488553	-0.406955536096582	0.68404064557566	0.88609655258369
CRAT	3758.18470595273	-0.677216168018188	0.48714520103337	-1.39017312822055	0.164476311288213	0.499530757149758
SH2D3C	207.518630940428	-0.795710052410122	0.434015742258944	-1.83336679971249	0.0667480414710668	0.333214376494608
NANS	3476.16097102436	0.176323961310201	0.493825052057169	0.357057546140426	0.721048725644877	0.902803108341605
TBC1D2	1256.03671604497	0.0585625247895456	0.612068483292375	0.0956796933482544	0.923774969255789	0.976579451729675
WHRN	470.533773908812	-1.42727595302532	0.833855875826733	-1.7116578468794	0.0869597411513109	0.375703441966773
PDE6C	6.05457740825234	0.347878001818448	0.83525048784521	0.416495418896322	0.67704751889468	0.88345275168486
CWF19L1	681.596261220025	0.443648691968337	0.257022807447541	1.72610631863434	0.0843282872985905	0.37063750766246
SEMA4G	1367.4335932382	-0.446372965593182	0.42154519114097	-1.05889706483192	0.289646661166569	0.640823371332395
BTAF1	776.410206358558	0.106585333232887	0.469075931867123	0.227224050504216	0.820249527162854	0.942466737289417
IKZF5	362.52751108266	1.04437602917911	0.372624783910242	2.80275514210209	0.00506681213319367	0.0983164648771394
BLNK	280.655841820455	0.999583293653129	0.579759637847917	1.72413398311688	0.0846836584931085	0.371101243346559
TLL2	36.3219728917267	-1.05167576992826	1.10553030982074	-0.95128623845581	0.341459090879262	0.684620158535492
CYP26A1	10.9735538586658	-0.455761430672042	0.943131230897841	-0.483242857134703	0.628923308380368	0.863042815441135
TDRD1	1.4888390284675	0.418740236707166	1.54849533170194	0.270417500223867	0.786839078221438	NA
SORBS1	564.581064939404	-0.560004947912617	0.609348634533246	-0.919022241416154	0.358083938873351	0.697855241243009
CRTAC1	11.8364493659337	-2.82008301195942	1.00359085571615	-2.80999273349003	NA	NA
BAMBI	839.148696543515	-0.599032858557019	0.751734737234117	-0.796867337488036	0.425528082156123	0.746418770735962
IL11	90.8850477259732	1.35975893133117	0.93321568769798	1.4570682311239	0.145097546755584	0.474486238970576
MYO3A	2.84295682757307	-0.395592700112179	2.04546376366423	-0.193400004018412	0.846645712287589	0.952636746550723
WAC	2861.70283154184	0.574488634365466	0.287914948982217	1.99534145898395	0.0460056510474368	0.280843517928484
[truncated: 21,614 more rows]
[truncated: 1 more columns]
