# Supplementary material for: Systems Biomedicine of Primary and Metastatic Colorectal Cancer Reveals Potential Therapeutic Targets
Source: Front Oncol. 2021 Jun 24;11:597536. doi: 10.3389/fonc.2021.597536 (PMC8263939; doi:10.3389/fonc.2021.597536)
Supplement: Supplementary File 3 — Contains all DEGs between all pairwise groups of samples. [file DataSheet_3.zip › Supplementary file 3/Validation Results/GSE89393_liver metastasis/GSE89393MvsN.txt]

logFC	AveExpr	t	P.Value	adj.P.Val	B	Genes
ZG16	-9.19377771022658	5.03550995293659	-5.69554465080596	4.27723338248232e-05	0.00997598679775999	2.35228300629308	ZG16
PIGR	-8.76504602164931	6.76059294453848	-4.18446938533759	0.000800924240791065	0.0404573817032748	-0.418232537448178	PIGR
AQP8	-7.68469196595463	3.97666852042586	-6.02961605030478	2.32676910351215e-05	0.00757884860406061	2.92201428239292	AQP8
DES	-7.49111278376417	5.55408898755295	-4.75717754467144	0.000255835102374558	0.0226961839816318	0.664388264583811	DES
MYH11	-7.10214983782993	7.57995723256106	-5.48749528995432	6.29719520798853e-05	0.0123923554030541	1.98883218770465	MYH11
GUCA2B	-6.98031944623937	2.91302047192618	-5.73052769041957	4.01019151329595e-05	0.00989929323410401	2.4127528272751	GUCA2B
CLCA4	-6.9775871302469	2.90209952299992	-5.08396014015744	0.000135518622660768	0.0170681187953816	1.2658863013225	CLCA4
ACTG2	-6.95764589088087	5.63066082285294	-5.01221354660446	0.000155637360998556	0.0182627392794082	1.13499240413213	ACTG2
CA4	-6.93499035288253	3.76105643225122	-6.3835499839752	1.2413258031225e-05	0.00571978709087568	3.50647362973415	CA4
CA1	-6.91703080424563	2.95756643296884	-4.99233171237187	0.000161741183944968	0.0185590606945816	1.09860032500139	CA1
ADH1C	-6.74138666452247	3.89636131015734	-6.23133669386843	1.62299227875299e-05	0.00666555872395686	3.25755865353341	ADH1C
CLCA1	-6.72477660538292	4.82410329373309	-4.61682978464113	0.000337369854972651	0.0257830803760272	0.402109769044997	CLCA1
SLC26A3	-6.70433907358826	4.87423271282118	-4.85511165512237	0.000211196016693201	0.0205665729245771	0.846052216436008	SLC26A3
CEACAM7	-6.48114191724327	5.55082796943682	-3.83234496721982	0.00163735887187679	0.0599476430377837	-1.0962147772449	CEACAM7
CHGA	-6.08633931541663	2.96916839544191	-6.30694538780917	1.42006625620854e-05	0.00615410317964362	3.38166326575162	CHGA
LYPD8	-5.97118720812256	4.65909926057738	-4.32792732409914	0.000600044384654312	0.0350797080804766	-0.144215302344104	LYPD8
CA2	-5.95340090328959	4.47372681516582	-4.68014230803004	0.000297709031968556	0.0242894817090434	0.520700389558018	CA2
MS4A12	-5.90479413756152	2.84053018898551	-4.72043698233946	0.000274993264087537	0.0239882706902888	0.595943697256709	MS4A12
IGJ	-5.8927649777465	6.42261002779857	-3.07622781291759	0.00769652683935871	0.122520952972508	-2.55364720886257	IGJ
MUC2	-5.78865761456122	5.91645200634641	-3.76602911741006	0.00187484361502028	0.063913544900795	-1.22444493249059	MUC2
CD177	-5.75859258950128	4.09622665823945	-4.93341641033849	0.000181321179333601	0.0191369816758122	0.990460852379268	CD177
VCL	-5.66178559013947	3.16719456694529	-5.57317954010425	5.36610033501735e-05	0.0115200417646759	2.13930566935839	VCL
BMP3	-5.62710998577224	2.24935174696324	-13.2144098757145	1.17588315395598e-09	2.22147845445363e-05	11.3692328537234	BMP3
LMOD1	-5.52354197362828	4.69280430919799	-4.72315617818674	0.000273526061488509	0.0239882706902888	0.601014669009979	LMOD1
SYNM	-5.51195401753383	3.75787613240737	-4.17158286444007	0.000822038435519077	0.0410845241371069	-0.442921769433857	SYNM
ITLN1	-5.4875767899161	3.15691867025005	-4.97155703766862	0.000168383591164177	0.0186029403758692	1.06051916398381	ITLN1
CXCL14	-5.39847950732863	6.12927003630486	-5.18598897738741	0.000111426346404807	0.0152541053353595	1.45083532274714	CXCL14
CNN1	-5.24609001616334	5.65467864910305	-3.96721198246874	0.00124395680727822	0.0512837537271282	-0.835838449675649	CNN1
PGM5	-5.24151543971127	3.46583861429588	-6.12499844605605	1.96100925636204e-05	0.00699007299456447	3.0814771116219	PGM5
TMIGD1	-5.22662710812645	1.92643423469192	-5.34823132949055	8.18439632570572e-05	0.013544666714172	1.74195654572789	TMIGD1
SLC4A4	-5.21779139205226	2.86122059476444	-6.13694292258771	1.91962718682822e-05	0.00697415323337669	3.10134490793951	SLC4A4
FCGBP	-5.18375594498355	4.48276782083736	-3.98800852081034	0.00119245664272147	0.0505307580324765	-0.795752879351932	FCGBP
SCARA5	-5.13092638919591	2.5276981971153	-10.2603550360019	3.6308110396574e-08	0.000228644273870692	8.66800071667143	SCARA5
SCNN1B	-5.02068825098501	2.3794884197388	-5.42687540235143	7.05609023426555e-05	0.0125758166703533	1.88171842810882	SCNN1B
SIM2	4.99153143520133	3.52934124253179	9.24663384837214	1.4104539676874e-07	0.000444104939292507	7.52123197380104	SIM2
NKX2-3	-4.98012496078679	2.31692238210516	-8.62531558501777	3.42128267584866e-07	0.00080793590390166	6.75235838810476	NKX2-3
SPP1	4.91900297351692	6.63632224770823	5.87445825196095	3.08129665927704e-05	0.00831597949815168	2.65956224427445	SPP1
PADI2	-4.86577173106802	5.08973895110058	-4.27100346659926	0.000672752892709999	0.0370545407191236	-0.252753670938599	PADI2
MMP7	4.85579429953957	4.51916961374837	6.66043313432319	7.68500325040539e-06	0.00504196647289851	3.9497791176619	MMP7
CCL28	-4.78759846902956	4.45346469392051	-3.14786307928805	0.00664935795158912	0.114739906599016	-2.41694127985665	CCL28
B4GALNT2	-4.76372740319403	1.76500818837832	-4.47028543237979	0.000451352730150971	0.0303450383559151	0.125994850292622	B4GALNT2
ATP1A2	-4.7565462657095	2.51739633862872	-5.36861269972316	7.87512131684792e-05	0.013544666714172	1.77826322005857	ATP1A2
CDH3	4.73907497271516	3.90613327996162	8.47538479430602	4.26508713039044e-07	0.000895289178525958	6.55882129597088	CDH3
PLAC8	-4.72618165542974	4.71714590407585	-3.15039546237932	0.00661503768708562	0.114739906599016	-2.41209892186112	PLAC8
LMO3	-4.69408146173321	2.45466225858777	-4.84644507583343	0.000214800748420522	0.0207041619344923	0.830022712404426	LMO3
NXPE4	-4.67640301449508	2.26228244201828	-4.75706686663959	0.000255890704429789	0.0226961839816318	0.66418231617858	NXPE4
CLEC3B	-4.67214261896274	3.28750477962177	-10.677804226955	2.13850337777608e-08	0.000202003029064728	9.10429326450864	CLEC3B
SPARCL1	-4.66528114051777	4.07075660934319	-5.65305469601951	4.62663650192528e-05	0.0104820875888407	2.27858602934923	SPARCL1
NXPE1	-4.62747513175901	2.6172897937546	-4.1293635593332	0.000895270715496248	0.0433678316850131	-0.523888024108878	NXPE1
FOSB	-4.59421253970979	4.95518374073675	-3.1773899122669	0.00625990950909123	0.111779026886344	-2.36044291470779	FOSB
DPT	-4.59068041764043	2.90852152441662	-4.6637702748115	0.000307481727654866	0.0245129327313431	0.49007628080471	DPT
GLP2R	-4.56941489468315	2.1421751076488	-7.93104048145393	9.71343041396421e-07	0.00122853022520315	5.82888223393198	GLP2R
RASD2	-4.56260893530478	2.76459894014983	-8.76391578412812	2.79703138668539e-07	0.000754878813675149	6.92845800448059	RASD2
GREM2	-4.53522896496876	2.19862034408235	-6.27705910333044	1.49691378122695e-05	0.00628437670109768	3.33271647957511	GREM2
CRP	4.4808030537505	1.61498115892681	5.15522698426449	0.000118184197484892	0.0157157752907644	1.39522219671808	CRP
OTOP2	-4.46030762117824	1.68415316900837	-4.88158773298553	0.000200564923698792	0.0202624199920726	0.894964535792706	OTOP2
CHP2	-4.45700038041999	4.30677065832088	-3.29759411222561	0.00489459217406265	0.100477831210043	-2.12967855276548	CHP2
SLC51B	-4.4494955013553	3.54403196409818	-3.57618583915685	0.00276514499767911	0.0755307427414019	-1.59179810528425	SLC51B
BEST4	-4.444185444301	2.47278164806499	-4.14473900681907	0.000867861230718496	0.0422567896152934	-0.494388067688796	BEST4
PGM5P2	-4.42052985432019	2.68499815471006	-4.83324269133083	0.000220414356627223	0.0210306465929369	0.805586262536218	PGM5P2
CLMP	-4.41377682683373	3.20506640891561	-5.27127350524392	9.47034549795829e-05	0.0140436606356394	1.60432988404241	CLMP
TP53INP2	-4.41286016247096	5.07248799920827	-5.68041202590152	4.39841552488964e-05	0.010133520255636	2.32606763941318	TP53INP2
HSPB6	-4.39541649549087	5.03812040277624	-4.13142977596332	0.000891536647862369	0.0432979700550537	-0.519922809356776	HSPB6
NEGR1	-4.37125291691396	2.44160368223421	-6.46409456031457	1.07854131497221e-05	0.00565994514512641	3.63669330283139	NEGR1
KRT80	4.35706315718336	3.46728829406451	6.72793099878261	6.84812277044798e-06	0.00487032031326647	4.05599031072811	KRT80
ANPEP	-4.34673289120445	5.81247441259089	-3.66896176361023	0.00228661727584231	0.0692375739994616	-1.41226185924003	ANPEP
MAB21L2	-4.32849985001239	3.66181905479684	-4.86451674653722	0.000207354565765016	0.0204156206887025	0.863437229648613	MAB21L2
GUCA2A	-4.32824527936402	5.81093257696512	-2.64013361941334	0.0185780963621402	0.179931850944931	-3.36981586426187	GUCA2A
MYL9	-4.29099131417148	7.96946867314907	-3.22671232796726	0.00565912300085073	0.105427198299347	-2.26589258505794	MYL9
C6orf223	4.27817009826127	3.38099655985495	5.97322695484916	2.57583900365048e-05	0.00809631800430899	2.82706737570036	C6orf223
CHRDL1	-4.27388308757266	2.91684521440056	-3.94807675766606	0.00129333495267852	0.0523205223254873	-0.872738961111852	CHRDL1
ETV4	4.22150093602068	4.20905522572796	7.74635990160774	1.29496592155976e-06	0.00143908801118276	5.57126376188669	ETV4
ASB2	-4.22046503835886	2.3732104842816	-5.13477706123622	0.000122910045316406	0.01594592337799	1.35817996478608	ASB2
SELENBP1	-4.21032803448271	6.30280747714314	-6.39597112651088	1.21463512840513e-05	0.00571978709087568	3.52662294705777	SELENBP1
EPHA7	-4.16402995820007	1.86001260470589	-5.69969593849503	4.24460032717008e-05	0.00997598679775999	2.35946848367412	EPHA7
LY6G6D	4.16338796538922	4.30866035404808	3.7516828695024	0.00193063551708288	0.064394036497555	-1.25219671547402	LY6G6D
FAM107A	-4.154151693469	2.75971445351116	-7.42965157291866	2.14204749757526e-06	0.00211570877092028	5.11738702278834	FAM107A
HEPACAM2	-4.13901550148668	2.4013463596516	-3.82757295949865	0.00165338419247996	0.0603006451048868	-1.10543861233301	HEPACAM2
GNAO1	-4.13640265992445	2.85897713071713	-4.8153992183648	0.000228242442439887	0.0212794529983425	0.772525957584032	GNAO1
GBA3	-4.12736017744811	1.6766996978764	-4.61733933079915	0.000337029882248201	0.0257830803760272	0.403065944908226	GBA3
MRGPRF	-4.11679829758534	2.92790148801782	-4.60474216406786	0.000345538897721607	0.0258020587184056	0.379418881141365	MRGPRF
FBLN2	-4.10101948397295	2.41395844607013	-5.93543962963558	2.75816880192048e-05	0.00809793873234622	2.76316263697481	FBLN2
NR3C2	-4.08292118116653	3.25926809887276	-7.77862362248684	1.23113533676786e-06	0.00143908801118276	5.616640888543	NR3C2
JPH2	-4.08023677719667	2.63417949643078	-4.19439271873652	0.000785042404977974	0.0401924691459184	-0.399228359010489	JPH2
MUC4	-4.07303852411629	3.3867667045822	-3.38468417884196	0.00409454911943639	0.0911121577908037	-1.96187621635704	MUC4
MFAP4	-4.034469657205	5.1343007739712	-4.31124682037384	0.000620477845791022	0.0355947738469782	-0.175993066997425	MFAP4
MYOCD	-4.01844352867838	2.60271109056135	-5.17221647182346	0.000114401089954926	0.0155486718807803	1.42595277329162	MYOCD
ADH1B	-4.01654604498832	4.22338760761208	-2.8897914987247	0.0112436220058133	0.144245881395302	-2.90646167228486	ADH1B
TACR2	-4.00061921709282	1.71691056495002	-4.12289500897799	0.000907063946705098	0.0438267316653522	-0.536303386566546	TACR2
TNXB	-3.99085821665458	2.76986464158856	-5.71813701256004	4.10273498093555e-05	0.00993703452049158	2.39135637219873	TNXB
PRUNE2	-3.96888416161355	2.82809664231806	-5.53137241555252	5.801103034068e-05	0.0121771598355125	2.06602319700249	PRUNE2
HPGD	-3.95959514958951	5.20260642559171	-3.47433759045006	0.00340708245312102	0.0839199500708766	-1.78875791685527	HPGD
VSIG2	-3.95522297566571	3.70235704222354	-2.94590477735758	0.0100342891198299	0.136584243659407	-2.80078473803881	VSIG2
PTN	-3.95485067410781	2.87939901974292	-6.653274626974	7.77983487024643e-06	0.00504196647289851	3.93847219084444	PTN
TAGLN	-3.9359371393627	8.28652213282168	-2.97134943056473	0.00952881270737325	0.133248208488302	-2.75271074776	TAGLN
SULT1B1	-3.93045535710671	4.10805234843518	-3.06296500770059	0.00790752500351475	0.123564071436229	-2.57889571101687	SULT1B1
FOXF1	-3.93012381654558	3.63876502546662	-4.3349340214138	0.000591667562028576	0.0350797080804766	-0.130873903415306	FOXF1
LIMS2	-3.90769529958648	4.14422618004014	-4.10593132042568	0.000938748310367482	0.0445598821092022	-0.568874998688687	LIMS2
DHRS9	-3.90193702995754	2.53709511172958	-3.79646295151512	0.00176181602421061	0.0620147774844598	-1.16558521208659	DHRS9
PDK4	-3.89833555980623	5.6076618706614	-5.25489944881044	9.76997679466921e-05	0.0140708449661539	1.57493900837736	PDK4
SST	-3.88793291276571	1.86454047312776	-5.48868376418168	6.28319339032472e-05	0.0123923554030541	1.99092677763307	SST
LOC401093	-3.8803915610018	3.58322101248635	-5.43555257705044	6.94188861104672e-05	0.0124901104418947	1.89708387334801	LOC401093
MT1M	-3.87906611741145	4.08523894455088	-3.38536567554885	0.00408883302557595	0.091092256508468	-1.9605615348767	MT1M
BEST2	-3.85060796679633	1.82094907541948	-4.68832304945778	0.000292946017437785	0.0242894817090434	0.535991350820456	BEST2
CDKN2B	-3.85048263020215	4.49093063107498	-3.21955265218569	0.00574264961107597	0.106090800320705	-2.27963028116001	CDKN2B
CA7	-3.84016152039738	1.43785497414745	-4.52311826688745	0.000406287668969575	0.0287475155137574	0.225792719629732	CA7
DMD	-3.82736511434114	2.20934754769746	-5.15882841650872	0.00011737158677685	0.0157157752907644	1.40173977457319	DMD
FLNC	-3.81686148271934	5.39407662471157	-3.18309040630554	0.0061873647537009	0.110692892923217	-2.34952595098633	FLNC
ORM2	3.80684059326084	2.14664425170162	4.29272883740902	0.000643996529952691	0.0363175595339291	-0.211298247917479	ORM2
CLDN1	3.80468109829833	4.7889532351033	4.64044902289721	0.000321975029535373	0.0251353399090177	0.446402327402942	CLDN1
METTL7A	-3.80028944047988	5.32354382942879	-4.8482463922015	0.000214046334753483	0.0207041619344923	0.833355142063851	METTL7A
PARM1	-3.78407794891345	5.80417068233056	-3.35747833326579	0.00432936936272542	0.0943373079591796	-2.0143405235769	PARM1
SECTM1	-3.77716255825768	3.91023061502831	-4.66456995003853	0.000306996816401058	0.0245129327313431	0.491572776757672	SECTM1
KRT23	3.77470368867502	3.3172038223998	3.17848829407535	0.00624586625371447	0.11163377981568	-2.35833964227777	KRT23
IL1R2	-3.76510629076546	3.25782084110172	-5.45709558878382	6.66657061937384e-05	0.0124697873407139	1.93518427500261	IL1R2
MFSD4	-3.75390132713097	1.90072431797453	-4.71477008729804	0.000278077031609849	0.0239882706902888	0.585372901125168	MFSD4
OLFML2A	-3.74180381604281	3.08540848310355	-4.93688588356907	0.000180103022078233	0.0191306103162707	0.996841399897994	OLFML2A
C11orf86	-3.73626403694898	2.25975418142465	-4.25876592256002	0.000689524740390803	0.0374324752743191	-0.276121232818308	C11orf86
B3GNT6	-3.73461350468175	2.13126272644514	-4.0499456207202	0.00105153534519885	0.0465447867468233	-0.676494132756106	B3GNT6
SLC17A4	-3.73337259771599	2.01383223135915	-3.89682020788061	0.00143562158931009	0.0553505368678496	-0.971656417419999	SLC17A4
KRT17	3.73284395074065	3.88036418526922	3.17008633267664	0.00635408695868241	0.112503665251573	-2.37442561039483	KRT17
PPARGC1A	-3.73182036853695	2.83845251746061	-5.43970656372005	6.88789758301565e-05	0.0124901104418947	1.90443580410562	PPARGC1A
MIR143HG	-3.72950130882883	3.30598603565883	-3.9645535841276	0.001250700719448	0.0513657347648079	-0.840963963928295	MIR143HG
FGG	3.72509363126703	1.33736431427691	4.0531248093484	0.00104477619792381	0.0465286131812242	-0.670378102516628	FGG
APOA2	3.68365780323272	1.92121929587233	3.27642277007312	0.00511151481913432	0.101895106772034	-2.1704013074753	APOA2
S100A2	3.67784278410132	2.71980708341591	6.57422607363788	8.91229480058244e-06	0.00526159604289386	3.81306997850237	S100A2
SOGA2	-3.67727072737058	4.49055821131001	-3.29353496581981	0.00493546082899951	0.10080078484482	-2.13748858096273	SOGA2
SLC26A2	-3.6738533352253	4.80076226025679	-3.23968006155603	0.00551089497811234	0.104563502381444	-2.24100022691297	SLC26A2
KCNMB1	-3.66577467441792	2.30184149924853	-3.86387302059156	0.00153535631997824	0.0578961109721136	-1.03529014542448	KCNMB1
CLU	-3.66505137229581	5.96481816214304	-3.36467632976908	0.00426596578773931	0.0934949253619153	-2.00046341428033	CLU
SOX10	-3.66100748964164	1.52215443375067	-5.51406436051685	5.99176469802989e-05	0.0123865759931052	2.03560807931086	SOX10
STMN2	-3.65554473168296	2.98069802941023	-4.19741896985918	0.000780263187215786	0.0400563373176104	-0.393434169254463	STMN2
MS4A8B	-3.65243926710424	2.18243493674592	-3.61524532622626	0.00255249109290854	0.0730400960067842	-1.51621748122903	MS4A8B
TCF21	-3.62261796757603	2.85460603443923	-5.21895970669417	0.00010462559807684	0.0147506477527437	1.51029629494334	TCF21
MAMDC2	-3.62134854430557	1.70242775504749	-7.2595563058939	2.82200572259358e-06	0.00222138883796825	4.86722318377866	MAMDC2
RGS5	-3.6151940346927	6.13158259332764	-3.78949702591749	0.0017870639120304	0.0622900579816943	-1.17905583803125	RGS5
LEFTY1	-3.612981534875	3.53994176268159	-3.29371099470722	0.0049336814999653	0.10080078484482	-2.13714991382687	LEFTY1
ZBTB7C	-3.60902532611512	3.46120903921422	-3.63954317726377	0.00242857749275035	0.0708629860417435	-1.46919537714889	ZBTB7C
TPM2	-3.60311358952945	7.62929401067504	-2.79494319862429	0.0136188098727564	0.157350352185026	-3.08390980008218	TPM2
MUC12	-3.57984678879714	3.80443360288345	-3.15413513731106	0.00656467566233073	0.114409458129845	-2.40494687518109	MUC12
LGALS9B	-3.57843592498287	1.62250577764187	-4.50356390806652	0.000422403523061144	0.0292268106798486	0.188887906572802	LGALS9B
AOC3	-3.57453326152099	3.92732736565677	-3.64015530730922	0.00242553514365887	0.0708629860417435	-1.46801073326036	AOC3
CSRP1	-3.56813391982457	7.72698764418047	-4.18752457959979	0.000795999955223285	0.0404573817032748	-0.412380796352474	CSRP1
NEXN	-3.56713065876936	3.75901461196307	-3.33107334555444	0.00457010532760838	0.0970030308716998	-2.06522295584035	NEXN
MOB2	-3.56453328655598	1.54532274709771	-4.37868378331658	0.00054199783872589	0.0346349851256166	-0.0476655926746066	MOB2
AHCYL2	-3.56317863224831	3.75008154366417	-4.79056221031953	0.000239618102588731	0.0218689139811899	0.726444319928995	AHCYL2
LYVE1	-3.56138926518395	2.92417777487807	-4.62979090104789	0.000328830549227486	0.0255648836872661	0.426422913427311	LYVE1
LRRC19	-3.56076514657213	3.32139369778843	-3.60893341443217	0.00258570781896848	0.0731575429315202	-1.5284320194862	LRRC19
GFRA1	-3.55999551577216	2.09523696679321	-5.26064415921067	9.66375123138432e-05	0.0140436606356394	1.5852548739159	GFRA1
TSPAN7	-3.55843898327982	4.52115892463964	-6.71837603804003	6.96054671068149e-06	0.00487032031326647	4.04099929871088	TSPAN7
NCAM1	-3.55410137501797	2.35480683379589	-4.77328602690117	0.000247873708515221	0.0224502949882195	0.694347427516731	NCAM1
MATN2	-3.55152321096749	4.09413152752501	-5.19205161125038	0.000110142344869292	0.0151883881698588	1.46178027610717	MATN2
CES3	-3.54544433031324	3.64421905386351	-2.70856607000545	0.0162014609616319	0.169572299438864	-3.24405306193626	CES3
DDR2	-3.54430172197773	4.42336064341925	-3.03181531124249	0.00842574911348257	0.126653031102778	-2.63811345801987	DDR2
SI	-3.54012071936368	2.07899274872038	-3.8124235229474	0.0017053173477071	0.0610167714637928	-1.13472490498974	SI
LDHD	-3.52632834185597	2.52419668640035	-4.37279090729117	0.000548431486924438	0.0347746630846258	-0.058863616530898	LDHD
SDPR	-3.52271932114478	3.46771792368187	-3.56655417539886	0.00282026322194909	0.076442486067521	-1.61043289087646	SDPR
DTNA	-3.51575519800221	2.35605061228408	-4.61253307717167	0.000340250690053516	0.0257830803760272	0.394045781960953	DTNA
ORM1	3.50157438292111	1.73753928757226	3.75564862063433	0.0019150474074299	0.0642241613831867	-1.24452492418806	ORM1
TOX	-3.49483919520242	2.64812491058373	-6.49178826523387	1.02786446313217e-05	0.00554811869642655	3.68122744267421	TOX
RIMS1	-3.49048563004117	2.11269413695531	-5.31851326237746	8.65808373325938e-05	0.0138774820762774	1.68891076148373	RIMS1
PLIN4	-3.48354658710088	2.43434912215167	-2.72988627586866	0.015523052539657	0.166814774003884	-3.20466482289526	PLIN4
BCAS1	-3.47684257336039	5.02738128808514	-2.80427117266999	0.0133650915202664	0.156422436535975	-3.06652912659339	BCAS1
SYNPO2	-3.47605454337734	3.12219170272253	-3.00169595003934	0.00895855011159564	0.130425025746865	-2.69525731254843	SYNPO2
MRVI1	-3.45053823018887	3.58418427182891	-3.7230531559552	0.00204703359218857	0.0658817012327538	-1.30758774049451	MRVI1
APOC2	3.43730775919149	2.97107845555937	4.40091980108784	0.000518408570762782	0.0339427576416431	-0.00543914919601463	APOC2
TMEM236	-3.43523002842053	1.76432209154486	-4.71772688184843	0.000276463613807553	0.0239882706902888	0.590888844160691	TMEM236
HSD17B2	-3.43508749917722	3.6540052108392	-3.04494621002174	0.00820334151629974	0.125589568821665	-2.61316505211831	HSD17B2
HSPB7	-3.43269230061725	2.78098329378124	-3.34611019983084	0.00443142421709338	0.0954600528042509	-2.03625167031199	HSPB7
INSL5	-3.43024080747463	1.47398371200392	-2.45200592486959	0.026964272791775	0.21278573165506	-3.7096599409137	INSL5
IGLL5	-3.42560399504615	6.60565420774895	-1.58550336228214	0.133747344181215	0.413408839376884	-5.10509510165804	IGLL5
CADM3	-3.42431970931433	1.89626982556977	-5.51048515430657	6.03199762526823e-05	0.0123865759931052	2.02931284926047	CADM3
PDGFRA	-3.42074263403286	5.29532790746229	-3.66738903693842	0.00229399076156033	0.0692375739994616	-1.41530552491088	PDGFRA
HLF	-3.41726819652298	2.02271523944266	-4.86153335275807	0.000208565254759664	0.0204156206887025	0.857923698730104	HLF
ADAM33	-3.41319841387588	1.80477284377306	-5.8947442337823	2.96964050650945e-05	0.00825036006602595	2.69409017413104	ADAM33
CASQ2	-3.40900747984521	1.69691604677441	-3.79402891022059	0.00177059695228766	0.0620595874260083	-1.17029201531407	CASQ2
B3GALT5	-3.40177072000661	2.00356112157463	-3.58273436996264	0.00272828920609718	0.0753255329510855	-1.57912769998048	B3GALT5
PCDH7	-3.40074000151229	2.76766741254767	-3.67398479426729	0.00226322698910274	0.0690741264590129	-1.40254093477141	PCDH7
ENTPD8	-3.40001547485696	2.50204587070612	-4.01380829578878	0.00113156182947496	0.0488260950056509	-0.746052125382133	ENTPD8
HBB	-3.39559552546228	7.12938978468344	-2.89689234440561	0.0110830487913022	0.143313455007037	-2.89311585340001	HBB
FGL2	-3.39025247106797	3.81639122440236	-3.90747941174768	0.00140477997470294	0.0548052920136659	-0.951077443216731	FGL2
PCK1	-3.38871063241642	5.73865015767105	-2.4754407714365	0.0257502337100972	0.209365489597783	-3.66784378765561	PCK1
SFRP1	-3.3849653528259	2.84571059433149	-3.2732094423046	0.00514526375093251	0.102167628220296	-2.1765794202491	SFRP1
SPEG	-3.36319176320633	2.04978383185155	-3.79851210803034	0.00175445770204881	0.0619873778057431	-1.16162277586408	SPEG
CACNA1H	-3.36227638575384	3.14249320316849	-3.81822562417787	0.00168523535165821	0.0606427928829083	-1.12350783292686	CACNA1H
RBPMS2	-3.35644871953991	3.65425042178198	-3.67105151912909	0.00227685668140566	0.0692375739994616	-1.40821760775649	RBPMS2
SMTN	-3.35628968869606	6.16493767753102	-3.11320302750083	0.00713716223685313	0.11879759381377	-2.48315289206663	SMTN
SOSTDC1	-3.35263170442257	2.28354632356719	-5.36025391645538	8.00046911460767e-05	0.013544666714172	1.76338041695278	SOSTDC1
CCDC69	-3.35013656975738	4.40597980909811	-3.78184532201812	0.00181521883034391	0.0625786754431701	-1.19385377294852	CCDC69
HHLA2	-3.34990147041712	3.4698301127008	-3.29255721715491	0.00494535569741211	0.100820922179181	-2.1393696630464	HHLA2
SLIT3	-3.34522182341859	3.20649791183153	-3.70218436235542	0.00213631525338291	0.0672654462781833	-1.34796922827469	SLIT3
CNTFR	-3.32855505608921	1.60353197620917	-9.73708481203331	7.219605555235e-08	0.000272785576298999	8.09205495949743	CNTFR
FGB	3.32630080656921	1.18323949633218	3.66143494426766	0.00232212309699948	0.0695238503146026	-1.42682840260397	FGB
SRPX	-3.31922540422343	2.67143812747626	-3.67408121555634	0.00226278035727638	0.0690741264590129	-1.40235433420689	SRPX
PKIB	-3.3151269553098	3.09121996451605	-2.99910585317343	0.00900588473158415	0.130580316987769	-2.70016585735334	PKIB
ADTRP	-3.31212956632075	3.17808382767821	-2.84029474556289	0.0124277392521514	0.151376434527173	-2.99925850567893	ADTRP
KANK2	-3.31113296596893	5.59938578324489	-3.04999799071333	0.00811932383108551	0.125325903080841	-2.60356116627309	KANK2
GNE	-3.30733702227906	4.17274487234405	-6.20971405259219	1.68643086558746e-05	0.00677873444950602	3.22189989310216	GNE
OGN	-3.30433355425252	1.8776317044543	-3.91746140238462	0.00137650651124164	0.054064368004942	-0.931809735188503	OGN
LGALS9C	-3.30197052891921	1.5669143226916	-4.41351732827016	0.000505513174596251	0.0332758010260362	0.0184638771057895	LGALS9C
FBLN1	-3.30159995698291	2.97900664309104	-3.72794436462208	0.00202665778170635	0.0655609911164322	-1.29812379828407	FBLN1
SPIB	-3.2957446827183	2.24428655726005	-3.58220597331478	0.00273124469247796	0.0753255329510855	-1.58015008587145	SPIB
PROM1	-3.29357711366723	4.1980257833821	-2.75647948087146	0.0147153433470692	0.162731882408543	-3.15540449737598	PROM1
SSPN	-3.28030967426085	2.87768495833595	-4.26955402723768	0.00067471744692878	0.0370545407191236	-0.255520760754699	SSPN
ALB	3.27840652102068	1.2700096556605	2.96028413634642	0.00974548864434856	0.135071324452317	-2.77362839456005	ALB
DUSP1	-3.2713639037144	7.4987876562251	-4.35840045510536	0.000564472804736497	0.0350524905061374	-0.086222108267215	DUSP1
ABCA8	-3.25890489719129	2.15672522852865	-5.15182096328349	0.000118958070430833	0.0157157752907644	1.38905662343966	ABCA8
SNORA71A	3.25456735432969	9.04195754152023	3.78060951844058	0.00181980788167156	0.0626226056476122	-1.19624385228777	SNORA71A
TPM1	-3.2530698648422	7.45758668488126	-3.95613476114751	0.00127230355264522	0.0518537496721626	-0.857197903921382	TPM1
MT1H	-3.25149288731664	5.21395984930119	-2.40063711737268	0.0298183377211769	0.222132506399241	-3.80075518179651	MT1H
SCARA3	-3.25090024691541	2.11573838282546	-4.25160251811917	0.000699539774434671	0.0376262205910833	-0.289805128992644	SCARA3
ITM2C	-3.2428255507589	8.64703059220115	-3.92260348754243	0.00136216752401493	0.053929642640951	-0.921885725697306	ITM2C
GCG	-3.24139445946503	1.55364876306392	-3.2705201284529	0.00517367922214253	0.102340488666063	-2.18174947959733	GCG
ANO5	-3.2400716493043	2.21207585913901	-5.94127947801701	2.72913466050793e-05	0.00809793873234622	2.77305340839679	ANO5
ST5	-3.23867015952972	3.78055553861425	-4.70875300484318	0.000281390310116831	0.0240544151073628	0.574144864413487	ST5
ABI3BP	-3.23393632100514	3.58023460923355	-3.30751746850793	0.00479609290244927	0.0993957468852691	-2.11058096244659	ABI3BP
ADAMDEC1	-3.23363913728062	3.76764560787763	-2.43382245522513	0.0279435462289881	0.216267708053275	-3.74199584948246	ADAMDEC1
CCL11	-3.22173728893818	3.09214179507809	-4.20263876928782	0.000772089385967725	0.0397447211980988	-0.383441652476856	CCL11
ZBTB16	-3.21865481405809	2.37887298451452	-3.56695403542143	0.00281795318746339	0.076442486067521	-1.6096592904326	ZBTB16
TMEM220	-3.21279005695912	2.41187743143824	-5.56181334048069	5.48090310648149e-05	0.011634294549174	2.11940807598044	TMEM220
ADCY5	-3.2113544104709	2.12292006901584	-5.08504090393013	0.000135237000679743	0.0170681187953816	1.26785280540346	ADCY5
GRIK3	-3.21020061492525	1.36615794714333	-5.78828198659475	3.60662162220193e-05	0.009333739135156	2.51217303851734	GRIK3
PRSS22	3.20963405431051	2.87965286761139	4.66371617818491	0.000307514559460529	0.0245129327313431	0.489975042917659	PRSS22
BTNL3	-3.19693884704535	2.84360688770979	-2.84415269229029	0.0123312339672424	0.150589316166221	-2.99204052166707	BTNL3
SNORA71C	3.1939867132692	9.06656444594494	3.73194730068362	0.00201013459523564	0.0652823494845844	-1.29037877035878	SNORA71C
MT1G	-3.19393671813567	5.48923438541096	-2.14174336052209	0.0490723959940661	0.275517229315055	-4.24653444744046	MT1G
SLCO2A1	-3.19037482962578	4.20009450091093	-3.5528518418044	0.00290058206105468	0.0771799947851339	-1.63694102809546	SLCO2A1
UGT1A10	-3.18582740952993	3.06217617221671	-2.85823856112464	0.011985044524032	0.148752433560483	-2.96566494123819	UGT1A10
PROM2	-3.17722553282373	2.90091258891282	-3.88577847006386	0.00146829352866607	0.0558128799669202	-0.992978195522321	PROM2
AKR1B10	-3.17672768349125	2.33798996160541	-3.42955084159405	0.00373473702423458	0.086522555983159	-1.87527919071764	AKR1B10
GCNT2	-3.17367523000738	1.95577019866395	-7.95276604678406	9.39298640310205e-07	0.00122853022520315	5.85885118803939	GCNT2
KLF9	-3.17180282110289	4.26364828958316	-3.75921684401836	0.00190113042361701	0.0641511502742845	-1.23762236682119	KLF9
C3orf70	-3.17043709693829	3.43351659051297	-5.72721035102844	4.03475322372437e-05	0.00989929323410401	2.4070266885053	C3orf70
PBLD	-3.17042611157047	4.28268135811519	-4.15721201665994	0.000846254558426016	0.0419068850163439	-0.470468222838557	PBLD
WFDC1	-3.1678049184958	2.94826407412715	-4.7649806172636	0.000251946191414111	0.022558139564907	0.678904517536651	WFDC1
ITIH5	-3.16690829836203	3.13345531903274	-4.33657410512612	0.000589724089777578	0.0350797080804766	-0.127751631902019	ITIH5
CRYAB	-3.16461182786546	4.70964283699463	-3.46419815319269	0.00347864863499618	0.0844788709596378	-1.80835178151273	CRYAB
CYBRD1	-3.15776364288983	5.96455397107309	-3.09558277001084	0.00739853314772464	0.12049404157484	-2.51676513874002	CYBRD1
PRKACB	-3.14512411386445	4.6926900505516	-4.5164679701765	0.000411696592290336	0.0289136506377287	0.213245947508084	PRKACB
GLI3	-3.14196411497434	3.5580985442873	-3.19546295063208	0.00603276343056274	0.10916759265344	-2.32582143879718	GLI3
PRIMA1	-3.13755630721697	1.23597662987799	-5.85310223490345	3.20357630123884e-05	0.00852422020887383	2.62314388130467	PRIMA1
MEP1B	-3.13636182330859	1.68415900589067	-3.73135939745364	0.00201255278534869	0.0652823494845844	-1.29151625511026	MEP1B
ARHGAP44	-3.1315833477977	3.18021012108733	-4.62083584510156	0.000334706453798128	0.0257830803760272	0.409626485398054	ARHGAP44
CA12	-3.13155422597192	5.26539670136508	-2.38117795469659	0.0309724323601715	0.225822815925131	-3.83505334773798	CA12
PCDH18	-3.12265018300132	3.36408286143784	-5.14256675148976	0.000121087268474676	0.0158859769168304	1.37229665337061	PCDH18
ALPI	-3.12099260908529	1.96505835877037	-4.04036352913159	0.00107217750053155	0.0471059938140512	-0.694931220813343	ALPI
LPAR1	-3.11908008212107	3.92105658136971	-5.91905606276001	2.84135376955227e-05	0.00809793873234622	2.73538583541157	LPAR1
SCD	3.10710203318241	7.26023250229912	5.27228958373846	9.45206859046846e-05	0.0140436606356394	1.60615246342223	SCD
BEX4	-3.0806177961853	3.64108419914283	-3.61318520073359	0.00256328518169055	0.0730400960067842	-1.52020417620092	BEX4
DCN	-3.07935598343224	7.31125208762166	-2.57807797320604	0.0210208776869216	0.192219952207804	-3.48292381460952	DCN
TIMP1	3.0785434678496	8.48248390091354	4.67915687477497	0.000298288121157582	0.0242894817090434	0.51885796923832	TIMP1
NOTUM	3.07344503139581	2.62495115145696	3.43945135904813	0.0036596941293771	0.0861942619698303	-1.85615903561788	NOTUM
PI16	-3.07315727383892	1.86046733935524	-3.40347145860948	0.0039398519045319	0.0888900610692443	-1.9256256120439	PI16
HBA2	-3.07226241348951	7.72121826148491	-2.5228012068082	0.0234538110866526	0.199769792177205	-3.58286507443097	HBA2
SLC25A23	-3.07112415133397	5.38661610395149	-6.30167695483277	1.43330796053525e-05	0.00615410317964362	3.37304512713845	SLC25A23
PDZRN3	-3.06557349681362	4.00598839246913	-3.21069535847847	0.00584767456306508	0.107256570723714	-2.29661949902127	PDZRN3
ADAMTS1	-3.06363659808412	4.4646315288568	-3.26248084068481	0.00525955595271474	0.103181236821066	-2.19720150521809	ADAMTS1
SULT2B1	3.05982968553911	3.66291732745109	3.74247709465652	0.00196731585122982	0.0648356034296739	-1.27000629839451	SULT2B1
CWH43	-3.05252443883839	1.55244051339865	-3.74156210391127	0.00197099982188994	0.0648356034296739	-1.27177651441526	CWH43
FOXF2	-3.05029359672256	1.89386207877159	-5.49561301824163	6.20219831723226e-05	0.0123923554030541	2.00313486659299	FOXF2
SCIN	-3.05012707017972	3.54906403775604	-2.70038539312251	0.0164693108818424	0.170861186809317	-3.25914118256171	SCIN
ZEB1	-3.04859536372533	3.99967938715715	-2.7833797946675	0.0139398362134303	0.158645413098871	-3.10543313153731	ZEB1
GNG7	-3.03728436667499	2.58615230999079	-4.6713524694926	0.000302915463997846	0.0244558929309714	0.504262590277237	GNG7
NTN1	-3.03528141789815	1.61894672703446	-5.41468581976397	7.21982029689746e-05	0.012747368696167	1.86011465416306	NTN1
P2RX1	-3.03181114543493	2.43076659763827	-5.4423476395869	6.85379713010342e-05	0.0124901104418947	1.90910879515904	P2RX1
PTGS1	-3.02964940802556	3.78364622802712	-2.85219804110568	0.0121323264143205	0.149304825375617	-2.97697988608415	PTGS1
SYNPO	-3.02536827094465	4.05290370486086	-3.37772107344219	0.00415341142378233	0.0918808531827819	-1.97530752675395	SYNPO
CPE	-3.0252143419242	4.32911047879196	-3.43558001344177	0.00368885661307015	0.0862498504135164	-1.86363593038198	CPE
FAM129A	-3.02260141133844	4.50421310630729	-2.90935030518309	0.0108067330170499	0.141287750974468	-2.86968217527101	FAM129A
CYP2W1	3.01676093540722	3.19828851008384	2.93365745568266	0.0102868687585199	0.137914447226178	-2.82389075610475	CYP2W1
MOGAT2	-3.01639766595024	3.44685020680961	-2.75561637686308	0.0147409064100688	0.162761662126838	-3.15700550436083	MOGAT2
PLAT	-3.01168077998221	4.95071029211842	-3.4943229640229	0.00327030781622326	0.0825693273554211	-1.75012828328697	PLAT
ATF3	-3.00272300894618	5.7124393878822	-3.46811478814317	0.00345082764999767	0.0842287286353436	-1.80078350232957	ATF3
POPDC2	-3.00271272769252	2.0806292141604	-3.1451264322006	0.00668664447814007	0.115154136263466	-2.42217352282802	POPDC2
C16orf89	-3.00269944232408	1.61795837092957	-5.28657747429898	9.19889571825216e-05	0.0140436606356394	1.63176573429811	C16orf89
FAM46C	-3.00158054620222	4.79775863335667	-3.05672956857667	0.00800868443490101	0.124707624263676	-2.59075906384719	FAM46C
COL6A2	-2.99648317862468	7.27336456123426	-2.69224653157937	0.016740037219487	0.171969974524496	-3.27413798193178	COL6A2
KLF4	-2.98811233900476	6.08944174271466	-4.79372645533574	0.00023813697167134	0.0218392411107522	0.732319236692092	KLF4
MMP28	-2.985371091496	2.38186959936982	-4.61113951180601	0.000341190455960554	0.0257830803760272	0.391429936624746	MMP28
RNF150	-2.98220497157659	2.27717088785247	-3.11742583534571	0.00707588967657477	0.118241283948195	-2.47509258752393	RNF150
PID1	-2.97910355419044	3.05876563274553	-6.08461263787889	2.10795537412091e-05	0.00724063507779859	3.01413438170101	PID1
MEIS1	-2.97856034381522	2.89970613765094	-3.68027608956136	0.00223427040130854	0.0685224617232483	-1.39036569298989	MEIS1
LRRN4CL	-2.97663193424477	1.74668678083839	-5.31346239974527	8.74137395234495e-05	0.0138774820762774	1.67988256227011	LRRN4CL
CHAD	-2.97638176791295	1.45727847757359	-4.36211016024868	0.000560292171332513	0.0349341244251282	-0.0791676497130069	CHAD
GALNT12	-2.97277677703971	5.40403739564983	-4.58643748546691	0.000358298095415604	0.0262363085991922	0.345027679466291	GALNT12
BEX2	-2.96779613901202	3.52785623522049	-3.6867664356558	0.00220478855195818	0.0679920319444812	-1.37780541432647	BEX2
MYLK	-2.96700494144935	2.90501816490653	-4.3416530208095	0.000583746945822101	0.0350797080804766	-0.118084212888262	MYLK
ST6GALNAC6	-2.96065243880407	4.2868534780352	-3.23756520898932	0.00553480321731127	0.104563502381444	-2.24506071516014	ST6GALNAC6
MSRB3	-2.95983146449028	3.85786851195583	-2.91723176761959	0.0106354147246746	0.139919397617377	-2.85484446077408	MSRB3
TMTC1	-2.95867565632558	2.73773950224674	-4.34816632244209	0.000576172257220775	0.0350797080804766	-0.105689746445036	TMTC1
EPB41L3	-2.95635030237481	3.95845357791487	-3.78261010588176	0.00181238472605044	0.0625786754431701	-1.19237467416962	EPB41L3
C1orf115	-2.95423334584509	4.84461727105423	-4.34347219554119	0.000581621135356738	0.0350797080804766	-0.114622054823715	C1orf115
TPH1	-2.95398343610397	1.2540435040568	-5.04875800333333	0.00014503067230019	0.0181451619940078	1.20174898348833	TPH1
KIAA1199	2.95169261079895	2.99535958191381	3.4280406020826	0.00374631858957358	0.086522555983159	-1.87819547523465	KIAA1199
TMCC3	-2.94501326765853	5.39028134517211	-5.19613100988015	0.000109286995318213	0.0151812493790565	1.46914200547683	TMCC3
DAAM2	-2.94302054838378	2.65647257746083	-4.60578993920155	0.00034482282028226	0.0258020587184056	0.381386384350003	DAAM2
UBE2C	2.94281175932135	5.69599733270471	4.07843239394833	0.000992521660376731	0.0459576451172481	-0.621712338811699	UBE2C
TM4SF4	2.94100040587442	3.28014758263051	1.8070400102484	0.0908951077839205	0.35591632661081	-4.78217556945469	TM4SF4
MT1E	-2.94064690047915	6.76884367960505	-2.67172161015776	0.0174419939426107	0.174623290706837	-3.31189358445377	MT1E
FABP4	-2.94029518525477	3.13882433942364	-2.40432833507382	0.02960405949586	0.221634414634534	-3.7942359067501	FABP4
DMPK	-2.93886182402191	4.54147564427677	-3.31977654994878	0.00467712869415881	0.0985568687176099	-2.0869796933888	DMPK
FOXP2	-2.93685624055814	2.62158138142507	-2.73458926628061	0.0153771492452854	0.166325914830424	-3.19596357708131	FOXP2
ATP2A3	-2.93660512964561	4.26452173325293	-3.55901343037422	0.002864184556106	0.0769227926227801	-1.62502136108065	ATP2A3
MLXIPL	2.93583840651803	3.40426207451064	4.6962864526604	0.000288384760774488	0.0242894817090434	0.550868844653269	MLXIPL
HOXD-AS1	-2.93494401593616	1.5025540695021	-5.6151317393566	4.96354044646107e-05	0.0110319066017109	2.21257886056193	HOXD-AS1
VSTM2A	-2.92943661732599	1.03157060770151	-7.65268965094495	1.5007868827059e-06	0.00157515921044888	5.43862522889765	VSTM2A
SLC51A	-2.92785994342899	1.65769734181217	-3.23829047817198	0.00552659253190662	0.104563502381444	-2.24366824723684	SLC51A
SPINK4	-2.92489500804863	3.79145214533033	-1.99285862225891	0.0648353128435539	0.31095931206916	-4.49116643950766	SPINK4
PPP2R3A	-2.92164725160208	2.39456473158014	-6.52254734811952	9.74484885026514e-06	0.00554811869642655	3.73054736130826	PPP2R3A
APOC1	2.92100413770189	4.88558840554476	3.07485717028724	0.0077180727344817	0.122529268991452	-2.55625745162568	APOC1
FGF2	-2.91785395753266	2.395855296557	-3.68205063890908	0.0022261704452323	0.0683850602460629	-1.38693152151637	FGF2
ACACB	-2.91654240419265	4.00775859550752	-4.07292552844551	0.0010036612408763	0.0461614138774364	-0.632298776031989	ACACB
FMO5	-2.90758849538616	3.60625878763554	-3.71332086118606	0.00208819285895615	0.0665263735099488	-1.32641939972209	FMO5
AGPAT9	-2.90645636708809	3.67312178257517	-4.97884568973724	0.00016602166299938	0.0185590606945816	1.073886030175	AGPAT9
FXYD6	-2.90217168000259	4.00126532987409	-2.64162635055392	0.0185228393382604	0.179892769172857	-3.36708380279417	FXYD6
EML1	-2.90040013533952	2.84767580604434	-3.58726926116208	0.00270305585314999	0.0751421870604525	-1.57035308287653	EML1
GSN	-2.89994674940291	7.34653200280761	-3.45303804635154	0.00355915881499535	0.0853908464223411	-1.82991414634843	GSN
GPM6A	-2.89563519996029	1.44688589578617	-3.11936155358961	0.00704797649803149	0.118241283948195	-2.47139715203362	GPM6A
ZC3H12C	-2.88711781657528	3.45012452475097	-4.95388705632959	0.000174254673255273	0.0189616800426868	1.02808532191804	ZC3H12C
NFE2L3	2.88463743651037	4.19872654044836	4.9468561770845	0.000176649147126449	0.0189616800426868	1.01516878560489	NFE2L3
POU2AF1	-2.88008944927295	3.22350816958041	-2.369138089937	0.0317075079130455	0.22825176675378	-3.85621496121885	POU2AF1
GNAL	-2.87411341636273	2.31416595362344	-4.90364637839891	0.000192129418395429	0.0197266791974263	0.935649620689771	GNAL
KIAA0513	-2.87408482461695	3.98381259650362	-4.02112116104418	0.00111488262183078	0.0483081708523559	-0.731970633516344	KIAA0513
MMP2	-2.87265818542494	6.7809301500563	-2.30323617269832	0.03603128335941	0.240969822936564	-3.97121166508461	MMP2
SLC9A2	-2.8680002713748	2.09647413770857	-3.29540054412325	0.00491663567158314	0.100633890690735	-2.13389923647068	SLC9A2
BTNL8	-2.86453922768733	3.57619456966534	-2.37754749241179	0.0311923718627818	0.226741548499353	-3.84143918330594	BTNL8
RGMA	-2.86284292845274	1.46007235877605	-4.42985280068289	0.000489278793418903	0.0324331753167366	0.0494377296798829	RGMA
CLIP3	-2.86047288945887	3.89531471442029	-2.79064760440778	0.0137372176097242	0.157678716402896	-3.0919082646837	CLIP3
PLSCR4	-2.85978953653097	4.76098922645156	-4.3015114773407	0.000632730720480114	0.0357890681775758	-0.194550349965192	PLSCR4
EDIL3	-2.85777860763662	3.57703142987145	-3.89081947964269	0.00145328505221375	0.0556905906823979	-0.983243394594854	EDIL3
FBXO32	-2.8524821193901	4.91880760674456	-3.2509541385345	0.00538516175501026	0.103832073899176	-2.21934836818213	FBXO32
UGT2B17	-2.85228154327229	1.34926834563535	-2.0221413955715	0.0614105311443785	0.302324337027959	-4.4438097514822	UGT2B17
PKIG	-2.85026618611791	4.25875840684951	-5.76545540105348	3.76082766442697e-05	0.00947327416484724	2.47293989101897	PKIG
DHRS11	-2.84872913644712	5.49951158319043	-3.83979362584092	0.00161265812895145	0.0591579366449531	-1.08181846001484	DHRS11
TACSTD2	2.84413557076212	2.41008973786977	2.64912531586371	0.0182476339346257	0.178857952392219	-3.35335109364933	TACSTD2
FOS	-2.84200333125104	8.01130858409981	-3.41042692706686	0.00388407148884609	0.0882903411766563	-1.91220082268597	FOS
FAM5C	-2.83524908958832	1.0415311197191	-5.13272057080187	0.000123395978812106	0.01594592337799	1.35445175762341	FAM5C
LGR5	2.83367449460968	3.03844958892422	4.32560614252677	0.000602846109733823	0.0350797080804766	-0.148635957922264	LGR5
SLC2A1	2.832285690138	8.14436184819445	3.93351585238537	0.00133223719138887	0.0530983650205034	-0.900828762801115	SLC2A1
SNCG	-2.8286465708522	2.41363646382899	-4.5411699501053	0.000391969937117435	0.0281562587529375	0.259827395459528	SNCG
WNT2B	-2.82480531213958	1.96138797501028	-5.26105424097382	9.65621427607942e-05	0.0140436606356394	1.5859910862916	WNT2B
SEPP1	-2.82176202580985	7.43482749555118	-2.56212074242507	0.0216972093675863	0.19537830284673	-3.51185572438993	SEPP1
SLC9A3	-2.82092223511662	4.51647170808081	-1.77604167082127	0.0960524640704027	0.363078240773128	-4.82901689473855	SLC9A3
UCA1	2.82028781394448	2.79980196274955	2.89618421382818	0.0110989607871655	0.143421044590377	-2.89444712452274	UCA1
SLC30A10	-2.81958326022709	1.44919677551715	-3.8468324908499	0.00158966267041032	0.0587300600774863	-1.06821558895982	SLC30A10
HAMP	2.81948347247452	1.76433073109272	3.86726299526757	0.0015247787214993	0.0576122392131297	-1.02874114954786	HAMP
TNXA	-2.81419411993233	1.67860059821257	-7.28339087180263	2.71444585394805e-06	0.00222138883796825	4.90254928232801	TNXA
MAOA	-2.8129251288874	6.49344632960487	-4.1488271945515	0.000860718158808663	0.0422567896152934	-0.486546899240175	MAOA
GAS7	-2.81025625147436	4.94189369574322	-3.80931915468309	0.00171616120423997	0.0612886908705133	-1.14072684470311	GAS7
CALD1	-2.80906874980022	7.24352477594713	-2.37112711098965	0.0315849457286018	0.227677453201776	-3.8527221706884	CALD1
SERPINB5	2.80776702606825	3.81465904592498	5.09828344209527	0.000131834998000055	0.0168285593393043	1.29193554023093	SERPINB5
PDE5A	-2.8073871220673	3.34353698212893	-4.68702820961829	0.000293694652868905	0.0242894817090434	0.533571612882604	PDE5A
SCN7A	-2.80702450410475	1.42705997341979	-4.36681848447181	0.000555031703393014	0.0348020187026789	-0.0702159227854269	SCN7A
COL6A1	-2.80141793176181	5.64378441695606	-2.64251388771808	0.0184900600950041	0.179892769172857	-3.36545914932004	COL6A1
CSPG4	-2.80061379907824	2.81111807990195	-3.49015385908852	0.00329837879722316	0.0825693273554211	-1.75818766869175	CSPG4
NAALADL1	-2.80028383478471	2.96644310551707	-4.88561012637018	0.000198998720317484	0.020212278624935	0.90238797953727	NAALADL1
HAND1	-2.79884140829964	1.25650066521386	-2.64171977407691	0.0185193863109092	0.179892769172857	-3.36691279785302	HAND1
THBS4	-2.79878321843702	2.11179057704434	-2.62693456145272	0.0190736465449197	0.182165618395615	-3.39395077297265	THBS4
TCEA3	-2.79695501349219	7.07903873126482	-5.02697369222828	0.000151260082713452	0.0182627392794082	1.16197624245374	TCEA3
SERPINA3	2.79619507640987	3.58118180700983	3.57886286903735	0.00275001837297788	0.0753692326481201	-1.58661852557721	SERPINA3
SCUBE1	-2.79409644096724	1.28719719630259	-5.46679982967334	6.54627558042993e-05	0.0124697873407139	1.95232465396146	SCUBE1
LPP	-2.79266791049668	5.86825708176588	-4.05986513040306	0.00103059154920024	0.0463452684918758	-0.657413121590901	LPP
CYR61	-2.79183869209389	5.6388653946067	-2.6176012866824	0.0194317097790823	0.183863620252623	-3.41099222660855	CYR61
IGFBP5	-2.7883625910381	7.41487534316257	-1.99248717329203	0.0648798502840534	0.311020653836323	-4.49176466737166	IGFBP5
HAND2	-2.78717601589456	2.83573170784588	-2.2762022479048	0.0379604192779468	0.246358035382676	-4.01796169725045	HAND2
CBX7	-2.78359527419999	3.51874466470296	-4.22389540847311	0.000739694660103861	0.0387860804908154	-0.342769378661291	CBX7
ETFDH	-2.77625485959124	3.39709824353903	-6.14276574124508	1.89978513090812e-05	0.00697415323337669	3.11102207881956	ETFDH
TMEM56	-2.77469640652127	3.52947483727391	-4.11373087402874	0.000924042940008147	0.0441680792498089	-0.553897019624429	TMEM56
SLC16A9	-2.77418341410399	3.22827979851488	-3.09108547153727	0.00746674320014105	0.121188290452057	-2.52533874447192	SLC16A9
NSG1	-2.77262010571743	2.00786993457429	-8.00195209242219	8.7079216140019e-07	0.00122853022520315	5.92643974302665	NSG1
ENTPD5	-2.77233755907	6.21363376085006	-2.88649519370552	0.0113189325619186	0.144738231596281	-2.91265422218433	ENTPD5
PBX1	-2.7710113049642	4.92435902304196	-3.97474555189191	0.00122504510307908	0.0512837537271282	-0.821315109251745	PBX1
PDE4D	-2.76993244408351	4.79677846866846	-4.31615678504247	0.000614390404663519	0.0355947738469782	-0.166636767605184	PDE4D
SETBP1	-2.76968537385816	2.47987355523541	-3.97325539569282	0.00122876259629823	0.0512837537271282	-0.824187652854282	SETBP1
PRKAR2B	-2.76889044586406	2.62766271807413	-4.36867284415002	0.000552973771485587	0.0348020187026789	-0.0666908438705089	PRKAR2B
C4orf34	-2.76661493176239	5.32539323513288	-4.39195908328036	0.000527785639338029	0.0342643515408043	-0.0224503165445	C4orf34
COL28A1	-2.75827782865935	2.29008889725547	-4.67914453156052	0.00029829538197652	0.0242894817090434	0.518834890995183	COL28A1
CPED1	-2.75473985795288	3.11410702015796	-3.79181515929488	0.00177862155527825	0.0621995344420356	-1.17457294442888	CPED1
PRSS12	-2.75226103976811	2.53513525637217	-3.49592221712405	0.00325960349105945	0.0825474921623258	-1.7470366072859	PRSS12
SPON1	-2.75080417349756	2.83832722258976	-2.64695851632732	0.0183267462513192	0.179207500093128	-3.35732043999979	SPON1
RHBDL2	-2.7480108717673	2.75689395684117	-3.23886838300729	0.00552005879502806	0.104563502381444	-2.24255867970452	RHBDL2
FER1L6	-2.74319230565416	1.81887095133894	-3.56419359261236	0.00283393934662256	0.0765344286155943	-1.61499981139558	FER1L6
REP15	-2.74049453582164	2.53125404155852	-3.61733537743644	0.00254158689533993	0.0729238795496867	-1.51217284780516	REP15
CLDN23	-2.7391007717891	2.73128474432913	-3.31576274138737	0.00471575238847948	0.0988790167848551	-2.09470812617514	CLDN23
SLC1A1	-2.73790287169574	3.74954023765477	-4.06197263764437	0.0010261967047756	0.0463452684918758	-0.653359860587365	SLC1A1
WNT11	2.73767990596918	3.67053535138612	3.88693032000538	0.00146485037862994	0.0557942607924935	-0.990753756348095	WNT11
PBXIP1	-2.73727333187238	5.49870531268156	-3.12287690672273	0.00699756269540346	0.117710655121592	-2.46468507561666	PBXIP1
C17orf78	2.73241548980315	1.50793010274101	3.10004028158238	0.00733153327194073	0.120209276664515	-2.5082651945462	C17orf78
SSBP2	-2.73067026420887	2.62788036889031	-4.37102754522279	0.000550371811470629	0.0347746630846258	-0.0622150668061332	SSBP2
B3GALT1	-2.72153898728718	1.1126097408606	-7.28229822468656	2.71928137314038e-06	0.00222138883796825	4.90093177295828	B3GALT1
C2CD4A	2.72121676128481	2.67498309985745	4.04281143140377	0.00106686528027022	0.0469818621791726	-0.690220691146932	C2CD4A
GGT6	-2.7177896719699	4.37097971225776	-2.40332076146955	0.0296624048669499	0.221687024205058	-3.79601585689727	GGT6
ANGPTL1	-2.71727346821863	1.61848580884451	-4.70564599707979	0.000283117035559012	0.0240930046656795	0.568345490333523	ANGPTL1
C7	-2.71616013839526	3.48866852975269	-2.13862814635313	0.0493624338634226	0.275679201653494	-4.2517479873821	C7
GYLTL1B	2.71268565534542	2.14374464631008	5.29128551261152	9.11701891654127e-05	0.0140436606356394	1.64019928831325	GYLTL1B
SULT1A2	-2.70805337792764	2.27949949695528	-3.84430377112746	0.00159788539486703	0.0587300600774863	-1.0731022726339	SULT1A2
CTSG	-2.70588491807032	1.78989467446917	-4.05666665892351	0.00103729799408874	0.0463452684918758	-0.663565053588423	CTSG
FILIP1	-2.70581821998493	2.34969619644916	-3.52880567017031	0.00304712067316975	0.0796019697992596	-1.68345216134237	FILIP1
FGFR2	-2.70375543160235	2.52966876342776	-2.7988385631925	0.0135122926001766	0.15689872882762	-3.07665358921164	FGFR2
PPAP2A	-2.69981088888492	4.58365790967364	-4.32968984052223	0.000597925873171096	0.0350797080804766	-0.140858918590119	PPAP2A
SLC37A2	-2.69225004388234	3.04067905286859	-1.86767954709322	0.0815114466820551	0.341899256375973	-4.68908855468826	SLC37A2
GPT	-2.69217843696941	2.6605266175283	-3.25946464832276	0.00529213934788887	0.10321954131472	-2.20299761812736	GPT
SEMA6A	-2.68964707207447	3.40716606879329	-3.8561345205422	0.00155978151814403	0.058583285170531	-1.05024127027091	SEMA6A
SLC2A4	-2.6880557069604	1.88857639852071	-3.74224716257945	0.00196824095860053	0.0648356034296739	-1.27045114273545	SLC2A4
GNG2	-2.68761689423142	3.79668931478731	-3.57838006036074	0.0027527403412663	0.0753692326481201	-1.58755268166851	GNG2
ITM2A	-2.68578689713885	3.0577370287288	-3.58140730028803	0.00273571802197389	0.0753255329510855	-1.58169541879026	ITM2A
CLDN8	-2.68104065702134	1.89766971980559	-2.07789749988263	0.055342215701331	0.288768986327806	-4.35259503908675	CLDN8
HIST1H3J	2.67801868119407	7.28037156498807	2.90819370982711	0.0108320998304848	0.141521459196072	-2.87185878098695	HIST1H3J
PYGM	-2.67658498977364	1.9544974944383	-3.10406383089565	0.00727157053551172	0.120052379236287	-2.50059091169192	PYGM
PPP1R14A	-2.67623892887213	4.23337198094578	-3.42825236704412	0.00374469246794462	0.086522555983159	-1.87778656080411	PPP1R14A
BMP2	-2.67464322702201	2.8052005115809	-3.92594335067249	0.00135293530551297	0.0536967516633427	-0.915440481854283	BMP2
LGI4	-2.67152094604584	2.10277181700938	-4.92557727295087	0.000184104951096083	0.0193217765811927	0.97603863789903	LGI4
PTPRS	-2.67029379291822	3.74709137854563	-2.70460736918358	0.0163305456177895	0.169984125014655	-3.25135611156255	PTPRS
TRIB3	2.67021612527234	4.51413683890082	2.70684320756544	0.0162575180388068	0.169684837232882	-3.24723182350359	TRIB3
ZSCAN18	-2.66775655290801	3.95177364684213	-3.10276560728566	0.00729086480991213	0.120052379236287	-2.50306725868687	ZSCAN18
CHGB	-2.6649010301695	1.19623351549191	-9.99653383261743	5.11715215049705e-08	0.000241683096067976	8.38176923506122	CHGB
EIF4E3	-2.66317375073043	4.3126510629018	-4.33318550613338	0.000593746734622428	0.0350797080804766	-0.134202849923376	EIF4E3
PDE3A	-2.6629543119335	3.43673354822082	-4.17397361672275	0.000818078840039389	0.0409950807586847	-0.438340470831681	PDE3A
PTGDR2	-2.66275583365904	1.65222668886853	-4.60856055433141	0.000342936640042219	0.0258020587184056	0.38658845657543	PTGDR2
ITGA8	-2.65811232554351	2.73358816301464	-4.36565112403751	0.00055633123270215	0.0348020187026789	-0.0724351924597242	ITGA8
PGM5-AS1	-2.65626580111952	1.1931005767174	-2.99342732027548	0.00911052262107289	0.131386254471228	-2.71092423279992	PGM5-AS1
NKD2	2.6550754444357	3.31522894648856	3.07530264367856	0.00771106357634512	0.122520952972508	-2.55540911861218	NKD2
TDGF1	2.65327524419322	3.62063572413437	2.36157412793732	0.0321777066018819	0.229591925216482	-3.86948600407751	TDGF1
EGR1	-2.65282505690544	7.48287296537773	-2.94344250198923	0.0100845764368443	0.136767995724955	-2.8054318895827	EGR1
KIAA1211	-2.6508116532505	3.32738865608219	-3.28320707820328	0.00504098155678388	0.101648177835045	-2.15735509141449	KIAA1211
JAM2	-2.6463509694846	2.11844322311358	-4.02183463300481	0.00111326875956878	0.0483081708523559	-0.730596934211285	JAM2
VTN	2.64510108014262	1.51683087404562	3.24032498618067	0.0055036245717345	0.104563502381444	-2.23976191150756	VTN
MPZ	-2.64393951496311	1.39690894296119	-5.95791211422156	2.64817358843745e-05	0.00809631800430899	2.80119434743208	MPZ
ACADS	-2.64375320255601	5.44660732874617	-4.33687920524826	0.000589363271558345	0.0350797080804766	-0.127170829751269	ACADS
MYBL2	2.64334936619795	5.23859181353032	3.85185660685318	0.00157345235070245	0.0586869158996594	-1.05850716848289	MYBL2
HSD11B2	-2.64138007414175	6.17044374848244	-2.25904511430309	0.0392344927743908	0.250242416439497	-4.04749910724023	HSD11B2
DGKG	-2.63780413577653	1.84292639661711	-3.80019820023487	0.00174842639687772	0.061972366772634	-1.15836246336166	DGKG
HCAR1	2.63473405874031	1.89755324875979	4.09281216828969	0.000964022570261154	0.0450799861321131	-0.594076928457107	HCAR1
SAA2	2.63406925537429	1.84379201230056	2.7157625559872	0.0159693225138427	0.168167469861492	-3.23076844163101	SAA2
H19	2.63389389262234	7.47231629811465	1.42723241947171	0.174040737099404	0.457489579140384	-5.3175331943523	H19
PDCD4	-2.63123713160762	7.79020228023778	-3.43855893026048	0.00366639620597437	0.0861942619698303	-1.85788267122377	PDCD4
GRIN2D	2.63044829797856	3.27290897474712	4.02115017328431	0.00111481695027938	0.0483081708523559	-0.731914773635403	GRIN2D
COL14A1	-2.62955978554274	3.72006986434464	-2.79436670064512	0.0136346431717981	0.157350352185026	-3.08498344917735	COL14A1
FLNA	-2.62845738823708	9.05209092780934	-2.34961174107255	0.0329347756619019	0.231302521116971	-3.89043653883253	FLNA
CYGB	-2.62700125929572	3.95095010367487	-2.97548701770942	0.0094490120513475	0.133018431947881	-2.74488470427245	CYGB
ZCCHC24	-2.62505449230466	4.37365705383287	-2.5051943654471	0.0242837304871273	0.203949401646437	-3.61452903529615	ZCCHC24
NRXN1	-2.61949323939528	1.02483689743699	-6.05990718149192	2.20346853942829e-05	0.00743355850837129	2.97281138119894	NRXN1
FGF7	-2.61696462970925	2.95472930827311	-2.9875248732955	0.00922055197814385	0.132025238018325	-2.72210223680356	FGF7
MDFI	2.61689063121664	2.85999432796503	3.76042435140957	0.00189644398659996	0.0641511502742845	-1.23528654826794	MDFI
FRMD3	-2.61677870985216	2.236428962055	-4.49085926159318	0.000433223978516406	0.0295468137261081	0.164890163881819	FRMD3
CEL	2.61534120197031	3.29275766673247	3.13404130674524	0.00683980418758042	0.116833255616428	-2.44335979707862	CEL
MYOM3	2.61470259312348	3.56938741816782	3.31515380784803	0.00472163964732431	0.0988856676399762	-2.09588051802457	MYOM3
CA9	2.61219827325565	2.02963445603724	3.91944024755288	0.00137097037585885	0.0539591090431781	-0.927990525518038	CA9
RAB27A	-2.60914150252897	4.30695965080065	-3.79620255610675	0.00176275330876323	0.0620147774844598	-1.16608874300436	RAB27A
MSX2	2.60811667242207	3.13308935926434	4.34316284077121	0.000581982075011726	0.0350797080804766	-0.115210782671336	MSX2
ACVRL1	-2.60418302308187	4.59862496747173	-3.58210957370677	0.00273178423206647	0.0753255329510855	-1.58033660751695	ACVRL1
CSDE1	-2.60206382942784	1.51291195603003	-3.31823455562688	0.00469192945898882	0.0985983663395069	-2.08994885982852	CSDE1
PCDH20	-2.60050448093613	3.0503917306168	-2.80660614588376	0.0133023037496109	0.155994489408845	-3.06217588956268	PCDH20
FRMD1	-2.59572772893799	2.50094614214667	-2.93825366508885	0.0101913582968951	0.137444842264544	-2.81522206803362	FRMD1
AQP1	-2.59208562501649	5.88106639639654	-3.86044412256243	0.00154613091428374	0.0581862654036822	-1.04191470130633	AQP1
UGT2A3	-2.58748024551794	3.7250878798026	-2.04810260478938	0.058513070639786	0.296320210162524	-4.40150602614396	UGT2A3
SFTA2	2.58722379366895	1.81236920332842	3.24533890997354	0.00544742505617782	0.10429360075731	-2.23013362033586	SFTA2
TMOD2	-2.58564416019808	3.1584025829057	-4.25242998431178	0.000698375364504234	0.0376262205910833	-0.288224259560367	TMOD2
IGFBP1	2.58547288089604	1.1219263342802	3.95007889155049	0.00128807668917423	0.0522196240598275	-0.868877288905793	IGFBP1
PDZRN4	-2.58325292278756	1.31626564584293	-3.29963604725032	0.00487416081813119	0.100321948552534	-2.12574934737588	PDZRN4
STARD9	-2.58310066754929	2.49064101289638	-3.68738897066661	0.00220198141400787	0.0679920319444812	-1.37660068012103	STARD9
NR4A1	-2.5830381805677	4.56078940931589	-2.29082654697267	0.0369051254511875	0.242878016016431	-3.99270315231977	NR4A1
SDCBP2	-2.58214426246561	5.45604782581194	-2.37443102699981	0.0313823487897519	0.227329498978525	-3.84691759879931	SDCBP2
CPM	-2.58113667792794	3.01545429795039	-2.54404805711807	0.0224883764471647	0.197026403028135	-3.54454444711589	CPM
PIGZ	-2.5769783831377	2.55168057301348	-3.85243405270049	0.00157159996642048	0.0586869158996594	-1.05739138047082	PIGZ
PTRF	-2.57214628157043	7.2240246222606	-2.25101979860158	0.0398440754609106	0.251939858095028	-4.06127938326025	PTRF
LRRC31	-2.57212568337232	2.86138534799967	-3.02253431827251	0.00858651590803642	0.127834061764335	-2.65573417658971	LRRC31
C17orf96	2.56747080559822	2.11473083977289	7.92831940068314	9.75436871588355e-07	0.00122853022520315	5.82512371221785	C17orf96
PRICKLE2	-2.56740976807718	3.36709285462389	-2.88029050617967	0.0114620297900005	0.145508314653294	-2.92430577908154	PRICKLE2
DKK3	-2.56725626736567	4.08360498978842	-2.80884796923197	0.0132422908159766	0.155556721162073	-3.0579953760886	DKK3
UBD	2.56681854249671	4.81999892718841	2.1370425178099	0.0495106692598309	0.275811546033238	-4.25440016153184	UBD
FXYD3	-2.56619510171064	2.18476223869926	-3.15847037654745	0.00650676769409211	0.113991287025258	-2.39665414304439	FXYD3
IRF4	-2.56523518944223	2.95740961295705	-2.33057681931773	0.0341741485103819	0.235331860651867	-3.92367744030091	IRF4
CTHRC1	2.56341159994254	3.17275387473568	2.53321489029404	0.0229757755420529	0.198281581242819	-3.56409798359007	CTHRC1
BOC	-2.56016732372425	2.15988168430268	-3.14870731170849	0.00663789692358201	0.114739906599016	-2.41532702960479	BOC
PITPNM3	-2.55491388432232	2.19998845373765	-5.02715194295779	0.00015120800446708	0.0182627392794082	1.16230193777009	PITPNM3
FAM189A2	-2.55487862621532	1.22239060251081	-4.98317206144966	0.000164635874850734	0.0185590606945816	1.08181704258557	FAM189A2
TSPAN11	-2.55329068432348	1.45730034009045	-5.77406064353153	3.70190430354159e-05	0.00945086163547401	2.48773956052757	TSPAN11
RETSAT	-2.55244578130565	5.65909204953775	-3.75540901181426	0.00191598561852135	0.0642241613831867	-1.2449884432595	RETSAT
CXCL12	-2.54996639494952	4.65573871085452	-2.57461225005178	0.0211660283284064	0.19298677952715	-3.48921295648937	CXCL12
GOLM1	-2.54912820212568	7.84570387810999	-2.44013599165446	0.0275997639936612	0.215041677734091	-3.73077943189269	GOLM1
TNFSF10	-2.5478560556401	5.82162289216032	-3.28107536192763	0.00506303913523066	0.101648177835045	-2.16145471989471	TNFSF10
PTCHD1	-2.5452260831897	1.03255383114157	-3.67536794408357	0.00225682860581367	0.0690741264590129	-1.39986417890989	PTCHD1
RYR3	-2.54332818385092	1.11205872098429	-3.27007858716766	0.00517835945713091	0.102340488666063	-2.18259826986948	RYR3
HSPA1A	-2.54231293481608	7.86452254127605	-3.00667355661266	0.00886826843250547	0.130141455476413	-2.68582166213427	HSPA1A
FABP1	-2.54082356444124	8.62737024472525	-1.45740531822272	0.165663581414975	0.448576233351254	-5.27829825741841	FABP1
BMP5	-2.54060458608599	1.38541845297703	-3.9604685571429	0.0012611361058031	0.0515700937463901	-0.848840695458785	BMP5
HR	-2.53961719731479	2.62192284893082	-5.27042561516455	9.48562509341487e-05	0.0140436606356394	1.60280887905944	HR
MFAP5	-2.53945069474628	2.37671696801016	-2.82883961888887	0.0127186422226367	0.153337963541833	-3.02067500614795	MFAP5
ACHE	-2.53761645141171	1.93568630997335	-5.27223310048361	9.45308363447661e-05	0.0140436606356394	1.60605115104938	ACHE
HPSE2	-2.53691869263896	1.01921231798214	-8.28682545574146	5.64906429391992e-07	0.00106722122640735	6.31086439368122	HPSE2
PLCE1	-2.53390616406824	4.59340082308293	-4.24510232875988	0.000708756021829979	0.0378756773402675	-0.302225526319607	PLCE1
BTG2	-2.53332324401086	7.43469337720891	-3.56805712650295	0.00281159035286504	0.0764267121529875	-1.60752515235855	BTG2
ANTXR2	-2.53281181914878	5.83051080755821	-3.41415305178347	0.0038545144140901	0.0879462395060267	-1.90500815426806	ANTXR2
PDX1	2.53166958150773	2.62790398393784	5.46127741095756	6.61445342304503e-05	0.0124697873407139	1.94257223189818	PDX1
MB	-2.52854431699677	1.82273893622562	-4.31214343935916	0.00061936162405498	0.0355947738469782	-0.17428434472551	MB
VSTM4	-2.52820918618928	2.70103096963261	-3.64155737246558	0.00241858117508641	0.0708629860417435	-1.46529733965044	VSTM4
SLC28A2	-2.52817049554806	1.34877743421972	-2.99103975403007	0.00915487383444742	0.131724751156414	-2.7154463520956	SLC28A2
TPSG1	-2.5273979275916	1.37696911844165	-3.8896004286085	0.0014569002031269	0.0557161106021727	-0.985597449402905	TPSG1
CPXM2	-2.52245159148338	3.16595363590032	-2.39245205278016	0.0302987356173454	0.223770020829902	-3.81519630248053	CPXM2
MCAM	-2.52191747654349	4.70953834657009	-2.94877140530146	0.00997605314933967	0.136274472955405	-2.7953733179068	MCAM
S100B	-2.52186905454906	2.77670123539798	-3.19892575212532	0.00599018358050218	0.108852130302402	-2.31918466972611	S100B
RBFOX3	-2.52002079054057	1.1165938871967	-2.65142099879467	0.0181641749921056	0.178449086817919	-3.34914447365377	RBFOX3
GLIPR2	-2.51595332248196	4.54471752393097	-3.64023468168458	0.00242514092576326	0.0708629860417435	-1.46785712144822	GLIPR2
CHI3L1	2.51590725451988	3.71616349398067	2.54815459602865	0.0223062159985185	0.196828132949094	-3.53712422962875	CHI3L1
PTGER4	-2.51560658801441	4.62231756304475	-3.55458465834417	0.00289029937884237	0.0771236382275283	-1.63358893639322	PTGER4
CCL21	-2.51398670235258	3.85518169490909	-3.5340035973557	0.00301482777498809	0.0793260812326949	-1.67339905264566	CCL21
PCP4	-2.51369148006061	1.561814552368	-2.27233812417831	0.0382439402632379	0.247179103473517	-4.02462317829642	PCP4
DST	-2.51063247035644	4.97177972968668	-3.00513121410612	0.00889614676378866	0.130182807638649	-2.68874570599191	DST
VWA5A	-2.51047742065786	5.07465308810544	-5.44876691582795	6.77164227526064e-05	0.0124901104418947	1.92046248327562	VWA5A
HRASLS2	-2.50868257787481	1.93434024089109	-3.1688691314089	0.00636991816567037	0.112597189364487	-2.37675546347826	HRASLS2
SEMA3E	-2.50796457744939	1.15866422998162	-6.4096211366492	1.18599432070581e-05	0.00571978709087568	3.54873730363768	SEMA3E
ACTA2	-2.50630067022609	8.02263107236833	-2.33307853491861	0.0340087901454498	0.234829701545262	-3.91931547967926	ACTA2
FAM114A1	-2.50623564795082	3.95230565620602	-3.42857372405752	0.00374222614729214	0.086522555983159	-1.87716602267442	FAM114A1
WWTR1	-2.50512540993791	5.75577622281449	-2.42443485964834	0.0284622380956869	0.217813902543015	-3.75865162142278	WWTR1
MEIS2	-2.50481612470458	2.90222264095322	-2.6829395751425	0.0170548890548393	0.173040259948455	-3.29126957147361	MEIS2
MUSTN1	-2.50433948059857	2.10242752160941	-3.94551442294149	0.00130009625460503	0.0524816633376029	-0.877681384144391	MUSTN1
GDPD3	-2.50226098839231	4.06264293207867	-3.10195025335129	0.00730300846990708	0.120052379236287	-2.50462244421281	GDPD3
C10orf54	-2.50153806237157	4.94274710744345	-4.28382646446875	0.000655625085524002	0.0366451748985782	-0.228280823255371	C10orf54
GRAMD3	-2.50019513597376	3.24584618434059	-3.49894086204582	0.0032394942452796	0.0823694822097203	-1.74120077665062	GRAMD3
EPHX1	-2.49752301775506	4.89638562161077	-3.61372927195055	0.00256043005379721	0.0730400960067842	-1.51915130805275	EPHX1
LPHN3	-2.49198185020933	1.7145340529347	-6.14564661506141	1.89004739294433e-05	0.00697415323337669	3.11580793026886	LPHN3
METTL24	-2.49016005512455	1.72827494376614	-3.40831887911762	0.00390089349030992	0.0883591920185004	-1.91626979917936	METTL24
VWA2	2.48918328735123	2.95871085401955	2.67809284732874	0.0172211094176699	0.173607897075037	-3.30018359216801	VWA2
F13A1	-2.48895478973606	4.01666067384884	-2.60330648301019	0.0199926774627606	0.187073631811032	-3.43705247185532	F13A1
SMYD1	-2.4878233360961	0.965548133078072	-2.77050399793999	0.0143059486181934	0.160491675353272	-3.1293693468794	SMYD1
SPTBN2	2.48744735325804	3.16114090011895	3.9007972593476	0.00142403487356259	0.0550816443301817	-0.96397772152961	SPTBN2
ANKRD20A9P	2.48734938886322	4.41034207322675	2.78430437748848	0.013913899560616	0.158645413098871	-3.10371310489063	ANKRD20A9P
KLF2	-2.48628787251623	5.0946950845952	-2.541138220359	0.022618313560978	0.197187438760497	-3.54979964377786	KLF2
RDH5	-2.48398776366005	3.90261806806836	-7.93405107074445	9.66834710769506e-07	0.00122853022520315	5.8330393514369	RDH5
PCSK5	-2.48346928096828	3.99984226435099	-3.58071843644839	0.00273958222440027	0.0753255329510855	-1.58302827850071	PCSK5
SAPCD2	2.48205642546129	3.98508694705378	3.34251876818128	0.00446416113605697	0.0960557314150209	-2.04317239014193	SAPCD2
SLC22A3	2.48075273043081	4.16496152472196	3.28878052613123	0.00498376163014663	0.101349004000786	-2.14663501014533	SLC22A3
C8orf4	-2.4796910947157	5.63934907184805	-4.86751098755139	0.000206146755352221	0.0204156206887025	0.868969704598076	C8orf4
ARHGEF25	-2.47751205672808	1.50484702364202	-3.56317520182275	0.00283985996503978	0.0765344286155943	-1.61697002394959	ARHGEF25
SAA1	2.47711173081652	3.47075384744352	1.9683499473767	0.0678342095047255	0.315657931549521	-4.53050268741339	SAA1
ABCG2	-2.47692457749601	2.47059147800816	-2.92205471802458	0.01053189242094	0.13944379853666	-2.84576001005028	ABCG2
CDC42EP3	-2.47617384194773	5.11692878312107	-3.62243116822002	0.00251519703616053	0.0725451945147248	-1.50231145061303	CDC42EP3
STOM	-2.47607387535872	6.31828897465668	-3.04602947277808	0.00818525365911465	0.12541428396431	-2.61110593345686	STOM
GPX3	-2.4720569628006	4.55064091467152	-2.79377673716529	0.0136508648199466	0.157350352185026	-3.0860821116157	GPX3
HP	2.47087353913894	1.49879130636252	1.73929434982921	0.102499124019972	0.372960988248326	-4.88387246659634	HP
SMIM5	-2.46558587477167	2.20613516568557	-4.81724552948831	0.000227419335370874	0.0212794529983425	0.775948578066179	SMIM5
PRPH	-2.46558475612891	1.41390312573369	-3.53248913730887	0.00302420099783491	0.0794398314179416	-1.67632816796663	PRPH
TTC28	-2.46528737755241	2.82509270047292	-3.50681395438634	0.00318762898174111	0.0817105654315508	-1.72597891382146	TTC28
TSPAN1	-2.46190396076653	6.78208895926384	-1.87769505701136	0.0800476757684692	0.339300132514678	-4.67353328831675	TSPAN1
IQGAP2	-2.4571703601108	4.50026852120319	-2.86791971077789	0.0117526259149831	0.147248197472804	-2.94751759550936	IQGAP2
REXO1L2P	2.45598425506792	3.30346493036052	1.49060684135585	0.156834845386117	0.438839329331163	-5.23442345626132	REXO1L2P
SERTAD4-AS1	-2.45516537630578	2.26366289510601	-2.72411248078164	0.0157040098722044	0.16779357827357	-3.21534100953066	SERTAD4-AS1
TMEM171	-2.45213816795465	2.05595951932969	-3.00782046496216	0.00884759337185264	0.130053519508081	-2.68364709838519	TMEM171
PRKCDBP	-2.45093233696572	4.70828160848035	-2.95994867207819	0.00975213246627992	0.135071324452317	-2.77426227946161	PRKCDBP
AKT3	-2.44876867751318	4.70245419826583	-2.71639242969448	0.0159491584061068	0.168167469861492	-3.22960518539683	AKT3
STBD1	-2.44818360488565	3.20328442049213	-4.31385760739878	0.000617233323323654	0.0355947738469782	-0.171017771703894	STBD1
CFL2	-2.44318847748623	3.80009566703351	-2.97170632929544	0.00952190331000672	0.133248208488302	-2.75203578540759	CFL2
CD163L1	-2.44255467046519	1.94463820869767	-3.76490752612707	0.00187914618332876	0.063913544900795	-1.22661444720593	CD163L1
STOX2	-2.44093048347472	1.3605601623777	-6.30771603476388	1.4181400466806e-05	0.00615410317964362	3.3829235245278	STOX2
FOXQ1	2.43976074385262	2.14313246108853	3.71666549827535	0.00207395465691459	0.0663103274159246	-1.31994753335338	FOXQ1
PHLPP2	-2.43971319790156	3.50188548386642	-4.30818524757473	0.000624304782214031	0.0355947738469782	-0.181828126795875	PHLPP2
P2RY1	-2.43903890720869	3.0497182448946	-4.16328558806043	0.000835932612817187	0.041562787934041	-0.458824521191406	P2RY1
NBLA00301	-2.43884519570609	1.8932812868546	-2.29304625486189	0.0367473755168765	0.242705517079547	-3.98886286438738	NBLA00301
EDN3	-2.43791025685156	2.10836493174312	-2.38471063050306	0.0307598244905022	0.225134451675998	-3.8288355331696	EDN3
INHBA	2.43624182655032	3.70330146706979	2.19987652861761	0.0439412371028824	0.262701851692296	-4.14854537232815	INHBA
CD79A	-2.43446062564481	3.19731333136385	-1.94797921171418	0.0704218353672381	0.320271861761642	-4.56298542934214	CD79A
NAAA	-2.4312412177114	4.40231792864611	-3.1091693349139	0.00719617985410211	0.119330259880529	-2.49085046531534	NAAA
HIST1H3G	2.42511534903551	8.50887497104964	2.41324050533148	0.0290926953343706	0.219999513478967	-3.77847840113344	HIST1H3G
TXNIP	-2.42503191372638	8.4452805417885	-3.77657823181241	0.00183485931841229	0.0627973953685599	-1.20404068070174	TXNIP
HTR1D	2.42458250575438	2.63575754615352	2.78940263961902	0.0137717215751822	0.157873400484431	-3.09422576156693	HTR1D
AMOTL1	-2.42325683053571	3.72078339878573	-2.18170479094919	0.0454890551733253	0.266577854638174	-4.17931623740356	AMOTL1
MZB1	-2.42242322895575	3.48959444205467	-2.09353945397001	0.0537414116662685	0.284430744575112	-4.32676641717088	MZB1
BHLHE41	-2.42078842816786	3.23066782718031	-3.00295995066636	0.00893553903604733	0.130425025746865	-2.6928615569823	BHLHE41
TNS1	-2.42014994759309	7.02199674731632	-2.05693792920736	0.0575558571629736	0.294354427050053	-4.38704180685795	TNS1
IL6R	-2.41799344257716	4.14812827714303	-5.34819719679537	8.18492469670994e-05	0.013544666714172	1.74189569270782	IL6R
EPB41L5	-2.41770048103887	4.5171523546436	-3.4555510190426	0.00354086889223625	0.0853780009810366	-1.82505921685514	EPB41L5
NBPF1	-2.41589011191092	4.28666019286991	-3.47263270645745	0.00341901199323199	0.0840685722536108	-1.79205273095097	NBPF1
TPX2	2.41566737754903	5.10931091254043	3.2608884181427	0.00527673370392636	0.10321954131472	-2.20026169121935	TPX2
TMOD1	-2.41468066142448	1.6862618204609	-3.33944652927266	0.00449235661360244	0.0961170186792638	-2.04909204837152	TMOD1
RBM24	-2.41349698037545	1.83145836833616	-4.15233587295663	0.000854635389586609	0.0421560620889562	-0.479818113243189	RBM24
PTGS2	-2.41331835783822	3.4029243094252	-3.0487224656538	0.00814045717712503	0.125325903080841	-2.60598634456621	PTGS2
ARHGAP10	-2.41309056270476	3.16656764071577	-2.8594149456127	0.011956565110007	0.148607518459377	-2.96346064741619	ARHGAP10
UCHL1	-2.41189731337747	2.90747746960111	-2.43533697833729	0.0278607093453927	0.215980517420254	-3.73930627472843	UCHL1
KRT18	2.40573272948306	8.86857766329844	2.2214220259445	0.0421695432692202	0.258743678998094	-4.11189998248514	KRT18
SDK1	-2.40471911118556	1.64552806598441	-4.81447890854393	0.000228653872467898	0.0212794529983425	0.770819769364805	SDK1
NPY6R	-2.40323368315648	0.875161576563613	-7.40196080007656	2.23979332089803e-06	0.00211570877092028	5.07696835355299	NPY6R
TCN2	-2.40274900252294	4.41687549825815	-3.66149140566688	0.00232185469974918	0.0695238503146026	-1.42671913333345	TCN2
C16orf45	-2.40217103756861	2.99957131265155	-2.77204687815189	0.0142615906246039	0.160419986689705	-3.12650280047335	C16orf45
ATP2B4	-2.40196129496297	6.10409683640229	-2.83305262513979	0.0126108898890172	0.152917157755656	-3.01280105588129	ATP2B4
PACSIN2	-2.39686987019078	5.72396321516419	-4.49996778449048	0.000425437906889602	0.0292268106798486	0.182096823058934	PACSIN2
ITGB3	-2.39380756636473	3.0701056540601	-3.8537711236619	0.0015673192500246	0.0586869158996594	-1.05480782079906	ITGB3
LGALS2	-2.3930440520467	3.66339478603568	-2.50716076091572	0.0241896698868911	0.203949401646437	-3.61099686763824	LGALS2
EPB41L2	-2.39276840325248	4.12552183396059	-2.51418728102814	0.0238563964231194	0.202310400109253	-3.59836676228553	EPB41L2
PRKG2	-2.3920091097827	0.985996618288493	-5.01363462774386	0.000155210292094716	0.0182627392794082	1.13759160278426	PRKG2
GULP1	-2.39096074779891	3.80398907705418	-3.27921129037693	0.00508240591925434	0.101797846783792	-2.16503936994408	GULP1
C5orf4	-2.39017277055436	1.72034150196593	-3.6387340539012	0.0024326048098282	0.0708629860417435	-1.47076125723058	C5orf4
DACT3	-2.38954265596803	2.76751944411766	-2.80333575250493	0.0133903258884597	0.156502597169897	-3.06827280756686	DACT3
OLFM4	-2.38949573221409	4.66515370959452	-1.35833672581842	0.194477887600917	0.478208545172005	-5.4047851283705	OLFM4
FNBP1	-2.38482542728607	4.89814096984069	-2.73865069925459	0.0152522190026444	0.165530483207111	-3.18844568024877	FNBP1
APOC3	2.38475202420069	1.18153870477376	2.23353889091152	0.0412026336253766	0.256136937956767	-4.09121539950535	APOC3
MT1F	-2.38387841006274	5.46680034829359	-1.97477958596907	0.0670355373292524	0.314287394752129	-4.52020993733501	MT1F
DNAJB5	-2.38369325710056	3.15435057092719	-2.85149817826441	0.0121495043648822	0.149335352284551	-2.97829044862577	DNAJB5
OSBPL1A	-2.38291181591223	3.93422680257171	-2.8771082336415	0.0115361056818058	0.145830522575757	-2.93027921466093	OSBPL1A
TNS4	2.38259619562078	4.00689857026554	2.92072390119232	0.0105603588469909	0.139561583784161	-2.84826707611006	TNS4
TRIM29	2.38238185773158	2.68652314539364	2.36456064247734	0.0319912750450131	0.229365908216466	-3.86424832422653	TRIM29
EDNRB	-2.38038209186672	3.62976446903158	-3.62757432645285	0.0024888411884341	0.072115318607204	-1.49235825455592	EDNRB
CTSF	-2.38016393645238	3.99777465417869	-3.2528261729336	0.00536456154776723	0.1037372708978	-2.21575219751993	CTSF
SCGB2A1	-2.37972779985874	0.931411176815986	-3.96709299886883	0.0012442578587694	0.0512837537271282	-0.836067848777001	SCGB2A1
MGLL	-2.3771155465514	6.16075763095673	-4.17620431921024	0.000814401847165127	0.0409950807586847	-0.434066223327549	MGLL
MIR22HG	-2.3722347134699	2.27197006412847	-4.98806529319753	0.000163082892405505	0.0185590606945816	1.09078429262876	MIR22HG
PLA2G2A	-2.37094201107016	6.89896805506072	-1.22122695073173	0.240887064047932	0.524435675933247	-5.56832349664958	PLA2G2A
STON1	-2.36830739683327	2.79379349592319	-2.22433674397172	0.0419350396253819	0.257889573112863	-4.10692923845302	STON1
HIST1H2AJ	2.36738973876281	7.69587085395863	2.28939937166638	0.0370068869598309	0.243362315305967	-3.99517139028619	HIST1H2AJ
PNPLA7	-2.36665187432952	1.88239439359291	-4.57768763185494	0.000364567001834867	0.0264899992256319	0.328575772561394	PNPLA7
NDRG2	-2.3662441916387	5.98697617480563	-3.96934005534781	0.00123858483356432	0.0512837537271282	-0.831735655367952	NDRG2
LOC100505989	-2.36300844776883	3.34853573285647	-2.54186270735076	0.0225858950124002	0.19709964464559	-3.5484914197765	LOC100505989
KAT2B	-2.3594312749368	3.45957790955323	-4.30571385184557	0.000627411586441019	0.0355947738469782	-0.1865389286657	KAT2B
REEP1	-2.35927516248096	2.37290792572076	-2.66658162028954	0.0176221824604655	0.17596103120672	-3.32133403857124	REEP1
PEG10	-2.35762697852729	1.63927096297513	-3.45400029627615	0.00355214422883203	0.0853780009810366	-1.82805515641733	PEG10
FBXL7	-2.35501744876799	3.08249844101399	-2.95690280707581	0.00981265894526776	0.135413259893352	-2.78001693346121	FBXL7
ADAMTSL1	-2.35393438607892	1.64054614562357	-4.76984367059403	0.000249553353140276	0.0224502949882195	0.687947764934692	ADAMTSL1
RSPO2	-2.35350000946487	1.10857385813073	-3.38299680576164	0.00410873639503134	0.0913202917352143	-1.96513124768681	RSPO2
SGCD	-2.35054067508293	2.18768528144252	-3.21998230774839	0.00573760283247853	0.106090800320705	-2.27880599267862	SGCD
MAPK10	-2.34963704167684	2.35965814102609	-3.39410371793798	0.0040162439526364	0.0898991478118565	-1.94370296340879	MAPK10
SH3TC2	2.34935879520321	2.10938802639139	4.68473887416168	0.000295023090299823	0.0242894817090434	0.529292945532406	SH3TC2
SEMA3B	-2.34651860262863	4.96715479077152	-3.09928321092431	0.00734287027688174	0.120209276664515	-2.50970899086528	SEMA3B
TUBB6	-2.34358086919907	4.86938393052452	-2.6388414003972	0.0186260591163756	0.17999156461717	-3.37218052280652	TUBB6
INSC	-2.34202083927401	1.12414071302792	-6.58328288979098	8.77422325475377e-06	0.00526159604289386	3.82748830622394	INSC
MAL	-2.34180273300698	1.65696924329972	-4.05648012355598	0.00103769048126527	0.0463452684918758	-0.663923852858264	MAL
PFN2	-2.34136096920559	5.0218991675391	-2.46501131894065	0.0262839651332734	0.210762593080561	-3.68647313171589	PFN2
SYNE1	-2.34089079237753	3.10726264088791	-2.59085584716207	0.0204939239323473	0.189511116461041	-3.45971027740593	SYNE1
SPDEF	-2.34032278487309	2.88444761459065	-2.00907870234905	0.0629173955912598	0.306112654522297	-4.46498261272879	SPDEF
C4orf19	-2.33988993228774	3.39954693620818	-2.77737501553802	0.0141094304753431	0.159805372026488	-3.11660002308822	C4orf19
CKB	-2.33961606775339	8.47731451227322	-2.00024092943085	0.0639559054643041	0.308779699982528	-4.47926404600812	CKB
ROR1	-2.33888089251505	1.80840326273523	-3.11904655966791	0.00705251131041459	0.118241283948195	-2.47199852634687	ROR1
RNF43	2.33556262845629	5.24417368230444	3.23029689275774	0.00561775839851791	0.105422377685115	-2.25901312025635	RNF43
LOC100505633	-2.33454527541905	4.46896363767095	-2.597051031403	0.0202430239017103	0.188382569819604	-3.44844095659406	LOC100505633
RBMS3	-2.33419942486736	2.56748384257856	-2.81117638327029	0.0131802387360391	0.155334416844198	-3.05365241663449	RBMS3
SCN9A	-2.33133380235133	1.35121693964466	-6.18085713667868	1.77515191129762e-05	0.00697415323337669	3.17419511465986	SCN9A
VSNL1	2.33127051833012	3.96369855779137	2.77161185209171	0.0142740841427797	0.160419986689705	-3.12731109024023	VSNL1
A2M	-2.32975903143562	6.65884799209844	-2.62293823563881	0.0192261783092255	0.182523095787883	-3.40125011836406	A2M
TMEM35	-2.32775094550608	1.25731125346473	-3.40030216036631	0.00396553314091168	0.0891867286882185	-1.93174199009259	TMEM35
ARG2	2.32456914059504	2.92335017901147	5.47179250060416	6.48526536370034e-05	0.0124697873407139	1.96113768978488	ARG2
KCNN3	-2.3231452463346	1.71984209987404	-3.72115846590308	0.00205498188828327	0.0659129335033064	-1.31125382492066	KCNN3
FAM134B	-2.32189936717636	4.21448428126237	-3.21718928233711	0.00577048880501742	0.106253483922407	-2.28416410490734	FAM134B
SERPINE1	2.31988516888779	4.94971823445864	2.40755376553109	0.0294180149943284	0.220980174661174	-3.78853586218146	SERPINE1
MSN	-2.31924922889364	7.01610953507854	-2.15500087794253	0.0478556071287171	0.272808729594364	-4.22430381372785	MSN
ANGPTL2	-2.31832456660648	3.72383045172656	-2.41641548453214	0.0289125510246251	0.219921041604291	-3.77285891367428	ANGPTL2
CCL13	-2.31747845736225	2.72792361712967	-2.74468080553037	0.0150685443919258	0.16502895110276	-3.17727751790282	CCL13
MT1JP	-2.3172344807633	2.72253700933089	-2.26279574359938	0.0389526042393616	0.249484163942366	-4.04105100448681	MT1JP
HIST1H3F	2.31493523805901	7.05906970665917	2.5191598732823	0.0236231963501234	0.200850326483587	-3.58942048580065	HIST1H3F
FMN2	-2.3114171054274	1.05728682832359	-3.29238306431489	0.00494712020220734	0.100820922179181	-2.13970470753866	FMN2
SALL4	2.31097531208067	1.65394359931763	4.21537545481516	0.000752509141876497	0.038949642390994	-0.359067429219134	SALL4
FXYD5	2.31018451017242	7.13567549005945	5.34739661497669	8.19732777367779e-05	0.013544666714172	1.74046833802314	FXYD5
CTSE	-2.30881485795936	1.93671647332348	-2.47571810686838	0.0257361827544295	0.209365489597783	-3.66734798193857	CTSE
CFD	-2.30612845193085	6.18233133354744	-1.9880031476285	0.0654196912444036	0.311520408338494	-4.49898134022281	CFD
CPA3	-2.30530562029676	2.82481332214788	-2.55253128460739	0.0221136270630312	0.196510038265025	-3.52921104352377	CPA3
TEF	-2.303295748599	2.93967430987188	-5.80900424251563	3.47232709583459e-05	0.00911100048534821	2.54771977500345	TEF
SOD3	-2.30219108607552	5.87204540593801	-2.98257460607747	0.00931383653714139	0.132199098316811	-2.7314733646362	SOD3
EVC2	-2.3018729646168	2.55611620703585	-3.36355995490126	0.00427573837775636	0.0935972157925376	-2.00261586459123	EVC2
WSCD1	-2.30126321415505	1.57470640034933	-3.60472435126768	0.00260809931196288	0.0736505414074778	-1.53657705734869	WSCD1
TSPAN2	-2.29764784682675	2.48881894619722	-2.88487313781373	0.0113561722949638	0.144837058906946	-2.91570082607509	TSPAN2
SNORA71D	2.29743202505153	10.2496841571042	2.69000641538215	0.0168153026544513	0.172139181579889	-3.27826315014759	SNORA71D
ACTR3BP2	2.29628147810979	1.76073326534535	2.24420005055894	0.0403690298989611	0.25368115517371	-4.07297137183246	ACTR3BP2
PRSS23	-2.29501671358024	5.42251111559572	-3.55469123690454	0.00288966812776807	0.0771236382275283	-1.63338276111926	PRSS23
TEAD4	2.29386606700482	4.25475849477116	6.75319986172044	6.55987593135446e-06	0.00487032031326647	4.09556505265438	TEAD4
COL4A5	-2.29357401690775	2.24844371781779	-3.8299515942341	0.0016453765531282	0.0601246689394544	-1.10084086308991	COL4A5
JAM3	-2.28739420244961	3.2383467783945	-2.58889571818996	0.0205739274030057	0.189786443602336	-3.46327387198036	JAM3
SLC7A5	2.28696885615318	5.09308655988714	3.70027661425262	0.00214467032801178	0.0673122910665457	-1.35166094266867	SLC7A5
SMPDL3A	-2.28691246943786	2.94006666907971	-2.4411141496669	0.0275468623135041	0.214870075485846	-3.72904061513722	SMPDL3A
LEPREL1	-2.28644149040533	2.1552933589965	-4.11776147870236	0.000916535679954586	0.0439471879840153	-0.546158272510687	LEPREL1
ARID3A	2.28495914871636	5.4015550501314	4.26660329319738	0.000678734955957801	0.0371671327187095	-0.261154445349811	ARID3A
NOVA1	-2.28323388080124	1.29309909115381	-3.88358531224439	0.00147487206334039	0.0559503675112984	-0.997213721608746	NOVA1
IL4I1	2.28266666680134	3.13109216180936	3.25667405853564	0.00532246412491984	0.103300441263253	-2.20835960640515	IL4I1
CILP	-2.28051090533363	2.19170947937381	-2.31042970964968	0.0355336711776372	0.239786067857505	-3.95872949259673	CILP
F2	2.27846689613432	1.53245302327266	3.03152712232777	0.00843069632971514	0.126653031102778	-2.63866077089157	F2
FAM149A	-2.2756506325348	2.30366292803955	-4.64790773740086	0.000317264900632874	0.0249597297415709	0.460376845753023	FAM149A
TMEM72	-2.27119194264419	1.34549048177677	-3.31309197367726	0.0047416281349806	0.0989661832952696	-2.0998500387125	TMEM72
TST	-2.27105665684122	7.0282724026544	-2.41573354765644	0.0289511538912481	0.219921672421978	-3.77406615124299	TST
AKAP12	-2.27038230391459	3.59245612763294	-2.36211051481172	0.0321441475892854	0.229591925216482	-3.86854551211351	AKAP12
LDB3	-2.26934831275468	1.00226905980872	-3.8504161775399	0.00157808272568948	0.0586872812081213	-1.06129052653642	LDB3
BNC2	-2.26912015627817	2.17067812312993	-2.80314761241873	0.0133954068446804	0.156502597169897	-3.06862349282361	BNC2
CLEC10A	-2.26693929433209	2.36408894929116	-3.46729164368555	0.0034566561445204	0.0842621262997153	-1.80237414011509	CLEC10A
CDHR5	-2.26627586990396	6.34089530876869	-2.1528872416403	0.0480477097116351	0.273203423680226	-4.22785269501142	CDHR5
JOSD1	-2.26468447663459	5.36284876182978	-3.97402064438698	0.00122685210265972	0.0512837537271282	-0.822712485947034	JOSD1
TBX20	2.26403319853619	1.57703803154432	3.14975175813607	0.00662374488454319	0.114739906599016	-2.41332985569795	TBX20
MCC	-2.26375023065413	2.93438470045326	-3.08866329380807	0.00750373675537642	0.121406570455224	-2.52995543425667	MCC
ANTXR1	-2.26337951738577	5.07279044569987	-1.74712008400967	0.101095256209787	0.370277545621421	-4.87225247096142	ANTXR1
OSR1	-2.26307113187246	1.34453789305251	-4.50353580016703	0.000422427154088855	0.0292268106798486	0.188834831300675	OSR1
GSTM3	-2.2620562586062	2.95290806709049	-3.74264629731987	0.00196663536238919	0.0648356034296739	-1.26967894633049	GSTM3
CCDC7	-2.26151198690892	3.6905745017147	-2.51932952626062	0.0236152786533885	0.200850326483587	-3.58911514251725	CCDC7
STK33	-2.260686869491	2.09659915849019	-3.00372322828024	0.00892167173261955	0.130354386985807	-2.69141475730992	STK33
SLC14A2	-2.2605140280406	1.08317220257062	-2.07432300800289	0.0557141239033342	0.289321393288013	-4.35848290672327	SLC14A2
TPPP3	-2.25909650128559	4.70901107608738	-2.5084591382548	0.0241277539665913	0.203673604976248	-3.60866405864226	TPPP3
CHST5	-2.25561047960232	1.53685550778455	-3.51110580094495	0.00315970694608723	0.0812152158169794	-1.71768038832209	CHST5
TRANK1	-2.2533780212194	3.26000199063728	-3.10750374779973	0.00722068964042149	0.1195493161728	-2.4940284329417	TRANK1
SLC11A1	2.25285758776541	3.13506086313179	3.03109727361799	0.00843808066974804	0.126653031102778	-2.63947709713595	SLC11A1
EHD2	-2.25180745058521	4.56789731944897	-2.3652530294132	0.0319481989606964	0.229216399251551	-3.86303362381976	EHD2
PEX26	-2.25057216586278	5.06006134088319	-3.74097738599646	0.00197335767912933	0.0648356034296739	-1.27290776357809	PEX26
SVIL	-2.24982449856157	5.35835281797889	-2.15188954637775	0.0481386351901053	0.273363888983113	-4.22952725270718	SVIL
PPARGC1B	-2.24729009790735	3.78747002163812	-4.58856666261107	0.00035678943483465	0.0262274941746934	0.34902984448935	PPARGC1B
C20orf151	2.2467118919339	3.68132597575259	3.94096191664219	0.001312197605624	0.0525781919501961	-0.886463278646572	C20orf151
CDKN3	2.24528897634522	4.86398147298525	2.91044542046199	0.0107827681568139	0.14107206095466	-2.86762107723836	CDKN3
RASD1	-2.24421028807993	3.51479287863494	-3.66642172545093	0.00229853773537007	0.0692567382721075	-1.41717754574474	RASD1
SOX15	-2.24410685467124	1.28261600481483	-3.16486772730971	0.00642223696350549	0.113179944696405	-2.38441360665754	SOX15
RNASEL	-2.24213914007108	3.62684600648776	-4.24422239254395	0.000710013119570878	0.0378756773402675	-0.303907133796063	RNASEL
GNA11	-2.24187509413787	6.26189703045889	-4.07917650387	0.000991026107469434	0.0459576451172481	-0.620281991555596	GNA11
SCUBE2	-2.24024248336071	1.20573213411994	-6.4194464010831	1.16581614670609e-05	0.00571978709087568	3.56463678394345	SCUBE2
ACAT1	-2.23759776172516	4.27144047816532	-4.02934166523877	0.00109643112198676	0.0479485573068842	-0.71614469917852	ACAT1
DCLK1	-2.2357544244996	2.24088709103311	-3.49998129124223	0.00323259207169878	0.0823694822097203	-1.73918929895577	DCLK1
OLFML3	-2.23440702645997	3.3750977851727	-2.38351124183978	0.0308318524309907	0.225328957882506	-3.83094700019076	OLFML3
SLC30A4	-2.23180105779759	2.63507235073904	-5.01480830724032	0.000154858485680846	0.0182627392794082	1.13973809745954	SLC30A4
NPSR1	2.23158942249171	1.35611947108431	2.91766130460043	0.0106261546771711	0.139894992446771	-2.85403553481266	NPSR1
VIP	-2.23145130200888	1.16013482796639	-2.65216220277448	0.0181373073669413	0.178358458518256	-3.34778603091727	VIP
CHRDL2	-2.23138944361638	2.06018330342095	-1.88556177215486	0.078914498944711	0.337373322938104	-4.66128017836348	CHRDL2
PRKG1	-2.23137343362802	2.51052661015158	-3.22395002868379	0.00569120495247769	0.105617135522798	-2.27119326380043	PRKG1
ITGA7	-2.22820244746172	3.05982794636004	-2.48331424587255	0.0253541575166779	0.207534984317625	-3.65375955598817	ITGA7
TGFBR3	-2.22719705128183	3.48846937441752	-3.09708037752874	0.00737595582100632	0.120433696836022	-2.51390962131816	TGFBR3
ANXA9	2.22430079397037	2.03313641886528	5.33641528741163	8.369436448253e-05	0.0136306373603789	1.72088046592575	ANXA9
KLF6	-2.22421935510167	7.50430771102088	-3.75117547438396	0.00193263914324125	0.064394036497555	-1.25317829461833	KLF6
MKRN3	2.22406367757607	1.70064726591707	2.59786652157817	0.0202102177048728	0.188382569819604	-3.44695684151196	MKRN3
TNFRSF12A	2.22380459871373	6.32432543004027	4.79515426240023	0.000237471727941804	0.0218392411107522	0.734969793854335	TNFRSF12A
AHNAK	-2.22380430079233	6.56781045903024	-2.66003968415438	0.0178541163228752	0.177246434877434	-3.33334084580015	AHNAK
LTBP4	-2.22142623251798	5.70108341017392	-2.33682072359709	0.0337628443132954	0.233666780571448	-3.91278677895449	LTBP4
SIPA1L2	-2.22126397738931	4.38800008320874	-4.00313223481398	0.00115636798663814	0.0493698881075562	-0.76661455490141	SIPA1L2
HIST1H3B	2.22098221917782	8.08425460597495	2.32993385957276	0.0342167689136218	0.235382476127911	-3.92479816164807	HIST1H3B
PER3	-2.22000496129599	2.39896065141604	-3.3010855516285	0.00485970876107158	0.100321948552534	-2.122959966318	PER3
EGR3	-2.21945712348371	2.97060538775975	-2.07036337719815	0.0561287801384365	0.290429932305965	-4.36499884085596	EGR3
TMPRSS13	2.21790440714199	1.66188141318413	2.87767275185485	0.0115229309929789	0.145830522575757	-2.92921968017484	TMPRSS13
KIAA0408	-2.21784808028378	1.1831111073637	-3.07353120526956	0.00773897289335983	0.122552117268528	-2.55878240592093	KIAA0408
TRHDE	-2.21741162380339	1.29032050495189	-4.32508421041865	0.000603477933842627	0.0350797080804766	-0.149630032054305	TRHDE
PPP2CB	-2.21635527252294	6.01968366458573	-4.91898299953335	0.000186480777884928	0.019357114592319	0.963900668370232	PPP2CB
ANLN	2.21608422161344	4.37645069856959	3.2907923412143	0.00496326630601833	0.101040977428123	-2.14276493216232	ANLN
LILRB5	-2.21605759488436	2.55933322901653	-4.07006461542525	0.00100949854274843	0.0461614138774364	-0.63779930569539	LILRB5
HIST1H2BI	2.21362785197911	6.25027243791556	3.12528899923087	0.00696317701654895	0.117558838424167	-2.46007878261989	HIST1H2BI
KRT20	-2.2125682006636	7.55665089815452	-1.55553729915872	0.140704501069927	0.420501134193228	-5.14654950454255	KRT20
MIER1	-2.21156304474181	5.60665381284731	-3.70809050075139	0.00211065641102132	0.0669035585855953	-1.33654034547795	MIER1
KCNQ1OT1	2.20903007395765	5.46770278906102	2.48174973981205	0.0254323953374813	0.207905154788272	-3.65655956727604	KCNQ1OT1
COMP	2.20664194529675	2.84821952518651	1.85672630373964	0.0831396196611171	0.343996882502284	-4.70604236975155	COMP
SLC22A17	-2.20386299602938	2.45464279943694	-3.53567228870595	0.00300453371852341	0.0791654825806755	-1.67017158546724	SLC22A17
CAPN2	-2.20380765905511	6.31535776650693	-3.92045042318576	0.001368152951889	0.0539591090431781	-0.926040925208142	CAPN2
AFF3	-2.20299837969103	1.23478244564688	-4.95764262960845	0.000172989400340392	0.0189616800426868	1.03498215369686	AFF3
PALM	-2.20270009398084	3.03775658789402	-2.5338994615823	0.0229446790535805	0.198281581242819	-3.56286326889754	PALM
PTBP2	-2.20227638024655	3.46342761884915	-2.98322411915538	0.00930154428630908	0.132199098316811	-2.73024399146932	PTBP2
RAB23	-2.20105990982278	3.80872264509614	-2.59113522568491	0.0204825453265161	0.189498651473331	-3.45920227858381	RAB23
SPECC1	-2.20041662078197	4.14149393904906	-3.0411713028719	0.00826668128649734	0.125881574645095	-2.62033946189227	SPECC1
LAMA4	-2.19960036470269	3.58689791762984	-2.4504501012096	0.0270467694685165	0.212852684776702	-3.71243047563536	LAMA4
MACC1	2.19752248506475	5.02704077992719	2.97316989084539	0.00949362079179614	0.133234000346962	-2.74926773025864	MACC1
ARMCX1	-2.19395099746307	2.88311581033356	-2.86962970203277	0.011712033149652	0.146921467638264	-2.94431057984516	ARMCX1
BARX2	-2.19390062291514	2.24084089980316	-2.56157741202938	0.0217206011202086	0.195472367451911	-3.51283969276904	BARX2
EHBP1L1	-2.19336354939955	6.13430487428753	-2.80142816451443	0.0134419296178865	0.156502597169897	-3.07182816905446	EHBP1L1
KITLG	-2.19160165700938	3.79984078350614	-5.48083418222387	6.3762735586992e-05	0.0124186144403036	1.977088657217	KITLG
CADM2	-2.1913280368013	0.850142016087947	-5.60428116233791	5.06455403759026e-05	0.0111255296369948	2.19365278506115	CADM2
RAB6B	-2.19128201167162	2.29054394126879	-3.26037097483023	0.00528232744616998	0.10321954131472	-2.20125603131825	RAB6B
NFIB	-2.19096951356889	3.42390989163319	-6.01159740347806	2.40350670663661e-05	0.00769610994945403	2.89172915067937	NFIB
A4GALT	-2.19065573756808	3.07765958791601	-2.7355063583267	0.015348853006939	0.166325914830424	-3.1942662913249	A4GALT
FOXM1	2.1894690587264	3.66381713317357	3.4694444734814	0.0034414332230466	0.0842170420334151	-1.79821398338361	FOXM1
HECTD3	-2.18926987065488	5.27002259991287	-3.11729113028271	0.00707783619006604	0.118241283948195	-2.47534973532655	HECTD3
TINAG	-2.18846463836868	1.89078425249035	-3.11032058627443	0.00717928674780215	0.119288553420825	-2.48865368611601	TINAG
MRAP2	-2.18630306053618	1.43996155058481	-5.25160612191317	9.831418248636e-05	0.0140708449661539	1.56902303501154	MRAP2
FGF10	-2.18581430441302	1.16396215067395	-3.79111299971346	0.00178117447242967	0.0621995344420356	-1.17593079518051	FGF10
SUN2	-2.18560511881657	5.3407512751413	-3.01959294795732	0.00863809352393557	0.128093298943635	-2.66131633077545	SUN2
MBD5	-2.18542148489733	1.95847818569228	-3.43877468061373	0.00366477481250588	0.0861942619698303	-1.85746597404218	MBD5
CPQ	-2.18467206502929	3.66784792713831	-3.48800919450323	0.00331291288034137	0.0825693273554211	-1.76233337749579	CPQ
FAM135B	-2.18434709615622	0.846117716502994	-7.28125565254935	2.72390371644504e-06	0.00222138883796825	4.89938821844827	FAM135B
SFRP2	-2.18390282427888	2.97265868156959	-1.55769074232769	0.140194498619282	0.420456756164924	-5.14358915860971	SFRP2
DPP10	-2.18379736862013	1.29736158875915	-3.22642681573343	0.00566243067251602	0.105427198299347	-2.26644049348374	DPP10
SLC6A20	2.18276287387488	3.92855358494255	2.04136404197337	0.0592528881164896	0.297964621071874	-4.41251488738029	SLC6A20
PER1	-2.1813745380044	4.67748206215814	-3.06159154904488	0.00792969838716556	0.123808150355646	-2.58150920463783	PER1
ARHGAP20	-2.18137137450436	1.52918479139855	-4.93647118337812	0.000180248181044684	0.0191306103162707	0.996078824413812	ARHGAP20
TGFB1I1	-2.18117174977731	4.86525340435152	-2.38758104544448	0.0305880903236185	0.224583495141521	-3.82378047352721	TGFB1I1
CCNG2	-2.18097558995852	4.29146010909056	-2.8705164672801	0.0116910365146215	0.146853099623823	-2.94264729782352	CCNG2
TG	2.18002605412555	1.75383552963935	4.09997554838631	0.000950137570863405	0.0447373386972844	-0.580314761421054	TG
ENPP2	-2.17855289495407	3.97158436776505	-2.53828195886499	0.0227465566183681	0.197574472399179	-3.55495592299185	ENPP2
CAPN5	-2.17749993759901	5.67474067636712	-3.04754230818471	0.00816005867039779	0.125325903080841	-2.6082300237856	CAPN5
NFASC	-2.17542140801682	1.29841785551006	-3.58755571640225	0.0027014698321181	0.0751421870604525	-1.56979880938568	NFASC
CES2	-2.17541808732407	7.49338957215689	-2.29890870821934	0.0363337792996366	0.241637968414052	-3.9787121464947	CES2
HSPA2	-2.1747817670881	3.53066806597172	-3.18507397904945	0.00616231745537894	0.110453986116716	-2.34572654387322	HSPA2
COLEC12	-2.17036337594942	3.38583052542864	-2.32285691550389	0.0346892005599374	0.237101438848892	-3.93712464887633	COLEC12
CCDC48	-2.17014546198512	2.03789589340063	-4.95161718016689	0.000175024032428186	0.0189616800426868	1.02391598783256	CCDC48
MAOB	-2.17007952271205	2.73673407854663	-2.50989948695768	0.0240592448109823	0.203367898420169	-3.6060756302709	MAOB
TRPM6	-2.17003806519649	1.81380132102883	-2.28285513259653	0.037476886974892	0.244733269522869	-4.00648032116492	TRPM6
MSLN	2.1693226803783	4.19625392657081	1.73171745732563	0.103874605710932	0.375353925276234	-4.895090615518	MSLN
ROR2	-2.16909723170671	2.55542857739008	-2.11883069332607	0.0512429617436115	0.28150102740922	-4.28478918752678	ROR2
HIGD1A	-2.16893482742563	5.66077650263636	-2.93170154856067	0.0103277783919246	0.138279510545882	-2.8275787412432	HIGD1A
MMP12	2.16682815125011	4.18645733943245	3.05308272389001	0.00806843793756865	0.124941745505366	-2.59769529952364	MMP12
LRRC8E	2.16665443401251	2.12274245531082	3.5296705441322	0.00304172356266068	0.0796019697992596	-1.68177948092202	LRRC8E
DTX3	-2.16633139229376	3.54064923339068	-2.59504214838347	0.0203240571664947	0.188771921332064	-3.4520962389435	DTX3
HAPLN1	-2.16463423003013	1.16148055080544	-3.84794735185943	0.00158605104570305	0.0587300600774863	-1.06606120821329	HAPLN1
PLEKHH2	-2.16430930974652	1.87863329063732	-4.00301188983374	0.00115665073679008	0.0493698881075562	-0.766846375404233	PLEKHH2
ZFP36	-2.16401203486377	8.17518901859689	-2.75705042815162	0.0146984568974414	0.162731882408543	-3.15434534296705	ZFP36
PAM	-2.16388384054921	4.3784104058097	-2.77451961016268	0.0141907776224075	0.1603422074417	-3.12190770604321	PAM
PPM1H	2.16322152042769	3.00815008104815	4.05220774157045	0.00104672139540654	0.0465286131812242	-0.67214227357789	PPM1H
APCS	2.16257042335379	0.991512109916361	3.15831835764515	0.00650878971181968	0.113991287025258	-2.39694496520817	APCS
COL10A1	2.15874681148653	2.38451523102365	1.59889789846349	0.130733635752206	0.410815011082947	-5.08638583838872	COL10A1
FAM46A	-2.15738826493729	4.48816422315822	-3.52824985345644	0.00305059422690366	0.0796019697992596	-1.68452711170086	FAM46A
RASSF8	-2.15732854396707	2.89824585618834	-2.30066203967183	0.0362109328235237	0.241474388599368	-3.97567399612712	RASSF8
TM4SF19	2.15352750870316	1.27004826618708	4.71668088882202	0.00027703327175856	0.0239882706902888	0.588937643289841	TM4SF19
SLCO4A1	2.15081467281879	3.54779156007862	4.11185737231282	0.000927553732477094	0.0441680792498089	-0.557494480911321	SLCO4A1
SCARNA9L	2.15064655065223	3.95753951861216	5.35915168278301	8.01715179923608e-05	0.013544666714172	1.76141713868376	SCARNA9L
HIST1H2AM	2.14953680704275	7.887788610641	2.61769449429624	0.0194281021940913	0.183863620252623	-3.41082214286567	HIST1H2AM
CDT1	2.14947940150889	4.6675682870064	3.09625085014202	0.0073884530294807	0.120433696836022	-2.51549132766991	CDT1
KIF13B	-2.14889238822291	4.91460499923206	-3.8258558159065	0.00165918940968965	0.0603320715530652	-1.1087578336037	KIF13B
LUM	-2.14754339093339	6.61833236879203	-1.85113167696344	0.0839823980092035	0.345137146658663	-4.71467844563352	LUM
LRRC66	-2.14737293291608	2.07919788536199	-2.32948082206973	0.0342468298173794	0.23544072376635	-3.92558775350795	LRRC66
ENAH	-2.14609942435173	6.0435243034331	-2.77311051286293	0.0142310887795374	0.160413919584141	-3.12452638550505	ENAH
CPNE8	-2.1460983108923	2.46114232167705	-3.59437368905956	0.00266399530067558	0.0744177397291062	-1.55660619213561	CPNE8
C1S	-2.14556942450481	6.64799591710288	-1.9251101221235	0.0734328355105594	0.325395585380175	-4.59921822919868	C1S
ENPP3	-2.14272702086894	1.46585594670606	-3.54803349350909	0.00292936788151138	0.0776179775841698	-1.64626173856634	ENPP3
GZMA	-2.14075742932849	3.35617630849138	-2.35157785973141	0.0328092023229685	0.231107923298106	-3.88699632482912	GZMA
CAPN9	-2.1372205574685	2.1530402355114	-2.44989879173764	0.0270760598566565	0.212943021172888	-3.7134120513125	CAPN9
PODN	-2.13711996370597	4.04967199692026	-1.72023605090732	0.105989692024021	0.379279524290498	-4.91202862911091	PODN
GCNT3	-2.13574472858472	5.82027895211429	-1.67297520160984	0.115096692098085	0.390914886871783	-4.98096357891058	GCNT3
CXXC1	-2.13472268199229	2.52793834651166	-4.54631297688116	0.000387986214567592	0.0279764716244693	0.269518001178388	CXXC1
LOC440173	2.13465320463383	5.62694888783363	2.10316498664687	0.0527776046648349	0.283582055554056	-4.31082152943369	LOC440173
FOLR2	-2.13384008116939	3.1007866165397	-2.95564139174424	0.00983783310057574	0.135482888692857	-2.78239977780783	FOLR2
MEF2D	-2.13369806722304	5.28417849103144	-3.20442467517205	0.005923178007592	0.108221159496545	-2.30864337277912	MEF2D
PALLD	-2.13366125376539	1.72786199355669	-4.3835975789116	0.000536692167314766	0.0346349851256166	-0.0383304337020762	PALLD
MPV17L	-2.13350838860572	3.46408545295332	-2.89808046689558	0.0110564012473652	0.143245426544893	-2.89088202802493	MPV17L
BCL2L15	-2.1328569384028	5.0081564551359	-1.89232586856455	0.0779516685558203	0.335924182585515	-4.65071990889086	BCL2L15
CMBL	-2.13244207040925	5.6146208695264	-3.09725785733431	0.00737328471657123	0.120433696836022	-2.51357120085883	CMBL
VAMP2	-2.12980828714827	5.10509204575207	-3.90213498444933	0.00142015887754526	0.0550816443301817	-0.961395035822442	VAMP2
CBFA2T3	-2.12825486302265	2.68392396771227	-3.76442398571074	0.0018810041798032	0.063913544900795	-1.22754977502652	CBFA2T3
C5orf46	2.12821388861126	1.50244001338901	3.41600769488193	0.0038398865063314	0.0879310737910457	-1.9014278541377	C5orf46
CCBE1	-2.12753715862683	1.53888587987168	-2.43500769545257	0.027878699629123	0.216031334451761	-3.73989109157715	CCBE1
ADCY9	-2.12733896623896	3.91889526966536	-3.14736561989108	0.00665612046031277	0.114739906599016	-2.41789243556018	ADCY9
ABHD5	-2.12717832449129	4.33877673268431	-4.45345682392348	0.000466758284962101	0.0310492870405071	0.0941495827386563	ABHD5
RGS2	-2.12705764443283	4.56327731611525	-2.28299782084307	0.0374665798707912	0.244733269522869	-4.00623390412134	RGS2
SLC24A3	-2.12681633841412	2.94447606020624	-2.45487115940519	0.0268129707194127	0.212568461112524	-3.70455582886287	SLC24A3
RASGRP2	-2.12607223514925	2.97750745620736	-3.97227026869937	0.00123122647520593	0.0512837537271282	-0.82608671757151	RASGRP2
SLC2A13	-2.12597601687444	3.87369062282087	-5.01710712071955	0.000154171807737486	0.0182627392794082	1.14394178147207	SLC2A13
ITGBL1	2.12434514575496	2.96116072689501	1.67590436096563	0.114513116942739	0.390030294353299	-4.9767283794281	ITGBL1
TSC22D3	-2.12417622816144	5.87749209301314	-2.8398322811233	0.0124393569363473	0.151420316521568	-3.00012357475882	TSC22D3
GABARAPL1	-2.12350932627523	4.38036674175692	-2.57239253391442	0.0212594983579443	0.19327932770851	-3.49323941946408	GABARAPL1
KCTD9	-2.12312278736341	3.34629117425324	-4.21536789267801	0.000752520615748084	0.038949642390994	-0.359081897401864	KCTD9
FERMT2	-2.12226591215097	3.82591549986038	-2.34825145211124	0.0330219204734984	0.23142714344951	-3.89281596690962	FERMT2
UGP2	-2.1211938098331	6.13321338930112	-5.3443341179193	8.24495380123747e-05	0.013544666714172	1.73500737128006	UGP2
UGDH	-2.1173475977819	5.70113874011192	-2.93672186142954	0.0102230926974797	0.137477595446334	-2.81811147814153	UGDH
CYP26B1	-2.11452976274555	1.40272407999381	-5.95606085477936	2.65705968805398e-05	0.00809631800430899	2.79806432348852	CYP26B1
BTC	-2.11424574429628	2.84997972337375	-3.70021766352725	0.00214492902932778	0.0673122910665457	-1.35177501960944	BTC
CDH19	-2.11319700078821	0.933740909085572	-5.88594909804544	3.01752336709762e-05	0.00826189151466785	2.6791282061175	CDH19
KIT	-2.11275967027576	1.90210735454852	-3.68549653394471	0.00221052597984784	0.0680150762398784	-1.38026294348798	KIT
CACNB2	-2.11072786531388	1.3856205681203	-4.15656279422476	0.000847365555591963	0.0419068850163439	-0.471712999918195	CACNB2
LURAP1L	-2.11069168523991	4.4139434051818	-6.03928554813921	2.28664605668038e-05	0.00757882759698346	2.93824537790986	LURAP1L
ISM2	2.10580271824297	1.43132718051421	2.58930340006393	0.0205572630480335	0.189725360773546	-3.46253276787639	ISM2
BVES	-2.10574301446398	1.47775778013044	-3.12366372431367	0.0069863277930455	0.117634317884328	-2.46318258205187	BVES
HIST1H2BH	2.1045859953945	6.58285737309806	2.64426158005352	0.0184256761676171	0.179709795642036	-3.36225943388325	HIST1H2BH
NFIC	-2.10394501799255	5.55438660482007	-2.43627414808652	0.0278095676142548	0.215849774596755	-3.73764165558703	NFIC
SNED1	-2.10155143585609	2.88100397453545	-3.47494950481597	0.00340281088735983	0.0839199500708766	-1.78757532535299	SNED1
ARHGEF37	-2.10034122262986	3.52678366781201	-4.08340857268519	0.000982563738891821	0.0457206752589761	-0.612147614988999	ARHGEF37
CCDC68	-2.10015892492308	3.12816006350246	-2.78022873162538	0.0140285839609406	0.159271639537314	-3.11129391866177	CCDC68
TLR3	-2.10012105035024	1.75268699427947	-5.29549568359957	9.04443975229355e-05	0.0140436606356394	1.64773834175151	TLR3
TTC22	-2.10009709597638	3.98264024703692	-2.8507089539964	0.0121689041199504	0.149379426013063	-2.9797682486705	TTC22
GPD1L	-2.09918271141551	5.07693895744556	-3.96648540580226	0.00124579633932265	0.0512837537271282	-0.837239291558301	GPD1L
PCSK9	2.0979130901672	2.24838053355746	2.73431960764652	0.0153854789843623	0.166325914830424	-3.19646260861595	PCSK9
NID1	-2.09338845336477	4.70972579076038	-2.49407433598678	0.0248222467406751	0.205766514008264	-3.63448356665015	NID1
DGAT2	2.09234149016701	3.99418230793573	3.94109839785244	0.00131183315964906	0.0525781919501961	-0.886199990543941	DGAT2
RARRES3	-2.09176588168898	5.94886545683451	-2.66549167042579	0.017660622086038	0.175972823021851	-3.3233351560097	RARRES3
TRIM9	-2.09136963492279	1.2904560300618	-3.68780893177612	0.00220008975696151	0.0679920319444812	-1.37578796955016	TRIM9
TMEM246	-2.09059313729021	4.29017318724078	-2.21246806698827	0.042897597113149	0.259789864330639	-4.12715029624923	TMEM246
PGR	-2.09021698025155	1.61385845203414	-2.82507802510999	0.0128156064651681	0.153938712606003	-3.02770262328074	PGR
RPL39	2.08811229605341	10.1012154648821	3.43576250213229	0.00368747674063903	0.0862498504135164	-1.86328349487911	RPL39
ORC6	2.08724786100536	3.23920686624684	3.41471311432039	0.003850091242399	0.0879462395060267	-1.90392699539286	ORC6
TSPAN18	-2.08704693684098	2.93288034964484	-2.14063088213034	0.0491757905346358	0.275517229315055	-4.24839670723705	TSPAN18
FBLN5	-2.08635928565458	4.21014845271868	-2.27482349162315	0.0380613556628585	0.24667414448807	-4.0203391796447	FBLN5
FAIM2	-2.08456145134679	1.86303141206564	-3.36298018989417	0.00428082236278615	0.0935972157925376	-2.00373366739315	FAIM2
BTN3A2	-2.08393555194976	4.23890400513309	-2.76433831062372	0.0144845535337304	0.161590987912696	-3.14082008242959	BTN3A2
FLJ46446	-2.08308874795291	1.09956914825947	-3.98781577297344	0.00119292388749124	0.0505307580324765	-0.796124310662671	FLJ46446
GFRA3	-2.08287784561218	1.05525955263453	-5.36131526063832	7.98443930772888e-05	0.013544666714172	1.76527069798223	GFRA3
SGCE	-2.08284900927733	1.56691431387228	-3.60873312512429	0.0025867689327893	0.0731575429315202	-1.52881960614431	SGCE
UNC5CL	2.08172837775061	3.44433613095947	4.26996612286171	0.00067415830194838	0.0370545407191236	-0.254734022123191	UNC5CL
TOB2	-2.0816794272903	4.73338304330264	-2.87758066646176	0.0115250790725987	0.145830522575757	-2.9293925172321	TOB2
SP5	2.08145686336416	2.53821216437528	3.74314961142368	0.00196461256807805	0.0648356034296739	-1.26870519975567	SP5
TTLL7	-2.0797278933471	2.21979788419997	-4.04920708512877	0.00105311186740465	0.0465447867468233	-0.677914985495015	TTLL7
EPHX2	-2.07927518934861	3.81489716112292	-4.25052415629701	0.000701060218508433	0.0376262205910833	-0.291865411921275	EPHX2
PLA2G5	-2.07852461153796	2.06138323747687	-2.44149715257377	0.0275261746265803	0.214814775637744	-3.72835969548851	PLA2G5
ITPR1	-2.07823839786535	3.08810007612118	-2.84962138846695	0.0121956868327679	0.149471553111129	-2.98180450925598	ITPR1
PINK1	-2.07648584026917	5.6350603992391	-4.30719216569916	0.000625551297427498	0.0355947738469782	-0.183721009825605	PINK1
TACC1	-2.07603582015578	6.25690049694776	-2.20274324292839	0.0437015761464552	0.261932162613843	-4.14367960229728	TACC1
MYO1C	-2.07298610322337	2.42865482520781	-3.7860456969986	0.00179970827691437	0.0625001631754896	-1.18573035393475	MYO1C
CDKN1A	-2.07226755905698	7.40041098785735	-3.60900923944347	0.00258530621938722	0.0731575429315202	-1.52828528784914	CDKN1A
HIST1H2BF	2.07112217365686	5.22943122485684	2.79179222402088	0.0137055688285941	0.157635663003212	-3.08977730285868	HIST1H2BF
ADD1	-2.0709461972308	6.81332637891763	-2.93561642613551	0.0102460541175332	0.137477595446334	-2.82019642152996	ADD1
RNF152	-2.07077129853677	2.26585347646551	-2.73976693148767	0.0152180561801245	0.165530483207111	-3.18637889712967	RNF152
CASP7	-2.07020943146085	1.83111625591608	-3.61826631189718	0.0025367451169895	0.0729238795496867	-1.51037131005286	CASP7
CCDC25	-2.06934767872817	3.76172832426033	-3.36512640151359	0.00426203222457586	0.0934949253619153	-1.99959562568141	CCDC25
MARCH8	-2.06760082603148	4.78582713955824	-3.58007973273174	0.00274316994867387	0.0753255329510855	-1.58426407996375	MARCH8
NFIX	-2.0674828207204	5.04984418856449	-2.33677009021215	0.033766160859626	0.233666780571448	-3.91287514588149	NFIX
MXRA8	-2.06741406424379	4.32133102316109	-1.70999730253897	0.1079075065813	0.381629593952731	-4.92707091771759	MXRA8
ZNF655	-2.06550949638281	3.65609025823414	-3.15818888593246	0.00651051231739642	0.113991287025258	-2.39719265138012	ZNF655
RNF103	-2.06547036510514	4.52626069546683	-4.39714820617462	0.000522334458024995	0.0340273882103731	-0.012598321203618	RNF103
ATOH1	-2.06047579013579	1.97879472238893	-2.82413625392631	0.0128399953542868	0.15401472522742	-3.02946169757299	ATOH1
STC2	2.05996620672275	3.31670398377972	2.72397779617754	0.0157082553231714	0.16779357827357	-3.21558996951092	STC2
CYP2C18	-2.05982856933032	1.82304555886092	-2.81940538527667	0.0129631950974141	0.154657092525373	-3.03829578279857	CYP2C18
NEURL1B	-2.05963909174726	4.03905035768184	-4.32869492110175	0.000599120806225234	0.0350797080804766	-0.142753524914464	NEURL1B
ARRDC4	-2.05895705057164	4.62104417411265	-3.65187187632764	0.00236803599510638	0.0702697482370532	-1.4453357620792	ARRDC4
GFRA2	-2.05876671625399	1.1611440091844	-6.09348811300925	2.07470505981574e-05	0.00724063507779859	3.02895620756498	GFRA2
GLT8D2	-2.05859830466375	2.56457774610983	-2.29129301423935	0.0368719219964	0.242878016016431	-3.99189626459329	GLT8D2
JAZF1	-2.05830258279885	2.80281831660777	-2.73682183424264	0.01530835296265	0.166019175757971	-3.19183140739873	JAZF1
ACAA2	-2.0525797786255	6.23180858256805	-3.45746537161637	0.00352699895683872	0.085207243340917	-1.82136064444383	ACAA2
SYTL4	-2.05164013650659	2.49784129049086	-4.86282798086545	0.000208038990430456	0.0204156206887025	0.860316401171685	SYTL4
CACNA2D1	-2.05005437292403	2.77993956921496	-2.31015815373745	0.0355523382068165	0.239786067857505	-3.95920101378172	CACNA2D1
C1orf21	-2.04861371145177	4.95174454554531	-2.90267332607548	0.0109539790453278	0.142522432592515	-2.88224474902489	C1orf21
SAMD5	2.04815616292054	3.26002173423851	2.63457400054074	0.0187852989214874	0.180790558953	-3.37998676992667	SAMD5
FAT4	-2.04702615704312	1.52892301953827	-3.16800438753665	0.00638118894039048	0.112666749029773	-2.37841059198638	FAT4
TMEM100	-2.0468724239306	1.38264869587947	-4.45417856236961	0.000466086649904565	0.0310492870405071	0.0955159048218421	TMEM100
FOXO4	-2.04445088234485	4.74082520276049	-3.51280222619544	0.00314873798283197	0.0811894883347157	-1.71440013188526	FOXO4
ANKRD12	-2.04277772779286	6.7998528512799	-3.00604920018869	0.0088795435162554	0.130141455476413	-2.68700538336487	ANKRD12
PRDM6	-2.04100751641108	2.2087327659531	-2.09932791908773	0.0531598887065767	0.284238560071267	-4.3171823203262	PRDM6
WBSCR17	-2.03885549245832	1.29699805749778	-3.6121482574218	0.00256873562376956	0.0730851707895398	-1.52221082827456	WBSCR17
IGFBP3	-2.03687485927108	6.12515813379307	-2.14688553423127	0.0485970847690835	0.274550276751652	-4.23792016923514	IGFBP3
PPP1CB	-2.03660339309374	8.54483321190884	-3.88695530017846	0.00146477579766107	0.0557942607924935	-0.990705515433417	PPP1CB
MCOLN2	-2.03600842440947	2.23337354450331	-2.62914040037876	0.0189899535002915	0.181833857844656	-3.38992016347605	MCOLN2
CELP	2.03520440915586	2.61081154749455	2.96178375522534	0.00971584312919843	0.135071324452317	-2.77079455598192	CELP
WDR78	-2.03491904730787	1.60672010665331	-4.46808034484383	0.000453341329340211	0.0303706538790612	0.121823645268663	WDR78
CNTNAP3	-2.03320106097779	0.903533097527192	-4.81922140799722	0.000226541851283281	0.0212794529983425	0.779610930516928	CNTNAP3
VILL	-2.03281860657864	4.53767762015262	-2.48608240185915	0.0252162890137266	0.207400919241561	-3.64880367783452	VILL
SOBP	-2.03275406288054	1.85102520906435	-2.81962449746004	0.0129574637216456	0.154657092525373	-3.03788671714817	SOBP
PHYH	-2.03161371988554	5.19536800110362	-4.09902979222294	0.000951959038551151	0.0447373386972844	-0.582131555047203	PHYH
MN1	-2.03156389200436	2.42770175144747	-2.11000478393526	0.0521024312009999	0.282849253864324	-4.2994679596312	MN1
PDLIM4	-2.03024598350921	3.4943148005385	-2.38707717882186	0.0306181704325219	0.224636301285904	-3.82466801464495	PDLIM4
CNTN3	-2.02991293665068	1.16793781286373	-4.88861201289688	0.000197838091561023	0.0202030120311937	0.907926737484992	CNTN3
PLA2G10	-2.02967357043176	2.71831551591454	-2.54076112978907	0.0226352048058047	0.197243675826228	-3.55048051103405	PLA2G10
PELI2	-2.02941576627289	4.05369649255868	-3.04607207513307	0.00818454310623514	0.12541428396431	-2.61102494990943	PELI2
CD69	-2.02934239889133	3.48100829987489	-2.1573102679422	0.0476465258996587	0.27227409779079	-4.22042423958401	CD69
HOXB2	-2.024189966375	2.08851920610209	-3.44495021496722	0.00361866749820335	0.0858842542412786	-1.84553790486324	HOXB2
AQP7	-2.02207175447292	2.02790300353971	-3.01307647761121	0.00875344878604105	0.129296446024932	-2.67367938674092	AQP7
TMEM82	-2.02125354013989	1.28247494709806	-3.31898319276513	0.00468473788420568	0.0985568687176099	-2.08850734968414	TMEM82
LIMCH1	-2.02109808430473	2.1184522727918	-3.20668887784292	0.00589580459542041	0.107929787225467	-2.304302204841	LIMCH1
SEMA3G	-2.02076882183893	2.16454495422628	-4.98549107800631	0.000163897986382329	0.0185590606945816	1.08606721781157	SEMA3G
CAP2	-2.02047960861994	3.10028983149503	-2.45200637902148	0.0269642487455758	0.21278573165506	-3.7096591320793	CAP2
SLC6A19	-2.01848031044649	1.60181669526131	-1.88567467983029	0.0788983400872439	0.337373322938104	-4.6611040903729	SLC6A19
IGSF9	-2.01821470882881	3.72675288065621	-1.8754274068315	0.0803770181560935	0.339781299396938	-4.67705962086105	IGSF9
AMN	-2.01787397176349	5.43018620195626	-1.64516216456105	0.120767387013432	0.398165025671961	-5.02092794965839	AMN
TNFRSF17	-2.0168088503381	1.16481311526631	-2.886297020897	0.0113234758786419	0.144738231596281	-2.91302646036189	TNFRSF17
GPR155	-2.01589760671138	2.30573739245807	-3.17144971918523	0.00633640066658105	0.112503665251573	-2.37181578040108	GPR155
ST6GALNAC1	-2.01437472592333	4.62281207007443	-1.73407779258139	0.103444395448478	0.374668619404266	-4.89159938919137	ST6GALNAC1
CD209	-2.01148697140462	1.95613004128443	-2.90319426249095	0.0109424207353544	0.142470167148391	-2.88126487151263	CD209
PAMR1	-2.01002341059795	2.45925259232803	-2.95792416184409	0.00979232197255433	0.13530909584896	-2.77808740200463	PAMR1
TIMP2	-2.00985996260837	7.12882055654825	-1.94564561611839	0.070723891952898	0.321027334640593	-4.566694076279	TIMP2
PPIC	-2.0092794361422	5.28337911924986	-3.46227692028748	0.00349237763177414	0.0844788709596378	-1.81206407882241	PPIC
MAN1A1	-2.00889110210193	4.9181159461215	-2.76067511945386	0.0145916899451879	0.162219153717229	-3.14761974176764	MAN1A1
RERG	-2.00829835258775	2.27899671603886	-3.11726666446139	0.00707818978252442	0.118241283948195	-2.47539643961983	RERG
CRAT	-2.00721887945889	4.68250593374075	-4.66141347793421	0.000308915437706872	0.0245211363410009	0.485665406849612	CRAT
SLC22A5	-2.00698168259919	3.91625146104818	-3.38777527663734	0.00406868612851206	0.0907504348758558	-1.95591297496154	SLC22A5
SUCLG2	-2.00254842426736	6.75691590323624	-2.71038460206117	0.0161424938803757	0.169424441326698	-3.24069710473501	SUCLG2
GTF2IRD1	2.00207656366886	4.97107054075258	3.28595983704602	0.00501263912523645	0.101489002188142	-2.15206064209177	GTF2IRD1
ZER1	-2.00204822884013	4.48790373025246	-3.36556431726363	0.0042582083745123	0.0934949253619153	-1.9987512651858	ZER1
DSEL	-1.99919040184486	1.80919055828097	-3.25652809252487	0.00532405504913767	0.103300441263253	-2.20864005754716	DSEL
ADH6	-1.99728009776951	1.88245416090564	-2.58858017371013	0.0205868344616148	0.189812824133151	-3.46384745598569	ADH6
ST8SIA1	-1.99693344067597	1.42917437345237	-3.4699543410281	0.00343783772385695	0.0842170420334151	-1.79722868705102	ST8SIA1
CD160	-1.99654654885994	1.23670032484354	-3.75822838800965	0.00190497540249172	0.0641511502742845	-1.2395344671499	CD160
FAS	-1.99583849525844	3.87823336856228	-3.18904596369109	0.00611246323274704	0.109977767041007	-2.33811740735124	FAS
PI15	-1.99291968141	2.43191893261956	-2.26131185850501	0.0390639023614008	0.249646292315909	-4.04360270714125	PI15
AXL	-1.99253594489138	3.21763171512381	-2.46630771932271	0.026217052896434	0.210622682085434	-3.68415915971059	AXL
LOC388796	1.9916627555602	4.9049622606485	5.69837624375286	4.25494621897746e-05	0.00997598679775999	2.35718450497495	LOC388796
BDKRB2	-1.99107824393152	3.22946551270507	-2.65492475038026	0.0180375058418807	0.178037910326442	-3.34272186460202	BDKRB2
E2F1	1.99086879231616	4.03215593609605	3.66821654306692	0.00229010814813265	0.0692375739994616	-1.41370406855277	E2F1
GSTM2	-1.9898022305664	1.97290940405623	-3.3961153026749	0.00399971618558663	0.0898485590702766	-1.93982145140164	GSTM2
LOC541471	1.989288515706	3.92535524494914	4.14674670141466	0.000864345780481933	0.0422567896152934	-0.490537159986545	LOC541471
SFMBT2	-1.9892579673866	3.91815720628371	-2.79173895350179	0.0137070401871875	0.157635663003212	-3.0898764831353	SFMBT2
ADAMTS8	-1.98851923588998	1.00020504899454	-3.31263165775163	0.00474610216311212	0.0989661832952696	-2.1007362203568	ADAMTS8
PRKAA2	-1.98820292896981	1.08399046801895	-3.01791100219307	0.00866772361398884	0.128427889266403	-2.66450784304875	PRKAA2
NFE2L1	-1.98804278401452	7.01948427765578	-2.825010193601	0.0128173615778765	0.153938712606003	-3.02782932671913	NFE2L1
PRKAG2	-1.98692456237546	2.51256398024485	-3.74013021187365	0.00197677893158438	0.0648356034296739	-1.27454679294268	PRKAG2
CACNB1	-1.98617815056489	2.28976666682677	-6.43508356619324	1.13443875452119e-05	0.00571978709087568	3.58990943195765	CACNB1
NAT1	-1.98580393638282	2.30205441942962	-3.37572201620701	0.00417046580070794	0.0921502221134203	-1.97916312266588	NAT1
HIST1H3I	1.98496225233748	7.21315099478376	2.31717612179944	0.0350728615531995	0.23817271763589	-3.947007227909	HIST1H3I
USP17L6P	1.9846176220231	3.33350000476007	1.55278048272439	0.141359694955415	0.420554054977794	-5.1503350581224	USP17L6P
PARVA	-1.98363754575839	4.96854303707241	-2.64871631754312	0.0182625416903282	0.178857952392219	-3.3541004174975	PARVA
APBB1	-1.98350415194377	3.31088191728381	-3.20093603698253	0.00596560115881543	0.108680942229837	-2.3153313044026	APBB1
GTF3A	1.98300742512802	7.44603091439575	3.73086498362178	0.00201458870154101	0.0652823494845844	-1.29247285829948	GTF3A
NXPH3	-1.98206875621365	1.9613747225694	-2.58629678164307	0.0206804663885732	0.190419930793015	-3.46799737893637	NXPH3
MYOC	-1.98180008217645	0.781048648138208	-3.65857185633874	0.00233577421007989	0.0698219088240971	-1.43236931720548	MYOC
ZFP3	-1.98166105491775	2.90905602608311	-4.40011989469362	0.000519238670253804	0.0339427576416431	-0.00695740925645083	ZFP3
ACADM	-1.98164248433555	3.77478742056533	-3.64663976676294	0.00239354118681123	0.0707142950550177	-1.45546143698807	ACADM
GC	1.98014974517495	0.713281212935797	2.7085663095473	0.0162014531806296	0.169572299438864	-3.2440526199267	GC
PLP1	-1.97892780867171	0.783474887304543	-5.64909460775155	4.66067836895309e-05	0.0104820875888407	2.27170344607053	PLP1
SDF4	-1.9784424512597	7.57454717600699	-3.5250111402702	0.00307091353321699	0.0800216530614281	-1.69079065735421	SDF4
PHLDA2	1.97775922519745	4.66874673593857	3.28211904375909	0.00505222784938174	0.101648177835045	-2.15944759299751	PHLDA2
YPEL5	-1.97720937680907	7.25723436206828	-3.26953484813044	0.00518412874516589	0.102340488666063	-2.18364349948133	YPEL5
ITPKB	-1.97700219741975	4.18861901900928	-2.42564083216563	0.0283950969768496	0.217711108801397	-3.75651342145977	ITPKB
MST1P2	-1.97632636050742	2.04099410992121	-3.7651849687162	0.00187808095101453	0.063913544900795	-1.22607778286891	MST1P2
KIAA1614	-1.97594656339768	1.41555601667374	-3.54505933882119	0.00294727896687322	0.0779831852131216	-1.6520148005878	KIAA1614
ECI2	-1.9751541018041	3.52959546551877	-4.50124640702546	0.000424356462614631	0.0292268106798486	0.184511578692311	ECI2
PRELP	-1.97468298918979	4.46815958764292	-1.28807440094389	0.21727672748401	0.501869658347955	-5.49031317538248	PRELP
MASP1	-1.97414489037324	2.17989526514291	-2.09365055290629	0.053730195552497	0.284430744575112	-4.32658259940285	MASP1
PIRT	-1.97389259029321	0.781702342339722	-3.55590048498078	0.00288251558860438	0.0771236382275283	-1.63104346845174	PIRT
BMF	-1.97374422526835	4.25102336881038	-3.00435464510621	0.00891021607209868	0.130287772472205	-2.69021784293183	BMF
NPTX1	-1.97337432012528	1.65672381931491	-1.61673268967812	0.126811154216579	0.404816359996819	-5.0613045934554	NPTX1
XDH	-1.97282435255663	3.41250339604753	-2.27694111969814	0.0379064309603578	0.246217955467281	-4.01668733622979	XDH
TRIM40	-1.97274873718016	2.18812590166765	-2.18040159577941	0.0456019807065718	0.266784304242851	-4.18151812922411	TRIM40
HIST1H2AL	1.97133293070407	6.60422445763435	2.01752605742767	0.061939139984767	0.303620675202202	-4.45129929112864	HIST1H2AL
CHIT1	1.96846732081674	1.38447024531984	2.42335350780946	0.0285225691049599	0.217980734438068	-3.76056849663347	CHIT1
MARCKS	-1.96713832308713	6.52957820852675	-2.41679235705119	0.0288912380794098	0.219921041604291	-3.77219167322063	MARCKS
ST3GAL4	-1.96695669352988	3.26872509120975	-1.9921336569618	0.064922263387932	0.31106046155841	-4.49233395592401	ST3GAL4
PHYHD1	-1.96673128323918	1.99224796267057	-2.89050305517462	0.0112274294633568	0.144245881395302	-2.90512468843181	PHYHD1
SYNC	-1.96602155414653	1.40935105855849	-3.29668733332512	0.00490369258816746	0.100477831210043	-2.13142334041328	SYNC
PDZD3	-1.96600008792708	3.20370900643372	-2.68801867810935	0.0168823621035298	0.172214678650046	-3.2819226521369	PDZD3
PPP1R3C	-1.96533806005023	1.74237228327948	-2.72974384952099	0.0155274919564561	0.166814774003884	-3.20492826258399	PPP1R3C
ABHD3	-1.96170637157768	4.72169795187241	-2.42752375807094	0.0282905675580449	0.217266206520055	-3.7531741056475	ABHD3
EFS	-1.96096985775021	2.36415327911714	-3.42957832480541	0.00373452659569907	0.086522555983159	-1.87522611959024	EFS
SLAMF7	-1.96077161410402	3.0694817207677	-1.76458364524079	0.09802317494852	0.366133349625824	-4.84620032495247	SLAMF7
PDLIM7	-1.95896605974188	6.10976269056513	-2.00983401853915	0.0628293558353141	0.30592066763937	-4.46376042611663	PDLIM7
C5orf30	-1.95866561776625	3.17118495734174	-4.03628266253166	0.00108109325702336	0.0473875030433533	-0.702784799794244	C5orf30
LURAP1	-1.95800457811705	1.7708209714813	-3.09958778959293	0.00733830718450547	0.120209276664515	-2.50912814165812	LURAP1
PDE3B	-1.95667942690473	3.64885846426295	-3.15091492816765	0.00660801928046536	0.114739906599016	-2.41110553571711	PDE3B
TESC	1.95629167750429	3.05249989383408	2.5131184481168	0.0239068078027748	0.202623334683724	-3.60028884480376	TESC
RPLP0P2	1.9561617924009	1.11224631876856	3.27682745356846	0.0051072801388327	0.101895106772034	-2.16962319069904	RPLP0P2
OLR1	1.9560903880667	2.45685541147182	2.17122425147399	0.0464046183283286	0.269371831694136	-4.19700569348905	OLR1
GHR	-1.95601438118517	2.22550847556715	-3.39313180451329	0.00402425388444759	0.0899718395088566	-1.94557828094907	GHR
MOCS1	-1.95433333519806	2.4574001008193	-3.35056314384326	0.0043911663579935	0.0950533341400107	-2.02766981990474	MOCS1
MUSK	-1.95416635736344	0.984097415015578	-4.81971315561147	0.000226324009432111	0.0212794529983425	0.780522326891288	MUSK
BTBD3	-1.95393102730854	3.94254028172144	-3.13048255423182	0.00688970573161719	0.117261550163704	-2.45015879868566	BTBD3
AXIN2	1.95314443041505	4.97490273989574	3.41229142946694	0.00386925334093858	0.0880698001409779	-1.90860178220141	AXIN2
RARRES2	-1.95205488206548	6.13030961595158	-2.22811161007718	0.0416331389450801	0.257231649759857	-4.10048694075906	RARRES2
PDGFD	-1.95023135165717	1.80549230982452	-3.43848287910761	0.00366696791172772	0.0861942619698303	-1.85802955493046	PDGFD
TRIOBP	-1.94944527807919	5.83109509386215	-3.21337711672988	0.00581567630436619	0.106852390254458	-2.29147629050065	TRIOBP
MPC1	-1.94924162292981	6.16023302013536	-3.27627199606187	0.00511309343742791	0.101895106772034	-2.17069120961203	MPC1
ZNF264	-1.94906617505094	3.7572747078159	-3.26034021864699	0.00528266011660209	0.10321954131472	-2.2013151330358	ZNF264
RCSD1	-1.94743747549152	3.56776979675813	-2.819251337199	0.0129672260512487	0.154657092525373	-3.03858337357783	RCSD1
HPDL	1.94700850942854	3.49284952293653	3.07175734463506	0.00776702013923716	0.1226511965854	-2.56215994472229	HPDL
IFFO1	-1.94669225863301	2.47053014825669	-2.4136801686226	0.0290676861031599	0.219999513478967	-3.77770041085326	IFFO1
MMP9	1.94662136724027	4.87315789161671	2.18099410536218	0.0455506058680454	0.266594700607791	-4.18051710005324	MMP9
APP	-1.94608297411224	7.43068692176135	-2.24987547788811	0.0399317126971652	0.252051425417589	-4.06324241380621	APP
FZD4	-1.94593526157537	3.06369410811269	-2.92948999961559	0.0103742269146093	0.138797008924813	-2.83174806357012	FZD4
LIX1L	-1.94512429785543	3.6374223304851	-2.42972556247237	0.0281687987885847	0.216944535961656	-3.74926792285645	LIX1L
C10orf108	-1.94502082491292	2.31086911716396	-5.91573949107103	2.85850885455664e-05	0.00809793873234622	2.72975779568375	C10orf108
CYS1	-1.94403938144149	1.49053778571702	-2.52784682722466	0.0232210190751709	0.198928450320381	-3.57377568398278	CYS1
KIAA1462	-1.94396744568637	4.71918060863095	-1.55560660717483	0.140688062316949	0.420501134193228	-5.14645427190985	KIAA1462
TCF7L1	-1.94358696312773	1.53973496525553	-3.22967548026861	0.00562490772319481	0.105422377685115	-2.26020580285751	TCF7L1
SQRDL	-1.94311337037894	4.87362080404146	-2.34469108459141	0.0332510397847358	0.232165069542906	-3.89904093280619	SQRDL
SYT7	1.94283096896478	4.5572666994235	2.62786298509675	0.0190383775047638	0.182095864856626	-3.39225445453092	SYT7
DFNB31	-1.94276744977125	2.56402235719128	-2.6800480901959	0.0171538662603686	0.173392638518396	-3.29658816323917	DFNB31
NR4A2	-1.94273214681174	2.9655410714869	-1.65275619986157	0.119195615116806	0.397175651175615	-5.01006122830826	NR4A2
EFNA3	1.94143671158668	3.9347446191898	2.60425997937356	0.01995478023231	0.186996879042063	-3.43531572863148	EFNA3
KIAA1671	-1.94126131125318	4.47693428745038	-2.67523559662168	0.0173198315269126	0.174045881492783	-3.30543617662196	KIAA1671
FKBP1B	-1.94116020919196	2.22250860574884	-3.39479523041991	0.00401055460922431	0.0898991478118565	-1.94236865616923	FKBP1B
NFKBIZ	-1.94108230312172	5.40951562131178	-2.62535915094204	0.0191336372760906	0.182231501552043	-3.39682873303316	NFKBIZ
USP17L5	1.94078312340957	2.56218342243928	1.67701216156196	0.114293079919145	0.389892536264444	-4.97512534066488	USP17L5
LOC100131496	1.94015871649668	2.7610906860435	4.09287703156314	0.000963895922158103	0.0450799861321131	-0.593952300372642	LOC100131496
SLC9A1	-1.93989319988584	5.02493177468506	-3.43462691842564	0.00369607174968914	0.0863117274352624	-1.86547659661392	SLC9A1
CTGF	-1.93987389720407	5.85486782846391	-1.91135292080942	0.075299559449298	0.330460101158104	-4.62089357785887	CTGF
BAG2	-1.93965875473251	3.4639351953925	-2.57664676777469	0.0210807030278337	0.192580581045374	-3.48552134512947	BAG2
SGCA	-1.93951110122598	2.37240699604859	-2.67373230772334	0.0173719913927758	0.17413429012737	-3.30819900085828	SGCA
HJURP	1.93887245400487	4.38775293727412	2.77183889614199	0.0142675623372477	0.160419986689705	-3.12688924103554	HJURP
CDR1	-1.93826098190615	5.6369358797288	-1.70549029589761	0.108761264288084	0.383128436496453	-4.933673610697	CDR1
LOC100127983	-1.93791090536752	1.28036332439167	-3.28160212243743	0.0050575796597905	0.101648177835045	-2.16044170478554	LOC100127983
ZZEF1	-1.93686402134854	4.6974972743754	-3.18525423345017	0.00616004630041949	0.110453986116716	-2.34538126064179	ZZEF1
SNCA	-1.93579412349792	2.3001249738673	-2.44584716933729	0.0272922440320683	0.213944014213209	-3.72062301447134	SNCA
UGT1A8	-1.93559165063909	1.53059397865467	-2.54159631217873	0.022597810200209	0.19709964464559	-3.54897247209574	UGT1A8
EYA2	-1.93540369988149	1.4350908078127	-4.62069249719981	0.000334801384152647	0.0257830803760272	0.409357546379495	EYA2
CNST	-1.93401004948319	3.39924420386609	-3.73508458513978	0.00199727962901536	0.0652823494845844	-1.2843087734617	CNST
LAYN	-1.9333542540663	3.11099155991628	-2.58584379571229	0.0206990898779247	0.190419930793015	-3.46882049897572	LAYN
FRMD6	-1.93328997464048	3.18333172013031	-2.35312086511424	0.0327109689176334	0.230826061369964	-3.88429557353065	FRMD6
EBF1	-1.93278189888141	1.92848032760843	-2.99664372085926	0.00905110850449516	0.131029533997642	-2.70483106725291	EBF1
BTD	-1.93276612455097	4.18248682536712	-4.99166210228172	0.00016195100756791	0.0185590606945816	1.09737376299526	BTD
RAP1A	-1.93271998478123	5.78446479984816	-2.89824746914061	0.0110526606976758	0.143245426544893	-2.89056802402518	RAP1A
EFCAB4B	-1.93195760458517	3.49904345335423	-2.8057892561336	0.0133242373365935	0.15615477156509	-3.063698982344	EFCAB4B
SCGN	-1.93193096255415	1.16322553116605	-3.96640897970445	0.0012459899936879	0.0512837537271282	-0.837386642665396	SCGN
CD36	-1.93096449775584	3.32042325102849	-2.13237438513229	0.0499494689399595	0.277135203293308	-4.26220237337497	CD36
SATB2	-1.93073248121073	6.39668696687254	-1.45078510826737	0.167472434767042	0.449927365986768	-5.28695916690299	SATB2
FRZB	-1.93060446666655	2.34986359323907	-2.55335078311582	0.0220777437680405	0.196510038265025	-3.52772881366713	FRZB
TLE4	-1.92862880533324	3.32854789364799	-3.30676101773921	0.00480353148985024	0.0993957468852691	-2.11203698011129	TLE4
LY6G6E	1.92841267234738	1.63003355195954	3.12769318323536	0.00692907019137742	0.117428707421745	-2.45548699757114	LY6G6E
PYGB	-1.9262556559617	7.83765023949964	-2.77375758263702	0.0142125637589056	0.160385659622741	-3.12332391255786	PYGB
BAI3	-1.92542543792767	1.16195199304902	-4.47522078331096	0.000446934235681032	0.0302633748404518	0.135328996999559	BAI3
THBS2	1.92539652089771	5.15728928599785	1.29394784995601	0.215292881978645	0.500161476431452	-5.48330052285944	THBS2
LSAMP	-1.92289663541847	2.6222933424804	-2.3246509379459	0.0345688608246345	0.236878824337684	-3.93400143542171	LSAMP
TGFBI	1.9224890799189	8.08619534245407	3.03840869878162	0.00831334026158745	0.125981775966273	-2.62558883004793	TGFBI
NEBL	1.92246784076738	2.40243155074849	3.18975685530571	0.00610358274443234	0.109922674173323	-2.33675540389531	NEBL
TBC1D10A	-1.92213836981328	3.93390480450634	-3.21601821448761	0.0057843328833343	0.106404690196642	-2.2864104794646	TBC1D10A
MLXIP	-1.92075094645257	5.65511414101573	-2.75599809470857	0.0147295955387788	0.162731882408543	-3.15629745845818	MLXIP
BGN	1.92000348761088	2.87830513768609	2.116412377758	0.0514771488073573	0.281504547970608	-4.28881436846443	BGN
SCD5	-1.91927455225401	2.13329099540615	-2.72728248944343	0.0156044068299853	0.167499121495502	-3.20948027250541	SCD5
S100A11	1.91917200433629	8.32008451459691	3.90671308171755	0.00140697473145395	0.0548052920136659	-0.952556803937354	S100A11
LYNX1	-1.91909015398399	0.945219150267914	-2.47462485569345	0.0257916137269543	0.209482014845065	-3.66930231255023	LYNX1
LARGE	-1.9190629615846	4.37776273952661	-4.64609299327034	0.000318404344046082	0.0249597297415709	0.456977333660755	LARGE
MEP1A	-1.91872267856939	5.75891220874642	-1.56776624060602	0.137829084849226	0.417803085082187	-5.12969975922044	MEP1A
AP1S2	-1.91776573425304	4.12544984433989	-2.35925555429644	0.0323231486572253	0.229938666068638	-3.87355028898113	AP1S2
NEDD4L	-1.9174727228231	5.0844771725848	-3.52355529295376	0.00308009149582041	0.0801502596956462	-1.69360613594959	NEDD4L
PPM1L	-1.91725973714464	3.31760211322494	-3.26803247270589	0.00520010277127762	0.102547329389329	-2.18653140676921	PPM1L
DGKB	-1.91719217227449	1.75194223360092	-1.54951964835222	0.142138009218053	0.420767702445845	-5.15480653569417	DGKB
GPRC5B	-1.91584651226285	3.67528706984307	-2.5578426248266	0.0218820481926858	0.195878714313198	-3.5196013252005	GPRC5B
PLVAP	-1.91176495506753	4.76647237628115	-2.11115252765766	0.0519899171277527	0.282726975929046	-4.29756090049864	PLVAP
ARHGEF26	-1.91135700111903	2.42383307241512	-2.62814337932476	0.0190277382080472	0.182095864856626	-3.39174210765511	ARHGEF26
C6orf48	1.91104996185793	5.70553392277223	6.50377557184191	1.00670684549484e-05	0.00554811869642655	3.70046618273642	C6orf48
TDP2	-1.91033310162688	6.8684635282529	-2.70432525849989	0.0163397825019381	0.169984125014655	-3.25187642514342	TDP2
FAM131A	-1.90991305858182	2.16314593457882	-4.24082299622062	0.000714890987127574	0.03793741721577	-0.310404122977948	FAM131A
LGR6	1.90822779823817	2.99981533390477	1.90700417342914	0.0758984622360542	0.331721901481606	-4.62772619501508	LGR6
PRKCB	-1.90818381849851	2.59638208887375	-2.37219746393716	0.031519176551627	0.227601841864978	-3.85084207252804	PRKCB
CADM1	-1.90742861497225	3.08584861645659	-2.34559456590046	0.0331927568930816	0.232077544338473	-3.89746167316	CADM1
AGFG2	-1.90719069792154	4.33384748433585	-3.07723950967222	0.00768066145935714	0.122520952972508	-2.55172040261204	AGFG2
ATP5A1	-1.9060638009501	6.78669044573962	-3.19671212026793	0.00601736872511234	0.108993413187749	-2.32342741302046	ATP5A1
NBEAL1	-1.90343893404833	4.30757535375232	-3.25278150877993	0.00536505212785047	0.1037372708978	-2.21583800022722	NBEAL1
MIER3	-1.90337710258019	4.57367717595809	-3.54975948218192	0.00291902366796093	0.077452521257188	-1.64292299716869	MIER3
LY6G6F	1.90304502434741	1.34210139613571	3.70530266107958	0.00212272907357945	0.067173530415516	-1.34193501825992	LY6G6F
CHMP7	-1.90225024134435	5.15884603898538	-3.50316650325645	0.0032115529215032	0.0821010254303632	-1.73303110497649	CHMP7
CNTNAP3B	-1.89922823161049	0.920895574257278	-4.47193167429084	0.000449873938873788	0.0303450383559151	0.129108621679775	CNTNAP3B
EID1	-1.89807179319144	7.03312049924945	-2.39052812847491	0.0304127126859568	0.223911523017574	-3.81858771567947	EID1
HIF3A	-1.89777201213343	2.00134132183565	-2.34250693828473	0.033392335944354	0.232634531794636	-3.90285765502241	HIF3A
PTPRM	-1.89768758991542	3.3756423502792	-2.67720877177268	0.0172515973168415	0.173729838224824	-3.30180901188391	PTPRM
LHFP	-1.89701476555847	4.27556180195814	-1.93832709860789	0.0716787936922456	0.322723793769209	-4.57830822586621	LHFP
FGL1	1.89658412410011	0.708861421700604	2.52624632926709	0.0232946217828198	0.199059553990508	-3.57665962427802	FGL1
ANXA6	-1.89578580188609	5.72745359605385	-2.35539410581465	0.0325667511589979	0.230754254083069	-3.88031527170252	ANXA6
FAM109B	-1.89414584395822	3.66422602742253	-3.02754212338108	0.00849939876681631	0.126933313440865	-2.64622779997773	FAM109B
CDCA3	1.89414200366166	3.45007207096992	3.38105881938382	0.00412509132795953	0.0914695730409189	-1.96886955658697	CDCA3
REXO1L1	1.89413565715497	1.20335940484602	2.27052186893763	0.0383778875506664	0.247621260794805	-4.02775246030983	REXO1L1
FAM189A1	-1.89366009645061	1.87946851826485	-2.86456404548389	0.01183268411732	0.14794379109491	-2.95380958356518	FAM189A1
SLMAP	-1.89352612506286	4.86486131621183	-3.01754112608023	0.00867425294854597	0.128427889266403	-2.66520963877604	SLMAP
SGMS2	-1.89250428564099	4.26664776491994	-2.73990655728019	0.0152137880866997	0.165530483207111	-3.18612035232333	SGMS2
TRIM36	-1.89234076351249	2.78662476199375	-2.54190002721244	0.0225842262686695	0.19709964464559	-3.54842402665682	TRIM36
MTHFD1L	1.89155686358349	3.8999298125739	4.26345218426643	0.000683052250396832	0.0372145722987303	-0.267171447148945	MTHFD1L
FHL5	-1.89099115295708	1.3792111376644	-4.18989575431757	0.000792199430540429	0.0404492747074859	-0.407839637812124	FHL5
FBLIM1	-1.89094925831904	5.85245190822138	-4.26309673658708	0.000683541000828891	0.0372145722987303	-0.267850218500113	FBLIM1
TMEM54	-1.89047314873786	6.19760206420053	-2.85535083521738	0.012055235122955	0.148934450611149	-2.97107492911093	TMEM54
AMBP	1.89012215519839	0.932346324525435	2.60251489149481	0.0200241922199535	0.187183097189194	-3.43849414617819	AMBP
NFATC4	-1.8891127674363	2.98334257805716	-2.21078085549081	0.0430360894194726	0.260225701514095	-4.13002059597956	NFATC4
GINS2	1.88566178335139	4.32510931788499	2.60377241598658	0.019974150072718	0.187007374944485	-3.43620382714487	GINS2
PTGDR	-1.88548800267193	0.949484790265993	-4.4267157026797	0.000492354541624504	0.0325229440572382	0.043491362402901	PTGDR
SDC3	-1.8850332649469	5.30848414957906	-1.98279070326665	0.0660523536569479	0.31282553654727	-4.50735879022546	SDC3
CD7	-1.88451256338227	3.04086979380284	-2.12207766218644	0.0509300736640268	0.280659454962358	-4.27938099970605	CD7
CELSR1	1.88386668817162	3.09829680045268	2.53132954104604	0.0230616255196284	0.198281581242819	-3.56749781801691	CELSR1
RNF185	-1.88268952400405	4.25824977136252	-3.3730491632127	0.00419337765348655	0.0923325065613846	-1.98431796446876	RNF185
TCP11L2	-1.88258377519747	4.16969699604562	-3.74997477954507	0.00193738886551613	0.0644386451537512	-1.25550110935979	TCP11L2
DPP6	-1.88167189898944	1.03031931950436	-1.99542212025538	0.0645287013962112	0.310118602588965	-4.4870361503636	DPP6
FKBP5	-1.88121707393825	4.71163057764726	-2.64203696245215	0.0185076673348982	0.179892769172857	-3.3663321926224	FKBP5
FAM150B	-1.88057859232569	0.924052304563901	-5.58075095715965	5.29101453274545e-05	0.0114894076497272	2.15254938814142	FAM150B
CRIP2	-1.87983284068399	5.20045576667263	-2.39094705683152	0.0303878600596334	0.223815770856372	-3.81784934443276	CRIP2
ITIH2	1.87959760018114	0.652270180706907	2.8603447384987	0.0119341022176693	0.148523754345328	-2.96171824810545	ITIH2
WNT9A	-1.87915288879099	1.1066261439678	-3.65760718308014	0.00234039191013213	0.0698251407719188	-1.43423624447053	WNT9A
DIXDC1	-1.87794351205514	2.91855140064436	-2.77203637959476	0.0142618920077397	0.160419986689705	-3.12652230749697	DIXDC1
ACTL8	1.8776439412583	1.57712193735621	1.57970829007934	0.13506945645135	0.414336387203044	-5.11315536194568	ACTL8
RETNLB	-1.8770749134741	2.26670961029796	-2.15351328173303	0.0479907363975256	0.273203423680226	-4.22680173212396	RETNLB
CDK1	1.8765362825555	4.58089094229798	2.41164992514058	0.0291833422176829	0.220268358440458	-3.78129246393047	CDK1
FOXF1-AS1	-1.87650607507567	1.02616013651019	-6.63652722033203	8.00651038465781e-06	0.00504196647289851	3.91198753779435	FOXF1-AS1
SLC9A9	-1.87643686447846	2.10594246615464	-2.50731481428184	0.0241823155996447	0.203949401646437	-3.61072010230354	SLC9A9
ASAP3	-1.87542062904226	2.65831285200085	-2.94346339999445	0.0100841485975035	0.136767995724955	-2.80539245167964	ASAP3
UGT1A1	-1.87337631067567	1.64885745729386	-2.26187735725462	0.039021452356454	0.249642153036955	-4.04263036263737	UGT1A1
SALL1	-1.87286678089849	1.30401372944509	-3.22133028163439	0.00572179792205769	0.106080673546137	-2.27621982510515	SALL1
ADAMTSL3	-1.87257968004145	1.49093307790224	-2.81779751842623	0.0130053280547193	0.154818309773003	-3.04129728240126	ADAMTSL3
PDLIM2	-1.87250367851207	2.76027853958127	-2.53865399758509	0.0227298131711351	0.197521449139413	-3.55428441985255	PDLIM2
MOB3B	-1.87246621438834	4.00757984183824	-3.61691688498078	0.00254376649498431	0.0729238795496867	-1.51298270977347	MOB3B
CDKL1	-1.87223100897181	2.16961740729237	-3.8138598702946	0.00170032350531109	0.0609985897859334	-1.13194797042745	CDKL1
STAB1	-1.87177623709194	4.04494902897797	-2.88509890169277	0.0113509819675261	0.144837058906946	-2.91527681376754	STAB1
ACADVL	-1.87132101918288	5.46943500378049	-3.50770816482759	0.00318179108239625	0.0816717352291168	-1.72424994522199	ACADVL
FMOD	-1.87086879485545	4.65142206672132	-1.95533457624721	0.0694773840674966	0.318637293586805	-4.55127916632457	FMOD
HIST1H4J	1.86976744449405	5.57873766709642	2.66135534908271	0.0178072362872125	0.176967021534991	-3.33092690055793	HIST1H4J
NCF4	-1.86955367924901	4.04498211193907	-2.98587682677919	0.0092515060355054	0.132108429344496	-2.72522245048552	NCF4
C12orf36	-1.86807779494389	4.71230564251531	-1.51808780631204	0.149827822414056	0.429100813945991	-5.19756219189454	C12orf36
PJA2	-1.86758205429005	5.04434519138739	-3.17149901722966	0.00633576206995885	0.112503665251573	-2.37172140958446	PJA2
APC	-1.86732729861084	3.06955146836654	-3.03734798082008	0.00833132402437359	0.126017112464745	-2.62760410590669	APC
SERPINF1	-1.86724371225055	5.32470381932765	-1.69944166186652	0.109916300350213	0.383931241029306	-4.94251662367209	SERPINF1
HIST1H4I	1.86684806342985	3.59886225246521	3.38827549369511	0.00406451620033451	0.0907504348758558	-1.95494793069691	HIST1H4I
AFAP1L2	-1.86617875242061	2.35881017100403	-3.13356411943547	0.00684647461155373	0.11684155226872	-2.44427153836059	AFAP1L2
SNORA30	1.86535984492583	3.31729278075492	2.56512685959651	0.0215682239541402	0.194638064544657	-3.50641029981261	SNORA30
ENTPD3	-1.86415984658992	1.03939778577675	-4.97441914092522	0.000167452002768375	0.0186029403758692	1.065768873373	ENTPD3
CYB5D2	-1.86410300952786	3.2354980001985	-3.40776158162323	0.00390535281258987	0.0883591920185004	-1.9173454687708	CYB5D2
SERTAD4	-1.862585179808	1.41773860010065	-2.70773545179206	0.0162284635552346	0.169649606338523	-3.24558566971751	SERTAD4
PSIMCT-1	1.86238146840343	3.83070065914511	5.31655755848262	8.69023589774381e-05	0.0138774820762774	1.68541545743637	PSIMCT-1
KLC4	-1.86217068558017	5.54064328886894	-2.78994089666592	0.0137567935599294	0.157798023032292	-3.09322383405219	KLC4
PLCD4	-1.86097966929093	0.662755432440719	-2.85262638060913	0.0121218246185319	0.149286512837878	-2.97617773657053	PLCD4
GBP2	-1.86054110329042	6.32629337794381	-2.65395936893279	0.0180723214980515	0.178162149447882	-3.34449175183507	GBP2
GAB1	-1.86025988693471	4.8881697001088	-3.87662581967442	0.00149594580927036	0.0566360886347406	-1.01065528310754	GAB1
HOXD1	-1.85979074354496	0.821706237683967	-5.91316238712749	2.87191348225279e-05	0.00809793873234622	2.72538340640042	HOXD1
MORN5	-1.85901813623661	0.703844183935172	-2.58371935461033	0.0207866463868015	0.190631710456045	-3.47268013733593	MORN5
SLC41A2	-1.85867298899591	3.64975175312865	-3.69269143521061	0.00217821696539258	0.0677938631139977	-1.36633940090673	SLC41A2
RAET1L	1.85859717365255	1.52872337432501	4.35339687499192	0.000570162140461536	0.0350797080804766	-0.0957389205701586	RAET1L
ARL14	-1.85818796352281	4.42846251269301	-1.93243515518901	0.0724559985717708	0.323997045799657	-4.58763994257817	ARL14
CAMK4	-1.8581061636761	2.37016818380727	-3.07744456188096	0.00767744977216848	0.122520952972508	-2.55132986042185	CAMK4
MAPK4	-1.85798069246066	0.923549868593553	-2.44217740524446	0.027489467529001	0.21470219407163	-3.72715020546095	MAPK4
CD74	-1.85769487015764	7.31389037147585	-1.62646320427337	0.124713946866876	0.403244052883952	-5.04753938376763	CD74
SLITRK6	-1.85709674968702	0.729278641904	-3.64158177117909	0.00241846033994812	0.0708629860417435	-1.46525012118692	SLITRK6
IGFBP6	-1.85675124347336	5.0693531705078	-1.87197917409566	0.0808801467326709	0.340540980355366	-4.68241689454155	IGFBP6
THRB	-1.85668447077751	2.49091159858316	-2.42777127637786	0.0282768539140565	0.217266206520055	-3.75273506001761	THRB
CGREF1	1.85555661874636	3.78634051434114	3.19354769683946	0.00605644273559848	0.109386535526698	-2.32949174721494	CGREF1
MEST	1.85486432999471	5.61400848157221	3.75901637420451	0.00190190959421675	0.0641511502742845	-1.23801016063742	MEST
RRM2	1.85447821051275	5.1483148624307	2.41629568305508	0.0289193291745512	0.219921041604291	-3.77307100925775	RRM2
NDNF	-1.85387732013796	1.28825402058255	-4.32537452986904	0.000603126404609045	0.0350797080804766	-0.149077085566015	NDNF
PDE2A	-1.85387716069193	2.52087490652286	-3.27647593910153	0.00511095824986792	0.101895106772034	-2.17029907585302	PDE2A
C11orf54	-1.85385094751992	4.78292577443142	-2.45816163999737	0.0266402086801364	0.211731940422859	-3.69869124842719	C11orf54
NOV	-1.85219140643473	2.06582678130259	-3.06696991050765	0.00784321724816146	0.123040139602856	-2.57127369735087	NOV
CDCA5	1.8513930419636	3.88792534670649	2.8744286541286	0.0115988423846494	0.146063118071458	-2.93530775598217	CDCA5
FEZ1	-1.85086565189735	2.60853508919215	-2.64121255050202	0.0185381412617616	0.179892769172857	-3.36784120931814	FEZ1
PINLYP	-1.85080224380241	2.06398200462642	-4.11153658170998	0.000928156228148113	0.0441680792498089	-0.558110478578705	PINLYP
PPP1R12A	-1.85049168184092	4.42861023503696	-2.97718650854033	0.00941642469062504	0.132929442980612	-2.74166951089985	PPP1R12A
PHLDB2	-1.85047343803732	2.75868414482331	-2.20124403175663	0.0438267600646329	0.262368996672889	-4.14622465062702	PHLDB2
GOLGA3	-1.8499135816717	6.41525795676006	-2.22816441054305	0.0416289305521183	0.257231649759857	-4.1003967926994	GOLGA3
ACOX1	-1.84932598845421	5.79048697611857	-3.12948285709306	0.00690378829410701	0.117369867516245	-2.45206849059198	ACOX1
HSD17B11	-1.84916389410854	7.06493606337615	-2.71936486557836	0.0158543340032556	0.167949480447304	-3.22411454653741	HSD17B11
KIAA0430	-1.84887266837832	4.57251910568237	-2.93613346262583	0.0102353082744253	0.137477595446334	-2.81922127012578	KIAA0430
SHROOM3	-1.84788352305109	6.01625488165434	-3.66398433188097	0.00231003529518138	0.0693818550024908	-1.42189459866303	SHROOM3
C17orf103	-1.84737194386342	2.72098779521982	-2.54513036467808	0.0224402290915635	0.19699851672761	-3.54258922285885	C17orf103
SQLE	1.84608273801915	3.29006993359884	3.47146413428569	0.00342721294933073	0.0840868922581249	-1.79431103078722	SQLE
P2RY14	-1.84568970265901	1.37497221122083	-4.94702845708648	0.000176590070679595	0.0189616800426868	1.01548535927395	P2RY14
STEAP4	-1.84439371080428	2.42735746521428	-3.08320401068427	0.00758777971516141	0.121729696384758	-2.54035847238512	STEAP4
IQGAP3	1.84437463078781	3.69276455625157	2.89404694283316	0.011147121685024	0.143798739031425	-2.89846466587737	IQGAP3
ROGDI	-1.84405908581887	3.98249348657103	-3.5125895726579	0.00315011089081869	0.0811894883347157	-1.7148113286292	ROGDI
FAM160B2	-1.84360398471567	3.36663645125875	-2.9552133302514	0.00984639033322532	0.135482888692857	-2.78320834441512	FAM160B2
BSDC1	-1.84253953765415	5.10942755301687	-3.23388889864481	0.00557660884893699	0.10514908959537	-2.25211835243209	BSDC1
SLC25A4	-1.84224329754563	5.57149945869875	-2.94095436582077	0.0101356426910528	0.137042299965207	-2.81012694393711	SLC25A4
ATP13A4	-1.84182986145404	0.725453140127476	-3.96979528029302	0.00123743875118949	0.0512837537271282	-0.830858035985786	ATP13A4
ADH5	-1.8417937290117	7.11216409260216	-3.48014668042221	0.00336674658939337	0.0835460510983098	-1.77753075621395	ADH5
CBX2	1.84160954930007	2.36999200637826	2.32170613631579	0.0347666000075325	0.237201374988192	-3.93912747336537	CBX2
NHSL2	-1.84140781740564	1.69604394729617	-2.90015568141658	0.0110100078974613	0.143054380466876	-2.8869798163893	NHSL2
SNURF	-1.84073089889145	3.89740551207379	-2.05216435734194	0.0580712279571741	0.295292005424409	-4.39486076642562	SNURF
LOC100130673	1.8405042045786	1.57576694510467	2.29913928771578	0.0363176015315875	0.241637968414052	-3.97831266145193	LOC100130673
C1orf226	-1.84038180693745	4.41993294890091	-3.6486669859983	0.00238362637593559	0.0705822405864815	-1.45153817231776	C1orf226
NKD1	1.83927469907004	5.057844090911	1.89194195027278	0.0780060338119209	0.335924182585515	-4.65131989759928	NKD1
NKX3-2	-1.83921232212804	1.07788248288755	-2.1809784402601	0.0455519634534168	0.266594700607791	-4.18054356756597	NKX3-2
KIAA1644	-1.83918821303818	1.64019395566902	-2.42339000609441	0.028520530808927	0.217980734438068	-3.76050380310689	KIAA1644
IDH3A	-1.83823934652313	5.31094473699579	-3.95564867727703	0.00127356234638384	0.0518537496721626	-0.858135309697667	IDH3A
MXD1	-1.83743719576169	4.83018012090322	-2.46180365930516	0.0264502238313414	0.211355137131691	-3.69219647700271	MXD1
TP53INP1	-1.83683940164029	3.00670642783316	-2.8728992425073	0.0116347995141006	0.146341299880419	-2.93817734304736	TP53INP1
CXADRP2	1.83616305749669	1.75805604669192	1.79534509917912	0.0928113437564275	0.358273785501927	-4.79990784095853	CXADRP2
OLFM1	-1.83404694424499	1.81298002703794	-3.69427999936198	0.00217114780053567	0.0677938631139977	-1.36326525942986	OLFM1
SEC62	-1.83360852859769	6.63375301634984	-2.73139761400676	0.0154760199242022	0.166814774003884	-3.20186911156728	SEC62
PSCA	-1.8332972666379	0.946544516620006	-1.96040367208238	0.0688331811168375	0.317744556720824	-4.54319676401702	PSCA
MAST2	-1.83210405876295	4.93135847856605	-3.21777842145464	0.00576353657360228	0.106253483922407	-2.28303395943721	MAST2
CRISPLD2	-1.8320374719277	4.65809154029047	-1.65234701066943	0.119279854472563	0.397175651175615	-5.0106476271138	CRISPLD2
BCL2	-1.83185709093494	3.25162212965198	-2.99292827203741	0.0091197754192357	0.131419372402899	-2.71186950796884	BCL2
RPL37	1.83121091564421	6.14126646396594	4.102884124857	0.000944558022469284	0.0447232836102499	-0.574727738599426	RPL37
PHLDA1	1.82997411417185	5.8333307197338	2.91297496635712	0.0107276115828246	0.140642635685442	-2.86285954894935	PHLDA1
PRR5L	-1.82938763115475	5.22877094532313	-1.96168475508457	0.0686712335357094	0.317744556720824	-4.54115224136949	PRR5L
CASP10	-1.82896702005276	4.42330236392918	-2.04381669694456	0.0589826301963982	0.297389358071519	-4.40851024858911	CASP10
MAGI1	-1.82880252608096	3.86405021429247	-3.82467967068963	0.00166317753838744	0.0603320715530652	-1.11103135466284	MAGI1
CTNND1	-1.82781496605276	3.77157289546002	-2.11743803788749	0.0513777047532891	0.281504547970608	-4.2871074934166	CTNND1
CD34	-1.82780311703346	3.77637430994311	-2.63460261675436	0.0187842267431721	0.180790558953	-3.37993443713655	CD34
ZNF536	-1.82671503992211	0.714346220976775	-5.12985516375007	0.000124076367592872	0.01594592337799	1.34925610780373	ZNF536
SAMD4A	-1.82637214619827	3.00885304462535	-2.16751545945135	0.0467326850491335	0.27020641916089	-4.20325533330449	SAMD4A
EDN2	-1.82604857528132	0.80417416070997	-3.97103519633554	0.00123432256944746	0.0512837537271282	-0.828467673248505	EDN2
LCK	1.82402722445588	1.71754604550131	3.44203311199583	0.00364037423455981	0.086182894786095	-1.85117247549929	LCK
TUBAL3	-1.82280927637608	3.41164566328566	-2.02827900035655	0.0607139466616014	0.301130974095819	-4.43383530690972	TUBAL3
CASZ1	-1.82216549721763	4.04265169424815	-3.27239919891639	0.00515380847416592	0.102167628220296	-2.17813712262735	CASZ1
FAM151A	-1.82178282041697	0.673363571501651	-3.48674142484317	0.00332153451116368	0.0826751383200321	-1.76478395788039	FAM151A
FAM117A	-1.8211969516055	4.31656646104545	-2.92562613467973	0.0104558698095825	0.139180276771523	-2.83903064512121	FAM117A
PLAC2	-1.8210561311179	1.14841418474548	-4.01361569108014	0.00113200453167876	0.0488260950056509	-0.746423037510985	PLAC2
TMEM61	-1.82082748912981	1.08214172872645	-4.18498023155872	0.000800098715164956	0.0404573817032748	-0.417254046873587	TMEM61
PMP22	-1.81980616349604	5.53092158827298	-2.29793560130453	0.0364021283147466	0.241725632526644	-3.98039787892143	PMP22
SYNGR1	-1.8180194665056	0.984433069706854	-3.07168728465057	0.00776812994086917	0.1226511965854	-2.56229333576889	SYNGR1
SNORA31	1.8179835358524	9.58533064806002	2.47883023735841	0.0255790091807276	0.208652263144346	-3.66178278603258	SNORA31
TENC1	-1.81776713790488	2.74536604185601	-2.60670837534153	0.0198577833125361	0.186550592909216	-3.43085509495838	TENC1
TFCP2L1	-1.8169800004787	4.50740134632452	-1.59851225706857	0.130819585230966	0.410948387792386	-5.08692603233242	TFCP2L1
RAB30	-1.81656483264708	3.63593532814002	-3.95171935190026	0.00128378446026677	0.0521575398351822	-0.86571333205254	RAB30
RHOB	-1.81503710181549	7.92165884626837	-2.03092814050202	0.060415517819349	0.300680878289536	-4.42952494677691	RHOB
FAM114A2	-1.8149715407081	5.39887221155839	-3.5363063306092	0.00300063159892689	0.0791654825806755	-1.66894525107053	FAM114A2
ENTPD4	-1.81399214817123	4.06197939884233	-3.61448687235334	0.00255645971035611	0.0730400960067842	-1.51768522227684	ENTPD4
LIMA1	-1.81383848369237	5.62809290714161	-2.63926413526161	0.0186103555338977	0.179931850944931	-3.37140699408118	LIMA1
ABCC13	-1.81343339546917	0.938760477955361	-4.24302826985594	0.000711722710977925	0.0378756773402675	-0.306189263332909	ABCC13
PAPSS2	-1.81312408061069	3.81443235895979	-1.73604749640637	0.10308657960105	0.374089831314451	-4.88868358100345	PAPSS2
CROT	-1.81308473674856	3.21642846498383	-4.21668211073942	0.000750529256551419	0.038949642390994	-0.356567545710995	CROT
UBE2QL1	-1.81201128747207	1.34392592111011	-2.62989968061138	0.0189612270439948	0.181650862735877	-3.3885325072563	UBE2QL1
ABO	-1.81134430394926	3.25230156102024	-1.61909384297114	0.126299495881635	0.404483823732132	-5.05796964013673	ABO
RND1	-1.81011536580296	2.12073341359989	-3.93557449162945	0.00132666594782668	0.052988103776621	-0.89685686065095	RND1
HIST1H4K	1.80986461068204	5.55717837561555	2.6080400831495	0.0198052160839509	0.186241903462408	-3.42842830120874	HIST1H4K
MYOM1	-1.80825358251417	1.52225745224379	-2.48015180494681	0.0255125422270572	0.208289951492466	-3.65941869558089	MYOM1
ZNF471	-1.80517002735564	1.43355553975532	-3.78386403705566	0.00180774762587935	0.0625493922126606	-1.18994958518473	ZNF471
NDN	-1.80430004020921	4.25682373455714	-2.30611728736312	0.0358312020627781	0.2407098931226	-3.96621448991685	NDN
DNASE1L3	-1.80388515351737	1.24662594672262	-2.79270922227212	0.0136802649256849	0.157589978643927	-3.08806993099802	DNASE1L3
GAS2L1	-1.8032157111047	3.70829181451256	-3.27880284476398	0.00508665929302877	0.101797846783792	-2.16582478778112	GAS2L1
HS3ST6	-1.80263997642861	0.652783180275234	-3.7341679112701	0.00200102708651467	0.0652823494845844	-1.2860823351887	HS3ST6
RPS21	1.80125076134316	11.2055280726566	3.45065577694213	0.00357658468651967	0.0855301745540881	-1.83451636192	RPS21
C15orf48	-1.80083867132829	7.55548851197461	-1.41470838563376	0.177618925599521	0.460472569049012	-5.33363765834944	C15orf48
GIMAP6	-1.80002537926828	3.43957845372485	-2.277809286021	0.0378430871684541	0.246121434898424	-4.01518973129171	GIMAP6
NT5DC2	1.79940418057048	5.44286060388209	4.25225173515787	0.0006986260293494	0.0376262205910833	-0.288564799108224	NT5DC2
HPX	1.7993980059209	1.57494810309716	2.00251080050437	0.0636876990009326	0.30804620571064	-4.4755994007758	HPX
KCNK3	-1.79867684722518	1.00836004541552	-3.25541740630446	0.00533617620678505	0.103395939383162	-2.21077401807109	KCNK3
RNF125	-1.79833302222513	2.60683623532712	-2.82275006238531	0.0128759755492023	0.154250431246373	-3.03205058790089	RNF125
PPP1R12C	-1.79811575959913	5.867059715212	-2.49589293552112	0.0247334041270119	0.205425568724896	-3.63122248280193	PPP1R12C
PLCG2	-1.7974341192728	3.66785040695676	-2.33983339654873	0.0335660618528592	0.233134239841359	-3.90752745000779	PLCG2
TNNT1	1.79687571119085	1.7084731742916	1.41425962053597	0.177748253197661	0.460507405294874	-5.33421273136071	TNNT1
NXN	-1.79684471048005	3.09318809893536	-1.98922118263667	0.0652726473020888	0.311520408338494	-4.49702192011947	NXN
IGF1	-1.79650218935795	1.99148520872455	-1.99690770179417	0.0643516198135419	0.309604929199807	-4.48464122571139	IGF1
SLC39A8	-1.79580398382766	5.04408501583893	-2.09096237192368	0.0540021886885482	0.285008228389618	-4.33102885952747	SLC39A8
TICRR	1.7946432194007	2.19497421977046	3.27565511286757	0.00511955731186549	0.101916413841689	-2.17187731105569	TICRR
ADCYAP1	-1.79437632271466	1.30356222422687	-2.71833378974144	0.0158871646372803	0.167959702221678	-3.22601934315011	ADCYAP1
L1CAM	-1.7938923347601	2.67883902396116	-1.82182353656719	0.088523016081446	0.352973889294347	-4.75965703424582	L1CAM
CPNE7	1.79371886542532	2.11777537834502	3.00033848316875	0.00898332757170433	0.130580316987769	-2.69782998633778	CPNE7
SNORD15A	1.79334028208541	7.0561266575565	2.46121346035572	0.0264809236497307	0.211355137131691	-3.69324923167661	SNORD15A
APPL2	-1.7932442155703	5.41818438977257	-3.00156019676435	0.00896102495338929	0.130425025746865	-2.69551460339293	APPL2
SPC25	1.79290081510008	2.84280113599484	3.29783154198365	0.00489221211040349	0.100477831210043	-2.12922169108245	SPC25
APLP2	-1.79277014680387	7.43912655315825	-2.54236253399322	0.0225635552368355	0.19709964464559	-3.5475887903059	APLP2
GNAI1	-1.79214857400224	3.06373453517448	-2.18133740610907	0.0455208638081066	0.266577854638174	-4.17993704073494	GNAI1
TLCD2	-1.79027931179914	3.83962213365605	-2.48386174234559	0.0253268325108281	0.207491118731381	-3.65277953395367	TLCD2
COQ9	-1.78990416384057	5.73224264039134	-2.7734945228664	0.0142200920954949	0.160385659622741	-3.12381277569361	COQ9
EDEM3	-1.78986810497576	5.96463407071733	-2.53240711905364	0.0230125201848722	0.198281581242819	-3.56555474604194	EDEM3
ARHGEF17	-1.78880762901035	4.59331125579598	-2.24547774875331	0.0402701891416036	0.253510300987396	-4.07078212533006	ARHGEF17
F3	-1.78850936282563	3.26692702532138	-3.49272047839417	0.0032810690882772	0.0825693273554211	-1.75322613882655	F3
DPYD	-1.78847264036257	2.95251431068735	-2.25034359399181	0.0398958405120294	0.252043253507716	-4.06243943873573	DPYD
DENND5B	-1.78839784088415	2.77701987428079	-2.749855732606	0.0149126291114879	0.163796156496645	-3.16768737578909	DENND5B
ACO2	-1.78787879259547	6.94148137332273	-4.5067447914588	0.00041973800778631	0.0292268106798486	0.194893763452026	ACO2
HIST1H2AH	1.78692396074766	7.73742225402812	2.16314593417798	0.0471219554106926	0.271221584764005	-4.21061148415904	HIST1H2AH
SERPINA4	1.78560254523954	0.833943870530985	3.72481638198695	0.00203966463867223	0.0658689647073431	-1.30417606422808	SERPINA4
HMGA1	1.78544242552348	8.31547095585565	2.9543553968271	0.00986356296221566	0.135521768350675	-2.78482881792349	HMGA1
ASB5	-1.78518655037709	1.31558114358772	-2.17010124226405	0.0465037297302141	0.269576085321634	-4.19889862745639	ASB5
TLL1	-1.78433013976633	1.18400647682182	-4.53719704835795	0.000395076001715289	0.0282718781227471	0.252339717214434	TLL1
TCF4	-1.78360347142536	3.0861289858253	-2.20872996693349	0.0432049939923562	0.260609433749551	-4.13350815193466	TCF4
SNORA27	1.7830847165137	8.27303190450781	1.87820869600974	0.0799732453675045	0.339105394982188	-4.67273419158094	SNORA27
ANK2	-1.78283121276744	0.787025790974109	-3.48910088653443	0.00330550664520858	0.0825693273554211	-1.76022311620091	ANK2
S1PR1	-1.78245328883012	3.2403232829485	-2.53592843231608	0.0228527497592479	0.197952383517521	-3.55920302432853	S1PR1
DUOX2	-1.78229221086157	4.45412693835363	-1.31855902577717	0.207136206742721	0.492255082880275	-5.45364227228263	DUOX2
DISP2	-1.78072815126505	2.1509607244742	-2.96900843451538	0.00957425541846044	0.13378464006328	-2.75713756751894	DISP2
PPAP2B	-1.78062246772491	4.64458265453735	-3.24013836776568	0.00550572739128076	0.104563502381444	-2.24012023956443	PPAP2B
HEG1	-1.77987134556533	4.8456529362956	-1.76053121965852	0.0987286414147785	0.366800687041887	-4.85226060715118	HEG1
PGM1	-1.77966491345479	4.79296490272116	-3.29987136144182	0.00487181175111482	0.100321948552534	-2.12529652530334	PGM1
LRP8	1.77887673194628	2.55425441422632	3.21301536512531	0.00581998250962507	0.106852390254458	-2.29217011051694	LRP8
GBP3	-1.77870858872242	4.73346975336707	-2.14201373194555	0.0490472978490646	0.275517229315055	-4.24608177806462	GBP3
CHMP3	-1.7777499775995	6.42887932484432	-2.58482926426645	0.0207408584404407	0.190419930793015	-3.47066381761525	CHMP3
SMPD1	-1.77712570814036	4.2250112789928	-4.22154900401799	0.000743201415290873	0.0387860804908154	-0.347257346559554	SMPD1
FCRL5	-1.77700923477735	2.06836820067867	-2.10341547017543	0.0527527373809538	0.283582055554056	-4.31040608544797	FCRL5
COL9A2	-1.77679107410903	1.9792903537259	-3.11723102755994	0.00707870485631003	0.118241283948195	-2.47546446895495	COL9A2
NFIA	-1.77678578820943	6.5447276741537	-3.41926878728645	0.0038143000207981	0.0874511601855798	-1.89513212408576	NFIA
LONRF2	-1.77639369023963	0.772120542287558	-2.95811259992275	0.00978857435621697	0.13530909584896	-2.77773139065373	LONRF2
FAM176A	1.77618430374909	2.00778654128287	2.97778653474559	0.00940494568314147	0.132929442980612	-2.74053425165848	FAM176A
LOC100240734	1.77547362187009	1.76361155359049	1.90441335162309	0.0762572982293903	0.332067617105103	-4.63179242581028	LOC100240734
REEP2	-1.77412920488716	1.16303034483567	-3.04791637155597	0.00815384074525483	0.125325903080841	-2.60751888419792	REEP2
DNALI1	-1.77301964651346	2.48736353064612	-2.72641862347768	0.0156314890782351	0.167504306106646	-3.21107760028093	DNALI1
PLCD1	-1.77267926578314	3.45855628001219	-5.02200460236029	0.000152719345902823	0.0182627392794082	1.15289516454143	PLCD1
KATNAL1	-1.77220213788624	2.37756898699251	-2.65779191074514	0.0179344849099302	0.177666944581607	-3.33746409319938	KATNAL1
PCP4L1	-1.77203186084704	1.09265855157378	-2.39450446088845	0.0301775924095513	0.223399324373528	-3.81157713500607	PCP4L1
HYAL1	-1.77145401300729	1.87197211256315	-3.16044152849982	0.00648060541797673	0.113889858192015	-2.39288300083715	HYAL1
DHDDS	-1.77121369743274	6.23548620018552	-3.57431917216871	0.00277574205427371	0.0756700128273288	-1.59540972196335	DHDDS
TMEM59	-1.77051939985135	7.2890255221374	-2.48738458226721	0.0251516810115222	0.207193566074342	-3.64647161918571	TMEM59
TOM1L2	-1.76963558593233	5.01619593622016	-2.91085008447068	0.0107739258855553	0.141054059480188	-2.8668594186979	TOM1L2
SLC25A20	-1.76953524328574	4.32699192596926	-4.14772511218277	0.000862637853324847	0.0422567896152934	-0.488660591407674	SLC25A20
GOLT1A	1.76860747193162	3.0324823825332	2.71964374435854	0.0158454654711255	0.167949480447304	-3.22359931130904	GOLT1A
SYT11	-1.76845188836216	3.3251714794385	-2.35322149153639	0.0327045723104238	0.230826061369964	-3.88411941838965	SYT11
PRRT1	-1.76809784225959	1.59946714242826	-4.30842806304421	0.000624000386765537	0.0355947738469782	-0.181365315976469	PRRT1
RXRG	-1.76763426912953	0.748639428849833	-5.02922280553171	0.000150604330613808	0.0182627392794082	1.16608546036612	RXRG
ATP8B1	-1.76679095285177	5.94403496421927	-2.11805512359857	0.0513179598639336	0.281504547970608	-4.28608034957638	ATP8B1
GNG12	-1.76675371805146	6.89563618753794	-2.96418596245016	0.00966853880133663	0.134745153151356	-2.76625442433619	GNG12
DNAJB4	-1.76620913297115	2.75180103602842	-2.57358969054399	0.0212090382344271	0.193192454351397	-3.49106798673134	DNAJB4
KIF1C	-1.76562370107212	7.19312108642496	-2.60373347760005	0.0199756977894331	0.187007374944485	-3.43627475107179	KIF1C
RASSF6	-1.76550388036822	3.51400178926156	-2.09741348847915	0.0533515731881498	0.284240812371835	-4.32035363032888	RASSF6
LRCH2	-1.76514992084401	1.03831756055217	-2.68155307395543	0.0171022807837711	0.173221611065439	-3.29382012791112	LRCH2
CST1	1.76514067540765	2.32031997358409	1.41921434640184	0.176324649674665	0.459275511051119	-5.32785583257271	CST1
MAP1B	-1.76390807036843	5.0378950553488	-1.79893700063397	0.0922190340061414	0.357228212106628	-4.79446937880833	MAP1B
AVPR1A	-1.76373096021961	1.73180721919273	-2.8120644195765	0.0131566472260038	0.155334416844198	-3.0519957902179	AVPR1A
HSP90AB2P	1.76323747994076	1.68748317311463	2.13705096876889	0.0495098781174369	0.275811546033238	-4.25438602885293	HSP90AB2P
PEX11A	-1.76306472104953	2.97367670204896	-2.31463247317862	0.0352459404500029	0.238951733878594	-3.95142876311998	PEX11A
MT2A	-1.76293347543065	8.76396179980816	-1.71680870799203	0.106628324623998	0.380041207290118	-4.91707050310856	MT2A
CTNNA3	-1.76084008843017	0.830925977670829	-2.94519917614238	0.0100486745213797	0.1366735486378	-2.80211653853005	CTNNA3
HIST1H2BM	1.76033444816273	5.37228912762967	1.87008635810803	0.081157521862255	0.341170051481421	-4.68535509124029	HIST1H2BM
ABAT	-1.75907052817464	4.57393096715212	-2.48896927190819	0.0250732690278031	0.206848994966487	-3.64363297902022	ABAT
OR11H12	1.75877440678184	1.79881027666229	1.68590095314884	0.112540784400496	0.387341158406882	-4.96223715154593	OR11H12
MKI67	1.75846837602271	3.8450974451634	2.21528554351792	0.0426672531952904	0.259404545247444	-4.12235480933963	MKI67
TMEM253	-1.75781558434032	1.52834988701163	-2.97577965839886	0.00944339285473592	0.133018431947881	-2.74433109852553	TMEM253
SEPT6	-1.75739766827819	4.40638137456614	-1.95292770932377	0.0697851647569838	0.319375322817088	-4.55511256482943	SEPT6
MCM10	1.75705618584261	3.12225413786363	3.03792726431054	0.00832149792114736	0.125981775966273	-2.62650353268663	MCM10
INSR	-1.75625638578416	5.59632039139263	-3.29720086229034	0.00489853675747468	0.100477831210043	-2.13043523512648	INSR
SLC6A6	1.75457074645745	5.48940380797481	2.49385035585665	0.0248332096869969	0.205767104125765	-3.63488514086684	SLC6A6
TSPAN3	-1.75455462864879	7.6151172289026	-3.09514126097614	0.00740520216393978	0.120498776297287	-2.51760692572685	TSPAN3
CTSO	-1.75415642587758	2.83020987645457	-2.23659402735011	0.0409621228889048	0.2553981602697	-4.0859914972915	CTSO
ANKRD44	-1.7535917792114	2.91398858138476	-2.85795801576108	0.0119918460889591	0.148752433560483	-2.96619058885314	ANKRD44
MAGI3	-1.75351517987848	4.18631656304156	-4.35713920473866	0.000565901418821295	0.0350524905061374	-0.0886208027145576	MAGI3
ZNRF2P1	1.7533475684999	2.3232179475716	3.94354335294707	0.00130532174980504	0.0525781919501961	-0.881483519467611	ZNRF2P1
TMEM47	-1.75333998657703	3.12276241327003	-2.21839089015757	0.042414708900224	0.25906843858488	-4.11706592704792	TMEM47
THBS1	-1.75246071758447	6.5357729910893	-1.86248287607934	0.0822803334432063	0.342538576335182	-4.6971397109159	THBS1
ZFP106	-1.75235605158183	3.98594553636287	-2.63429912195882	0.0187956009394228	0.180797603333796	-3.38048945294092	ZFP106
SVEP1	-1.75212620845169	1.88859605224998	-2.76677440876592	0.014413728605325	0.161126722373846	-3.13629671552306	SVEP1
RILP	-1.7504745272008	3.28196177936835	-3.17095583774035	0.00634280182141657	0.112503665251573	-2.37276120096948	RILP
PLXNB2	-1.75026297365601	7.12906731085189	-2.23838722522149	0.0408215669807451	0.254908286368907	-4.08292376554595	PLXNB2
OSBPL3	1.74961934502932	4.21347208858811	2.72268356805123	0.0157491079167672	0.167846789542528	-3.21798211541115	OSBPL3
LANCL3	-1.74822471012291	1.74120520471975	-5.15651480061663	0.000117892954256377	0.0157157752907644	1.39755298571322	LANCL3
AIF1L	-1.74813514933714	1.95768976867702	-3.47663701027171	0.0033910587382246	0.0838532482755748	-1.78431397699892	AIF1L
UST	-1.74804088829181	2.43888882019552	-2.17321613235617	0.0462293060762318	0.268727400120668	-4.19364699247507	UST
LOC389906	1.74788828830808	2.92746615376381	2.78769496194283	0.0138191865540201	0.158225498411241	-3.09740412173097	LOC389906
HIST1H2AE	1.74722152544121	6.33001279639967	2.75817809233151	0.014665160083677	0.162552256317645	-3.15225324363333	HIST1H2AE
CAV2	-1.7468340456033	4.18173954143825	-2.2161354579689	0.0425979945319761	0.259404545247444	-4.12090763113235	CAV2
CTSK	-1.74571021584275	3.30418596062028	-2.27979749732238	0.0376983951721866	0.245585545376879	-4.01175903106971	CTSK
RNF112	-1.74562503171047	1.13693177826159	-4.20799540371188	0.000763792044198875	0.0394250254071179	-0.373189218636244	RNF112
FCN3	1.74425320365554	1.07861299038755	3.05397140175418	0.00805383662740922	0.124920428214298	-2.59600519583623	FCN3
PTPLAD2	-1.74347548165595	2.33522442787556	-2.65733357071884	0.0179509155052527	0.177666944581607	-3.33830471794827	PTPLAD2
GRHL1	1.74331519501301	2.05576297484237	3.19293897311156	0.00606398797799878	0.109418205234339	-2.33065821168139	GRHL1
HSD17B6	-1.74290600851765	2.01128663999976	-2.29433728845585	0.0366559156199855	0.242643152730472	-3.98662848176288	HSD17B6
TIGD1	1.74233077022773	3.10848037702752	3.69593964024149	0.00216378702729867	0.0676792458935867	-1.36005358978047	TIGD1
NRSN2	-1.74202329076608	3.82383765288403	-2.14491490142839	0.0487787327252584	0.274836808423973	-4.24122265968113	NRSN2
RIMS3	-1.7404530816472	1.53121582183738	-4.32652418900392	0.000601736409706559	0.0350797080804766	-0.146887498083052	RIMS3
ALG1L	1.7392512820492	1.59877135620436	2.84970896415655	0.0121935280418235	0.149471553111129	-2.98164054787031	ALG1L
ATP8A1	-1.73919677293028	3.98915598067693	-2.17778704049692	0.0458293241856586	0.267720344006018	-4.18593373487096	ATP8A1
RARRES1	-1.73896502553082	3.88543444979002	-1.74647156359227	0.101210950502931	0.370441202188652	-4.87321670860601	RARRES1
MYADM	-1.73828255346306	5.64196385005154	-1.82473763001653	0.0880619720554948	0.351816736738055	-4.75520473934322	MYADM
DCTN1	-1.73776362648348	6.76470322082627	-2.36173143645286	0.0321678611796859	0.229591925216482	-3.86921019148002	DCTN1
EFCAB13	-1.73700814552503	1.13575962879978	-3.15473741490094	0.00655660035038383	0.114374232520269	-2.40379490644077	EFCAB13
ASGR1	1.73430951943207	1.52364894620646	2.08162618274252	0.0549566942861933	0.287681315725897	-4.34644743018752	ASGR1
SSC5D	-1.73392884840387	1.86879934923548	-1.96925277582743	0.0677215446213457	0.315510584706896	-4.52905857053267	SSC5D
OR10A7	1.73380019526465	1.01094611464238	2.49228474880928	0.024909968995719	0.206015551925745	-3.63769173060629	OR10A7
NUDT16	-1.73288530090169	4.24002733002562	-3.11172472927791	0.00715873577696256	0.119051792516177	-2.48597415712265	NUDT16
TBC1D1	-1.73166811171893	4.83613301235888	-2.98282083619624	0.00930917467486633	0.132199098316811	-2.73100731661707	TBC1D1
SGSM3	-1.73137517047378	5.49776559141848	-2.95243585690393	0.00990209138645108	0.135629230117921	-2.7884540800971	SGSM3
GPR128	-1.73080235067975	1.89582673912683	-2.38953813576347	0.0304715197115529	0.224202722561609	-3.820332384215	GPR128
ARFIP1	-1.73057830254402	5.15333654944703	-3.48503873958395	0.00333314919809956	0.0828550719085485	-1.76807515169203	ARFIP1
RSPO3	-1.73048783370102	1.70635804213321	-2.76958421998107	0.0143324560335253	0.160598315175184	-3.13107800056313	RSPO3
CAST	-1.72892680728168	7.40372463485414	-3.69076329225828	0.00218682842737135	0.0679499385689137	-1.37007070598271	CAST
TBL1X	-1.72772286260218	3.00851093347286	-2.5061165862814	0.0242395735802855	0.203949401646437	-3.61287261380683	TBL1X
FSTL1	-1.726294864575	6.1202247898945	-1.68081761834627	0.113540012111977	0.389212871564956	-4.96961325523492	FSTL1
NTRK3	-1.72570132787096	0.992496548963509	-3.84461194074772	0.00159688101164986	0.0587300600774863	-1.07250673322339	NTRK3
ZNF575	-1.72431936102474	1.79092391710994	-4.28958242267136	0.000648082215110572	0.0363520790130745	-0.217299765578246	ZNF575
CAV1	-1.72227852728641	1.1166063317198	-3.00752631131936	0.00885289149308658	0.130053519508081	-2.68420483665261	CAV1
HTRA1	-1.72226776724094	4.70311009307964	-1.79042229430214	0.093628586255829	0.359991882200535	-4.80735025209861	HTRA1
KLRD1	-1.72216340421109	1.65472367326937	-3.09012184991112	0.0074814388501541	0.121321324255031	-2.52717549282603	KLRD1
TIMP3	-1.72208246906788	6.21832903538196	-1.60175973883186	0.130097312831433	0.409837991330904	-5.08237422896372	TIMP3
RET	-1.72029402046339	1.04415419006016	-3.43831513409297	0.00366822923056021	0.0861942619698303	-1.85835353360069	RET
BTNL9	-1.7199238307967	1.50814988177707	-4.0678570319796	0.00101402640054712	0.0461614138774364	-0.642044032663756	BTNL9
UBE2S	1.71986693204874	6.29941800234533	3.79428370357275	0.00176967570437846	0.0620595874260083	-1.16979930521452	UBE2S
HOXD8	-1.7187983091083	1.72956956107235	-4.06869041489738	0.00101231467174747	0.0461614138774364	-0.640441576763608	HOXD8
OR11H2	1.71849511509491	1.07275072610725	2.14416414393487	0.0488481006506155	0.275097784238721	-4.24248041212668	OR11H2
SCARNA18	1.71788013533193	6.9573589082829	1.47147534514125	0.161872992726837	0.444491944563285	-5.25979411473187	SCARNA18
MAP1A	-1.717281990058	2.6326089813187	-2.10059537666225	0.0530333319681357	0.284218124072863	-4.31508190295435	MAP1A
PEAK1	-1.7170324368019	3.36549805144799	-2.10682545430977	0.0524152752117488	0.283365385606888	-4.30474781639171	PEAK1
ZNF208	-1.71672491347401	2.73814337588272	-2.27492178522311	0.0380541514448671	0.24667414448807	-4.020169707467	ZNF208
SNORD15B	1.71642819672203	9.48887870772165	2.26124363182037	0.0390690268177285	0.249646292315909	-4.04372001153571	SNORD15B
SPPL2A	-1.71562698951768	5.3673199030229	-2.584767717018	0.0207433949593492	0.190419930793015	-3.47077563557923	SPPL2A
SATB1	-1.71521381330241	4.9571813143901	-2.21993394119143	0.0422897377384582	0.259022487200553	-4.11443654127574	SATB1
FABP2	-1.7150606061576	1.40502774314874	-2.76391069951536	0.0144970203079117	0.161590987912696	-3.14161395471702	FABP2
TSHZ3	-1.71454756639159	2.20106690425483	-2.55100415596777	0.022180644313723	0.196510038265025	-3.53197270281795	TSHZ3
GALNTL2	-1.71432123525569	1.71145967749279	-3.2262716932804	0.0056642285768493	0.105427198299347	-2.26673817640976	GALNTL2
SERPIND1	1.71393931931723	1.19591231312613	2.35312683514614	0.0327105893825141	0.230826061369964	-3.88428512257184	SERPIND1
BMP6	-1.71275481765242	2.00840663258773	-2.75269797059998	0.0148276619886245	0.163337720285186	-3.16241788287512	BMP6
HIST1H2BE	1.71243775427022	6.26211363032634	3.4458191141403	0.00361222689769099	0.0858392333977083	-1.8438595109153	HIST1H2BE
CAP1	-1.71241678081356	6.64795976266372	-2.28174604073041	0.0375570930097909	0.244968657701059	-4.00839543757148	CAP1
SNPH	-1.71239779694112	1.70475217537633	-2.80949186902411	0.0132251025560702	0.155475194455058	-3.05679447280423	SNPH
CEP70	-1.71127394288453	2.02416026824966	-4.70256605364196	0.00028483947479253	0.0241308850124685	0.562595550324658	CEP70
ZNF132	-1.71102674236178	1.28000188175886	-3.46236391547001	0.00349175480015073	0.0844788709596378	-1.81189598522641	ZNF132
TAF13	-1.71059144163436	4.32312305143315	-3.02234902867192	0.00858975604756841	0.127834061764335	-2.65608585308412	TAF13
RFC3	1.71056492397075	3.91117848514013	2.91176272985759	0.0107540097923413	0.140890952147651	-2.86514154426312	RFC3
WBP5	-1.71035550462314	3.88966763154319	-2.58528738814942	0.020721987338409	0.190419930793015	-3.46983147657024	WBP5
FAM177B	-1.71024402498132	0.816739251419291	-3.25926617212391	0.00529429046866206	0.10321954131472	-2.20337899974934	FAM177B
PDGFA	-1.70927346341909	6.20353645811815	-2.81457773329483	0.0130901011874447	0.154948741624816	-3.04730644114537	PDGFA
LRFN5	-1.70903829024689	0.985191905314363	-2.94587583441621	0.0100348787952179	0.136584243659407	-2.8008393683802	LRFN5
RHOU	-1.70864269889464	4.75709695173055	-3.341098073857	0.00447717757986797	0.0961170186792638	-2.04590988157974	RHOU
GNAQ	-1.70826560321636	5.34462891570694	-3.04154252161638	0.00826043126708688	0.125881574645095	-2.6196340183657	GNAQ
KLF15	-1.70823570478216	1.0767638757439	-4.59557240112992	0.000351871276541062	0.0259670006109912	0.362194987275936	KLF15
NAT8	-1.70820789383251	1.05833107606321	-2.94767343487406	0.00999831934368456	0.136479948728966	-2.79744613156902	NAT8
TUBA1A	-1.70809641758854	7.71154824101502	-2.11631101316634	0.051486986355898	0.281504547970608	-4.28898303326051	TUBA1A
KIF5A	-1.70801344978917	1.33118238970395	-3.10218105249191	0.00729956898613604	0.120052379236287	-2.50418223104266	KIF5A
NPY1R	-1.70705655026269	1.45669636053293	-3.69786951385167	0.00215525933775654	0.0675243107941899	-1.35631899997353	NPY1R
SOX4	1.70563882432436	4.37362726357897	3.12610361458929	0.00695160198291915	0.117558838424167	-2.45852300355969	SOX4
SNTB1	1.70439272638863	4.54801910931424	3.25029884191626	0.0053923913024558	0.103846133013247	-2.22060712845415	SNTB1
TLN1	-1.70427210891097	6.87726555980336	-2.25097688858271	0.0398473584579687	0.251939858095028	-4.06135300196717	TLN1
DAZAP2	-1.70325918065781	8.07326661258923	-2.58576837604876	0.0207021921487852	0.190419930793015	-3.46895753898339	DAZAP2
O3FAR1	-1.7031340080183	2.27652977861919	-2.04803386111285	0.0585205750643859	0.296320210162524	-4.40161843315799	O3FAR1
HIST1H1B	1.70213739683346	7.32581469249258	1.55302587166398	0.141301270441596	0.420554054977794	-5.14999829328955	HIST1H1B
FYCO1	-1.70209116483983	5.56702432261514	-2.25123671050357	0.0398274836438513	0.251939858095028	-4.06090722754449	FYCO1
LAX1	-1.70028519924659	2.44919247730768	-2.09836492569182	0.0532562301434239	0.284240812371835	-4.31877773719281	LAX1
CMA1	-1.6999604625142	0.945347962341087	-3.81920709202876	0.00168186204735071	0.0606369041957053	-1.12161046520595	CMA1
FRRS1L	-1.69929411229007	0.906125356685255	-3.02934430347002	0.00846826075830201	0.126656533823019	-2.64280592557583	FRRS1L
TRPA1	-1.69857125350924	0.874319815401908	-3.28559570289537	0.00501637914209688	0.101489002188142	-2.15276101978831	TRPA1
C1R	-1.69845137339412	5.65129466075358	-1.43897063028892	0.170741142960548	0.454059920159159	-5.30234246182675	C1R
C21orf33	-1.69831413610902	5.64584641360256	-2.7385752938958	0.0152545294973312	0.165530483207111	-3.18858528951413	C21orf33
FAM198A	-1.69816732054706	1.43670008984649	-2.46742856934065	0.0261593321572761	0.210622682085434	-3.68215814325574	FAM198A
SGSM1	-1.69803081249619	1.08812904205784	-4.27937540291217	0.000661519381702345	0.0368655579915065	-0.236774250628293	SGSM1
TUSC3	-1.69801481168632	2.58312066468686	-2.2908368856914	0.0369043892304655	0.242878016016431	-3.99268526938222	TUSC3
LTK	-1.69757860670694	2.66398199867773	-2.03705251430778	0.0597307204297264	0.29900179394764	-4.41954827851126	LTK
CNRIP1	-1.69756271648488	2.89881649058135	-2.31804124133159	0.0350141780235521	0.238116577113372	-3.94550292437195	CNRIP1
CSE1L	1.69718826851662	5.65375240775362	6.14801393833487	1.88208450646254e-05	0.00697415323337669	3.11973966177327	CSE1L
AMT	-1.69626717000523	3.33293798502474	-3.07604886912844	0.00769933638779461	0.122520952972508	-2.5539880004195	AMT
ZFP91	-1.69579754965028	5.69411505483423	-2.60950306462473	0.0197476211794414	0.18606808399764	-3.42576179160683	ZFP91
CALM1	-1.69574980676521	7.78449545604543	-2.79165849150284	0.0137092628792228	0.157635663003212	-3.09002628812428	CALM1
KHDRBS2	-1.69573845899977	0.964655448387256	-4.91148072374876	0.000189222232498649	0.0195343520019916	0.950084685921419	KHDRBS2
CHP1	-1.6957274171733	6.40358525660389	-2.69879750203717	0.0165217951075033	0.170998881917436	-3.26206817359731	CHP1
APOL3	-1.69570564480353	3.93196551719391	-1.97534684939418	0.0669654843037312	0.314235451928984	-4.51930092711167	APOL3
MVP	-1.69557575607366	7.31282224532618	-2.19182815473102	0.0446206377818063	0.264397220311801	-4.16218950996834	MVP
ATP11A	1.69548477923159	4.89057313472693	3.68645858559259	0.00220617804266181	0.0679920319444812	-1.37840116872716	ATP11A
SDC2	-1.69521877522073	6.06014209412679	-2.5519278285569	0.02214008622044	0.196510038265025	-3.5303024055551	SDC2
ABCA1	-1.69468127369968	4.76914665024546	-1.93194786299606	0.0725206162730482	0.324076539578675	-4.58841097802921	ABCA1
DDX60	-1.69395361541599	3.67377703681853	-2.31196191073804	0.0354285185433387	0.239646012202796	-3.95606855843632	DDX60
DPYSL3	-1.69382971980677	4.76185280252509	-1.52490173082024	0.148131698807837	0.427403478769834	-5.18834695387571	DPYSL3
GPC4	-1.69360818253831	3.66603306856786	-2.37514403400398	0.0313387883430281	0.227275389395964	-3.84566447935126	GPC4
MAN1C1	-1.69273219974734	2.22502503126098	-2.21236907289666	0.0429057114290104	0.259789864330639	-4.12731873529449	MAN1C1
ZEB2	-1.69262805586746	4.68475770991184	-1.91218241532608	0.0751858065447015	0.330460101158104	-4.61958925558289	ZEB2
TMEM150C	-1.69261693443557	1.34131052853183	-4.37807287083663	0.000542661210945507	0.0346349851256166	-0.0488263453308244	TMEM150C
PLCL2	-1.69212802556675	1.52695888739991	-3.10431125783888	0.00726789898373206	0.120052379236287	-2.50011892697216	PLCL2
HIST1H2BJ	1.69194350964306	1.96937250016004	3.42682524754743	0.00375566482867532	0.086608904516311	-1.88054226936543	HIST1H2BJ
LOC100128252	-1.69173969038096	2.57461616727186	-2.14928684529941	0.0483765836235071	0.273930953036668	-4.23389383951706	LOC100128252
CALM2	-1.69158814206505	8.24368156760396	-2.89731838336271	0.0110734862591193	0.143287878361152	-2.89231487035405	CALM2
PTPRH	-1.69084918108348	3.84617775443475	-1.95524378715917	0.0694889714999807	0.318637293586805	-4.5514238148191	PTPRH
FUCA1	-1.6904989891322	4.78766230354148	-1.84871480875286	0.0843488276247929	0.345965708095438	-4.71840427843234	FUCA1
IL6ST	-1.69037330287677	5.11507538211928	-2.42896764777797	0.0282106583343033	0.217001529825593	-3.75061268955263	IL6ST
LUZP1	-1.68986273619044	4.74694639725574	-2.68982688467771	0.0168213488188925	0.172139181579889	-3.278593708422	LUZP1
BCHE	-1.68968725461048	0.968076166631673	-2.49173176159707	0.0249371351232359	0.206015551925745	-3.63868288190681	BCHE
LINC00638	1.68942040823176	2.38145431019096	2.6247337516865	0.0191575024251838	0.182257839867619	-3.39797104997016	LINC00638
LOC645249	1.68940851510033	1.99543345825433	3.5111411903435	0.00315947773021375	0.0812152158169794	-1.71761195907359	LOC645249
PDE4B	-1.68934975017614	3.65000502190939	-2.06452058471585	0.0567458141175053	0.292189130637206	-4.3746014879774	PDE4B
RGL1	-1.6885232972614	2.89694266113249	-2.60164110131253	0.0200590348758148	0.187416066703211	-3.44008534666877	RGL1
PKP1	1.68807577882352	1.38003408788955	2.45058853981812	0.0270394191282256	0.212852684776702	-3.71218397951453	PKP1
C16orf5	-1.68778256764508	3.77798081872364	-2.63967159682357	0.0185952313854443	0.179931850944931	-3.37066137351428	C16orf5
GPX2	1.68762224146845	7.82077563616986	1.22608642271818	0.239105958965983	0.522949506607709	-5.56276555416172	GPX2
SGCB	-1.68755892794102	4.21254776707281	-2.46391867912737	0.0263404866391411	0.211126208564554	-3.68842303297687	SGCB
TMEM25	-1.68717978567638	1.94982290319554	-2.99704587020367	0.00904370672374481	0.131022781767628	-2.70406913616452	TMEM25
TNC	-1.68672624569229	4.43608821780749	-1.64878395183332	0.120015552738796	0.397927554410209	-5.01574958455675	TNC
C15orf52	-1.68650373687259	3.59140165224986	-2.28532385754622	0.0372989324893006	0.244496202032271	-4.00221592942319	C15orf52
ZNF676	-1.68633414842832	1.16719093547524	-3.22738787587781	0.00565130437963987	0.105427198299347	-2.26459615790888	ZNF676
DYNC1I1	-1.68606123422846	1.0671804520682	-2.56637446872164	0.0215149080136949	0.194638064544657	-3.50414964441742	DYNC1I1
CKMT2	1.68485896672581	1.92763727454018	1.57507265606311	0.136135047043523	0.415688267132089	-5.1195880336687	CKMT2
KIF5C	-1.68441305324545	1.2034211861647	-3.13198269698305	0.00686862671602799	0.117008201910911	-2.44729293003532	KIF5C
NR1H4	-1.68405341879125	1.40136808716504	-2.56228973382368	0.021689938780929	0.19537830284673	-3.51154966649753	NR1H4
SH3RF1	-1.68354326338878	3.90387808287466	-3.17028009623912	0.00635157041947766	0.112503665251573	-2.37405471360507	SH3RF1
OAT	-1.68299886352234	5.29173138053865	-2.38049926725276	0.0310134366936724	0.225822815925131	-3.83624744703642	OAT
RASAL1	-1.68292750412656	1.50193530472293	-2.04413824800528	0.0589472821913325	0.297389358071519	-4.40798503287553	RASAL1
TPSB2	-1.68241125311301	2.24361103576571	-2.09539833296878	0.0535540295901852	0.284430744575112	-4.32369014798844	TPSB2
HOXD13	-1.68172670452444	1.80509810941712	-1.524787906579	0.148159898670021	0.427403478769834	-5.18850113575947	HOXD13
CENPA	1.68106428570928	2.66865312804771	2.69912762289869	0.0165108703981587	0.170998881917436	-3.2614596997305	CENPA
ZNF727	-1.68079150348623	2.44976702396087	-1.88219395122086	0.0793978524223988	0.337986531762947	-4.66652963382712	ZNF727
PTPRZ1	-1.68048639981844	0.643008219633098	-3.80486450459732	0.0017318435812323	0.0614999792042116	-1.14933979569669	PTPRZ1
CDC14A	-1.68033671398243	2.91783345740282	-2.96335897371003	0.00968479833666531	0.134830663357613	-2.76781751175574	CDC14A
PLIN1	-1.6798126300794	1.62412083073972	-1.8945939735295	0.0776311835586229	0.33530139912883	-4.64717382209717	PLIN1
VEGFA	1.67968163164253	7.02604733031168	2.67633733448367	0.0172817003650711	0.173823449168127	-3.30341102671551	VEGFA
CORO6	-1.67967667322837	0.8894724920637	-3.63838026208994	0.00243436787746621	0.0708629860417435	-1.47144594288074	CORO6
ENC1	1.67791212319613	5.61087441657714	2.69742608094725	0.0165672544784018	0.170998881917436	-3.26459570645381	ENC1
ANO10	-1.6773157191398	3.98976846755067	-3.6003694535396	0.00263147173917541	0.0739788156197944	-1.54500415330841	ANO10
CMPK1	-1.67669725977515	6.45614981295096	-2.73949187982874	0.0152264673774847	0.165530483207111	-3.18688819820495	CMPK1
FLJ13224	1.67667191658662	1.55407475062431	3.3161212507661	0.00471228968491889	0.0988790167848551	-2.09401787029224	FLJ13224
TOP2A	1.67539841148497	4.25355997899127	2.36620623858642	0.0318889856651547	0.229091677725899	-3.86136109462493	TOP2A
DSTN	-1.67525342674606	9.04293576534963	-2.43279000517247	0.028000150043706	0.216410828905868	-3.74382894148437	DSTN
EEF1A2	-1.67481855691555	1.24986420625714	-2.65853674168172	0.0179078150975038	0.177666944581607	-3.33609792446897	EEF1A2
AHSG	1.67471674580397	0.615570218482725	1.80330955765804	0.0915025096602651	0.356606008209127	-4.78783969263545	AHSG
BPNT1	-1.67444273027285	3.33690750746973	-2.54405804399034	0.0224879317213017	0.197026403028135	-3.54452640690115	BPNT1
GOLPH3L	-1.67428864278392	4.26975726553957	-3.08139033279243	0.00761590527719508	0.122035354110915	-2.5438138195953	GOLPH3L
NEK11	-1.67222020833874	3.13893626288511	-3.2010084142408	0.00596471797287732	0.108680942229837	-2.31519256335752	NEK11
LITAF	-1.67155520536669	5.75319046709468	-2.78382265905252	0.0139274070041163	0.158645413098871	-3.10460927909331	LITAF
LINC00244	1.67105179530027	1.92705123603749	2.33977207932838	0.0335700561947194	0.233134239841359	-3.9076345234124	LINC00244
SDK2	-1.67060114996346	2.05795270304808	-3.77830425926711	0.00182839959809413	0.0626898824087013	-1.20070236845471	SDK2
FAM8A1	-1.67059854104773	3.44030828504501	-3.19781519183954	0.00600380689048817	0.108852130302402	-2.32131327087811	FAM8A1
FCGR1A	1.67016777065244	2.39899935812966	2.29622509097586	0.0365225635291672	0.242269757792495	-3.9833602418211	FCGR1A
PAH	1.67000424988717	0.994788648100568	2.42750875461381	0.0282913990208214	0.217266206520055	-3.75320071804871	PAH
PLEKHO1	-1.66997592558492	3.12887728270748	-1.9380521018758	0.0717149004061713	0.322734134938873	-4.57874413673573	PLEKHO1
C10orf99	-1.66904704305319	6.57287132651592	-1.06607999779891	0.303281747598647	0.578455201982194	-5.7361111113968	C10orf99
NACC2	-1.66899465316074	5.1223737843035	-2.59714998928159	0.0202390402196079	0.188382569819604	-3.44826087128074	NACC2
C15orf38	-1.66825880310135	5.19818626881904	-2.96077941604737	0.00973568781278454	0.135071324452317	-2.7726924970562	C15orf38
RAD54L	1.66808483916038	2.62020207476508	3.89171427643258	0.00145063727370324	0.0556905906823979	-0.981515525594704	RAD54L
ABHD4	-1.66729103710437	3.95494917379587	-2.41594056626053	0.0289394298871622	0.219921041604291	-3.77369967966877	ABHD4
CATSPERB	-1.66677405309192	0.99843951059613	-3.68816965556266	0.00219846623315205	0.0679920319444812	-1.37508989606918	CATSPERB
CGN	-1.66651653815213	4.81896206531754	-1.47158546694396	0.161843611795429	0.444475870626436	-5.25964877036694	CGN
RECK	-1.66618472952112	1.80216787142515	-2.59026356555857	0.0205180666122971	0.189548809016878	-3.46078716962971	RECK
DDX58	-1.66616630957428	3.9152383818478	-2.02890817121664	0.0606429482175566	0.300936847314441	-4.43281187668683	DDX58
MDFIC	-1.66604809631676	3.41549494575505	-1.85622708626036	0.0832145142495716	0.344149648819775	-4.70681362774899	MDFIC
RPS2	1.6650177229494	11.648603443765	3.65160018275639	0.00236935367494193	0.0702697482370532	-1.44586156964263	RPS2
GJB3	1.66432984054671	2.374511691342	2.24710581229138	0.0401445721121388	0.252803752114175	-4.06799169666696	GJB3
HMGCS2	-1.6632702456512	6.72933946296349	-1.13545405390354	0.274039619663974	0.554715149972334	-5.66343345054319	HMGCS2
SLC22A23	-1.66316761134936	4.17727619217405	-2.63521556514928	0.0187612752327937	0.180790558953	-3.37881344282923	SLC22A23
DLGAP5	1.66229231056276	3.92815855797785	2.24007822163418	0.040689434380232	0.254453755151057	-4.08002980276716	DLGAP5
PTPN21	-1.66201428447932	2.67032049943279	-2.86131134210227	0.0119107936606938	0.148523754345328	-2.95990671204466	PTPN21
CEP55	1.66140091427858	3.01060018688607	2.85680637113044	0.0120198061270893	0.148934450611149	-2.96834824354805	CEP55
RGS1	-1.66136905288221	5.10679169085025	-1.56866398913239	0.13761997562811	0.41757214529657	-5.12845910826719	RGS1
LOC339240	1.66116906479519	1.38950677780465	1.72736222510874	0.104672531968958	0.377043073350844	-4.90152438260773	LOC339240
CEACAM1	-1.65969929336219	6.6810410186969	-1.20832838364503	0.245664621160623	0.528111726011814	-5.58298892946505	CEACAM1
C1orf210	-1.65952847187073	4.97488913527095	-1.45841651628183	0.165388720955851	0.448364104112017	-5.27697277686869	C1orf210
OCEL1	-1.65866392535569	3.30581915694211	-3.66733664938341	0.00229423678401773	0.0692375739994616	-1.41540690956903	OCEL1
HIST1H2BG	1.65787871411123	6.13956445485421	4.38040902751902	0.000540128921171651	0.0346349851256166	-0.0443877539070234	HIST1H2BG
MSRA	-1.65637553307115	3.43069299039684	-5.03452575498996	0.000149069796452427	0.0182627392794082	1.17577152126798	MSRA
TCEAL3	-1.65626908433973	3.44365967679974	-2.2276833673956	0.0416672861325215	0.257231649759857	-4.10121805637873	TCEAL3
LOC389791	1.65607449196576	1.27466251129993	2.56020731829604	0.0217796944548832	0.195561781198504	-3.51532058953264	LOC389791
NR5A2	-1.65594622089312	3.59986147792161	-1.64951813656343	0.119863639172069	0.397675571630097	-5.01469891549128	NR5A2
TRAK2	-1.65575315041355	5.63123808820356	-3.03644515706987	0.00834666095182776	0.126047257155819	-2.62931928642471	TRAK2
CREBRF	-1.65541167320665	4.36810521185353	-2.69672860439582	0.0165904205325242	0.170998881917436	-3.26588100282681	CREBRF
RNF11	-1.65496237566672	5.89385831849702	-3.44595899524193	0.00361119111911453	0.0858392333977083	-1.84358930947822	RNF11
DMC1	-1.65465089233931	2.88136333097891	-1.88229934435413	0.0793826861688474	0.337986531762947	-4.66636544206448	DMC1
RAMP3	-1.65427408153101	2.49668641566116	-3.08597381257244	0.00754502462119625	0.121436104966593	-2.53508084180165	RAMP3
TNKS1BP1	-1.6536179342589	5.26023069716011	-2.17684999132815	0.0459110590868542	0.267949251859391	-4.18751563316785	TNKS1BP1
GPER	-1.65352701787087	2.21244541717063	-2.29167537396004	0.0368447262691129	0.242878016016431	-3.99123480868781	GPER
KIAA1737	-1.65148767143222	5.3245619046484	-3.58356067057546	0.00272367388707366	0.0753255329510855	-1.57752889813172	KIAA1737
SH2B1	-1.65048151316031	5.40493474936266	-3.34981290558542	0.00439792343792262	0.0950533341400107	-2.02911577811552	SH2B1
KLK6	1.64991662680574	1.4020220814572	1.72635552882075	0.104857731073575	0.377328048655614	-4.90301001651817	KLK6
TUBB2A	-1.64988080372261	5.06976820950375	-3.25763116827933	0.00531204401069603	0.103300441263253	-2.20652062902285	TUBB2A
UNC93A	1.64893368308866	1.33279945484212	2.55268548997995	0.022106870626333	0.196510038265025	-3.52893214498538	UNC93A
VPS4B	-1.64835046881956	4.10600734386788	-2.4490063793492	0.0271235365134132	0.212975000752868	-3.71500075369483	VPS4B
GDF15	1.64775007877406	6.13918302939534	3.10174440047748	0.00730607754139958	0.120052379236287	-2.50501507143131	GDF15
KCTD15	-1.64728252745782	3.78532369271337	-1.98555566218832	0.065716067240413	0.311767254142287	-4.50291649312161	KCTD15
SOX6	-1.64703226897294	1.55284459281629	-4.92275594606047	0.000185117592695102	0.0193217765811927	0.970846140567927	SOX6
NEFM	-1.64688918395918	0.753042928375586	-4.71137568421491	0.000279941181062867	0.0240393126938168	0.579039361801377	NEFM
CSRP2	-1.64676887387621	3.47757136465247	-2.68810241464849	0.0168795319145711	0.172214678650046	-3.28176850721354	CSRP2
CNTNAP1	-1.64629079186534	2.16726718409011	-2.32641431210007	0.0344509596598807	0.236242297602347	-3.93093052995533	CNTNAP1
PDE8A	-1.64601511847215	6.78943638546623	-2.85094037139414	0.0121632125701996	0.149379426013063	-2.9793349372206	PDE8A
DBF4	1.64576914170723	4.0544776969324	3.25230713877682	0.0053702652412687	0.1037372708978	-2.21674928629036	DBF4
STIM1	-1.64570821169157	4.09630080538528	-3.04811102849448	0.00815060687634422	0.125325903080841	-2.60714881118202	STIM1
NUDT6	-1.64386880279785	3.03397901611122	-3.94042966053085	0.00131361987087087	0.0525781919501961	-0.887490069866141	NUDT6
PTGFR	-1.64335047609509	1.15945649217519	-3.1643997680116	0.00642838328824735	0.113182681343494	-2.38530911938864	PTGFR
ARHGAP6	-1.64322253377708	2.45820914874207	-2.53732005016645	0.0227899016142729	0.197679899585328	-3.5566919301254	ARHGAP6
GGH	1.64258316116525	6.5298500983282	1.5603627968801	0.139563852440517	0.419819030909986	-5.13991183245503	GGH
ZNF793	-1.64233896187532	1.75985388903296	-3.0063510776867	0.00887409023440311	0.130141455476413	-2.68643305831997	ZNF793
KLHL5	-1.64194045120531	3.93921052883694	-1.8691513626202	0.0812948506699688	0.341445602235894	-4.68680580956688	KLHL5
LDLRAD4	-1.64156435074076	3.07747691705865	-2.8532725762851	0.0121059983147341	0.149188858553135	-2.97496754941842	LDLRAD4
BIRC5	1.64132903298333	5.10911954715991	2.08669485620237	0.054436581236151	0.286138877339365	-4.33808113568831	BIRC5
FAM162A	-1.64116057133113	5.87954490514276	-4.22984046695219	0.000730884988370245	0.038569494972879	-0.331400090418562	FAM162A
C7orf41	-1.6409692529532	4.00061284605037	-2.67932679793428	0.0171786428093482	0.173436186181576	-3.29791462072453	C7orf41
CXCL6	1.6406607242661	2.55563984380095	2.54920689890333	0.0222597650797773	0.196510038265025	-3.53522208794593	CXCL6
GATA2	-1.64057569334117	1.83731411984268	-3.03877067719734	0.00830721190708069	0.125981775966273	-2.62490106942487	GATA2
HSPB2	-1.64055280993882	2.45440206285476	-2.2925729386899	0.0367809599512357	0.242705517079547	-3.98968188529514	HSPB2
PTPRC	-1.64049815751146	2.33103876128405	-1.81474297803958	0.0896521857203937	0.354670203844103	-4.77045657699898	PTPRC
FAM73B	-1.64031273916401	4.1032162398713	-3.09108040767344	0.00746682035179943	0.121188290452057	-2.52534839691466	FAM73B
ZP3	1.64012554692684	2.65924148521844	2.69659072714553	0.016595003705646	0.170998881917436	-3.26613506800049	ZP3
TFR2	1.63975716835254	1.50997696185225	2.21341763042077	0.0428198361444255	0.259716682800805	-4.12553442239427	TFR2
TRIP13	1.63945859744696	3.55202359701966	3.06667440857919	0.00784794453850526	0.123040139602856	-2.57183615193933	TRIP13
SNORA56	1.63945707486893	2.20928282853308	2.98525883246495	0.00926313965288314	0.132174648279659	-2.72639239149701	SNORA56
SLC20A2	-1.63893212531044	4.79154777337895	-2.51118607101566	0.0239982063987879	0.203124603622716	-3.60376305235765	SLC20A2
SMOX	1.6387135344399	3.17249375404936	3.17404877218811	0.00630281978456492	0.112121347806027	-2.36684013095624	SMOX
DGKQ	-1.63738253205355	4.51258566770404	-2.62417253620016	0.0191789427089152	0.182257839867619	-3.39899605396048	DGKQ
DACH1	1.63736272582297	5.22549432398518	2.02610882928432	0.0609594209526119	0.3014094395438	-4.43736403693108	DACH1
HPGDS	-1.63678452302918	1.72669414974656	-2.91329554344098	0.0107206411558734	0.140642635685442	-2.86225603506495	HPGDS
FRRS1	-1.63677681444193	3.34439484764116	-1.94624990300024	0.0706455619913751	0.320748848147334	-4.56573396563572	FRRS1
NACA	-1.63670850237781	0.95288690635324	-1.92901935903886	0.0729100482206614	0.324709248228367	-4.59304231214262	NACA
SCRG1	-1.63642315363055	1.01619477441474	-2.48127450428563	0.0254562064186179	0.208009797431025	-3.65740996449529	SCRG1
CLIP4	-1.63510508937254	3.10111748360999	-2.09897277991042	0.0531953994697484	0.284238560071267	-4.31777073369491	CLIP4
NNAT	-1.63505976631887	1.27153297022931	-2.12394136169709	0.0507512786898537	0.2802669269245	-4.2762748637925	NNAT
UAP1	-1.63502150613916	5.57049877928537	-4.04856875015198	0.00105447643063944	0.0465447867468233	-0.679143088508278	UAP1
PRKACA	-1.63501074193045	4.30185276381322	-2.40247266322882	0.0297115998987511	0.221687024205058	-3.79751384079299	PRKACA
ZMIZ1	-1.63442082836459	5.63968830664173	-2.75800333740738	0.0146703153197959	0.162552256317645	-3.15257747418607	ZMIZ1
MAF	-1.63292586464427	2.23921701222583	-2.65798695038442	0.017927497518264	0.177666944581607	-3.33710636367257	MAF
SOX1	1.63278951902547	1.51307855980219	2.1967759869277	0.0442018215533504	0.263260029251544	-4.15380452712474	SOX1
GGT1	-1.63192920661777	3.07801759891666	-2.491683075684	0.0249395282264545	0.206015551925745	-3.63877014044202	GGT1
HSD11B1	1.63190935083662	2.03887648133667	2.54611817685408	0.0223963715542261	0.196887971801973	-3.54080444071568	HSD11B1
EXOC6B	-1.63183824235577	3.62577851288806	-3.33055774144905	0.00457493650787024	0.0970030308716998	-2.06621613289375	EXOC6B
CHMP6	-1.63071879062168	4.12138350668598	-3.13459987421863	0.00683200433915775	0.116805634366849	-2.44229253708832	CHMP6
TMEM129	-1.63034855106332	4.43193318270695	-3.64622555354662	0.00239557213821784	0.0707142950550177	-1.45626306070688	TMEM129
BRCA2	1.62868544650927	2.67446198993248	3.13562020855743	0.00681777905629094	0.116675516150493	-2.44034289393378	BRCA2
SNORA21	1.62826698228592	8.55854881360705	2.00324553688421	0.0636011025260784	0.307932349800787	-4.47441269022193	SNORA21
DAB2IP	-1.62786464255256	5.67955548046829	-2.85584500067062	0.0120431953064437	0.148934450611149	-2.97014923912223	DAB2IP
NT5E	-1.62777266923523	4.91333647869926	-1.80133158046306	0.0918260250136242	0.356853758183404	-4.79083996353214	NT5E
SH3BGR	-1.62757908300307	0.773938452330242	-2.63505259495376	0.0187673749245327	0.180790558953	-3.37911150039144	SH3BGR
GJA1	-1.62675564387692	4.7157767421595	-2.54952099961222	0.0222459179494049	0.196510038265025	-3.53465426404238	GJA1
SNORA39	1.62668035458744	2.73425480189734	2.04965130592382	0.0583442393709228	0.295910686759411	-4.39897310603865	SNORA39
PTGFRN	-1.6266752489655	5.10055919027625	-1.95857541666355	0.0690648979962187	0.317816601273757	-4.54611320768524	PTGFRN
OR4M2	1.62659395574191	1.39304388940072	1.82655049595616	0.0877762327052933	0.35175128723739	-4.75243272251203	OR4M2
GIMAP7	-1.62602687515323	2.89308979366113	-2.06544275044422	0.0566480164110432	0.291875004248467	-4.37308687503137	GIMAP7
C1QC	-1.62568372205554	6.72856240569202	-1.83348931196417	0.0866901526091097	0.350246014348011	-4.74180695291614	C1QC
PFKFB2	-1.62496590684679	4.76618514213938	-2.32671199614888	0.034431093528664	0.236191800633087	-3.93041201265033	PFKFB2
C11orf92	-1.62490324792013	2.61081945542004	-2.72292088799846	0.0157416091683117	0.167846789542528	-3.21754349852248	C11orf92
CCDC107	-1.6243669156074	5.01072397172354	-4.61157595243489	0.000340895851196987	0.0257830803760272	0.39224919665089	CCDC107
TCEAL2	-1.62434082284894	2.02345799837432	-1.99000738656625	0.0651778944936334	0.311478901969822	-4.49575681524539	TCEAL2
RABGAP1	-1.62381445756288	4.86564631783225	-2.66449378488539	0.0176958857614275	0.176108373503314	-3.32516701247736	RABGAP1
MADCAM1	-1.62363184720859	0.932648027418466	-3.99133455850769	0.00118442310515859	0.0503966696005766	-0.789343775358491	MADCAM1
BSG	-1.62296935486568	9.48975885568357	-2.76387618834018	0.0144980269167912	0.161590987912696	-3.14167802414497	BSG
CDHR2	-1.62226158673428	4.02375658021425	-1.66879240512651	0.115934496351404	0.392066099593601	-4.98700273696182	CDHR2
PIP5K1B	-1.62186229362887	4.37570830292042	-2.91834495105715	0.0106114327516806	0.139893001312518	-2.85274799845495	PIP5K1B
ANKRD13A	-1.62154314191815	5.39050402488788	-3.1478291296008	0.00664981925067221	0.114739906599016	-2.41700619333664	ANKRD13A
CALCOCO1	-1.62152946679203	6.16464359485986	-2.14918450876398	0.0483859617977641	0.273930953036668	-4.23406547606238	CALCOCO1
FHL1	-1.62117507411058	0.913936759912481	-3.46462707359915	0.00347559098003209	0.0844788709596378	-1.80752298468413	FHL1
SPG20	-1.62035066809711	2.65096847401454	-2.00494910597947	0.0634007309285128	0.307356071003711	-4.47166023112132	SPG20
CBY1	-1.62025935228051	4.64399649809297	-3.56388239165494	0.00283574725999783	0.0765344286155943	-1.6156018727169	CBY1
HCFC2	-1.62010081365985	2.85718631047073	-2.81839708026879	0.0129896014206386	0.15472859397144	-3.04017809953107	HCFC2
NGFRAP1	-1.6200569115285	3.79897675159932	-3.43711009735769	0.00367730297550468	0.0862498504135164	-1.86068088144436	NGFRAP1
CAMK2N1	-1.61977173727167	7.74021533490957	-2.52849940388119	0.0231910726169088	0.198875202995351	-3.57259960886841	CAMK2N1
IL11RA	-1.61911070340971	1.98903986639005	-2.98888064396025	0.00919516377444719	0.131995592089417	-2.71953510656756	IL11RA
SCARNA9	1.61844186001061	7.74452353392845	3.2452201182389	0.00544874994428671	0.10429360075731	-2.23036175959244	SCARNA9
ATP8B2	-1.61827161401533	3.54461303832042	-2.34142009645353	0.0334628561728945	0.232847248183544	-3.90475629203635	ATP8B2
CDK20	-1.61821960276933	2.23029117920471	-4.57829408505903	0.00036412889460569	0.0264899992256319	0.329716315106784	CDK20
C14orf142	-1.61766227211934	4.74152921542999	-2.08564680787285	0.0545437525767076	0.2862523619576	-4.33981191821963	C14orf142
PTGDS	-1.61705772010192	3.49276900307888	-1.51540503301489	0.150500084787289	0.429818231564847	-5.20118222339248	PTGDS
PRF1	-1.61647521949445	2.06038417818865	-2.38154980389022	0.0309499880382019	0.225822815925131	-3.83439904569911	PRF1
MTSS1	-1.6163363296559	4.02882328378095	-3.05469434954688	0.00804197752240876	0.124838980569718	-2.59463021097871	MTSS1
CLIC6	-1.61606771168313	1.57492814035673	-2.53372875627901	0.022952429533141	0.198281581242819	-3.56317117005679	CLIC6
DLC1	-1.61604610191628	4.10955793954007	-1.92590560978599	0.0733261809729338	0.325395585380175	-4.59796209186724	DLC1
ATP1A3	-1.61495692987019	1.48559874262068	-2.83626754083034	0.0125292635260746	0.152122652014525	-3.00679039379638	ATP1A3
GIPC1	-1.61453929426754	6.98306096843134	-2.87113259779884	0.0116764695463996	0.146767706367652	-2.94149156125061	GIPC1
KIF2C	1.61416730117331	2.95348391566275	2.79061767487491	0.0137380461147135	0.157678716402896	-3.0919639818072	KIF2C
STX19	-1.6139381811771	1.87021167502132	-2.3442198987672	0.0332814738668519	0.23226952504343	-3.89986444631447	STX19
ATG16L2	-1.61391284243754	2.94262911973687	-2.9727122785375	0.00950245502920169	0.133234000346962	-2.75013325117074	ATG16L2
GPR32	1.61387813298617	1.18351474590289	1.55280654755336	0.14135348822402	0.420554054977794	-5.15029928928746	GPR32
SHH	1.6137876216405	1.78263092500875	2.52688424789124	0.0232652588933397	0.198971150300124	-3.57551023941331	SHH
FJX1	1.61328474776947	2.36329882167999	4.28929477324748	0.000648457052054102	0.0363520790130745	-0.217848472081155	FJX1
MAP2K6	-1.61318442867235	3.94375131667243	-3.12383940612354	0.00698382168166707	0.117634317884328	-2.4628470943194	MAP2K6
CYP2B6	1.61274043466917	4.24893136737745	1.60287135377814	0.129850863320529	0.409539651060339	-5.08081466640137	CYP2B6
DOLPP1	-1.61259167854493	4.45479940733797	-2.81850563919016	0.0129867558769727	0.15472859397144	-3.03997544914211	DOLPP1
CACFD1	-1.61251055267059	4.46999443547849	-3.08811542349041	0.00751212933326772	0.121406570455224	-2.53099958899832	CACFD1
GFI1	-1.61211550480666	2.20789003509424	-2.41205837722407	0.029160039104188	0.220210675563559	-3.78056990180596	GFI1
JUND	-1.61187417273131	6.93181228704323	-3.4437604670678	0.00362750497581044	0.0859859774190851	-1.84783601633159	JUND
RND2	-1.61135470341935	1.11473321551677	-2.62067166643529	0.0193132095189917	0.18316523806867	-3.40538835856306	RND2
ABI3	-1.61132261008837	3.93116065785708	-1.89432090801784	0.0776697052290467	0.335391101985634	-4.64760088298188	ABI3
DSC2	-1.60975059860829	6.26109887150167	-1.54900776600813	0.142260516963443	0.420767702445845	-5.15550785507306	DSC2
DOC2B	-1.60934826060292	1.48109975497394	-3.01461303915824	0.00872611271061206	0.128993522166575	-2.67076471300245	DOC2B
GPA33	-1.60907277809556	7.73606150462766	-1.21581725291707	0.242881936896696	0.525992887742141	-5.57448965390794	GPA33
CDKN1C	-1.60821985367249	3.74983952080445	-2.51674457755315	0.0237361934523185	0.201538951326382	-3.59376672006413	CDKN1C
GJB4	1.60762057570321	1.19500534093549	2.99002509482836	0.0091737861840358	0.131795565466771	-2.71736791315872	GJB4
PPP1R9A	-1.60751468627262	2.75786438200875	-2.01189856562978	0.0625892841141359	0.305302544664151	-4.4604184508121	PPP1R9A
NCALD	-1.60736881518718	2.4007207132424	-2.25725587343313	0.0393696389500537	0.250275144544748	-4.05057341210743	NCALD
GIMAP8	-1.60633187251128	2.60165255698616	-2.03423546980017	0.060044823100789	0.299929508247538	-4.42413932066616	GIMAP8
WNK2	-1.6061453253642	4.59447547073561	-1.75546135175601	0.099617515318099	0.36843658954376	-4.8598298135309	WNK2
NPTX2	-1.60582277368105	1.75681165765809	-2.54705847850915	0.0223546996346793	0.196887971801973	-3.53910526437439	NPTX2
PDK2	-1.60575730834756	6.0148608169504	-4.59684500794269	0.000350985378896634	0.0259670006109912	0.364585904500736	PDK2
IMPDH1	1.60555184113014	5.23064061193967	3.59490672025863	0.00266108763203257	0.0744177397291062	-1.55557476953168	IMPDH1
ARF3	-1.60508216593574	7.51536550535626	-3.09626923681865	0.00738817579953733	0.120433696836022	-2.51545626957903	ARF3
SYP	-1.60364587092102	1.63615154636872	-4.16324106947352	0.000836007803034912	0.041562787934041	-0.458909859154046	SYP
MET	1.60320277378741	4.85828000722921	3.21737526568331	0.00576829318070943	0.106253483922407	-2.2838073361629	MET
EFEMP1	-1.60286455480883	4.61752591669854	-1.39764433289362	0.18259115784532	0.465339217433355	-5.35540717082005	EFEMP1
EMILIN1	-1.60243374320706	2.8703033559375	-1.71561792579903	0.10685099393484	0.380400450810238	-4.91882068291121	EMILIN1
OR4C46	1.60198716504402	1.15256692440925	1.96237287165174	0.068584388032568	0.317650467936081	-4.54005373684857	OR4C46
C15orf59	-1.60180835744754	1.39521503894287	-2.81178538138494	0.0131640557048526	0.155334416844198	-3.05251634976959	C15orf59
RAB3A	-1.60118273484027	2.31918948748189	-2.85339974259973	0.0121028861941271	0.149188858553135	-2.97472938554139	RAB3A
APOBR	-1.60105360688171	4.54956542202805	-2.04163935088316	0.0592224955377506	0.297957759174217	-4.41206550011175	APOBR
SLC7A5P2	1.60086821550194	2.34464365499581	3.10980606816729	0.00718683178318937	0.119308985982437	-2.4896354897092	SLC7A5P2
FZD10	1.59931849900161	2.26890934504694	1.30816709781562	0.210549699154516	0.495911347266814	-5.46621898008923	FZD10
PTK2B	-1.59871871105612	5.41437351490103	-2.46557284105558	0.0262549628837977	0.210762593080561	-3.68547091834169	PTK2B
OLFML1	-1.59833313177365	2.36571577906229	-2.139018427309	0.0493260106746134	0.275679201653494	-4.25109503622565	OLFML1
LAG3	-1.59831112758628	1.56238319751391	-2.96423060335654	0.00966766187249023	0.134745153151356	-2.76617004601674	LAG3
DPY19L2	-1.59826060018838	1.16986371244418	-3.74190841510921	0.00196960467273863	0.0648356034296739	-1.27110651106053	DPY19L2
NR3C1	-1.59789242365677	3.84717266990802	-2.15297801311594	0.0480394450979579	0.273203423680226	-4.22770032227416	NR3C1
GYPC	-1.59784211670898	4.12223126027755	-2.35434000248992	0.0326335503239085	0.230826061369964	-3.88216114854746	GYPC
CXCL11	1.59774876192849	1.74023575044218	1.84543440188829	0.0848484613271652	0.346839493169837	-4.72345656053205	CXCL11
SLC9A3R1	-1.59755877428289	6.912182718813	-2.04325967406636	0.059043909414045	0.297455343106704	-4.40941997307553	SLC9A3R1
DNER	-1.59750883409945	0.705710501313685	-3.36669736881343	0.00424833051542622	0.0934335973194787	-1.99656654361444	DNER
NEO1	-1.5969718728152	6.41824648633377	-2.58144484308254	0.020880781741354	0.191255902830219	-3.47681117476225	NEO1
FAM3D	-1.59669765936582	6.01650005684131	-1.31836518358837	0.20719947168452	0.492255082880275	-5.45387758252789	FAM3D
PTPN22	-1.59642544160168	4.15432298051193	-1.82816278568819	0.0875228001995662	0.351281228249459	-4.74996596708944	PTPN22
SIAE	-1.59604995798669	5.56156666815085	-1.83186786256655	0.0869428701146266	0.350367897228141	-4.74429219699894	SIAE
HIST1H2BN	1.59590725393433	6.98556100601962	2.522817150932	0.0234530719656449	0.199769792177205	-3.58283636275261	HIST1H2BN
OR4K15	1.59538029442296	1.33302755469992	1.91684795759982	0.0745488715805006	0.328921818486757	-4.61224678775889	OR4K15
SPOCD1	1.59530063133705	1.3666995438214	3.75506278968302	0.0019173421035421	0.0642241613831867	-1.24565820551332	SPOCD1
HIST1H2BL	1.59497155335481	2.78184657530444	2.12860102151423	0.0503067828359592	0.278463446040709	-4.26850267543258	HIST1H2BL
ANKRD35	-1.59479457329807	1.14208256177937	-2.71832768901887	0.0158873590869224	0.167959702221678	-3.22603061288919	ANKRD35
FAM13C	-1.59452598745059	1.43972033622806	-2.80149063052869	0.0134402367398836	0.156502597169897	-3.07171175557895	FAM13C
GOLGA7B	1.5943627268967	1.49759363750064	5.24472644891948	9.96106189773839e-05	0.0141492016069228	1.55665980293999	GOLGA7B
ABCA6	-1.59416036757694	1.91910838168297	-2.07530459234151	0.0556117671295372	0.289107733795051	-4.35686659002406	ABCA6
IL7	-1.59414133590663	3.21387854869745	-2.35067603589879	0.0328667444550821	0.231168479614822	-3.88857444610775	IL7
ELN	-1.59392760874585	4.64601256983191	-1.65539104048919	0.118654412856938	0.396440388293306	-5.00628294272498	ELN
PSAT1	1.5936693634844	3.84479011501264	2.30481071492925	0.0359218084015328	0.240881598252182	-3.96848103687072	PSAT1
ZNF543	-1.59347101606547	2.33797480738309	-2.97213081534438	0.00951369185200357	0.133234000346962	-2.75123297959278	ZNF543
HSPG2	-1.59341718245447	5.96713641134871	-1.8325375587667	0.0868384126044952	0.350367897228141	-4.74326589849112	HSPG2
GOLGA6L1	1.59319984454386	1.61723707398676	1.42990145809248	0.173285896481019	0.457031572849282	-5.31408731866716	GOLGA6L1
RNF122	-1.59310446771986	3.27218043717718	-2.07033133828547	0.0561321467981221	0.290429932305965	-4.36505153661405	RNF122
COX7A1	-1.59283482085761	2.08167697470597	-2.9944173195914	0.00909219443043013	0.131222106325199	-2.7090489207546	COX7A1
ANKRD50	-1.59223078255609	4.20758696900224	-2.54929275591692	0.0222559792540136	0.196510038265025	-3.53506688019272	ANKRD50
CMAHP	-1.59214661372012	2.52435515804218	-1.78613051502529	0.0943462539526774	0.361014170209864	-4.81382810270842	CMAHP
TMEM140	-1.59214091233524	3.37698194366388	-1.85190446380587	0.083865533059148	0.345107307896629	-4.71348649192569	TMEM140
ELMSAN1	-1.59202392850859	4.58667170564111	-2.21713737253762	0.0425164839921249	0.259404545247444	-4.11920129182832	ELMSAN1
ASPA	-1.59053893831777	0.990430307966176	-5.20203444234562	0.000108061341816664	0.0151221842192624	1.47979132284866	ASPA
FBN1	-1.59013341314364	4.1641929923862	-1.47721160189098	0.160348431564345	0.442690925597182	-5.25221244572667	FBN1
GRHL3	1.58952840877225	1.34826151669291	1.97897821116505	0.0665186074949059	0.313931934247755	-4.5134783397015	GRHL3
C22orf13	-1.5891183822113	6.15686771388352	-3.77932034952393	0.00182460758625386	0.0626736118536508	-1.19873717338642	C22orf13
RASL12	-1.58906500074536	2.32215292074519	-2.46777445799862	0.0261415442570677	0.210603861025383	-3.68154056711183	RASL12
EVX1	1.58866044436647	1.22822591298747	2.39570626448413	0.0301068689362159	0.223225654608709	-3.80945729652115	EVX1
CSRNP3	-1.58837042215997	1.10334436570103	-4.11884848749031	0.000914521704226835	0.0439471879840153	-0.544071393318555	CSRNP3
TET2	-1.58802236400954	3.55545264253311	-2.8167137393002	0.0130338028486639	0.15492604386885	-3.04332017351884	TET2
SAR1B	-1.58780866342884	4.53954472090879	-3.8134979580352	0.00170158039472723	0.0609985897859334	-1.1326476618456	SAR1B
MARCH3	-1.58780087308176	3.02973728045272	-2.64046674758152	0.0185657510795041	0.179931850944931	-3.36920620331749	MARCH3
ADIPOQ	-1.58757956474867	1.41970900160421	-1.43235294860761	0.172594959648313	0.456049518397417	-5.3109180523773	ADIPOQ
CYP2E1	1.58729018565016	1.24657656760273	1.66666087313974	0.116363465277739	0.392453321859673	-4.99007634198718	CYP2E1
SNORA67	1.58674861441437	6.67132907960728	2.15962724833313	0.0474376076150657	0.271719457046008	-4.21652980467211	SNORA67
HOXB8	1.58640176544709	3.52219499570112	1.49047438589925	0.156869271261362	0.438839329331163	-5.23459993430869	HOXB8
KIAA1586	-1.58538274403675	3.24523082411468	-2.50961044671007	0.0240729778950388	0.203392977814434	-3.60659510535735	KIAA1586
FAM50B	-1.58534309608141	2.28928293421483	-2.64557803375311	0.0183773214710241	0.179330763032328	-3.35984877515959	FAM50B
ITGA5	-1.58431495462306	5.6899541806104	-1.82685248167857	0.0877287146126024	0.351734056973957	-4.75197079613509	ITGA5
OR2T27	1.58425477020819	1.27314828121442	1.87301019480269	0.0807294169448123	0.340383749309841	-4.68081569595129	OR2T27
XKR4	-1.58424118718628	0.597200243529583	-4.32952446727407	0.000598124323327568	0.0350797080804766	-0.141173829979932	XKR4
MRFAP1	-1.58423304472698	7.61465445787228	-2.37276776322037	0.0314841866320716	0.227543708436533	-3.84984018081104	MRFAP1
OMA1	-1.58331318123628	4.36355510015344	-2.72502128028693	0.0156753922360176	0.167689416830603	-3.21366102601401	OMA1
MYRIP	-1.58166194040259	2.19790135603707	-3.37458478507079	0.00418019891151087	0.0922573806498403	-1.98135642043187	MYRIP
CYP2B7P1	-1.58020588128661	0.795099362948347	-4.27359492820496	0.000669254995069416	0.0370545407191236	-0.247806785828352	CYP2B7P1
ECHDC1	-1.58011843917023	1.39526187847503	-3.05787889415445	0.00798994323221055	0.124542910513962	-2.58857273832316	ECHDC1
HIST1H2AG	1.57995849694138	8.59549320709118	1.89471290900846	0.0776144105520957	0.33530139912883	-4.64698780142324	HIST1H2AG
FN3K	-1.5797960342877	4.38784603902271	-3.4889741478178	0.00330636561215815	0.0825693273554211	-1.76046810625227	FN3K
GPR34	-1.57896110470082	2.96306001061034	-1.96450708923666	0.0683156658016348	0.316871976018778	-4.53664528099759	GPR34
GUCY1A3	-1.5783992479456	3.50945412303935	-1.54297803067987	0.143710337645703	0.422199318372903	-5.16375661682806	GUCY1A3
FGF9	-1.57736966032064	1.37457695920005	-2.33854339330205	0.0336501899887615	0.23344156000474	-3.90977981981682	FGF9
MOB3A	-1.57691948767144	4.35580756319385	-2.47516933641439	0.0257639927988086	0.209365489597783	-3.66832902382484	MOB3A
CCDC85C	-1.57644081491383	4.50183574183198	-2.43080252466338	0.0281094196346839	0.216712150331225	-3.7473567759577	CCDC85C
CEP85L	-1.57596104329105	1.70722869914517	-2.73362132602333	0.0154070691802478	0.166325914830424	-3.19775478292915	CEP85L
NDRG4	-1.5754845699072	1.5626262047375	-2.58439234739807	0.0207588713423611	0.190469449927093	-3.47145758014385	NDRG4
MRFAP1L1	-1.5750097632481	5.42019929588155	-2.35353023152762	0.0326849537269511	0.230826061369964	-3.88357892219788	MRFAP1L1
TTK	1.57491287484102	3.386054959421	2.36022713173668	0.0322621271396118	0.229825077647642	-3.87184739746239	TTK
LGI1	-1.57402824891601	0.646085588299207	-3.56960488041174	0.00280268692539252	0.0762944688681778	-1.6045307010175	LGI1
ARHGAP9	-1.57395032889229	3.6126356620509	-2.4527715244423	0.0269237651512852	0.212643717072776	-3.70829633991175	ARHGAP9
SERTAD1	-1.57381181904728	4.49607219178785	-3.17496114381847	0.00629107337530728	0.112017868243454	-2.36509333184429	SERTAD1
LGR4	-1.57346564587382	5.36113752706987	-3.59386372835616	0.0026667801078025	0.0744177397291062	-1.55759297043303	LGR4
SRI	-1.5732533498026	7.51507735491962	-2.16938353251272	0.0465671740909306	0.269778305098394	-4.20010813551639	SRI
RUNDC3B	-1.57307625168194	0.844260194234663	-4.33718167239259	0.00058900578988552	0.0350797080804766	-0.126595047652689	RUNDC3B
FEM1C	-1.57303663328442	3.39583529043615	-3.09944668159843	0.00734042086772968	0.120209276664515	-2.50939724405126	FEM1C
TANC2	-1.57294734148029	2.74770650553138	-2.06216120255456	0.0569967366445424	0.293001999643182	-4.37847500220485	TANC2
CDC20	1.57227000908533	3.73437857941682	2.51412827096695	0.0238591769766788	0.202310400109253	-3.59847288816898	CDC20
SMARCA1	-1.57201408910496	2.71879065057253	-2.05500852456715	0.0577636558045955	0.294885974725067	-4.39020329514534	SMARCA1
LRRK2	-1.57145433285823	2.02950668456377	-2.38359520969249	0.0308268046501328	0.225328957882506	-3.83079919344893	LRRK2
FOXA1	-1.57130363285628	3.41285105937813	-1.36672598490225	0.191889651320837	0.475495709962388	-5.39433741197557	FOXA1
CDK11B	-1.57124398540841	4.82801033879531	-2.18202408910734	0.0454614266996831	0.266577854638174	-4.17877664830415	CDK11B
PRKAB2	-1.57102388928713	3.97621124728639	-3.24638066531736	0.00543582001607348	0.10429360075731	-2.22813288561532	PRKAB2
CLDN9	1.57079717887123	1.65434716995053	2.64575059204809	0.0183709922971626	0.179330763032328	-3.35953276093863	CLDN9
MXD4	-1.57041379995875	5.71136609861308	-2.64222168934129	0.0185008456285571	0.179892769172857	-3.36599404404744	MXD4
FLJ22184	1.5702301544106	1.94189703380534	2.7163337697527	0.0159510352423274	0.168167469861492	-3.22971352259174	FLJ22184
MFN2	-1.57007128939063	5.84958098100257	-3.60382269294103	0.0026129212640475	0.0736765798811722	-1.53832185547234	MFN2
RORC	-1.56947969242627	2.74623209931237	-1.89652307526147	0.0773595309637067	0.334565685968871	-4.64415575573609	RORC
ERBB2	-1.56835291315081	5.56855138356021	-2.38739681887358	0.030599085141556	0.224583495141521	-3.82410499054527	ERBB2
ARV1	-1.56774482050862	3.56794354590147	-3.00169821632541	0.00895850880190481	0.130425025746865	-2.69525301727477	ARV1
ABHD8	-1.56747256719168	2.39424382000507	-2.45878035875558	0.0266078421621602	0.211567709778261	-3.69758816421481	ABHD8
BIRC7	1.56740653515388	1.19113353457057	2.13775698377375	0.0494438252626151	0.275787643006001	-4.25320524712025	BIRC7
ZAK	1.56642513287969	3.48107472056186	3.17503429717911	0.00629013249487813	0.112017868243454	-2.36495327133535	ZAK
CYCS	-1.56614515372842	7.6803806154138	-2.90450857790131	0.0109133122463849	0.142189168937037	-2.87879246421399	CYCS
LINC00667	-1.56597723288508	2.00859785782256	-2.86787591964541	0.0117536672553985	0.147248197472804	-2.94759971751052	LINC00667
APOD	-1.56586550524508	4.05066198939255	-1.41571954880393	0.177327806069776	0.459997865735991	-5.33234139158396	APOD
RHOC	-1.56584884336834	8.54324356859926	-2.54167116570002	0.0225944615826312	0.19709964464559	-3.54883730463318	RHOC
CARTPT	-1.56577222941432	0.73774986582102	-2.0102080285053	0.0627858027281692	0.305787415607263	-4.46315514111489	CARTPT
CMAS	-1.56563746070739	5.79154353746935	-2.92055892746615	0.0105638929076514	0.139561583784161	-2.84857784385422	CMAS
COL21A1	-1.56481750692857	0.841585888111515	-3.19870183720398	0.00599292789073928	0.108852130302402	-2.31961385405028	COL21A1
HHIP	-1.56442948027474	1.92075670582304	-2.02580860339967	0.0609934515867005	0.3014094395438	-4.43785204460077	HHIP
PLIN2	1.56392822213657	6.8864303886194	3.24223484692228	0.00548214999857651	0.104563502381444	-2.23609461283433	PLIN2
SLC25A30	-1.56324986558039	3.9637065442954	-2.48489780491582	0.0252752004187513	0.207400919241561	-3.65092474544244	SLC25A30
SMAP2	-1.56324611114979	4.47954380842806	-2.17816763901794	0.0457961647264091	0.267692185647067	-4.185291123026	SMAP2
KCNQ1	1.56291883496777	5.79964584319981	2.40316766174902	0.0296712799056836	0.221687024205058	-3.79628629111245	KCNQ1
MUC13	-1.56283167152673	7.77620621718338	-1.23580268735061	0.235575464973158	0.519970742719128	-5.55159912972339	MUC13
SAMD9	-1.56270522428809	2.29548354068405	-1.90199640726832	0.0765934252784037	0.33295052700405	-4.63558279880577	SAMD9
ALAD	-1.56255665950516	5.56175250850016	-2.92507473405255	0.0104675719857827	0.139180276771523	-2.84006973639919	ALAD
PPM1A	-1.56126708213311	4.81917794667774	-2.9841034402923	0.00928492821091575	0.132199098316811	-2.7285795545154	PPM1A
TRAK1	-1.5611020811285	4.77206329884855	-3.46240044182417	0.00349149332720303	0.0844788709596378	-1.81182540829896	TRAK1
PTPRF	-1.56106135788624	6.89982988180249	-2.94457408395559	0.0100614354280031	0.136748660507795	-2.80329631977154	PTPRF
OR8K3	1.56065238803614	1.07692354196829	2.10959178170451	0.0521429729317599	0.282849253864324	-4.30015406023239	OR8K3
KRT6B	1.56037115717818	1.11902560559861	1.943645093992	0.0709837673730991	0.321432748692283	-4.56987133703042	KRT6B
LAMB2	-1.55964164225052	5.3445600695295	-1.62695462782926	0.124608825932487	0.403244052883952	-5.04684268537627	LAMB2
DDIT4	1.55933146135712	7.18990913879593	2.57211322919572	0.0212712875939595	0.193293489766755	-3.49374597732892	DDIT4
PRRT2	-1.55862247460147	1.17208114491125	-3.45239936974346	0.00356382227165197	0.0853908464223411	-1.83114800078199	PRRT2
SLC40A1	-1.55861903679514	6.87533712676884	-1.87878520193897	0.0798897788499514	0.339087329146996	-4.67183713227391	SLC40A1
ARHGAP11A	1.55861845748501	3.37881199090099	3.02930498354239	0.00846893892777408	0.126656533823019	-2.64288058831418	ARHGAP11A
ITIH3	1.55833071896588	1.28309317400178	2.02405482092666	0.0611925896113458	0.301789593167688	-4.44070196485433	ITIH3
HSPA6	1.55803231746211	3.56868998660979	2.6243672214374	0.0191715024765946	0.182257839867619	-3.39864048927133	HSPA6
AUNIP	1.55793424608234	1.6316838281121	4.79508530297858	0.000237503813495395	0.0218392411107522	0.734841784320911	AUNIP
CCL5	-1.55792586513844	4.30551509355124	-1.43790645172789	0.171038138518137	0.454086170119205	-5.30372348506764	CCL5
SHISA9	-1.55728548165508	0.852287192340427	-3.04955459606674	0.00812666401649502	0.125325903080841	-2.60440422258387	SHISA9
HOXA5	-1.556996354609	3.65511153653269	-1.64349415694704	0.121115006847376	0.398485668645182	-5.0233102251041	HOXA5
VPS37B	-1.55586965783041	5.66492041275634	-2.56803400642902	0.0214441842303014	0.19435037588696	-3.50114196500242	VPS37B
FRYL	-1.55551910727389	4.7798843088539	-2.56751858776878	0.0214661257101664	0.19435037588696	-3.50207616397348	FRYL
KRT7	1.55529815670827	1.20103304162057	2.56743012285808	0.0214698938426893	0.19435037588696	-3.50223650029505	KRT7
HGD	-1.55484152563135	2.88503323062791	-1.80359641285772	0.0914556758960129	0.356606008209127	-4.78740440783588	HGD
A1BG	1.55387705031044	0.72641448974759	1.94769639786105	0.0704583801216627	0.320360942781818	-4.56343502596316	A1BG
KRTAP3-1	1.55359026856958	1.09048130666885	2.42983696214692	0.0281626511662375	0.216944535961656	-3.74907025215967	KRTAP3-1
OBSCN	-1.55331515552661	1.47480279334109	-3.11350836575668	0.00713271428921602	0.11879759381377	-2.48257013911063	OBSCN
ITGAL	-1.55301866518961	4.04360850624023	-1.85269259876142	0.0837464965076705	0.344767664419898	-4.71227055148519	ITGAL
LOC389023	-1.55269780305513	0.776958068002705	-3.55530857606098	0.00288601442776417	0.0771236382275283	-1.63218852035576	LOC389023
NLRP1	-1.55212535290759	2.22257460239414	-1.95018817260712	0.0701369858881147	0.319713431059756	-4.55947248649263	NLRP1
CA11	-1.55210231385304	2.50910739962021	-2.26373709848002	0.0388821521869586	0.249172869442341	-4.03943183581686	CA11
HPD	1.55205424984866	1.48754766896391	2.47676571701731	0.025683172348895	0.209321178608854	-3.665474922998	HPD
CDC42BPA	-1.55182274304439	3.72163285126308	-2.68584886721877	0.0169558589933742	0.172405860119927	-3.28591637793562	CDC42BPA
FLT3LG	-1.55175434822949	2.31170891761226	-2.8078637596865	0.0132686053061087	0.155695957418016	-3.05983082643823	FLT3LG
ICAM3	-1.55127814092993	2.17770106208513	-2.26116468908978	0.0390749569329951	0.249646292315909	-4.04385573831318	ICAM3
KCNJ2	-1.5511921596476	2.1543281336321	-2.69108698838872	0.0167789558654288	0.172073326076567	-3.27627341338462	KCNJ2
CCNB2	1.550255217209	4.66060173989983	2.17179278647182	0.0463545168598778	0.269371831694136	-4.19604718928547	CCNB2
TBC1D9	-1.55024289658007	3.96147463959224	-2.38603883171019	0.0306802464830716	0.22482979695818	-3.82649677159841	TBC1D9
GAK	-1.55007546421353	6.1107452862557	-3.50114399384812	0.00322489616723556	0.082330727555965	-1.73694139477913	GAK
FAXC	-1.5500498777924	1.13957334727416	-2.27422295422944	0.0381053985040893	0.246790260040883	-4.02137451796846	FAXC
HBP1	-1.54925587145242	5.69026753140075	-2.33964796854969	0.0335781424205133	0.233134239841359	-3.90785124445031	HBP1
NEK7	-1.54907517222256	5.29753141097471	-2.44479319607372	0.0273487495320405	0.214194743080554	-3.72249805869384	NEK7
CCDC159	-1.54906774540281	3.33534481594835	-3.40309026112356	0.00394293199110876	0.0888900610692443	-1.92636130250195	CCDC159
SLC35A1	-1.54880558199292	4.39768463619333	-2.33844656084965	0.0336565129656577	0.23344156000474	-3.90994886899498	SLC35A1
PBX3	-1.54879141151376	3.239065047613	-2.06015738955846	0.0572106420262755	0.293462788259679	-4.38176288611273	PBX3
BMX	-1.54843018644572	0.700584770284942	-5.48927307495395	6.2762625063878e-05	0.0123923554030541	1.99196531282482	BMX
MEIS3P1	-1.54814338100404	2.78761848547302	-3.03678891069943	0.00834081808492331	0.126047257155819	-2.62866623669971	MEIS3P1
TMEM127	-1.54812374488209	6.4656764563658	-3.23804520591957	0.00552936787601359	0.104563502381444	-2.24413915799299	TMEM127
NMNAT2	-1.54804032927837	1.21404568970355	-2.19526010708376	0.0443297455501366	0.263602749189679	-4.15637444402245	NMNAT2
KIAA1161	-1.54773656822851	4.10502861761038	-2.86231891657631	0.0118865444142455	0.148420751535972	-2.95801822377671	KIAA1161
TCP11L1	-1.54724344846265	3.17989869933006	-2.96094439849805	0.00973242520750472	0.135071324452317	-2.77238073279433	TCP11L1
CLSTN1	-1.54683861356607	7.59348681363684	-2.7065114293655	0.0162683346823803	0.169684837232882	-3.2478438975755	CLSTN1
IMPA1	-1.54655616412849	4.6156981947184	-2.19921102570094	0.0439970485001224	0.26280316551399	-4.14967450855548	IMPA1
FBXL22	-1.54645936797672	0.653534852097006	-2.48062138056883	0.025488965011301	0.208187430606787	-3.65857857514661	FBXL22
CCNB1	1.54566455027264	3.99539649726121	2.6923224647948	0.0167374916592947	0.171969974524496	-3.27399813208197	CCNB1
C1QTNF3	-1.54551668846519	2.87870823810173	-2.13952604143322	0.0492786744577371	0.275517229315055	-4.25024569210944	C1QTNF3
SNORA75	1.54511329360223	7.4383014101087	1.46798669917445	0.162806076519042	0.44524209577269	-5.26439445074708	SNORA75
TWSG1	-1.54480752112775	4.89640652086674	-2.21650548198448	0.0425678743756246	0.259404545247444	-4.12027749463588	TWSG1
PRKAG2-AS1	-1.54420282141472	1.8324611054557	-3.439690617766	0.00365789939622042	0.0861942619698303	-1.85569692665054	PRKAG2-AS1
GINS1	1.54393890894301	3.32278068330858	2.10268276736619	0.0528255083920004	0.283622027513347	-4.31162124987116	GINS1
GRIN2B	1.54360342056798	1.64175478873672	2.90745278757423	0.0108483805610068	0.141636216695606	-2.87325301855009	GRIN2B
WASF2	-1.54251186795735	5.20081294695356	-2.33057376809603	0.0341743506512039	0.235331860651867	-3.92368275910622	WASF2
GSG2	1.54217039954512	2.61115030652852	3.82273983444256	0.0016697764107922	0.0603766551803463	-1.11478118931563	GSG2
HEXIM1	-1.54176933197449	5.71199854342289	-2.23880082720522	0.0407892116316792	0.254908286368907	-4.08221602535644	HEXIM1
ZFPM1	1.54120501520127	3.8257629707587	3.59713660560104	0.00264895820296644	0.0743597598372095	-1.55125988176095	ZFPM1
NBEA	-1.54098475557908	1.7842020873778	-2.09480376077606	0.0536138992702587	0.284430744575112	-4.32467426546667	NBEA
WNT5B	-1.54097984637936	0.953771144125561	-4.05739985790212	0.00103575673915177	0.0463452684918758	-0.662154770064896	WNT5B
C2orf40	-1.54094380683409	0.872561374175314	-3.48978014891684	0.0033009067760948	0.0825693273554211	-1.7589100723026	C2orf40
EXD3	-1.54058347718806	1.89737578967085	-2.98402217443725	0.00928646262686246	0.132199098316811	-2.72873338431206	EXD3
GHITM	-1.54023187712867	7.65812594382604	-3.20211569836723	0.0059512224446409	0.10862849702817	-2.31306993800701	GHITM
CHMP2B	-1.53988983215164	7.16321531667727	-2.81589397894242	0.0130553812110528	0.15492604386885	-3.04485012837691	CHMP2B
OR56A5	1.53979610383019	1.29048156896295	1.77724223035627	0.0958480104071726	0.363078240773128	-4.82721232061101	OR56A5
MST1	1.53903882291235	3.43842280940505	2.3191368947653	0.0349399891886836	0.237937576098073	-3.94359739830549	MST1
SGSM2	-1.53896709702404	3.77992908682241	-2.30450400335763	0.0359431089577707	0.240881598252182	-3.96901301351759	SGSM2
NPR1	-1.5389664858274	1.78193525341107	-2.51136175436758	0.0239898830690067	0.203124603622716	-3.60344723437478	NPR1
SULT1A1	-1.53827395664003	2.44250798037373	-2.43068882662852	0.0281156828531565	0.216712150331225	-3.74755855762957	SULT1A1
ATAD2	1.53792254932905	5.0373219861222	2.3483853095578	0.033013335471852	0.23142714344951	-3.89258184915362	ATAD2
NIPAL1	-1.53682325803172	3.66887689385502	-1.5880931543022	0.133160074216226	0.413096752052577	-5.10148631336592	NIPAL1
OR10J3	1.53671763169503	1.07958101714477	1.93730652009005	0.0718128769269172	0.323071951896685	-4.57992581391859	OR10J3
NR0B2	1.5364304934854	2.27109585918287	1.9934770197453	0.0647612274361784	0.310779124922116	-4.49017035555408	NR0B2
KLHL35	1.53618679171848	2.00009787701653	3.14953140717194	0.00662672811024734	0.114739906599016	-2.41375121614604	KLHL35
SIK1	-1.53615566519325	4.80741997998253	-1.45681743564426	0.165823551739713	0.44888071922434	-5.27906854150704	SIK1
RPS7	1.53546355888178	2.5988339995934	2.70317934633879	0.0163773539847458	0.170271923773161	-3.25398972531537	RPS7
LTC4S	-1.53531054380235	1.92858256474803	-2.74031014544142	0.0152014576894379	0.165530483207111	-3.1853730067387	LTC4S
VIPR1	-1.53426956741543	4.0352134735557	-1.46713674210315	0.163034084818912	0.445672106844001	-5.26551403269411	VIPR1
BCL2L11	-1.53392144126573	3.96654503972989	-2.835244449589	0.0125551837061341	0.152339454448481	-3.00870337997479	BCL2L11
BTBD10	-1.53370364594019	3.96137886278365	-3.33419188628369	0.00454099289701229	0.0966172939006322	-2.05921556987209	BTBD10
LOC643955	1.53369470086279	0.747646192718088	1.92129483845681	0.0739463125612309	0.327088208126147	-4.60523862392066	LOC643955
AR	-1.53207307674107	1.07017384592379	-2.93610809294512	0.0102358352883432	0.137477595446334	-2.8192691192824	AR
ETNK1	-1.53188996336389	5.40031234248128	-2.11597299012086	0.0515198044024613	0.281548205024964	-4.28954545363172	ETNK1
MICALL1	-1.53069004630109	4.13236114133017	-2.59682258667561	0.0202522231263823	0.188382569819604	-3.4488566752283	MICALL1
LYST	-1.53060422219558	2.82757242901977	-2.44440517152163	0.0273695802348326	0.214194743080554	-3.72318828179871	LYST
TACC2	-1.53045116256319	4.66001907227176	-1.86097548577181	0.0825045723468797	0.342792254404498	-4.69947254419389	TACC2
ARSA	-1.5302883365114	3.46544912574377	-2.3193599767547	0.034924901989757	0.237937576098073	-3.94320937168563	ARSA
TMEM229B	-1.52994028459596	3.26420631591186	-2.4160266816259	0.0289345542744471	0.219921041604291	-3.77354723141244	TMEM229B
CDC42BPG	-1.52971509974591	4.3299148846694	-1.43729053193456	0.171210226815904	0.454230942122335	-5.30452243734274	CDC42BPG
FAM212B	-1.52952052375164	1.47220948986738	-3.43052434251979	0.00372729051526226	0.086522555983159	-1.87339930540838	FAM212B
MCL1	-1.52910839169005	7.14334475088839	-2.26635560141963	0.0386868069524355	0.248595631614085	-4.03492624923572	MCL1
TNFSF12	-1.52866460244462	4.43844173772699	-1.96012546827882	0.0688683957929231	0.317744556720824	-4.54364065723816	TNFSF12
HLX	-1.52797617120836	3.27836227348345	-1.76246704784567	0.0983910874199557	0.366289150604212	-4.84936675063907	HLX
CPEB1	-1.52793748587342	0.769955265938847	-4.51232564154374	0.000415102958205144	0.0290449077274503	0.205428589909379	CPEB1
GFOD1	-1.52758254619329	3.09472968694429	-2.76984106041858	0.0143250492617088	0.160598315175184	-3.13060088955873	GFOD1
TSPAN4	-1.52733428977244	3.46064833397033	-2.27541461253286	0.0380180499742396	0.246584407631084	-4.01931995176234	TSPAN4
ZYG11B	-1.52728387356407	3.81271784215566	-2.9945951955092	0.00908890519346348	0.131222106325199	-2.70871196431244	ZYG11B
ARMCX2	-1.52719115200987	2.0336594761327	-2.49307076842966	0.0248714034312175	0.205902959519089	-3.63628275546344	ARMCX2
MAP3K13	-1.52714950628718	3.65749490138385	-2.65700162984488	0.017962823997811	0.177666944581607	-3.33891348890231	MAP3K13
HIST1H3C	1.52654428616442	7.65636849781096	1.60200522467774	0.130042853236674	0.409760930652132	-5.08202988443942	HIST1H3C
MPP7	-1.52647031554988	4.2158088882682	-2.58490681649742	0.0207376627391989	0.190419930793015	-3.47052292073806	MPP7
TMEM97	1.52645941290529	4.31786927698911	3.12880027540252	0.00691342004108746	0.117369867516245	-2.45337234782422	TMEM97
CDC25B	1.52607316060939	4.61229931241041	2.16891838256842	0.0466083354205969	0.269842001566839	-4.20089191442886	CDC25B
BATF	1.52604726941726	3.06794174231942	1.61267231053022	0.127695190023686	0.406130897294187	-5.0670317053387	BATF
AGXT2L2	-1.52596944530158	4.12797637074057	-2.98730291559818	0.00922471491552977	0.132025238018325	-2.72252248641622	AGXT2L2
KRCC1	-1.52553549496175	2.94948861943885	-2.01467177505633	0.062268122109901	0.304758902305764	-4.45592632761191	KRCC1
ABCB11	-1.5253124906277	0.832764438280651	-3.07140584062184	0.00777258979630444	0.1226511965854	-2.56282918678734	ABCB11
MARCO	1.52475697924731	2.42881833692425	1.78953428273293	0.0937766817504629	0.360233646122356	-4.80869139180744	MARCO
DBNDD1	1.52387549075519	3.23362526784917	3.65516351156832	0.00235213043822818	0.0699786586441051	-1.4389654719207	DBNDD1
HIST1H2AI	1.52344277021816	3.25754411938133	1.85672063125568	0.0831404703316446	0.343996882502284	-4.70605113407545	HIST1H2AI
FAM65C	-1.52315898050766	1.23416037058301	-3.69341987755618	0.00217497249801881	0.0677938631139977	-1.36492973925222	FAM65C
RPP40	1.52224913377781	3.52342754803894	4.68993939896515	0.00029201424727332	0.0242894817090434	0.539011646725419	RPP40
MYO18A	-1.52188938702727	4.78192913614604	-1.7460562641923	0.101285099815276	0.370470107591518	-4.87383406509622	MYO18A
OR7G2	1.5215374045529	1.01987528010469	1.97633497863293	0.0668436158495817	0.3141681050567	-4.51771714630997	OR7G2
CYYR1	-1.52120984421954	2.72310179002822	-2.73910972792803	0.0152381612236324	0.165530483207111	-3.18759578666792	CYYR1
CCDC102A	-1.52041784689177	2.50727469426319	-2.0492062802816	0.0583927080372159	0.295910686759411	-4.39970105760645	CCDC102A
EGLN1	-1.52032066468965	5.25724978711078	-2.97226548798138	0.00951108813306537	0.133234000346962	-2.75097827579427	EGLN1
TNFRSF11B	1.51994930481618	3.1745114029904	2.43124211257562	0.0280852167589297	0.216703070665061	-3.74657659620879	TNFRSF11B
KIF1A	-1.518714162634	0.921446401402065	-2.20103909571955	0.0438438980783565	0.262368996672889	-4.14657248241197	KIF1A
FAM213A	-1.51864900560696	5.93257649326275	-2.68313854892717	0.0170480983842219	0.173040259948455	-3.29090351208735	FAM213A
BBS12	-1.51821335893379	3.33215866961612	-4.52528052601691	0.000404544767099652	0.0287318035340099	0.229871184727222	BBS12
GTPBP1	-1.51813814339646	5.47583740156421	-2.40384145409474	0.0296322396386967	0.221687024205058	-3.79509605540867	GTPBP1
PKMYT1	1.51811082226141	2.63782501496127	2.55773702906006	0.0218866295446426	0.195878714313198	-3.51979244864498	PKMYT1
FIGF	-1.51757073916754	0.702474911750969	-3.55189643696465	0.00290626720433561	0.0772225035503633	-1.63878921415481	FIGF
LINC00346	1.51741797143048	1.28009472322712	2.32053356105328	0.0348456324354495	0.237483292918655	-3.94116777554761	LINC00346
AGL	-1.51692233067831	4.24112040666723	-3.23074896477787	0.00561256299450029	0.105422377685115	-2.25814543510094	AGL
KLHL20	-1.51676859814207	4.36414430516743	-2.57263582173458	0.0212492344722799	0.193279026312139	-3.49279816719139	KLHL20
SLFN13	-1.51623781168856	1.53488090619485	-2.38648561924818	0.030653521378177	0.224721119858952	-3.8257099221159	SLFN13
ERMAP	-1.51603626695202	2.97546757523773	-2.83157702888148	0.0126485283460001	0.153014170425014	-3.01555924681785	ERMAP
FLJ22763	-1.5158036413623	3.18532947468253	-1.6256442870727	0.124889291626423	0.403244052883952	-5.04870005295088	FLJ22763
NUCB2	-1.51478437175427	3.83652247141827	-2.66454340126052	0.0176941307948902	0.176108373503314	-3.3250759350858	NUCB2
KIF20A	1.51473840449157	2.41305105596782	2.63130722883503	0.0189080847359572	0.181417743439159	-3.38595972217699	KIF20A
KRTAP19-7	1.51466231995967	0.962642899246442	2.10715645580416	0.0523826243823682	0.283338125282794	-4.30419832215423	KRTAP19-7
EMID1	-1.51456620129911	1.95577171336042	-3.28310192716895	0.0050420673462318	0.101648177835045	-2.15755732080173	EMID1
SRSF5	-1.51442143119597	7.28953068684325	-1.96351909694972	0.0684399465037122	0.317059212689586	-4.53822341991879	SRSF5
MYO9A	-1.51440089047419	3.86901064466892	-2.43752206994176	0.027741606337814	0.215676718902873	-3.73542466867497	MYO9A
PRDX6	-1.51409846571465	7.50141724203841	-3.53194742959557	0.00302756079932871	0.0794398314179416	-1.67737587289686	PRDX6
PRKCE	-1.51408300851556	3.15623102985574	-3.02949522371082	0.00846565826120294	0.126656533823019	-2.64251934851554	PRKCE
FAM40B	1.51367057701372	1.91495686373544	3.65700598713185	0.00234327436213194	0.0698251407719188	-1.4353997362541	FAM40B
FZD7	-1.51355037535164	3.66361981692003	-2.1404319039091	0.0491943049263564	0.275517229315055	-4.24872973944671	FZD7
HRCT1	-1.51281013561886	1.89680879229966	-2.52428417210566	0.0233851604765919	0.199544919477766	-3.58019430552518	HRCT1
S100A1	-1.51248611328109	1.51929353244435	-2.19171009222179	0.0446306762425542	0.264397220311801	-4.162389474143	S100A1
HADH	-1.51248141685822	6.12528072222074	-3.36244781783114	0.00428549606502991	0.0935972157925376	-2.00476007993376	HADH
ONECUT2	1.51243290099812	1.20435380257502	4.02248438444031	0.00111180109652196	0.0483081708523559	-0.729345943476121	ONECUT2
TMEM232	-1.51128210333845	1.35606402995492	-4.57111600663496	0.000369349238388937	0.0267346582821601	0.316214200998233	TMEM232
NPTXR	-1.51101488070821	1.61343888587255	-1.98688119385904	0.065555402185749	0.311520408338494	-4.50078559704655	NPTXR
TMEM66	-1.51044965626997	7.45717062409596	-3.31925443491925	0.00468213498069322	0.0985568687176099	-2.08798506112967	TMEM66
KLRK1	-1.51036771864931	2.04038386667232	-2.09779588869613	0.05331323419722	0.284240812371835	-4.31972029493741	KLRK1
HDAC4	-1.51033004723475	4.64384670175261	-1.89116381715505	0.0781163267106779	0.336057319289574	-4.65253574299567	HDAC4
ENDOD1	-1.50998622197581	5.28284355461964	-3.25086313522272	0.00538616517156428	0.103832073899176	-2.21952317850632	ENDOD1
GSKIP	-1.50975308623756	5.55675971436272	-1.98890043739786	0.0653113392446566	0.311520408338494	-4.49753796007899	GSKIP
ZDHHC2	-1.50952610514204	3.03997837668249	-3.64310787810157	0.00241091432083083	0.0708629860417435	-1.46229666720602	ZDHHC2
IFI27	-1.50927259493195	7.73708498353321	-1.29960223790337	0.213396645487497	0.498667592191378	-5.47652557547166	IFI27
ARHGAP31	-1.50890642417273	3.63963510116783	-1.96519594731827	0.0682291345065082	0.316548332292965	-4.53554468562684	ARHGAP31
SLC46A3	-1.50818646398293	3.94780483643926	-1.84514561249773	0.0848925724589733	0.346845514317649	-4.72390107238472	SLC46A3
CLIP1	-1.5078262796566	4.20615483617092	-1.93688476874494	0.0718683525327519	0.323104107510801	-4.58059413292295	CLIP1
IGFL4	1.50767316715647	1.19250652710344	2.16523610156199	0.046935374181157	0.271007772997773	-4.20709359169178	IGFL4
RAB5B	-1.50729748394921	7.46420541820604	-4.37267781804654	0.000548555715045241	0.0347746630846258	-0.0590785460085517	RAB5B
SP100	-1.506316883798	3.69245633289749	-1.93819969236312	0.0716955199263906	0.322723793769209	-4.57851018826005	SP100
C18orf32	-1.50619308402619	3.84666289811197	-2.98094083688231	0.00934482670052872	0.1325393889087	-2.73456544381994	C18orf32
SNX1	-1.50549593889043	5.76728925140599	-2.88965280609358	0.0112467808223205	0.144245881395302	-2.90672226026243	SNX1
AK1	-1.50461033511791	5.64127698628432	-4.33413645769147	0.000592615026433139	0.0350797080804766	-0.132392329299742	AK1
GRIK5	-1.50453924695622	1.75719218571456	-2.09223793053977	0.0538729688159911	0.284653482200657	-4.32891945768137	GRIK5
PLK1	1.50409755546192	4.14496522058909	2.40590673328908	0.0295128778937142	0.221188542310795	-3.79144692835153	PLK1
PCM1	-1.50396076329571	3.95458338997309	-2.5050641370425	0.0242899721418846	0.203949401646437	-3.61476292269501	PCM1
CAMK2G	-1.5037317072189	4.26673105982831	-2.59556122446382	0.020303089155548	0.188669926378068	-3.45115184390107	CAMK2G
NAPG	-1.50365848177129	5.39911180353021	-3.23772917319845	0.00553294593976163	0.104563502381444	-2.24474591850971	NAPG
CREB3L1	-1.50308685976708	4.40348863915863	-1.52070859151938	0.149173532843676	0.428711867794857	-5.19402133536455	CREB3L1
TOMM40L	-1.50308645184188	4.04906345149563	-4.98179606285559	0.000165075324141556	0.0185590606945816	1.07929485367992	TOMM40L
PNCK	-1.50163738887602	2.52632207072607	-1.35358919041005	0.195955054945712	0.479593586997589	-5.41067554163116	PNCK
GALNT7	-1.50163496351604	4.96169957905775	-1.95326513142292	0.0697419423594211	0.319282450113592	-4.55457531940573	GALNT7
HMGCL	-1.50052570695513	6.22656100086996	-2.68839694514196	0.0168695807975833	0.172214678650046	-3.281226313867	HMGCL
KLK15	-1.50013590870502	0.654486862065627	-4.05801532699699	0.00103446476097871	0.0463452684918758	-0.660970959143849	KLK15
AKAP9	-1.5000942164202	4.52117964746604	-2.3133893210708	0.0353308206478936	0.239408129010045	-3.95358889685631	AKAP9
GPR110	-1.49963042803443	0.827813449244905	-2.98815894228646	0.00920866982711472	0.131995592089417	-2.72090166827046	GPR110
AKAP6	-1.49929370245928	0.982396915921888	-2.90119323768342	0.0109868837734539	0.142852173605018	-2.88502855075836	AKAP6
SLC23A3	-1.49888307288026	1.04726124996334	-2.75218778955082	0.0148428789201314	0.163410063262892	-3.1633638739934	SLC23A3
SPOP	-1.49760849519808	5.23791113807406	-2.32067088354805	0.0348363680735417	0.237483292918655	-3.94092885575294	SPOP
SCAMP2	-1.49696682451524	5.46315191914528	-2.09799242544226	0.053293539519119	0.284240812371835	-4.31939476499991	SCAMP2
RPL36	1.49604103332518	11.0254302616413	3.4466219064689	0.00360628649273668	0.0858392333977083	-1.84230878693068	RPL36
EIF4ENIF1	-1.49596218619777	4.07425280939552	-2.54041649494554	0.0226506527951553	0.197287290274815	-3.55110274423842	EIF4ENIF1
CBX6	-1.49567511769062	2.65535178208798	-1.84751781971376	0.0845308344724128	0.346336266504624	-4.7202484458996	CBX6
ALAS2	-1.49561341136884	1.03079176330682	-2.80437231829137	0.0133623657371593	0.156422436535975	-3.06634057524789	ALAS2
OR2A14	1.49544978363848	1.24303241117212	1.97941550834391	0.0664649764368765	0.313875655541575	-4.51277675988517	OR2A14
PTGER2	-1.49523761157501	1.21468865870089	-2.74880482811183	0.0149441647047791	0.163951892916775	-3.16963533893428	PTGER2
GSR	-1.49495074879776	5.57315245762854	-3.70878043223695	0.00210767937830549	0.0669035585855953	-1.33520528797672	GSR
NRP2	-1.49461855270267	5.59204905340756	-1.23817372539098	0.234720127534385	0.518887911082037	-5.54886339562595	NRP2
ECH1	-1.49406094953387	7.09902590587419	-2.29763263043816	0.0364234329787734	0.241781973237873	-3.98092265502323	ECH1
DYNC1LI2	-1.49401151425017	5.91783769888034	-2.51694529400602	0.0237267835101797	0.201538951326382	-3.59340559827785	DYNC1LI2
PTPN18	-1.49399773712516	5.45441723757269	-2.48661429523967	0.0251898799102841	0.207358261989145	-3.64785117391713	PTPN18
FLII	-1.49396854503701	6.09919251948245	-2.19489548360841	0.0443605671529272	0.263602749189679	-4.15699247105562	FLII
NXPH4	1.49376605545289	0.979858887854557	2.27685432732497	0.0379127690268008	0.246217955467281	-4.01683704034861	NXPH4
SNHG15	1.49362616425764	3.47791319396307	3.89105601671529	0.00145258464376762	0.0556905906823979	-0.98278663445345	SNHG15
STAM2	-1.49349192105795	4.59258050598112	-2.68256310913852	0.017067744410037	0.173077738805378	-3.29196214610448	STAM2
AZGP1	1.49292161880806	4.73137194475285	1.8088049212057	0.0906089873246227	0.355494671211577	-4.7794932615056	AZGP1
SNORA38	1.49270567528528	6.7440715095639	1.60468625462834	0.129449350876478	0.409057585279804	-5.07826679736217	SNORA38
ABL1	-1.49265433601646	5.29481769518166	-2.59404655948965	0.0203643320509096	0.188774760110787	-3.45390740528246	ABL1
TPPP	-1.49171375872553	2.18017813837252	-2.2523601407833	0.03974165454855	0.251706164943232	-4.0589794876343	TPPP
KIAA1549	1.49149119547774	2.78002073028975	2.92413683808085	0.0104875060659523	0.139331901967631	-2.84183705589053	KIAA1549
EPHX4	1.49143425035141	1.48587847659214	3.49332267646198	0.00327702095701309	0.0825693273554211	-1.75206200392257	EPHX4
RGP1	-1.49138605764878	5.12813126310874	-2.8937510092617	0.011153806277781	0.143798739031425	-2.89902089036882	RGP1
[truncated: 16,893 more rows]
