# Supplementary material for: Systems Biomedicine of Primary and Metastatic Colorectal Cancer Reveals Potential Therapeutic Targets
Source: Front Oncol. 2021 Jun 24;11:597536. doi: 10.3389/fonc.2021.597536 (PMC8263939; doi:10.3389/fonc.2021.597536)
Supplement: Supplementary File 3 — Contains all DEGs between all pairwise groups of samples. [file DataSheet_3.zip › Supplementary file 3/Validation Results/GSE89393_liver metastasis/GSE89393MvsP.txt]

logFC	AveExpr	t	P.Value	adj.P.Val	B	Genes
CXCL14	-5.11092015304134	6.12927003630486	-4.90974829894193	0.000189861174484266	0.719021640778099	-4.21903096915005	CXCL14
CRP	4.19758946332644	1.61498115892681	4.82938576202141	0.000222082671074044	0.719021640778099	-4.22449421908373	CRP
IGJ	-4.1473300367106	6.42261002779857	-2.16505020248689	0.0469519409059867	0.941702178441707	-4.47890015855901	IGJ
SERPINA3	3.8476410463719	3.58118180700983	4.92461337566061	0.000184450272805036	0.719021640778099	-4.21803428616827	SERPINA3
LUM	-3.77147606433166	6.61833236879203	-3.25092328335186	0.00538550194821484	0.941702178441707	-4.35952477822004	LUM
DES	-3.71028209650069	5.55408898755295	-2.35618808358142	0.0325165214720836	0.941702178441707	-4.45720312646748	DES
SFRP4	-3.69972433607193	3.70572795227105	-2.73853423226285	0.0152557878089413	0.941702178441707	-4.41424356838406	SFRP4
SFRP2	-3.52778281291432	2.97265868156959	-2.51622671463592	0.0237604882439506	0.941702178441707	-4.43909120705718	SFRP2
FGG	3.43809431970333	1.33736431427691	3.74085238209962	0.00197386212259253	0.941702178441707	-4.31183936205402	FGG
FABP4	-3.32966861166333	3.13882433942364	-2.72272546973354	0.0157477836714962	0.941702178441707	-4.41599374114414	FABP4
ACTG2	-3.22170573579363	5.63066082285294	-2.32088229055786	0.0348221101808633	0.941702178441707	-4.461211057143	ACTG2
COL12A1	-3.1587199541474	3.84595191773003	-3.13339064109322	0.00684890119384103	0.941702178441707	-4.37168463539092	COL12A1
SPARCL1	-3.12493655111079	4.07075660934319	-3.78657506652629	0.00179776301617671	0.941702178441707	-4.3076508621629	SPARCL1
FGB	3.10288312414188	1.18323949633218	3.41550730357107	0.00384382771290005	0.941702178441707	-4.34294813907451	FGB
IGLL5	-3.05083940153647	6.60565420774895	-1.41204766689727	0.178386835705941	0.941702178441707	-4.56018577623401	IGLL5
ALB	3.01011362646821	1.2700096556605	2.71802522350395	0.0158970025235678	0.941702178441707	-4.41651466759436	ALB
CXCL5	-2.9909884042218	1.88946962139533	-4.3336839987851	0.000593153213422388	0.941702178441707	-4.26110576238179	CXCL5
CST1	-2.98787186847954	2.32031997358409	-2.40231879534322	0.0297205334780158	0.941702178441707	-4.45197094999166	CST1
MFAP5	-2.93394834992934	2.37671696801016	-3.26829315852614	0.00519732752338997	0.941702178441707	-4.35774996327996	MFAP5
DIO2	-2.89493477892717	2.96257713845525	-4.08150268939793	0.000986365575808585	0.941702178441707	-4.28174140985069	DIO2
MMP2	-2.83178658236901	6.7809301500563	-2.2704661915456	0.0383820006404256	0.941702178441707	-4.46693665875065	MMP2
DCN	-2.82694630647488	7.31125208762166	-2.36675721916236	0.0318548060453538	0.941702178441707	-4.45600381989285	DCN
SLC26A3	-2.79859654989305	4.87423271282118	-2.02667236519987	0.060895590877672	0.941702178441707	-4.49452929214065	SLC26A3
MMP1	-2.79489910735407	1.89681136487414	-4.81514168454401	0.000228357497600497	0.719021640778099	-4.22547588853764	MMP1
PDPN	-2.76611264286467	2.95463001214798	-3.26913276396786	0.00518839912572927	0.941702178441707	-4.35766432278602	PDPN
RGS5	-2.7364416020006	6.13158259332764	-2.86837641710692	0.0117417709358551	0.941702178441707	-4.39998933043113	RGS5
MYH11	-2.72448667287587	7.57995723256106	-2.10508200000436	0.0525875635111407	0.941702178441707	-4.48568851982371	MYH11
IL1B	-2.68247254643692	4.04426094337775	-3.14879710124678	0.00663667911955347	0.941702178441707	-4.3700760565644	IL1B
CLMP	-2.67307811235978	3.20506640891561	-3.19239653112174	0.00607071949211419	0.941702178441707	-4.3655475386207	CLMP
DUOX2	-2.62724393515763	4.45412693835363	-1.94366343661785	0.0709813806835489	0.941702178441707	-4.50382596618675	DUOX2
COMP	-2.61839492362372	2.84821952518651	-2.2031860395986	0.0436646663500588	0.941702178441707	-4.47457517899288	COMP
ORM2	2.60204490966035	2.14664425170162	2.93415837787011	0.0102764170497262	0.941702178441707	-4.39285794984289	ORM2
MYL9	-2.59230716978417	7.96946867314907	-1.94934664048267	0.0702453799386423	0.941702178441707	-4.50319198654764	MYL9
IGFBP5	-2.56417954155333	7.41487534316257	-1.83229213552916	0.0868766801323138	0.941702178441707	-4.51615728885882	IGFBP5
IL8	-2.5574789911872	6.79671493465707	-2.87145926296934	0.0116687534988047	0.941702178441707	-4.39965369124188	IL8
CHRDL1	-2.54223485731122	2.91684521440056	-2.34843540336041	0.0330101232264407	0.941702178441707	-4.45808301129035	CHRDL1
OLFM4	-2.53340990983981	4.66515370959452	-1.44014641905183	0.170413493989909	0.941702178441707	-4.55741003519921	OLFM4
ADAMTS6	-2.53057763069902	2.69986280453585	-3.66700096606383	0.00229581385066759	0.941702178441707	-4.31870124499732	ADAMTS6
PIGR	-2.52448717066207	6.76059294453848	-1.20520066331896	0.246834079447264	0.941702178441707	-4.57961864153831	PIGR
TAGLN	-2.50124772499406	8.28652213282168	-1.88826211908603	0.0785288487559112	0.941702178441707	-4.5099835094377	TAGLN
TNFAIP6	-2.49526044411843	3.36436837975222	-3.13025050659017	0.00689297201533552	0.941702178441707	-4.37201302415105	TNFAIP6
DKK3	-2.48699177969889	4.08360498978842	-2.72103019036424	0.0158014467798427	0.941702178441707	-4.41618159864713	DKK3
ORM1	2.46677333885611	1.73753928757226	2.64576241266762	0.0183705588118129	0.941702178441707	-4.42455442031167	ORM1
LYPD8	-2.4383547836118	4.65909926057738	-1.76732397193747	0.0975486433890856	0.941702178441707	-4.52325419480814	LYPD8
CXCL13	-2.4310498020204	2.57941216474768	-2.35065001094243	0.0328684064253514	0.941702178441707	-4.4578316524603	CXCL13
PRAC	2.42740187010313	2.84463154989922	1.30189586495146	0.212631259984737	0.941702178441707	-4.5707664007486	PRAC
DUOXA2	-2.41921563119723	2.85634071852279	-2.14503373623046	0.0487677610697415	0.941702178441707	-4.48116800701876	DUOXA2
IGFBP3	-2.40911971385986	6.12515813379307	-2.5392351623251	0.0227036816827255	0.941702178441707	-4.43649915318469	IGFBP3
LRRC15	-2.38385352730419	1.61350034659148	-2.6957221193695	0.0166239052172919	0.941702178441707	-4.41898996397019	LRRC15
PTGS2	-2.36074989538695	3.4029243094252	-2.98231321967118	0.00931878786004996	0.941702178441707	-4.38767971378384	PTGS2
FBLN1	-2.35467829492569	2.97900664309104	-2.65874418295298	0.0179003941556702	0.941702178441707	-4.42310600742503	FBLN1
CA4	-2.35148875751223	3.76105643225122	-2.16450856547994	0.0470002407401394	0.941702178441707	-4.4789615480911	CA4
ANTXR1	-2.33873693963041	5.07279044569987	-1.80528905870945	0.091179755982891	0.941702178441707	-4.51911671174071	ANTXR1
COL10A1	-2.33419159746796	2.38451523102365	-1.72884287307073	0.104400661308323	0.941702178441707	-4.52741775664032	COL10A1
LMOD1	-2.31623321010331	4.69280430919799	-1.98060071755634	0.0663198170639613	0.941702178441707	-4.49969851622288	LMOD1
CNN1	-2.31530986035594	5.65467864910305	-1.75088970887497	0.100425061237755	0.941702178441707	-4.52503620919203	CNN1
ADIPOQ	-2.310814788713	1.41970900160421	-2.08487338196694	0.0546229658467463	0.941702178441707	-4.48797147089949	ADIPOQ
MMP11	-2.27798902654148	4.15784988504192	-2.42730581887318	0.0283026476072404	0.941702178441707	-4.44914002823321	MMP11
APOD	-2.27720550804327	4.05066198939255	-2.05885137873081	0.0573504532074443	0.941702178441707	-4.49090689746331	APOD
PDGFRA	-2.27176748247168	5.29532790746229	-2.43556912958036	0.027848032446872	0.941702178441707	-4.44820441983795	PDGFRA
PLIN4	-2.23525401823865	2.43434912215167	-1.75166001513079	0.100288590964941	0.941702178441707	-4.52495280930023	PLIN4
PLAT	-2.22981916116084	4.95071029211842	-2.58716274057061	0.0206449091927457	0.941702178441707	-4.4311128424663	PLAT
MZB1	-2.21431407707755	3.48959444205467	-1.91368454051747	0.0749802056219436	0.941702178441707	-4.50716324534968	MZB1
MCAM	-2.21209695844223	4.70953834657009	-2.58651138170828	0.0206716492077822	0.941702178441707	-4.43118591784159	MCAM
MFAP4	-2.18574661802911	5.1343007739712	-2.33569563233476	0.0338366114744571	0.941702178441707	-4.45952917069325	MFAP4
SCUBE3	-2.1741522241875	2.27063777574862	-2.63246363589752	0.0188645316184648	0.941702178441707	-4.42603995370495	SCUBE3
PFN2	-2.15871917566085	5.0218991675391	-2.27272397225606	0.0382155407160307	0.941702178441707	-4.46668023907498	PFN2
SSPN	-2.13998276773315	2.87768495833595	-2.78533826116678	0.0138849522914054	0.941702178441707	-4.40907982991162	SSPN
SNED1	-2.13200081844341	2.88100397453545	-3.52529805452951	0.00306910800269955	0.941702178441707	-4.33219801228459	SNED1
HOPX	-2.12872414081489	3.13926560299006	-2.09173082851762	0.0539243064706536	0.941702178441707	-4.48719709559748	HOPX
PCDH18	-2.12762760915333	3.36408286143784	-3.5039041715096	0.00320670002602412	0.941702178441707	-4.33427296804658	PCDH18
HTRA1	-2.11875328021338	4.70311009307964	-2.2025977499985	0.0437137101995576	0.941702178441707	-4.4746419313252	HTRA1
IGFBP1	2.09932152330588	1.1219263342802	3.20733808389987	0.00588797907928419	0.941702178441707	-4.36400377432822	IGFBP1
CD248	-2.09851455457057	4.80146546860517	-2.54364771965013	0.0225062108248503	0.941702178441707	-4.43600249163647	CD248
OLFML2A	-2.09312248633366	3.08540848310355	-2.76163779914307	0.0145634604546689	0.941702178441707	-4.41169121278463	OLFML2A
SPARC	-2.08825509509151	9.13538023304459	-1.90755519079868	0.0758223407922776	0.941702178441707	-4.50784406344833	SPARC
PRKCDBP	-2.08322710873458	4.70828160848035	-2.51587741576337	0.0237768885048849	0.941702178441707	-4.43913058673474	PRKCDBP
APOC3	2.08085515408678	1.18153870477376	1.94891161254566	0.070301473322012	0.941702178441707	-4.50324052961431	APOC3
PI3	-2.07793627870769	3.63689022172421	-2.10986412385243	0.0521162356205985	0.941702178441707	-4.485147902992	PI3
WNT2	-2.06682892544246	1.73733792184932	-3.4708733712663	0.00343136637048586	0.941702178441707	-4.33749549750602	WNT2
CTSK	-2.05539219595873	3.30418596062028	-2.6842244158493	0.0170110853904028	0.941702178441707	-4.42026820475639	CTSK
HLA-DRA	-2.04802559104898	8.08695590507632	-1.91898126803994	0.074259255388231	0.941702178441707	-4.50657448813718	HLA-DRA
MXRA8	-2.03835399474091	4.32133102316109	-1.6859611690324	0.112528993725552	0.941702178441707	-4.53201844034557	MXRA8
SEMA3G	-2.03619252032397	2.16454495422628	-5.02354328385788	0.000152265936905426	0.719021640778099	-4.21150999602092	SEMA3G
CCL21	-2.03533639110272	3.85518169490909	-2.86114724523201	0.0119147475396402	0.941702178441707	-4.40077692962876	CCL21
PLIN1	-2.02773009281527	1.62412083073972	-2.28699626672686	0.0371788296126612	0.941702178441707	-4.46505929166113	PLIN1
NEGR1	-2.02634552251032	2.44160368223421	-2.99650679527006	0.00905363005319246	0.941702178441707	-4.38616052955961	NEGR1
CCL3L3	-2.02168007692982	1.69615438676414	-2.58559960545547	0.0207091358817208	0.941702178441707	-4.43128821536962	CCL3L3
CYGB	-2.01930222813353	3.95095010367487	-2.28717346190151	0.0371661257291316	0.941702178441707	-4.46503916708144	CYGB
ISLR	-2.0144240933971	3.98260823405276	-1.74408343039454	0.101637989392944	0.941702178441707	-4.52577256414343	ISLR
CPA3	-2.01276842179763	2.82481332214788	-2.22862180184461	0.0415924913645387	0.941702178441707	-4.47168823353593	CPA3
HTRA3	-2.012053605397	3.769281820913	-2.04094939329055	0.0592986899430398	0.941702178441707	-4.49292323302689	HTRA3
C1S	-2.00918304601823	6.64799591710288	-1.80273757395723	0.0915959586768694	0.941702178441707	-4.51939565069938	C1S
MAB21L2	-2.00155777140604	3.66181905479684	-2.24941934516609	0.0399666955688422	0.941702178441707	-4.46932683739935	MAB21L2
FGF7	-1.9645450585709	2.95472930827311	-2.24272317652318	0.0404835608238959	0.941702178441707	-4.47008720000853	FGF7
CPE	-1.92985727423736	4.32911047879196	-2.19163944461136	0.0446366841761958	0.941702178441707	-4.47588517587963	CPE
MATN3	-1.91776704771751	1.58698980579914	-2.36467545120683	0.0319841285583863	0.941702178441707	-4.45624002094685	MATN3
CTSF	-1.90566696835933	3.99777465417869	-2.60435984960495	0.0199508148312783	0.941702178441707	-4.4291848627843	CTSF
OSM	-1.90467132567091	2.87989755062752	-2.31154847740142	0.0354568630100876	0.941702178441707	-4.46227095249926	OSM
SERPINF1	-1.90266082079483	5.32470381932765	-1.73167597033312	0.103882181392722	0.941702178441707	-4.52711231536694	SERPINF1
ENPP2	-1.90075445885639	3.97158436776505	-2.21461262764019	0.0427221627843971	0.941702178441707	-4.47327844676384	ENPP2
C10orf55	-1.90053708826536	1.8653312154162	-3.87517201089265	0.00150038637283858	0.941702178441707	-4.2996657157188	C10orf55
MIR143HG	-1.88985359133578	3.30598603565883	-2.00896184464928	0.0629310265708691	0.941702178441707	-4.49651895209798	MIR143HG
GULP1	-1.88901781213217	3.80398907705418	-2.59079474348106	0.0204964133885525	0.941702178441707	-4.43070543878728	GULP1
DDR2	-1.88554921981581	4.42336064341925	-1.61290923943941	0.127643460511935	0.941702178441707	-4.53975091047862	DDR2
THBS4	-1.88224537399871	2.11179057704434	-1.76667324340075	0.0976611439773479	0.941702178441707	-4.52332486176738	THBS4
HSPB6	-1.87887687650521	5.03812040277624	-1.76603238417243	0.097772049959857	0.941702178441707	-4.52339444845911	HSPB6
POU2AF1	-1.87874021524706	3.22350816958041	-1.54543637738816	0.143117738665214	0.941702178441707	-4.54676102381222	POU2AF1
MAGT1	-1.87839847319581	5.50392463083487	-2.42939206009933	0.0281872108229989	0.941702178441707	-4.44890378553082	MAGT1
SPOCK1	-1.87502083145713	3.19735056383972	-1.63416305654438	0.123075594957135	0.941702178441707	-4.53751572043792	SPOCK1
GLT8D2	-1.86975573427214	2.56457774610983	-2.0811045275642	0.0550104812461725	0.941702178441707	-4.48839692831872	GLT8D2
DPT	-1.86564713173933	2.90852152441662	-1.89535076387771	0.0775245118431841	0.941702178441707	-4.50919807064612	DPT
TMEM158	-1.85845792875526	3.36488696664905	-3.09191619509771	0.00745409716103839	0.941702178441707	-4.37603622468475	TMEM158
FSTL1	-1.85692275796195	6.1202247898945	-1.80800427061399	0.0907386866039316	0.941702178441707	-4.51881973940954	FSTL1
OLFML2B	-1.85605568557573	3.53407280408998	-1.87510881048984	0.0804233865576246	0.941702178441707	-4.51143891155417	OLFML2B
FGL1	1.8539670044864	0.708861421700604	2.46948040962239	0.0260539810974186	0.941702178441707	-4.44436835567024	FGL1
LAYN	-1.8495724464435	3.11099155991628	-2.47378638720616	0.0258342034815466	0.941702178441707	-4.44388170150077	LAYN
CEACAM7	-1.84427813905691	5.55082796943682	-1.09053468271755	0.292722043153036	0.941702178441707	-4.58952027157394	CEACAM7
STEAP4	-1.84422327255944	2.42735746521428	-3.08291909544249	0.00759219124005621	0.941702178441707	-4.37698425592854	STEAP4
TPM2	-1.84409168029335	7.62929401067504	-1.43046600430619	0.173126581118971	0.941702178441707	-4.55836963992464	TPM2
CDKN1C	-1.83962708235144	3.74983952080445	-2.87887969648879	0.0114948126624986	0.941702178441707	-4.39884636982497	CDKN1C
LAMA4	-1.83731183828168	3.58689791762984	-2.04684498707996	0.0586504982233768	0.941702178441707	-4.49225949807681	LAMA4
THY1	-1.83659355762892	6.32768516991046	-2.12761686242685	0.0504003637045674	0.941702178441707	-4.48313978559155	THY1
GJA1	-1.83640679547063	4.7157767421595	-2.87809524835876	0.0115130804106413	0.941702178441707	-4.39893167762532	GJA1
COL14A1	-1.8347544418699	3.72006986434464	-1.94974715707548	0.0701937722887894	0.941702178441707	-4.50314729238464	COL14A1
GC	1.82045585154251	0.713281212935797	2.49012752672937	0.0250161048835671	0.941702178441707	-4.44203584152292	GC
SLC39A8	-1.81941388001662	5.04408501583893	-2.11845279124601	0.0512794924985321	0.941702178441707	-4.4841766132922	SLC39A8
BEX2	-1.81278445409268	3.52785623522049	-2.25194473184146	0.0397733712713179	0.941702178441707	-4.46904006181188	BEX2
SCARA3	-1.81208452662607	2.11573838282546	-2.36988604733667	0.0316613666768726	0.941702178441707	-4.45564883936746	SCARA3
APCDD1	-1.8100790761643	3.61556300035912	-2.70891985041461	0.0161899731035707	0.941702178441707	-4.41752453882401	APCDD1
CD69	-1.80616459381933	3.48100829987489	-1.92005914131041	0.0741133098600913	0.941702178441707	-4.50645462986607	CD69
ZG16	-1.80600126671204	5.03550995293659	-1.11881765887475	0.280851646208623	0.941702178441707	-4.58714190949932	ZG16
CXCL10	-1.80342958622472	3.64474977038573	-1.49445660230571	0.155837027399019	0.941702178441707	-4.55196403798694	CXCL10
ITIH2	1.80238465824156	0.652270180706907	2.74284318806067	0.0151242891887171	0.941702178441707	-4.41376704502667	ITIH2
PI15	-1.8000978442713	2.43191893261956	-2.04252215465103	0.0591251349817686	0.941702178441707	-4.49274619843343	PI15
SAMD3	-1.79973785682833	3.81715673985689	-1.95511711028459	0.0695051422202005	0.941702178441707	-4.50254786091273	SAMD3
PDE4B	-1.79356662538847	3.65000502190939	-2.19188194616761	0.0446160647712765	0.941702178441707	-4.47585766735269	PDE4B
G0S2	-1.79305134309152	6.39321895749192	-1.6872771335303	0.112271586894979	0.941702178441707	-4.53187789962968	G0S2
MRGPRF	-1.7857617335843	2.92790148801782	-1.99741929412418	0.0642907402730745	0.941702178441707	-4.49781400875106	MRGPRF
SLIT3	-1.77993745899801	3.20649791183153	-1.96987134920066	0.067644450135139	0.941702178441707	-4.50089909808363	SLIT3
SRPX2	-1.77184669136215	3.54556524963433	-1.86569320868169	0.0818045790325288	0.941702178441707	-4.51247908482633	SRPX2
SEP15	-1.76674074713937	7.55250188316595	-2.57702182672292	0.0210650095441515	0.941702178441707	-4.43225095494387	SEP15
MXRA5	-1.76321094833764	3.67571046376581	-1.76498726186295	0.0979531548866564	0.941702178441707	-4.52350791330948	MXRA5
CPZ	-1.7581207137202	1.9695928453585	-2.16395113041742	0.0470499974110558	0.941702178441707	-4.479024726948	CPZ
EDNRA	-1.75332881448702	2.70371559859149	-2.21183493698012	0.0429495179686428	0.941702178441707	-4.47359369881247	EDNRA
C14orf142	-1.75194129298478	4.74152921542999	-2.25877232118866	0.0392550695085492	0.941702178441707	-4.46826471022901	C14orf142
RARRES2	-1.75101424223441	6.13030961595158	-1.9986400988915	0.0641456759313143	0.941702178441707	-4.4976771011077	RARRES2
CR2	-1.750818949238	1.60180532921518	-2.56812582180028	0.0214402778870726	0.941702178441707	-4.43325006454376	CR2
CD74	-1.74964891920661	7.31389037147585	-1.53186598789753	0.146414888719198	0.941702178441707	-4.54815423197484	CD74
ANGPTL2	-1.74874057706591	3.72383045172656	-1.82273175625155	0.0883790955691892	0.941702178441707	-4.51720657323924	ANGPTL2
COL6A1	-1.74831602878406	5.64378441695606	-1.64914678877511	0.1199404557111	0.941702178441707	-4.53593261738306	COL6A1
VCL	-1.74684453404113	3.16719456694529	-1.71950669305037	0.106125316014923	0.941702178441707	-4.52842303474032	VCL
GPX8	-1.74269095845301	2.91869877804162	-2.45184699050442	0.0269726892179196	0.941702178441707	-4.44636231913983	GPX8
EPYC	-1.74008272176118	0.671622633442975	-2.26384657500046	0.0388739665833298	0.941702178441707	-4.46768844630282	EPYC
CP	1.73942811146588	2.13077320907849	2.11934432677432	0.0511933486815482	0.941702178441707	-4.48407576518634	CP
WNT5A	-1.73822662992386	2.4534261775777	-3.17023893723936	0.00635210489687959	0.941702178441707	-4.3678445664925	WNT5A
COL8A1	-1.73807947342528	3.26058648773045	-1.42991229651125	0.173282836734436	0.941702178441707	-4.55842442339246	COL8A1
PRRX2	-1.73109076553723	1.11530478949106	-3.10244325837654	0.0072956634031922	0.941702178441707	-4.37492879416769	PRRX2
NEXN	-1.72662277465312	3.75901461196307	-1.61236233058492	0.127762896154003	0.941702178441707	-4.53980826274163	NEXN
PLA2G2A	-1.72585009166052	6.89896805506072	-0.888952422715446	0.38809153738407	0.941702178441707	-4.60513518597981	PLA2G2A
GPD1	-1.72306224444512	2.44680100997573	-4.02199583528687	0.00111290445129565	0.941702178441707	-4.28681434341075	GPD1
AQP8	-1.72217875611894	3.97666852042586	-1.35126778215614	0.196680639883172	0.941702178441707	-4.56608555756563	AQP8
WHAMMP1	-1.71868830984974	5.40258524900922	-1.95655975953446	0.0693211844954337	0.941702178441707	-4.50238676215047	WHAMMP1
AVPR1A	-1.71538252210922	1.73180721919273	-2.7349784435298	0.0153651352848312	0.941702178441707	-4.41463696763562	AVPR1A
PTGES	-1.71463796681852	2.83854996760511	-2.72958808384045	0.0155323485667229	0.941702178441707	-4.41523362442149	PTGES
SPON1	-1.71256067460205	2.83832722258976	-1.64790976618357	0.120196651207646	0.941702178441707	-4.53606353901371	SPON1
HBB	-1.71252630378765	7.12938978468344	-1.46101156684741	0.164685073716948	0.941702178441707	-4.55533009511344	HBB
BEX4	-1.70923903843601	3.64108419914283	-2.00472684597244	0.0634268402348116	0.941702178441707	-4.49699427039507	BEX4
PGM5	-1.70908638020659	3.46583861429588	-1.99716123005784	0.06432144337478	0.941702178441707	-4.49784294745689	PGM5
PI16	-1.70519431173774	1.86046733935524	-1.88847483361402	0.0784985418249077	0.941702178441707	-4.5099599510918	PI16
TTR	1.7032619822862	2.14074283424623	2.05595085168788	0.0576620806431789	0.941702178441707	-4.49123376963915	TTR
CSRP1	-1.70228995470693	7.72698764418047	-1.99778965339159	0.0642467001678998	0.941702178441707	-4.49777247630506	CSRP1
SLC40A1	-1.70187983076882	6.87533712676884	-2.05147413578469	0.0581460951501925	0.941702178441707	-4.49173813447563	SLC40A1
PDGFRB	-1.70171251870259	4.81413534887027	-1.58432707764905	0.134014810876654	0.941702178441707	-4.54273684709111	PDGFRB
MRVI1	-1.70071753850637	3.58418427182891	-1.83503597894579	0.0864496997712363	0.941702178441707	-4.51585584503012	MRVI1
FOSB	-1.69723370413753	4.95518374073675	-1.17381884352844	0.25880656818541	0.941702178441707	-4.58239567255194	FOSB
LMO3	-1.69683786350299	2.45466225858777	-1.75191495399088	0.100243460955784	0.941702178441707	-4.52492520468158	LMO3
LHFP	-1.69568533860334	4.27556180195814	-1.73261321008186	0.103711155797456	0.941702178441707	-4.52701123067397	LHFP
STOM	-1.69256909806972	6.31828897465668	-2.08217347985502	0.0549003153487629	0.941702178441707	-4.48827626694597	STOM
MMRN2	-1.6905094097949	2.95881786391893	-3.03217636965119	0.00841955500821466	0.941702178441707	-4.38235737311663	MMRN2
HCAR3	-1.68843248765675	3.15447175380732	-2.13119872883756	0.0500605441392331	0.941702178441707	-4.48273440673723	HCAR3
COL5A2	-1.68832179551274	5.10800592918633	-1.61913859875872	0.126289814502844	0.941702178441707	-4.53909707445727	COL5A2
CHRDL2	-1.68743852220484	2.06018330342095	-1.42591405522394	0.174414586200559	0.941702178441707	-4.55881966800893	CHRDL2
PLVAP	-1.68644068079447	4.76647237628115	-1.86232805270676	0.0823033398065541	0.941702178441707	-4.51285050185547	PLVAP
SNCG	-1.68630954091273	2.41363646382899	-2.70723755052285	0.0162446707029065	0.941702178441707	-4.41771122553366	SNCG
SPEG	-1.68572155678491	2.04978383185155	-1.90391574285691	0.0763263926815466	0.941702178441707	-4.50824806332141	SPEG
PLSCR4	-1.68435692437369	4.76098922645156	-2.53350134671816	0.0229627584270723	0.941702178441707	-4.43714474772389	PLSCR4
MAGEH1	-1.6842976624127	3.89703954481606	-2.73306362007483	0.0154243339881973	0.941702178441707	-4.41484887914514	MAGEH1
OLFML3	-1.68155661192242	3.3750977851727	-1.79376856626569	0.0930723772014776	0.941702178441707	-4.52037520037486	OLFML3
CD22	-1.6743458959834	2.17666087450591	-2.71775419212225	0.0159056485650643	0.941702178441707	-4.4165447137222	CD22
MRC2	-1.67417122681602	4.40438627880206	-1.84846751012792	0.0843864016854247	0.941702178441707	-4.51437835814564	MRC2
PDK4	-1.6705315192158	5.6076618706614	-2.25185211095165	0.0397804461560359	0.941702178441707	-4.46905057968729	PDK4
MMP13	-1.6701213604601	1.31454756237116	-5.21113678462327	0.000106199340863073	0.719021640778099	-4.19964596882694	MMP13
GAS1	-1.6694542068012	3.18549780985409	-1.66735347713749	0.11622392885484	0.941702178441707	-4.53400111928277	GAS1
MFAP2	-1.66808531707283	3.71292606516029	-2.05265690315729	0.0580178562809756	0.941702178441707	-4.49160489516166	MFAP2
ACTA2	-1.66677158608873	8.02263107236833	-1.55157322356104	0.141647428605739	0.941702178441707	-4.54612908512137	ACTA2
AOC3	-1.66036159056586	3.92732736565677	-1.69084286360199	0.111576688742374	0.941702178441707	-4.5314968803753	AOC3
NOV	-1.65918288402788	2.06582678130259	-2.74737479272618	0.0149871811417446	0.941702178441707	-4.41326614137275	NOV
RIMS1	-1.65901524722548	2.11269413695531	-2.52787019631737	0.0232199460399267	0.941702178441707	-4.43777901708152	RIMS1
CYP2E1	1.6588766699423	1.24657656760273	1.74182696028244	0.102042936280488	0.941702178441707	-4.52601646635741	CYP2E1
RAMP3	-1.65779198685978	2.49668641566116	-3.09253630656355	0.00744467102766311	0.941702178441707	-4.37597093558831	RAMP3
FAP	-1.65765769840503	2.61860985164931	-1.46624363224374	0.16327395512058	0.941702178441707	-4.55480609184453	FAP
GPX7	-1.65752418390552	2.82573241204282	-3.01840274901286	0.00865905040717747	0.941702178441707	-4.38382342902219	GPX7
PID1	-1.6573910023472	3.05876563274553	-3.38510630978351	0.0040910075321209	0.941702178441707	-4.34596902880964	PID1
MSN	-1.65487992526412	7.01610953507854	-1.53768195647299	0.144994035843277	0.941702178441707	-4.54755784665249	MSN
CCL4	-1.65399552038788	4.00206516782156	-2.17171941132413	0.0463609801373907	0.941702178441707	-4.47814417062412	CCL4
CCL24	-1.65190923754808	3.93450169375762	-1.52707421391724	0.147594333625106	0.941702178441707	-4.54864478229056	CCL24
SELENBP1	-1.64920302067348	6.30280747714314	-2.50532851967629	0.0242773022737255	0.941702178441707	-4.4403202505148	SELENBP1
HOXD8	-1.64852959758767	1.72956956107235	-3.90235232187267	0.00141953016230786	0.941702178441707	-4.29725070240923	HOXD8
PCOLCE	-1.64590594873219	3.99579237411784	-2.24241242318907	0.040507698207807	0.941702178441707	-4.47012248529041	PCOLCE
COL3A1	-1.64556244377283	8.89391434497128	-1.50332170003766	0.153559467418022	0.941702178441707	-4.55106539042328	COL3A1
CAPZA2	-1.64264562516902	6.82144558769495	-2.22659684334041	0.041754040516356	0.941702178441707	-4.47191811511249	CAPZA2
COL6A2	-1.64186943984457	7.27336456123426	-1.475168402833	0.160890088660199	0.941702178441707	-4.55391003084214	COL6A2
CD79B	-1.63879464509692	2.06859488875488	-2.67023593440055	0.0174938926194311	0.941702178441707	-4.42182528902017	CD79B
PDLIM4	-1.63543040172609	3.4943148005385	-1.9228697513609	0.0737339634318788	0.941702178441707	-4.50614201861081	PDLIM4
CPXM1	-1.63300519670135	1.68273502046382	-1.9502920425537	0.0701236173452007	0.941702178441707	-4.50308648471118	CPXM1
BAI2	-1.63052925832899	1.59789437838134	-3.41311773002206	0.00386270437917199	0.941702178441707	-4.34318490010563	BAI2
AQP1	-1.62114238194653	5.88106639639654	-2.41439924662308	0.0290268269115825	0.941702178441707	-4.45060196867064	AQP1
NPTX2	-1.62031295468694	1.75681165765809	-2.57004192287866	0.0213589116203993	0.941702178441707	-4.43303481201287	NPTX2
CCDC7	-1.61994650038911	3.6905745017147	-1.80462410679994	0.0912880624102705	0.941702178441707	-4.5191894188481	CCDC7
PCDH7	-1.61793138084153	2.76766741254767	-1.74792994722804	0.100950941803205	0.941702178441707	-4.52535654057671	PCDH7
YAE1D1	-1.61572345371972	4.61849707999439	-2.61847359470971	0.0193979724261869	0.941702178441707	-4.42760455907438	YAE1D1
GSTM3	-1.61475461038268	2.95290806709049	-2.67166448254151	0.0174439868154105	0.941702178441707	-4.42166617881512	GSTM3
CD79A	-1.61033389586741	3.19731333136385	-1.28853879172417	0.217119346543244	0.941702178441707	-4.57201466381232	CD79A
NKX2-3	-1.60990953417773	2.31692238210516	-2.788278989975	0.0138029356099326	0.941702178441707	-4.40875631317582	NKX2-3
IDO1	-1.60988194874763	2.30864727458715	-2.24806176682977	0.0400709838505519	0.941702178441707	-4.46948099723835	IDO1
APOA2	1.60365771884847	1.92121929587233	1.42637045732847	0.174285089332721	0.941702178441707	-4.55877458068647	APOA2
SNURF	-1.59957366273385	3.89740551207379	-1.7833068698864	0.0948210673542001	0.941702178441707	-4.52151581260762	SNURF
MFGE8	-1.5985480593582	5.72417286268125	-2.16749051853671	0.0467348984935829	0.941702178441707	-4.47862355681086	MFGE8
GPR34	-1.59767616837723	2.96306001061034	-1.98779194100303	0.0654452191746158	0.941702178441707	-4.49889312009664	GPR34
MTRNR2L8	1.59765394598807	3.70938598964276	2.31181324530573	0.0354387084053105	0.941702178441707	-4.46224088567986	MTRNR2L8
CDH11	-1.59744441522657	4.42453649693994	-1.671024769435	0.115486703999274	0.941702178441707	-4.5336106192045	CDH11
OGN	-1.59024532272653	1.8776317044543	-1.88531955682455	0.0789491737600243	0.941702178441707	-4.51030933106633	OGN
ITIH3	1.58925569615386	1.28309317400178	2.06422206424836	0.0567775060117466	0.941702178441707	-4.49030147591437	ITIH3
FFAR2	-1.58457103021559	3.00738810605953	-2.93867976812698	0.0101825478789528	0.941702178441707	-4.39237019774035	FFAR2
FHL5	-1.58364310670968	1.3792111376644	-3.50890035565797	0.00317402446001073	0.941702178441707	-4.33378753150221	FHL5
APCS	1.58149859219635	0.991512109916361	2.30969404851911	0.0355842625977769	0.941702178441707	-4.46248154171202	APCS
PTGFR	-1.57891245037443	1.15945649217519	-3.04031931371551	0.00828104339537847	0.941702178441707	-4.38149214786238	PTGFR
APLF	-1.57728473465681	3.49407999546016	-2.48712954433647	0.0251643223467414	0.941702178441707	-4.44237436690533	APLF
HBP1	-1.57629122213173	5.69026753140075	-2.38047608768831	0.0310148380415327	0.941702178441707	-4.45444755463995	HBP1
RNU12	1.57626548063142	4.84136099511433	2.3643868735332	0.0320020944884713	0.941702178441707	-4.45627276437394	RNU12
PRSS23	-1.57557605039254	5.42251111559572	-2.44036844972249	0.0275871832416837	0.941702178441707	-4.44766116544932	PRSS23
SIT1	-1.57396545057699	2.79456661265462	-2.36806664441194	0.0317737156423766	0.941702178441707	-4.45585525610398	SIT1
CILP	-1.57251971626345	2.19170947937381	-1.59315014147385	0.132019674586806	0.941702178441707	-4.54181761513764	CILP
SYNDIG1	-1.57119918506524	1.15708839282298	-3.0261309024964	0.00852386039351899	0.941702178441707	-4.38300045654065	SYNDIG1
LIMS2	-1.56941852383264	4.14422618004014	-1.64903457865371	0.119963675713359	0.941702178441707	-4.53594449491257	LIMS2
FUT6	-1.56852395912925	4.17869964443305	-1.43016497202286	0.173211517629121	0.941702178441707	-4.55839942526383	FUT6
BCL2L15	-1.5664250715028	5.0081564551359	-1.38977285846118	0.18492285112424	0.941702178441707	-4.56236489204736	BCL2L15
PADI2	-1.56263824785529	5.08973895110058	-1.37162895065889	0.19038997082575	0.941702178441707	-4.56412552812513	PADI2
FIBIN	-1.56223537305496	3.43041981295553	-1.78341195662338	0.0948033586409677	0.941702178441707	-4.52150436592875	FIBIN
RASGRP2	-1.55547706302696	2.97750745620736	-2.9061925502602	0.0108761274962766	0.941702178441707	-4.39588178427368	RASGRP2
HSPB7	-1.55344000633821	2.78098329378124	-1.51425790453134	0.150788310436532	0.941702178441707	-4.54995318529352	HSPB7
ENAH	-1.55289887596457	6.0435243034331	-2.00659864565744	0.0632072618793513	0.941702178441707	-4.49678420982514	ENAH
ELN	-1.55280269028167	4.64601256983191	-1.61268030432219	0.127693444418464	0.941702178441707	-4.53977491905406	ELN
SOD3	-1.55129887982043	5.87204540593801	-2.00976568512221	0.0628373161692466	0.941702178441707	-4.49642871212617	SOD3
LAX1	-1.54880728617926	2.44919247730768	-1.91142220576559	0.0752900521212428	0.941702178441707	-4.50741459597166	LAX1
LAMP5	-1.54825067790634	1.59078214191803	-2.38627388753702	0.0306661836063996	0.941702178441707	-4.4537900233065	LAMP5
LRRC19	-1.54638784611601	3.32139369778843	-1.56730661523475	0.137936248110848	0.941702178441707	-4.54450365046706	LRRC19
FAM198B	-1.54623597361984	4.39456265372811	-1.64836617554817	0.120102070916085	0.941702178441707	-4.53601523909013	FAM198B
LPL	-1.54303072125081	2.76385505607855	-2.27359160278145	0.0381517526723393	0.941702178441707	-4.46658170048654	LPL
TMTC1	-1.54219383311999	2.73773950224674	-2.26645839786918	0.0386791569080582	0.941702178441707	-4.46739182509642	TMTC1
BARD1	-1.54012259778324	5.33000414342025	-1.9000924114893	0.0768591524952201	0.941702178441707	-4.50867227017964	BARD1
COL1A2	-1.54011579699204	7.96991271142909	-1.38420529866667	0.186586696794994	0.941702178441707	-4.56290654094979	COL1A2
GLI3	-1.53930535486	3.5580985442873	-1.56551540729639	0.138354550086423	0.941702178441707	-4.54468908241138	GLI3
TBCEL	-1.53794695313311	4.26033334930013	-2.89053735771571	0.0112266494331358	0.941702178441707	-4.3975796755783	TBCEL
WBP5	-1.53781109328152	3.88966763154319	-2.3244779310913	0.0345804486781951	0.941702178441707	-4.4608027840068	WBP5
CYR61	-1.53738418580556	5.6388653946067	-1.44143672565539	0.17005453088589	0.941702178441707	-4.5572818688363	CYR61
TCEA2	-1.53707547444912	3.31491809083578	-2.04771026066949	0.0585559128353671	0.941702178441707	-4.49216205925894	TCEA2
ARPC5	-1.53697152066897	7.96485276925242	-2.54898044587933	0.0222697533796009	0.941702178441707	-4.43540245636722	ARPC5
TUBA1A	-1.53539441322666	7.71154824101502	-1.90233529723871	0.0765462154026624	0.941702178441707	-4.50842344278921	TUBA1A
IGFL2	-1.53456717128169	1.97110627279987	-2.07559758928014	0.0555812477156692	0.941702178441707	-4.48901841095514	IGFL2
PTK7	-1.53450640856181	3.72300847138657	-1.83099285882443	0.0870795193519673	0.941702178441707	-4.51629998387243	PTK7
FOLR2	-1.53444301603458	3.1007866165397	-2.12539980455295	0.0506117663009383	0.941702178441707	-4.48339066726067	FOLR2
YPEL5	-1.53380410663057	7.25723436206828	-2.5363150891624	0.0228352709817052	0.941702178441707	-4.43682790618702	YPEL5
CCDC91	-1.53328921701825	6.40841154299312	-2.24028527612314	0.0406732828301656	0.941702178441707	-4.47036401416868	CCDC91
F13A1	-1.53321153606165	4.01666067384884	-1.60365288598857	0.129677833681921	0.941702178441707	-4.54072045854108	F13A1
LPAR1	-1.52862772838347	3.92105658136971	-2.9008659557206	0.0109941728095588	0.941702178441707	-4.39645907202348	LPAR1
CLEC3B	-1.52437753550254	3.28750477962177	-3.48384161605022	0.00334133958490847	0.941702178441707	-4.33622756767093	CLEC3B
EBF1	-1.52382203530816	1.92848032760843	-2.36257993540602	0.0321148054182794	0.941702178441707	-4.45647779324986	EBF1
DEGS1	-1.51867612748339	4.37751014478153	-2.31997364391923	0.0348834308201867	0.941702178441707	-4.46131423358603	DEGS1
CRABP2	-1.51691951288115	2.79543732813733	-1.29525158153913	0.214854483718184	0.941702178441707	-4.5713883160123	CRABP2
ITGA11	-1.5142402263982	3.31479296672177	-1.4567562213367	0.165840216291491	0.941702178441707	-4.55575556036892	ITGA11
AZIN1	-1.51362464368021	6.49187043598423	-2.29977625584334	0.0362729461135746	0.941702178441707	-4.46360785476168	AZIN1
CSRP2	-1.51349815710678	3.47757136465247	-2.47055802136237	0.0259988133146331	0.941702178441707	-4.44424655597428	CSRP2
KLHL2	-1.51264005622677	5.12506623879229	-1.94029521849238	0.0714208606937337	0.941702178441707	-4.50420150889237	KLHL2
PDGFRL	-1.51233477398195	1.8349169184119	-1.64978819476463	0.119807801941261	0.941702178441707	-4.53586471774597	PDGFRL
SELT	-1.50791133305891	5.72109868681617	-2.52125277132277	0.0235256979606727	0.941702178441707	-4.4385246668488	SELT
ENPEP	-1.50774469116337	2.72042406629257	-2.12006857275305	0.051123467319126	0.941702178441707	-4.48399383708917	ENPEP
SLAMF7	-1.50739030556594	3.0694817207677	-1.35656608911673	0.19502775437303	0.941702178441707	-4.56557715369263	SLAMF7
ASPN	-1.50682124057077	3.35757819518669	-1.46727043093425	0.162998204058839	0.941702178441707	-4.55470314201359	ASPN
EID1	-1.50507652048262	7.03312049924945	-1.89556989921401	0.0774936486724655	0.941702178441707	-4.5091737780394	EID1
AHSG	1.50272283615976	0.615570218482725	1.61810912785552	0.12651266642159	0.941702178441707	-4.53920520227752	AHSG
FOXF1	-1.49987593094008	3.63876502546662	-1.65436599568679	0.118864706590041	0.941702178441707	-4.53537979807236	FOXF1
INHBA	-1.49897020819712	3.70330146706979	-1.35353943199439	0.195970584849979	0.941702178441707	-4.5658677206379	INHBA
CCL28	-1.49555568495824	4.45346469392051	-0.983333200174086	0.341071606709181	0.941702178441707	-4.59812752075368	CCL28
VTN	1.49462670022619	1.51683087404562	1.83096074403878	0.087084538345998	0.941702178441707	-4.51630351055137	VTN
CAP1	-1.49226304489883	6.64795976266372	-1.98839752832166	0.065372047808076	0.941702178441707	-4.49882527024821	CAP1
HOMER1	-1.49171714168862	3.53690544768412	-2.45838283478726	0.0266286332045423	0.941702178441707	-4.44562306009326	HOMER1
SCARA5	-1.49120886656376	2.5276981971153	-2.98198244200029	0.00932505733342917	0.941702178441707	-4.38771515705697	SCARA5
DACT3	-1.4889520464235	2.76751944411766	-1.74679137661739	0.10115388220677	0.941702178441707	-4.5254797168309	DACT3
TMOD2	-1.48866395597312	3.1584025829057	-2.44830257016469	0.0271610351933137	0.941702178441707	-4.44676331525643	TMOD2
NETO2	-1.4876795454341	3.60905836750754	-1.89579280257256	0.0774622661240655	0.941702178441707	-4.50914906699634	NETO2
IFI6	-1.48708524206298	6.81461224222216	-1.17325089636463	0.259027268753939	0.941702178441707	-4.58244547791135	IFI6
SDC2	-1.48510590405859	6.06014209412679	-2.23563066922015	0.0410378199582063	0.941702178441707	-4.47089250339582	SDC2
CTGF	-1.48408181398106	5.85486782846391	-1.46226211608972	0.164346875785378	0.941702178441707	-4.55520493798642	CTGF
BOC	-1.48387134882631	2.15988168430268	-1.82498875069128	0.0880223418021006	0.941702178441707	-4.5169590069168	BOC
CFB	-1.48349154172948	5.29907848478913	-1.78746396920546	0.0941227562514826	0.941702178441707	-4.52106283054335	CFB
IRF4	-1.48344874794937	2.95740961295705	-1.34774826060625	0.197784845057858	0.941702178441707	-4.56642263709236	IRF4
COL15A1	-1.47954860744047	4.43803674424432	-1.52540479577474	0.148007118996928	0.941702178441707	-4.54881551306677	COL15A1
SFMBT2	-1.47776555607855	3.91815720628371	-2.07390682087736	0.0557575748549907	0.941702178441707	-4.48920917725385	SFMBT2
THBS1	-1.4775888575633	6.5357729910893	-1.57035414117043	0.137227026259951	0.941702178441707	-4.54418793801545	THBS1
ST5	-1.47256222170435	3.78055553861425	-2.14098115730185	0.0491432140115286	0.941702178441707	-4.48162693854781	ST5
FLJ41200	-1.47196103946026	0.812607049823179	-4.70088205699694	0.000285785791907631	0.771295025816995	-4.23349766221261	FLJ41200
ENTPD1	-1.47169482117506	3.12567352173544	-2.03843526876571	0.0595770921425949	0.941702178441707	-4.49320618537452	ENTPD1
GZMA	-1.4714697811554	3.35617630849138	-1.61637918954427	0.126887909989	0.941702178441707	-4.5393868359013	GZMA
SULT1B1	-1.46826299109934	4.10805234843518	-1.14420283535534	0.270507587574988	0.941702178441707	-4.58497086577546	SULT1B1
IL7R	-1.46796606573043	2.95977618821912	-1.50626520502699	0.152809436472341	0.941702178441707	-4.55076642778626	IL7R
COL5A3	-1.46786096392859	2.53614084240142	-2.1387003877576	0.0493556900201383	0.941702178441707	-4.48188518751307	COL5A3
S1PR1	-1.46763882396381	3.2403232829485	-2.08803621692859	0.0542996986470379	0.941702178441707	-4.48761434878601	S1PR1
AMBP	1.46667193143495	0.932346324525435	2.01946500230101	0.0617165633907176	0.941702178441707	-4.495339355531	AMBP
ARHGEF17	-1.46496734619115	4.59331125579598	-1.83896329888886	0.0858418029903501	0.941702178441707	-4.51542415445165	ARHGEF17
EFS	-1.46460282007006	2.36415327911714	-2.56147235833798	0.0217251267347154	0.941702178441707	-4.4339977391943	EFS
CRISPLD2	-1.46453858970088	4.65809154029047	-1.32089326653126	0.206375585465393	0.941702178441707	-4.56897759588797	CRISPLD2
TF	1.46355452133547	0.915557751911979	2.05519219080197	0.0577438452412231	0.941702178441707	-4.49131925498085	TF
SLCO2A1	-1.4634450068711	4.20009450091093	-1.6297154929132	0.124019661109649	0.941702178441707	-4.53798447424698	SLCO2A1
VWA5A	-1.46156966043617	5.07465308810544	-3.17220634825532	0.00632660646195951	0.941702178441707	-4.36764023968651	VWA5A
EDIL3	-1.46106013881461	3.57703142987145	-1.98920981276803	0.0652740185090377	0.941702178441707	-4.49873425587391	EDIL3
ZNF469	-1.4603166173537	0.942569543818105	-2.95273114389241	0.00989615488941759	0.941702178441707	-4.39085641880883	ZNF469
RERG	-1.4599105097659	2.27899671603886	-2.26606288817898	0.0387085982357596	0.941702178441707	-4.46743674283925	RERG
GPR160	-1.45971845742451	4.5181939205907	-1.62682684686506	0.124636152365475	0.941702178441707	-4.53828863845446	GPR160
SDK1	-1.4578243141738	1.64552806598441	-2.91870446752177	0.0106036987844018	0.941702178441707	-4.39452744538551	SDK1
IL11	-1.45711060187279	1.25292833080432	-3.16538096938061	0.00641550256681886	0.941702178441707	-4.36834940111085	IL11
MSRB3	-1.45528710596831	3.85786851195583	-1.43434172772031	0.172036104848111	0.941702178441707	-4.5579858603538	MSRB3
PTGDS	-1.45525115846152	3.49276900307888	-1.36377007599602	0.192798399188682	0.941702178441707	-4.5648840455582	PTGDS
DNAJC8	-1.45383677829441	6.91808732000462	-2.12353611269619	0.0507901071247529	0.941702178441707	-4.48360154132778	DNAJC8
SPON2	-1.45238056437882	4.57243257645315	-1.42051042215707	0.175953807654349	0.941702178441707	-4.55935289248173	SPON2
EGFL6	-1.4521893858113	0.887659222622019	-4.48512109597339	0.000438203865113958	0.941702178441707	-4.24937557307861	EGFL6
NFKBIZ	-1.45211749651285	5.40951562131178	-1.96402282972851	0.0683765558105485	0.941702178441707	-4.50155297009525	NFKBIZ
MRFAP1L1	-1.45146160513946	5.42019929588155	-2.16891275680253	0.0466088334535136	0.941702178441707	-4.47846233996897	MRFAP1L1
FAM19A5	-1.45018667035852	1.97603837522931	-1.6679026147373	0.11611339908206	0.941702178441707	-4.5339427313719	FAM19A5
HLA-DRB1	-1.44974620942683	6.90927825720577	-1.34125290161784	0.199835804017481	0.941702178441707	-4.56704337639473	HLA-DRB1
CNIH3	-1.44681173799797	1.59030004871188	-2.77381689592539	0.0142108668451444	0.941702178441707	-4.41034839526084	CNIH3
CRISPLD1	-1.44578726828737	1.5659402635795	-2.21805325358349	0.0424420997994247	0.941702178441707	-4.47288793112769	CRISPLD1
SYNM	-1.44524679752338	3.75787613240737	-1.09379845264618	0.291333542704418	0.941702178441707	-4.58924803044311	SYNM
FBLN2	-1.44403740526656	2.41395844607013	-2.08996735455447	0.0541031862142128	0.941702178441707	-4.4873962661901	FBLN2
CADM3	-1.44287524142139	1.89626982556977	-2.32190428240158	0.0347532614759932	0.941702178441707	-4.46109501163164	CADM3
REEP1	-1.44278677944381	2.37290792572076	-1.63071640359908	0.123806660509854	0.941702178441707	-4.53787902915359	REEP1
GPRC5B	-1.43792481208385	3.67528706984307	-1.91977037414113	0.0741523839857621	0.941702178441707	-4.50648674200531	GPRC5B
CALD1	-1.43732435109981	7.24352477594713	-1.21324148311455	0.243836263310374	0.941702178441707	-4.57889928744136	CALD1
TPM1	-1.43693726459918	7.45758668488126	-1.74749319819628	0.101028746263322	0.941702178441707	-4.52540379355067	TPM1
EFEMP1	-1.43625796956565	4.61752591669854	-1.25236895763544	0.229649925925284	0.941702178441707	-4.57535463269699	EFEMP1
EFNB1	-1.43584230782692	6.61807645098385	-2.11732211478969	0.0513889353263663	0.941702178441707	-4.48430450582047	EFNB1
A4GALT	-1.43297684177301	3.07765958791601	-1.78938077525436	0.0938023034792313	0.941702178441707	-4.520853849967	A4GALT
C1R	-1.43278033514364	5.65129466075358	-1.21388745902518	0.243596655905545	0.941702178441707	-4.57884136036786	C1R
TRIL	-1.43254101961689	2.30463447385353	-2.13186109037946	0.0499979366577185	0.941702178441707	-4.48265943631928	TRIL
CSF3	-1.43050630248788	1.01297733295457	-2.27461255929553	0.0380768198053037	0.941702178441707	-4.46646574808261	CSF3
EPHX1	-1.43040012392664	4.89638562161077	-2.06968214574523	0.056200404076547	0.941702178441707	-4.48968574641812	EPHX1
GLIS2	-1.42986060361355	3.87226382703661	-1.74232087579149	0.101954177265106	0.941702178441707	-4.52596308836979	GLIS2
FPR2	-1.42698397816322	1.80016611596871	-2.22666889520838	0.0417482822682979	0.941702178441707	-4.47190993561861	FPR2
IL1RN	-1.42615244103464	3.88525875497417	-1.85299310618273	0.0837011488486839	0.941702178441707	-4.51387984810381	IL1RN
LDOC1	-1.42551566575577	3.2823629846373	-2.30951391803787	0.0355966604798552	0.941702178441707	-4.46250199752237	LDOC1
PPIC	-1.42257150781463	5.28337911924986	-2.45129493208856	0.0270019430705644	0.941702178441707	-4.44642477176204	PPIC
MFN1	-1.42244492038056	3.57979031858944	-2.76697958074351	0.0144077789880549	0.941702178441707	-4.411102020049	MFN1
VSTM4	-1.41997013226749	2.70103096963261	-2.04528277647531	0.0588216216714613	0.941702178441707	-4.49243540316534	VSTM4
COL7A1	-1.4192822915427	2.10746224527594	-3.09829002199305	0.00735776934993081	0.941702178441707	-4.37536547363453	COL7A1
C3	-1.4186093531192	5.32248558705502	-0.96193901572681	0.3513632614145	0.941702178441707	-4.59976446101678	C3
ALG5	-1.416021890864	4.93796853558883	-1.77273161607307	0.0966181549589545	0.941702178441707	-4.52266660812933	ALG5
CCL19	-1.41573914146045	2.96521244983572	-1.36597058392629	0.192121556627616	0.941702178441707	-4.56467191002575	CCL19
C4orf33	-1.41536345350812	4.06477283571912	-1.59031103337566	0.132658890295398	0.941702178441707	-4.54211365481329	C4orf33
PTK2	-1.41489431134794	7.27258856196395	-2.51463561790221	0.023835280896758	0.941702178441707	-4.43927059281584	PTK2
FKBP7	-1.41455019026471	2.07031905352665	-2.21334865361716	0.0428254803203618	0.941702178441707	-4.47342190282429	FKBP7
PKIG	-1.41383996303841	4.25875840684951	-2.85988420689486	0.0119452230632665	0.941702178441707	-4.40091461114293	PKIG
TENM3	-1.4131676012076	1.24499977663317	-1.78533415816072	0.0944799532441285	0.941702178441707	-4.52129494976068	TENM3
COL1A1	-1.41271444582052	9.49917963285577	-1.15424858370247	0.266494510379193	0.941702178441707	-4.58410240707185	COL1A1
MMP3	-1.41087118863642	0.620141173712499	-3.46737537378539	0.00345606282140813	0.941702178441707	-4.3378381059298	MMP3
PBXIP1	-1.40779216655095	5.49870531268156	-1.60610984485787	0.129135152481243	0.941702178441707	-4.54046334185809	PBXIP1
ADH1B	-1.40690283133228	4.22338760761208	-1.0122268725361	0.327512989340704	0.941702178441707	-4.59587314742514	ADH1B
MLF1	-1.40634960499908	2.82916576164881	-2.51179755207136	0.023969248226719	0.941702178441707	-4.43959060907829	MLF1
TSPAN2	-1.40596727036195	2.48881894619722	-1.76529976798411	0.0978989710672693	0.941702178441707	-4.52347398809532	TSPAN2
NXPE4	-1.40513236559925	2.26228244201828	-1.42936966701036	0.173436078769215	0.941702178441707	-4.55847809973049	NXPE4
BHLHE41	-1.40402708409376	3.23066782718031	-1.74167930337284	0.102069484098646	0.941702178441707	-4.52603242277394	BHLHE41
CLDND1	-1.40317149821261	4.98281549189685	-2.99349546164457	0.00910925993505424	0.941702178441707	-4.38648256755186	CLDND1
SRP9	-1.40287062524785	8.11701305686794	-2.45229646382241	0.0269488936490441	0.941702178441707	-4.44631147280193	SRP9
ITLN1	-1.40164749185524	3.15691867025005	-1.26984472732454	0.223526432268587	0.941702178441707	-4.57374832430786	ITLN1
APLP1	-1.40135620504254	1.74432557198114	-2.48043673732058	0.0254982334026886	0.941702178441707	-4.44313030044443	APLP1
RNF207	-1.40128665696123	3.05675445163283	-2.15318304265485	0.0480207822915393	0.941702178441707	-4.48024491071463	RNF207
PDZK1IP1	-1.39808525011669	5.93873874884286	-1.29955783348446	0.213411484885354	0.941702178441707	-4.57098546547039	PDZK1IP1
ARF4	-1.39774427649367	7.23536337034242	-2.06294153908909	0.0569136348045961	0.941702178441707	-4.49044584639379	ARF4
TSPAN7	-1.39758517407098	4.52115892463964	-2.63865779031685	0.0186328837628543	0.941702178441707	-4.42534782152674	TSPAN7
NRSN2	-1.39739437119656	3.82383765288403	-1.7205809048819	0.105925619228027	0.941702178441707	-4.52830746856493	NRSN2
CD14	-1.39617983755407	6.35461688657469	-1.76355097475722	0.0982025248850431	0.941702178441707	-4.52366380867409	CD14
CDR1	-1.3958911373895	5.6369358797288	-1.2282550240505	0.238314430034647	0.941702178441707	-4.57754777192736	CDR1
CRIPT	-1.39187653972056	3.79362936829868	-2.49318879193508	0.0248656175985875	0.941702178441707	-4.4416902277671	CRIPT
RLTPR	-1.39138154971184	2.49287661993465	-2.87284868108244	0.0116359900913527	0.941702178441707	-4.39950246580743	RLTPR
CXCL1	-1.39133038699445	3.55144478497839	-1.90932357555015	0.0755785069277656	0.941702178441707	-4.50764769434062	CXCL1
EGR3	-1.38875038155802	2.97060538775975	-1.29546000218949	0.214784465116376	0.941702178441707	-4.5713688370518	EGR3
CD34	-1.38826911989962	3.77637430994311	-2.00105658096426	0.0638594105676837	0.941702178441707	-4.49740605808132	CD34
PLA1A	-1.38653738828188	1.35430314780395	-2.17056776584419	0.046462532794252	0.941702178441707	-4.47827472767336	PLA1A
GNG4	-1.38615157686532	3.50623126102252	-1.21983278388234	0.241399954687643	0.941702178441707	-4.57830727420043	GNG4
IGF1	-1.38504470507493	1.99148520872455	-1.53955083120819	0.144539944076484	0.941702178441707	-4.54736597940418	IGF1
FBN1	-1.3847638396835	4.1641929923862	-1.28642615327195	0.217836045017459	0.941702178441707	-4.57221137279477	FBN1
RASD2	-1.38398396225622	2.76459894014983	-2.65837354543892	0.0179136553156256	0.941702178441707	-4.42314733662842	RASD2
RAB23	-1.38331637766169	3.80872264509614	-1.62846989235957	0.124285173385485	0.941702178441707	-4.53811565934037	RAB23
TMEM119	-1.3829037709206	2.25928614609166	-1.6557322935073	0.118584474227145	0.941702178441707	-4.53523496294862	TMEM119
SELL	-1.38274206471731	3.25424360996658	-1.51470651817592	0.15067553733225	0.941702178441707	-4.54990747727365	SELL
ITIH1	1.38272145433857	0.513026399613	2.12384984541164	0.0507600448156358	0.941702178441707	-4.48356604426113	ITIH1
RGS1	-1.38110796349103	5.10679169085025	-1.3040415816545	0.211917212401621	0.941702178441707	-4.57056514442476	RGS1
GORAB	-1.37875686463105	3.9221337190481	-1.97417001897895	0.0671108886112087	0.941702178441707	-4.50041824805288	GORAB
PCP4	-1.37823690768779	1.561814552368	-1.24590479552927	0.231948029837138	0.941702178441707	-4.57594521930822	PCP4
NRAS	-1.37812757159347	5.53747161985946	-1.9519216071409	0.0699141861801413	0.941702178441707	-4.5029046079762	NRAS
SOD2	-1.37509618983047	8.19556785553145	-1.775412952267	0.0961596873508718	0.941702178441707	-4.52237503810026	SOD2
PGM1	-1.37443336155207	4.79296490272116	-2.54848722009774	0.0222915232355295	0.941702178441707	-4.43545794469736	PGM1
IRAK3	-1.37430442923938	2.62213832162473	-2.52183513360202	0.0234986368458189	0.941702178441707	-4.43845903399318	IRAK3
CCDC126	-1.37396540376335	2.86832264660596	-2.58032473895102	0.0209272897231583	0.941702178441707	-4.43188017364539	CCDC126
DMKN	-1.37369287714895	1.07726762708343	-2.20294846121976	0.0436844663469865	0.941702178441707	-4.47460213676425	DMKN
ROBO4	-1.37351053770304	3.1001713310992	-3.03784870679791	0.00832282978517696	0.941702178441707	-4.38175454243743	ROBO4
CES2	-1.37275617890231	7.49338957215689	-1.45068258480022	0.167500575570605	0.941702178441707	-4.5563617021557	CES2
MUC2	-1.37072985632592	5.91645200634641	-0.891779907321056	0.386622117765639	0.941702178441707	-4.60493342576969	MUC2
SGCD	-1.37032814609631	2.18768528144252	-1.87719890704894	0.0801196307439389	0.941702178441707	-4.51120782232449	SGCD
MMP14	-1.36974326420061	6.73872496982049	-1.52912329512173	0.147088997670695	0.941702178441707	-4.54843510093451	MMP14
PLEK	-1.36939365320183	3.34576795593664	-1.77383924893212	0.0964285335698259	0.941702178441707	-4.52254618109044	PLEK
TNFSF10	-1.36815285102425	5.82162289216032	-1.76187842359051	0.0984936193372329	0.941702178441707	-4.52384529452425	TNFSF10
CXCL9	-1.36737673792371	3.03249837857123	-1.22062859364724	0.241107085877859	0.941702178441707	-4.57823565499562	CXCL9
C1QTNF3	-1.36656155715428	2.87870823810173	-1.89179066170852	0.0780274665686557	0.941702178441707	-4.50959263207237	C1QTNF3
ATP6AP2	-1.36642632496337	6.6848140227609	-2.33081167596294	0.0341585928349629	0.941702178441707	-4.4600836518413	ATP6AP2
NDN	-1.3660301218097	4.25682373455714	-1.74595444702136	0.101303285959081	0.941702178441707	-4.5255702423269	NDN
SKAP2	-1.36546267409958	4.71687208025397	-1.93447313959078	0.072186312690993	0.941702178441707	-4.50485030311807	SKAP2
ARMCX6	-1.36533275318096	2.76867698481237	-2.5309553098654	0.0230787026943724	0.941702178441707	-4.43743149424161	ARMCX6
AKT3	-1.36419607247436	4.70245419826583	-1.51328784867159	0.151032406812037	0.941702178441707	-4.55005199904064	AKT3
GPC4	-1.36419301387231	3.66603306856786	-1.9131667711197	0.0750510172673785	0.941702178441707	-4.50722077704843	GPC4
TXNDC15	-1.36147378907839	3.38642409331086	-2.48464581629913	0.0252877490133214	0.941702178441707	-4.4426548654466	TXNDC15
DMC1	-1.36137847024776	2.88136333097891	-1.54867822199179	0.142339433324146	0.941702178441707	-4.54642734239714	DMC1
LINC00460	-1.36100289614298	1.5507111955881	-4.34493575732732	0.000579916624370751	0.941702178441707	-4.26021730091813	LINC00460
NXPE1	-1.36030822628901	2.6172897937546	-1.21388166530541	0.243598804119455	0.941702178441707	-4.57884188000215	NXPE1
HPGD	-1.35922198623363	5.20260642559171	-1.19264618278645	0.251571496980385	0.941702178441707	-4.58073547349317	HPGD
RARRES1	-1.35850044823601	3.88543444979002	-1.36436464629145	0.192615328289601	0.941702178441707	-4.56482674655931	RARRES1
SERPINB2	-1.35810817161382	0.903134816252159	-2.49006727596536	0.0250190754155726	0.941702178441707	-4.44204264435769	SERPINB2
CRIP2	-1.3573178885715	5.20045576667263	-1.72636371736329	0.104856223494708	0.941702178441707	-4.52768489209091	CRIP2
RBPMS2	-1.35721021072573	3.65425042178198	-1.48442268069127	0.1584488876553	0.941702178441707	-4.55297795792267	RBPMS2
HSP90B1	-1.35557702937	8.40688646986071	-1.50469055507072	0.153210288190719	0.941702178441707	-4.55092639598302	HSP90B1
TCEAL8	-1.35538476669289	3.37891390183102	-1.92834468881113	0.0730000325254632	0.941702178441707	-4.50553275965157	TCEAL8
MRPL49	-1.3537125789468	5.40465976863006	-2.58577416428881	0.0207019540427036	0.941702178441707	-4.43126863003471	MRPL49
COMMD2	-1.35332912679598	4.69522630319356	-2.80792827311985	0.0132668788747111	0.941702178441707	-4.406597550921	COMMD2
CTHRC1	-1.3523931110384	3.17275387473568	-1.33646206738331	0.201359491462245	0.941702178441707	-4.56750009197729	CTHRC1
LOX	-1.35174930135268	3.90968118400952	-1.37160483491973	0.190397323814059	0.941702178441707	-4.56412785951959	LOX
SLC51B	-1.35091304370558	3.54403196409818	-1.08576716065015	0.294759077251608	0.941702178441707	-4.58991689606138	SLC51B
KCNJ15	-1.35033630325186	2.06667051784117	-1.82048680435829	0.0887352191670501	0.941702178441707	-4.5174527278831	KCNJ15
TNFSF11	-1.34968343624283	1.04421301926595	-4.31897551250737	0.000610923312456026	0.941702178441707	-4.26227129605998	TNFSF11
SRGN	-1.34956886649881	6.82951549256623	-2.3592291731236	0.0323248070875287	0.941702178441707	-4.45685801791098	SRGN
HAMP	1.34889685598107	1.76433073109272	1.85017537662317	0.0841272159008412	0.941702178441707	-4.51419027096569	HAMP
UROD	-1.34855104970661	5.42884560076085	-2.40126052484413	0.0297820456547668	0.941702178441707	-4.45209090200208	UROD
G6PC	1.34656403203012	0.801263027644229	1.76970616120434	0.0971377739065852	0.941702178441707	-4.52299542302934	G6PC
GJA4	-1.34646383382065	3.03225095780742	-2.2358533085613	0.0410203142063288	0.941702178441707	-4.47086722541546	GJA4
ITIH4	1.3456774807469	1.23208097385074	2.11471209382817	0.0516423927275368	0.941702178441707	-4.48459970096629	ITIH4
FRMD6	-1.34486748951837	3.18333172013031	-1.63691727154794	0.122494075009184	0.941702178441707	-4.53722517167424	FRMD6
DUSP1	-1.34380686560951	7.4987876562251	-1.79033841144856	0.0936425667242764	0.941702178441707	-4.52074941645809	DUSP1
TMEM59	-1.34309789559118	7.2890255221374	-1.88690448590935	0.078722527530907	0.941702178441707	-4.51013385259865	TMEM59
PDZRN3	-1.34239642839533	4.00598839246913	-1.40594442976717	0.180158579080959	0.941702178441707	-4.56078475128938	PDZRN3
TPPP3	-1.34135329620272	4.70901107608738	-1.489413989873	0.157145101481959	0.941702178441707	-4.55247401910646	TPPP3
TMEM9	-1.34001480947621	5.76444691982739	-2.32471414591066	0.0345646281193469	0.941702178441707	-4.46077596319227	TMEM9
SERPINA11	1.3383638625714	0.489167347681726	2.08048387891849	0.0550745382186614	0.941702178441707	-4.48846698225406	SERPINA11
FAM131B	-1.33822375837158	2.22202702509982	-1.49533413997487	0.155610323259055	0.941702178441707	-4.55187520073929	FAM131B
NUF2	-1.33800800892342	2.49599568906389	-1.69303726912526	0.111150898965574	0.941702178441707	-4.53126224278226	NUF2
TAF9B	-1.33784953596572	4.20446322987464	-1.90206476428339	0.0765839005362379	0.941702178441707	-4.50845345977724	TAF9B
PDLIM7	-1.33751313299554	6.10976269056513	-1.37224398634631	0.190202521796951	0.941702178441707	-4.56406606151874	PDLIM7
LSAMP	-1.3368306429886	2.6222933424804	-1.61613710839011	0.126940496252711	0.941702178441707	-4.53941224642678	LSAMP
FCRL5	-1.33657949160913	2.06836820067867	-1.58208630813452	0.134525584489946	0.941702178441707	-4.54296994000473	FCRL5
TMX4	-1.33591936588107	5.03032373732855	-1.70403428986235	0.109038329640403	0.941702178441707	-4.53008465228753	TMX4
METTL7A	-1.33591723752121	5.32354382942879	-1.7043059557785	0.108986587336932	0.941702178441707	-4.53005552538963	METTL7A
ZNF322	-1.3353381971438	2.94555021757038	-2.3146526009914	0.0352445677367671	0.941702178441707	-4.46191845519891	ZNF322
CMAHP	-1.33532105903447	2.52435515804218	-1.49801385773421	0.154919748727215	0.941702178441707	-4.55160375943831	CMAHP
FMO1	-1.33523510279289	0.637041042709723	-2.81568093789046	0.013060994730683	0.941702178441707	-4.40574721636825	FMO1
TIMP3	-1.33506501738837	6.21832903538196	-1.24178338261177	0.233422623748108	0.941702178441707	-4.57632074620772	TIMP3
FDFT1	-1.33474230607047	6.1305141137487	-2.45024936782564	0.0270574306966713	0.941702178441707	-4.44654305741586	FDFT1
EPHB6	-1.3346658049885	2.5442971289415	-1.88953947809264	0.0783470119948946	0.941702178441707	-4.50984203043294	EPHB6
GOLM1	-1.33455816028573	7.84570387810999	-1.27749690939586	0.22088595360364	0.941702178441707	-4.57304057430464	GOLM1
GUCY1B3	-1.33272142714628	2.52101764431246	-1.82022104717613	0.0887774612752108	0.941702178441707	-4.51748186163019	GUCY1B3
PODNL1	-1.33168888452824	2.25029968753423	-1.78411357564254	0.0946851999746869	0.941702178441707	-4.52142793578264	PODNL1
S100A8	-1.3313013236847	4.23095858800172	-1.52486819984345	0.148140005610191	0.941702178441707	-4.5488703714484	S100A8
TWSG1	-1.33105960049602	4.89640652086674	-1.90981779995071	0.0755104869242084	0.941702178441707	-4.50759280560259	TWSG1
MOXD1	-1.33020474493297	2.86201082306273	-1.37655120160769	0.188893975246755	0.941702178441707	-4.56364918038398	MOXD1
ECM2	-1.32653196951393	2.09418683727081	-1.75240787525963	0.100156253207478	0.941702178441707	-4.52487182756962	ECM2
OMA1	-1.32436608211917	4.36355510015344	-2.27935054127892	0.0377308771512129	0.941702178441707	-4.4659276416756	OMA1
HSPA1A	-1.32415527389555	7.86452254127605	-1.56601596614972	0.138237545927837	0.941702178441707	-4.54463727261243	HSPA1A
AEBP1	-1.32276216248713	5.54075485775584	-1.17076262538135	0.259995889300305	0.941702178441707	-4.58266349125221	AEBP1
LILRB2	-1.32235910341059	3.22537344175807	-1.92806704350918	0.0730370926010997	0.941702178441707	-4.50556366609965	LILRB2
JPH2	-1.32208794347621	2.63417949643078	-1.35907702088208	0.194248362846363	0.941702178441707	-4.56533581290405	JPH2
TIE1	-1.31999656392792	2.74935450457354	-2.45956313895169	0.0265669468132588	0.941702178441707	-4.44548958175657	TIE1
LRRN4CL	-1.31970715728173	1.74668678083839	-2.35575459572913	0.0325439362995005	0.941702178441707	-4.45725232126963	LRRN4CL
TP53INP2	-1.31942197484148	5.07248799920827	-1.69841331408326	0.110113730641646	0.941702178441707	-4.53068692003832	TP53INP2
APOH	1.31837859668758	0.603444057150706	1.83030874747806	0.0871864899420992	0.941702178441707	-4.51637510550231	APOH
APOA1	1.31738136471798	1.59899755314108	1.10737484532552	0.285610159494874	0.941702178441707	-4.5881093585055	APOA1
TUBB6	-1.31734965231281	4.86938393052452	-1.48331847516315	0.158738534828216	0.941702178441707	-4.5530893267253	TUBB6
DAZAP2	-1.31578493861945	8.07326661258923	-1.99753221506162	0.0642773097274894	0.941702178441707	-4.49780134583997	DAZAP2
EIF5A2	-1.31528635615744	2.55471765093449	-2.65069445938748	0.0181905482709772	0.941702178441707	-4.42400393624094	EIF5A2
IGFBP7	-1.31192003002705	6.94368388076719	-1.44841338816677	0.168124431111325	0.941702178441707	-4.55658782438942	IGFBP7
PAM	-1.31177154099609	4.3784104058097	-1.68194604365788	0.113317535649862	0.941702178441707	-4.53244698175631	PAM
GABRB3	-1.31089992464513	1.13525602711628	-2.69736466246608	0.0165692931818369	0.941702178441707	-4.41880747581443	GABRB3
GALC	-1.30958619432958	3.55351446715757	-2.04464301247993	0.0588918326637815	0.941702178441707	-4.49250743465506	GALC
EPDR1	-1.30904699769816	4.22057662878266	-1.7649803180586	0.0979543591367099	0.941702178441707	-4.52350866709603	EPDR1
C1QTNF1	-1.30901268640936	3.80114236655886	-1.31915437388366	0.206941997540822	0.941702178441707	-4.56914197882953	C1QTNF1
IL1R2	-1.30881171388366	3.25782084110172	-1.89697450186222	0.0772960852036705	0.941702178441707	-4.50901805172505	IL1R2
RAB7L1	-1.30858006688933	3.61004284012246	-1.92537805226563	0.0733968973341591	0.941702178441707	-4.50586294130289	RAB7L1
CHMP2B	-1.30847884388181	7.16321531667727	-2.39272811673288	0.0302824142303866	0.941702178441707	-4.45305817483397	CHMP2B
APP	-1.30699849206185	7.43068692176135	-1.51102696855366	0.151602603132527	0.941702178441707	-4.55028218110826	APP
VMP1	-1.3062460703198	7.51889257592193	-2.55127467784303	0.0221687584471407	0.941702178441707	-4.43514437798991	VMP1
PGM5P2	-1.30618438646661	2.68499815471006	-1.42813335674012	0.173785637585481	0.941702178441707	-4.55860035333978	PGM5P2
PARVA	-1.30596498812235	4.96854303707241	-1.74383207334239	0.10168302813572	0.941702178441707	-4.52579973881404	PARVA
CYBRD1	-1.30555141156726	5.96455397107309	-1.27984324099457	0.220081279093958	0.941702178441707	-4.57282303224484	CYBRD1
CLN5	-1.30443345950576	3.9453167811417	-2.09369979748288	0.0537252247013259	0.941702178441707	-4.48697469119018	CLN5
RWDD2A	-1.3024159536042	2.7337717767861	-2.44493335227278	0.0273412290920616	0.941702178441707	-4.44714454866776	RWDD2A
TMEM165	-1.30196262952322	6.62532410111592	-2.29047766336621	0.0369299775476547	0.941702178441707	-4.46466390030807	TMEM165
ZNF521	-1.30194542670126	1.89974862050583	-1.98617639178869	0.0656407853785672	0.941702178441707	-4.49907410632519	ZNF521
ANXA6	-1.30111001412468	5.72745359605385	-1.61654700401107	0.126851467329942	0.941702178441707	-4.53936921997166	ANXA6
ADAMTS7	-1.30088321762855	2.36858216779151	-1.7359888365691	0.103097220045159	0.941702178441707	-4.52664699646687	ADAMTS7
ANKRD50	-1.30040986684383	4.20758696900224	-2.08206341039704	0.0549116497092627	0.941702178441707	-4.48828869176021	ANKRD50
VRK1	-1.30020155648855	5.28571928364737	-1.87061935872305	0.0810793295011279	0.941702178441707	-4.51193505150288	VRK1
HCAR2	-1.30013113846264	2.46964255992237	-1.62977017484345	0.124008016290721	0.941702178441707	-4.53797871425162	HCAR2
CCL13	-1.29999018805425	2.72792361712967	-1.53962946459984	0.14452086440614	0.941702178441707	-4.54735790412154	CCL13
C11orf58	-1.2971618043533	7.52871914459298	-2.36740323699088	0.0318147749122667	0.941702178441707	-4.45593052391045	C11orf58
FAM109B	-1.29615785367076	3.66422602742253	-2.07173724930232	0.0559845873264483	0.941702178441707	-4.48945393491804	FAM109B
TM4SF4	1.29600755894944	3.28014758263051	0.796306422783268	0.438301625225068	0.942557906716387	-4.61145370934586	TM4SF4
COL6A3	-1.29331786944618	1.94554719856048	-1.32109221049171	0.20631086233551	0.941702178441707	-4.56895878083627	COL6A3
PROK2	-1.29307957774791	1.25372483530664	-1.96811375187602	0.0678637125959888	0.941702178441707	-4.50109564176882	PROK2
FADS2	-1.29305846726194	4.11923537685028	-1.57572221664582	0.135985303284297	0.941702178441707	-4.54363114833818	FADS2
ANKRD12	-1.29192536025054	6.7998528512799	-1.90113253294606	0.0767138876779494	0.941702178441707	-4.50855688740876	ANKRD12
LYSMD1	-1.29148498765065	4.08305356830359	-2.39900332259063	0.029913648848935	0.941702178441707	-4.45234676336365	LYSMD1
CDC42	-1.29075933619817	7.64889172088917	-2.25374830883453	0.0396358384562351	0.941702178441707	-4.46883524891059	CDC42
CCL11	-1.29051765319407	3.09214179507809	-1.68343320244813	0.113024910620882	0.941702178441707	-4.53228830061253	CCL11
ITM2A	-1.29024253939806	3.0577370287288	-1.72049541781032	0.105941499303856	0.941702178441707	-4.52831666641973	ITM2A
DPEP2	-1.28969214841716	2.61877058302354	-2.03706441951197	0.0597293961814402	0.941702178441707	-4.49336044429086	DPEP2
CSPG4	-1.28927798212432	2.81111807990195	-1.60671154524414	0.129002548518261	0.941702178441707	-4.54040034890618	CSPG4
TSPAN18	-1.28911261505121	2.93288034964484	-1.32220997314958	0.205947518802987	0.941702178441707	-4.5688530373544	TSPAN18
CALM2	-1.28724175410931	8.24368156760396	-2.2047619661486	0.0435335383845143	0.941702178441707	-4.47439635645626	CALM2
NTNG2	-1.2867361362854	1.27366516446058	-2.470487990478	0.0260023951296775	0.941702178441707	-4.44425447118665	NTNG2
MEIS1	-1.28665360909084	2.89970613765094	-1.5897749135475	0.132779891909699	0.941702178441707	-4.54216953092529	MEIS1
SOGA2	-1.2855205661923	4.49055821131001	-1.15137210391421	0.26763896778015	0.941702178441707	-4.58435161319416	SOGA2
MN1	-1.28326906138341	2.42770175144747	-1.33281747586272	0.20252487000429	0.941702178441707	-4.56784688954457	MN1
FZD7	-1.2825481349722	3.66361981692003	-1.81375327250394	0.0898110324470436	0.941702178441707	-4.51819049869356	FZD7
PHGDH	-1.28116132280552	4.2631439849277	-2.08231214150658	0.054886039776286	0.941702178441707	-4.48826061447722	PHGDH
LEFTY1	-1.27967558166055	3.53994176268159	-1.16659371001173	0.261624932988254	0.941702178441707	-4.5830280533554	LEFTY1
C4orf29	-1.27921445769087	3.7120864433672	-2.07833639625294	0.0552967081145844	0.941702178441707	-4.48870935182521	C4orf29
SYNC	-1.27915661757477	1.40935105855849	-2.14493041014923	0.0487773007227947	0.941702178441707	-4.48117970908962	SYNC
ZEB1	-1.2791359020297	3.99967938715715	-1.16785620902887	0.261130780204908	0.941702178441707	-4.5829177438566	ZEB1
HHLA2	-1.27745146145991	3.4698301127008	-1.25558380332637	0.228513668337121	0.941702178441707	-4.575060191294	HHLA2
DPYSL3	-1.27738199824862	4.76185280252509	-1.14998691856117	0.268191414782348	0.941702178441707	-4.58447146744837	DPYSL3
ACN9	-1.27640398435093	5.31545581228461	-1.89713590782081	0.0772734117379262	0.941702178441707	-4.50900015501695	ACN9
ZCCHC17	-1.27621901396242	4.97619586391335	-2.55104310308074	0.022178932726205	0.941702178441707	-4.4351704260062	ZCCHC17
TCF4	-1.27536088875122	3.0861289858253	-1.57934645159028	0.135152375766342	0.941702178441707	-4.54325474896797	TCF4
OLFML1	-1.27240494421926	2.36571577906229	-1.70283501516598	0.109267003005556	0.941702178441707	-4.53021321285661	OLFML1
DENND6B	-1.27163414205517	2.25379769977606	-2.96462815207111	0.0096598558394378	0.941702178441707	-4.38957716505598	DENND6B
IDH1	-1.27101588854732	6.09283567889098	-1.77660279632508	0.0959568573345163	0.941702178441707	-4.5222456073922	IDH1
HOXC6	-1.27068526590403	0.78074081156704	-2.3724150516244	0.031505822431096	0.941702178441707	-4.45536193144281	HOXC6
SLC24A3	-1.27048316619903	2.94447606020624	-1.46645125245624	0.163218166601315	0.941702178441707	-4.55478527823514	SLC24A3
ITGAL	-1.26805463618935	4.04360850624023	-1.51274127732798	0.151170087356691	0.941702178441707	-4.55010766134603	ITGAL
CCNC	-1.26718694116667	5.4066217191536	-2.13612043712761	0.0495970606730832	0.941702178441707	-4.48217728115288	CCNC
HDGFRP3	-1.26689006242361	3.80631725315977	-1.63538113343904	0.122818119996554	0.941702178441707	-4.53738724763204	HDGFRP3
BANF1	-1.26666970821213	5.01347993272709	-2.65279833996792	0.0181142788150575	0.941702178441707	-4.42376918916285	BANF1
PDIA6	-1.26654634074646	7.86543471385152	-1.58649180386885	0.133522941754912	0.941702178441707	-4.54251152472455	PDIA6
IFITM2	-1.26640636556908	7.2171708383691	-1.76126630082187	0.0986003441402645	0.941702178441707	-4.52391170049179	IFITM2
GNE	-1.26621336840049	4.17274487234405	-2.37738787863791	0.0312020753187779	0.941702178441707	-4.45479783256784	GNE
MUC4	-1.26604906113785	3.3867667045822	-1.05208340198568	0.3094498879263	0.941702178441707	-4.59268319822217	MUC4
CYCS	-1.26582113128981	7.6803806154138	-2.34753996152106	0.033067587536221	0.941702178441707	-4.45818464724348	CYCS
EGFLAM	-1.26572344372458	1.39407186371595	-3.43609211685022	0.00368498569488081	0.941702178441707	-4.34091345314567	EGFLAM
GPX3	-1.26510299780989	4.55064091467152	-1.42974671643294	0.173329585776028	0.941702178441707	-4.55844080355933	GPX3
NNMT	-1.26415806355117	3.7071616220369	-1.46908963713484	0.162510599160899	0.941702178441707	-4.55452065193051	NNMT
SCIN	-1.263351360225	3.54906403775604	-1.11848965011547	0.280987218377016	0.941702178441707	-4.58716973905292	SCIN
ADAMTS10	-1.26296524383039	2.58246988121988	-2.21362783749409	0.0428026397676022	0.941702178441707	-4.47339021687247	ADAMTS10
PYGB	-1.2626367215207	7.83765023949964	-1.81816373625934	0.0891050753506999	0.941702178441707	-4.51770735198778	PYGB
PRR5L	-1.25951591262373	5.22877094532313	-1.35060121895588	0.196889382830918	0.941702178441707	-4.56614943643105	PRR5L
PTPRC	-1.25941826516667	2.33103876128405	-1.39318684550856	0.18390859103657	0.941702178441707	-4.56203215484867	PTPRC
PDGFC	-1.25866687784072	3.190685839226	-1.36807372232857	0.191476464547155	0.941702178441707	-4.56446897805362	PDGFC
SNAI2	-1.25812672002026	3.48669368486766	-1.67321193403499	0.115049432431333	0.941702178441707	-4.53337781895681	SNAI2
PYGM	-1.25726073198975	1.9544974944383	-1.4580585257279	0.165485985464005	0.941702178441707	-4.55562541973394	PYGM
AQP9	-1.25716632253306	2.99624034716704	-1.50042633507257	0.154300239116968	0.941702178441707	-4.55135918142019	AQP9
GNG12	-1.25677168078525	6.89563618753794	-2.10855929500867	0.0522444525639379	0.941702178441707	-4.48529542718299	GNG12
MYO1C	-1.25535719076767	2.42865482520781	-2.29275038694751	0.0367683656312349	0.941702178441707	-4.46440578283159	MYO1C
LEPREL2	-1.25477318539717	3.14392224052682	-1.50961050814999	0.151960755809452	0.941702178441707	-4.55042630621359	LEPREL2
PRRG1	-1.25453141511372	2.44400114264647	-2.49231115207244	0.024908672611218	0.941702178441707	-4.44178930645035	PRRG1
SRPX	-1.25397888515031	2.67143812747626	-1.38804079432892	0.185439171218821	0.941702178441707	-4.56253352939176	SRPX
TAF7	-1.25348923085249	5.52382050345709	-1.60476001525552	0.129433055225808	0.941702178441707	-4.54060462043166	TAF7
PRKAR2B	-1.25309331345215	2.62766271807413	-1.97709329303423	0.066750227490261	0.941702178441707	-4.50009112940223	PRKAR2B
BBS12	-1.25293121165736	3.33215866961612	-3.73456416990932	0.00199940627086315	0.941702178441707	-4.31241898963911	BBS12
DSC3	-1.25256098423021	0.755398182439663	-3.080225379312	0.00763402495516647	0.941702178441707	-4.37726837140134	DSC3
KIAA1586	-1.25190601962771	3.24523082411468	-1.98172740114301	0.0661820924509033	0.941702178441707	-4.49957236862474	KIAA1586
CCDC8	-1.2508281588614	2.96439232002735	-1.77994181336425	0.0953896765111969	0.941702178441707	-4.52188223915546	CCDC8
RAB31	-1.2500142067197	5.00638409275177	-1.41612600674372	0.17721089498011	0.941702178441707	-4.55978473445172	RAB31
CGGBP1	-1.24986743146407	4.69079597379127	-1.94914237991331	0.070271712670352	0.941702178441707	-4.50321477947948	CGGBP1
C19orf59	-1.24935843865024	2.41416229422302	-2.63019711935971	0.0189499852102662	0.941702178441707	-4.42629330679661	C19orf59
TSPAN4	-1.24859802708273	3.46064833397033	-1.8601547906235	0.0826268880345368	0.941702178441707	-4.51309027052887	TSPAN4
BTNL9	-1.2477687772832	1.50814988177707	-2.95114522170722	0.00992807951653381	0.941702178441707	-4.39102711790234	BTNL9
CHM	-1.24743986525579	4.02596348999624	-2.44986831187857	0.0270776800927252	0.941702178441707	-4.4465861680149	CHM
SERTAD4-AS1	-1.24731896752663	2.26366289510601	-1.383954498441	0.186661933666715	0.941702178441707	-4.56293091168046	SERTAD4-AS1
S100B	-1.24541129786805	2.77670123539798	-1.57977206054829	0.13505484723025	0.941702178441707	-4.54321052131011	S100B
SMO	-1.24496941980728	2.59486707912247	-1.60343697536214	0.129725616122038	0.941702178441707	-4.54074304506216	SMO
FRZB	-1.24317713317836	2.34986359323907	-1.64418313608973	0.120971316244919	0.941702178441707	-4.53645770851087	FRZB
AP1S2	-1.24270203624434	4.12544984433989	-1.52878510079694	0.147172301167587	0.941702178441707	-4.54846971746625	AP1S2
SELE	-1.2427002650249	1.70443332523525	-1.47652598281804	0.160530021280217	0.941702178441707	-4.55377348371468	SELE
LIPE	-1.24257690191849	3.84739632705819	-2.28994720693468	0.0369677937296892	0.941702178441707	-4.46472414545678	LIPE
GNB4	-1.24247499850776	2.50373075687602	-1.49798042340659	0.154928349066996	0.941702178441707	-4.55160714765066	GNB4
C16orf5	-1.24217083780019	3.77798081872364	-1.9427402212826	0.0711015968196512	0.941702178441707	-4.50392891534726	C16orf5
MOSPD2	-1.24163152864252	4.0040526478109	-2.23974954514291	0.040715085504664	0.941702178441707	-4.47042484325795	MOSPD2
VAV1	-1.24101897389326	3.35916580683916	-1.83951440087646	0.0857568048919985	0.941702178441707	-4.51536355605722	VAV1
CD177	-1.24068180361328	4.09622665823945	-1.06289859454777	0.304675789565984	0.941702178441707	-4.59180191608401	CD177
JAM2	-1.24058281613187	2.11844322311358	-1.88539577424287	0.0789382612325684	0.941702178441707	-4.51030089338004	JAM2
MOSPD1	-1.23978222976404	2.29319734963979	-2.25319347331381	0.0396781003583391	0.941702178441707	-4.46889825596573	MOSPD1
GSKIP	-1.23954866265668	5.55675971436272	-1.63294177028486	0.123334214539633	0.941702178441707	-4.5376444917533	GSKIP
CASP3	-1.2394336289642	4.99984925182308	-1.79855280668377	0.0922822280016957	0.941702178441707	-4.51985288067167	CASP3
APOB	1.23922501995241	1.95678102502017	1.3066552153577	0.211050034163031	0.941702178441707	-4.57031972833828	APOB
POF1B	-1.23910764599592	6.10883137797658	-1.1205643935297	0.280130512671786	0.941702178441707	-4.58699361306511	POF1B
RAB6B	-1.23788567397701	2.29054394126879	-1.84182889290181	0.0854006515814618	0.941702178441707	-4.51510900082194	RAB6B
FGL2	-1.23742894491645	3.81639122440236	-1.42621476336201	0.174329256133281	0.941702178441707	-4.55878996234884	FGL2
TFG	-1.23733434521688	4.76647364603707	-1.7178539333264	0.106433207679637	0.941702178441707	-4.52860079117725	TFG
CERCAM	-1.23708196415189	3.46362297324571	-1.54726767941308	0.142677636634684	0.941702178441707	-4.54657256908396	CERCAM
ASB2	-1.23666869710491	2.3732104842816	-1.50457781323368	0.153239022169102	0.941702178441707	-4.55093784622422	ASB2
GNB3	-1.23645381338098	1.12544288118754	-2.50478556817841	0.0243033286751806	0.941702178441707	-4.44038150259726	GNB3
VKORC1L1	-1.23610809385595	6.35614237151831	-2.15429534030852	0.0479196523213387	0.941702178441707	-4.48011889406014	VKORC1L1
TXNDC16	-1.23502196807309	2.64311462851251	-2.43285897677897	0.0279963653034749	0.941702178441707	-4.44851124080663	TXNDC16
PTN	-1.23439126746613	2.87939901974292	-2.07662558623491	0.055474290092474	0.941702178441707	-4.48890241364708	PTN
MOB4	-1.23406719498102	5.44303773743723	-1.54599150124449	0.142984209130509	0.941702178441707	-4.54670390845608	MOB4
STK17B	-1.23380729404698	4.44820139219786	-1.72669198012945	0.104795803199209	0.941702178441707	-4.52764952882263	STK17B
HLA-DPB1	-1.23373369105031	7.03423982676723	-1.21278728145569	0.244004846458261	0.941702178441707	-4.57894000529898	HLA-DPB1
SLC6A20	-1.23321057256845	3.92855358494255	-1.1533235007583	0.266862165074313	0.941702178441707	-4.58418259891849	SLC6A20
MAGOHB	-1.23299147978891	4.55777725112046	-2.41863801253331	0.028787077182496	0.941702178441707	-4.45012176146942	MAGOHB
C11orf54	-1.23228089433344	4.78292577443142	-1.6339747422545	0.123115441934305	0.941702178441707	-4.53753557873907	C11orf54
SMTN	-1.23226569293773	6.16493767753102	-1.14301614037064	0.270984650612639	0.941702178441707	-4.58507311029154	SMTN
TSC22D1	-1.23210061442489	7.53131759926998	-1.94753723760746	0.0704789540908952	0.941702178441707	-4.50339387522812	TSC22D1
ZMPSTE24	-1.23139047088281	3.70491678255612	-1.89924992057229	0.0769769969739339	0.941702178441707	-4.50876571786607	ZMPSTE24
CLEC14A	-1.23110782385928	3.5321046388858	-2.14451961418286	0.048815244817541	0.941702178441707	-4.48122623278955	CLEC14A
ABRACL	-1.23107508550508	6.97911919560271	-1.60080380874914	0.130309566219911	0.941702178441707	-4.54101839544683	ABRACL
C12orf29	-1.23060462079169	4.53642155282257	-2.1231977623555	0.0508225467373258	0.941702178441707	-4.48363982312672	C12orf29
ATP6V0B	-1.22986211034562	6.1545378911282	-2.35279682759019	0.0327315753088168	0.941702178441707	-4.45758799810805	ATP6V0B
GNG11	-1.22810108652323	2.88021322604067	-1.99227062284794	0.0649058279236124	0.941702178441707	-4.49839123621953	GNG11
RAMP2	-1.2278433481723	3.51319209105874	-2.56028515716118	0.021776333074649	0.941702178441707	-4.43413118701547	RAMP2
BNC2	-1.22721588908267	2.17067812312993	-1.5160357550421	0.15034180790975	0.941702178441707	-4.54977200620875	BNC2
CNTLN	-1.22602627202069	2.18082748854513	-2.6543165520424	0.0180594324517504	0.941702178441707	-4.42359981787021	CNTLN
ADAT1	-1.22537410471337	4.40842988253981	-2.23557288823746	0.0410423643174598	0.941702178441707	-4.47089906370878	ADAT1
EFCAB13	-1.22443587744427	1.13575962879978	-2.2238086129141	0.0419774400563308	0.941702178441707	-4.47223463391437	EFCAB13
TENM4	-1.22336738666646	0.959241656278728	-2.0051540508395	0.0633766643347388	0.941702178441707	-4.4969463309453	TENM4
PLXDC1	-1.22209617938186	2.05820104266286	-2.04323702178982	0.0590464026682947	0.941702178441707	-4.49266572382684	PLXDC1
C10orf10	-1.22086592788098	5.07362384417333	-1.22588233621229	0.239180554687253	0.941702178441707	-4.57776207997602	C10orf10
SDF4	-1.22079233724273	7.57454717600699	-2.17509818695872	0.0460642245019652	0.941702178441707	-4.47776110474719	SDF4
GNG2	-1.22022428874147	3.79668931478731	-1.62464608455627	0.125103310993028	0.941702178441707	-4.53851811469548	GNG2
UBAP1	-1.21989800569632	4.46996064718446	-1.75120338718391	0.100369469167506	0.941702178441707	-4.52500224923768	UBAP1
A1BG	1.21985973323292	0.72641448974759	1.52902471134304	0.147113276568628	0.941702178441707	-4.54844519204608	A1BG
FZD4	-1.21817531574004	3.06369410811269	-1.83389061070303	0.0866277075423479	0.941702178441707	-4.51598169333874	FZD4
TCF23	-1.2176666012759	0.753524703063899	-1.80539369508047	0.0911627233274424	0.941702178441707	-4.51910526984552	TCF23
PTGER3	-1.21748660603192	1.21722406143788	-1.82342366433013	0.0882695922545676	0.941702178441707	-4.51713068858334	PTGER3
ZSCAN18	-1.21746505788819	3.95177364684213	-1.41598704183477	0.177250858880055	0.941702178441707	-4.55979840989009	ZSCAN18
NGFRAP1	-1.21673319454062	3.79897675159932	-2.58141915817028	0.0208818470961537	0.941702178441707	-4.43175733573329	NGFRAP1
APBB1	-1.21618725433766	3.31088191728381	-1.96265664799003	0.0685486022855343	0.941702178441707	-4.50170565297146	APBB1
GABARAPL2	-1.21589372485969	6.57532349854089	-2.2491195190828	0.0399897061739135	0.941702178441707	-4.46936088433177	GABARAPL2
TAF13	-1.21574788672633	4.32312305143315	-2.14803743028587	0.0484911958051539	0.941702178441707	-4.48082780526833	TAF13
KCNMB1	-1.21538473921318	2.30184149924853	-1.28106409165212	0.219663506231099	0.941702178441707	-4.57270974212222	KCNMB1
TMEM45B	-1.21520343788611	7.40399005573266	-0.97317967223669	0.345929162803432	0.941702178441707	-4.5989078640939	TMEM45B
YIPF6	-1.21482340527805	5.21449395797217	-2.28612798030636	0.0372411396637252	0.941702178441707	-4.46515790558569	YIPF6
P2RX1	-1.21471397927122	2.43076659763827	-2.18051040804903	0.0455925418720031	0.941702178441707	-4.47714741214453	P2RX1
OSMR	-1.21470913937221	2.80287837016809	-1.52902913182384	0.147112187834428	0.941702178441707	-4.54844473956893	OSMR
UCHL1	-1.21424526494203	2.90747746960111	-1.22604572677405	0.239120832308682	0.941702178441707	-4.57774733068265	UCHL1
GINM1	-1.21410080100005	4.4673913889664	-2.33050892959814	0.0341786464121179	0.941702178441707	-4.46011802424421	GINM1
HABP2	1.21294583857223	0.554947900161496	2.73139321808072	0.0154761565244249	0.941702178441707	-4.41503377640768	HABP2
ACADM	-1.2120238562976	3.77478742056533	-2.23037930786096	0.0414527518935241	0.941702178441707	-4.47148870830461	ACADM
FNDC1	-1.21185067489443	2.76716390045763	-1.04129214883057	0.314267504999892	0.941702178441707	-4.59355591557022	FNDC1
SRPRB	-1.21143422693536	4.98119608688124	-2.18962963315236	0.0448079153083156	0.941702178441707	-4.47611315484499	SRPRB
SFT2D2	-1.21118484076482	5.48842729190067	-1.81310394092208	0.0899153850717058	0.941702178441707	-4.51826160000821	SFT2D2
SLC35B3	-1.20975838498008	3.33540796255639	-1.91110713714001	0.0753332947583535	0.941702178441707	-4.50744959512947	SLC35B3
SLC16A2	-1.20879109481042	1.85761719189484	-1.77281064024095	0.0966046155241511	0.941702178441707	-4.52265801707314	SLC16A2
C17orf67	-1.20821540218741	2.44961984556846	-1.84128879700361	0.0854836433351258	0.941702178441707	-4.51516841051123	C17orf67
DNAJC3	-1.20804418795014	5.89218547286147	-1.97251383484677	0.0673160048225727	0.941702178441707	-4.5006035342783	DNAJC3
TPM3	-1.20788977071666	7.99624282554811	-1.47126965843496	0.161927882636622	0.941702178441707	-4.55430181425383	TPM3
LOC401093	-1.20772380186759	3.58322101248635	-1.69174840229571	0.111400811664105	0.941702178441707	-4.53140006936156	LOC401093
MAP4K1	-1.20759698395171	2.94818845520199	-1.57196285728877	0.136853896473787	0.941702178441707	-4.54402116849346	MAP4K1
CEACAM6	-1.20526804461228	8.72502344353975	-1.05627204038184	0.307594486161404	0.941702178441707	-4.59234266849119	CEACAM6
SPTLC1	-1.20513678539054	5.83665643934352	-2.10278846688819	0.0528150047639422	0.941702178441707	-4.48594775231672	SPTLC1
TSPAN6	-1.20513276009008	5.94080431484397	-1.53594311598215	0.145417613442289	0.941702178441707	-4.5477362647366	TSPAN6
ITGA8	-1.20487735452656	2.73358816301464	-1.97887580843322	0.0665311720564681	0.941702178441707	-4.49989161589944	ITGA8
CCDC66	-1.20487318156631	5.52813835261351	-2.05400053229989	0.0578724904539619	0.941702178441707	-4.49145352069056	CCDC66
C4orf27	-1.20418358801918	3.48926166821042	-2.74596584638148	0.0150296805861925	0.941702178441707	-4.41342185339507	C4orf27
EIF1AX	-1.20379002250159	7.12888361011955	-1.88930767498055	0.0783799819562942	0.941702178441707	-4.50986770653387	EIF1AX
LILRA3	-1.20156886271026	1.78099832329007	-3.14405236665778	0.00670133493166041	0.941702178441707	-4.37057099027824	LILRA3
COMMD8	-1.20149088477595	3.06511040436107	-2.53653581053515	0.0228252990306599	0.941702178441707	-4.43680305432022	COMMD8
CPED1	-1.20139183425848	3.11410702015796	-1.65367911465138	0.119005804205353	0.941702178441707	-4.53545259303331	CPED1
GAS7	-1.20064786755437	4.94189369574322	-1.62748536454808	0.124495381020463	0.941702178441707	-4.53821931880624	GAS7
FAM126A	-1.20030464883411	4.18516706322661	-1.51128756802692	0.151536787663005	0.941702178441707	-4.55025565784977	FAM126A
CA2	-1.200069198734	4.47372681516582	-0.943409442904356	0.360450637360902	0.941702178441707	-4.60115959378619	CA2
EMB	-1.19929693476551	2.55344421152891	-1.55084020467118	0.141822375441385	0.941702178441707	-4.54620462889552	EMB
DCHS1	-1.19918690159117	3.52414816492943	-1.98175614098369	0.066178582720594	0.941702178441707	-4.49956915062296	DCHS1
CDC42EP3	-1.19904064409379	5.11692878312107	-1.75409421081334	0.0998584101768826	0.941702178441707	-4.52468917995572	CDC42EP3
MPP1	-1.19853192956364	5.10054658990088	-1.44872879569126	0.16803760326722	0.941702178441707	-4.55655640561568	MPP1
NDUFA5	-1.198477262422	5.40615077863642	-2.2498095121687	0.0399367701351084	0.941702178441707	-4.46928253160349	NDUFA5
CLC	-1.19760257009485	2.30199272416304	-1.23891138386654	0.234454516793853	0.941702178441707	-4.5765819601117	CLC
SCN2B	-1.19756888924516	1.23943939126121	-1.82791321322722	0.0875619873876185	0.941702178441707	-4.51663809180705	SCN2B
SLC39A9	-1.19664601864664	5.39252808392356	-1.9176836482621	0.0744352981023544	0.941702178441707	-4.50671876080147	SLC39A9
ADH5	-1.19661738021921	7.11216409260216	-2.26105884600878	0.0390829091022026	0.941702178441707	-4.46800504039489	ADH5
PBLD	-1.19660250041769	4.28268135811519	-1.56904154799483	0.137532112804344	0.941702178441707	-4.54432395207541	PBLD
GNAL	-1.1962415482427	2.31416595362344	-2.04095826641182	0.0592977094850163	0.941702178441707	-4.49292223430285	GNAL
LEF1	-1.19596049653381	2.70605365626097	-1.48281006995506	0.15887204442698	0.941702178441707	-4.55314058974473	LEF1
TMEM126B	-1.1952626766464	4.09901442038534	-2.16244080979143	0.047185054001244	0.941702178441707	-4.47919589806953	TMEM126B
LYPLAL1	-1.19526006156705	3.80368159302256	-1.78296311410604	0.0948790158328203	0.941702178441707	-4.52155325502861	LYPLAL1
COA5	-1.19512251491076	5.84997773798671	-2.42743165649326	0.0282956720162024	0.941702178441707	-4.44912577802619	COA5
RAB34	-1.19459528572608	4.18383230097876	-1.69209561570102	0.111333438558733	0.941702178441707	-4.5313629435919	RAB34
MAN2A1	-1.19401933167805	5.54553799896806	-1.96285931956687	0.0685230546417404	0.941702178441707	-4.50168300403173	MAN2A1
FAM118B	-1.19384698046126	4.19962023833309	-1.88445456888738	0.0790731142923458	0.941702178441707	-4.51040508379058	FAM118B
FTO	-1.1935780808011	5.77041780031225	-1.8786005769897	0.0799165003534204	0.941702178441707	-4.51105281017944	FTO
CHP2	-1.19334597794659	4.30677065832088	-0.882919078942049	0.391239542277042	0.941702178441707	-4.60556397457272	CHP2
FAS	-1.19293651378328	3.87823336856228	-1.90613087344407	0.076019246792926	0.941702178441707	-4.50800219349971	FAS
GEMIN2	-1.19232311675814	3.71400979700581	-2.34841645244065	0.0330113384120814	0.941702178441707	-4.45808516227225	GEMIN2
GNAO1	-1.1918263554994	2.85897713071713	-1.38746639835185	0.18561065520322	0.941702178441707	-4.56258942773795	GNAO1
CXCR2	-1.19163178049613	1.43558317520202	-2.02033773115169	0.0616166187293642	0.941702178441707	-4.49524129230782	CXCR2
P4HA3	-1.19158192682777	1.88328719696943	-1.97384986098448	0.0671504955158065	0.941702178441707	-4.5004540682957	P4HA3
TRIM59	-1.1915135160195	2.0215764137001	-3.06437799799242	0.00788477716195791	0.941702178441707	-4.37894241272986	TRIM59
ENG	-1.19016810778117	5.45613482143362	-1.4325435956269	0.172541322306305	0.941702178441707	-4.55816398306866	ENG
MR1	-1.18996455071233	2.67724952808128	-2.1739332200744	0.0461663432217381	0.941702178441707	-4.47789318669054	MR1
NRN1	-1.18952273084571	3.27234450218137	-1.70063483587279	0.109687611795141	0.941702178441707	-4.53044898096138	NRN1
SHISA2	-1.18874443622901	1.15793933929775	-2.82453785466918	0.0128295896462193	0.941702178441707	-4.4047767566979	SHISA2
ADCYAP1	-1.1885443670927	1.30356222422687	-1.80054778519762	0.0919545014175743	0.941702178441707	-4.51963494964058	ADCYAP1
UBE2W	-1.18840595419714	3.72496378665479	-2.87726341671677	0.0115324825643196	0.941702178441707	-4.39902214812552	UBE2W
NUDT4	-1.18809838209647	7.0592355175444	-2.04015120675695	0.0593869482313809	0.941702178441707	-4.49301307099084	NUDT4
EDNRB	-1.18791828793304	3.62976446903158	-1.81032360222908	0.0903634239530514	0.941702178441707	-4.51856595712978	EDNRB
SOBP	-1.18731627687437	1.85102520906435	-1.64692134756528	0.120401698421925	0.941702178441707	-4.53616812059046	SOBP
TRMT10C	-1.18724704681424	4.29686292752704	-2.46142996129053	0.0264696581926075	0.941702178441707	-4.44527848164125	TRMT10C
GPC1	-1.18701233314495	3.54778689691413	-1.45472922366241	0.166392816531282	0.941702178441707	-4.55595799962273	GPC1
CNN3	-1.18682664600135	6.15561976486018	-2.0728697671172	0.0558659810951202	0.941702178441707	-4.48932617563788	CNN3
ABCB1	-1.18669841065412	4.07741110843357	-1.16916123497388	0.260620730230346	0.941702178441707	-4.58280363350675	ABCB1
ADAM12	-1.1864893503994	1.39154090210818	-1.42403437581201	0.174948750325443	0.941702178441707	-4.55900527681936	ADAM12
GOLGA7	-1.18560499962627	5.91715653482232	-1.77661471955743	0.0959548267189226	0.941702178441707	-4.52224431024442	GOLGA7
KANK2	-1.18560137873189	5.59938578324489	-1.09209804018277	0.292056336251753	0.941702178441707	-4.58938993980322	KANK2
FOPNL	-1.18548990355182	5.07230412253266	-2.39434534128692	0.0301869680196197	0.941702178441707	-4.4528748190458	FOPNL
RASAL3	-1.18477376501453	2.88188552727224	-1.94886206380796	0.0703078648041013	0.941702178441707	-4.50324605841468	RASAL3
SPECC1	-1.1846225832365	4.14149393904906	-1.63725367771151	0.122423209200935	0.941702178441707	-4.53718966947317	SPECC1
CLU	-1.18286759319113	5.96481816214304	-1.08592382146285	0.294691974251233	0.941702178441707	-4.58990388282051	CLU
LCP1	-1.182070490305	5.26492951061266	-1.39679783358933	0.182840750223454	0.941702178441707	-4.56167972205069	LCP1
COX7B	-1.18142150703335	8.48495207301913	-1.80513945431546	0.0912041134068272	0.941702178441707	-4.51913307049311	COX7B
DTX3	-1.18132836640697	3.54064923339068	-1.41510985475827	0.177503293473179	0.941702178441707	-4.55988471636519	DTX3
SLC22A31	-1.18068920303839	1.11182607064196	-1.9550910231521	0.0695084727512072	0.941702178441707	-4.50255077379543	SLC22A31
CCL22	-1.1806512899997	2.18101117209503	-1.21148199441915	0.24448982387357	0.941702178441707	-4.5790569648155	CCL22
STAM2	-1.18049254313223	4.59258050598112	-2.12036349321286	0.0510950361173643	0.941702178441707	-4.48396047426658	STAM2
TMEM19	-1.18018963991585	4.59203023325522	-2.49797508993753	0.024632058583371	0.941702178441707	-4.44114997755155	TMEM19
SAMSN1	-1.18010458551077	2.9292529695269	-1.59881348988094	0.130752444111505	0.941702178441707	-4.54122639217667	SAMSN1
MS4A1	-1.17904116523313	1.60843821795553	-1.30994357184967	0.209963010847999	0.941702178441707	-4.57001053422594	MS4A1
C8A	1.17750500365971	0.432280188886006	2.0564424453167	0.0576091558077964	0.941702178441707	-4.49117837473923	C8A
DAPL1	-1.17746415312018	0.889386263147592	-2.13042776517501	0.0501335080220468	0.941702178441707	-4.48282166654812	DAPL1
BMF	-1.17713581044941	4.25102336881038	-1.79178912584975	0.0934010409079601	0.941702178441707	-4.52059117714904	BMF
HLA-DQA1	-1.17707997418875	4.79625905816634	-0.8837623312152	0.390798535079532	0.941702178441707	-4.60550418681264	HLA-DQA1
C1QC	-1.17644009922447	6.72856240569202	-1.32682041336233	0.204454247623016	0.941702178441707	-4.5684163130709	C1QC
AIDA	-1.17593342977707	5.55707456036146	-1.85200819724647	0.0838498569815993	0.941702178441707	-4.51398836832097	AIDA
SI	-1.1757068093412	2.07899274872038	-1.26614108708346	0.224813327157514	0.941702178441707	-4.57408991875258	SI
HOXC9	-1.17448656438179	0.624808376476841	-2.23520482613312	0.0410713226916263	0.941702178441707	-4.4709408524676	HOXC9
PTRF	-1.17443002575509	7.2240246222606	-1.02780516760998	0.320364742019996	0.941702178441707	-4.59463725852094	PTRF
C1QB	-1.17299937098844	6.56032788301409	-1.1568778991537	0.265451642726927	0.941702178441707	-4.58387424139504	C1QB
CALCOCO1	-1.17284985902168	6.16464359485986	-1.55450196850398	0.14095025876439	0.941702178441707	-4.54582708753413	CALCOCO1
PRRX1	-1.17262223755573	0.948411910819963	-1.96517547768186	0.0682317043796914	0.941702178441707	-4.50142413432627	PRRX1
MPC1	-1.17214644960651	6.16023302013536	-1.97013574046148	0.0676115226005504	0.941702178441707	-4.50086952937297	MPC1
PHYH	-1.17174420304539	5.19536800110362	-2.36413760654175	0.0320176207262535	0.941702178441707	-4.45630104759369	PHYH
FCRL1	-1.1717107225165	1.03597946027533	-3.06708347130924	0.00784140130635431	0.941702178441707	-4.37865631045235	FCRL1
GMCL1	-1.17114942987078	4.21880030032719	-2.22500910294948	0.0418811177655946	0.941702178441707	-4.47209835658467	GMCL1
FAM132A	-1.17071693798139	0.927761075610686	-2.17718024886818	0.0458822366764299	0.941702178441707	-4.47752503180474	FAM132A
RASSF9	-1.17030515307268	1.14245066619726	-2.42922492075336	0.0281964425641622	0.941702178441707	-4.44892271141024	RASSF9
RAB7A	-1.17010142040437	7.2561436204513	-2.12704842850153	0.0504544876296789	0.941702178441707	-4.48320411196326	RAB7A
EVC2	-1.16975783060942	2.55611620703585	-1.70928224817351	0.108042567254707	0.941702178441707	-4.52952168257293	EVC2
ZMAT3	-1.16959541103016	3.52939833896028	-1.73585719395247	0.103121102508035	0.941702178441707	-4.5266612055651	ZMAT3
SERPINE2	-1.16948681825969	4.64188835929271	-1.87698421062286	0.0801507853952018	0.941702178441707	-4.51123156313382	SERPINE2
ABHD4	-1.16856867260222	3.95494917379587	-1.6932811355503	0.11110366789725	0.941702178441707	-4.53123616013519	ABHD4
DTNA	-1.1683630879009	2.35605061228408	-1.53284659641594	0.146174504210962	0.941702178441707	-4.54805375314543	DTNA
ARL2BP	-1.16738708365583	4.94567442110561	-2.09763710793488	0.0533291502893632	0.941702178441707	-4.48652987603093	ARL2BP
KANSL1L	-1.16597078815526	4.12082991782182	-1.75019181701667	0.100548843107936	0.941702178441707	-4.52511175799695	KANSL1L
FUT8	-1.1658447280831	5.73583276273116	-2.07317520070558	0.0558340331634158	0.941702178441707	-4.48929171804785	FUT8
CD93	-1.16469470754469	3.72099721058058	-1.51562484692353	0.150444907580527	0.941702178441707	-4.54981389067671	CD93
HSPA13	-1.16450647682985	3.79759425514061	-1.79624821769804	0.0926621023632147	0.941702178441707	-4.52010453905319	HSPA13
CYYR1	-1.16428829508958	2.72310179002822	-2.09643226232788	0.0534500658196234	0.941702178441707	-4.48666600353588	CYYR1
KNG1	1.16403895706922	0.96238536233509	1.3120239659384	0.20927761078933	0.941702178441707	-4.56981467868814	KNG1
ARHGAP29	-1.16394930653552	3.03170670765406	-1.85645897373456	0.0831797180841036	0.941702178441707	-4.51349784064534	ARHGAP29
PSEN1	-1.16388435231731	6.10040160455175	-1.72347017110498	0.105390131173195	0.941702178441707	-4.52799650496309	PSEN1
LIN52	-1.16376192954267	2.72832741305325	-2.33935149680791	0.033597465955733	0.941702178441707	-4.45911414275236	LIN52
SEC62	-1.1635158178397	6.63375301634984	-1.7332076499104	0.103602811454045	0.941702178441707	-4.5269471081212	SEC62
STK38L	-1.16347445250762	4.3895864236629	-2.44129145533611	0.0275372834125765	0.941702178441707	-4.4475566993523	STK38L
MAD2L1	-1.16334787293637	4.69257963439313	-1.59555082674254	0.131481222177695	0.941702178441707	-4.54156710910567	MAD2L1
TNFRSF19	-1.16283679001191	1.40454375199155	-2.82842246788096	0.0127293599843381	0.941702178441707	-4.4043514534014	TNFRSF19
SATB2	-1.16279761202573	6.39668696687254	-0.873745832668603	0.396058511663881	0.941702178441707	-4.60621137796714	SATB2
FPR1	-1.16270878236083	2.77337987082414	-1.67676122025604	0.114342891015061	0.941702178441707	-4.53299978171498	FPR1
MS4A6A	-1.16216925299772	5.03377025683949	-1.34244613658862	0.199457752104819	0.941702178441707	-4.56692947466731	MS4A6A
CHI3L2	-1.16209984253351	0.879492793000989	-3.05703415407893	0.00800371357164153	0.941702178441707	-4.37971965799354	CHI3L2
UPF3B	-1.16171134488528	4.27116472632841	-1.72372456121289	0.105343096820559	0.941702178441707	-4.52796911663939	UPF3B
ZDHHC21	-1.16157724815954	2.71344480095979	-1.54751329701682	0.142618696498024	0.941702178441707	-4.54654728523324	ZDHHC21
SLC35A5	-1.16084204895913	3.64787185022578	-2.6119406884863	0.0196520137924168	0.941702178441707	-4.42833581413708	SLC35A5
PSMD14	-1.16053802765205	5.52524671229066	-1.99707199991392	0.0643320626084374	0.941702178441707	-4.4978529533561	PSMD14
TM4SF20	-1.15934267002716	2.30007624609404	-0.997532491251855	0.3343596019086	0.941702178441707	-4.59702585127467	TM4SF20
ITIH5	-1.158931268682	3.13345531903274	-1.5869709053422	0.133414288600003	0.941702178441707	-4.54246163742403	ITIH5
KLHL24	-1.15889232138571	3.82597775770922	-2.38265290027574	0.0308834970131136	0.941702178441707	-4.45420066880503	KLHL24
COLEC10	1.15799707918068	0.865891695571208	2.45273580514469	0.0269256537614893	0.941702178441707	-4.44626177364457	COLEC10
RSPO3	-1.15709088131513	1.70635804213321	-1.8518827948767	0.0838688079726961	0.941702178441707	-4.5140021843716	RSPO3
PIGK	-1.15667706794085	4.31967131138247	-1.99613697900141	0.0644434348802166	0.941702178441707	-4.49795779771332	PIGK
HES2	-1.15519572322672	1.87880261974374	-1.9393734251235	0.0715415623176808	0.941702178441707	-4.50430425983648	HES2
CD48	-1.15460041818984	3.69929616741436	-1.39724636902883	0.182708463759048	0.941702178441707	-4.56163590951217	CD48
CDKN2B	-1.15375459106512	4.49093063107498	-0.964703391855093	0.350021369835542	0.941702178441707	-4.59955451562745	CDKN2B
BTN3A2	-1.15362917278366	4.23890400513309	-1.53028788034991	0.146802442815233	0.941702178441707	-4.5483158695119	BTN3A2
ARL1	-1.15353759174637	6.73327135201975	-2.66357789839405	0.0177283114888304	0.941702178441707	-4.42256713761002	ARL1
ASF1A	-1.15289628086543	5.14728760622933	-1.86454122076083	0.0819750140697618	0.941702178441707	-4.51260625190016	ASF1A
PIM2	-1.15248963224684	5.14966574901834	-1.60457149075458	0.129474708707215	0.941702178441707	-4.54062434806127	PIM2
DDX17	-1.15243981799021	6.28848647451085	-1.48803907089327	0.1575033485553	0.941702178441707	-4.55261292043687	DDX17
PIGC	-1.15186079673645	4.64731536232214	-2.17107140404038	0.0464180963865363	0.941702178441707	-4.47821763301795	PIGC
ARFIP1	-1.15180564407494	5.15333654944703	-2.31950630848182	0.0349150087941432	0.941702178441707	-4.46136729972146	ARFIP1
TSNAX	-1.15153193339462	3.06036987974738	-1.70324599329245	0.109188592163327	0.941702178441707	-4.53016916038321	TSNAX
LIMCH1	-1.15123451975459	2.1184522727918	-1.82655703795585	0.0877752030654633	0.941702178441707	-4.51678693025362	LIMCH1
PLAC8	-1.15104202985764	4.71714590407585	-0.767265808267297	0.4548563825825	0.942557906716387	-4.61331414066803	PLAC8
CXCL3	-1.15103870089473	3.76243918199799	-2.16136853433648	0.0472811573968807	0.941702178441707	-4.47931741795805	CXCL3
SDPR	-1.15095414960447	3.46771792368187	-1.16527601371048	0.262141450075602	0.941702178441707	-4.58314309918698	SDPR
RBBP9	-1.15030883415621	4.33750055238741	-1.91113866416138	0.0753289667224006	0.941702178441707	-4.50744609303722	RBBP9
CACNA1H	-1.15013634308054	3.14249320316849	-1.30610323263588	0.211232940669568	0.941702178441707	-4.5703715834648	CACNA1H
LOC100505989	-1.1501079855208	3.34853573285647	-1.23715875860789	0.235085973364192	0.941702178441707	-4.57674117399941	LOC100505989
MCC	-1.14937116998476	2.93438470045326	-1.56820328303947	0.137727252487735	0.941702178441707	-4.54441078800465	MCC
UBR7	-1.14820586930552	4.0964876297432	-1.7647746578865	0.0979900322773499	0.941702178441707	-4.52353099214093	UBR7
AGA	-1.14797595636776	3.70447708109124	-2.3366892008658	0.0337714598435143	0.941702178441707	-4.45941637460424	AGA
COL4A2	-1.14739535555974	7.1145831745151	-0.961002412493115	0.351818724273319	0.941702178441707	-4.5998354869388	COL4A2
ZNF627	-1.14738225646848	2.36408228139391	-2.26574433194217	0.0387323264727541	0.941702178441707	-4.46747292097546	ZNF627
SLC35A1	-1.14645785088261	4.39768463619333	-1.73096639741306	0.104011827000306	0.941702178441707	-4.52718883242583	SLC35A1
GREM1	-1.14445348142211	3.60667086149855	-1.07038342647071	0.301403497722236	0.941702178441707	-4.59118815838188	GREM1
FHOD3	-1.14426769821168	1.7017685891843	-1.95982519233512	0.0689064226292661	0.941702178441707	-4.50202202238166	FHOD3
POLE3	-1.14391973047164	5.7314562621706	-2.3609658531647	0.0322158032763009	0.941702178441707	-4.45666094625502	POLE3
CLEC1A	-1.14391490887398	1.28583097172573	-3.35070819044149	0.00438986117840183	0.941702178441707	-4.34940980785712	CLEC1A
RGS2	-1.14381223446161	4.56327731611525	-1.22766811024805	0.238528449217077	0.941702178441707	-4.57760080868675	RGS2
NPR3	-1.14357994543861	2.3986012295661	-1.08915665487516	0.293309764089554	0.941702178441707	-4.5896350420314	NPR3
GZMH	-1.14319120764582	1.44633053275727	-1.69600414671433	0.110577470771948	0.941702178441707	-4.53094482472904	GZMH
HSCB	-1.14255039151783	2.8240931709688	-2.49118607471892	0.0249639702966805	0.941702178441707	-4.44191632592576	HSCB
PDE3A	-1.14145693381592	3.43673354822082	-1.78914490009166	0.0938416851437292	0.941702178441707	-4.52087957022207	PDE3A
ABTB1	-1.14131493309249	4.92473978509082	-2.11679620078649	0.0514399140476274	0.941702178441707	-4.4843639902383	ABTB1
PLXDC2	-1.14074696514546	5.17086918835456	-1.16290355184741	0.263073376755422	0.941702178441707	-4.58335001177654	PLXDC2
SGCE	-1.14059029656341	1.56691431387228	-1.97618068667965	0.066862631801159	0.941702178441707	-4.50019326179748	SGCE
PPIL1	-1.14018133332451	3.5972746629252	-1.96975980488266	0.0676583463270741	0.941702178441707	-4.50091157261637	PPIL1
SEPT2	-1.13958381525692	7.2349681813598	-2.11219755927208	0.0518876667312567	0.941702178441707	-4.48488405870393	SEPT2
CCL3	-1.13931068989471	3.41436949374811	-1.9089612226745	0.0756284124775726	0.941702178441707	-4.50768793518536	CCL3
CASP10	-1.13863163029291	4.42330236392918	-1.27238726130487	0.222646351475556	0.941702178441707	-4.57351345976008	CASP10
GAS2L1	-1.13856123843268	3.70829181451256	-2.07025582381604	0.0561400826165975	0.941702178441707	-4.48962103990894	GAS2L1
SCAMP3	-1.13855775831469	4.35181998448315	-2.0105080662877	0.0627508834905664	0.941702178441707	-4.49634536592505	SCAMP3
IVNS1ABP	-1.13821994040657	6.48825993515595	-1.85252216491837	0.0837722253309648	0.941702178441707	-4.51393173983535	IVNS1ABP
LAMB2	-1.13760080855388	5.3445600695295	-1.18669882231943	0.253840000117796	0.941702178441707	-4.58126182592151	LAMB2
RAB2A	-1.1366694392292	6.16183914638289	-1.89156362334116	0.0780596405640255	0.941702178441707	-4.50961778804942	RAB2A
AKAP12	-1.13482922443605	3.59245612763294	-1.18067870725303	0.256152207997953	0.941702178441707	-4.58179282249148	AKAP12
MPZL1	-1.13451751759145	5.99809066881527	-1.92972451505641	0.0728161047491511	0.941702178441707	-4.50537914727113	MPZL1
PLG	1.13420088329436	0.444636225728043	1.54845645270271	0.142392561572435	0.941702178441707	-4.54645017942848	PLG
NKG7	-1.13404530218124	3.27801055155262	-1.68187614788385	0.113331305058715	0.941702178441707	-4.5324544383632	NKG7
RBP1	-1.13398637890738	4.40369959808685	-1.0926949656705	0.291802450236767	0.941702178441707	-4.58934014088476	RBP1
GTF2E1	-1.13370504198872	3.73067548620676	-2.48428382982251	0.025305785698101	0.941702178441707	-4.44269574932227	GTF2E1
NFATC4	-1.13345302649618	2.98334257805716	-1.32645138753495	0.204573450606508	0.941702178441707	-4.56845130240513	NFATC4
CD40	-1.13279883361543	3.27433651453777	-1.74649164130667	0.101207366950446	0.941702178441707	-4.52551213907307	CD40
MMP25	-1.13263296784862	3.53038471986159	-2.44239929314521	0.0274775042994332	0.941702178441707	-4.44743131933438	MMP25
LAMB1	-1.13262175753091	6.39779562783708	-1.24284597286201	0.233041741829999	0.941702178441707	-4.5762240033298	LAMB1
VDAC3	-1.13224673526588	6.2320197136467	-1.87224818210498	0.0808407949270415	0.941702178441707	-4.51175508303551	VDAC3
NDUFB5	-1.13123173093123	6.81663400979695	-2.50542780483492	0.0242725459128661	0.941702178441707	-4.44030905005079	NDUFB5
FCGR3B	-1.13092313235007	2.83369054160695	-1.3443350585708	0.19886046390472	0.941702178441707	-4.56674904393435	FCGR3B
LEPRE1	-1.13080726879586	3.45108133762932	-1.68485053761601	0.112746635537143	0.941702178441707	-4.53213701937367	LEPRE1
IDI1	-1.13065683763045	5.84674823460248	-1.78798242452351	0.094035985301495	0.941702178441707	-4.52100631281476	IDI1
SCYL2	-1.12982812968107	5.1199075934299	-2.01364629135896	0.0623867067562993	0.941702178441707	-4.49599298108454	SCYL2
EBF3	-1.12963833889439	0.997931551930511	-2.4543714726377	0.026839299038264	0.941702178441707	-4.44607675249348	EBF3
USPL1	-1.12955836657228	2.82263586338481	-1.70787929829926	0.108307987282887	0.941702178441707	-4.52967224558812	USPL1
GHR	-1.12947197208214	2.22550847556715	-1.95931446498677	0.0689711446073607	0.941702178441707	-4.50207907768968	GHR
SCD5	-1.12935050993074	2.13329099540615	-1.60480316198684	0.129423523798831	0.941702178441707	-4.54060010531882	SCD5
ESCO2	-1.12927831699066	2.37643473443813	-1.77854554445306	0.0956264923911479	0.941702178441707	-4.5220342150988	ESCO2
PLSCR1	-1.12886657043873	5.7525902690136	-1.65373826123969	0.118993648751578	0.941702178441707	-4.53544632521785	PLSCR1
DNAJC1	-1.12866824202278	4.92239196266635	-2.00018161525216	0.063962927743875	0.941702178441707	-4.49750420498305	DNAJC1
TIMP4	-1.12865688285148	2.21034480163149	-2.80073699847915	0.0134606746045028	0.941702178441707	-4.40738702775362	TIMP4
SPATA7	-1.12865112497662	3.46202169593023	-1.9442898853163	0.0708999124828318	0.941702178441707	-4.50375610377158	SPATA7
PRKD1	-1.12820727083032	1.58294265313318	-1.56995056332096	0.13732076871895	0.941702178441707	-4.54422976323114	PRKD1
ASS1	-1.12809066596322	7.26418931998653	-1.61008466883396	0.128261329483274	0.941702178441707	-4.5400470226226	ASS1
CLEC4E	-1.12800144929686	2.50964600431606	-1.6658468959457	0.116527639684204	0.941702178441707	-4.5341612697821	CLEC4E
EBF2	-1.1273317469895	0.944682252179781	-2.95078103657631	0.00993542480464582	0.941702178441707	-4.39106632218341	EBF2
PTPN22	-1.12729802171866	4.15432298051193	-1.29093676283328	0.216308117954492	0.941702178441707	-4.57179114665342	PTPN22
LURAP1L	-1.12726670906656	4.4139434051818	-3.22542870309849	0.00567400892869251	0.941702178441707	-4.36214030083627	LURAP1L
LYVE1	-1.12646171954355	2.92417777487807	-1.46439544548133	0.163771270150829	0.941702178441707	-4.55499130266569	LYVE1
SRSF3	-1.12637929248619	7.30669403689056	-1.82622111366406	0.0878280877837409	0.941702178441707	-4.51682379245074	SRSF3
IFNGR1	-1.12547780062374	5.21676772459626	-1.56504260240431	0.13846514405569	0.941702178441707	-4.54473801260713	IFNGR1
HRG	1.12501580360229	0.449070115667788	1.29756673832	0.214077727874277	0.941702178441707	-4.57117183424778	HRG
SLC5A1	-1.12500739172223	3.3365586714124	-1.59696394335163	0.131165150642789	0.941702178441707	-4.54141957609819	SLC5A1
PIK3CD	-1.12473702186194	3.24417367290991	-1.53031836114913	0.146794949111382	0.941702178441707	-4.5483127482731	PIK3CD
TADA1	-1.12454995704322	3.30730876080577	-2.22016854261158	0.0422707675194504	0.941702178441707	-4.47264783026398	TADA1
NAGK	-1.12453189561981	5.39492977331122	-1.72200550520049	0.105661291538234	0.941702178441707	-4.52815416642982	NAGK
TSPAN11	-1.12450179899976	1.45730034009045	-2.54296998812154	0.0225364335037305	0.941702178441707	-4.43607876511514	TSPAN11
MS4A12	-1.12445167144649	2.84053018898551	-0.898914192619319	0.382931154311482	0.941702178441707	-4.60442205329843	MS4A12
FRG1	-1.12417827964872	5.2955588233054	-2.18043396875396	0.045599172348932	0.941702178441707	-4.47715608032894	FRG1
GIMAP7	-1.12348694246654	2.89308979366113	-1.42709692932818	0.174079127656883	0.941702178441707	-4.55870279749904	GIMAP7
TM2D2	-1.12290319056334	4.40827435024154	-1.75507328700936	0.0996858416733283	0.941702178441707	-4.52458310830324	TM2D2
NDRG2	-1.12262515143849	5.98697617480563	-1.88318728747084	0.0792550126253024	0.941702178441707	-4.51054534916048	NDRG2
GGT5	-1.12222120587955	3.80327303034661	-1.09224461068594	0.291993981324809	0.941702178441707	-4.58937771386337	GGT5
ADH1C	-1.12195653506428	3.89636131015734	-1.03706986022093	0.316167224373921	0.941702178441707	-4.5938955712795	ADH1C
C1orf63	-1.1216741536316	3.70918618538105	-1.92727114598766	0.073143422948283	0.941702178441707	-4.50565225676453	C1orf63
REXO2	-1.12127786541232	4.58955251220434	-2.60611605985525	0.0198812071607133	0.941702178441707	-4.42898812171526	REXO2
MIER1	-1.12034689420665	5.60665381284731	-1.87846676396195	0.0799358726468425	0.941702178441707	-4.5110676100169	MIER1
BCAP29	-1.11919437990987	4.37316964454699	-1.9336263119527	0.0722982630018107	0.941702178441707	-4.50494463422507	BCAP29
SLC33A1	-1.11900854167991	4.19046069137724	-2.08499380400596	0.0546106254364484	0.941702178441707	-4.48795787507792	SLC33A1
RFC4	-1.11875908872084	4.05207633911688	-2.21463608872243	0.0427202472656533	0.941702178441707	-4.47327578398913	RFC4
KLRD1	-1.11871810509771	1.65472367326937	-2.00734451330255	0.0631199581055849	0.941702178441707	-4.49670049582504	KLRD1
ST6GALNAC5	-1.11870040114773	1.59495736889077	-1.51123475182383	0.151550124674155	0.941702178441707	-4.55026103355126	ST6GALNAC5
FAM176A	-1.11867837762038	2.00778654128287	-1.8754728338482	0.0803704086729979	0.941702178441707	-4.51139866861046	FAM176A
MUSTN1	-1.1185175220312	2.10242752160941	-1.76219200698464	0.0984389848393509	0.941702178441707	-4.52381127250571	MUSTN1
F12	1.11777004887138	0.448976444392975	2.01092845243866	0.0627019875259491	0.941702178441707	-4.49629816727246	F12
EDEM3	-1.11767734797122	5.96463407071733	-1.58135343321605	0.134692999682791	0.941702178441707	-4.54304614426428	EDEM3
IL2RA	-1.11742746298077	2.30010270136157	-1.68204802791292	0.113297447442625	0.941702178441707	-4.53243610167761	IL2RA
MAPK15	-1.11706552609516	1.7831449329669	-2.20077140389471	0.0438662935040177	0.941702178441707	-4.47484915809725	MAPK15
TOP1	-1.11660964769338	6.84055262341717	-1.76318888604002	0.09826547930622	0.941702178441707	-4.52370310325207	TOP1
EMCN	-1.11656127520052	2.65068668904686	-1.87653658161821	0.0802157758264236	0.941702178441707	-4.51128105897371	EMCN
PLXNA4	-1.1165422142533	1.47982454675794	-1.69611307465851	0.110556466623092	0.941702178441707	-4.5309331668254	PLXNA4
LOC100505633	-1.11645785414758	4.46896363767095	-1.24199691141629	0.233346046022422	0.941702178441707	-4.5763013098628	LOC100505633
FAM47E	-1.11631221553229	1.91890505745502	-2.55551975381314	0.0219830401297588	0.941702178441707	-4.43466695709103	FAM47E
PROS1	-1.11593988151749	4.33348123436511	-1.41839438732479	0.176559593439085	0.941702178441707	-4.55956140143755	PROS1
MPP6	-1.11556015780741	3.79395590166309	-1.02343787620157	0.322357287904259	0.941702178441707	-4.59498516032251	MPP6
MB21D1	-1.11472583989882	2.76535193256819	-2.07195590823673	0.0559616696535552	0.941702178441707	-4.48942926876265	MB21D1
TMEM132A	-1.11440989942865	3.43109953669724	-1.46267351774837	0.164235742638928	0.941702178441707	-4.55516375206175	TMEM132A
C9orf72	-1.11419175389773	2.52129103618109	-2.49949667331863	0.0245582485195084	0.941702178441707	-4.44097826038887	C9orf72
NEK2	-1.11384244552355	2.37295672735178	-1.73847794882337	0.102646559242439	0.941702178441707	-4.52637825787366	NEK2
CPQ	-1.11342232432059	3.66784792713831	-1.77767060180874	0.0957751522924995	0.941702178441707	-4.52212942780046	CPQ
KLHL20	-1.11326894542742	4.36414430516743	-1.88824819536712	0.0785308329315807	0.941702178441707	-4.50998505147969	KLHL20
ZNF81	-1.11324935648266	4.78906560782836	-1.82784517623389	0.0875726730758675	0.941702178441707	-4.51664555955496	ZNF81
AMACR	-1.11322811379169	5.29191318291429	-1.35256149309475	0.196276007352932	0.941702178441707	-4.56596152487111	AMACR
NAMPT	-1.11322386861158	7.22184062451501	-1.52521289877286	0.148054630266196	0.941702178441707	-4.54883513254428	NAMPT
LDB2	-1.11280645468167	2.90883904128087	-1.76396608530307	0.0981303955182209	0.941702178441707	-4.52361875672952	LDB2
VPS35	-1.11267321228079	5.68964806765803	-2.10578948141775	0.0525175873699464	0.941702178441707	-4.48560854827305	VPS35
TIMP2	-1.11236837510044	7.12882055654825	-1.07682858148691	0.298606478330355	0.941702178441707	-4.590657148385	TIMP2
STXBP3	-1.11225208997427	5.25728530270607	-1.94252988534463	0.0711290113396851	0.941702178441707	-4.50395236871544	STXBP3
NXN	-1.1119508230216	3.09318809893536	-1.23100016284318	0.237315393914353	0.941702178441707	-4.5772994882952	NXN
FEZ1	-1.11151771787598	2.60853508919215	-1.58615215726215	0.133600014301044	0.941702178441707	-4.5425468869773	FEZ1
SEC22A	-1.11105600803578	3.12768116568887	-2.23184997105044	0.0413361559089638	0.941702178441707	-4.47132174350577	SEC22A
RNF185	-1.11065615824962	4.25824977136252	-1.98986491263487	0.065195056087094	0.941702178441707	-4.4986608484374	RNF185
VCAM1	-1.11027654789715	3.44611801636085	-1.25949603219582	0.227136885935459	0.941702178441707	-4.57470123357275	VCAM1
ATP1A2	-1.11025750728286	2.51739633862872	-1.25312405695115	0.229382645615335	0.941702178441707	-4.57528551765959	ATP1A2
EMC10	-1.1102233825599	7.3447662114716	-1.91442664418068	0.0748788181826561	0.941702178441707	-4.5070807803334	EMC10
KDELR3	-1.11016511702348	3.06294041765279	-1.55907822166388	0.139866731107587	0.941702178441707	-4.54535467869885	KDELR3
CMTM6	-1.1098506642506	4.65363637101505	-1.67797371218068	0.114102389199538	0.941702178441707	-4.53287056662523	CMTM6
LEPROT	-1.10981708094384	6.30703884669424	-2.21932868736039	0.0423387160928957	0.941702178441707	-4.47274316114432	LEPROT
FAIM3	-1.10976658505077	1.94895154044326	-1.51395333779928	0.150864913233888	0.941702178441707	-4.54998421300128	FAIM3
ASNSD1	-1.10954378793582	4.33569970548872	-2.22356133962579	0.041997305854362	0.941702178441707	-4.47226270355672	ASNSD1
TAGAP	-1.10915431357351	3.28005825595182	-1.43820414635396	0.17095501368439	0.941702178441707	-4.55760284645034	TAGAP
DNAAF2	-1.10910970628823	3.59666796873089	-2.3190780456615	0.0349439702180996	0.941702178441707	-4.46141592937578	DNAAF2
PBX1	-1.10890786066647	4.92435902304196	-1.59062021102038	0.132589152055508	0.941702178441707	-4.54208142754555	PBX1
MSMO1	-1.10871393684308	5.03269814159127	-1.74634907194465	0.101232815724877	0.941702178441707	-4.52552756006422	MSMO1
C6orf225	-1.10801726165087	2.52638607036581	-1.75021232950887	0.100545202991142	0.941702178441707	-4.52510953760838	C6orf225
NECAP1	-1.10782328523568	5.16596025559521	-2.14758290784131	0.048532952629631	0.941702178441707	-4.48087928770155	NECAP1
GADD45B	-1.1077755646774	5.23459797191649	-1.27012889478919	0.223427933672453	0.941702178441707	-4.57372208914485	GADD45B
MAN1A1	-1.10773397778635	4.9181159461215	-1.52227944473879	0.148782516228826	0.941702178441707	-4.54913489961979	MAN1A1
SEPT5	-1.1071850334236	2.82301372711108	-1.84388713528302	0.0850850371827704	0.941702178441707	-4.51488255176575	SEPT5
NID1	-1.10677842631323	4.70972579076038	-1.31862180870197	0.207115719376841	0.941702178441707	-4.56919229793443	NID1
NEK7	-1.10649649351316	5.29753141097471	-1.74630330879239	0.10124098568416	0.941702178441707	-4.52553250993541	NEK7
POPDC2	-1.10607073349074	2.0806292141604	-1.15852984126741	0.264798018277411	0.941702178441707	-4.58373070811867	POPDC2
CD36	-1.10590834913215	3.32042325102849	-1.22126048341854	0.240874738360976	0.941702178441707	-4.5781787661554	CD36
EHD2	-1.10582611217813	4.56789731944897	-1.16153739572795	0.263611159260946	0.941702178441707	-4.58346902977724	EHD2
ABI3	-1.10566633400756	3.93116065785708	-1.29985568419913	0.213311962639433	0.941702178441707	-4.57095757131759	ABI3
BPNT1	-1.10509140524695	3.33690750746973	-1.67901632467595	0.113895934567553	0.941702178441707	-4.53275942650148	BPNT1
NUCB2	-1.10388499106279	3.83652247141827	-1.94176116649562	0.071229284930871	0.941702178441707	-4.50403807940323	NUCB2
C7	-1.10360627309075	3.48866852975269	-0.868948558945498	0.398594336712068	0.941702178441707	-4.60654775585616	C7
CLIP3	-1.10325399679328	3.89531471442029	-1.07632312634395	0.298825139304455	0.941702178441707	-4.59069887579712	CLIP3
PIR	-1.10275619234089	3.30752425436994	-2.09989454193524	0.0531032766148924	0.941702178441707	-4.486274798138	PIR
IL1R1	-1.10245666394193	3.75562601237048	-1.11642705456753	0.28184085031317	0.941702178441707	-4.58734460617337	IL1R1
ATL1	-1.10220855127058	3.01422933680353	-2.21958072431044	0.0423183143399335	0.941702178441707	-4.47271455291222	ATL1
FZD1	-1.10212575755742	4.01481323409683	-1.89051569503945	0.078208298540035	0.941702178441707	-4.50973388911726	FZD1
CALCRL	-1.10174276522582	2.2726946377264	-1.76662991399717	0.097668638995528	0.941702178441707	-4.52332956688835	CALCRL
NIP7	-1.10166439664177	5.31848116708499	-1.74613214692481	0.101271547832457	0.941702178441707	-4.52555102288549	NIP7
BIRC2	-1.10139072986912	5.21197958749431	-1.7708367977332	0.0969433007400018	0.941702178441707	-4.52287256405183	BIRC2
CHI3L1	-1.10138702126711	3.71616349398067	-1.11550391820133	0.282223529989302	0.941702178441707	-4.58742279615524	CHI3L1
KAL1	-1.1012466894534	1.7419715635562	-1.48448532947639	0.158432467309901	0.941702178441707	-4.55297163798755	KAL1
ADI1	-1.10077557281423	5.3720901875339	-2.17406579712341	0.0461547111988817	0.941702178441707	-4.47787815558495	ADI1
CHST14	-1.10076541677714	3.34204408970936	-2.06015756454721	0.0572106233143025	0.941702178441707	-4.49075967601609	CHST14
BMP8A	-1.1002622032604	2.39971674474362	-1.73959139086645	0.102445526959439	0.941702178441707	-4.52625800055086	BMP8A
KIF5A	-1.10000026932671	1.33118238970395	-1.99787653525944	0.06423637285789	0.941702178441707	-4.49776273308098	KIF5A
ESRG	1.0999681124924	1.28342078288221	1.54829427905354	0.142431423388304	0.941702178441707	-4.54646687853948	ESRG
API5	-1.09948499482223	5.48142326094169	-1.87617151748849	0.0802688137315719	0.941702178441707	-4.51132142302951	API5
FAM127B	-1.09924893329455	4.85376025341261	-1.43835313695888	0.170913423779504	0.941702178441707	-4.55758806091307	FAM127B
SHISA4	-1.09924319779989	2.29046393828061	-1.82236021182812	0.0884379470076593	0.941702178441707	-4.51724731863221	SHISA4
NSG1	-1.09883148389981	2.00786993457429	-3.17129522132507	0.00633840241247476	0.941702178441707	-4.36773485646923	NSG1
SMOC2	-1.09838425398492	4.45388026583714	-1.42148195787844	0.175676245796752	0.941702178441707	-4.55925710321986	SMOC2
ODAM	-1.0982459665582	0.945807682010974	-1.69282109166999	0.111192781946923	0.941702178441707	-4.53128536277233	ODAM
ARHGAP9	-1.09813121217979	3.6126356620509	-1.71127698116846	0.10766616634844	0.941702178441707	-4.5293075314056	ARHGAP9
VGLL3	-1.0978697934418	2.57857974573082	-1.03650880389334	0.316420282844135	0.941702178441707	-4.59394062755558	VGLL3
GBP1	-1.09785120751057	4.41033281275531	-1.38868507264601	0.185246977798036	0.941702178441707	-4.56247081488743	GBP1
CLIC4	-1.09782851356232	6.63367678880964	-1.44635702318083	0.168691433741296	0.941702178441707	-4.55679257727548	CLIC4
NREP	-1.09773713862336	4.72813860881498	-1.58573974071969	0.133693650780579	0.941702178441707	-4.54258982112939	NREP
ARL6IP5	-1.09750925938981	6.94531031183402	-1.77674855561863	0.0959320360372778	0.941702178441707	-4.52222974980654	ARL6IP5
TWIST1	-1.09705835103332	1.64071753301824	-1.4945843618462	0.155804004674224	0.941702178441707	-4.55195110591028	TWIST1
WNT2B	-1.09698688369167	1.96138797501028	-2.04308150793138	0.059063522116	0.941702178441707	-4.49268323083524	WNT2B
PRDX5	-1.09565430391361	9.12388878077729	-1.61551716978411	0.127075248120598	0.941702178441707	-4.53947731209312	PRDX5
FAM114A1	-1.0955762434601	3.95230565620602	-1.49876725442805	0.154726057804406	0.941702178441707	-4.55152740075004	FAM114A1
C6orf141	-1.09554981128321	3.42361308962024	-1.72860884283322	0.104443591847163	0.941702178441707	-4.52744297987224	C6orf141
DEFA6	-1.09529567157244	1.33246556311566	-1.01609115262647	0.325729259382832	0.941702178441707	-4.59556790056671	DEFA6
POSTN	-1.095192676113	5.88436732250372	-1.08808511416537	0.293767373067316	0.941702178441707	-4.58972421441435	POSTN
NCALD	-1.09496317350145	2.4007207132424	-1.53767575383207	0.144995544939475	0.941702178441707	-4.5475584832602	NCALD
PPM1M	-1.09440804046205	2.9112708563777	-1.71765585465754	0.106470159953269	0.941702178441707	-4.52862209061601	PPM1M
ARHGAP4	-1.09405341618259	3.81041175831877	-1.20174240920005	0.248132124436784	0.941702178441707	-4.57992705665461	ARHGAP4
PPP4R1	-1.09389848069976	5.60820921609301	-2.20331375660094	0.0436540257495271	0.941702178441707	-4.47456068701528	PPP4R1
CIR1	-1.0938075777792	5.99539556127463	-2.14994255138902	0.048316534261145	0.941702178441707	-4.48061200736128	CIR1
TMEM47	-1.09367119403047	3.12276241327003	-1.38375342616892	0.186722270627155	0.941702178441707	-4.56295044845619	TMEM47
PI4K2B	-1.09340314234329	2.84889880954877	-1.77539545820672	0.0961626723415179	0.941702178441707	-4.5223769408841	PI4K2B
LAMP2	-1.09307367390716	6.58073116757783	-1.8076229047064	0.0908005227947122	0.941702178441707	-4.5188614590575	LAMP2
MS4A8B	-1.09217374014165	2.18243493674592	-1.08105179052153	0.296784111696728	0.941702178441707	-4.59030795167744	MS4A8B
ADAM33	-1.09211089020802	1.80477284377306	-1.88612368578778	0.0788341096397969	0.941702178441707	-4.5102203051393	ADAM33
HYOU1	-1.09168921213072	6.67843167592761	-1.3355583468337	0.201647957388989	0.941702178441707	-4.56758613675174	HYOU1
CRYAB	-1.09125887912547	4.70964283699463	-1.19456577910582	0.250842641824743	0.941702178441707	-4.58056521127588	CRYAB
DDX39A	-1.091085099477	4.94254912138099	-1.81990018440876	0.0888284862062035	0.941702178441707	-4.51751703465026	DDX39A
VMO1	-1.09089383515398	1.53221574505424	-2.03910204255669	0.0595031406252313	0.941702178441707	-4.49313114866539	VMO1
CREBL2	-1.09058580637905	4.90079826729362	-1.66121177246993	0.117466343049774	0.941702178441707	-4.53465362536594	CREBL2
FBXL7	-1.09055997772587	3.08249844101399	-1.36928066546136	0.191107054849705	0.941702178441707	-4.56435243937542	FBXL7
CXCL2	-1.09010918203772	3.58257572472393	-1.97965699962497	0.0664353762494509	0.941702178441707	-4.49980416743362	CXCL2
COX4I2	-1.08993885547759	1.10726892180916	-3.2804651246836	0.00506937110889961	0.941702178441707	-4.35650975783832	COX4I2
PPT1	-1.0899167065558	6.70655532408679	-1.63010153188278	0.123937472089174	0.941702178441707	-4.53794380857757	PPT1
ARMCX2	-1.08983373777218	2.0336594761327	-1.7791044889911	0.0955316297387408	0.941702178441707	-4.52197338182632	ARMCX2
ZNF383	-1.08914307324401	2.77404327068429	-3.23026971491895	0.00561807088980926	0.941702178441707	-4.3616426962087	ZNF383
NUDCD3	-1.0888570529964	6.28776494612037	-1.84141225037717	0.0854646670184262	0.941702178441707	-4.51515483127679	NUDCD3
SGCB	-1.08856656754988	4.21254776707281	-1.58936049867733	0.132873489381703	0.941702178441707	-4.54221271684146	SGCB
MTFR1	-1.08846276610855	4.57430834508864	-2.01331672496564	0.0624248607467918	0.941702178441707	-4.49602999197482	MTFR1
SCNN1B	-1.08816328651511	2.3794884197388	-1.17619861622999	0.257883365992558	0.941702178441707	-4.58218680461495	SCNN1B
HOOK3	-1.08757203157353	5.17458193275964	-1.54409543124369	0.143440725010684	0.941702178441707	-4.54689895078097	HOOK3
TMCO1	-1.08755350587391	6.79168395406459	-1.65011908403136	0.119739417886673	0.941702178441707	-4.53582968540594	TMCO1
KCNJ8	-1.08707072342953	1.9310422749789	-1.55969477756123	0.139721289328822	0.941702178441707	-4.54529098229301	KCNJ8
LCN2	-1.08631092484269	6.65149806742927	-1.0022415400397	0.332154493403919	0.941702178441707	-4.59665783949393	LCN2
CBX3	-1.08625156880363	6.5431724956963	-1.81668592460187	0.0893410695338688	0.941702178441707	-4.51786927924264	CBX3
NUMBL	-1.08624214940294	3.79260987816815	-1.43251032541898	0.172550681680586	0.941702178441707	-4.55816727768402	NUMBL
TM4SF18	-1.08586419437779	1.79287347555108	-2.12314188247781	0.0508279061044326	0.941702178441707	-4.48364614545387	TM4SF18
SOX18	-1.08546901701309	2.44163884137933	-1.69914593917715	0.109973043918984	0.941702178441707	-4.53060846416308	SOX18
OSTC	-1.08546714088579	6.82686772809862	-2.60578745606134	0.0198942136522807	0.941702178441707	-4.42902493172495	OSTC
RNF144A	-1.08545674506375	2.00031328917356	-1.47668088410023	0.160488979912157	0.941702178441707	-4.55375789947233	RNF144A
GLB1L	-1.08465096999378	2.54431476570319	-1.95959161456996	0.0689360159725251	0.941702178441707	-4.50204811663728	GLB1L
RHOC	-1.08333121112191	8.54324356859926	-1.75845306772293	0.0990921460504899	0.941702178441707	-4.52421679304498	RHOC
ST8SIA4	-1.08250889710792	2.22983491050994	-1.52519540366491	0.148058962472222	0.941702178441707	-4.54883692117844	ST8SIA4
GIMAP2	-1.08222943018036	4.02115552524991	-2.02253322707197	0.0613658434857716	0.941702178441707	-4.49499456576269	GIMAP2
TFPI	-1.08210060081949	4.68437246097677	-1.44255206718401	0.169744746587335	0.941702178441707	-4.55717103273396	TFPI
KCND1	-1.08188139852839	1.39081879087756	-3.91507709623169	0.00138320708719397	0.941702178441707	-4.29612569660506	KCND1
C17orf107	-1.08164401420442	1.99797756407811	-1.78958799992202	0.0937677173468023	0.941702178441707	-4.52083125291966	C17orf107
NEK11	-1.08142904364212	3.13893626288511	-2.07010024806589	0.0561564353219438	0.941702178441707	-4.48963858791288	NEK11
PLAU	-1.08120290228551	4.06955701940886	-1.67673086469798	0.114348917778581	0.941702178441707	-4.53300301623544	PLAU
C1GALT1C1	-1.08113927907484	5.46816074857383	-1.69613325633052	0.110552575451584	0.941702178441707	-4.53093100687119	C1GALT1C1
JAG2	-1.08108597040268	4.22102637654602	-1.66692462649098	0.11631031075326	0.941702178441707	-4.53404671220556	JAG2
MAP3K12	-1.08067459603789	3.10373655851456	-1.7115116352793	0.10762196302838	0.941702178441707	-4.52928233328078	MAP3K12
OSTM1	-1.08042789863611	3.66761122515774	-1.5842750751301	0.134026645862533	0.941702178441707	-4.54274225825042	OSTM1
ABAT	-1.08032383629547	4.57393096715212	-1.52858727901013	0.147221046746334	0.941702178441707	-4.54848996419492	ABAT
METTL9	-1.08011387875175	5.71236785516343	-2.30763240708841	0.0357264024155613	0.941702178441707	-4.46271566560515	METTL9
EMILIN1	-1.07925686427675	2.8703033559375	-1.15548766415086	0.266002666184628	0.941702178441707	-4.58399492695184	EMILIN1
TMED1	-1.0788671127288	4.67187718792755	-2.34560251220136	0.0331922447105507	0.941702178441707	-4.45840456056815	TMED1
GTPBP10	-1.07866439965837	4.1955163984145	-1.61071997245469	0.128122135213977	0.941702178441707	-4.53998044040606	GTPBP10
CFL2	-1.07834666315141	3.80009566703351	-1.31161784430105	0.209411269842025	0.941702178441707	-4.56985292712201	CFL2
MTERF	-1.07831612943776	2.63945703254801	-2.13766014408967	0.0494528805012288	0.941702178441707	-4.48200296455164	MTERF
ZNF410	-1.0779723167545	5.36414649016318	-2.81495540910511	0.0130801296590937	0.941702178441707	-4.40582676020485	ZNF410
TAC1	-1.07749361068333	1.8008498092772	-1.3711393443136	0.190539298988558	0.941702178441707	-4.56417285634863	TAC1
SPAG1	-1.07739044983436	3.62746972095715	-1.4379821356445	0.171017002247025	0.941702178441707	-4.55762487684799	SPAG1
HP1BP3	-1.07711982215528	6.73192288673331	-1.71116189583527	0.107687851509963	0.941702178441707	-4.52931988927733	HP1BP3
SLC7A10	-1.07692935135922	0.499959496959187	-3.90024023541314	0.00142565198238282	0.941702178441707	-4.29743777967975	SLC7A10
PYGL	-1.0768167911724	4.04169111110152	-1.56613576404824	0.138209555986742	0.941702178441707	-4.54462487193821	PYGL
MEDAG	-1.07664768095461	1.33214843073617	-1.67352740072807	0.114986480927495	0.941702178441707	-4.53334423104645	MEDAG
TCTA	-1.07615562444574	5.31083968721064	-2.01925929152809	0.0617401428466221	0.941702178441707	-4.49536246893687	TCTA
LRRC32	-1.07608305891169	2.01318154402625	-1.46192386189628	0.164438296152297	0.941702178441707	-4.55523879652957	LRRC32
BCAS2	-1.07551389160145	6.15455867819332	-2.31412080371497	0.0352808530934226	0.941702178441707	-4.46197884421076	BCAS2
IFT43	-1.07515402507363	5.08159946460418	-2.89729319484002	0.0110740513963384	0.941702178441707	-4.39684651996764	IFT43
RAB9A	-1.07504508644148	3.40925393886106	-2.06512031558686	0.0566821937585309	0.941702178441707	-4.49020019656389	RAB9A
DNAJB9	-1.07500981287003	4.20636504044849	-1.67788598571308	0.114119775299142	0.941702178441707	-4.5328799168427	DNAJB9
BTG2	-1.07489347293487	7.43469337720891	-1.51393286482644	0.150870063645466	0.941702178441707	-4.54998629857423	BTG2
FMOD	-1.0747433414152	4.65142206672132	-1.12326573720151	0.27901800465112	0.941702178441707	-4.58676395128208	FMOD
MARCKS	-1.07407748526394	6.52957820852675	-1.3195931505177	0.206798956974865	0.941702178441707	-4.56910051213528	MARCKS
POT1	-1.07383629771363	2.71799847622806	-2.36732324049883	0.0318197293965574	0.941702178441707	-4.45593960010314	POT1
ATG4C	-1.07367278776068	3.26620313999122	-1.87819771302852	0.0799748362408874	0.941702178441707	-4.51109736644538	ATG4C
FKBP10	-1.0721315359321	5.57209491176583	-1.36418292866301	0.192671265025464	0.941702178441707	-4.56484426028816	FKBP10
TLL1	-1.07196425769938	1.18400647682182	-2.72579213766786	0.0156511579079925	0.941702178441707	-4.4156540025384	TLL1
GALNTL2	-1.07117624489552	1.71145967749279	-2.01590316117465	0.0621259987867161	0.941702178441707	-4.49573950207311	GALNTL2
CUL5	-1.07109305295542	3.16925764263766	-1.80955867943733	0.0904870344320244	0.941702178441707	-4.51864966635407	CUL5
PKIB	-1.07087295935411	3.09121996451605	-0.968789854415675	0.348044281833233	0.941702178441707	-4.59924330732508	PKIB
NECAP2	-1.07059636366506	5.72832461717343	-1.85786745221424	0.0829686459478845	0.941702178441707	-4.51334254175907	NECAP2
SNORA48	1.07036732588711	5.72372141263034	1.57515369257614	0.136116357970352	0.941702178441707	-4.54369015772386	SNORA48
LYRM2	-1.06940877195578	5.33429498653374	-2.23913296899128	0.0407632460982744	0.941702178441707	-4.47049485133797	LYRM2
SERPINA4	1.06937347888613	0.833943870530985	2.23074270544517	0.0414239127907735	0.941702178441707	-4.4714474520199	SERPINA4
GGH	-1.06932531147436	6.5298500983282	-1.01579967044296	0.325863562617745	0.941702178441707	-4.59559095582013	GGH
FAM198A	-1.06929153909204	1.43670008984649	-1.55367522421758	0.141146765119049	0.941702178441707	-4.54591236410168	FAM198A
CD28	-1.06921667362499	1.76320467576815	-1.50943677377881	0.152004733473965	0.941702178441707	-4.55044397915282	CD28
ANKRD49	-1.06900424607553	2.70043692200025	-2.32455811402999	0.034575077638249	0.941702178441707	-4.46079367969341	ANKRD49
TUSC5	-1.06851895071585	0.574371419282726	-1.9098659425609	0.0755038640095541	0.941702178441707	-4.50758745868268	TUSC5
SCARF2	-1.06828871174107	2.50596047169576	-1.14498342760053	0.27019412808998	0.941702178441707	-4.58490357073619	SCARF2
C3orf80	-1.06758464880976	2.21527452089904	-1.32737365154356	0.204275644576071	0.941702178441707	-4.56836384672308	C3orf80
ITGAV	-1.06682949172805	5.44353029764513	-1.54136748553214	0.144099692422323	0.941702178441707	-4.54717936771742	ITGAV
REPS2	-1.0666987515928	3.17637831841692	-1.96030065569467	0.0688462188967547	0.941702178441707	-4.50196890373398	REPS2
AZGP1	-1.06635873741723	4.73137194475285	-1.29198673775717	0.215953671575457	0.941702178441707	-4.57169319711207	AZGP1
COL16A1	-1.06629642927292	4.24370712695151	-0.90992856321549	0.377279706044147	0.941702178441707	-4.60362614760855	COL16A1
MAGOH	-1.06603739806203	4.42118357908608	-1.8172723652408	0.0892473535609955	0.941702178441707	-4.51780502633712	MAGOH
CTSS	-1.0660241109954	6.53236609779704	-1.21604898248273	0.242796222869931	0.941702178441707	-4.57864738168404	CTSS
CCDC28B	-1.0659807403844	2.58059403353845	-2.29822009779645	0.036382133399696	0.941702178441707	-4.46378458560958	CCDC28B
KDR	-1.06513824323395	2.77031603289118	-1.5889211119573	0.13297278833699	0.941702178441707	-4.54225849960831	KDR
OLFM2	-1.06454206150568	1.41895777956569	-1.69382484307011	0.110998427657614	0.941702178441707	-4.53117800295653	OLFM2
TMEM223	-1.06443251827572	5.64181554775939	-1.90184574343095	0.0766144222606758	0.941702178441707	-4.50847776046413	TMEM223
TM2D1	-1.06399997490593	4.8303180471139	-1.82537883686798	0.0879608123285998	0.941702178441707	-4.51691620971742	TM2D1
C2	-1.06380194017287	5.62617606116113	-1.19513443122876	0.250627041472601	0.941702178441707	-4.58051473862789	C2
MANEA	-1.06348554166762	3.85060512640048	-2.04239073318471	0.0591396196025349	0.941702178441707	-4.49276099243732	MANEA
FGF10	-1.06313027432174	1.16396215067395	-1.84391098330396	0.085081386384221	0.941702178441707	-4.51487992756919	FGF10
PTGFRN	-1.0621913973922	5.10055919027625	-1.27891658771282	0.220398797469638	0.941702178441707	-4.57290897727811	PTGFRN
LBH	-1.06197863628933	3.93932923537863	-1.25534645413962	0.228597406070922	0.941702178441707	-4.57508194599719	LBH
SUZ12P1	-1.06186520087545	3.99440621414632	-1.75200811420518	0.100226973918239	0.941702178441707	-4.52491511700852	SUZ12P1
HDAC10	-1.06150944745898	4.37042570542612	-1.92342888244065	0.0736587067167439	0.941702178441707	-4.50607981621876	HDAC10
RNF215	-1.06143783611358	2.38518540343046	-2.62305687928513	0.0192216330636046	0.941702178441707	-4.42709177221147	RNF215
NDRG4	-1.06137800781636	1.5626262047375	-1.74106256163384	0.102180436023696	0.941702178441707	-4.52609906532389	NDRG4
CPN2	1.06109926608941	0.446518751528726	2.22499182436745	0.0418825026643003	0.941702178441707	-4.4721003180359	CPN2
CTSG	-1.06091917871018	1.78989467446917	-1.5905315970183	0.132609136667856	0.941702178441707	-4.54209066454843	CTSG
ALCAM	-1.06049453215117	4.35787188375608	-1.75303676905104	0.100045085936482	0.941702178441707	-4.52480371888808	ALCAM
FSCN1	-1.05987988335187	5.06516546348577	-1.12025281182784	0.280259046400203	0.941702178441707	-4.58702007802488	FSCN1
PLGRKT	-1.05986833869688	4.09043586204116	-1.90149548008025	0.0766632560358578	0.941702178441707	-4.50851662125747	PLGRKT
AASDHPPT	-1.05970063826376	3.37501096365084	-1.74704355509303	0.101108902718591	0.941702178441707	-4.52545243729887	AASDHPPT
HOXD10	-1.05957970427029	1.77712606305062	-1.21372299365447	0.243657642604437	0.941702178441707	-4.57885611050944	HOXD10
ELP6	-1.0595590197377	4.64917007213454	-2.27638967211648	0.0379467176430655	0.941702178441707	-4.46626391666193	ELP6
HSPB2	-1.05888948120679	2.45440206285476	-1.47973375497045	0.159681898549786	0.941702178441707	-4.553450587642	HSPB2
INPP5D	-1.05852069105927	4.571446942854	-1.23691694114619	0.235173202333419	0.941702178441707	-4.57676313006977	INPP5D
ACOT9	-1.05848118517779	4.69568778749348	-1.62721889219115	0.12455232835483	0.941702178441707	-4.53824737075641	ACOT9
CMPK1	-1.05774173377032	6.45614981295096	-1.72820398776601	0.104517894994146	0.941702178441707	-4.52748661132029	CMPK1
CORIN	-1.05718758804367	0.603785071093508	-2.90012094631279	0.0110107828648077	0.941702178441707	-4.39653984881985	CORIN
ASPH	-1.05714870423264	4.92909343459621	-1.21012193025063	0.244995946911517	0.941702178441707	-4.57917874463821	ASPH
TUBB4A	-1.05712649519701	1.07093145120264	-1.60985750528585	0.128311132181048	0.941702178441707	-4.54007082747446	TUBB4A
FERMT2	-1.05689397430988	3.82591549986038	-1.16943536419777	0.260513687527188	0.941702178441707	-4.58277965289773	FERMT2
OSR1	-1.05645621164142	1.34453789305251	-2.10235918059693	0.0528576759796385	0.941702178441707	-4.48599626982564	OSR1
IFI16	-1.05625410831986	5.26422090651664	-1.22751797258366	0.238583221202225	0.941702178441707	-4.57761437331372	IFI16
RTN4	-1.05620112850849	7.86436169441456	-2.11071151289931	0.0520331235881976	0.941702178441707	-4.48505209150275	RTN4
IFI44	-1.05606401877771	3.08221361282619	-0.963936391475476	0.350393329600973	0.941702178441707	-4.59961281364943	IFI44
CDH5	-1.05599491914493	2.78184942159414	-1.4467906179347	0.168571747008805	0.941702178441707	-4.55674941687145	CDH5
DACT1	-1.05593942817385	2.2063334012227	-1.32414159516292	0.205320827617852	0.941702178441707	-4.56867017463058	DACT1
EML1	-1.05575006794315	2.84767580604434	-1.30577147616872	0.211342933178002	0.941702178441707	-4.5704027434013	EML1
FUNDC2	-1.05569987911681	5.43651447386785	-2.101410554621	0.0529520823094273	0.941702178441707	-4.48610347844189	FUNDC2
ECSCR	-1.05545786519703	2.63409907103094	-2.581621876946	0.0208734401763857	0.941702178441707	-4.43173458364138	ECSCR
CCDC28A	-1.05532099573463	4.58041031525149	-2.33058830354296	0.0341733877003924	0.941702178441707	-4.46010901248486	CCDC28A
NABP1	-1.05501011730518	3.22270014355543	-1.69697322264693	0.110390729583592	0.941702178441707	-4.53084110041882	NABP1
PLA2G5	-1.05464079561804	2.06138323747687	-1.23881261025067	0.234490068869316	0.941702178441707	-4.57659093686167	PLA2G5
CCL2	1.0544652991001	5.99145766562555	1.11659879828291	0.281769697999587	0.941702178441707	-4.58733005439199	CCL2
GNAI3	-1.05434974730685	5.0039355645092	-1.51280991052364	0.151152792967919	0.941702178441707	-4.55010067234627	GNAI3
UBE2T	-1.0539049015191	4.09554593080745	-1.49831405458791	0.15484254674208	0.941702178441707	-4.55157333600513	UBE2T
TEX9	-1.05339244407771	3.33428633925769	-1.90436849392257	0.076263524548541	0.941702178441707	-4.5081978156508	TEX9
PTPN13	-1.05322068443378	1.53261485670843	-1.91709940817426	0.074514682115876	0.941702178441707	-4.50678371052629	PTPN13
AGRN	-1.05311701171129	5.12372681049492	-1.31366962400513	0.208736703921073	0.941702178441707	-4.56965961798831	AGRN
SDK2	-1.0526388882026	2.05795270304808	-2.38069391658989	0.0310016712995737	0.941702178441707	-4.45442284864928	SDK2
MUC20	-1.05218713094063	7.12751211096823	-0.971657227907307	0.346661688008397	0.941702178441707	-4.59902433268087	MUC20
PIAS3	-1.05213495722946	3.79832871491729	-1.85211957185336	0.0838330290893527	0.941702178441707	-4.51397609754221	PIAS3
CCDC109B	-1.05203642833261	3.70866182107509	-2.37618994380643	0.0312749928637266	0.941702178441707	-4.4549337151955	CCDC109B
CYB5B	-1.05183423768696	7.78972105877462	-1.40223516682716	0.181242385528109	0.941702178441707	-4.56114808246518	CYB5B
PALMD	-1.05176283857302	2.08593895744978	-1.64139564575843	0.121553570452267	0.941702178441707	-4.53675230508757	PALMD
EXTL2	-1.05159301632222	2.21422697126966	-1.91394364392871	0.0749447924575331	0.941702178441707	-4.50713445379313	EXTL2
FAM46C	-1.05154152790328	4.79775863335667	-1.0708618447688	0.301195218523283	0.941702178441707	-4.59114882145417	FAM46C
RNF115	-1.05109492394606	4.79862951520567	-2.23785358174439	0.0408633483514072	0.941702178441707	-4.47064011542117	RNF115
TAF1C	-1.05042675766051	4.09877254697695	-1.52172193465239	0.148921192744316	0.941702178441707	-4.54919183956913	TAF1C
SEMA6C	-1.05008255427872	1.8944228881115	-2.53510582378275	0.0228899782552134	0.941702178441707	-4.43696406840479	SEMA6C
VASN	-1.04990510072579	2.60988245278907	-1.34911897233883	0.197354208579965	0.941702178441707	-4.56629141907955	VASN
NPTXR	-1.04939508394762	1.61343888587255	-1.37988274228406	0.187886867988657	0.941702178441707	-4.5633262234161	NPTXR
MAP2K4	-1.04922726508245	5.77997470502523	-1.5021353875192	0.153862621329023	0.941702178441707	-4.55118579877948	MAP2K4
ATP5F1	-1.04903913027464	7.19221152713576	-1.89373373603023	0.0777525963643833	0.941702178441707	-4.50937730699431	ATP5F1
TMPRSS13	1.04865822607068	1.66188141318413	1.36060652274039	0.193774842627813	0.941702178441707	-4.56518867705255	TMPRSS13
ZNF239	-1.04862617845974	1.62448684778861	-2.84103727768911	0.0124091080318054	0.941702178441707	-4.40297176539863	ZNF239
HSPA12A	-1.04847069263657	2.39350178895097	-1.48939010762763	0.157151318394372	0.941702178441707	-4.55247643236319	HSPA12A
C1orf50	-1.04780364908523	3.66979243784133	-1.79724358468328	0.0924978627593075	0.941702178441707	-4.51999585861206	C1orf50
MOGAT2	-1.04704825257358	3.44685020680961	-0.956526171839708	0.354001176843973	0.941702178441707	-4.60017419313569	MOGAT2
B3GALNT1	-1.04684182746129	1.94966992534285	-1.69045748877316	0.111651610874399	0.941702178441707	-4.53153807475154	B3GALNT1
NCF4	-1.04663014656082	4.04498211193907	-1.67158008647272	0.115375545375284	0.941702178441707	-4.53355152298412	NCF4
NFIX	-1.04659806336215	5.04984418856449	-1.18291626243668	0.255290930025749	0.941702178441707	-4.58159567334845	NFIX
TERC	-1.04616238071382	6.43350628623503	-1.48085400801779	0.159386589194633	0.941702178441707	-4.55333773842396	TERC
GRP	-1.0460413596434	0.863159784341044	-1.90504422910267	0.0761697798168366	0.941702178441707	-4.5081228150617	GRP
ABI3BP	-1.04553586280568	3.58023460923355	-1.0693247444979	0.301864770299891	0.941702178441707	-4.59127516084126	ABI3BP
FOLH1	-1.04546286066985	1.12168277821503	-2.48845647860482	0.0250986170075111	0.941702178441707	-4.44222452568057	FOLH1
OMD	-1.04501772758222	0.74629487559005	-2.46140268003649	0.0264710775003284	0.941702178441707	-4.44528156646799	OMD
FAM26E	-1.04499337620235	2.05039345001701	-1.53276221108892	0.146195177172684	0.941702178441707	-4.54806240096143	FAM26E
TERF2IP	-1.04480474895106	4.18578065386797	-1.38062137340881	0.187664176193782	0.941702178441707	-4.56325456127653	TERF2IP
INTS10	-1.04441640911631	3.68253118057315	-1.95350732902387	0.0697109327590334	0.941702178441707	-4.50272759310306	INTS10
DDX58	-1.04434562126706	3.9152383818478	-1.27171060439005	0.222880304239098	0.941702178441707	-4.57357599406894	DDX58
SMAP2	-1.04402665968843	4.47954380842806	-1.45470701522022	0.166398879439836	0.941702178441707	-4.55596021679716	SMAP2
RAP1B	-1.04354258520609	6.15404642609485	-2.16157952980627	0.0472622324733291	0.941702178441707	-4.47929350643188	RAP1B
GPC6	-1.04354108291669	2.71090290928627	-1.28285595599196	0.219051470135011	0.941702178441707	-4.57254334301603	GPC6
STIM2	-1.04334606196599	2.72598400970331	-1.81275012086527	0.0899722919501327	0.941702178441707	-4.51830033977198	STIM2
UEVLD	-1.0433202755892	2.76602649377947	-2.05986078800064	0.0572423664109708	0.941702178441707	-4.49079312717841	UEVLD
DYNLT3	-1.04314060729593	5.23943554686451	-1.83415358210415	0.0865868089433669	0.941702178441707	-4.51595280115561	DYNLT3
NCAPH2	-1.0428267645634	4.49139458251562	-2.04983118006472	0.0583246593532687	0.941702178441707	-4.49192319495316	NCAPH2
OCIAD1	-1.04265279627313	5.05221129560745	-2.07476051959243	0.0556684801255709	0.941702178441707	-4.48911285863439	OCIAD1
C1orf131	-1.04264886701687	3.49206423960804	-1.76401984395299	0.0981210578575999	0.941702178441707	-4.52361292204333	C1orf131
RPRD1A	-1.04237947010671	4.54080138928035	-2.07109579315513	0.0560518681148978	0.941702178441707	-4.48952629328656	RPRD1A
HAPLN3	-1.0418888713794	2.98404953269786	-1.25908629703937	0.227280772665139	0.941702178441707	-4.57473886097706	HAPLN3
COL4A1	-1.04187809459908	6.07175892323899	-0.875756306265391	0.39499898208329	0.941702178441707	-4.60606995836339	COL4A1
SPRTN	-1.04184527841608	3.00084264838612	-1.96099777626105	0.0687580347426399	0.941702178441707	-4.50189101670086	SPRTN
CFHR2	1.04170299167561	0.360966863001647	1.50234056506765	0.153810153800672	0.941702178441707	-4.55116497703146	CFHR2
SLC6A19	-1.04155923268318	1.60181669526131	-0.97302998817942	0.346001135163613	0.941702178441707	-4.59891932131708	SLC6A19
C17orf103	-1.04148281063147	2.72098779521982	-1.43485427200165	0.171892319971829	0.941702178441707	-4.55793506591072	C17orf103
ZNF215	-1.04140210545429	4.35173068790761	-1.21202140255779	0.244289317225202	0.941702178441707	-4.57900864146854	ZNF215
SAP25	-1.04139088469912	2.67586332438556	-2.20795714888308	0.0432688006729445	0.941702178441707	-4.47403377493167	SAP25
TTC1	-1.04098550550752	5.19979438108235	-1.97265919003841	0.0672979800493466	0.941702178441707	-4.50058727386906	TTC1
SAMD11	-1.04020365164883	1.13639197221976	-1.91458755032747	0.074856851195035	0.941702178441707	-4.50706289889732	SAMD11
VIP	-1.04015517814882	1.16013482796639	-1.23626280619386	0.235409290023407	0.941702178441707	-4.57682250910439	VIP
ACTR3	-1.04006248921336	6.0562586534365	-1.63544143286606	0.122805386062388	0.941702178441707	-4.53738088670768	ACTR3
PXK	-1.03951080116492	3.96678554117107	-1.56398394043996	0.138713048285821	0.941702178441707	-4.54484754813114	PXK
RFTN1	-1.03949765722338	3.85611139205129	-1.32505048322522	0.205026479022745	0.941702178441707	-4.56858407697025	RFTN1
MRI1	-1.03886639380713	4.51742746907892	-1.78802588364141	0.0940287150046592	0.941702178441707	-4.521001575021	MRI1
SIX4	-1.03823516945618	0.963698796866017	-1.72952110674218	0.104276333245157	0.941702178441707	-4.52734465130665	SIX4
SDR42E1	-1.03729872112963	2.88877583493504	-1.48453946958517	0.158418278245809	0.941702178441707	-4.55296617628901	SDR42E1
ERP44	-1.03693943282668	5.70342587456427	-1.41316457651516	0.178064153368939	0.941702178441707	-4.56007600823358	ERP44
MRFAP1	-1.03686321518157	7.61465445787228	-1.55295057128154	0.14131919649168	0.941702178441707	-4.5459870928719	MRFAP1
CXCR1	-1.03670182268714	1.06484595958848	-1.91902797890257	0.074252925313285	0.941702178441707	-4.50656929427312	CXCR1
ANKRD6	-1.03668706989064	2.10602709752623	-1.43680226485842	0.171346750399602	0.941702178441707	-4.55774192649239	ANKRD6
SLC22A17	-1.03647371497632	2.45464279943694	-1.66282178094388	0.117139545915224	0.941702178441707	-4.53448266774916	SLC22A17
NXT1	-1.03633171055489	1.54245301163861	-2.43792723886698	0.0277195749423352	0.941702178441707	-4.44793748227187	NXT1
ASTE1	-1.03632673755042	3.1604769304807	-2.60569207904195	0.0198979903080059	0.941702178441707	-4.42903561598835	ASTE1
TP53RK	-1.03620497104154	5.24989259066988	-1.94444817604508	0.0708793405118433	0.941702178441707	-4.50373845018663	TP53RK
C1QTNF6	-1.03588354980621	2.77592733245509	-1.20964955905968	0.245171920736157	0.941702178441707	-4.57922101961385	C1QTNF6
HSBP1	-1.03534723867772	6.5844963929329	-1.8688593283063	0.0813377861942715	0.941702178441707	-4.51212946981307	HSBP1
SNORD15A	1.03531203622038	7.0561266575565	1.42088143821248	0.175847768106264	0.941702178441707	-4.55931631607778	SNORD15A
ADD1	-1.03526829790108	6.81332637891763	-1.46751790309164	0.162931802299526	0.941702178441707	-4.55467832417661	ADD1
TTC13	-1.03492786137642	3.89175301209377	-2.31313976201011	0.0353478832269156	0.941702178441707	-4.46209024858924	TTC13
SPHK1	-1.03411381002268	3.78941317743408	-1.55089754905049	0.141808682683608	0.941702178441707	-4.54619871967392	SPHK1
JAM3	-1.03371204960966	3.2383467783945	-1.16996567369536	0.26030670606682	0.941702178441707	-4.58273325102245	JAM3
CSF1R	-1.03276166961038	4.50641522937416	-1.21293150277973	0.243951306969046	0.941702178441707	-4.57892707735986	CSF1R
HLA-DPA1	-1.03255423908764	8.00418333508003	-0.900136949389413	0.382300950900041	0.941702178441707	-4.60433407957244	HLA-DPA1
RBX1	-1.03230398699388	7.26624672236061	-1.87937670691717	0.0798042218453679	0.941702178441707	-4.51096696407152	RBX1
FNDC3A	-1.03209021373792	5.82873106589764	-1.75486584136114	0.0997223834103397	0.941702178441707	-4.52460558434203	FNDC3A
TMEM50B	-1.03196014151962	3.74814469895774	-2.05541874663744	0.0577194170993097	0.941702178441707	-4.4912937273292	TMEM50B
ZIC2	-1.03166060632567	1.34856134370688	-1.30031784068307	0.213157613245024	0.941702178441707	-4.57091428197794	ZIC2
DPY19L2	-1.0313191807397	1.16986371244418	-2.41456363287599	0.0290174938611101	0.941702178441707	-4.450583344073	DPY19L2
SLC1A1	-1.03119054592507	3.74954023765477	-1.52988180298409	0.146902307694104	0.941702178441707	-4.54835744906167	SLC1A1
ANTXR2	-1.03071638196916	5.83051080755821	-1.38937423397128	0.185041575218231	0.941702178441707	-4.56240371338805	ANTXR2
MYH7B	-1.03004709168999	2.26024721966663	-1.75595784171834	0.0995301586149524	0.941702178441707	-4.52448725960644	MYH7B
HCAR1	1.02981604371534	1.89755324875979	1.59972260609605	0.130549991768435	0.941702178441707	-4.5411313997177	HCAR1
SEMA3F	-1.02953100641045	3.68526530565204	-1.65163448483853	0.119426664128962	0.941702178441707	-4.5356692084774	SEMA3F
PEX11B	-1.029207893605	4.0382358063889	-2.32773840364439	0.0343626781928752	0.941702178441707	-4.46043258326256	PEX11B
ARHGAP5	-1.02903604346032	5.75076027563669	-1.71766570487318	0.106468322096088	0.941702178441707	-4.52862103144151	ARHGAP5
FADD	-1.02876310749787	5.60431562412263	-1.73669841091248	0.102968573268275	0.941702178441707	-4.52657040064981	FADD
MCM6	-1.02875214498617	5.3437593374828	-1.55375943452397	0.141126738815789	0.941702178441707	-4.54590367898676	MCM6
FOCAD	-1.02870242349497	4.85506037824136	-2.58853739850195	0.020588584740476	0.941702178441707	-4.43095863286957	FOCAD
ELOVL5	-1.02840565154256	5.48295303598344	-1.17728672487793	0.257462087962103	0.941702178441707	-4.58209120840281	ELOVL5
TIFA	-1.02797450545338	3.8485157632227	-2.07487812064402	0.0556562171458634	0.941702178441707	-4.4890995898645	TIFA
ZNF440	-1.02727793231791	2.64041596818671	-2.32622447684158	0.0344636340647782	0.941702178441707	-4.46060447574965	ZNF440
RPE	-1.02722102775454	5.94433365202952	-1.69349361766012	0.111062529449744	0.941702178441707	-4.53121343302371	RPE
TCF21	-1.02708836191788	2.85460603443923	-1.47968480917424	0.159694811519388	0.941702178441707	-4.55345551723058	TCF21
F2	1.02644653489698	1.53245302327266	1.36569924076532	0.192204913406064	0.941702178441707	-4.56469807891962	F2
SFRP1	-1.02619827182848	2.84571059433149	-0.992317948017236	0.336813536830396	0.941702178441707	-4.59743182858233	SFRP1
GGT6	-1.0258250402923	4.37097971225776	-0.90712929053957	0.378710608778317	0.941702178441707	-4.6038291601943	GGT6
ISM1	-1.02549830304966	1.28939671527639	-1.25099287703098	0.230137641217052	0.941702178441707	-4.57548051875403	ISM1
PDCD10	-1.02513992728796	6.59137516773104	-2.13034104969055	0.050141720901877	0.941702178441707	-4.48283148105144	PDCD10
FAM165B	-1.02500466116711	4.70438581613347	-1.747519386693	0.101024079442235	0.941702178441707	-4.52540096026657	FAM165B
ZMYM3	-1.02484004032651	4.24172548116466	-1.816196191916	0.0894193980197905	0.941702178441707	-4.51792293161365	ZMYM3
BTBD10	-1.02458985415702	3.96137886278365	-2.22740500587697	0.0416894961057994	0.941702178441707	-4.47182637009163	BTBD10
LRPPRC	-1.02452390560293	5.67165000219793	-1.91510956079602	0.0747856259782084	0.941702178441707	-4.50700488560171	LRPPRC
CRHBP	1.02427694395591	1.03401904682229	1.5184183970965	0.149745156334515	0.941702178441707	-4.54952903115417	CRHBP
IFT20	-1.0238065003605	5.87587734606613	-2.33986651673992	0.0335639045151838	0.941702178441707	-4.45905567761478	IFT20
TMEM68	-1.02368263646314	3.79607239389539	-1.59329874247222	0.131986290113699	0.941702178441707	-4.54180211378585	TMEM68
BTD	-1.0235377978504	4.18248682536712	-2.64344183752171	0.0184558480495255	0.941702178441707	-4.42481351284874	BTD
ITCH	-1.02314086900197	5.39010110717043	-1.68205777605311	0.113295527478108	0.941702178441707	-4.53243506169458	ITCH
KRT16P3	-1.02218904383591	0.906982424365089	-1.28415421454402	0.218608875862523	0.941702178441707	-4.57242269206241	KRT16P3
FLJ22184	-1.02185516244981	1.94189703380534	-1.76770244652476	0.0974832636707251	0.941702178441707	-4.52321308973222	FLJ22184
OAT	-1.02151225022695	5.29173138053865	-1.4448667886	0.1691033245881	0.941702178441707	-4.5569408644719	OAT
S100A9	-1.0214444435312	4.35861115068441	-1.43523752924469	0.171784868978218	0.941702178441707	-4.55789707780805	S100A9
LIX1L	-1.02133703906285	3.6374223304851	-1.27578927189736	0.221473048612381	0.941702178441707	-4.57319874329418	LIX1L
TMEM39A	-1.02107542023414	3.77341581601263	-2.10775244660784	0.0523238815545108	0.941702178441707	-4.48538664441818	TMEM39A
ARL6IP1	-1.02080033260073	5.59062345555239	-1.05435698874447	0.308441769050092	0.941702178441707	-4.59249848246041	ARL6IP1
CHMP5	-1.01978612510086	6.6720835429995	-1.68348224450298	0.113015271907193	0.941702178441707	-4.53228306686035	CHMP5
AARS	-1.01957530361807	6.36172591368087	-1.39069710848243	0.184647816657919	0.941702178441707	-4.56227485697925	AARS
C14orf37	-1.01953526444098	1.52753843331558	-1.54117659433287	0.14414590004868	0.941702178441707	-4.54719898146888	C14orf37
SERPING1	-1.01947832154253	6.16897271827771	-0.917783713751991	0.373284045267854	0.941702178441707	-4.60305380242704	SERPING1
CRYZ	-1.01903738983416	4.70778101142796	-1.41797092609214	0.176681028911093	0.941702178441707	-4.55960310800266	CRYZ
XRN1	-1.01898910333228	3.03270551279879	-1.66738309113718	0.116217965860474	0.941702178441707	-4.53399797072212	XRN1
MARK1	-1.01894431452117	2.44916067856475	-1.80681730108588	0.0909312693487582	0.941702178441707	-4.51894957941225	MARK1
FBXL2	-1.01888352108812	2.14959449382764	-1.4428709928495	0.169656251283249	0.941702178441707	-4.55713933141984	FBXL2
CHIC1	-1.01801633528441	1.92026199732336	-2.85140948977841	0.0121516828929632	0.941702178441707	-4.40183901169924	CHIC1
DAAM2	-1.01796951784762	2.65647257746083	-1.59310942164208	0.132028823900441	0.941702178441707	-4.54182186272622	DAAM2
FAM188A	-1.01793453884063	5.53448635274313	-1.74643429945347	0.101217601853804	0.941702178441707	-4.52551834149747	FAM188A
ID1	-1.01755323738284	7.48192446285416	-1.14271742866481	0.27110483573003	0.941702178441707	-4.58509883545729	ID1
SIGLEC5	-1.01743090533687	2.28966695283057	-2.01593726089883	0.0621220672969008	0.941702178441707	-4.49573567180211	SIGLEC5
ADAMTS12	-1.01712462973644	2.32023627996329	-1.16877535286	0.260771467337909	0.941702178441707	-4.58283738371008	ADAMTS12
PLOD2	-1.01700195274922	5.27049159250359	-1.528088275104	0.147344067528881	0.941702178441707	-4.54854103082664	PLOD2
CD58	-1.01676690609415	4.58057076649404	-1.84369191212017	0.0851149283672186	0.941702178441707	-4.51490403343412	CD58
ATL2	-1.01675289455321	5.28092516211468	-1.95564526996364	0.0694377433800091	0.941702178441707	-4.50248888494971	ATL2
CBR1	-1.01667832560002	5.01490380423648	-1.79139242051205	0.0934670326272535	0.941702178441707	-4.52063445255894	CBR1
SNORA24	1.01636529188368	9.58375175496073	1.03433557152518	0.317401879241967	0.941702178441707	-4.59411498051129	SNORA24
TDRKH	-1.01635464655321	2.71605476176717	-1.66589265531787	0.116518404971933	0.941702178441707	-4.53415640637779	TDRKH
PDZD11	-1.01632587728927	5.73464958117545	-2.3443765635181	0.0332713519163003	0.941702178441707	-4.45854371779066	PDZD11
LIPN	-1.01606907819916	0.732261108389152	-3.04390038414765	0.00822084159746348	0.941702178441707	-4.38111199904344	LIPN
KLHL23	-1.01600512575023	4.03704264348872	-1.5822614143094	0.134485610143173	0.941702178441707	-4.54295173014308	KLHL23
DBR1	-1.01561480127647	3.04545118262556	-2.1508779953935	0.0482309859379301	0.941702178441707	-4.48050604115465	DBR1
GTF2H2C	-1.01545345434665	2.8292593190733	-1.88434873904476	0.0790882901759757	0.941702178441707	-4.51041679819659	GTF2H2C
KAT2B	-1.01541515111004	3.45957790955323	-1.85302582361738	0.0836962129917374	0.941702178441707	-4.51387624292219	KAT2B
DHX40	-1.01535973424521	3.13290786349048	-2.40583112162027	0.0295172397903918	0.941702178441707	-4.45157286769488	DHX40
ZNF655	-1.01488784726106	3.65609025823414	-1.55177573635022	0.141599127873305	0.941702178441707	-4.54610821153949	ZNF655
ADAMTS1	-1.01485556175082	4.4646315288568	-1.0807244006502	0.296925090611263	0.941702178441707	-4.59033505725375	ADAMTS1
PHTF2	-1.01464909448502	2.69618044333715	-1.61603559771217	0.126962552548981	0.941702178441707	-4.5394229012116	PHTF2
ENOPH1	-1.01462845130737	5.37286627547358	-1.81659081790594	0.0893562762577658	0.941702178441707	-4.51787969894203	ENOPH1
CCDC69	-1.01426149492553	4.40597980909811	-1.14496230527253	0.270202606487362	0.941702178441707	-4.58490539211407	CCDC69
ECT2	-1.01361892326023	3.28160179620372	-1.80611297012659	0.0910457163602857	0.941702178441707	-4.51902661220027	ECT2
PINLYP	-1.01350477964809	2.06398200462642	-2.25148958578091	0.0398081491007997	0.941702178441707	-4.46909174736462	PINLYP
DTD2	-1.0133344451559	2.93548637904637	-1.65185512970188	0.119381185536006	0.941702178441707	-4.53564583778907	DTD2
YEATS4	-1.01266614182398	4.18592471791834	-1.40766675198481	0.179657142438178	0.941702178441707	-4.56061586596964	YEATS4
GNB5	-1.01263361746823	2.15374862766607	-1.80642094959997	0.0909956569641012	0.941702178441707	-4.51899292957781	GNB5
TNFAIP2	-1.01238889465521	3.69960490246206	-1.4779412202649	0.160155376392081	0.941702178441707	-4.55363106913528	TNFAIP2
F2RL2	-1.01227493026867	1.38458483205281	-1.78492174352375	0.0945492587287954	0.941702178441707	-4.52133988681778	F2RL2
PPARGC1A	-1.0121580867178	2.83845251746061	-1.47537728082011	0.160834644759768	0.941702178441707	-4.55388902580229	PPARGC1A
STX5	-1.01202609404531	5.4359374477158	-2.26078167319271	0.0391037407353059	0.941702178441707	-4.46803651780472	STX5
PTPN5	-1.01196532699602	0.755267520709375	-1.97943083492291	0.0664630974643746	0.941702178441707	-4.49982948557018	PTPN5
VPREB1	-1.0114191545168	0.654760505636997	-1.546932842255	0.142758019717991	0.941702178441707	-4.54660703415793	VPREB1
CASQ2	-1.0113857418403	1.69691604677441	-1.12561405823059	0.278053578397159	0.941702178441707	-4.58656398774971	CASQ2
ANO10	-1.01080677552299	3.98976846755067	-2.16970353076415	0.0465388768668873	0.941702178441707	-4.47837269892485	ANO10
CH25H	-1.01039768752768	3.05981215073221	-1.37582990697712	0.189112595656223	0.941702178441707	-4.56371904384546	CH25H
SOD1	-1.0101627467761	8.67632979647348	-1.76580776880778	0.0978109477393621	0.941702178441707	-4.52341883596832	SOD1
ZBTB41	-1.01005117650747	3.65087285370667	-2.5052815429592	0.0242795530531316	0.941702178441707	-4.4403255500307	ZBTB41
SHOC2	-1.0096039651902	4.34890585680014	-1.67260143992068	0.115171341617943	0.941702178441707	-4.53344281154478	SHOC2
LINC00340	-1.00946509506815	1.08955192670852	-2.31204995485776	0.0354224850999639	0.941702178441707	-4.46221400520018	LINC00340
C10orf128	-1.00917091394424	3.36746628913012	-1.744010975813	0.101650970178156	0.941702178441707	-4.52578039748062	C10orf128
KRCC1	-1.00916083238134	2.94948861943885	-1.332730606535	0.202552712927353	0.941702178441707	-4.56785514868206	KRCC1
TMEM106B	-1.00897549299204	5.37632823235348	-2.07831100096171	0.0552993403244445	0.941702178441707	-4.4887122177937	TMEM106B
GOLT1B	-1.00856996533452	5.35892018347617	-2.22450396578183	0.0419216227252527	0.941702178441707	-4.47215569912786	GOLT1B
MT3	-1.00846226313717	2.46809453424213	-1.5062186852989	0.152821266176827	0.941702178441707	-4.55077115489326	MT3
SUMF2	-1.00829927986894	6.86021886345338	-1.50938905587474	0.152016814254103	0.941702178441707	-4.55044883302976	SUMF2
LRRC34	-1.00814555595992	1.46055038621398	-2.04864038031421	0.0584543945847755	0.941702178441707	-4.49205731104884	LRRC34
CALU	-1.00780723540915	6.08640591505134	-1.39137381815706	0.184446655885231	0.941702178441707	-4.56220891462615	CALU
CCDC90B	-1.00762489872581	4.93873094864318	-2.43700437711054	0.0277697805037053	0.941702178441707	-4.44804194693924	CCDC90B
COQ9	-1.00750989832926	5.73224264039134	-1.56115798890268	0.139376640052916	0.941702178441707	-4.5451397714474	COQ9
BOLA1	-1.00743104780407	2.3416446004626	-2.26945832320144	0.0384565268833224	0.941702178441707	-4.46705112332494	BOLA1
ACTC1	-1.00713154878389	1.03714812521183	-1.78032612396953	0.0953245859255117	0.941702178441707	-4.5218404023109	ACTC1
GLI1	-1.00696658388064	1.77634540023517	-1.75376999404247	0.0999156133082365	0.941702178441707	-4.52472430065907	GLI1
C4orf34	-1.0068607914164	5.32539323513288	-1.59837617721638	0.13084992543212	0.941702178441707	-4.54127207803671	C4orf34
NXPH3	-1.00657877197212	1.9613747225694	-1.31343144896489	0.208814919842484	0.941702178441707	-4.56968206707015	NXPH3
ARV1	-1.00605441686357	3.56794354590147	-1.92625209735724	0.0732797695125116	0.941702178441707	-4.50576567381319	ARV1
TBC1D10A	-1.005848553762	3.93390480450634	-1.68293153121378	0.113123549969615	0.941702178441707	-4.53234183542488	TBC1D10A
ELTD1	-1.00561350398417	1.83052303320184	-1.63835041760658	0.122192420026244	0.941702178441707	-4.53707390543988	ELTD1
MSL3	-1.00549013791015	4.51626742410571	-1.96292767524654	0.0685144400519688	0.941702178441707	-4.50167536504259	MSL3
RCBTB2	-1.00541054018538	2.94177857763851	-1.86489459335675	0.0819226993694744	0.941702178441707	-4.51256724563483	RCBTB2
MYSM1	-1.00481735697216	3.4140902301006	-1.7533512737423	0.0999895327583078	0.941702178441707	-4.52476965514877	MYSM1
TOB2	-1.00480358817433	4.73338304330264	-1.38897629530093	0.185160157041445	0.941702178441707	-4.56244246171687	TOB2
DBN1	-1.00466521035352	5.06806952843043	-1.08145416601618	0.296610910485574	0.941702178441707	-4.5902746297057	DBN1
GALNT5	-1.00458186420486	3.92988590010363	-1.00565961708377	0.330560410675266	0.941702178441707	-4.59638989403548	GALNT5
UBA3	-1.00435667310139	5.81451320596659	-2.11788040683788	0.0513348690550144	0.941702178441707	-4.48424135747982	UBA3
BLZF1	-1.00413666959702	4.41673427671254	-1.78167148476646	0.095097031184825	0.941702178441707	-4.52169392043492	BLZF1
DARS2	-1.00361231517586	3.82673404642184	-1.69538130835666	0.110697636961267	0.941702178441707	-4.53101147794043	DARS2
TGFB1I1	-1.00347895685303	4.86525340435152	-1.09844047683513	0.289367112561478	0.941702178441707	-4.58885982315751	TGFB1I1
PRF1	-1.00342661091792	2.06038417818865	-1.47834647857897	0.160048229754019	0.941702178441707	-4.55359027540991	PRF1
MAT2A	-1.00261636179206	6.35408827640496	-1.47571966918808	0.160743796709349	0.941702178441707	-4.55385459150101	MAT2A
TMEM187	-1.00229643828444	3.52598469835629	-1.61123773921613	0.128008788873194	0.941702178441707	-4.53992616813757	TMEM187
C5orf28	-1.00224766408918	3.05183689361607	-2.01087324925357	0.0627084063403344	0.941702178441707	-4.49630436528343	C5orf28
CLEC4A	-1.00175633782981	2.61419754829597	-1.89327070207795	0.0778180188839232	0.941702178441707	-4.50942862397655	CLEC4A
FGF16	-1.00174431296223	0.689674060817493	-1.84169315291199	0.0854215027895837	0.941702178441707	-4.51512393247442	FGF16
PPP1R14C	-1.00063555468799	3.43102935160408	-0.933965299604971	0.365144368387285	0.941702178441707	-4.60186247800934	PPP1R14C
EAPP	-1.00056199736794	5.34669592181046	-1.54070728254084	0.144259556120938	0.941702178441707	-4.54724719759468	EAPP
C21orf33	-1.00037076831842	5.64584641360256	-1.61312363396386	0.127596666492534	0.941702178441707	-4.53972842545921	C21orf33
NID2	-1.00034121232642	3.13969896075135	-1.23749662749552	0.234964138787083	0.941702178441707	-4.57671049221751	NID2
ZMYM6NB	-1.00028797039109	5.2376115737098	-2.05719329590187	0.0575284052923392	0.941702178441707	-4.49109376186411	ZMYM6NB
PDE3B	-1.0001033384172	3.64885846426295	-1.61050425297006	0.128169384578239	0.941702178441707	-4.5400030498897	PDE3B
HNRNPH2	-1.00003057609975	5.52344385192201	-1.43189542291268	0.172723737703019	0.941702178441707	-4.55822816163597	HNRNPH2
UNC50	-0.999995516985143	4.40220404125741	-2.03842939729021	0.0595777437176205	0.941702178441707	-4.49320684611526	UNC50
SNIP1	-0.99975058767934	3.90024559307583	-1.79725776588512	0.0924955246652449	0.941702178441707	-4.51999431008212	SNIP1
ING4	-0.99907725300449	4.00874888955893	-2.38992751400473	0.0304483772511238	0.941702178441707	-4.45337571951352	ING4
HAPLN1	-0.999032768787792	1.16148055080544	-1.77592382294734	0.0960725541177874	0.941702178441707	-4.52231946929921	HAPLN1
GLA	-0.998923418783321	4.34449085695319	-1.99643473257233	0.0644079498279032	0.941702178441707	-4.49792441145372	GLA
SLC25A16	-0.998900481764278	3.63142274792415	-2.05651776781487	0.057601050539329	0.941702178441707	-4.49116988690068	SLC25A16
DMPK	-0.998879027652081	4.54147564427677	-1.1283467446921	0.276934450315554	0.941702178441707	-4.58633092706784	DMPK
DHX36	-0.998818414882088	3.9212520811575	-1.76936760558701	0.0971960734009863	0.941702178441707	-4.5230322066182	DHX36
TSEN15	-0.998787549384266	2.41700051447526	-2.53243335102849	0.0230113260384771	0.941702178441707	-4.43726502461328	TSEN15
PDE5A	-0.998712593495238	3.34353698212893	-1.66738461618583	0.116217658788001	0.941702178441707	-4.53399780857834	PDE5A
ALDH1L2	-0.998695450828827	2.31597886335043	-1.46333456413389	0.164057302906832	0.941702178441707	-4.55509756132743	ALDH1L2
LURAP1	-0.998467351329412	1.7708209714813	-1.58060774988792	0.134863522910217	0.941702178441707	-4.54312366410335	LURAP1
MTMR6	-0.99823435425697	4.98844815134342	-2.25567747016023	0.0394892211828836	0.941702178441707	-4.46861617137209	MTMR6
ADAMTS4	-0.997937970438271	2.82049922344749	-0.850992796436979	0.408181121703864	0.941702178441707	-4.60779333366766	ADAMTS4
TAGLN2	-0.997908722199462	9.21499378485237	-1.87638042650077	0.0802384587955367	0.941702178441707	-4.51129832483497	TAGLN2
STK17A	-0.9973488827788	4.28095996045752	-1.80954956178089	0.0904885087363498	0.941702178441707	-4.51865066407816	STK17A
FLJ36777	0.997257975181649	1.0273802535259	1.70394938646594	0.109054504985477	0.941702178441707	-4.53009375492396	FLJ36777
DHFR	-0.996345505971957	4.72642991431301	-1.4393020506509	0.170648735725888	0.941702178441707	-4.55749387344868	DHFR
CRBN	-0.996318710245355	5.10225214866233	-2.46317446003171	0.0263790507567734	0.941702178441707	-4.4450812308926	CRBN
UBL4A	-0.99625228884549	4.90155580124583	-2.1413317479888	0.0491106281178209	0.941702178441707	-4.48158723928906	UBL4A
GFRA1	-0.99598274304799	2.09523696679321	-1.47177455046698	0.161793173915326	0.941702178441707	-4.55425110777963	GFRA1
HCCS	-0.99588861028762	4.80119629629645	-2.22574224527045	0.0418223948572915	0.941702178441707	-4.47201513031299	HCCS
DMD	-0.995423139632259	2.20934754769746	-1.34171081821893	0.199690654418129	0.941702178441707	-4.56699967242159	DMD
CBY1	-0.9945506470212	4.64399649809297	-2.18758900143922	0.0449823963126975	0.941702178441707	-4.47634461684452	CBY1
ATG4A	-0.994248768785072	2.66044531871281	-2.10315995068806	0.0527781047309668	0.941702178441707	-4.48590576664743	ATG4A
USP1	-0.993724961126266	3.26156893300407	-1.34708746152664	0.197992718865871	0.941702178441707	-4.5664858674895	USP1
FAM3C	-0.993567142012779	4.91415097352089	-1.63909845717389	0.122035223596673	0.941702178441707	-4.53699492933843	FAM3C
TEX30	-0.993562365410292	3.30626501830782	-1.70027266009109	0.109756984030415	0.941702178441707	-4.53048778025544	TEX30
ATP8B2	-0.99340949586183	3.54461303832042	-1.43732914640164	0.171199433717514	0.941702178441707	-4.55768966328233	ATP8B2
ADD2	-0.993265816387036	1.15980377216402	-1.50444923829225	0.153271796968981	0.941702178441707	-4.55095090398384	ADD2
ACSL4	-0.993207740313862	5.00632233333394	-2.21739933678953	0.0424951959157245	0.941702178441707	-4.47296215356034	ACSL4
TBPL1	-0.992662094617585	4.89792484886034	-2.31155488666367	0.0354564234366379	0.941702178441707	-4.46227022466807	TBPL1
GPATCH2L	-0.992473830181871	4.8451708471578	-1.66489614104726	0.116719655185845	0.941702178441707	-4.53426230606068	GPATCH2L
LGI2	-0.992104178412974	1.40190579851915	-1.61110116612877	0.128038678274423	0.941702178441707	-4.53994048444554	LGI2
MATN2	-0.991997369593189	4.09413152752501	-1.45022325216604	0.167626701985003	0.941702178441707	-4.55640748902009	MATN2
AADAC	0.991890978290087	0.674743329997047	1.87882451939776	0.0798840893110271	0.941702178441707	-4.51102804133408	AADAC
PIK3IP1	-0.991849884646671	3.69820985485283	-1.4273577893006	0.174005220299109	0.941702178441707	-4.55867701694537	PIK3IP1
CADM1	-0.991794155584968	3.08584861645659	-1.21962466305235	0.24147659150586	0.941702178441707	-4.57832599909066	CADM1
ABCC4	-0.991793503498724	2.07838634445764	-1.58843156250137	0.133083498349594	0.941702178441707	-4.54230950256851	ABCC4
PTPRS	-0.991546085823253	3.74709137854563	-1.00428756480461	0.331199635486369	0.941702178441707	-4.59649753319027	PTPRS
HP	0.990891396985327	1.49879130636252	0.697507088392534	0.496177664731673	0.943951783230745	-4.61753908296284	HP
SLC35A2	-0.990629209403765	4.87417542387806	-1.55151035260047	0.141662426611925	0.941702178441707	-4.5461355651559	SLC35A2
HLA-C	-0.990507130369537	7.98479206897997	-0.83782633605319	0.415306339267166	0.942534731297694	-4.60869307329289	HLA-C
SCARF1	-0.990232581055234	3.04157133452049	-1.66839463278866	0.11601444359041	0.941702178441707	-4.53389041033046	SCARF1
TMCO3	-0.989806591985878	3.96905584523979	-1.35090168272838	0.196795266561774	0.941702178441707	-4.56612064430373	TMCO3
CADPS2	-0.989724922412474	3.83017516815386	-1.80471730707726	0.0912728752175158	0.941702178441707	-4.51917922865242	CADPS2
TSN	-0.989382941944672	5.75659561840159	-2.01559347890825	0.0621617136416839	0.941702178441707	-4.4957742867935	TSN
CENPK	-0.989152272873217	2.36464014341212	-1.6137036966354	0.127470134989724	0.941702178441707	-4.53966758389894	CENPK
TRIB2	-0.988945521058532	4.0646367673041	-1.16989978947545	0.260332414057489	0.941702178441707	-4.58273901664181	TRIB2
TSPAN12	-0.988943203688166	4.64877852342847	-1.61190371650826	0.127863123532709	0.941702178441707	-4.53985634942869	TSPAN12
FAM65B	-0.988635576400432	2.3094120110868	-1.62924302816743	0.124120314250823	0.941702178441707	-4.53803423859139	FAM65B
PNMAL2	-0.988561287445235	1.63963494596017	-1.50197002330757	0.153904918794377	0.941702178441707	-4.55120257918124	PNMAL2
C7orf55	-0.98828031416133	5.43531999492942	-1.32370606364112	0.205461996939433	0.941702178441707	-4.56871141942178	C7orf55
RAD54B	-0.988157077400282	2.10735911952894	-1.81041653615854	0.0903484161595296	0.941702178441707	-4.51855578617889	RAD54B
EIF2S1	-0.988032750851271	4.90569919958523	-1.47523851078391	0.160871477657231	0.941702178441707	-4.55390298086553	EIF2S1
SEPT7P2	-0.987935894600214	3.71298782893957	-1.93957455992997	0.0715152095941997	0.941702178441707	-4.50428184056811	SEPT7P2
ARL14EP	-0.987161557266927	3.56868198696367	-2.38568433064524	0.0307014670397224	0.941702178441707	-4.45385688034813	ARL14EP
FOXS1	-0.987014595311543	1.22807342818737	-1.70165441506934	0.109492523579021	0.941702178441707	-4.53033973848618	FOXS1
ZNF880	-0.986661524001709	3.68808624551802	-1.36893180947281	0.191213769933675	0.941702178441707	-4.56438612986097	ZNF880
RGS16	-0.986331435599727	3.36181569672928	-1.1642236072036	0.262554535137471	0.941702178441707	-4.58323491949945	RGS16
TMEM88	-0.986246803482195	1.62714812484883	-2.52038189692801	0.0235662211628685	0.941702178441707	-4.43862281976254	TMEM88
GLIPR2	-0.985891962604855	4.54471752393097	-1.42644860800831	0.17426292325276	0.941702178441707	-4.55876685951065	GLIPR2
A2M	-0.98585331267801	6.65884799209844	-1.10991407852207	0.284549057961921	0.941702178441707	-4.58789528221792	A2M
EIF4E	-0.985716553917728	5.74475992881941	-2.35068094061693	0.0328664312455336	0.941702178441707	-4.45782814200486	EIF4E
B3GAT1	-0.985700836953038	0.926364668638014	-1.7396409133875	0.102436593676453	0.941702178441707	-4.52625265124248	B3GAT1
SASH3	-0.985324395333659	3.18832222369464	-1.11162915307988	0.283834023748489	0.941702178441707	-4.58775049236131	SASH3
ST6GAL2	-0.985011095037355	1.85721327201025	-1.16391765988419	0.262674716903046	0.941702178441707	-4.5832616021842	ST6GAL2
U2SURP	-0.984982475103323	4.79147473251496	-1.7724275452142	0.0966702678814418	0.941702178441707	-4.52269966379727	U2SURP
PEX19	-0.984360513205167	4.75685148517245	-2.05945677599754	0.057285605300203	0.941702178441707	-4.49083866425457	PEX19
MYCBP	-0.984011353345374	3.49939901828124	-1.78590960349167	0.0943833257377211	0.941702178441707	-4.52123224315	MYCBP
EPB41L5	-0.983839065283812	4.5171523546436	-1.40617339131874	0.180091853260455	0.941702178441707	-4.56076230662151	EPB41L5
HSP90AB2P	0.983679161455849	1.68748317311463	1.1922231286835	0.251732345999083	0.941702178441707	-4.58077297255253	HSP90AB2P
PTS	-0.983391406309406	5.3021673955962	-2.36626673818495	0.0318852309319252	0.941702178441707	-4.45605946969679	PTS
PTPLAD2	-0.983389334886658	2.33522442787556	-1.49884154963807	0.154706968218482	0.941702178441707	-4.55151986970582	PTPLAD2
TUBB4B	-0.983363867291459	4.43586992759927	-1.05997623273225	0.305960450757077	0.941702178441707	-4.59204069707823	TUBB4B
LOC643955	0.983145299055472	0.747646192718088	1.2316088641799	0.237094312168904	0.941702178441707	-4.57724438586315	LOC643955
KRAS	-0.983034827800588	4.170946409861	-1.54644531471643	0.142875127091988	0.941702178441707	-4.54665720953211	KRAS
KCNA3	-0.982984682855301	2.41431117215233	-1.44319642743578	0.169565989193493	0.941702178441707	-4.55710697929163	KCNA3
FKBP3	-0.982611935021819	4.97795253216554	-1.6379371417366	0.122279342463285	0.941702178441707	-4.53711753165606	FKBP3
ACAP1	-0.982408811780547	2.88557180870246	-1.62968102492204	0.12402700174179	0.941702178441707	-4.53798810493804	ACAP1
H2AFV	-0.982200326866837	8.3031241648338	-2.26469736672789	0.0388104074659918	0.941702178441707	-4.46759182345322	H2AFV
SNORA16A	0.982178681079805	9.57663922026142	1.59679876943808	0.131202061522752	0.941702178441707	-4.54143682363789	SNORA16A
PPP1CB	-0.982048469534309	8.54483321190884	-1.87428662675945	0.080543157507924	0.941702178441707	-4.51152979670541	PPP1CB
PBK	-0.981504648058405	1.91230569827145	-1.82987369093177	0.087254578016287	0.941702178441707	-4.51642287436842	PBK
CYP2U1	-0.980912816255381	2.80078397030306	-1.68208329662735	0.113290501155954	0.941702178441707	-4.53243233901403	CYP2U1
ZNF32	-0.980784887925726	3.32351752879918	-2.53031107648528	0.0231081291167028	0.941702178441707	-4.43750405827689	ZNF32
CORO1A	-0.980675834441577	5.71138539561269	-1.41282915758	0.178161007699309	0.941702178441707	-4.560108977629	CORO1A
ECM1	-0.979990501910958	4.84180755678936	-1.27398489865479	0.222094740535472	0.941702178441707	-4.57336572923429	ECM1
FAM204A	-0.979909049583284	5.57885595586492	-1.52736383202838	0.147522820572231	0.941702178441707	-4.54861515401738	FAM204A
TRUB2	-0.979672520742084	5.5599152841888	-1.97086641098551	0.0675205997404028	0.941702178441707	-4.5007878092079	TRUB2
SNORD15B	0.979229523300893	9.48887870772165	1.2900490261599	0.216608156608865	0.941702178441707	-4.57187392322102	SNORD15B
GIMAP6	-0.978873356755546	3.43957845372485	-1.238697435901	0.234531529457941	0.941702178441707	-4.57660140356378	GIMAP6
SUN1	-0.978618726140525	6.25840061503446	-1.49236136554293	0.15637943064439	0.941702178441707	-4.55217604316672	SUN1
HEG1	-0.978111955840292	4.8456529362956	-0.967483767222028	0.348675332436291	0.941702178441707	-4.59934288429971	HEG1
NHLRC3	-0.97800054719195	2.44384955052698	-1.77109631220512	0.0968987118400591	0.941702178441707	-4.52284436061888	NHLRC3
RWDD3	-0.977799157214308	4.10950113330871	-1.67519301603628	0.114654601511556	0.941702178441707	-4.53316685098163	RWDD3
NAAA	-0.977476621838425	4.40231792864611	-1.2500365311658	0.230477070623346	0.941702178441707	-4.57556795498354	NAAA
CROT	-0.977206124213717	3.21642846498383	-2.27268339915898	0.0382185260854771	0.941702178441707	-4.46668484703981	CROT
POLK	-0.97719462926635	2.92761615722136	-2.11368532718684	0.0517424167625089	0.941702178441707	-4.48471581804363	POLK
EXOC3L1	-0.977005984729504	1.19620766219766	-2.49031650079849	0.0250067901113505	0.941702178441707	-4.44201450485426	EXOC3L1
FBXL5	-0.976976111600822	6.32148639389439	-2.22130183159267	0.0421792396892968	0.941702178441707	-4.47251918978065	FBXL5
NUCKS1	-0.976892432866283	7.04261294737058	-1.35903935471641	0.194260035757768	0.941702178441707	-4.56533943513008	NUCKS1
NCK1	-0.976816350802199	4.05910090617463	-2.01567773192337	0.0621519951069216	0.941702178441707	-4.49576482325841	NCK1
CHRNE	-0.976544644904894	1.29135427997806	-2.27199424430873	0.038269267477946	0.941702178441707	-4.46676311560518	CHRNE
TNFSF4	-0.976374043560048	1.01907175882562	-2.067018969314	0.0564812125971273	0.941702178441707	-4.4899860995767	TNFSF4
KIAA0101	-0.975874777556453	3.80699791169281	-1.32210155994995	0.205982737493508	0.941702178441707	-4.5688632958873	KIAA0101
ZNF670	-0.975519258910457	3.06786696041005	-2.25742200991969	0.0393570719079949	0.941702178441707	-4.46841805684366	ZNF670
ARID4A	-0.975489514993875	4.89262818248763	-1.67646757810049	0.114401202006994	0.941702178441707	-4.53303106964187	ARID4A
STAB1	-0.975426545511191	4.04494902897797	-1.50349277834008	0.153515790869602	0.941702178441707	-4.55104802243799	STAB1
SDF2	-0.975417993076021	5.25053977217574	-2.22029685263524	0.0422603955344481	0.941702178441707	-4.47263326582995	SDF2
RAB8B	-0.974973680460338	4.04666184267554	-1.51933867678617	0.149515237176214	0.941702178441707	-4.54943513403744	RAB8B
UTP23	-0.974972635876035	3.54157047812	-1.60905547872318	0.1284870987407	0.941702178441707	-4.5401548616157	UTP23
NRBP2	-0.974832418809492	4.71072850003311	-1.78163275697159	0.0951035749084766	0.941702178441707	-4.52169813759047	NRBP2
NAA40	-0.974684180241846	3.90365775470648	-2.27977962597475	0.0376996934473801	0.941702178441707	-4.46587890912658	NAA40
RBMS3	-0.97457800966901	2.56748384257856	-1.17372605581537	0.258842615065683	0.941702178441707	-4.58240381055841	RBMS3
TMPRSS6	0.974571801236234	0.525772463837076	2.67977116388794	0.0171633746574557	0.941702178441707	-4.42076367662754	TMPRSS6
B3GALTL	-0.974291171751967	2.85585955353955	-2.38707269374789	0.0306184383105019	0.941702178441707	-4.45369943873867	B3GALTL
MUC13	-0.974272277914508	7.77620621718338	-0.770401778511278	0.453050180059138	0.942557906716387	-4.61311607453892	MUC13
RWDD2B	-0.974235924733076	3.2186148664176	-1.89401013633241	0.0777135670202466	0.941702178441707	-4.5093466726735	RWDD2B
CDK20	-0.973952167273853	2.23029117920471	-2.75552183333421	0.0147437091777336	0.941702178441707	-4.41236623372388	CDK20
TMED2	-0.973119798352403	8.14719354098591	-1.8808463871153	0.0795919980979044	0.941702178441707	-4.51080438035049	TMED2
SETD1B	-0.972466547099578	5.07575623913021	-1.55737346861873	0.140269540348194	0.941702178441707	-4.54553073626033	SETD1B
NSL1	-0.972464008606481	3.56986312496776	-1.8783618941574	0.0799510577291326	0.941702178441707	-4.5110792085149	NSL1
ADAMTS9	-0.971900407316589	2.73915778001195	-1.37240055674467	0.190154826597562	0.941702178441707	-4.56405092060564	ADAMTS9
ZCCHC7	-0.971700881674245	5.17436065878692	-1.84475107173084	0.0849528696122256	0.941702178441707	-4.51478747946789	ZCCHC7
CSF3R	-0.970687017322007	4.57547145200232	-1.15837175594604	0.264860514990972	0.941702178441707	-4.58374444983108	CSF3R
TCP11L2	-0.970266825308883	4.16969699604562	-1.9327034325237	0.0724204456473296	0.941702178441707	-4.50504742630416	TCP11L2
CD38	-0.970256295004188	2.30674044964975	-1.17790867940036	0.257221525224701	0.941702178441707	-4.58203653958509	CD38
AKAP8	-0.970206192965081	5.13869313523349	-1.4165147264294	0.177099145221841	0.941702178441707	-4.55974647693944	AKAP8
HSDL2	-0.970153862752528	5.1529592277436	-1.50271920625073	0.153713367908804	0.941702178441707	-4.55112654821906	HSDL2
TOMM40L	-0.969954530311631	4.04906345149563	-3.21479556570693	0.00579882188084871	0.941702178441707	-4.36323484307191	TOMM40L
PSMC2	-0.969445006245724	5.34924823060173	-1.60829169828353	0.128654866113787	0.941702178441707	-4.54023487164256	PSMC2
TRPC1	-0.969042327703072	1.41843865300846	-1.7769987488067	0.0958894439312142	0.941702178441707	-4.52220252955452	TRPC1
RAB33B	-0.968466643744461	3.69074207329904	-2.2784698417282	0.0377949576470844	0.941702178441707	-4.46602766554312	RAB33B
MRPL32	-0.968461536161721	7.23001649246785	-2.01734745583991	0.0619596788937553	0.941702178441707	-4.49557726098142	MRPL32
SYT11	-0.968458354774025	3.3251714794385	-1.28869607881891	0.217066062815037	0.941702178441707	-4.57200001076866	SYT11
SNAPC1	-0.968354574104532	2.71650474488551	-2.15573132888328	0.0477893839102072	0.941702178441707	-4.47995619710012	SNAPC1
TRIM29	-0.968090340544089	2.68652314539364	-0.960848618866098	0.351893552306914	0.941702178441707	-4.59984714451534	TRIM29
ZNF264	-0.968081064661463	3.7572747078159	-1.61937735641217	0.12623817823812	0.941702178441707	-4.53907199298514	ZNF264
MNDA	-0.967814177024225	3.80614365381896	-1.19286168874846	0.25148959004327	0.941702178441707	-4.58071636787008	MNDA
PPP2R1B	-0.967784886592523	4.40250765694564	-1.69467964186613	0.110833147810156	0.941702178441707	-4.53108655586762	PPP2R1B
ZNF552	-0.967654631263002	4.11438818151583	-1.60184355424675	0.130078716680647	0.941702178441707	-4.54090969274899	ZNF552
RSRC1	-0.967469355011751	2.81714519518206	-2.13253733870928	0.0499340911678433	0.941702178441707	-4.48258289173457	RSRC1
TMEM106C	-0.967236044626109	7.53249489911035	-1.55612192664062	0.140565887811873	0.941702178441707	-4.54565993196883	TMEM106C
DIEXF	-0.967221830790685	4.96859518261916	-1.92918391808377	0.0728881152924341	0.941702178441707	-4.50543933350903	DIEXF
NPBWR2	-0.967195071051426	0.92184869984965	-1.14948723597101	0.26839091270382	0.941702178441707	-4.58451467852715	NPBWR2
TCN2	-0.967144369082535	4.41687549825815	-1.47380803892395	0.161251568735004	0.941702178441707	-4.55404679360013	TCN2
CNRIP1	-0.966977716176606	2.89881649058135	-1.32041909484642	0.206529914922506	0.941702178441707	-4.56902243366604	CNRIP1
CCDC51	-0.966518888843325	3.70884511549067	-1.98813864507565	0.0654033188249459	0.941702178441707	-4.49885427594731	CCDC51
ACBD6	-0.966428181725942	3.36130886756563	-1.9587583821655	0.0690416768219931	0.941702178441707	-4.50214119626357	ACBD6
WBP4	-0.966273914943977	2.9382877185542	-1.45743402935479	0.165655772029563	0.941702178441707	-4.55568783387049	WBP4
PLS3	-0.965948302766561	5.51847257036913	-1.51956095910244	0.14945974754475	0.941702178441707	-4.54941245019816	PLS3
MOGS	-0.965804726430064	5.19295729321903	-1.41819636523401	0.176616371460522	0.941702178441707	-4.5595809054145	MOGS
AP3S1	-0.965151053623091	4.08101830792083	-1.91856984488989	0.0743150308454883	0.941702178441707	-4.50662023371593	AP3S1
THAP6	-0.965076516096727	2.81670930896275	-2.17631408357726	0.0459578648530821	0.941702178441707	-4.47762324317861	THAP6
ABCE1	-0.964500815869918	5.81554428075769	-2.1354892217782	0.0496562806535927	0.941702178441707	-4.48224874018545	ABCE1
DUSP11	-0.9643858871437	5.3861972857272	-2.39120939184772	0.0303723070035028	0.941702178441707	-4.45323037124414	DUSP11
LINC00094	-0.964349291194035	2.89926066268684	-2.04725741614934	0.0586053970725311	0.941702178441707	-4.4922130550585	LINC00094
HECTD3	-0.96403544577712	5.27002259991287	-1.37268556274436	0.19006803167564	0.941702178441707	-4.56402335698881	HECTD3
C4A	-0.963846349762277	3.95680987333258	-1.04690524930233	0.311754857692437	0.941702178441707	-4.59310279761889	C4A
NIPSNAP1	-0.963758453056278	5.73841458676809	-1.95619601768652	0.0693675250364287	0.941702178441707	-4.50242738311626	NIPSNAP1
CASP6	-0.963729307384644	5.20859806726788	-1.84725597652496	0.0845706953859334	0.941702178441707	-4.514511754522	CASP6
ZNF302	-0.963601471114805	3.74793920674835	-2.03765004971567	0.0596642880436786	0.941702178441707	-4.49329454653144	ZNF302
SCOC	-0.963421636791516	4.16574358186373	-1.88203782073144	0.0794203246395979	0.941702178441707	-4.51067255333849	SCOC
RAC2	-0.963215206077229	5.32097274973584	-1.46775949995773	0.162866998691222	0.941702178441707	-4.55465409346483	RAC2
PPID	-0.963117236739545	5.23772633738335	-1.86140731038146	0.0824402785354459	0.941702178441707	-4.51295209361255	PPID
ATP2A3	-0.963066730990128	4.26452173325293	-1.16718703353695	0.261392612463531	0.941702178441707	-4.58297622243955	ATP2A3
CSNK1A1L	-0.963028025799193	0.782585913477556	-1.91879861735156	0.0742840121653689	0.941702178441707	-4.50659479710507	CSNK1A1L
ZBED5	-0.962862540182429	3.99333455962387	-2.1223899578852	0.0509000729483412	0.941702178441707	-4.48373121755854	ZBED5
NAA50	-0.962778257474945	5.89660763012711	-1.70892407106277	0.108110275761625	0.941702178441707	-4.5295601260903	NAA50
ALG11	-0.962344466179852	3.79117882876301	-1.53401625350246	0.145888212074735	0.941702178441707	-4.54793386320636	ALG11
RNF13	-0.962243700031849	6.01071862363899	-2.45580859628475	0.0267636437239993	0.941702178441707	-4.445914201448	RNF13
ACVR2A	-0.962204339147526	2.99010516472716	-1.93731452382542	0.0718118245190345	0.941702178441707	-4.50453372299856	ACVR2A
PPP1R14A	-0.96217569639854	4.23337198094578	-1.23254357938839	0.23675513384333	0.941702178441707	-4.57715973691587	PPP1R14A
ACTR10	-0.96191853753771	5.06794476076003	-1.80597991816397	0.0910673503503979	0.941702178441707	-4.51904116307252	ACTR10
MRPS10	-0.961678411901286	5.24093749119394	-1.82614466569443	0.0878401269775938	0.941702178441707	-4.51683218108459	MRPS10
ETV1	-0.961430578810708	2.1933268210016	-1.28737650035175	0.217513414435102	0.941702178441707	-4.57212291004487	ETV1
HLA-DOA	-0.961422014419905	3.21863236316606	-0.963629375889156	0.350542295425219	0.941702178441707	-4.59963613915707	HLA-DOA
SLFN11	-0.960961604052122	3.25405200369382	-1.17088502520775	0.259948177605284	0.941702178441707	-4.58265277434735	SLFN11
SGIP1	-0.960754523261644	2.16470957293468	-1.28853282670299	0.217121367501621	0.941702178441707	-4.57201521949877	SGIP1
WDR44	-0.960473282706361	4.03331746500679	-1.87365647055806	0.0806350630188466	0.941702178441707	-4.51159944774175	WDR44
E4F1	-0.960267435315819	4.15320712526814	-1.83865676277056	0.085889113421892	0.941702178441707	-4.51545785846494	E4F1
HNMT	-0.960248896490667	5.83573725936048	-1.83588372271355	0.086318157067212	0.941702178441707	-4.51576268375513	HNMT
APLN	-0.960017641243664	1.21764323076623	-1.80352840308653	0.0914667776740457	0.941702178441707	-4.51930920705754	APLN
TIA1	-0.959923902386436	4.93344156688191	-1.87516985415828	0.0804145004297497	0.941702178441707	-4.51143216329402	TIA1
RBM18	-0.95984238369785	5.11648929527411	-2.38639163821539	0.030659141131933	0.941702178441707	-4.45377667025714	RBM18
BHLHE23	-0.959632030254851	0.710725000117209	-1.29010461310973	0.216589359558076	0.941702178441707	-4.57186874107057	BHLHE23
GOLGA3	-0.959518323850661	6.41525795676006	-1.15571051623717	0.265914279767616	0.941702178441707	-4.58397558796908	GOLGA3
TAX1BP1	-0.959280097013296	3.26910273579073	-1.70228144051594	0.109372697495064	0.941702178441707	-4.53027254387578	TAX1BP1
PHF20	-0.959066253765594	4.67949763155334	-1.46950861842507	0.162398470897115	0.941702178441707	-4.55447860616269	PHF20
FMO5	-0.9589388875355	3.60625878763554	-1.22467391150384	0.239622617219712	0.941702178441707	-4.57787112505682	FMO5
CNTNAP1	-0.958797395551079	2.16726718409011	-1.35490035808738	0.195546189669996	0.941702178441707	-4.56573711471576	CNTNAP1
LST1	-0.958788150149125	2.99589429041757	-1.62843628216037	0.124292344503223	0.941702178441707	-4.53811919854187	LST1
POFUT1	-0.958668815370089	5.49115876785143	-1.75499626131182	0.0996994084452371	0.941702178441707	-4.52459145388451	POFUT1
TRMT13	-0.958438185312555	2.83462198264068	-2.20033558453517	0.0439027774425507	0.941702178441707	-4.47489860708985	TRMT13
ZNF140	-0.958361579208791	3.75177305334876	-2.30717703408558	0.0357578699143018	0.941702178441707	-4.46276737910654	ZNF140
CDH24	-0.958295257488105	1.56191671434231	-1.97332584610172	0.0672153673914092	0.941702178441707	-4.50051269413514	CDH24
SP140L	-0.957890678731049	4.32490271112577	-1.62967591063397	0.124028090961185	0.941702178441707	-4.53798864364961	SP140L
SATB1	-0.957543209711097	4.9571813143901	-1.23931060658982	0.234310865473224	0.941702178441707	-4.57654567324532	SATB1
ESM1	-0.957268135306544	1.32334110994319	-1.75975842387939	0.0988636795240013	0.941702178441707	-4.52407524887541	ESM1
WDR67	-0.957235029158793	2.74155071068249	-2.05421831174294	0.0578489605491781	0.941702178441707	-4.49142898406561	WDR67
PLCG2	-0.957160799086212	3.66785040695676	-1.24599660124137	0.231915265998903	0.941702178441707	-4.57593684528115	PLCG2
GLCE	-0.957122077259198	3.77320989302668	-1.59868370767606	0.130781367369549	0.941702178441707	-4.5412399510367	GLCE
PDRG1	-0.957100812234702	3.44398150074202	-1.93030514577137	0.072738832933805	0.941702178441707	-4.50531449963978	PDRG1
HIP1	-0.957063554614451	3.79558875397658	-1.30258685236373	0.212401105668183	0.941702178441707	-4.57070161195739	HIP1
C4orf46	-0.956861586457154	2.81468233745701	-2.40207166155567	0.0297348874038642	0.941702178441707	-4.45199896154532	C4orf46
TBC1D23	-0.956843979776891	4.69570518936394	-2.07851174880127	0.0552785360450617	0.941702178441707	-4.48868956240382	TBC1D23
NME3	-0.956612945746244	4.66362317931313	-2.02705026775998	0.0608528211227878	0.941702178441707	-4.49448680478108	NME3
USP51	-0.956529036897638	1.35875899717404	-2.31994140616907	0.0348856082706021	0.941702178441707	-4.4613178941876	USP51
NANP	-0.956144662202628	3.61622752369892	-1.8276218005867	0.0876077639419342	0.941702178441707	-4.51667007671361	NANP
TMEM98	-0.956061195555803	6.49992587882701	-1.45792972923929	0.165520990523851	0.941702178441707	-4.55563829320121	TMEM98
POLI	-0.955961076241564	3.42990450658609	-1.66223089066705	0.117259392475882	0.941702178441707	-4.53454541869059	POLI
BTBD8	-0.955957679087738	2.37232524008559	-1.74902086053909	0.100756831286031	0.941702178441707	-4.525238494108	BTBD8
MICU1	-0.955823576338499	5.67320794836666	-2.06064501308254	0.0571585210138525	0.941702178441707	-4.49070473174387	MICU1
RECQL	-0.955636524274868	2.84324455527129	-1.43567019336435	0.171663632731057	0.941702178441707	-4.55785418603248	RECQL
CCDC115	-0.955537672042184	5.11218271480228	-2.22856295474389	0.0415971778940505	0.941702178441707	-4.47169491420449	CCDC115
CCND2	-0.955400955114557	6.80417178592379	-1.24087570834318	0.233748361730617	0.941702178441707	-4.57640334287377	CCND2
MZT1	-0.95537603044096	4.4384607563555	-1.65260305570818	0.119227136727575	0.941702178441707	-4.5355666081117	MZT1
SNORA49	0.954948719417395	9.14803587578594	1.71341958790188	0.107263137080231	0.941702178441707	-4.5290774022838	SNORA49
AQP7	-0.954743729506386	2.02790300353971	-1.42265766145987	0.175340835901538	0.941702178441707	-4.55914113643992	AQP7
PNPLA8	-0.954146216394225	2.46697364464538	-1.92451567516457	0.0735126268650672	0.941702178441707	-4.50595890025282	PNPLA8
SIKE1	-0.953822194234364	4.96974577957671	-2.5736472502476	0.0212066149898938	0.941702178441707	-4.43262987593981	SIKE1
CAV2	-0.953624514098315	4.18173954143825	-1.20982362611999	0.245107063652178	0.941702178441707	-4.57920544270179	CAV2
PWP1	-0.953333951387362	5.13524542856969	-1.85257209341662	0.0837646873565375	0.941702178441707	-4.51392623852516	PWP1
DLG1	-0.953122119748098	4.44060825430133	-2.07323898241584	0.0558273638005192	0.941702178441707	-4.48928452240558	DLG1
SRBD1	-0.953001225181767	5.97567457846228	-1.77517268344886	0.096200691278041	0.941702178441707	-4.52240117098168	SRBD1
ZFP91	-0.952975446925553	5.69411505483423	-1.46644412228169	0.163220082249767	0.941702178441707	-4.55478599304947	ZFP91
WISP1	-0.952948180115015	1.84658421983811	-1.1345564820171	0.274403941514951	0.941702178441707	-4.5857998561345	WISP1
CA11	-0.952920980579625	2.50910739962021	-1.38983271682842	0.184905028607965	0.941702178441707	-4.56235906200744	CA11
SHOX2	-0.952760721552719	0.526231305339887	-2.38519959255511	0.0307305060905268	0.941702178441707	-4.45391185155075	SHOX2
CD247	-0.952702107909465	2.50053513850564	-1.13032831042145	0.276125050766122	0.941702178441707	-4.58616167981129	CD247
C21orf91	-0.952254063236985	3.71639011498647	-2.08410905251764	0.054701351282105	0.941702178441707	-4.48805776242393	C21orf91
ZNF486	-0.951928032217696	3.43954767635363	-1.71756092398881	0.106487873575943	0.941702178441707	-4.52863229821239	ZNF486
GCC1	-0.951868619983339	4.802965295033	-1.44228474331372	0.169818952838789	0.941702178441707	-4.5571976019529	GCC1
B4GALNT1	-0.951747155952669	1.00508956571208	-2.36014002572852	0.03226759353738	0.941702178441707	-4.45675465699426	B4GALNT1
TIMMDC1	-0.951458611351325	5.70765871749801	-2.16334014111104	0.0471045903897612	0.941702178441707	-4.47909397411262	TIMMDC1
RIT1	-0.951338825507927	4.34903928693947	-2.02534494516744	0.06104604135174	0.941702178441707	-4.49467852266708	RIT1
PEA15	-0.951086652285527	6.04160998847331	-1.34527674667588	0.19856323535807	0.941702178441707	-4.56665903797494	PEA15
MAP3K13	-0.95086784573479	3.65749490138385	-1.6543615444874	0.118865620480395	0.941702178441707	-4.53538026984529	MAP3K13
CDR2	-0.950776753592992	4.73514724476451	-1.5793832495874	0.135143941116448	0.941702178441707	-4.54325092527198	CDR2
ADAM17	-0.950577733954979	2.97647836929705	-1.46903983170834	0.162523932427645	0.941702178441707	-4.55452564961328	ADAM17
SLC50A1	-0.950501021666904	5.86842756496072	-1.4073837222854	0.179739465072337	0.941702178441707	-4.56064362675089	SLC50A1
FAM200A	-0.950243102496004	2.51649871937858	-2.33901302405711	0.0336195398500411	0.941702178441707	-4.45915256649228	FAM200A
MICALL2	-0.950210120470748	4.2356198263043	-1.6123294094185	0.127770088635194	0.941702178441707	-4.53981171479347	MICALL2
EBI3	-0.950187413298554	1.42384636197298	-1.70040236592372	0.10973213539575	0.941702178441707	-4.53047388543995	EBI3
APOL1	-0.949906931360148	4.5173259135081	-1.05059276173662	0.310112146256047	0.941702178441707	-4.5928041449777	APOL1
COQ7	-0.949705801196345	3.56932018840862	-1.73574041662765	0.103142292182378	0.941702178441707	-4.52667380983101	COQ7
COTL1	-0.949620844700597	7.03395134117696	-1.47045855127369	0.162144487041795	0.941702178441707	-4.55438325531943	COTL1
EPS8	-0.949349273341119	5.72702045393266	-1.87738954648243	0.0800919760955083	0.941702178441707	-4.51118674110104	EPS8
MPV17	-0.949270574076541	5.76237767772811	-2.04239367983954	0.0591392948013357	0.941702178441707	-4.4927606607365	MPV17
SDR16C5	-0.949231021285833	1.25079759861367	-2.10492085115565	0.0526035145503768	0.941702178441707	-4.48570673516433	SDR16C5
SPTSSA	-0.949226402673519	7.36232421073011	-1.50565181943972	0.152965478668232	0.941702178441707	-4.550828751246	SPTSSA
CYB5R1	-0.9489905236425	4.11916327409654	-1.77693286933353	0.0959006574288658	0.941702178441707	-4.522209697161	CYB5R1
SH3BGRL	-0.948946992207593	5.87178680003801	-1.33217371859714	0.202731276899096	0.941702178441707	-4.56790808746843	SH3BGRL
DDX3X	-0.94892106589293	7.2385815457249	-1.41962114050126	0.176208185884985	0.941702178441707	-4.55944054070441	DDX3X
SNTA1	-0.948884985406572	3.33353032696145	-1.72610596618115	0.104903686729113	0.941702178441707	-4.52771265755697	SNTA1
BICC1	-0.948876355226467	2.70189739709365	-1.18806420341586	0.253317818669317	0.941702178441707	-4.58114114261381	BICC1
ASGR2	0.948453669156582	0.407814870018325	3.06123672797211	0.00793543663663899	0.941702178441707	-4.37927475917826	ASGR2
MXRA7	-0.948195859594554	2.26063432651424	-1.20216379740748	0.247973676477767	0.941702178441707	-4.57988950761275	MXRA7
TUBGCP5	-0.947954988548962	4.24342613574297	-1.40120716321335	0.181543699428772	0.941702178441707	-4.56124868403837	TUBGCP5
SAR1B	-0.947734006944756	4.53954472090879	-2.27620731860701	0.0379600485236158	0.941702178441707	-4.46628462706429	SAR1B
ITM2B	-0.947481129596304	8.18898144387417	-1.54088670520859	0.144216095313395	0.941702178441707	-4.54722876489849	ITM2B
HSPA5	-0.94730575121333	8.29349716306744	-1.15496173464718	0.266211345962826	0.941702178441707	-4.5840405566981	HSPA5
CYB5D2	-0.94713901263711	3.2354980001985	-1.73146222243308	0.10392122023475	0.941702178441707	-4.52713536612592	CYB5D2
CCDC80	-0.946912301878809	1.77564422118305	-1.25093853636839	0.230156917477292	0.941702178441707	-4.57548548811964	CCDC80
ITGB3	-0.946761792237606	3.0701056540601	-1.52418402681068	0.148309584994538	0.941702178441707	-4.54894030374963	ITGB3
GNL3	-0.946529012428203	5.73305979099758	-1.70864230500475	0.108163565804076	0.941702178441707	-4.52959036623616	GNL3
NME2	-0.946520405897613	1.92874675091754	-1.16632421363833	0.261730508376516	0.941702178441707	-4.58305158981544	NME2
TRIM23	-0.946334797209165	2.9307004737714	-1.7623609702935	0.0984095580307175	0.941702178441707	-4.52379294010045	TRIM23
SPTLC3	-0.946000001771241	2.31934552658506	-1.7268587784754	0.10476511383942	0.941702178441707	-4.52763155895582	SPTLC3
LYPLA1	-0.945892758575971	7.11916225762669	-1.59233673729411	0.132202540499244	0.941702178441707	-4.54190245430732	LYPLA1
COPZ1	-0.945720886112546	6.64500877908998	-1.92129109669413	0.0739468177268435	0.941702178441707	-4.50631761837409	COPZ1
SERPINH1	-0.945672902768986	7.11014011664966	-1.23465699868835	0.235989635571834	0.941702178441707	-4.57696819037099	SERPINH1
MAPRE1	-0.945615797818133	6.80917685226888	-1.48005660935055	0.159596744319392	0.941702178441707	-4.55341806920348	MAPRE1
FAM114A2	-0.945462700213604	5.39887221155839	-1.84214774564224	0.0853516899995358	0.941702178441707	-4.51507392518557	FAM114A2
PSMD13	-0.945312848884921	5.20184229140468	-1.89536301702267	0.0775227858107521	0.941702178441707	-4.50919671232234	PSMD13
SOSTDC1	-0.945289343314903	2.28354632356719	-1.51134730904179	0.151521703203815	0.941702178441707	-4.55024957722108	SOSTDC1
UPRT	-0.944962223141633	3.95736671630728	-2.29823222167068	0.0363812815414368	0.941702178441707	-4.46378320871186	UPRT
TSPAN31	-0.944746651247885	5.13300508179614	-2.44833982858517	0.0271590488449755	0.941702178441707	-4.44675909971323	TSPAN31
CXorf36	-0.944336709194709	1.81213383889858	-2.10713460545886	0.052384779178471	0.941702178441707	-4.48545649097654	CXorf36
ZNF223	-0.944332232249289	3.01319569728562	-2.3417463458491	0.033441672610385	0.941702178441707	-4.4588422833192	ZNF223
ANAPC13	-0.944316808436493	5.37989102103438	-2.06192274932065	0.0570221528617958	0.941702178441707	-4.49056069880255	ANAPC13
H1F0	-0.944276706583447	7.2463939369367	-1.4306386697159	0.173077878917656	0.941702178441707	-4.5583525541995	H1F0
MRPS14	-0.944110050897987	4.51276959523907	-1.92816330902103	0.0730242411670688	0.941702178441707	-4.50555295029538	MRPS14
GTF2E2	-0.943983066432735	3.18715968156314	-2.67807174902788	0.0172218363995823	0.941702178441707	-4.42095281113225	GTF2E2
C3orf14	-0.943961808581268	2.59103499058047	-1.72682715879989	0.104770930964539	0.941702178441707	-4.52763496552041	C3orf14
CBX5	-0.943661410865149	5.52815471457594	-1.19840049954107	0.249391496584988	0.941702178441707	-4.5802245386985	CBX5
BACE1	-0.94353649451697	3.95827376267875	-1.42377683505299	0.175022042546951	0.941702178441707	-4.55903069736276	BACE1
BDKRB2	-0.943296277917907	3.22946551270507	-1.25780121540616	0.227732519560253	0.941702178441707	-4.57485682432938	BDKRB2
BCL2A1	-0.943266347066855	2.60752579412067	-1.66633017620654	0.116430140735244	0.941702178441707	-4.5341099030443	BCL2A1
FZD2	-0.943177120156652	1.8312451491395	-1.93687075036226	0.0718701971226586	0.941702178441707	-4.50458317407281	FZD2
THSD7A	-0.942698100289936	1.30759691789157	-1.61820402645555	0.126492109395976	0.941702178441707	-4.5391952360725	THSD7A
PSMA5	-0.942562589276887	6.5634218428312	-1.74279774953354	0.101868544994116	0.941702178441707	-4.52591154709131	PSMA5
HNRNPR	-0.942414741569641	6.1432605284164	-1.51029362049005	0.151787941982977	0.941702178441707	-4.55035680768169	HNRNPR
LOC643339	-0.942399009346222	0.959961922443652	-1.76204335188367	0.0984648811535904	0.941702178441707	-4.5238274009947	LOC643339
PKN2	-0.942236392774465	5.47967626536264	-2.02764398112168	0.0607856819827035	0.941702178441707	-4.49442005127058	PKN2
CAP2	-0.942034763607855	3.10028983149503	-1.14323116143903	0.270898162910554	0.941702178441707	-4.58505458971848	CAP2
OVGP1	-0.942012220325974	2.33089589622407	-1.79753720574635	0.0924494633060594	0.941702178441707	-4.51996379559437	OVGP1
CRNKL1	-0.941851480824315	2.77770469510485	-1.19479154538462	0.250757027090665	0.941702178441707	-4.58054517453607	CRNKL1
MAOA	-0.941278795980902	6.49344632960487	-1.38830679363474	0.185359801786316	0.941702178441707	-4.56250763880982	MAOA
ZNF513	-0.941261291238855	3.75368477124042	-1.23879381630422	0.234496833943971	0.941702178441707	-4.57659264484226	ZNF513
CRABP1	-0.941223411801926	0.98422871515972	-2.30845346054901	0.0356697311250845	0.941702178441707	-4.46262242478748	CRABP1
C17orf78	0.941040671383287	1.50793010274101	1.06765021600199	0.302595427376728	0.941702178441707	-4.59141264569565	C17orf78
HIGD1A	-0.94085508538114	5.66077650263636	-1.27173314564596	0.222872507523571	0.941702178441707	-4.573573911218	HIGD1A
DYNC1LI1	-0.940781508100069	3.96872462058109	-1.97096150958896	0.0675087740556615	0.941702178441707	-4.50077717266946	DYNC1LI1
LINC00244	0.940736305964502	1.92705123603749	1.31719947215086	0.207580254944817	0.941702178441707	-4.56932662684193	LINC00244
PIK3R3	-0.940728594129092	2.60547233569877	-2.00181283647017	0.0637700608141584	0.941702178441707	-4.49732122081428	PIK3R3
CASP1	-0.940654755341295	4.42830520769541	-1.32851895783702	0.203906300570072	0.941702178441707	-4.5682551902802	CASP1
GNLY	-0.940613197222332	2.75147075629417	-1.22880408485423	0.238114349336319	0.941702178441707	-4.57749814091027	GNLY
CDK14	-0.9403411359347	3.37310891576418	-1.31192850483173	0.20930902195381	0.941702178441707	-4.56982366983313	CDK14
ANKMY2	-0.939850522585109	4.90876782978649	-2.14400614502117	0.0488627109272739	0.941702178441707	-4.48128438336111	ANKMY2
ZCCHC24	-0.939628299926363	4.37365705383287	-0.896724822090653	0.384061298649082	0.941702178441707	-4.60457933196423	ZCCHC24
HILPDA	-0.939326682206183	1.2133098481243	-2.30053122940888	0.0362200845190634	0.941702178441707	-4.46352211388826	HILPDA
SERTAD1	-0.939204265994984	4.49607219178785	-1.89472274547269	0.0776130234995316	0.941702178441707	-4.50926768673078	SERTAD1
MTMR11	-0.939201437793344	6.57889861573583	-1.50823572005993	0.152309050352899	0.941702178441707	-4.55056612770926	MTMR11
EIF4E3	-0.939185898288165	4.3126510629018	-1.52812662745379	0.147334609348748	0.941702178441707	-4.54853710624066	EIF4E3
CCDC25	-0.939123012066023	3.76172832426033	-1.52718060607131	0.147568059680227	0.941702178441707	-4.54863389856175	CCDC25
ABO	-0.938929282837595	3.25230156102024	-0.83927424372779	0.414518837233094	0.94219267376557	-4.60859469679232	ABO
EIF4A2	-0.93884958105196	8.76794621510364	-2.37304307579241	0.0314673083441004	0.941702178441707	-4.45529068678513	EIF4A2
PPA1	-0.93853693790785	7.70568425242632	-1.74952472143561	0.100667288011409	0.941702178441707	-4.52518396332352	PPA1
C12orf43	-0.938404368866882	4.13793732110546	-1.88047756210984	0.0796452093544793	0.941702178441707	-4.51084518483174	C12orf43
TRIQK	-0.938352942849247	3.59379665151927	-1.72479355804583	0.105145649860472	0.941702178441707	-4.52785400963345	TRIQK
PARM1	-0.938200443493298	5.80417068233056	-0.832432022758301	0.418248822607459	0.942557906716387	-4.60905834469042	PARM1
NBEAL1	-0.937654403771406	4.30757535375232	-1.60235500685427	0.1299652897996	0.941702178441707	-4.54085621042018	NBEAL1
JAK3	-0.937539819800213	2.8612759220889	-1.11456819301427	0.282611824579351	0.941702178441707	-4.5875020058842	JAK3
POLR2B	-0.937425310628958	5.29149098586241	-1.91476879816614	0.0748321140938112	0.941702178441707	-4.50704275646556	POLR2B
PSMB9	-0.937297003859943	6.18426594456132	-1.42000994779413	0.176096930746159	0.941702178441707	-4.55940222324968	PSMB9
GUCY1A3	-0.936867628211563	3.50945412303935	-0.915843168239659	0.374268442361761	0.941702178441707	-4.60319555972053	GUCY1A3
GPN1	-0.93636585195286	5.61442997154321	-2.59347543542276	0.0203874704967153	0.941702178441707	-4.43040481807694	GPN1
FGF2	-0.936350525728132	2.395855296557	-1.18158417168195	0.255803409647328	0.941702178441707	-4.58171307296944	FGF2
RHOH	-0.936107869698081	2.22227488466264	-1.30838527476513	0.210477574906682	0.941702178441707	-4.57015711474306	RHOH
KIAA1324L	-0.936026870226556	2.96131813295143	-1.02630813762322	0.321046749362486	0.941702178441707	-4.59475663781092	KIAA1324L
GLDC	0.936022384854148	1.1056420858235	1.70683260458213	0.108506378420511	0.941702178441707	-4.52978454574591	GLDC
C7orf41	-0.93597300431415	4.00061284605037	-1.5282294583453	0.14730925245969	0.941702178441707	-4.54852658334907	C7orf41
CHMP3	-0.935919542285812	6.42887932484432	-1.36081690472912	0.193709783371823	0.941702178441707	-4.56516843114967	CHMP3
SCCPDH	-0.935815238832785	5.21342791645749	-1.4871049559749	0.157747129213917	0.941702178441707	-4.55270725265339	SCCPDH
BBS4	-0.935558509877713	2.69949466036967	-2.00068547841641	0.0639032970766451	0.941702178441707	-4.49744768646692	BBS4
EBAG9	-0.935396081726132	4.66732739813337	-1.6929314404336	0.111171400874136	0.941702178441707	-4.53127356120855	EBAG9
WFDC1	-0.93525341411775	2.94826407412715	-1.4067988734031	0.179909673395129	0.941702178441707	-4.56070098154155	WFDC1
ARSK	-0.935230460721851	1.92251529247255	-1.90108633917028	0.0767203339294231	0.941702178441707	-4.50856201211063	ARSK
SYDE1	-0.935072486302586	3.707569554832	-1.3368477336993	0.20123648853252	0.941702178441707	-4.56746336158307	SYDE1
IGFBP2	0.934896293287417	6.96051682700306	0.889965809181337	0.387564458175978	0.941702178441707	-4.60506293341792	IGFBP2
LDLRAD4	-0.934855053445832	3.07747691705865	-1.62491119254318	0.12504643987343	0.941702178441707	-4.53849022496076	LDLRAD4
SKI	-0.934765069606767	4.97136065037914	-1.18764592839195	0.253477697639581	0.941702178441707	-4.58117812296825	SKI
ATXN8OS	0.934624417478119	0.543449289877729	1.27397694818924	0.22209748289278	0.941702178441707	-4.57336646468517	ATXN8OS
APLP2	-0.93452048992116	7.43912655315825	-1.32526184969125	0.204958075273194	0.941702178441707	-4.56856404948337	APLP2
SNUPN	-0.934507107505	2.72193074066077	-1.69113330426247	0.111520251999861	0.941702178441707	-4.53146583155622	SNUPN
NPR1	-0.934377170524391	1.78193525341107	-1.52476295736068	0.14816608042224	0.941702178441707	-4.54888112972446	NPR1
KIAA1715	-0.934078546958788	4.11491108139087	-1.96483001983016	0.0682750883260093	0.941702178441707	-4.50146274908706	KIAA1715
HSD11B2	-0.933351508156258	6.17044374848244	-0.798250575549189	0.437207135911643	0.942557906716387	-4.61132707183694	HSD11B2
GTPBP8	-0.933299104756059	2.50132976548824	-2.39225385349853	0.0303104586391739	0.941702178441707	-4.45311194700786	GTPBP8
GADD45A	-0.932970507943954	4.60896006493661	-1.72372922377763	0.105342234927235	0.941702178441707	-4.52796861464151	GADD45A
C1orf174	-0.932783132134059	4.19733074194098	-2.26486383145809	0.0387979829544431	0.941702178441707	-4.46757291831127	C1orf174
PUS7L	-0.932695278111107	2.99251219299403	-1.95848238909042	0.0690767073554464	0.941702178441707	-4.50217202535302	PUS7L
EGFL8	-0.932642484442922	2.98717796852035	-1.74240784254078	0.101938555930782	0.941702178441707	-4.52595368923117	EGFL8
SERPINA5	0.932561859059664	0.797533258281437	2.33458826790403	0.0339093645171065	0.941702178441707	-4.4596548875922	SERPINA5
WASF1	-0.932431523099673	2.4630820497981	-1.27072797226107	0.22322039259165	0.941702178441707	-4.57366676854947	WASF1
BRMS1L	-0.93219657249337	2.41303297796334	-1.8144219090878	0.0897036896276269	0.941702178441707	-4.51811727540425	BRMS1L
TMEM132C	-0.932091303914572	1.31443748989106	-1.18396654414106	0.254887422549729	0.941702178441707	-4.58150304749665	TMEM132C
POLR2G	-0.931976360942582	5.50340700968457	-1.82046347969263	0.088738925908502	0.941702178441707	-4.51745528491083	POLR2G
LTK	-0.931645590042375	2.66398199867773	-1.1179517603141	0.281209644327929	0.941702178441707	-4.58721536331521	LTK
ABCB7	-0.931459612626253	4.28892346851086	-1.83609155729881	0.0862859349885188	0.941702178441707	-4.51573984224145	ABCB7
PNMAL1	-0.931024462540428	1.58249851375328	-1.21720732508449	0.242368117122383	0.941702178441707	-4.57854333721354	PNMAL1
SELRC1	-0.930446652202368	4.55106807591914	-1.77536267462861	0.0961682663843738	0.941702178441707	-4.52238050665279	SELRC1
FLNA	-0.930403491234494	9.05209092780934	-0.831699603243588	0.418649383441514	0.942557906716387	-4.6091077889322	FLNA
SLC18A2	-0.930319270039242	1.42981640634146	-1.92989224846457	0.0727937747614865	0.941702178441707	-4.50536047223275	SLC18A2
MAK16	-0.930318476111867	3.41294704035065	-1.56605504872562	0.138228414028318	0.941702178441707	-4.54463322709421	MAK16
PCMTD2	-0.930149421181929	5.22310885392101	-1.5005608375065	0.15426576084482	0.941702178441707	-4.55134553975338	PCMTD2
PSMG1	-0.930024758157374	4.12599355671086	-1.02262634329685	0.322728524359005	0.941702178441707	-4.59504968553452	PSMG1
TMA16	-0.929883498324708	4.32305876271555	-1.89832542343801	0.0771064988436827	0.941702178441707	-4.50886824963685	TMA16
PSMA7	-0.929828165013395	8.5764714023279	-1.82434002317998	0.0881247522340153	0.941702178441707	-4.51703017419898	PSMA7
LTF	-0.929372827895076	2.04446462783607	-1.61499161808483	0.127189579804151	0.941702178441707	-4.53953246302426	LTF
ENTPD5	-0.929361194534173	6.21363376085006	-0.967629866162187	0.34860470330939	0.941702178441707	-4.59933175077979	ENTPD5
LAMC1	-0.929314943595112	5.06058924702785	-1.21539020908671	0.243039956790286	0.941702178441707	-4.57870652502564	LAMC1
GMFG	-0.929215984947057	3.61153697267248	-1.59206631291989	0.132263383983708	0.941702178441707	-4.54193065570472	GMFG
ITGA4	-0.929209130254578	3.7489297036019	-1.19008196474626	0.252547649021553	0.941702178441707	-4.58096262694905	ITGA4
TSPYL5	-0.928768367896745	3.23602864048244	-1.32449856079662	0.205205181904371	0.941702178441707	-4.56863636398817	TSPYL5
AGTPBP1	-0.928714860950703	3.00640986861989	-1.99471795427538	0.0646127927687645	0.941702178441707	-4.49811689609271	AGTPBP1
TPMT	-0.928520002908115	5.37872610900504	-1.64248124938606	0.121326521763042	0.941702178441707	-4.53663759722493	TPMT
SNAP23	-0.92850509717191	5.77658660770847	-1.41519144299356	0.177479801784591	0.941702178441707	-4.55987669012524	SNAP23
IFI27	-0.928436885484812	7.73708498353321	-0.799457075004065	0.436528792557382	0.942557906716387	-4.6112483523904	IFI27
ELMO1	-0.928222135953398	2.78228553783945	-1.27839953654484	0.220576122778078	0.941702178441707	-4.57295691582772	ELMO1
EPB41L2	-0.928213296583015	4.12552183396059	-0.975314644400197	0.344903752216557	0.941702178441707	-4.59874429966037	EPB41L2
SELK	-0.928047864844178	5.68696715416962	-2.93893991941899	0.0101771724688148	0.941702178441707	-4.39234214316744	SELK
NKX3-2	-0.928014860864361	1.07788248288755	-1.10046044137216	0.288514509642486	0.941702178441707	-4.58869052960987	NKX3-2
ARL10	-0.927863335003846	1.95018926799702	-1.42079873026356	0.175871402191564	0.941702178441707	-4.55932447024186	ARL10
CREB3L1	-0.92745214966599	4.40348863915863	-0.938325315703142	0.362972234691416	0.941702178441707	-4.60153867314043	CREB3L1
ABHD5	-0.927225875501454	4.33877673268431	-1.94123847306403	0.0712975392431494	0.941702178441707	-4.50409635441898	ABHD5
SSBP1	-0.927207408665224	6.02512635389489	-1.55019032226192	0.141977633356768	0.941702178441707	-4.546271590833	SSBP1
BAG2	-0.926185150012679	3.4639351953925	-1.23034630051212	0.237553057085712	0.941702178441707	-4.57735865929408	BAG2
CREB3L2	-0.925841780071038	5.21552134601214	-1.26183557656036	0.226316679157335	0.941702178441707	-4.57448623716084	CREB3L2
SERPINC1	0.925802507586594	0.367117114167234	1.44941660356624	0.16784838684568	0.941702178441707	-4.55648787834565	SERPINC1
PYROXD1	-0.925048458296847	5.74595708446617	-2.1402730607828	0.0492090894785183	0.941702178441707	-4.48170711826651	PYROXD1
CPPED1	-0.924369253345615	4.02614142630541	-1.30524114727782	0.211518856369386	0.941702178441707	-4.5704525441097	CPPED1
FAM54B	-0.924299427537521	5.06893568063613	-1.74571114138782	0.1013467557679	0.941702178441707	-4.52559655636932	FAM54B
CCNE2	-0.923961930722776	2.08887304834157	-1.47440739522287	0.161092222702836	0.941702178441707	-4.55398654589385	CCNE2
LRRC31	-0.923769308601918	2.86138534799967	-1.08553188340136	0.29485987547555	0.941702178441707	-4.58993643714506	LRRC31
RP2	-0.923560520390558	5.01248865954457	-1.65825925864898	0.118067689095511	0.941702178441707	-4.5349669638862	RP2
CD3G	-0.923191498503314	2.56928281100203	-1.05897513782802	0.306401438295471	0.941702178441707	-4.5921223841932	CD3G
RHOBTB3	-0.922674994137391	3.65960896888126	-1.58584779224258	0.133669112980751	0.941702178441707	-4.54257857302989	RHOBTB3
C8orf33	-0.922576885861284	5.74704830923593	-1.29326328759875	0.21552336010489	0.941702178441707	-4.57157404514005	C8orf33
LBR	-0.922480551356834	5.91309193157187	-1.34328551717682	0.19919215690473	0.941702178441707	-4.56684931497615	LBR
FNBP1L	-0.922454692136336	4.66330861656669	-1.57820091583987	0.135415173913407	0.941702178441707	-4.54337376206206	FNBP1L
NAALADL1	-0.922403685678247	2.96644310551707	-1.60930286114989	0.128432800407862	0.941702178441707	-4.54012894348947	NAALADL1
CEP170	-0.922145938389818	3.37366188336504	-1.51699818753186	0.150100559360974	0.941702178441707	-4.5496738824203	CEP170
WNT6	-0.921943235726765	0.670322523827509	-2.56475498922892	0.0215841401224149	0.941702178441707	-4.4336288127801	WNT6
PARVG	-0.921884349516768	3.62121065484173	-1.13911546038663	0.272557240200033	0.941702178441707	-4.58540867192616	PARVG
C15orf48	-0.92185569866156	7.55548851197461	-0.724194236832354	0.480113273508362	0.942557906716387	-4.61596405789158	C15orf48
SLC25A40	-0.921683259685872	3.69250722738835	-1.75166688791593	0.100287374090736	0.941702178441707	-4.52495206513749	SLC25A40
IKZF3	-0.921192337394652	1.90467857618086	-1.16064744524246	0.263961934629965	0.941702178441707	-4.5835465099539	IKZF3
FOXP3	-0.92113176050773	1.80601188931053	-1.20397408196497	0.247293871647238	0.941702178441707	-4.57972809788965	FOXP3
NTPCR	-0.921088902325518	4.72203585200237	-2.61185025401774	0.019655552811475	0.941702178441707	-4.42834593962314	NTPCR
PAPSS1	-0.921066380128381	3.65686443549265	-1.63978104991073	0.121891932496626	0.941702178441707	-4.53692284995541	PAPSS1
MFAP1	-0.92095728055182	4.98768470238717	-1.30714147057231	0.210889011926573	0.941702178441707	-4.57027403687974	MFAP1
ENSA	-0.920935099203743	7.01092628026623	-1.78661762987537	0.0942645552820133	0.941702178441707	-4.52115508018492	ENSA
FAM190A	0.920808105933552	3.55814358991448	1.82786012913022	0.0875703245189789	0.941702178441707	-4.51664391833044	FAM190A
MRPL30	-0.920760966700564	4.17904032245452	-2.21543318946389	0.0426552141566797	0.941702178441707	-4.47318531429033	MRPL30
PLEKHF2	-0.920736851157312	5.73548754876943	-1.88470561630788	0.0790371248031588	0.941702178441707	-4.51037729443091	PLEKHF2
XRCC6	-0.92068841153688	7.74201264211117	-1.87753244577854	0.0800712523580817	0.941702178441707	-4.51117093869073	XRCC6
FAM60A	-0.920502586522461	5.52908137380789	-2.03196885242071	0.0602986472051845	0.941702178441707	-4.493933691358	FAM60A
CPXM2	-0.920475533696396	3.16595363590032	-0.873037003985004	0.396432518788666	0.941702178441707	-4.60626117495032	CPXM2
ZFYVE21	-0.920213011250897	4.55000880626984	-1.69121037034894	0.11150528113293	0.941702178441707	-4.53145759266142	ZFYVE21
STX1B	-0.920047386734516	1.6312848931865	-1.29220294125043	0.215880743724943	0.941702178441707	-4.57167302195789	STX1B
KANSL2	-0.919843786211887	4.13305360378634	-2.52747393110791	0.0232381477050816	0.941702178441707	-4.43782365937171	KANSL2
RFC3	-0.9198111673994	3.91117848514013	-1.56572360289213	0.138305874768018	0.941702178441707	-4.54466753427315	RFC3
HOXA11	-0.919641044133563	2.604654747852	-1.72018950296348	0.105998343080954	0.941702178441707	-4.52834957951603	HOXA11
GIPC2	-0.91947669405918	3.09033436270383	-1.1765678357688	0.257740357915796	0.941702178441707	-4.58215437336862	GIPC2
SPOP	-0.919330869328489	5.23791113807406	-1.42458084849162	0.174793316055128	0.941702178441707	-4.5589513290426	SPOP
C3orf38	-0.918873931390393	4.99820065106263	-2.36187513696357	0.0321588699219552	0.941702178441707	-4.45655776727349	C3orf38
UFD1L	-0.918867537441678	6.08142224085486	-1.9400639882853	0.0714511211921733	0.941702178441707	-4.50422728480696	UFD1L
GATA4	0.918653470153621	0.732946303933352	1.79357598023381	0.0931043089686604	0.941702178441707	-4.52039621676182	GATA4
PAICS	-0.918648299909627	4.76320065989752	-1.51902687547849	0.149593103150016	0.941702178441707	-4.54946695054884	PAICS
F2RL3	-0.918344656999737	1.38288243982128	-1.6485893080859	0.120055855231656	0.941702178441707	-4.53599162390959	F2RL3
SSR1	-0.918330185260738	6.49609511857278	-1.51107364195819	0.151590813808517	0.941702178441707	-4.5502774309534	SSR1
GATA2	-0.918190528987343	1.83731411984268	-1.70072643822037	0.10967007205866	0.941702178441707	-4.53043916726178	GATA2
MIR31HG	-0.918062045069502	0.902300845266082	-2.36040300830396	0.0322510925468234	0.941702178441707	-4.45672481487248	MIR31HG
TOR1AIP1	-0.917892488632418	5.43621736503546	-1.66233884947622	0.117237487952875	0.941702178441707	-4.53453395442234	TOR1AIP1
LUZP1	-0.917858382452635	4.74694639725574	-1.46099449415261	0.164689694842141	0.941702178441707	-4.55533180339375	LUZP1
CD47	-0.917591712086351	5.03932127285537	-1.72515579512328	0.105078817024908	0.941702178441707	-4.52781499898594	CD47
ZNF783	-0.917203961864824	3.33257849810909	-1.46073455426257	0.164760066963061	0.941702178441707	-4.55535781149297	ZNF783
CILP2	-0.916829386406011	0.779843414782436	-1.41478011957588	0.177598260077544	0.941702178441707	-4.55991715148125	CILP2
ZNF727	-0.916777759286165	2.44976702396087	-1.02663153018275	0.320899331756503	0.941702178441707	-4.5947308601735	ZNF727
NUS1	-0.916750943125963	5.64113150649042	-1.66379745588137	0.116941887856747	0.941702178441707	-4.53437903427851	NUS1
TCEAL4	-0.916645437781622	5.50218474719257	-1.30021176093034	0.213193033526728	0.941702178441707	-4.57092421910058	TCEAL4
EMP2	-0.916532782801865	6.27031975280588	-1.33583857058246	0.201558474976534	0.941702178441707	-4.56755945984283	EMP2
MRTO4	-0.916043667683682	5.21886417145616	-1.53286557281919	0.146169855656317	0.941702178441707	-4.54805180841062	MRTO4
TOR1B	-0.915781212650053	3.95594746207206	-1.59978034753564	0.130537142303886	0.941702178441707	-4.54112536558708	TOR1B
TMEM14A	-0.915293465167448	5.5536560176389	-2.15402935812194	0.0479438174429475	0.941702178441707	-4.48014902874542	TMEM14A
RUNX1	-0.914844013813934	1.76150617803968	-1.42689501187095	0.174136353047972	0.941702178441707	-4.55872275107502	RUNX1
RABGAP1	-0.914809279592014	4.86564631783225	-1.50109738737439	0.15412828617844	0.941702178441707	-4.55129111511597	RABGAP1
COPS7A	-0.914778460705515	5.93782088703946	-1.78760467057531	0.094099200864311	0.941702178441707	-4.52104749295851	COPS7A
SLC25A24	-0.914664413698595	4.98034367797372	-1.39516859777655	0.183321918879295	0.941702178441707	-4.56183879852048	SLC25A24
PRKACB	-0.914583228252135	4.6926900505516	-1.31336179651937	0.208837797906487	0.941702178441707	-4.56968863166705	PRKACB
TFRC	-0.914579519439724	7.01030851194046	-1.17612274460635	0.257912760506785	0.941702178441707	-4.58219346812293	TFRC
SLC25A17	-0.914548891441539	2.727868965444	-2.36824661747943	0.0317625854714083	0.941702178441707	-4.45583483721571	SLC25A17
GPN3	-0.914434996429766	4.12599691710494	-2.4709120115337	0.0259807152401199	0.941702178441707	-4.44420654680314	GPN3
CFP	-0.914378652296311	2.74324423868535	-2.22199200911373	0.0421235893777223	0.941702178441707	-4.47244084592497	CFP
AGGF1	-0.914325131234845	4.20780104441336	-1.62931089782321	0.124105851088018	0.941702178441707	-4.53802709030507	AGGF1
GPR68	-0.914265769083486	1.3127919560623	-1.35646863677062	0.195058054410798	0.941702178441707	-4.56558651522471	GPR68
ANKRD20A9P	0.9142080225731	4.41034207322675	1.02335176979246	0.322396662784944	0.941702178441707	-4.59499200848499	ANKRD20A9P
COL20A1	-0.91387241029714	0.408655964769976	-1.81841414852974	0.089065141464466	0.941702178441707	-4.51767990979926	COL20A1
SERAC1	-0.913701148655429	2.48808063837174	-2.1903278684809	0.0447483582801546	0.941702178441707	-4.47603395333487	SERAC1
AHCYL2	-0.913666896564465	3.75008154366417	-1.22839143339267	0.238264709528791	0.941702178441707	-4.57753544287735	AHCYL2
NOTCH4	-0.913617231944186	1.02427347109651	-3.06230387437748	0.00791819083313418	0.941702178441707	-4.37916183593202	NOTCH4
TXNIP	-0.913574297493392	8.4452805417885	-1.42273789698512	0.175317965165357	0.941702178441707	-4.55913322043132	TXNIP
TRAPPC6B	-0.913486030519554	4.02604342800397	-1.94327655007792	0.0710317366047959	0.941702178441707	-4.50386910981701	TRAPPC6B
SS18L2	-0.913434452722408	3.18014523293536	-2.05995719914023	0.0572320525464368	0.941702178441707	-4.49078226027573	SS18L2
STK4	-0.913385573301942	5.76042319185557	-1.47905965357004	0.15985981778425	0.941702178441707	-4.55351847264834	STK4
CPM	-0.913330720054965	3.01545429795039	-0.90020697614795	0.382264880659051	0.941702178441707	-4.60432903844808	CPM
TNFAIP8L2	-0.913255527243182	2.70084850525193	-1.37901120485078	0.188149906457248	0.941702178441707	-4.56341075226311	TNFAIP8L2
WBSCR28	-0.913219082750498	0.755694907590415	-1.61483890305206	0.127222818887934	0.941702178441707	-4.53954848736611	WBSCR28
SLAMF6	-0.91316810278544	2.01633423632594	-1.29650572832472	0.214433428680959	0.941702178441707	-4.57127107471482	SLAMF6
DRG1	-0.913123276306969	5.70299871374193	-2.02222187331545	0.0614013503851097	0.941702178441707	-4.49502955801177	DRG1
ACAT1	-0.91260654970036	4.27144047816532	-1.64337114452706	0.121140677277268	0.941702178441707	-4.53654354521683	ACAT1
THBS3	-0.912319073273187	2.38662016985431	-1.20987702405643	0.245087170334063	0.941702178441707	-4.57920066393228	THBS3
ADAMTS16	-0.912136240349406	0.537037301804231	-1.65257857504287	0.119232176242146	0.941702178441707	-4.53556920163983	ADAMTS16
LINC00176	-0.912042834775652	0.581854612626659	-1.94585093937489	0.0706972683756161	0.941702178441707	-4.50358199130135	LINC00176
DSTN	-0.912018086593546	9.04293576534963	-1.32442557655943	0.205228822271513	0.941702178441707	-4.56864327726341	DSTN
CES3	-0.911978844168425	3.64421905386351	-0.69671237896976	0.496660850408155	0.943955411057431	-4.61758519011931	CES3
NDUFA11	-0.911811561117752	7.23507520350485	-2.14695174364034	0.048590992628468	0.941702178441707	-4.48095077623577	NDUFA11
ABCA3	-0.911774802920985	2.70812851580069	-1.04943578610009	0.310626875623817	0.941702178441707	-4.59289793203365	ABCA3
THBD	-0.911694085579879	3.22350057988192	-1.65682655117333	0.118360450075293	0.941702178441707	-4.535118930856	THBD
HCFC2	-0.911491694454915	2.85718631047073	-1.58567016859752	0.133709452190593	0.941702178441707	-4.54259706336544	HCFC2
FAM172A	-0.911392449100569	3.8889402580135	-1.49898736865303	0.154669506870528	0.941702178441707	-4.55150508800552	FAM172A
SPAG8	-0.911238610685865	1.20494087871581	-1.46693209945998	0.163089021595792	0.941702178441707	-4.55473706821951	SPAG8
PPIL3	-0.911202597632479	3.23536160211115	-2.14359769015281	0.048900499775856	0.941702178441707	-4.48133064012416	PPIL3
SCARNA9	0.910811085242015	7.74452353392845	1.82631364819186	0.0878135172049903	0.941702178441707	-4.51681363850007	SCARNA9
FLI1	-0.910805364063999	3.48699972695752	-1.32539813868286	0.204913978269811	0.941702178441707	-4.56855113476079	FLI1
PLEKHB2	-0.91050874481159	6.82002782908469	-1.66680812862815	0.116333786112636	0.941702178441707	-4.53405909678326	PLEKHB2
FAM134B	-0.910460496928437	4.21448428126237	-1.26152054396378	0.226426988636443	0.941702178441707	-4.57451520227113	FAM134B
MCTP1	-0.910363602499902	1.64165843109303	-1.90453167007955	0.0762408776332809	0.941702178441707	-4.50817970514999	MCTP1
CCDC71	-0.910239854827079	3.30458261980131	-1.91142546026944	0.0752896055625937	0.941702178441707	-4.5074142344403	CCDC71
MAN1A2	-0.909913315239256	4.93446765539282	-1.52812284574342	0.147335541944174	0.941702178441707	-4.5485374932242	MAN1A2
LOC344595	-0.909727044306309	1.75672545714846	-2.02250435211514	0.0613691356086549	0.941702178441707	-4.49499781098346	LOC344595
RTEL1	-0.909681541280466	3.71142262479288	-1.58795953374807	0.133190320563002	0.941702178441707	-4.54235867355652	RTEL1
TIMELESS	-0.909386896580112	3.26480943297668	-1.45635754172171	0.165948783994642	0.941702178441707	-4.55579538871514	TIMELESS
PRKACA	-0.909385804671574	4.30185276381322	-1.3362447597575	0.201428825340557	0.941702178441707	-4.56752078534126	PRKACA
RAP2C	-0.909241695372162	4.45245550339956	-1.6322557776132	0.123479685333149	0.941702178441707	-4.53771680460309	RAP2C
PTPRN	-0.909205337707902	1.37069468612713	-1.25028933886504	0.230387305160886	0.941702178441707	-4.57554484556458	PTPRN
RRBP1	-0.908967544741753	7.93777368556408	-0.928022721905321	0.368119312550919	0.941702178441707	-4.60230189842092	RRBP1
NEU1	-0.908842349594096	6.68940656484137	-1.54525730998666	0.143160834039402	0.941702178441707	-4.54677944557165	NEU1
NUDT16L1	-0.908509371953417	5.20099215699335	-1.70831002042048	0.108226439785992	0.941702178441707	-4.52962602583992	NUDT16L1
MRPS6	-0.908154132754187	6.49199452751778	-1.88990287258771	0.0782953504765369	0.941702178441707	-4.5098017767469	MRPS6
PLEKHG2	-0.908037860715298	4.20015990936815	-1.1594385353811	0.264438996676822	0.941702178441707	-4.58365169419442	PLEKHG2
MUC12	-0.907922712422332	3.80443360288345	-0.799953489120207	0.436249882500642	0.942557906716387	-4.61121593418575	MUC12
WDR12	-0.907752012943562	4.65272224956141	-1.74435418990898	0.101589493652902	0.941702178441707	-4.52574329031214	WDR12
ACP5	-0.907563349565443	5.41955732800028	-1.087879240911	0.293855353120205	0.941702178441707	-4.58974133973151	ACP5
GSTO1	-0.907434595269169	6.35032320692846	-1.44828475486866	0.168159852945802	0.941702178441707	-4.55660063693869	GSTO1
CLDN10	0.907054861496715	0.499336875716756	2.97636123428148	0.0094322353448999	0.941702178441707	-4.38831774751692	CLDN10
PTP4A3	-0.907033606225109	3.08057073626713	-1.56870611488688	0.137610170057653	0.941702178441707	-4.54435870215359	PTP4A3
PRKD3	-0.906952259736592	4.76281453017521	-1.92301499718703	0.0737144072924698	0.941702178441707	-4.50612586066439	PRKD3
PRDM5	-0.906797255111984	2.20861040718058	-1.51744360384918	0.149989019076194	0.941702178441707	-4.54962846021693	PRDM5
AIF1L	-0.906784453202711	1.95768976867702	-1.80338481926808	0.0914902199269334	0.941702178441707	-4.51932490273711	AIF1L
PDE6D	-0.906481057337454	4.25218203548231	-2.01389544342626	0.0623578764585489	0.941702178441707	-4.49596500015898	PDE6D
PUS10	-0.906351047687859	2.34994355081488	-1.89074927110159	0.0781751417202851	0.941702178441707	-4.50970801240284	PUS10
C5orf51	-0.906261626625498	2.92915561413466	-1.52131399458149	0.149022733712148	0.941702178441707	-4.5492334971552	C5orf51
FAM8A1	-0.906185273033173	3.44030828504501	-1.7345956922178	0.103350208681966	0.941702178441707	-4.52679734886007	FAM8A1
GATA1	-0.905814395467475	0.957943885862143	-2.38352699914539	0.0308309051109959	0.941702178441707	-4.45410153599879	GATA1
RGMA	-0.905765459012842	1.46007235877605	-1.40154655901378	0.181444175248229	0.941702178441707	-4.5612154749014	RGMA
COLEC11	0.905731026598878	1.09935525166168	1.68781234537648	0.112167044202642	0.941702178441707	-4.53182072872136	COLEC11
DBNL	-0.905690771531853	7.16573746935488	-1.3623454072647	0.193237634635359	0.941702178441707	-4.56502128311084	DBNL
TRIM61	-0.905535709746155	1.40309009049793	-2.10438267513231	0.0526568172548576	0.941702178441707	-4.48576756631674	TRIM61
TNFRSF10C	-0.905407740866351	1.60150883722348	-1.55962850968073	0.139736915363237	0.941702178441707	-4.54529782898648	TNFRSF10C
VWF	-0.905305844889918	1.71356553178698	-1.57431149014408	0.136310697771817	0.941702178441707	-4.5437775555964	VWF
BID	-0.905171497359639	3.8578005045895	-1.34287876320532	0.199320825623037	0.941702178441707	-4.56688816308734	BID
MTA3	-0.905035024708133	4.98687038205224	-2.06050422750494	0.0571735648079116	0.941702178441707	-4.49072060102047	MTA3
KIT	-0.904815484650083	1.90210735454852	-1.57835951691663	0.135378763203948	0.941702178441707	-4.5433572868434	KIT
AIFM1	-0.904645778073651	5.98698947431824	-1.27597939659425	0.221407621790275	0.941702178441707	-4.57318113961033	AIFM1
CPN1	0.904368337439884	0.456209683907156	3.02509434355041	0.00854187185307417	0.941702178441707	-4.38311078173612	CPN1
LYRM1	-0.904187775371478	3.32090622926923	-1.77380842125531	0.0964338066778165	0.941702178441707	-4.52254953315545	LYRM1
UBE2D3	-0.90416945215494	8.41663869548952	-2.13833803797743	0.0493895244906184	0.941702178441707	-4.48192621359578	UBE2D3
ICAM3	-0.903893543895955	2.17770106208513	-1.31752785669277	0.207472930540391	0.941702178441707	-4.56929562113108	ICAM3
PLA2G16	-0.903873131013142	6.05762738114747	-1.28805707254676	0.217282601787003	0.941702178441707	-4.57205953446441	PLA2G16
SELM	-0.903657233352992	1.07756218490133	-2.37299186031347	0.0314704475085625	0.941702178441707	-4.45529649675713	SELM
LYSMD3	-0.903536643136441	2.87483397659501	-2.53653071886606	0.0228255290197861	0.941702178441707	-4.43680362760673	LYSMD3
NSMCE2	-0.903411988496202	4.3543026219954	-1.39019216788208	0.184798033396612	0.941702178441707	-4.56232404951002	NSMCE2
EPT1	-0.903411421818007	3.90227923521443	-1.41458878154078	0.1776533862153	0.941702178441707	-4.55993597097093	EPT1
SULF1	-0.903339886739815	5.7639757811142	-0.766714393446786	0.455174438946067	0.942557906716387	-4.61334889635549	SULF1
ARHGAP21	-0.903293305980031	3.89949995502816	-1.42574112440542	0.174463673263414	0.941702178441707	-4.55883674956881	ARHGAP21
GSC	-0.903210704877539	0.630193804910741	-1.95959751416487	0.0689352683765115	0.941702178441707	-4.50204745756919	GSC
KLK12	0.90295009236599	0.93874199791673	2.17005053707308	0.0465082093538123	0.941702178441707	-4.47833336200684	KLK12
PLA2G15	-0.902931877532895	3.73084433167549	-1.46585784156901	0.163377660950824	0.941702178441707	-4.55484476273184	PLA2G15
IRF2	-0.902910945466513	5.90455843215334	-1.84694690846304	0.0846177669953472	0.941702178441707	-4.51454578062195	IRF2
RAD21	-0.902899656060755	7.45933425807615	-1.70935234244813	0.108029321214509	0.941702178441707	-4.52951415893384	RAD21
CHTOP	-0.902530654604544	5.32985901440016	-1.74442823962245	0.101576234143602	0.941702178441707	-4.52573528396981	CHTOP
PDGFD	-0.902288426162186	1.80549230982452	-1.59083859601546	0.132539911900996	0.941702178441707	-4.54205866241928	PDGFD
CD3E	-0.902029270571723	3.58960448451038	-0.838874478905428	0.414736167829104	0.942248085611006	-4.60862187242393	CD3E
ACSS1	-0.901867229320188	5.34951530434203	-1.37309935403146	0.189942074101058	0.941702178441707	-4.56398333243651	ACSS1
C12orf65	-0.901607498192379	4.12147975153069	-1.82964448764418	0.0872904682502228	0.941702178441707	-4.51644803936646	C12orf65
ZG16B	-0.901412185876752	3.64803797027281	-0.883767071651197	0.390796056850257	0.941702178441707	-4.60550385057852	ZG16B
CD3EAP	-0.901236795685909	3.79624095849384	-1.40625040950158	0.180069412550602	0.941702178441707	-4.56075475622244	CD3EAP
CHRM3	-0.901228031812365	2.12605453439427	-1.25515619856248	0.228664546383373	0.941702178441707	-4.57509938236259	CHRM3
TBC1D10C	-0.900683441422886	2.1637134179731	-1.30548421209897	0.211438211284294	0.941702178441707	-4.57042972055095	TBC1D10C
HNRNPH1	-0.900621167787101	6.34141553208457	-1.47655187860306	0.16052315953776	0.941702178441707	-4.55377087846059	HNRNPH1
RAB27A	-0.900610408325124	4.30695965080065	-1.31035420303051	0.209827583883448	0.941702178441707	-4.56997189083878	RAB27A
SZRD1	-0.900232113714163	7.65223483517823	-2.28439018273112	0.0373661417711992	0.941702178441707	-4.46535527281008	SZRD1
GOLPH3L	-0.900183111188282	4.26975726553957	-1.65671286639467	0.118383707388368	0.941702178441707	-4.53513098711504	GOLPH3L
MDFIC	-0.899879810298899	3.41549494575505	-1.00260087445763	0.331986654032164	0.941702178441707	-4.59662970353405	MDFIC
RB1CC1	-0.899864688010055	4.1347398340958	-1.62051441087445	0.125992515323928	0.941702178441707	-4.53895252395181	RB1CC1
BFAR	-0.8996290459156	5.22637177314334	-2.06583444974187	0.0566065226066738	0.941702178441707	-4.4901196722638	BFAR
MDH1	-0.899440620538162	6.43063154260834	-1.94916733064226	0.0702684956101528	0.941702178441707	-4.50321199531719	MDH1
RNFT1	-0.899316428014211	3.59965440119298	-1.43703531604384	0.171281576124471	0.941702178441707	-4.55771881059538	RNFT1
RIN2	-0.899041751377942	5.88311050623638	-1.32563847014962	0.204836236316961	0.941702178441707	-4.56852835906311	RIN2
OLFM1	-0.899031949010891	1.81298002703794	-1.8109000745265	0.0902703657566528	0.941702178441707	-4.51850286379875	OLFM1
CLSTN2	-0.898906334081958	2.16575005225752	-1.42228220835738	0.175447889539473	0.941702178441707	-4.55917817529982	CLSTN2
GZMK	-0.898851334502325	1.58906328395354	-1.23213911283152	0.236901855416274	0.941702178441707	-4.57719637098877	GZMK
IKZF1	-0.898734528255166	2.56315074980412	-0.999638085750994	0.333372330803784	0.941702178441707	-4.59686146191889	IKZF1
FBXL17	-0.898593490399352	4.43038548358444	-1.63197353904021	0.12353957935693	0.941702178441707	-4.53774655266309	FBXL17
PSMD10	-0.898453160289863	4.83313371805735	-2.10428968373751	0.0526660324618749	0.941702178441707	-4.48577807714343	PSMD10
MANF	-0.898265017419709	6.29581944149324	-1.15036280447202	0.268041416635831	0.941702178441707	-4.58443895342974	MANF
LOC728392	-0.898141271643561	2.16253004506616	-1.43673264544952	0.171366223888048	0.941702178441707	-4.55774883151945	LOC728392
SLC38A2	-0.89797054149121	6.21707294921972	-1.7919400810388	0.0933759404138603	0.941702178441707	-4.52057470909411	SLC38A2
PNO1	-0.89793071121667	4.31547545081316	-1.91274608433337	0.0751085959037322	0.941702178441707	-4.50726751870011	PNO1
RPS2	0.897849740253996	11.648603443765	1.96910112751929	0.0677404571120108	0.941702178441707	-4.50098523270264	RPS2
POLA1	-0.897738432037908	3.68183104507007	-1.5343179766922	0.14581443732739	0.941702178441707	-4.547902929488	POLA1
BMP1	-0.897604251977623	3.85978765883264	-1.26759591291268	0.224307128010953	0.941702178441707	-4.57395581171691	BMP1
COX18	-0.897531917852976	3.53047129590105	-1.96308080734383	0.0684951449921644	0.941702178441707	-4.50165825178733	COX18
DUSP22	-0.897377151600837	5.89061504749757	-1.64680640835817	0.120425562108205	0.941702178441707	-4.53618028029762	DUSP22
RBM23	-0.89735799563886	5.47384803947085	-1.4420221760157	0.169891864808279	0.941702178441707	-4.55722369587778	RBM23
PRSS12	-0.896937759432282	2.53513525637217	-1.13929042168216	0.272486556001223	0.941702178441707	-4.5853936376466	PRSS12
PEX3	-0.896835363001569	4.33489176327558	-1.97130482283802	0.0674660980467145	0.941702178441707	-4.50073877308181	PEX3
DFNB31	-0.89667057819531	2.56402235719128	-1.23695724411594	0.235158662396596	0.941702178441707	-4.57675947091098	DFNB31
ZNF559	-0.896612696594242	2.30162170601333	-2.04587230044096	0.0587569920574329	0.941702178441707	-4.49236902514171	ZNF559
RPP14	-0.896599972648305	3.54429309812819	-2.19514106655803	0.04433980585063	0.941702178441707	-4.47548794686275	RPP14
SNX17	-0.89610333168967	6.33963614256522	-2.01707063628096	0.061991524987065	0.941702178441707	-4.49560835835134	SNX17
AVIL	-0.896023062063103	2.46334373587495	-1.84226066521533	0.085334356577495	0.941702178441707	-4.51506150296608	AVIL
SGK3	-0.895993749732333	3.98435576733931	-1.65462442258653	0.118811658519973	0.941702178441707	-4.5353524070901	SGK3
DNM1	-0.895911202666788	2.79296829728235	-1.22244846544623	0.240438384984595	0.941702178441707	-4.57807176059998	DNM1
PPAP2B	-0.895880101236593	4.64458265453735	-1.63020266314136	0.123915948641496	0.941702178441707	-4.5379331546595	PPAP2B
AP4B1	-0.895868924835318	2.74732838513273	-1.84049426936701	0.0856058619108693	0.941702178441707	-4.51525579820474	AP4B1
MTTP	-0.895689100577994	1.80151805135239	-0.912125472191507	0.376159290346689	0.941702178441707	-4.60346647063925	MTTP
PPAP2A	-0.895445802078426	4.58365790967364	-1.43602746694548	0.171563574783963	0.941702178441707	-4.5578187628305	PPAP2A
MCOLN2	-0.89541896954487	2.23337354450331	-1.15627330411403	0.265691169044332	0.941702178441707	-4.58392673817505	MCOLN2
ANXA7	-0.89528557402606	6.31700360810256	-1.79194470467999	0.093375171699183	0.941702178441707	-4.5205742046833	ANXA7
LMAN2L	-0.895243580291968	4.16788034358162	-1.7042150937445	0.109003890809824	0.941702178441707	-4.53006526743448	LMAN2L
SLC39A13	-0.89498333791206	3.63010956091164	-1.36721699414367	0.191739035019759	0.941702178441707	-4.56455166539234	SLC39A13
PQBP1	-0.894902663817849	5.3878135297716	-1.68177933874391	0.113350378777088	0.941702178441707	-4.53246476593843	PQBP1
IMPA1	-0.894751230265391	4.6156981947184	-1.27234097053823	0.222662350237404	0.941702178441707	-4.5735177384557	IMPA1
RCN2	-0.894570080790624	4.56398301446595	-1.67364936753463	0.114962150407311	0.941702178441707	-4.53333124450907	RCN2
CHST7	-0.894396826732004	2.17385031350136	-1.98385676334623	0.0659225101479029	0.941702178441707	-4.49933391904653	CHST7
C8B	0.894369662656751	0.324672906487397	1.88865073769519	0.0784734874584544	0.941702178441707	-4.50994046902528	C8B
TFAM	-0.894205715694713	4.24678787310156	-1.60332094801648	0.129751299957964	0.941702178441707	-4.54075518219609	TFAM
NXF1	-0.893843360095133	5.74834228567904	-1.70746960932987	0.108385602343559	0.941702178441707	-4.52971620431123	NXF1
TMSB4X	-0.893769690411286	12.0791606619987	-2.08873405584058	0.0542286110380327	0.941702178441707	-4.48753554506532	TMSB4X
GGPS1	-0.893544931011204	3.41698091150704	-1.65208791798249	0.119333220193157	0.941702178441707	-4.53562117949963	GGPS1
GDF10	-0.893532166475172	0.76116449961898	-1.76942842438102	0.0971855980950315	0.941702178441707	-4.52302559891449	GDF10
DNAJA2	-0.893348395850841	6.1620366001151	-1.6150902335236	0.127168119686875	0.941702178441707	-4.53952211499195	DNAJA2
TPP1	-0.893156631190502	7.4622244902948	-1.38658091991143	0.185875264994757	0.941702178441707	-4.56267557417879	TPP1
CPNE1	-0.893153508668572	4.98170122948499	-1.37623204227457	0.188990685325595	0.941702178441707	-4.56368009621696	CPNE1
HLTF	-0.893103916306877	2.84527314194198	-1.63053052516235	0.12384619290029	0.941702178441707	-4.53789861333728	HLTF
BHLHA15	-0.893025531717437	1.88101235038312	-1.25027965941383	0.230390741578636	0.941702178441707	-4.57554573042817	BHLHA15
STK33	-0.892675610662921	2.09659915849019	-1.18607778160413	0.254077786398523	0.941702178441707	-4.58131668774626	STK33
PRMT7	-0.892078121138178	4.44710010849856	-1.47994840514252	0.159625279425887	0.941702178441707	-4.55342896811569	PRMT7
MSANTD4	-0.891668299638129	3.24224923884406	-1.9155257056048	0.0747288891894136	0.941702178441707	-4.50695863490487	MSANTD4
KIAA1549L	-0.89118518587076	0.785265875725428	-1.82188386933546	0.0885134490340389	0.941702178441707	-4.51729955306774	KIAA1549L
EHD1	-0.891133890834313	5.69241859989415	-1.57862772449176	0.135317208639882	0.941702178441707	-4.54332942418788	EHD1
FAM32A	-0.891131980007683	6.41321102263475	-1.99109269804581	0.065047298747833	0.941702178441707	-4.49852325609409	FAM32A
SNORA34	0.890949540556251	7.81857285524616	1.28643170454386	0.217834159331627	0.941702178441707	-4.57221085617339	SNORA34
AIG1	-0.890581887818785	4.92959042943106	-1.84749272434732	0.0845346540646114	0.941702178441707	-4.51448568925433	AIG1
TUFT1	-0.890449435717382	5.01625710594518	-1.47537529347865	0.160835172198309	0.941702178441707	-4.55388922565907	TUFT1
C1orf116	-0.890414583907712	3.74736764620758	-1.10617155936961	0.286114020515259	0.941702178441707	-4.58821068312519	C1orf116
SCP2	-0.89040293033156	5.02239085188891	-1.65343084323364	0.119056839165024	0.941702178441707	-4.53547890158338	SCP2
FUNDC1	-0.890383175835592	3.22439038960482	-1.54172999324273	0.144011977300934	0.941702178441707	-4.54714211750117	FUNDC1
CSF2RB	-0.890362872800912	3.79719429872631	-1.16135203995044	0.263684188283356	0.941702178441707	-4.58348517041756	CSF2RB
METTL6	-0.890303129322598	2.51955049833788	-2.40050965636746	0.0298257630982449	0.941702178441707	-4.4521760133616	METTL6
PRDX3	-0.890093884066089	7.07964108191257	-1.87728330867666	0.0801073861716343	0.941702178441707	-4.51119848912273	PRDX3
ATF7IP2	-0.890055511350292	2.42058264130061	-1.64234507530871	0.121354981840592	0.941702178441707	-4.53665198746252	ATF7IP2
BLK	-0.889995079715829	0.852904961947808	-1.66774705534148	0.116144700651131	0.941702178441707	-4.5339592722389	BLK
RUNX2	-0.889857595793575	2.39139509275549	-1.32085902735956	0.206386726253273	0.941702178441707	-4.56898083387408	RUNX2
NQO1	-0.889759610433163	6.07053556119039	-0.808010334584652	0.431739000770783	0.942557906716387	-4.61068741710069	NQO1
MTRNR2L2	0.889716475465824	1.44223320144651	2.055933211839	0.0576639805716532	0.941702178441707	-4.49123575733729	MTRNR2L2
DCSTAMP	0.889635574263077	0.686351694968812	1.74548603745917	0.101386988175559	0.941702178441707	-4.52562090072368	DCSTAMP
ATP2B4	-0.889633987828103	6.10409683640229	-1.0493007984414	0.310686971049191	0.941702178441707	-4.59290886948048	ATP2B4
NOX4	-0.889470048751886	1.48823857817118	-1.28926026616617	0.216875019883093	0.941702178441707	-4.57194744138155	NOX4
NAA20	-0.88932822738487	5.778147321769	-1.65538452561356	0.118655748404851	0.941702178441707	-4.53527183284129	NAA20
OIT3	0.889167443638583	0.578915097736695	1.67460506069063	0.114771658618989	0.941702178441707	-4.53322947329858	OIT3
OTUD5	-0.889014236073795	5.80196661959345	-1.44979850471278	0.167743401741263	0.941702178441707	-4.55644982161056	OTUD5
HSD17B12	-0.888909249714268	5.70574029088266	-1.51867173349685	0.149681834102658	0.941702178441707	-4.54950318572554	HSD17B12
EGR1	-0.888772186585329	7.48287296537773	-0.98613733377233	0.339738602832321	0.941702178441707	-4.59791091542718	EGR1
SEPP1	-0.888657110597895	7.43482749555118	-0.806888318412653	0.432365405835809	0.942557906716387	-4.61076128649503	SEPP1
TMEM64	-0.88844616831553	3.51845834694124	-1.54572972777059	0.143047163008748	0.941702178441707	-4.54673084289762	TMEM64
ITGA1	-0.888261814369997	6.03496751983643	-1.19378434979746	0.251139147884417	0.941702178441707	-4.58063454361748	ITGA1
LTBP2	-0.888229745297534	3.17418342702015	-0.820127560402495	0.425011143498496	0.942557906716387	-4.60988418716941	LTBP2
SYT8	-0.887960555655237	1.70223269029636	-0.703815870205786	0.492351733397895	0.942578933197244	-4.61717142469092	SYT8
ARL3	-0.887854408668751	4.82355302552863	-1.93250352677827	0.0724469362674466	0.941702178441707	-4.50506969071493	ARL3
TMEM87A	-0.88783004235523	4.9541453273563	-1.58059729853789	0.134865914236134	0.941702178441707	-4.5431247504896	TMEM87A
VBP1	-0.887821270117601	6.50783030935272	-1.73106361775304	0.103994055565135	0.941702178441707	-4.52717834929462	VBP1
GEMIN6	-0.887804863023799	3.41243890508145	-1.44685720709513	0.168553372384766	0.941702178441707	-4.55674278792339	GEMIN6
VGLL4	-0.887711730263613	5.22116893541707	-1.22882021517791	0.238108473337483	0.941702178441707	-4.57749668263171	VGLL4
PXDN	-0.887516307146804	4.33197353185553	-0.842275159719592	0.412889773006535	0.941702178441707	-4.60839035556666	PXDN
GBP2	-0.887487710630587	6.32629337794381	-1.26595231907279	0.224879073910242	0.941702178441707	-4.57410731245942	GBP2
LOC100132832	-0.887277617133335	5.8773737901143	-1.17305739255624	0.259102495896949	0.941702178441707	-4.58246244324501	LOC100132832
POU5F1B	-0.886947959434423	1.1288856131707	-1.94603427622749	0.07067350335411	0.941702178441707	-4.50356154077311	POU5F1B
IFNAR1	-0.886642207423832	4.04237317897109	-1.3918185086976	0.184314563204824	0.941702178441707	-4.56216557174534	IFNAR1
LSG1	-0.886427340249504	2.7556873790982	-1.73175555782414	0.103867648841848	0.941702178441707	-4.52710373232419	LSG1
NDFIP1	-0.886244542197893	5.47659190202788	-1.74225206790546	0.101966538315516	0.941702178441707	-4.52597052482994	NDFIP1
B4GALT4	-0.886174982136362	4.86563518471565	-1.72488468462798	0.105128833483574	0.941702178441707	-4.5278441961532	B4GALT4
SLC37A3	-0.886144851905426	4.94718566298606	-1.31264829858431	0.209072268972824	0.941702178441707	-4.5697558652746	SLC37A3
GTF2B	-0.886120940002581	1.60521407423913	-3.03347505900864	0.0083973124738353	0.941702178441707	-4.38221930615394	GTF2B
GREM2	-0.886069320374715	2.19862034408235	-1.22637898474399	0.238999056089239	0.941702178441707	-4.57771724347661	GREM2
EYA4	-0.886038704302054	0.553067611606686	-2.28167487863929	0.0375622447155617	0.941702178441707	-4.46566365896725	EYA4
LAMTOR3	-0.885984077876748	5.24494457038863	-1.71133282353473	0.107655645522817	0.941702178441707	-4.52930153493776	LAMTOR3
VPS4B	-0.885809233601861	4.10600734386788	-1.31607476990675	0.207948172614159	0.941702178441707	-4.5694327848444	VPS4B
B9D2	-0.885804138668115	3.01633510524626	-2.47284504469943	0.0258820984657592	0.941702178441707	-4.44398808138763	B9D2
MASP1	0.885650011980705	2.17989526514291	0.939263195070902	0.362506156574893	0.941702178441707	-4.60146886466858	MASP1
ANKRD13A	-0.885636125286435	5.39050402488788	-1.71924577356953	0.106173870768453	0.941702178441707	-4.5284511010998	ANKRD13A
[truncated: 16,893 more rows]
