# Supplementary material for: Systems Biomedicine of Primary and Metastatic Colorectal Cancer Reveals Potential Therapeutic Targets
Source: Front Oncol. 2021 Jun 24;11:597536. doi: 10.3389/fonc.2021.597536 (PMC8263939; doi:10.3389/fonc.2021.597536)
Supplement: Supplementary File 3 — Contains all DEGs between all pairwise groups of samples. [file DataSheet_3.zip › Supplementary file 3/Validation Results/GSE89393_liver metastasis/GSE89393PvsN.txt]

logFC	AveExpr	t	P.Value	adj.P.Val	B	Genes
ZG16	-7.38777644351454	5.03550995293659	-4.57672699193121	0.000365262084145834	0.0523744444316125	0.353029628934955	ZG16
CLCA1	-6.4038373003453	4.82410329373309	-4.39649203522449	0.00052302057274367	0.0617601764235329	0.0202767237916648	CLCA1
GUCA2B	-6.27700201534135	2.91302047192618	-5.15313577534222	0.000118658716327679	0.0334582159531718	1.39090902977853	GUCA2B
CA1	-6.26170890908327	2.95756643296884	-4.51935647608658	0.0004093382548067	0.0560378138391898	0.247486176609903	CA1
PIGR	-6.24055885098724	6.76059294453848	-2.97926872201863	0.00937664901486964	0.206057153094928	-2.65128278006445	PIGR
CLCA4	-6.18136338762518	2.90209952299992	-4.5038212333155	0.000422187246141309	0.0565888633067452	0.218844445353119	CLCA4
AQP8	-5.9625132098357	3.97666852042586	-4.67834826814863	0.000298764163027671	0.047458718952446	0.539063844672747	AQP8
ADH1C	-5.61943012945819	3.89636131015734	-5.1942668336475	0.000109677011281615	0.0320144115351498	1.46324660159541	ADH1C
MMP7	5.41726926073605	4.51916961374837	7.43057828565311	2.13885482561617e-06	0.00349420616931394	4.99176615551059	MMP7
CHGA	-5.24089266520089	2.96916839544191	-5.4308545925243	7.00347950951294e-05	0.0250365870795186	1.87448185709056	CHGA
SLC4A4	-5.18228946014291	2.86122059476444	-6.09518706969924	2.06840285709193e-05	0.011841292962479	2.98255313779835	SLC4A4
BMP3	-5.03099570416108	2.24935174696324	-11.8145263707014	5.47324213357074e-09	0.000103400490387418	9.77579406801262	BMP3
FCGBP	-4.97022438909976	4.48276782083736	-3.8237327189855	0.00166639554819256	0.0957809776931118	-1.05550444047046	FCGBP
TMIGD1	-4.95336654152044	1.92643423469192	-5.06861300333058	0.000139583778389807	0.0351602232178698	1.24149677423808	TMIGD1
GUCA2A	-4.82841773403444	5.81093257696512	-2.94522772287734	0.0100480921345584	0.208145347155786	-2.71457942984731	GUCA2A
COMP	4.82503686892048	2.84821952518651	4.05991234333824	0.00103049288552619	0.0820811146112213	-0.60921809517009	COMP
MS4A12	-4.78034246611504	2.84053018898551	-3.82152278972014	0.00167393001970418	0.0957809776931118	-1.0596920939012	MS4A12
CA2	-4.75333170455558	4.47372681516582	-3.73673286512568	0.00199055908731178	0.102785070464708	-1.22047329968237	CA2
CST1	4.75301254388719	2.32031997358409	3.82153314174506	0.00167389464563913	0.0957809776931118	-1.0596724771882	CST1
OTOP2	-4.64299112117194	1.68415316900837	-5.08152585571808	0.00013615516263169	0.0351602232178698	1.26438860933053	OTOP2
CEACAM7	-4.63686377818636	5.55082796943682	-2.74181028450227	0.0151557103847653	0.246999458897851	-3.08914713192836	CEACAM7
CDH3	4.59563979887097	3.90613327996162	8.21886462985056	6.25778619810021e-07	0.00236444193709019	6.04366855498059	CDH3
LY6G6D	4.59218253593912	4.30866035404808	4.13807521588977	0.000879634161444794	0.076935410083403	-0.462232400779371	LY6G6D
CA4	-4.58350159537031	3.76105643225122	-4.21904141849525	0.000746967805750875	0.0740797956448071	-0.310446316805667	CA4
KRT80	4.57024525519621	3.46728829406451	7.05711476175872	3.93753330493078e-06	0.00391515153667118	4.45923058987248	KRT80
B4GALNT2	-4.5604084068076	1.76500818837832	-4.27949073093173	0.000661365978392629	0.0701328935687084	-0.197468478264282	B4GALNT2
CD177	-4.517910785888	4.09622665823945	-3.87051781579072	0.0015146922354194	0.0944872144834422	-0.966891691886048	CD177
COL10A1	4.49293840895449	2.38451523102365	3.32774077153422	0.00460142129071384	0.148209270438317	-1.99642138573029	COL10A1
SPP1	4.47968588098416	6.63632224770823	5.34980926651595	8.16000855371735e-05	0.0270454178240049	1.73455438452464	SPP1
CLDN1	4.47100283865396	4.7889532351033	5.45314054396881	6.71625359110227e-05	0.0250365870795186	1.91278368594072	CLDN1
SIM2	4.43909219646248	3.52934124253179	8.22325987379042	6.21640087155559e-07	0.00236444193709019	6.04926746950419	SIM2
MUC2	-4.4179277582353	5.91645200634641	-2.87424921008901	0.0116030555677605	0.221195686968851	-2.84603552413287	MUC2
C6orf223	4.40584389644768	3.38099655985495	6.15148648059008	1.87046730351902e-05	0.0113989897735746	3.07317988769922	C6orf223
MYH11	-4.37766316495406	7.57995723256106	-3.38241328994996	0.00411365394622672	0.142300054658181	-1.89289825201101	MYH11
ETV4	4.35700836838853	4.20905522572796	7.99501301252086	8.80129411874667e-07	0.0023753435498766	5.75467413222284	ETV4
GLP2R	-4.25381727389128	2.1421751076488	-7.38326411094677	2.30843218566981e-06	0.00349420616931394	4.92553870745346	GLP2R
GBA3	-4.17448785723429	1.6766996978764	-4.6700617684083	0.000303687819435094	0.047458718952446	0.523939301346353	GBA3
HEPACAM2	-4.12880244613399	2.4013463596516	-3.81812839122202	0.00168556991334874	0.0957809776931118	-1.06612455130415	HEPACAM2
ITLN1	-4.08592929806086	3.15691867025005	-3.70171231034408	0.00213837956924445	0.104658722337218	-1.28693074176922	ITLN1
SYNM	-4.06670722001045	3.75787613240737	-3.07778441179389	0.00767212969380516	0.187411949935031	-2.46729572631832	SYNM
S100A2	4.00837590795111	2.71980708341591	7.16506141070225	3.29449984833106e-06	0.00356082536183641	4.61546789728044	S100A2
INHBA	3.93521203474744	3.70330146706979	3.553415960612	0.00289723050844738	0.120542674330251	-1.56848802281966	INHBA
SCNN1B	-3.93252496446989	2.3794884197388	-4.25067678612144	0.00070084481227025	0.0719417108860159	-0.251282253050806	SCNN1B
CTHRC1	3.91580471098094	3.17275387473568	3.86967695767735	0.00151729151529865	0.0944872144834422	-0.968483565791006	CTHRC1
VCL	-3.91494105609835	3.16719456694529	-3.85367284705388	0.00156763348671282	0.0957809776931118	-0.998787182627944	VCL
SLC26A3	-3.90574252369521	4.87423271282118	-2.82843928992251	0.0127289276094796	0.231475674227647	-2.93046743672826	SLC26A3
ANPEP	-3.89855178300313	5.81247441259089	-3.29066399599482	0.00496457131366842	0.153656427416776	-2.06654382382395	ANPEP
BEST2	-3.89348417738119	1.82094907541948	-4.74052715023661	0.000264341242142235	0.044283639930506	0.652288695980277	BEST2
SST	-3.89300744800975	1.86454047312776	-5.49584760158053	6.19947534415134e-05	0.0250365870795186	1.98596882046893	SST
CA7	-3.86311618151803	1.43785497414745	-4.55015531896808	0.000385037106731812	0.0538823779287214	0.304191384057145	CA7
NOTUM	3.85024134028264	2.62495115145696	4.30875375196941	0.00062359233853092	0.0684936422065473	-0.142890371456819	NOTUM
DES	-3.78083068726348	5.55408898755295	-2.40098946109002	0.0297978206646376	0.325964347421155	-3.69758252838145	DES
BEST4	-3.75598923645467	2.47278164806499	-3.50291302931325	0.00321322214737137	0.126204143052266	-1.66436127319819	BEST4
MMP11	3.75554968033258	4.15784988504192	4.00171707849646	0.00115969733576243	0.0862701278670239	-0.718912833999452	MMP11
ACTG2	-3.73594015508724	5.63066082285294	-2.69133125604659	0.0167707500595983	0.260936233189284	-3.18095680854042	ACTG2
MMP1	3.71966218697735	1.89681136487414	6.40835313225057	1.18862489410499e-05	0.00871729447803147	3.48004593647003	MMP1
TACR2	-3.67092367502783	1.71691056495002	-3.78312258098625	0.00181048811781297	0.0993009092012986	-1.1324827651096	TACR2
B3GNT6	-3.66141818313194	2.13126272644514	-3.97057005170985	0.0012354906460543	0.088078827491539	-0.777704630313419	B3GNT6
GREM2	-3.64915964459405	2.19862034408235	-5.05068011858646	0.000144493903560692	0.035918142448271	1.20966662074599	GREM2
ATP1A2	-3.64628875842664	2.51739633862872	-4.115488642772	0.000920761317984495	0.0790682855425595	-0.504663010210889	ATP1A2
SCARA5	-3.63971752263215	2.5276981971153	-7.27837259400161	2.73672902658935e-06	0.00356082536183641	4.7774412657731	SCARA5
CHI3L1	3.61729427578699	3.71616349398067	3.66365851422998	0.00231157660741286	0.106577586662855	-1.35916666803478	CHI3L1
SFRP4	3.58892546650162	3.70572795227105	2.6565209605561	0.0179800816737168	0.266768786996738	-3.24396385375952	SFRP4
PLAC8	-3.57513962557211	4.71714590407585	-2.38312965411202	0.0308548016644789	0.33045248002793	-3.72862234807601	PLAC8
C11orf86	-3.57205125356159	2.25975418142465	-4.07158862485758	0.00100638472617958	0.0814024909963595	-0.587234483888584	C11orf86
STMN2	-3.56839571564311	2.98069802941023	-4.09735154900127	0.000955199980617543	0.0805608840795831	-0.538761077019195	STMN2
SERPINB5	3.53976594278833	3.81465904592498	6.42743145263072	1.14968162965219e-05	0.00871729447803147	3.5098309496546	SERPINB5
LYPD8	-3.53283242451076	4.65909926057738	-2.56060335216167	0.0217625973634821	0.289159313143273	-3.41617571135188	LYPD8
PGM5	-3.53242905950468	3.46583861429588	-4.12783721599821	0.000898039345483657	0.0774692206158778	-0.481460722697172	PGM5
KRT17	3.52943631619394	3.88036418526922	2.99734410965639	0.00903822130179513	0.203759041567439	-2.61761180075601	KRT17
PRSS22	3.51520921814399	2.87965286761139	5.10772811571649	0.000129462794554064	0.0349401587816481	1.31076746898094	PRSS22
CEL	3.48757639192121	3.29275766673247	4.17926672989213	0.000809381313950763	0.076454158915789	-0.384947881335514	CEL
PROM2	-3.45935747692887	2.90091258891282	-4.23082864758357	0.000729431061552168	0.0733674050191904	-0.288392278272771	PROM2
FAM107A	-3.45486462621242	2.75971445351116	-6.17898485621387	1.78107399379093e-05	0.0112160166302327	3.11725560306593	FAM107A
SLC26A2	-3.45062090483988	4.80076226025679	-3.04282907491533	0.00823880620060715	0.195384298646369	-2.53270601508472	SLC26A2
EPHA7	-3.42417872346496	1.86001260470589	-4.68699259100685	0.000293715274194745	0.047426230428095	0.554832746230108	EPHA7
SLC6A20	3.41597344644333	3.92855358494255	3.19468754273168	0.00604233914193836	0.169113883065925	-2.24766858628531	SLC6A20
KLF4	-3.4057830322421	6.08944174271466	-5.46378126741724	6.58345085931062e-05	0.0250365870795186	1.9310445018653	KLF4
SLC17A4	-3.40172513237867	2.01383223135915	-3.55065316695641	0.00291368203393246	0.120542674330251	-1.57373354910902	SLC17A4
TNXB	-3.39666474294791	2.76986464158856	-4.86677133876973	0.000206444437373285	0.0396402624203804	0.880690808147305	TNXB
NKX2-3	-3.37021542660906	2.31692238210516	-5.83703659504277	3.29888789312603e-05	0.0164006815991939	2.56037280983433	NKX2-3
NR3C2	-3.36166374998822	3.25926809887276	-6.40451184243656	1.19663122940925e-05	0.00871729447803147	3.47404165724306	NR3C2
TRIM29	3.35047219827566	2.68652314539364	3.32540926134343	0.00462345728116789	0.148548222713986	-2.00083304561006	TRIM29
WNT2	3.34158353035342	1.73733792184932	5.61159811080292	4.99620494235873e-05	0.0224734056597717	2.18290076342862	WNT2
KIAA1199	3.32968653976571	2.99535958191381	3.86703568276886	0.00152548568303645	0.0944872144834422	-0.973484091966733	KIAA1199
PADI2	-3.30313348321273	5.08973895110058	-2.89937451594036	0.0110274492012424	0.217237299593192	-2.79958689178365	PADI2
MLXIPL	3.29826847356309	3.40426207451064	5.27604432016483	9.38484581180827e-05	0.0286225971499478	1.60633573335097	MLXIPL
KRT23	3.29224826135667	3.3172038223998	2.77223682253725	0.0142561389397739	0.240900694857074	-3.033569309728	KRT23
CCL28	-3.29204278407132	4.45346469392051	-2.16452987911396	0.0469983392524766	0.390958379874555	-4.10008539440877	CCL28
BCAS1	-3.27303352501531	5.02738128808514	-2.63988758988067	0.0185872189613103	0.273055785860867	-3.27397831138286	BCAS1
NXPE4	-3.27127064889584	2.26228244201828	-3.32769719962923	0.00460183214486356	0.148209270438317	-1.99650383454153	NXPE4
NXPE1	-3.26716690547	2.6172897937546	-2.91548189402778	0.0106732205282056	0.21391716093664	-2.76975976408401	NXPE1
CHP2	-3.26365440247341	4.30677065832088	-2.41467503328357	0.0290111707053678	0.324897468046199	-3.67373294499529	CHP2
TDGF1	3.25391490138118	3.62063572413437	2.89617945308501	0.0110990678386162	0.217259138613064	-2.80549884639641	TDGF1
CXCL5	3.24933996111533	1.88946962139533	4.70801310236516	0.000281800527522004	0.0462937005734408	0.593140685636246	CXCL5
MYOCD	-3.24797556996089	2.60271109056135	-4.1805322441739	0.000807315842723075	0.076454158915789	-0.382575536712102	MYOCD
SYNPO2	-3.23070916769817	3.12219170272253	-2.78983154706552	0.0137598249872578	0.238095136028503	-3.00135230062737	SYNPO2
SOX10	-3.22159952707298	1.52215443375067	-4.85224550519288	0.000212381198729149	0.0396402624203804	0.854514463372167	SOX10
NCAM1	-3.22102518430752	2.35480683379589	-4.32595271835039	0.000602426936406793	0.0675665940254905	-0.110848707986101	NCAM1
LMOD1	-3.20730876352497	4.69280430919799	-2.7425554606304	0.0151330355829526	0.24689439400653	-3.08778806902137	LMOD1
PRUNE2	-3.20207411323324	2.82809664231806	-4.46268112176203	0.000458248456536865	0.0577148656059631	0.142872108444742	PRUNE2
UGT1A10	-3.18966370352332	3.06217617221671	-2.86168038078848	0.0119019064283252	0.223689141774998	-2.869234645668	UGT1A10
LDHD	-3.18857182207283	2.52419668640035	-3.95395905290727	0.00127794773903814	0.0888282828730177	-0.809080348987375	LDHD
MT1M	-3.18379740556938	4.08523894455088	-2.77858590920553	0.0140750704312799	0.239910855831271	-3.0219502209777	MT1M
SCD	3.18331227662884	7.26023250229912	5.40160702114659	7.39988214707787e-05	0.0250365870795186	1.82410011061067	SCD
MAMDC2	-3.18244506676917	1.70242775504749	-6.37970603215033	1.24970934982356e-05	0.00874426260624695	3.43520928765924	MAMDC2
GCG	-3.18038065085401	1.55364876306392	-3.20895807802327	0.00586849657645611	0.165969516949714	-2.22077830975525	GCG
SECTM1	-3.1789792008935	3.91023061502831	-3.92584926477864	0.00135319451249354	0.0900850618323151	-0.862207667781794	SECTM1
RASD2	-3.17862497304856	2.76459894014983	-6.10554223868919	2.03042007972842e-05	0.011841292962479	2.9992611707376	RASD2
MFSD4	-3.16796353147948	1.90072431797453	-3.97885250417223	0.00121485844116353	0.0872836793314869	-0.762065795533038	MFSD4
CLEC3B	-3.1477650834602	3.28750477962177	-7.19396261090476	3.1417531214271e-06	0.00356082536183641	4.65697778044623	CLEC3B
TACSTD2	3.12933188912866	2.41008973786977	2.91476693813472	0.0106887048671431	0.21391716093664	-2.77108450143342	TACSTD2
WNT11	3.11694622842539	3.67053535138612	4.42540881959099	0.000493641700979771	0.0594005032796804	0.0738907111290059	WNT11
PGM5P2	-3.11434546785358	2.68499815471006	-3.40510933459071	0.00392664513279495	0.138313344584327	-1.84988681937134	PGM5P2
FLNC	-3.11269509056347	5.39407662471157	-2.5958473802062	0.0202915388150931	0.282704831338303	-3.3531471628793	FLNC
SLC51B	-3.09858245764972	3.54403196409818	-2.49041867850669	0.0250017550192234	0.304338373597402	-3.54076476465704	SLC51B
AKR1B10	-3.09560299460551	2.33798996160541	-3.34196976044315	0.0044691866856721	0.146766474596254	-1.96949165125547	AKR1B10
MSX2	3.0947340320851	3.13308935926434	5.15350175563271	0.00011857552925982	0.0334582159531718	1.3915537604283	MSX2
TP53INP2	-3.09343818762948	5.07248799920827	-3.98199871181826	0.00120711293117394	0.0872836793314869	-0.756126139946676	TP53INP2
SAA1	3.0818843777121	3.47075384744352	2.44891131765424	0.0271285984887013	0.315073649761112	-3.61383105540879	SAA1
TOX	-3.07583789467603	2.64812491058373	-5.71347842780016	4.1381010567482e-05	0.0198683533162468	2.35449145983353	TOX
VSIG2	-3.07412610580798	3.70235704222354	-2.28965164214923	0.0369888802610802	0.359277082720991	-3.88945690728133	VSIG2
DHRS9	-3.07299028553847	2.53709511172958	-2.98992364044881	0.00917567931224611	0.205338201775908	-2.63143969751154	DHRS9
HSD17B2	-3.07242127900963	3.6540052108392	-2.72346993529315	0.015724273819056	0.251535123615246	-3.12256258573667	HSD17B2
CHAD	-3.06682768365509	1.45727847757359	-4.49466541652161	0.000429952821580154	0.0568018790579879	0.201952110407555	CHAD
ZBTB7C	-3.06038628262589	3.46120903921422	-3.08626485220941	0.00754054590534137	0.186216984632299	-2.45140703452422	ZBTB7C
MT1E	-3.0601472540827	6.76884367960505	-2.78029352917737	0.0140267534634555	0.239910855831271	-3.01882395277685	MT1E
TRIB3	3.05587851096668	4.51413683890082	3.09779568487615	0.00736519613811719	0.185030964682593	-2.42979141894738	TRIB3
B3GALT5	-3.04075429005136	2.00356112157463	-3.20251298581263	0.00594638770342458	0.167171363829014	-2.23292485924499	B3GALT5
GRIN2D	3.03107291398934	3.27290897474712	4.633582565638	0.000326374654438209	0.0501290241597288	0.457260782895797	GRIN2D
LGALS9C	-3.01833897891497	1.5669143226916	-4.03440650646715	0.00108521746765008	0.0840242967165789	-0.657269671843071	LGALS9C
SULT2B1	3.0174280050834	3.66291732745109	3.69061560751872	0.00218748942850367	0.105035397235186	-1.30799309351332	SULT2B1
CWH43	-3.00840391135168	1.55244051339865	-3.68748237516332	0.00220156054468626	0.105046112591283	-1.31394053091955	CWH43
LMO3	-2.99724359823022	2.45466225858777	-3.09453012184255	0.00741444323899674	0.185282621258104	-2.43591438272878	LMO3
SLC2A1	2.99698189435454	8.14436184819445	4.16224812059167	0.00083768664806902	0.0768802744633285	-0.416863092009047	SLC2A1
HTR1D	2.99309433364272	2.63575754615352	3.44345684878809	0.00362976371407054	0.133280763050928	-1.7771746636734	HTR1D
UBE2C	2.99081109081669	5.69599733270471	4.14495449745644	0.000867483212589737	0.0768802744633285	-0.449316494524106	UBE2C
ASB2	-2.98379634125395	2.3732104842816	-3.63019924800254	0.00247549712456674	0.110543404149996	-1.42269362759858	ASB2
UBD	2.98013567095123	4.81999892718841	2.48115577015818	0.0254621587579815	0.306043752430256	-3.55711141381284	UBD
LGALS9B	-2.97099136888021	1.62250577764187	-3.73907756924001	0.00198103829106935	0.102785070464708	-1.21602469994926	LGALS9B
PROM1	-2.96998068627787	4.1980257833821	-2.4856532996715	0.025237613643803	0.305438178705142	-3.54917732800181	PROM1
PDX1	2.96824025446541	2.62790398393784	6.40304073265075	1.19971234611909e-05	0.00871729447803147	3.47174153590715	PDX1
TPX2	2.96513917653152	5.10931091254043	4.00261562862314	0.00115758224741028	0.0862701278670239	-0.717217578653504	TPX2
HLF	-2.96114248456837	2.02271523944266	-4.21263188111645	0.000756683639788226	0.0740797956448071	-0.322443401161554	HLF
ANO5	-2.95841281012553	2.21207585913901	-5.42480513357644	7.08362416508649e-05	0.0250365870795186	1.86407180174342	ANO5
GNAO1	-2.94457630442505	2.85897713071713	-3.42793282001295	0.00374714650808822	0.135097503493898	-1.80661582634924	GNAO1
ADTRP	-2.93225386270523	3.17808382767821	-2.51453485503279	0.0238400250163751	0.299527044928177	-3.49809839047049	ADTRP
CNN1	-2.9307801558074	5.65467864910305	-2.21632227359377	0.0425827851585477	0.378190301319208	-4.0135817664634	CNN1
TNS4	2.91412291153828	4.00689857026554	3.57230002061864	0.00278725067443309	0.118883822812899	-1.53263273764991	TNS4
ORC6	2.91035278046803	3.23920686624684	4.76130314584497	0.000253771341046115	0.0431914250003892	0.690015220341022	ORC6
VSTM2A	-2.90154495340354	1.03157060770151	-7.57982709212235	1.68456310492183e-06	0.00349420616931394	5.19834476830344	VSTM2A
MOB2	-2.90151222580044	1.54532274709771	-3.56422664872418	0.00283374737603134	0.119735373265079	-1.54796196962493	MOB2
FOSB	-2.89697883557225	4.95518374073675	-2.00357106873847	0.0635627694078901	0.439863677528887	-4.36216537073062	FOSB
FAM176A	2.89486268136947	2.00778654128287	4.85325936859379	0.000211961174594915	0.0396402624203804	0.856342392326154	FAM176A
NFE2L3	2.88803267847351	4.19872654044836	4.95267866744862	0.000174663813207885	0.0383948342032823	1.03493124790792	NFE2L3
TMEM220	-2.8855267455298	2.41187743143824	-4.99527229077379	0.000160823064534637	0.0383948342032823	1.11103724396609	TMEM220
CYP2W1	2.88408741416755	3.19828851008384	2.80463872563076	0.013355188887275	0.236403634365119	-2.97419653285395	CYP2W1
TPH1	-2.87455109003131	1.2540435040568	-4.9129973595679	0.000188664696671669	0.038480048885564	0.963808305008916	TPH1
GCNT2	-2.86804341279533	1.95577019866395	-7.18689740472541	3.1783941198082e-06	0.00356082536183641	4.64684271942513	GCNT2
IL8	2.86563669115435	6.79671493465707	3.21744931218387	0.00576741925616432	0.16533851985957	-2.20477082791575	IL8
PITPNM3	-2.86337170941259	2.19998845373765	-5.63408604129998	4.792076562037e-05	0.0220809537585373	2.22091700475432	PITPNM3
MASP1	-2.85979490235395	2.17989526514291	-3.03291374797719	0.00840691889417992	0.197306665666185	-2.55123543656068	MASP1
MSLN	2.85223295109309	4.19625392657081	2.27686809272006	0.0379117637341346	0.361034479866439	-3.911229708554	MSLN
C2CD4A	2.85187076196275	2.67498309985745	4.23691926397863	0.000720534733730363	0.0731846354281398	-0.277001161618687	C2CD4A
PARM1	-2.84587750542016	5.80417068233056	-2.52504631050749	0.0233499536939911	0.296655901268917	-3.47945374072676	PARM1
DMD	-2.83194197470888	2.20934754769746	-3.8171175982898	0.00168905185498836	0.0957809776931118	-1.06804010007858	DMD
LINC00460	2.8260165068926	1.5507111955881	9.02192067804756	1.93361363981182e-07	0.00121766096277749	7.02003875040895	LINC00460
PRIMA1	-2.81035993024035	1.23597662987799	-5.24271833806978	9.99923637544032e-05	0.0299850116833045	1.54814274886499	PRIMA1
MUC4	-2.80698946297844	3.3867667045822	-2.33260077685628	0.0340403107020539	0.345747069775916	-3.8159081356093	MUC4
FAM5C	-2.80246852368847	1.0415311197191	-5.07337711292562	0.000138308545879907	0.0351602232178698	1.24994529369599	FAM5C
C1orf115	-2.79604963614189	4.84461727105423	-4.11090202776832	0.000929349194480602	0.0794446379281789	-0.51328376104289	C1orf115
SLC51A	-2.78780376465285	1.65769734181217	-3.08338464288508	0.00758498418063596	0.186582709818456	-2.45680414010705	SLC51A
STC2	2.78761304887117	3.31670398377972	3.68617505698812	0.00220745853793878	0.105046112591283	-1.31642209659473	STC2
C20orf151	2.78643981298665	3.68132597575259	4.88769976489673	0.000198190056943935	0.0394127005872087	0.918356441694366	C20orf151
MYBL2	2.78475870345462	5.23859181353032	4.05791657643121	0.00103467194544848	0.0820811146112213	-0.612976524155981	MYBL2
C3orf70	-2.76817698189312	3.43351659051297	-5.00055083240325	0.000159188448596922	0.0383948342032823	1.12045164880114	C3orf70
HRASLS2	-2.76693710378115	1.93434024089109	-3.49508608783409	0.00326519559415122	0.127612065212736	-1.67921646498467	HRASLS2
NKD2	2.76025764969102	3.31522894648856	3.19713236967279	0.00601219834714973	0.168770358357136	-2.2430628546854	NKD2
JPH2	-2.75814883372047	2.63417949643078	-2.83531569785444	0.012553376928848	0.22986146401091	-2.91781543548875	JPH2
TMEM236	-2.7553337112215	1.76432209154486	-3.78400043384274	0.00180724394680092	0.0993009092012986	-1.13081822560265	TMEM236
AGPAT9	-2.75266640778462	3.67312178257517	-4.71539894246333	0.000277733078845401	0.0460257309258537	0.60658799541489	AGPAT9
ENTPD8	-2.75138606265536	2.50204587070612	-3.24808409987261	0.00541689679848569	0.161201410301473	-2.14697606512187	ENTPD8
SLC30A10	-2.74815159834973	1.44919677551715	-3.74937637325219	0.00193976044384852	0.102785070464708	-1.1964862661336	SLC30A10
CNTFR	-2.7468329656705	1.60353197620917	-8.03536222190275	8.27272692584229e-07	0.0023753435498766	5.80732491470158	CNTFR
FER1L6	-2.74517986057397	1.81887095133894	-3.56677599651294	0.00281898150280311	0.119408516930396	-1.54312145979319	FER1L6
MDFI	2.74047921400769	2.85999432796503	3.93801890226308	0.0013200813605781	0.0898432202409372	-0.839202313124888	MDFI
FRMD3	-2.73697632233323	2.236428962055	-4.69713981531356	0.000287900324747023	0.0468880425441445	0.573331782704257	FRMD3
ZBTB16	-2.73398464489176	2.37887298451452	-3.02983641466713	0.00845977759960072	0.197799651499575	-2.55698395734791	ZBTB16
DPT	-2.72503328590109	2.90852152441662	-2.76841951093379	0.0143660906211917	0.241677813014741	-3.04055158836775	DPT
PTN	-2.72045940664168	2.87939901974292	-4.57664904073908	0.000365318546270955	0.0523744444316125	0.352886471503942	PTN
MEP1B	-2.71990097690816	1.68415900589067	-3.2358919799704	0.00555379185128097	0.163176105216797	-2.16998519308817	MEP1B
PPARGC1A	-2.71966228181915	2.83845251746061	-3.96432928289993	0.00125127142799976	0.0882052978275057	-0.789490814673178	PPARGC1A
MT1H	-2.71306989984766	5.21395984930119	-2.0031095036397	0.0636171273999992	0.440078641831118	-4.36290123280671	MT1H
GGH	2.71190847263961	6.5298500983282	2.57616246732306	0.0211009840596019	0.286070010234856	-3.38838755290597	GGH
TNFRSF12A	2.70776301946777	6.32432543004027	5.83870605892293	3.2888475756946e-05	0.0164006815991939	2.56313779755073	TNFRSF12A
MMP28	-2.70357089418942	2.38186959936982	-4.17587703206385	0.000814940277121591	0.0765962771909507	-0.391302850613444	MMP28
PCK1	-2.70239218268028	5.73865015767105	-1.97408764425772	0.0671210772045446	0.449663613669594	-4.40897976668758	PCK1
PTGS1	-2.70006608333628	3.78364622802712	-2.54191893403484	0.0225833809021565	0.293813981674859	-3.44946662401586	PTGS1
AHNAK	-2.69872163458161	6.56781045903024	-3.22811977740816	0.00564284562963353	0.164007137900056	-2.18464766913959	AHNAK
TTR	-2.69680385590406	2.14074283424623	-3.25522218075872	0.00533830957528775	0.159574912177747	-2.13350038212998	TTR
CDKN2B	-2.69672803913702	4.49093063107498	-2.2548492603306	0.0395521033551063	0.367906615748236	-3.94860096594782	CDKN2B
INSL5	-2.69509418260664	1.47398371200392	-1.92650815926192	0.0732454874389933	0.465252385994014	-4.48369400225018	INSL5
PCSK9	2.68850829126526	2.24838053355746	3.50407315278297	0.00320558938405883	0.126166655507582	-1.66215932058152	PCSK9
REP15	-2.68811921521793	2.53125404155852	-3.54820219813324	0.00292835517976182	0.120542674330251	-1.57838698186775	REP15
SPIB	-2.68779306884551	2.24428655726005	-2.92141209746598	0.0105456288092805	0.212623286515398	-2.7587688823426	SPIB
H19	2.6874109253997	7.47231629811465	1.45623178212171	0.165983042841574	0.574839898325025	-5.15810147157175	H19
MT1G	-2.68568942798682	5.48923438541096	-1.80093032781585	0.0918917767845286	0.498283423367771	-4.67566209241597	MT1G
SLC37A2	-2.68509551060571	3.04067905286859	-1.86271627278662	0.0822456621380035	0.481032452993643	-4.58218727439532	SLC37A2
TMEM171	-2.6847492154021	2.05595951932969	-3.29314381175885	0.00493941696381685	0.153227364992492	-2.06185615525264	TMEM171
HIST1H3G	2.68161100526947	8.50887497104964	2.6684802024088	0.0175554171953144	0.264092580179531	-3.22234652446514	HIST1H3G
CDKN3	2.67671418628742	4.86398147298525	3.46967834761598	0.00343978351552997	0.131016915676194	-1.72743115451144	CDKN3
ITGBL1	2.67380139480435	2.96116072689501	2.10937258800105	0.0521645015475071	0.407228001336985	-4.19108409959954	ITGBL1
LOC401093	-2.67266775913421	3.58322101248635	-3.74380417475473	0.00196198504997582	0.102785070464708	-1.2070572949277	LOC401093
MUC12	-2.6719240763748	3.80443360288345	-2.35418164819085	0.0326435964873392	0.338913289967948	-3.77872621371235	MUC12
CA12	-2.65806454048192	5.26539670136508	-2.02114484669091	0.0615243194676251	0.434186568316165	-4.33407837411098	CA12
FBLN2	-2.65698207870639	2.41395844607013	-3.84547227508111	0.00159408039735383	0.0957809776931118	-1.01431872178209	FBLN2
SPINK4	-2.65447794057904	3.79145214533033	-1.80861167218726	0.0906402771376428	0.495909677290573	-4.66414724660258	SPINK4
ISLR	2.64964707265685	3.98260823405276	2.29405792502266	0.036675688269661	0.358421573548383	-3.88193940232183	ISLR
AHCYL2	-2.64951173568385	3.75008154366417	-3.56217077692686	0.00284571154965173	0.119735373265079	-1.55186547602481	AHCYL2
SYNPO	-2.64872484309388	4.05290370486086	-2.95721145957366	0.00980650876844519	0.206746758975866	-2.69231419243866	SYNPO
VSNL1	2.63675358575932	3.96369855779137	3.13479599723613	0.00682926775865497	0.17829823482885	-2.36034303032667	VSNL1
CES3	-2.63346548614482	3.64421905386351	-2.01185369103569	0.0625944933705836	0.437004866502981	-4.34894465161843	CES3
RFC3	2.63037609137015	3.91117848514013	4.47748633274972	0.0004449208115896	0.0571798909697328	0.170232995633397	RFC3
HIST1H3J	2.62659652100896	7.28037156498807	2.85235182797385	0.0121285549308101	0.22626542899626	-2.88643676136071	HIST1H3J
OLR1	2.62503822968194	2.45685541147182	2.9137440172	0.0107108972577477	0.21391716093664	-2.77297973639288	OLR1
MACC1	2.62104592987396	5.02704077992719	3.54618207285123	0.00294050471726996	0.120542674330251	-1.58222237151814	MACC1
LGR5	2.61637184720396	3.03844958892422	3.99389349585773	0.00117827978669593	0.0863004874030956	-0.73367519699989	LGR5
ANLN	2.61583785455474	4.37645069856959	3.88440975919225	0.00147239558217121	0.0936582401965607	-0.940596322636893	ANLN
ADH1B	-2.60964321365603	4.22338760761208	-1.87756462618861	0.0800665861088511	0.478511207300977	-4.55943806700527	ADH1B
MB	-2.60544697257877	1.82273893622562	-4.44329213211021	0.000476323320259937	0.0584331179633165	0.107005806535972	MB
SLC22A3	2.60408502488485	4.16496152472196	3.4522844672004	0.00356466190961566	0.133280763050928	-1.76043017224461	SLC22A3
ANXA9	2.60317669809496	2.03313641886528	6.2453926938322	1.5830937142465e-05	0.0103130367067396	3.22318437384277	ANXA9
CGREF1	2.60175241522218	3.78634051434114	4.47780485350689	0.000444638484006398	0.0571798909697328	0.170821388786933	CGREF1
HPGD	-2.60037316335589	5.20260642559171	-2.28169140766361	0.0375610480549584	0.360888757782866	-3.90302119345119	HPGD
FAP	2.59650966070887	2.61860985164931	2.29668390508902	0.0364902222757932	0.358250035442058	-3.87745615744342	FAP
TCF21	-2.59552960565815	2.85460603443923	-3.73927489751993	0.00198023912754245	0.102785070464708	-1.21565031510251	TCF21
APOC2	2.59389720610331	2.97107845555937	3.32106822433951	0.00466476639419297	0.148862781620091	-2.00904638013268	APOC2
FLJ22184	2.59208531686042	1.94189703380534	4.48403621627746	0.00043915195585081	0.0571798909697328	0.182330241119485	FLJ22184
MMP9	2.58971760986799	4.87315789161671	2.90151897884596	0.0109796337442735	0.216939549689805	-2.79561805121615	MMP9
SLC6A6	2.58214541431123	5.48940380797481	3.67011947130389	0.00228120479256106	0.106149066357299	-1.34690081131047	SLC6A6
SULT1A2	-2.58059216250451	2.27949949695528	-3.66336212680191	0.00231297959621907	0.106577586662855	-1.3597293578409	SULT1A2
IGFL2	2.57434346251188	1.97110627279987	3.48195972438661	0.00335425571625835	0.128797965429985	-1.70412719452551	IGFL2
GPM6A	-2.57291767913024	1.44688589578617	-2.77170980962655	0.0142712699727332	0.240940868923035	-3.03453343327259	GPM6A
ITM2C	-2.57036261502966	8.64703059220115	-3.10917537812185	0.00719609107556465	0.182972479945582	-2.40844611184839	ITM2C
PTGDR2	-2.56856359058523	1.65222668886853	-4.44553747483356	0.000474193307226166	0.0584331179633165	0.111161281377449	PTGDR2
GFRA1	-2.56401277272417	2.09523696679321	-3.78886960874369	0.00178935584017246	0.0991334619722523	-1.12158594838021	GFRA1
SELENBP1	-2.56112501380922	6.30280747714314	-3.89064260683459	0.00145380901263514	0.0933442982986056	-0.928801119625202	SELENBP1
MS4A8B	-2.56026552696259	2.18243493674592	-2.53419353570473	0.022931333166396	0.294907528897452	-3.46320570819771	MS4A8B
MATN2	-2.5595258413743	4.09413152752501	-3.74182835908434	0.0019699270978572	0.102785070464708	-1.21080578898621	MATN2
AZGP1	2.55928035622529	4.73137194475285	3.10079165896287	0.00732029860190537	0.184505706557461	-2.42417300052276	AZGP1
COL28A1	-2.55839716925259	2.29008889725547	-4.34006683434304	0.000585606977111873	0.0662472276143564	-0.0845743998160717	COL28A1
SEMA6A	-2.55610451063377	3.40716606879329	-3.66467517017623	0.00230677063838534	0.106577586662855	-1.35723655956355	SEMA6A
CXCL10	2.55476818414003	3.64474977038573	2.11707194409578	0.0514131794535584	0.403362868038465	-4.17845356758638	CXCL10
FAM189A2	-2.55430381902824	1.22239060251081	-4.98205092673666	0.000164993837635721	0.0383948342032823	1.08743986492573	FAM189A2
GNG4	2.55353061614148	3.50623126102252	2.24714267343022	0.0401417322465998	0.369884403178367	-3.96164117216573	GNG4
LEF1	2.54561005670567	2.70605365626097	3.15617132606129	0.00653741405330564	0.176274384486135	-2.32016451903496	LEF1
NR1H4	-2.54054664501212	1.40136808716504	-3.86544542719263	0.00153044080202908	0.0944872144834422	-0.976494937990371	NR1H4
TPSG1	-2.53878124770149	1.37696911844165	-3.90711906558097	0.00140581156796538	0.0915813522137999	-0.897628832954798	TPSG1
B3GALT1	-2.53659842894539	1.1126097408606	-6.78743399309696	6.18947602975748e-06	0.00556817053115134	4.06060265815965	B3GALT1
THBS2	2.52136767125578	5.15728928599785	1.69446565513107	0.110874503168013	0.523417257396129	-4.83202183855427	THBS2
CHGB	-2.52101509777665	1.19623351549191	-9.45679123995861	1.05530987331338e-07	0.000996845706331818	7.51129974727919	CHGB
MMP13	2.51960792033255	1.31454756237116	7.86171701489758	1.0815135261346e-06	0.00255399419196686	5.57897109293068	MMP13
C19orf59	2.51806852171407	2.41416229422302	5.30113405990837	8.94817599335989e-05	0.0281748234777592	1.65003812787067	C19orf59
GYLTL1B	2.51768675552889	2.14374464631008	4.91092634657942	0.000189426452803168	0.038480048885564	0.960090533334919	GYLTL1B
HSPB6	-2.51653961898566	5.03812040277624	-2.36539739179088	0.0319392245151967	0.335406242101776	-3.75934451989148	HSPB6
ADCY5	-2.51270264398661	2.12292006901584	-3.97875602967524	0.00121509674275784	0.0872836793314869	-0.762247936163064	ADCY5
MFAP2	2.50410097887243	3.71292606516029	3.08141322741528	0.00761554959961571	0.187021533918757	-2.46049780105757	MFAP2
SLC9A3	-2.50384584459127	4.51647170808081	-1.57641160821398	0.135826530586452	0.546033036556635	-4.99793170683449	SLC9A3
SAPCD2	2.50352401959487	3.98508694705378	3.37142860099696	0.00420733029916306	0.142958424481634	-1.91370831730494	SAPCD2
GRIK3	-2.49913551389015	1.36615794714333	-4.50616731236481	0.000420220639334761	0.0565888633067452	0.22317148302311	GRIK3
SLCO4A1	2.49582737437907	3.54779156007862	4.77144140732079	0.00024877231023338	0.0431174906874221	0.708405489895735	SLCO4A1
SCN7A	-2.49501528024562	1.42705997341979	-3.88143346411258	0.00148135568977443	0.0939119855410016	-0.946229325403458	SCN7A
TNS1	-2.49154429350943	7.02199674731632	-2.11761753221804	0.0513603198944199	0.403362868038465	-4.17755765076009	TNS1
SGCA	-2.49083518398638	2.37240699604859	-3.43376560228434	0.00370260423271629	0.134325007329003	-1.7955548362412	SGCA
DHRS11	-2.490655213191	5.49951158319043	-3.35714683766173	0.00433231186515251	0.145138295425957	-1.94075708061991	DHRS11
SNORA71A	2.48794379672498	9.04195754152023	2.89007507763836	0.0112371660061619	0.217735938654779	-2.81678975935023	SNORA71A
KLF9	-2.48506296884271	4.26364828958316	-2.94529360676697	0.0100467481522951	0.208145347155786	-2.71445707401866	KLF9
CLU	-2.48218377910468	5.96481816214304	-2.27875250830623	0.0377743794701656	0.361034479866439	-3.90802367424835	CLU
SLC2A4	-2.48208711809433	1.88857639852071	-3.45550259650937	0.00354122043142176	0.132739556330198	-1.75432541958843	SLC2A4
CPNE7	2.47889619966403	2.11777537834502	4.14642885626852	0.000864901356036585	0.0768802744633285	-0.446548827615528	CPNE7
KLK6	2.47838197468757	1.4020220814572	2.59320280492895	0.0203985247114727	0.28294341325194	-3.35788690213999	KLK6
SLC7A5	2.47322505759716	5.09308655988714	4.00163597234285	0.00115988844369172	0.0862701278670239	-0.719065855727038	SLC7A5
EPB41L3	-2.47015350850006	3.95845357791487	-3.1605279038908	0.00647946137666293	0.175681170898478	-2.31197068333821	EPB41L3
ABCA8	-2.46654692249849	2.15672522852865	-3.89922644051439	0.00142859992787223	0.0927460819153337	-0.912559612034891	ABCA8
SLC9A2	-2.46622935513511	2.09647413770857	-2.83375620287133	0.0125929819633333	0.22986146401091	-2.92068546458623	SLC9A2
METTL7A	-2.46437220295867	5.32354382942879	-3.143940436423	0.00670286768404431	0.177105701100651	-2.34315950144285	METTL7A
RNF43	2.4634396438593	5.24417368230444	3.40716250983798	0.00391015207716666	0.138313344584327	-1.8459949163949	RNF43
BIRC5	2.4630798162044	5.10911954715991	3.13142330367941	0.00687647947996177	0.178693879416008	-2.3666788194894	BIRC5
SULT1B1	-2.46219236600737	4.10805234843518	-1.91876217234524	0.0742889528710702	0.467666410409949	-4.4957578064865	SULT1B1
FAM129A	-2.45969519894815	4.50421310630729	-2.36753511424729	0.031806608846463	0.334571522453997	-3.7556459243936	FAM129A
MT1JP	-2.45960776081873	2.72253700933089	-2.40182425141167	0.0297492639545583	0.325964347421155	-3.69612934593868	MT1JP
IL1R2	-2.4562945768818	3.25782084110172	-3.5601210869216	0.00285769021438413	0.119972185622544	-1.55575721821007	IL1R2
HJURP	2.45520068657301	4.38775293727412	3.50998888391062	0.00316694974569116	0.125664696235339	-1.65093072842282	HJURP
PTCHD1	-2.45419057636529	1.03255383114157	-3.54391047326568	0.00295422709162112	0.120542674330251	-1.58653516328645	PTCHD1
NBLA00301	-2.45209154213018	1.8932812868546	-2.30550070876157	0.0358739329113394	0.354944709780336	-3.86238673067244	NBLA00301
CYP2C18	-2.45067755945331	1.82304555886092	-3.35438279261546	0.00435692449614633	0.145138295425957	-1.9459909885286	CYP2C18
KCNMB1	-2.45038993520474	2.30184149924853	-2.58280892893945	0.020824277259087	0.285018509788286	-3.37649925400235	KCNMB1
MYLK	-2.44911010176421	2.90501816490653	-3.5838114467128	0.0027222747232702	0.117686988723159	-1.51077503412663	MYLK
LRRC8E	2.44850066434213	2.12274245531082	3.98882283051079	0.00119048470356221	0.0868176809735402	-0.743244915343598	LRRC8E
UGT1A8	-2.44837537822613	1.53059397865467	-3.21492491976503	0.00579728727012663	0.165441617986756	-2.20953031045177	UGT1A8
UGT2B17	-2.44780369099332	1.34926834563535	-1.73538449718102	0.103206898605762	0.513506644313949	-4.77265382395927	UGT2B17
BTNL3	-2.44713800610836	2.84360688770979	-2.1770933012721	0.045889823184651	0.386905988058917	-4.07919393553028	BTNL3
FGFR2	-2.44640216355815	2.52966876342776	-2.53243493712975	0.023011253837002	0.294931951073235	-3.46633113422359	FGFR2
SPDEF	-2.44157076411205	2.88444761459065	-2.09599626776339	0.0534938833337289	0.410830686430765	-4.2129708401433	SPDEF
SNORA71C	2.44104791643931	9.06656444594494	2.85219163396915	0.012132483568347	0.22626542899626	-2.88673204150107	SNORA71C
FOXQ1	2.43566180538889	2.14313246108853	3.71042128633528	0.00210061613409994	0.104159685053586	-1.27040186279113	FOXQ1
LYVE1	-2.4349275456404	2.92417777487807	-3.16539545556656	0.00641531259084477	0.175395203279652	-2.30281389181662	LYVE1
FOXF1	-2.43024788560551	3.63876502546662	-2.680568025727	0.0171360277620347	0.262773899086603	-3.20046573119216	FOXF1
DGAT2	2.4292988350185	3.99418230793573	4.57578544974127	0.000365944667847388	0.0523744444316125	0.351300440200364	DGAT2
SALL4	2.42805145096348	1.65394359931763	4.4289302598411	0.000490181245601441	0.0593622057173232	0.0804140324909852	SALL4
ADAMDEC1	-2.42784952433366	3.76764560787763	-1.82733893281615	0.0876522185678783	0.489484396448228	-4.63594640750886	ADAMDEC1
ZC3H12C	-2.42468299006487	3.45012452475097	-4.16041410268221	0.000840796580424865	0.0768802744633285	-0.420303766601696	ZC3H12C
UCA1	2.42311675626473	2.79980196274955	2.48832493728408	0.0251051231854037	0.304811045770338	-3.54446170525437	UCA1
ACTL8	2.42297246392648	1.57712193735621	2.03850666454556	0.059569169662439	0.430191419442965	-4.30619840543324	ACTL8
ADAM12	2.41181914069729	1.39154090210818	2.89468537028015	0.0111327141188974	0.217271937122118	-2.80826288406158	ADAM12
TERC	2.41060040420519	6.43350628623503	3.41223058303897	0.00386973602603467	0.137419272563622	-1.83638749741292	TERC
CBX2	2.41039130822679	2.36999200637826	3.03876589549578	0.00830729283309513	0.196422248063621	-2.54030050036638	CBX2
PSAT1	2.41003024877856	3.84479011501264	3.48545543257712	0.0033303030185834	0.128718578832578	-1.69749349577512	PSAT1
SOSTDC1	-2.40734236110766	2.28354632356719	-3.84890660741359	0.00158295015303751	0.0957809776931118	-1.00781393143303	SOSTDC1
CLDN9	2.40693395506434	1.65434716995053	4.05408605406857	0.00104274124003245	0.0820811146112213	-0.620190880052802	CLDN9
GINS1	2.40429878979337	3.32278068330858	3.2744026357616	0.00513270611081855	0.156373533044964	-2.09727425008591	GINS1
ARHGAP44	-2.39986917196587	3.18021012108733	-3.54114844210446	0.00297099864472267	0.12096574654332	-1.5917790076783	ARHGAP44
CASQ2	-2.39762173800491	1.69691604677441	-2.66841485199	0.0175577112378515	0.264092580179531	-3.22246473428392	CASQ2
SLC25A23	-2.39705375480318	5.38661610395149	-4.91854371943165	0.000186640163487076	0.038480048885564	0.973762019711204	SLC25A23
CDK1	2.3968203588867	4.58089094229798	3.08029836290339	0.00763288852191759	0.187021533918757	-2.4625864425219	CDK1
EFNA3	2.39351326983231	3.9347446191898	3.21067938064771	0.00584786572977516	0.16596301307436	-2.21753378049809	EFNA3
SOGA2	-2.39175016117828	4.49055821131001	-2.1421628619056	0.0490334594320465	0.396549707016362	-4.13712976053271	SOGA2
PLAU	2.39048725473627	4.06955701940886	3.70717073845313	0.00211463174819801	0.104307109626519	-1.27657096913734	PLAU
CA9	2.39011571734724	2.02963445603724	3.58621925249341	0.00270887745269709	0.117376405587967	-1.50620307895256	CA9
SMIM5	-2.39001699417619	2.20613516568557	-4.6695995456506	0.000303964905422717	0.047458718952446	0.523095410269064	SMIM5
NPY6R	-2.38898320408007	0.875161576563613	-7.35806931825971	2.40443998523614e-06	0.00349420616931394	4.89012674483362	NPY6R
CHST5	-2.38693760694874	1.53685550778455	-3.71553091903038	0.00207877358729273	0.103347870029301	-1.26070483960012	CHST5
HIST1H2AJ	2.38535617515477	7.69587085395863	2.30677392876332	0.0357857472933116	0.354908531969617	-3.86020844957663	HIST1H2AJ
PLCE1	-2.38505630452831	4.59340082308293	-3.99573126114544	0.00117388777093718	0.0863004874030956	-0.730207194187311	PLCE1
GALNT12	-2.3837186543726	5.40403739564983	-3.6776311883424	0.00224639820970883	0.105569539745819	-1.33264072945531	GALNT12
SQRDL	-2.37992771438879	4.87362080404146	-2.87178060681614	0.0116611680005934	0.221631772280234	-2.85059394618732	SQRDL
PGM5-AS1	-2.37713537940916	1.1931005767174	-2.67886669538784	0.0171944654786097	0.262773899086603	-3.2035472647228	PGM5-AS1
RAET1L	2.37676098107866	1.52872337432501	5.56709327567548	5.42725985783717e-05	0.0238446030777348	2.10743018818583	RAET1L
IL4I1	2.37299777799912	3.13109216180936	3.38554919864917	0.00408729507602861	0.14220474875936	-1.88695651800136	IL4I1
KIAA0513	-2.37178105803972	3.98381259650362	-3.31834986920344	0.00469082101555757	0.148939480043552	-2.01418907525551	KIAA0513
SDPR	-2.37176517154031	3.46771792368187	-2.40127816168838	0.0297810195229973	0.325964347421155	-3.69707998897983	SDPR
SCN9A	-2.37057372149003	1.35121693964466	-6.2848904304123	1.47636606462682e-05	0.00996125274747495	3.28584371277513	SCN9A
ESM1	2.36837462701026	1.32334110994319	4.35381378222612	0.00056968586376533	0.065625032550333	-0.0590014363653859	ESM1
HIST1H2AM	2.36659746703683	7.887788610641	2.88202981190195	0.0114217393312905	0.219288109193842	-2.83166199429618	HIST1H2AM
SI	-2.36441391002248	2.07899274872038	-2.54628243586394	0.0223890866329015	0.292311419950777	-3.44169977463981	SI
LY6G6E	2.36257455135919	1.63003355195954	3.83186048563799	0.00163897866617651	0.0957809776931118	-1.04010436906711	LY6G6E
SFRP1	-2.35876708099742	2.84571059433149	-2.28089149428736	0.0376190007945461	0.361034479866439	-3.90438306549715	SFRP1
CTSE	-2.35488968828173	1.93671647332348	-2.52512366717425	0.0233463830557778	0.296655901268917	-3.47931642368233	CTSE
SMYD1	-2.35376935667019	0.965548133078072	-2.6212180415979	0.0192921953307582	0.27653122472586	-3.30759372057145	SMYD1
GSN	-2.3534820527227	7.34653200280761	-2.80234906766142	0.0134169934109699	0.236403634365119	-2.97839819729842	GSN
ATF3	-2.35309417972775	5.7124393878822	-2.71780004292553	0.0159041855809549	0.252855303239921	-3.13287956420071	ATF3
MYOM3	2.35102304750608	3.56938741816782	2.98083729628602	0.00934679411773535	0.206057153094928	-2.64836246984434	MYOM3
VWA2	2.34895191475015	2.95871085401955	2.52721900937457	0.0232498642418808	0.296616492343417	-3.47559636256913	VWA2
DTNA	-2.34739211010131	2.35605061228408	-3.07968648075574	0.00764242135217449	0.187021533918757	-2.46373271744142	DTNA
LGR6	2.34547120161724	2.99981533390477	2.34396720049441	0.0332978065599061	0.341510402567723	-3.79634323607029	LGR6
NEGR1	-2.34490739440364	2.44160368223421	-3.46758776504451	0.00345455824449926	0.131314918219477	-1.73139771140475	NEGR1
LIMS2	-2.33827677575384	4.14422618004014	-2.45689674177197	0.0267064947805912	0.312470415691389	-3.599811200721	LIMS2
FOXF2	-2.33672227066371	1.89386207877159	-4.20999517701267	0.00076071778292889	0.0740797956448071	-0.327379632197329	FOXF2
CXCL11	2.33644394176596	1.74023575044218	2.69864332300535	0.0165268997567367	0.258465389241945	-3.16768960943776	CXCL11
MAL	-2.33638523651386	1.65696924329972	-4.04709591431664	0.00105763175930155	0.0825652032922514	-0.633358421780117	MAL
CCDC69	-2.33587507483185	4.40597980909811	-2.63688301674559	0.0186989749839337	0.27405821209967	-3.2793934671897	CCDC69
CXCL6	2.33494227873043	2.55563984380095	3.62795968565849	0.00248687765387136	0.110543404149996	-1.42694600640829	CXCL6
SPTBN2	2.33401328927284	3.16114090011895	3.66018305076944	0.00232808217876849	0.106752739129355	-1.36576487115501	SPTBN2
LEFTY1	-2.33330595321445	3.53994176268159	-2.12711728469549	0.0504479285738427	0.400614655997073	-4.16193904577491	LEFTY1
MRGPRF	-2.33103656400104	2.92790148801782	-2.60732286994368	0.0198335103929805	0.279520853257543	-3.33256121011693	MRGPRF
MAB21L2	-2.32694207860635	3.66181905479684	-2.61509740137113	0.0195288636740617	0.277397964308552	-3.31859703905849	MAB21L2
ALPI	-2.32591249855347	1.96505835877037	-3.01107154299255	0.00878924402079656	0.200781617945452	-2.59201307569051	ALPI
ADAM33	-2.32108752366786	1.80477284377306	-4.00862054799453	0.00114354750967692	0.0862701278670239	-0.705889556537625	ADAM33
TIMP1	2.32084916434605	8.48248390091354	3.52751794349395	0.00305517432432433	0.122599690168327	-1.61765595667328	TIMP1
C5orf46	2.31973106350287	1.50244001338901	3.7234129545848	0.00204552772886256	0.103088827318632	-1.24574731956684	C5orf46
RRM2	2.31516892332779	5.1483148624307	3.01655346677461	0.00869171156718455	0.20024855478933	-2.58178407420539	RRM2
PRKG2	-2.31074695044093	0.985996618288493	-4.84330970116439	0.000216120422893245	0.0396402624203804	0.838398028484943	PRKG2
SOX9	2.3073622700421	6.5583271315675	2.46125098183889	0.0264789709220411	0.311483520728051	-3.592159022323	SOX9
NRXN1	-2.30185932833569	1.02483689743699	-5.32509634488913	8.55075922047328e-05	0.0275929471124818	1.69168898800739	NRXN1
RBFOX3	-2.29978622511444	1.1165938871967	-2.41970285042733	0.0287271443241725	0.323287984031733	-3.66495720806721	RBFOX3
TMEM72	-2.29751655792001	1.34549048177677	-3.35149289873467	0.00438280680191425	0.145138295425957	-1.9514628353971	TMEM72
ADH6	-2.29351886005648	1.88245416090564	-2.9725212081183	0.00950614604325999	0.206746758975866	-2.66384141941937	ADH6
MATN3	2.29279797468769	1.58698980579914	2.82710201521794	0.0127633440774243	0.231628334592411	-2.93292698757877	MATN3
GTF2IRD1	2.29161868960285	4.97107054075258	3.76117832479881	0.00189352366754555	0.102499854232867	-1.17409919937074	GTF2IRD1
APOC1	2.29132933099251	4.88558840554476	2.41201658428148	0.0291624226760305	0.324897468046199	-3.67837010281875	APOC1
BGN	2.28562898748483	2.87830513768609	2.51943994440062	0.023610126805653	0.298494403503063	-3.48940157534567	BGN
STOX2	-2.28468550729283	1.3605601623777	-5.90395650605708	2.92033432339432e-05	0.0153252655659904	2.67085377237231	STOX2
TMEM132A	2.27576069395999	3.43109953669724	2.98695740363985	0.00923119885244579	0.205413202261962	-2.63696528761695	TMEM132A
HAND2	-2.27496878236893	2.83573170784588	-1.85789811149742	0.0829640567228536	0.481355998425189	-4.58954578029659	HAND2
HPSE2	-2.27276413500063	1.01921231798214	-7.4239666188229	2.16174293151833e-06	0.00349420616931394	4.9825330089753	HPSE2
SCUBE1	-2.27253632554121	1.28719719630259	-4.44633943740843	0.000473434902789474	0.0584331179633165	0.112645355399233	SCUBE1
ST6GALNAC6	-2.27147638207935	4.2868534780352	-2.48392982954515	0.025323436308353	0.305888976174811	-3.55221834709045	ST6GALNAC6
BATF	2.27087513196076	3.06794174231942	2.39977982292989	0.0298683140390715	0.326224196591504	-3.69968786798747	BATF
MCM10	2.26879523933109	3.12225413786363	3.92271742374395	0.00136185152643075	0.090274031709929	-0.868129225374573	MCM10
FXYD3	-2.26660687177432	2.18476223869926	-2.78973748138083	0.0137624332279867	0.238095136028503	-3.00152468903052	FXYD3
KIF26B	2.26452832915119	2.16834609821114	2.24345567075303	0.0404267183544285	0.37038873091749	-3.96787252936515	KIF26B
DGKG	-2.26127889669831	1.84292639661711	-3.2577505952436	0.00531074522440005	0.159062693880666	-2.12872629810208	DGKG
DLGAP5	2.258570754327	3.92815855797785	3.04361340459728	0.00822565012446049	0.195384298646369	-2.53123981002426	DLGAP5
GTF3A	2.25792549732755	7.44603091439575	4.24810067116229	0.000704489546575955	0.0719417108860159	-0.256096941578058	GTF3A
E2F1	2.24985940139052	4.03215593609605	4.14541204704603	0.000866681125523931	0.0768802744633285	-0.448457565070126	E2F1
NTN1	-2.24910341227102	1.61894672703446	-4.01221062462133	0.00113523940499915	0.0861323005592124	-0.699118033691875	NTN1
SFTA2	2.24785176095115	1.81236920332842	2.81964041978842	0.012957047333204	0.233128131637038	-2.94664500451494	SFTA2
DIO2	2.24689340732041	2.96257713845525	3.16784390153594	0.00638328283003592	0.175280493059649	-2.29820714132242	DIO2
PKIB	-2.24425399595569	3.09121996451605	-2.03031599875776	0.0604843571148014	0.432425495877406	-4.31936733478018	PKIB
TOP2A	2.24134994592489	4.25355997899127	3.16551346148294	0.00641376523496306	0.175395203279652	-2.30259187529088	TOP2A
TMEM82	-2.24057391701093	1.28247494709806	-3.67911646165505	0.00223957956782119	0.105569539745819	-1.32982120022732	TMEM82
RYR3	-2.23713937625596	1.11205872098429	-2.87639700501705	0.011552725227551	0.221195686968851	-2.8420687218067	RYR3
HIST1H1B	2.23684001627638	7.32581469249258	2.04088719424945	0.0593055631997426	0.429459069124332	-4.30236560483019	HIST1H1B
WFDC1	-2.23255150437805	2.94826407412715	-3.3581817438605	0.00432313217461336	0.145138295425957	-1.93879732829692	WFDC1
RNF152	-2.2317243387128	2.26585347646551	-2.95271841353123	0.00989641075067558	0.20757074646117	-2.70066434750092	RNF152
PRKACB	-2.23054088561231	4.6926900505516	-3.20310617365713	0.00593917622009063	0.167171363829014	-2.23180705691888	PRKACB
HOXD-AS1	-2.22911009508779	1.5025540695021	-4.26473104000766	0.000681296736733319	0.0707200986283839	-0.225025181236937	HOXD-AS1
ADAMTS12	2.22863191783982	2.32023627996329	2.56091532936651	0.021749138117807	0.289159313143273	-3.41561911077417	ADAMTS12
HIST1H2AL	2.22816680728979	6.60422445763435	2.28037817660613	0.0376562341470355	0.361034479866439	-3.90525688701316	HIST1H2AL
PDK4	-2.22780404059043	5.6076618706614	-3.00304733785879	0.00893395030398534	0.202825743466402	-2.60697930191757	PDK4
HAND1	-2.22677601211405	1.25650066521386	-2.10176904136043	0.0529163878330227	0.408685787784283	-4.20353411613188	HAND1
CLDN23	-2.22339289170093	2.73128474432913	-2.69148305374399	0.0167656525970499	0.260936233189284	-3.18068149498109	CLDN23
SCGB2A1	-2.22178577293866	0.931411176815986	-3.70379788198236	0.00212927437187749	0.104483769957168	-1.28297239196075	SCGB2A1
LOC541471	2.21810307822876	3.92535524494914	4.62371925963615	0.000332802807523946	0.0505769184461135	0.439205386733267	LOC541471
LPP	-2.21677644906492	5.86825708176588	-3.22265793710386	0.00570627345267585	0.164846253591404	-2.19494903589829	LPP
FXYD6	-2.21644215461555	4.00126532987409	-2.01745887069841	0.0619468656274001	0.434894160324356	-4.33998060954221	FXYD6
TTK	2.21508279673653	3.386054959421	3.31961126194264	0.00467871297723784	0.148939480043552	-2.01180276837691	TTK
CACNA1H	-2.2121400426733	3.14249320316849	-2.512122391542	0.0239538782344068	0.299693157353916	-3.50237343176276	CACNA1H
IL6R	-2.21065469825899	4.14812827714303	-4.88959856223182	0.000197458184196264	0.0394127005872087	0.921770925359661	IL6R
FRMD1	-2.21001766280025	2.50094614214667	-2.50164623401805	0.0244543355117501	0.302913709913153	-3.52092012857785	FRMD1
CEACAM6	2.20740758876285	8.72502344353975	1.93452645505668	0.0721792696409112	0.463139414636043	-4.47117635420922	CEACAM6
HBA2	-2.20380276997189	7.72121826148491	-1.80966191665168	0.0904703426944116	0.495489032124636	-4.66257048681456	HBA2
GINS2	2.20345987329097	4.32510931788499	3.04259655069817	0.00824271046057359	0.195384298646369	-2.5331406763355	GINS2
SQLE	2.20198732569426	3.29006993359884	4.14072450160139	0.000874934311328373	0.0768802744633285	-0.457257934077808	SQLE
ENC1	2.20162566509575	5.61087441657714	3.5393525128121	0.00298195505244336	0.121150741614538	-1.59518862219531	ENC1
GNG7	-2.20049131212106	2.58615230999079	-3.38436224074296	0.00409725216654787	0.142289132225041	-1.88920554037427	GNG7
FCGR1A	2.19846285164247	2.39899935812966	3.02254997984289	0.00858624209091721	0.199596624828443	-2.57059077067288	FCGR1A
AXIN2	2.19830950357266	4.97490273989574	3.84061340346583	0.00160996275763874	0.0957809776931118	-1.02352240665348	AXIN2
PDZRN4	-2.19813853292245	1.31626564584293	-2.80772241699592	0.0132723885142031	0.236301103503467	-2.96853632225598	PDZRN4
ACHE	-2.1980969821086	1.93568630997335	-4.56683659214893	0.000372497975512921	0.0526116832998541	0.334860457553518	ACHE
SYT8	2.19648484289354	1.70223269029636	1.74097923747771	0.102195434157643	0.512589251331414	-4.76446493936964	SYT8
CLDN8	-2.19345047795139	1.89766971980559	-1.69999856298906	0.109809510809573	0.522681098063604	-4.82404872095376	CLDN8
GOLGA6L1	2.19075987355621	1.61723707398676	1.96621330855415	0.0681015196620281	0.452222815274177	-4.42141668113747	GOLGA6L1
CFD	-2.1901681807997	6.18233133354744	-1.88803933866739	0.0785606010912439	0.47587493389375	-4.54332470761242	CFD
LPHN3	-2.18965874105779	1.7145340529347	-5.40006695032352	7.42138935238748e-05	0.0250365870795186	1.82144357514074	LPHN3
SAA2	2.18907678329244	1.84379201230056	2.25696904062675	0.0393913446391956	0.36695329532726	-3.9450104792021	SAA2
ABI3BP	-2.18840045819946	3.58023460923355	-2.23819272401003	0.040836790744191	0.371981027357405	-3.97675906230253	ABI3BP
FOS	-2.18782797141055	8.01130858409981	-2.62541121730639	0.0191316517211309	0.276194209909041	-3.30005055187406	FOS
MAD2L1	2.18591372113054	4.69257963439313	2.99801678077118	0.00902586107454754	0.203723497515355	-2.61635795241715	MAD2L1
BMP2	-2.18348700088586	2.8052005115809	-3.20500550720259	0.00591614396417604	0.166817599658528	-2.22822777571068	BMP2
BTNL8	-2.18242348608207	3.57619456966534	-1.81139620521244	0.0901903449028167	0.495312789506981	-4.65996550693857	BTNL8
MPZ	-2.18172145496668	1.39690894296119	-4.91633965634967	0.000187441995100801	0.038480048885564	0.969807012699025	MPZ
TUBB3	2.17908161816896	4.16889021306993	2.99998612453028	0.00898977007230669	0.203151598332557	-2.61268680481778	TUBB3
UNC5CL	2.17859276866083	3.44433613095947	4.46865086584686	0.000452825961088375	0.0574146849455139	0.15390729012436	UNC5CL
RETNLB	-2.17573511825088	2.26670961029796	-2.49615742081085	0.024720508716494	0.303748308841806	-3.53062577657665	RETNLB
CDCA5	2.17516180537676	3.88792534670649	3.37710430957964	0.00415866573170297	0.142300054658181	-1.90295651362006	CDCA5
LDB3	-2.17317759733051	1.00226905980872	-3.68724277820161	0.00220264030219438	0.105046112591283	-1.314395334706	LDB3
CXCL12	-2.17311422677764	4.65573871085452	-2.19411774214157	0.0444263761510059	0.384414396931965	-4.05078967549666	CXCL12
S100P	2.17282190686644	7.17516106857058	2.87176279206052	0.0116615884016429	0.221631772280234	-2.85062683873062	S100P
ARHGEF37	-2.17224138735302	3.52678366781201	-4.22319431123313	0.000740740694482714	0.0740427153448013	-0.302674906042316	ARHGEF37
RDH5	-2.17118680340025	3.90261806806836	-6.93494035450551	4.82707968036108e-06	0.00455965946606908	4.28011299777974	RDH5
C16orf89	-2.16835543313787	1.61795837092957	-3.81762451063967	0.00168730475449543	0.0957809776931118	-1.06707944868841	C16orf89
NUF2	2.16804743588404	2.49599568906389	2.74332073179184	0.0151097835340488	0.24689439400653	-3.08639224552852	NUF2
PDE4D	-2.16609629098758	4.79677846866846	-3.3752488164002	0.0041745129813166	0.142355413796089	-1.90647161933737	PDE4D
RNF150	-2.16467583572202	2.27717088785247	-2.26282782026913	0.0389502016217083	0.365547545473081	-3.93507875248086	RNF150
TREM2	2.16410315736392	3.64724304051327	2.47565824943118	0.0257392147609433	0.306925435387772	-3.56680211381139	TREM2
CCNB2	2.1640470255612	4.66060173989983	3.03166966801827	0.00842824895154623	0.197306665666185	-2.55355953492331	CCNB2
TSPAN7	-2.16085380920884	4.52115892463964	-4.07971824772317	0.000989938722716658	0.081318113423728	-0.571933650451902	TSPAN7
NKD1	2.15985744879323	5.057844090911	2.22170452083484	0.0421467617797754	0.375977019382363	-4.00453574691365	NKD1
TMEM246	-2.15947194590765	4.29017318724078	-2.28536229104366	0.0372961683369968	0.360408804205905	-3.89676864536231	TMEM246
TCEA3	-2.15522710254881	7.07903873126482	-3.87359463882221	0.00150521944555181	0.0944872144834422	-0.961067037599889	TCEA3
C10orf55	2.15409053488733	1.8653312154162	4.39216440513822	0.000527568846345267	0.0619057804046882	0.0122458473559295	C10orf55
FGL2	-2.15282352615152	3.81639122440236	-2.48126464838567	0.0254567004608339	0.306043752430256	-3.55691940668278	FGL2
UNC93A	2.15202497676729	1.33279945484212	3.33151235165407	0.00456599587111423	0.148098055823866	-1.98928426688691	UNC93A
PLK1	2.15144586182901	4.14496522058909	3.44138454748812	0.00364521799199104	0.133280763050928	-1.78110516083909	PLK1
PPARGC1B	-2.14737805956552	3.78747002163812	-4.3845640513079	0.00053565488690574	0.0623871713248088	-0.00186272075663663	PPARGC1B
WSCD1	-2.14535867039506	1.57470640034933	-3.36051373602466	0.00430251825193322	0.145138295425957	-1.93438117458441	WSCD1
FAM135B	-2.14413527384568	0.846117716502994	-7.14721442850893	3.39269831214564e-06	0.00356082536183641	4.58976734339181	FAM135B
ADAMTS6	2.1427156421222	2.69986280453585	3.10495921339973	0.00725829268249815	0.183706318707856	-2.41635601226997	ADAMTS6
NFASC	-2.14264337110449	1.29841785551006	-3.53350042703904	0.00301793873660324	0.121850250831299	-1.60629871076171	NFASC
PDE2A	-2.1411716615718	2.52087490652286	-3.78422992600416	0.00180639680969253	0.0993009092012986	-1.13038307797507	PDE2A
SLC16A9	-2.13853996520446	3.22827979851488	-2.38283084785884	0.0308727835723743	0.33045248002793	-3.72914084473506	SLC16A9
MST1	2.13716543198114	3.43842280940505	3.22043806155938	0.00573225430854161	0.165268848843847	-2.19913524746046	MST1
TMEM56	-2.13340492912201	3.52947483727391	-3.16295999198608	0.00644733028584033	0.175664938267298	-2.30739571408037	TMEM56
CYP2S1	2.13207553763525	6.81861604248093	2.32673488962371	0.0344295661646525	0.347234486913676	-3.82598881148921	CYP2S1
COL1A1	2.13039683612881	9.49917963285577	1.74062602538029	0.102259032864315	0.512706382397199	-4.76498243121239	COL1A1
TMOD1	-2.13031918369137	1.6862618204609	-2.94618129754032	0.0100286570864259	0.208145347155786	-2.71280844697832	TMOD1
REXO1L2P	2.12901077242106	3.30346493036052	1.29215731580632	0.215896132068565	0.625741863026448	-5.36130834970185	REXO1L2P
FXYD5	2.12831598360167	7.13567549005945	4.92642455015982	0.000183801959840596	0.038480048885564	0.987898206080572	FXYD5
ACADS	-2.12559489750459	5.44660732874617	-3.48687929752934	0.00332059580255381	0.128718578832578	-1.69479140081526	ACADS
KANK2	-2.12553158723704	5.59938578324489	-1.95789995053056	0.0691506863984571	0.455666120488194	-4.43451635702546	KANK2
FOXS1	2.12413174144755	1.22807342818737	3.66209190136874	0.00231900208973649	0.106595103355965	-1.36214088361115	FOXS1
SMTN	-2.12402399575833	6.16493767753102	-1.97018688713019	0.0676051544237132	0.450828301225835	-4.41514423290843	SMTN
PPP2R3A	-2.12296499896079	2.39456473158014	-4.73949745867822	0.000264876736827608	0.044283639930506	0.650417519149396	PPP2R3A
ECT2	2.12206812300074	3.28160179620372	3.78119890275554	0.00181761779374281	0.0993009092012986	-1.13613042144594	ECT2
CKAP2	2.12086376679897	4.34333808473311	3.83638086583593	0.00162392817755956	0.0957809776931118	-1.03154039225646	CKAP2
PTGER4	-2.11566294725091	4.62231756304475	-2.98945911906723	0.00918435213321205	0.205338201775908	-2.63230509442149	PTGER4
C17orf96	2.11496952328689	2.11473083977289	6.53100080700705	9.60328411687071e-06	0.00824660197890552	3.67047411185139	C17orf96
BAI3	-2.11489689461866	1.16195199304902	-4.91560480656369	0.000187710120200219	0.038480048885564	0.968488242190813	BAI3
UBE2T	2.11114055469865	4.09554593080745	3.00136336756395	0.00896461442909409	0.202825743466402	-2.61011913600568	UBE2T
FLJ16779	2.10883432353716	1.63416923928772	2.927991345487	0.0104058189017424	0.210929968553345	-2.74656918486237	FLJ16779
CDT1	2.10846418261196	4.6675682870064	3.03716984369496	0.00833434797231313	0.196815627366175	-2.54328316610402	CDT1
LOC388796	2.10827860311621	4.9049622606485	6.03202759788053	2.31669431257212e-05	0.012872643809739	2.88026532828253	LOC388796
P2RY1	-2.10280122264471	3.0497182448946	-3.58934906651882	0.00269156178366563	0.117163560407859	-1.50026015092306	P2RY1
GDF15	2.10198641777909	6.13918302939534	3.95680430255348	0.00127057173132131	0.0888282828730177	-0.803705068099587	GDF15
RBM24	-2.10162878086513	1.83145836833616	-3.61577770736089	0.00254970910286982	0.112544636381814	-1.45007694779479	RBM24
C1orf21	-2.10084621232813	4.95174454554531	-2.9766813668303	0.00942609913595309	0.206108639903271	-2.65609912529185	C1orf21
CCDC68	-2.09808417004755	3.12816006350246	-2.77748213323819	0.0141063876465625	0.23999385262233	-3.02397070456943	CCDC68
TNXA	-2.09698613321289	1.67860059821257	-5.42719123487711	7.0518995285145e-05	0.0250365870795186	1.86817853121099	TNXA
ARRDC4	-2.09661894648546	4.62104417411265	-3.7186709474684	0.00206546438320329	0.103347870029301	-1.25474595373004	ARRDC4
REEP6	2.09444579507484	3.42799506388469	3.1506863735347	0.0066111063323241	0.176408221511676	-2.33047826196888	REEP6
MMP12	2.09340717228564	4.18645733943245	2.94963182386446	0.00995863833328936	0.208145347155786	-2.70639907641072	MMP12
TMCC3	-2.09327796602854	5.39028134517211	-3.69334381988289	0.00217531102959823	0.105035397235186	-1.30281457299708	TMCC3
PTK7	2.09324991148463	3.72300847138657	2.49769282049163	0.0246457743573442	0.303525403623824	-3.52791159875505	PTK7
MSX1	2.09224087557537	1.73527140032821	3.03270117852489	0.0084105596840344	0.197306665666185	-2.5516325557756	MSX1
CENPW	2.09144539511227	4.49078954934448	2.52862681245789	0.0231852302013326	0.296557460368027	-3.47309632145209	CENPW
ATOH1	-2.08962747733518	1.97879472238893	-2.86409223743121	0.0118439829209395	0.223087263551735	-2.86478485342575	ATOH1
CDC45	2.08911302093582	3.20350382543418	2.78718736745653	0.0138333257863385	0.238884086613809	-3.00619752295374	CDC45
FOXP2	-2.0887218466078	2.62158138142507	-1.94486752980936	0.0708248660125326	0.460152542510085	-4.4549881792639	FOXP2
TBX4	2.08838343304119	1.41924214250669	1.57742374489549	0.135593712819376	0.545863042350406	-4.99654443153361	TBX4
SSBP2	-2.08661989846599	2.62788036889031	-3.34008582879826	0.00448647486048732	0.146895117962437	-1.97305773337734	SSBP2
SLC28A2	-2.08645161237391	1.34877743421972	-2.4684489153164	0.0261068922630013	0.309806161201395	-3.57949775854278	SLC28A2
USP17L5	2.08530374157697	2.56218342243928	1.80189104748168	0.091734416769269	0.49800189701294	-4.67422358423173	USP17L5
ABCG2	-2.08490152777814	2.47059147800816	-2.45958088559141	0.0265660203560568	0.311923714460302	-3.59509468869846	ABCG2
ACACB	-2.08377710225386	4.00775859550752	-2.9099761906974	0.0107930301347418	0.214859773767695	-2.77995933072513	ACACB
APOA2	2.08000008438425	1.92121929587233	1.85005231274465	0.0841458683134564	0.483364484060465	-4.6015034966634	APOA2
MYOC	-2.07466816784276	0.781048648138208	-3.8300142574298	0.00164516612930801	0.0957809776931118	-1.04360230443562	MYOC
CDHR2	-2.07385162318668	4.02375658021425	-2.13333525643056	0.0498588555351619	0.398534195233259	-4.15169673117236	CDHR2
SPC25	2.07340497788223	2.84280113599484	3.81378617142535	0.00170057937889187	0.0957809776931118	-1.07435371084551	SPC25
CRYAB	-2.07335294873998	4.70964283699463	-2.26963237408687	0.0384436471232861	0.363209910020395	-3.92352887247346	CRYAB
HHLA2	-2.07245000895721	3.4698301127008	-2.03697341382854	0.0597395196726916	0.430918989848231	-4.30866575110123	HHLA2
LEPREL1	-2.07130445952349	2.1552933589965	-3.73031094383186	0.00201687261568721	0.103088827318632	-1.23265819287344	LEPREL1
PCSK5	-2.07071035930832	3.99984226435099	-2.98559390967343	0.00925683011131291	0.205741217015204	-2.639504869564	PCSK5
CBX7	-2.0696040275793	3.51874466470296	-3.14046766441723	0.00675059577440037	0.177128132458294	-2.34968615635579	CBX7
KIF2C	2.0694366486957	2.95348391566275	3.57770008392958	0.00275657848612954	0.118627063234531	-1.52237924852788	KIF2C
EPHX2	-2.06941758959368	3.81489716112292	-4.2303729198969	0.00073010121446156	0.0733674050191904	-0.289244737283004	EPHX2
TRIP13	2.06919334871782	3.55202359701966	3.87051084961632	0.00151471375089375	0.0944872144834422	-0.966904879809071	TRIP13
KIAA0408	-2.06865289607272	1.1831111073637	-2.86677400741408	0.0117799000679427	0.222382871261842	-2.85983599882873	KIAA0408
MGLL	-2.06527339375261	6.16075763095673	-3.62834851669386	0.00248489800796898	0.110543404149996	-1.4262077100699	MGLL
SRPX	-2.06524651907312	2.67143812747626	-2.28604042122741	0.0372474285169917	0.360122016142788	-3.89561310010586	SRPX
SLC14A2	-2.06386829945772	1.08317220257062	-1.89387433386724	0.0777327409278612	0.474035135374475	-4.53432553865312	SLC14A2
FJX1	2.06298571902046	2.36329882167999	5.48492996919047	6.32752861153993e-05	0.0250365870795186	1.96728654886394	FJX1
IQGAP2	-2.05836702558414	4.50026852120319	-2.40245099017955	0.0297128580835358	0.325964347421155	-3.69503819808088	IQGAP2
ARID3A	2.05727675484152	5.4015550501314	3.84146201570225	0.00160717737922443	0.0957809776931118	-1.0219149009133	ARID3A
HIST1H3F	2.05384627548065	7.05906970665917	2.23503752416821	0.0410844919690468	0.37319966135375	-3.98208194197531	HIST1H3F
GNA11	-2.05344547468132	6.26189703045889	-3.7363216863424	0.00199223345084613	0.102785070464708	-1.22125344018319	GNA11
TRIM40	-2.05281704542504	2.18812590166765	-2.26889794799	0.0384980220702304	0.363209910020395	-3.92477623621441	TRIM40
FBXO32	-2.05275346597277	4.91880760674456	-2.33950892460707	0.0335872037698322	0.343545995462734	-3.8040221338794	FBXO32
TGFBI	2.05086628092119	8.08619534245407	3.24130316945765	0.00549261541830317	0.162388873994653	-2.15977436788008	TGFBI
KCNN3	-2.05076214955985	1.71984209987404	-3.28486173924276	0.00502392610676038	0.154831993489261	-2.07751061404657	KCNN3
BMP5	-2.0498568173999	1.38541845297703	-3.19545730036816	0.00603283315271509	0.169098344096578	-2.24621851445926	BMP5
ADAMTS1	-2.0487810363333	4.4646315288568	-2.18175644003461	0.0454845849857607	0.386303998011034	-4.07142454051338	ADAMTS1
GPT	-2.04652381547082	2.6605266175283	-2.47775999423977	0.0256329568330229	0.306549933408774	-3.56309825721676	GPT
FOXM1	2.04564771787913	3.66381713317357	3.24154440146051	0.00548990378754848	0.162388873994653	-2.15931912059286	FOXM1
PRPH	-2.04414775048901	1.41390312573369	-2.92868850105726	0.0103911109974993	0.210929968553345	-2.74527611033383	PRPH
ETFDH	-2.04364434024366	3.39709824353903	-4.52178530986397	0.000407365941366868	0.0560378138391898	0.251961772382919	ETFDH
GNE	-2.04112365387857	4.17274487234405	-3.83232617395428	0.00163742167426358	0.0957809776931118	-1.03922207696256	GNE
HIST1H2AG	2.040924669606	8.59549320709118	2.44751132722937	0.0272032511242722	0.315097375990037	-3.61628714185405	HIST1H2AG
PDPN	2.03948175802535	2.95463001214798	2.41036338627575	0.0292568575225205	0.324931898602801	-3.68125274268599	PDPN
USP17L6P	2.03907803979399	3.33350000476007	1.59539074318829	0.131517069034319	0.540943530660462	-4.97181469493234	USP17L6P
S100A11	2.03793347408759	8.32008451459691	4.1484668101135	0.00086134542581964	0.0768802744633285	-0.442723444843654	S100A11
EYA2	-2.02996693846795	1.4350908078127	-4.84645813311034	0.000214795270025279	0.0396402624203804	0.844077657576785	EYA2
ARG2	2.02995175528673	2.92335017901147	4.7782940060552	0.000245450892836774	0.0431174906874221	0.720828451580145	ARG2
INSC	-2.02941140713216	1.12414071302792	-5.70455615461613	4.20672312433768e-05	0.0198683533162468	2.33953001441213	INSC
TRHDE	-2.0269498443159	1.29032050495189	-3.9535865478707	0.00127891662827974	0.0888282828730177	-0.809784121070074	TRHDE
PCDH20	-2.02689893245622	3.0503917306168	-2.18753978030795	0.0449866126709089	0.38596143804669	-4.06177742924803	PCDH20
MT1F	-2.02572871787833	5.46680034829359	-1.67809218032732	0.114078914196629	0.526366370978556	-4.85551552546235	MT1F
EDAR	2.02471399327674	2.91527567959782	3.14433777246935	0.00669742820424862	0.177105701100651	-2.34241268762882	EDAR
BARX2	-2.02208869288652	2.24084089980316	-2.36097144360876	0.0322154529491983	0.337245653362301	-3.76699759619197	BARX2
CSDE1	-2.02083566720283	1.51291195603003	-2.57703391681602	0.0210645038483176	0.285884056539092	-3.38682942699809	CSDE1
SDCBP2	-2.02044656732899	5.45604782581194	-1.85791750197578	0.0829611543822619	0.481355998425189	-4.58951618942445	SDCBP2
ZAK	2.0188541776269	3.48107472056186	4.09207635936282	0.000965460451962254	0.0807461478256299	-0.54868279655954	ZAK
SETBP1	-2.01672622124914	2.47987355523541	-2.89309696178642	0.0111685939011052	0.217298739422945	-2.81120105540093	SETBP1
CCNB1	2.0145635376267	3.99539649726121	3.50907618871904	0.0031728805898929	0.125664696235339	-1.65266314253957	CCNB1
LRRC19	-2.01437730045612	3.32139369778843	-2.04162679919741	0.0592238808642314	0.429339047308926	-4.30117430217175	LRRC19
RSPO2	-2.01270051791166	1.10857385813073	-2.89312062700953	0.0111680585106187	0.217298739422945	-2.81115728325199	RSPO2
CENPN	2.01193628260289	4.20445547679936	3.18818996591385	0.00612317337799505	0.170611512828116	-2.25990689268658	CENPN
SEMA3E	-2.01009380452445	1.15866422998162	-5.13720961291667	0.000122337804702139	0.0334957363251132	1.362833993479	SEMA3E
TEAD4	2.00974132804003	4.25475849477116	5.91672942628923	2.85337711362412e-05	0.0153252655659904	2.69185875722051	TEAD4
LTBP4	-2.00877034228698	5.70108341017392	-2.11311818330453	0.0517977424612469	0.404776805143818	-4.18494253842684	LTBP4
NEDD4L	-2.00862637362051	5.0844771725848	-3.69105959427513	0.00218550285802245	0.105035397235186	-1.30715033840859	NEDD4L
ITIH5	-2.00797702968003	3.13345531903274	-2.74960319978392	0.0149202012343097	0.245106471059634	-3.07492904472229	ITIH5
PAQR4	2.00432800095177	3.8568556503783	4.34811479085036	0.000576231790211512	0.0659767938222781	-0.0696009180041663	PAQR4
NR4A1	-2.00297691407475	4.56078940931589	-1.77638593275744	0.0959937974347755	0.504991970679396	-4.71224931533906	NR4A1
ADCY9	-2.00189106067501	3.91889526966536	-2.96176735307733	0.00971616689954223	0.206746758975866	-2.68384447385864	ADCY9
GRHL3	2.00161604692921	1.34826151669291	2.49203129817027	0.0249224165436559	0.30379085771846	-3.53791654206795	GRHL3
RBPMS2	-1.99923850881418	3.65425042178198	-2.18662883843782	0.0450647116382403	0.386120917019807	-4.06329778770164	RBPMS2
PIGZ	-1.9984600984579	2.55168057301348	-2.9875825837888	0.00921946988860094	0.205407598811289	-2.63580077672131	PIGZ
TG	1.99736951814849	1.75383552963935	3.75645335522643	0.0019118997846034	0.102785070464708	-1.18306156392508	TG
HAGHL	1.99382094419322	2.70091628823339	3.31107150176496	0.0047612973312307	0.150418777895669	-2.02795669184288	HAGHL
PGR	-1.99302518773397	1.61385845203414	-2.69371635316079	0.0166908297992402	0.260382457941573	-3.17663043788558	PGR
SOX1	1.99233207403935	1.51307855980219	2.68050915763334	0.0171380465713886	0.262773899086603	-3.20057236615225	SOX1
ENPEP	1.99159439176688	2.72042406629257	2.8004188669358	0.0134693111313799	0.236403634365119	-2.98193952203955	ENPEP
SOX15	-1.98946636946895	1.28261600481483	-2.80574781641702	0.0133253509348993	0.236403634365119	-2.97216095323403	SOX15
ALG1L	1.98817691042931	1.59877135620436	3.25756584022986	0.00531275459658585	0.159062693880666	-2.12907516150288	ALG1L
CASP7	-1.9880049180844	1.83111625591608	-3.47459107937444	0.00340531228258067	0.130493224427006	-1.71810961884818	CASP7
PRKAG2	-1.98670559910126	2.51256398024485	-3.739718041642	0.00197844561472861	0.102785070464708	-1.21480955457605	PRKAG2
TMEM61	-1.98657148298859	1.08214172872645	-4.56592534686454	0.000373172007314231	0.0526116832998541	0.333185902424026	TMEM61
IL1RN	1.9856994328215	3.88525875497417	2.58000986016601	0.0209403817269818	0.285018509788286	-3.38150714790496	IL1RN
UHRF1	1.98357631939196	4.05827054602386	2.84105673332007	0.0124086202276055	0.228483143937198	-2.90724640097994	UHRF1
FGF2	-1.98150343180452	2.395855296557	-2.50046646722713	0.0245113151803813	0.30313568038254	-3.52300693858293	FGF2
CADM3	-1.98144446789294	1.89626982556977	-3.18858087190499	0.00611828010338104	0.170611512828116	-2.25917070807932	CADM3
TSPAN1	-1.97730524257437	6.78208895926384	-1.50809143628354	0.152345642607275	0.564557450007189	-5.09010954243315	TSPAN1
NBPF1	-1.97648986867802	4.28666019286991	-2.84103292948374	0.0124092170553862	0.228483143937198	-2.90729023419944	NBPF1
CDCA3	1.97606799663112	3.45007207096992	3.52729738044772	0.00305655590034312	0.122599690168327	-1.61807466899313	CDCA3
PBLD	-1.97382361115278	4.28268135811519	-2.58817046866511	0.0206036046687541	0.284042708494125	-3.36690153507562	PBLD
ATP2A3	-1.97353839865548	4.26452173325293	-2.39182639683726	0.0303357563030587	0.329091084665435	-3.71351966517598	ATP2A3
PDCD4	-1.97291471771351	7.79020228023778	-2.57824862675575	0.0210137551297478	0.285400332071313	-3.38465725581297	PDCD4
AJUBA	1.97109717347554	3.42888443752101	2.96304040623529	0.00969106888558774	0.206746758975866	-2.68147728644495	AJUBA
MOGAT2	-1.96934941337667	3.44685020680961	-1.79909020502337	0.0921938449229235	0.498994504507208	-4.67841601177759	MOGAT2
MET	1.96884280367836	4.85828000722921	3.95115717246963	0.00128525375460836	0.0889414429745826	-0.814374104001228	MET
NUDCD1	1.96793923864688	3.29285415283371	3.67914205718232	0.00223946224588662	0.105569539745819	-1.32977261188188	NUDCD1
C6orf141	1.9676093010502	3.42361308962024	3.10458438494223	0.00726384819366763	0.183706318707856	-2.41705913961939	C6orf141
IL11	1.96732377765725	1.25292833080432	4.2737519296081	0.000669043675494382	0.0701328935687084	-0.208180711937657	IL11
KIAA1211	-1.96687462137211	3.32738865608219	-2.43610543620055	0.0278187677080789	0.319428750262269	-3.63627644690353	KIAA1211
IQGAP3	1.96644291330315	3.69276455625157	3.08558684689243	0.00755098357544002	0.186231307711766	-2.45267759751193	IQGAP3
LY6G6F	1.96456468857558	1.34210139613571	3.8250838394842	0.00166180597203139	0.0957809776931118	-1.05294424868685	LY6G6F
PRAC	-1.96369889726459	2.84463154989922	-1.05319663210522	0.308955976972073	0.703822056789631	-5.62205763057599	PRAC
FOXP3	1.96257073866434	1.80601188931053	2.56519686398858	0.021565229002345	0.288534211269335	-3.40797797813458	FOXP3
KIF13B	-1.96219444289659	4.91460499923206	-3.49346159092848	0.00327608784819908	0.127612065212736	-1.68229955278081	KIF13B
HIST1H2AH	1.96106938491541	7.73742225402812	2.37395622858275	0.0314113878377028	0.332823297268582	-3.74452789875202	HIST1H2AH
HIST1H2BI	1.95915437653778	6.25027243791556	2.76601309263176	0.0144358262456342	0.241808506021941	-3.04495180756786	HIST1H2BI
ITGA2	1.95858884221495	4.6795391662869	2.67544837264002	0.0173124610244412	0.263127122826824	-3.20973685608189	ITGA2
ADAMTSL1	-1.95762098785058	1.64054614562357	-3.96678264846422	0.00124504345309149	0.0882052978275057	-0.784857193009374	ADAMTSL1
ANGPTL1	-1.95758347528863	1.61848580884451	-3.39005070788125	0.00404975198854695	0.141158513962415	-1.87842666467737	ANGPTL1
ULBP2	1.95739416666652	1.2975422550456	3.47085225411301	0.00343151493004712	0.130966020320102	-1.72520380501582	ULBP2
RGMA	-1.95707746943989	1.46007235877605	-3.02830624166911	0.00848618262729283	0.197927113820761	-2.55984194281866	RGMA
AMOTL1	-1.95676117185446	3.72078339878573	-1.76170976579253	0.0985230150058754	0.508412127694892	-4.73397438871752	AMOTL1
TOMM34	1.95673117995292	4.96886734829616	3.99450937608257	0.00117680605931344	0.0863004874030956	-0.732512962896167	TOMM34
RHBDL2	-1.95638684310529	2.75689395684117	-2.30584222070055	0.0358502591447258	0.354944709780336	-3.86180250953229	RHBDL2
CKB	-1.95623775057745	8.47731451227322	-1.67247390301955	0.115196823514335	0.527070353352113	-4.86354193798816	CKB
TNNT1	1.95377777427381	1.7084731742916	1.53775188592475	0.144977022996562	0.555708367247147	-5.05044911598258	TNNT1
PKP1	1.9512874449883	1.38003408788955	2.83269430825667	0.0126200195385576	0.23013263428806	-2.92263949908321	PKP1
SCGN	-1.95042392089946	1.16322553116605	-4.00437650414703	0.00115344869004554	0.0862701278670239	-0.71389554644601	SCGN
SPHK1	1.95011836928663	3.78941317743408	2.92466242107206	0.0104763307308935	0.211677903923037	-2.75274267767482	SPHK1
FAM46C	-1.95003901829894	4.79775863335667	-1.98586772380787	0.0656782107257917	0.44525317237645	-4.3903217242775	FAM46C
FMO5	-1.94864960785066	3.60625878763554	-2.48864694968222	0.025089198947185	0.304811045770338	-3.54389320140561	FMO5
PEG10	-1.94451644910245	1.63927096297513	-2.84877991831817	0.0122164485546941	0.226932522848692	-2.89301975420535	PEG10
MTHFD1L	1.94420845097181	3.8999298125739	4.38212560592111	0.000538275932984535	0.0623871713248088	-0.0063904074436838	MTHFD1L
LRRC15	1.94195763650521	1.61350034659148	2.19601502174744	0.0442659959020638	0.384011726980289	-4.04761749970527	LRRC15
DMPK	-1.93998279636983	4.54147564427677	-2.19142980525668	0.0446545165105082	0.385220798744769	-4.0552815165986	DMPK
CADM2	-1.93802368892304	0.850142016087947	-4.95645995012697	0.000173386825720019	0.0383948342032823	1.04169758913832	CADM2
STBD1	-1.93785262963936	3.20328442049213	-3.41462147353035	0.00385081464121136	0.137263377739179	-1.83185484717921	STBD1
PPM1H	1.93578540518992	3.00815008104815	3.62616797718378	0.00249602024521568	0.110543404149996	-1.43034803742791	PPM1H
TLCD2	-1.93544595397527	3.83962213365605	-2.68526823036657	0.0169755789626127	0.262773899086603	-3.19194933326295	TLCD2
SEPP1	-1.93310491521196	7.43482749555118	-1.75523242401241	0.0996578175246487	0.509762516602548	-4.74352617017674	SEPP1
CCL11	-1.93121963574411	3.09214179507809	-2.5192055668397	0.0236210635844314	0.298494403503063	-3.4898172734532	CCL11
ERCC6L	1.93089687278316	2.34970284375133	3.23474306200738	0.00556686776398296	0.163306313349637	-2.17215292356239	ERCC6L
DUSP1	-1.92755703810489	7.4987876562251	-2.5680620436568	0.0214429912963136	0.288288986786879	-3.40286206353639	DUSP1
GFRA3	-1.92576115846106	1.05525955263453	-4.95689783678472	0.000173239569404987	0.0383948342032823	1.04248103177621	GFRA3
PNPLA7	-1.9251879280528	1.88239439359291	-3.72378762708412	0.00204396080109838	0.103088827318632	-1.24503634367933	PNPLA7
DAAM2	-1.92505103053616	2.65647257746083	-3.01268051755947	0.0087605067116564	0.200781617945452	-2.58901118192428	DAAM2
SERPINE2	1.92357601428767	4.64188835929271	3.08727020294562	0.00752509504699571	0.186216984632299	-2.44952294863757	SERPINE2
LGI4	-1.92225277267242	2.10277181700938	-3.54412514861846	0.00295292752807797	0.120542674330251	-1.58612758907924	LGI4
CELP	1.92104262726549	2.61081154749455	2.79564687504299	0.0135995078866522	0.237135263652606	-2.99069184529266	CELP
OSBPL3	1.92051775203396	4.21347208858811	2.9886284353617	0.00919988143851734	0.205407598811289	-2.6338525788907	OSBPL3
FILIP1	-1.91991441493126	2.34969619644916	-2.50386549385009	0.0243474932661126	0.302812931391309	-3.51699362974995	FILIP1
RAE1	1.91981079755634	4.60115817589928	3.33657227075815	0.00451889572609281	0.147445557957419	-1.97970807403699	RAE1
FAM149A	-1.91925619902061	2.30366292803955	-3.91998912748134	0.00136943879717964	0.0904595725745375	-0.873288157159311	FAM149A
JAG2	1.91905557379067	4.22102637654602	2.95898853850162	0.0097711723283069	0.206746758975866	-2.68901081055358	JAG2
PDE9A	-1.91783111276904	2.82453558642118	-3.08962395898716	0.0074890430788304	0.186161844533242	-2.44511146859009	PDE9A
HYAL1	-1.91766915185352	1.87197211256315	-3.4213031673072	0.00379842464139967	0.136166676139132	-1.81918670197901	HYAL1
CCBE1	-1.91669365018712	1.53888587987168	-2.19369319548948	0.0444623376525533	0.384414396931965	-4.0514993181711	CCBE1
DST	-1.91637359423623	4.97177972968668	-2.29382602747523	0.0366921090007713	0.358421573548383	-3.8823352021503	DST
SERPINE1	1.91633361080874	4.94971823445864	1.98875197039528	0.0653292560778453	0.444436552330808	-4.38574397665993	SERPINE1
HAPLN3	1.91478600031031	2.98404953269786	2.31395197797023	0.03529237967626	0.351962877460017	-3.84791792740787	HAPLN3
AOC3	-1.91417167095512	3.92732736565677	-1.94931244370723	0.0702497878746834	0.458748355523166	-4.44801474336415	AOC3
DKK4	1.91277507963401	1.21924173451039	3.18679161521579	0.00614070937705105	0.170611512828116	-2.26254027630133	DKK4
MZT1	1.91157304120841	4.4384607563555	3.30662623768394	0.00480485805903658	0.15078634294239	-2.03636388253556	MZT1
NR0B2	1.90892516752061	2.27109585918287	2.47677878693569	0.0256825116514984	0.306549933408774	-3.5648275664873	NR0B2
CDC6	1.90877120681459	2.9343354413455	3.00297783792265	0.00893521381640062	0.202825743466402	-2.60710889438493	CDC6
GRM8	1.90749530579251	1.489504750661	2.59379538169433	0.0203745051276025	0.28294341325194	-3.35682500010454	GRM8
CXCL9	1.90713028705397	3.03249837857123	1.70245528947899	0.109339494771397	0.522450249797311	-4.82050299114901	CXCL9
HIF3A	-1.90595698003072	2.00134132183565	-2.35261001914294	0.0327434605063157	0.339138956077475	-3.78143896920934	HIF3A
BUB1	1.9054680600446	3.4231186880527	3.00150611402631	0.00896201109253058	0.202825743466402	-2.60985299268406	BUB1
FMN2	-1.90518767378851	1.05728682832359	-2.71374976709924	0.0160339232856779	0.253908532031037	-3.14024555939789	FMN2
PRDX4	1.90427386704771	4.90906712019144	4.61780809403308	0.000336717430870754	0.0505769184461135	0.428379228433772	PRDX4
DIAPH3	1.90296569128106	2.15640692503343	3.46020637277573	0.00350723431548536	0.132517341376299	-1.74540194295473	DIAPH3
CXCL1	1.90291314925186	3.55144478497839	2.61136892578015	0.0196743991896845	0.278590602853537	-3.3252956558261	CXCL1
C11orf92	-1.90157593095412	2.61081945542004	-3.18655330964334	0.00614370280168842	0.170611512828116	-2.26298903947539	C11orf92
MEIS2	-1.89997439312187	2.90222264095322	-2.03508610503904	0.0599498179576817	0.431455985088199	-4.31170147314889	MEIS2
CPXM1	1.89965560226581	1.68273502046382	2.26875163176173	0.0385088635279934	0.363209910020395	-3.92502472044485	CPXM1
POPDC2	-1.89664199420178	2.0806292141604	-1.98659659093319	0.0655898682371449	0.444941549292206	-4.38916525023526	POPDC2
ZIC2	1.8957096020728	1.34856134370688	2.38937592577933	0.0304811654714598	0.329245384840948	-3.71777744547742	ZIC2
CEP55	1.89234211225039	3.01060018688607	3.25391358351502	0.0053526314318921	0.15975025752181	-2.13597107753478	CEP55
NEK2	1.89170777370926	2.37295672735178	2.95256502697337	0.00989949410128703	0.20757074646117	-2.70094936252162	NEK2
COL12A1	1.89150623436954	3.84595191773003	1.87633852268576	0.0802445466875539	0.478552088065419	-4.56132069083586	COL12A1
NEBL	1.89018753229691	2.40243155074849	3.13619739748197	0.00680974497943631	0.178185183035334	-2.35771011745927	NEBL
BCL2	-1.88956680926389	3.25162212965198	-3.08721567492094	0.00752593226633172	0.186216984632299	-2.44962513998872	BCL2
LRP8	1.88941219823057	2.55425441422632	3.4126650345963	0.00386629090834315	0.137419272563622	-1.83556387825666	LRP8
FOXC2	1.88893759205498	2.034416805759	3.51191659008347	0.00315445967344204	0.125664696235339	-1.64727164940345	FOXC2
SLC9A1	-1.88308678890576	5.02493177468506	-3.33404982052003	0.0045423150953067	0.147814138387294	-1.98448211431626	SLC9A1
MT2A	-1.8814347605432	8.76396179980816	-1.83220956742592	0.0868895579047748	0.489129179957391	-4.62858248128986	MT2A
C8orf4	-1.8813413493341	5.63934907184805	-3.69298002833228	0.00217693099472258	0.105035397235186	-1.30350509278225	C8orf4
FAM46A	-1.88078104948863	4.48816422315822	-3.07587909422264	0.00770200291267997	0.187411949935031	-2.47086444140579	FAM46A
HSPB7	-1.87925229427905	2.78098329378124	-1.83185229529949	0.0869452995858111	0.489151459134945	-4.62912305173234	HSPB7
NAALADL1	-1.87788014910646	2.96644310551707	-3.27630726522029	0.00511272412256086	0.156293825442427	-2.09367573007451	NAALADL1
SORD	1.87711924134472	5.43493226884204	2.77723006072808	0.014113549135264	0.23999385262233	-3.0244320971419	SORD
EPHX4	1.87701647384229	1.48587847659214	4.3964554324946	0.000523058872949676	0.0617601764235329	0.020208807014674	EPHX4
MEST	1.87590023785357	5.61400848157221	3.80164715900586	0.00174326007713126	0.0974368916484137	-1.09736220999364	MEST
STARD9	-1.87577794238939	2.49064101289638	-2.67768228434882	0.0172352614649441	0.262773899086603	-3.20569216880325	STARD9
SULF1	1.87476886361395	5.7639757811142	1.59121975373672	0.132454008108006	0.54185454775046	-4.97757303491635	SULF1
HR	-1.87414016976511	2.62192284893082	-3.88937213355722	0.00145757823407202	0.0933442982986056	-0.931205260738346	HR
FAM177B	-1.87393959432817	0.816739251419291	-3.57122600002308	0.00279339180694292	0.118883822812899	-1.5346720426176	FAM177B
MAOA	-1.8716463329065	6.49344632960487	-2.76052040091676	0.0145962318397137	0.242505648508095	-3.05499135725362	MAOA
FZD10	1.87056859600253	2.26890934504694	1.53003688322573	0.146864162713969	0.558656909614404	-5.06081853962524	FZD10
TBX20	1.87023672169024	1.57703803154432	2.60189709500866	0.020048821019934	0.28056468645081	-3.34229837799594	TBX20
RETSAT	-1.86908361742355	5.65909204953775	-2.74997945582856	0.0149089206668472	0.245106471059634	-3.07424227665999	RETSAT
WT1	1.86885621418049	1.18699843331544	3.11037203629363	0.00717853270076119	0.182972479945582	-2.40620075904423	WT1
CSRP1	-1.86584396511764	7.72698764418047	-2.1897349262082	0.04479892946762	0.385323292304354	-4.05811246947589	CSRP1
PLP1	-1.86399465909893	0.783474887304543	-5.32100369273262	8.61731886320363e-05	0.0275929471124818	1.68458129159424	PLP1
ST6GALNAC1	-1.86387702778515	4.62281207007443	-1.60452160186002	0.129485733311271	0.539767006614138	-4.95917240628002	ST6GALNAC1
DCAF13	1.86252748504464	4.58133065893423	3.49480730057821	0.0032670622818221	0.127612065212736	-1.67974557103193	DCAF13
DBF4	1.86149782551059	4.0544776969324	3.67862205779688	0.00224184697613851	0.105569539745819	-1.33075973558605	DBF4
KIAA1671	-1.86111801985808	4.47693428745038	-2.56479081274444	0.0215826063749789	0.288562349353221	-3.40870283938084	KIAA1671
EDN2	-1.86106181547086	0.80417416070997	-4.0471770969468	0.00105745758815434	0.0825652032922514	-0.633205477850304	EDN2
TMEM54	-1.85961170616168	6.19760206420053	-2.80873803572073	0.013245227551994	0.236064942370067	-2.96667176076746	TMEM54
POU5F1B	1.85940644147376	1.1288856131707	4.07968543143556	0.000990004556820741	0.081318113423728	-0.571995405459941	POU5F1B
DACH1	1.85849235473024	5.22549432398518	2.299739519955	0.0362755201263867	0.357308199284514	-3.87223651469926	DACH1
ZZEF1	-1.8583958356389	4.6974972743754	-3.05621000630367	0.00801717075695663	0.192544126493784	-2.50768263966717	ZZEF1
KIF4A	1.85733947378289	3.12939198763618	2.90475688676382	0.0109078213940847	0.216460674135555	-2.78962423676642	KIF4A
KCNQ1	1.85677617115409	5.79964584319981	2.85500715058928	0.0120636155542205	0.225649331733003	-2.88154169284732	KCNQ1
PRSS12	-1.85532328033582	2.53513525637217	-2.35663179544189	0.0324884826113427	0.338461939114337	-3.77449552012068	PRSS12
CXADRP2	1.85505031174689	1.75805604669192	1.81381248921652	0.0898015212084664	0.494183029033017	-4.65633355362813	CXADRP2
METTL24	-1.85450572321954	1.72827494376614	-2.53828939825504	0.0227462216961685	0.293813981674859	-3.45592338568659	METTL24
ZFPM1	1.85276260980175	3.8257629707587	4.32430477416816	0.000604422739271009	0.0675665940254905	-0.113917657131662	ZFPM1
CYBRD1	-1.85221223132257	5.96455397107309	-1.81573952901627	0.089492492174313	0.493776916517851	-4.65343483639409	CYBRD1
LCK	1.85147204688441	1.71754604550131	3.49382290234836	0.00327366211232259	0.127612065212736	-1.68161383398898	LCK
HIST1H3I	1.85141131137158	7.21315099478376	2.16127338305185	0.047289694145305	0.391097805499172	-4.10549077115676	HIST1H3I
CKS2	1.84943681081468	4.62733735328868	2.96003701585651	0.00975038239972939	0.206746758975866	-2.68706161573086	CKS2
ABCB11	-1.84895848937704	0.832764438280651	-3.72310719163061	0.00204680736565257	0.103088827318632	-1.24632753522643	ABCB11
MFAP4	-1.8487230391759	5.1343007739712	-1.97555118803908	0.0669402661931307	0.44910810784536	-4.406665114341	MFAP4
SVIL	-1.84790143899135	5.35835281797889	-1.76746221398348	0.0975247582460074	0.507000382046728	-4.72547273326709	SVIL
EPYC	1.8477877670186	0.671622633442975	2.40397077413595	0.029624752258908	0.325964347421155	-3.69239177935775	EPYC
ECI2	-1.847772597633	3.52959546551877	-4.21095232949098	0.000759250815301385	0.0740797956448071	-0.325587661318273	ECI2
PUS7	1.84708959322257	2.85582554737533	3.27300360217715	0.00514743317972032	0.156373533044964	-2.09991737981547	PUS7
SLC22A5	-1.846463057627	3.91625146104818	-3.11682062177655	0.00708463927661775	0.181788170300386	-2.39409855919834	SLC22A5
UGT1A1	-1.84626506170006	1.64885745729386	-2.22914377359854	0.0415509435538643	0.374513561841414	-3.99201531679185	UGT1A1
ALDOB	-1.84490485548069	3.38169528274314	-1.26735156895406	0.224392083428335	0.633563322491917	-5.39038180073866	ALDOB
EML1	-1.84465006739637	2.84767580604434	-2.28149778499336	0.0375750681007251	0.360888757782866	-3.90335086068116	EML1
GRHL1	1.84451058822457	2.05576297484237	3.37828165572502	0.00414864148077116	0.142300054658181	-1.90072603962492	GRHL1
MELK	1.84384975736487	3.68060175407893	2.67712723988751	0.0172544116176467	0.262773899086603	-3.20669722241887	MELK
KRT20	-1.8431966835877	7.55665089815452	-1.29585211888447	0.214652783252221	0.624072080825018	-5.35693972629116	KRT20
ENTPD5	-1.84297636453583	6.21363376085006	-1.91886532754333	0.0742749692941867	0.467666410409949	-4.4955973361703	ENTPD5
ISM2	1.84185495961638	1.43132718051421	2.26475218596856	0.0388063154838259	0.36528595521696	-3.93181400056229	ISM2
NEXN	-1.84050788411623	3.75901461196307	-1.71871101496952	0.106273445160469	0.517397880682341	-4.7969567898584	NEXN
DNASE1L3	-1.83979248182434	1.24662594672262	-2.84829963872103	0.0122283140091027	0.226932522848692	-2.89390474672162	DNASE1L3
MIR143HG	-1.83964771749305	3.30598603565883	-1.95559173947831	0.0694445717507584	0.456369021581921	-4.43814788213082	MIR143HG
GPER	-1.83960523305152	2.21244541717063	-2.54956705565087	0.0222438882621122	0.292021094116699	-3.43585013625092	GPER
LOC100130673	1.83939131952891	1.57576694510467	2.29774908293707	0.0364152427501948	0.357934738411502	-3.87563695956964	LOC100130673
HIST1H3B	1.8384117587324	8.08425460597495	1.92859617133404	0.0729664792865995	0.46502329931689	-4.48043723776927	HIST1H3B
NACA	-1.83711031388756	0.95288690635324	-2.16521228736247	0.0469374961231497	0.390807922767097	-4.09895216950977	NACA
LINC00638	1.8335956190532	2.38145431019096	2.84872864375461	0.0122177147730811	0.226932522848692	-2.89311423763523	LINC00638
RPS21	1.83281135999046	11.2055280726566	3.51111641039933	0.00315963822728045	0.125664696235339	-1.64879051882887	RPS21
FAM151A	-1.83147549378693	0.673363571501651	-3.50529239885488	0.003197587211557	0.126114441755188	-1.65984512739468	FAM151A
RIMS1	-1.83147038281569	2.11269413695531	-2.79064306606009	0.0137373432364836	0.238095136028503	-2.99986501397823	RIMS1
FAM189A1	-1.83051349786494	1.87946851826485	-2.76904137156677	0.014348122944694	0.241652671117807	-3.03941432061977	FAM189A1
GPX2	1.82980520599596	7.82077563616986	1.32938477827749	0.20362744225358	0.612081088155073	-5.3168444858793	GPX2
KIFC1	1.82842294961185	3.83017448090084	2.25917510721406	0.0392246909815977	0.366637447407571	-3.94127218128293	KIFC1
TEX30	1.82835263929796	3.30626501830782	3.12884033637886	0.00691285438366502	0.179392369527747	-2.37153035701261	TEX30
FOSL1	1.82828730063812	2.63214786429299	2.89573536279444	0.0111090582204224	0.217259138613064	-2.80632044379968	FOSL1
SLC11A1	1.82649174276098	3.13506086313179	2.4574452339262	0.0266777322017545	0.312458596872626	-3.59884756727203	SLC11A1
GZMB	1.82623965686622	2.93848748951936	1.60350512818591	0.129710531827626	0.539767006614138	-4.96058225481734	GZMB
CENPF	1.82607857189508	4.171173988347	2.2471320653752	0.0401425494959308	0.369884403178367	-3.96165910756486	CENPF
DEFB1	-1.82587607044856	3.85572319851926	-1.53700843795334	0.14515797968222	0.555708367247147	-5.05144997663458	DEFB1
E2F5	1.82460986721211	3.92501695061345	3.99377271906035	0.00117856901069229	0.0863004874030956	-0.733903118689496	E2F5
CST2	1.82360032267656	1.20621984916457	2.04701100304959	0.0586323397427198	0.427841700432392	-4.29249478921907	CST2
C10orf54	-1.82222517051704	4.94274710744345	-3.1205187428895	0.00703134172338126	0.181222520925128	-2.38715642102355	C10orf54
CLEC10A	-1.81743146690495	2.36408894929116	-2.77976783671543	0.0140416107006601	0.239910855831271	-3.01978643387003	CLEC10A
P2RX1	-1.81709716616371	2.43076659763827	-3.26183723153786	0.00526649198289128	0.158430838440736	-2.12100915372012	P2RX1
COL4A5	-1.81699305759831	2.24844371781779	-3.03412726441818	0.00838616402854391	0.197306665666185	-2.54896826278973	COL4A5
CD3EAP	1.81660224797661	3.79624095849384	2.83454655574107	0.0125728949224914	0.22986146401091	-2.91923098290826	CD3EAP
CD163L1	-1.8165747201941	1.94463820869767	-2.80003388195539	0.0134797697782667	0.236403634365119	-2.98264577283415	CD163L1
TPM1	-1.81613260024302	7.45758668488126	-2.20864156295124	0.0432122885102956	0.380058917381985	-4.02647265998049	TPM1
HCAR3	1.81501659219688	3.15447175380732	2.29097762711105	0.036894368396138	0.359097582555301	-3.8871953460438	HCAR3
SOX6	-1.81452292297425	1.55284459281629	-5.42336278202042	7.10287283437983e-05	0.0250365870795186	1.86158894193505	SOX6
TRANK1	-1.81384312663273	3.26000199063728	-2.50136650879458	0.0244678340740775	0.302913709913153	-3.52141494907906	TRANK1
ARHGAP10	-1.81372727802889	3.16656764071577	-2.14919363832254	0.0483851250918693	0.395026699756091	-4.12550614018767	ARHGAP10
HSPA2	-1.81369874525597	3.53066806597172	-2.65625028072778	0.0179898070418084	0.266768786996738	-3.24445277266004	HSPA2
DDIT4	1.8135549622039	7.18990913879593	2.99145423904835	0.00914715921910641	0.204991852867566	-2.62858802144802	DDIT4
MYEOV	1.81262853496476	2.23626441782349	2.64425661671303	0.0184258587079253	0.271372093771944	-3.26610041846426	MYEOV
PSCA	-1.81143373029125	0.946544516620006	-1.93702429017926	0.0718499961221609	0.462660001432767	-4.46727074470628	PSCA
PDE5A	-1.80867452857206	3.34353698212893	-3.01964359343246	0.00863720287142758	0.199705888474599	-2.57601646671578	PDE5A
CCNA2	1.80844798761739	4.09210266707111	2.83392303016639	0.0125887393993299	0.22986146401091	-2.92037846196779	CCNA2
TMEM100	-1.80691475891699	1.38264869587947	-3.93200909304458	0.00133632992206772	0.0898432202409372	-0.850562291110602	TMEM100
DEPDC1B	1.80607583945075	2.50167679840551	2.89069134121256	0.0112231485436449	0.217735938654779	-2.81565014713308	DEPDC1B
AFF3	-1.80591333724196	1.23478244564688	-4.06403973267784	0.00102190463941023	0.0820811146112213	-0.601446208261413	AFF3
PPAP2A	-1.80436508680649	4.58365790967364	-2.89366237357675	0.0111558091564159	0.217298739422945	-2.81015522393293	PPAP2A
MAOB	-1.80372561008223	2.73673407854663	-2.08617699765215	0.0544895122180996	0.413268304972919	-4.22899121680552	MAOB
SBK1	1.7997082633871	1.36607246426868	3.53340614928981	0.00301852198756342	0.121850250831299	-1.60647769244086	SBK1
FLJ46446	-1.7996675864275	1.09956914825947	-3.44524101256719	0.00361651072203659	0.133280763050928	-1.77379057709623	FLJ46446
TDO2	1.79959359778057	2.08296171182395	3.2226283300963	0.00570661919589129	0.164846253591404	-2.19500487072998	TDO2
NEURL1B	-1.79900123625365	4.03905035768184	-3.78091848500539	0.00181865946345804	0.0993009092012986	-1.13666215505235	NEURL1B
C2	1.79833360142653	5.62617606116113	2.0203482666625	0.0616154131077112	0.434474577920921	-4.33535441272946	C2
DCLK1	-1.79825676798632	2.24088709103311	-2.81509676368436	0.0130763994675811	0.234135349974841	-2.95499379842011	DCLK1
PLCD4	-1.79790399118898	0.662755432440719	-2.75594002433261	0.0147313157079238	0.243272741568265	-3.06335906622226	PLCD4
IGFL4	1.79621434824924	1.19250652710344	2.57962285042726	0.0209564835478064	0.285032316188019	-3.38219941000863	IGFL4
CCL20	1.7960058314533	4.22540731868402	1.91249005652917	0.0751436574116022	0.468210414188651	-4.50550535136443	CCL20
CNTN3	-1.79374669765556	1.16793781286373	-4.31985603713707	0.000609844352082656	0.0677716441149737	-0.122203736101905	CNTN3
KHDRBS2	-1.79259732521748	0.964655448387256	-5.19201953669343	0.000110149097490194	0.0320144115351498	1.45930059345222	KHDRBS2
C17orf78	1.79137481841987	1.50793010274101	2.03239006558039	0.0602514042188098	0.432425495877406	-4.31603538083683	C17orf78
CPNE1	1.7909954205331	4.98170122948499	2.75968829700843	0.0146206824926276	0.242505648508095	-3.05651178727449	CPNE1
RPP40	1.78974505365712	3.52342754803894	5.51407496644022	5.99164589440824e-05	0.0250365870795186	2.01711839852247	RPP40
SIPA1L2	-1.78927895977145	4.38800008320874	-3.22461461305196	0.00568346988126574	0.164846253591404	-2.19125886912413	SIPA1L2
HMGA1	1.7877270411595	8.31547095585565	2.95813572961043	0.00978811445481928	0.206746758975866	-2.69059613529694	HMGA1
SCIN	-1.78677570995473	3.54906403775604	-1.58189574300704	0.1345690994072	0.544126696327206	-4.99040746880404	SCIN
NPC1L1	1.78672187350998	1.30272911100408	2.66905717091511	0.0175351760000921	0.264092580179531	-3.22130282911103	NPC1L1
PHLPP2	-1.78613670523053	3.50188548386642	-3.15406245711361	0.00656565082023138	0.176274384486135	-2.32413028380031	PHLPP2
KRT18	1.78580063466851	8.86857766329844	1.64898486651538	0.11997396404643	0.530450848112445	-4.89690297991207	KRT18
SNTB1	1.78497884024192	4.54801910931424	3.4039775970978	0.00393576600321091	0.138313344584327	-1.85203202552366	SNTB1
C10orf108	-1.78465906697403	2.31086911716396	-5.42800261332366	7.04114537323452e-05	0.0250365870795186	1.86957479982321	C10orf108
PCDH7	-1.78280862067076	2.76766741254767	-1.92605484703925	0.0733061876331921	0.465252385994014	-4.48440078233929	PCDH7
KPNA2	1.78275676255809	6.85053367291819	4.10325127308182	0.000943856092272014	0.079961117915708	-0.527666978916982	KPNA2
PACSIN2	-1.77974708476676	5.72396321516419	-3.34135976491449	0.00447477712086821	0.146766474596254	-1.97064632622632	PACSIN2
WDR78	-1.77958928459561	1.60672010665331	-3.90745170669845	0.00140485926105725	0.0915813522137999	-0.896999624909737	WDR78
ATP13A4	-1.77951181991288	0.725453140127476	-3.83547784285507	0.00162692355778697	0.0957809776931118	-1.03325113423256	ATP13A4
PRICKLE2	-1.77870457848945	3.36709285462389	-1.99546873055577	0.0645231387150245	0.442114207658536	-4.37506904734831	PRICKLE2
SNORA71D	1.77796069579247	10.2496841571042	2.08177026603074	0.054941846622517	0.415231352079916	-4.23616807952786	SNORA71D
TNFAIP6	1.7772414752399	3.36436837975222	2.22951116838957	0.0415217229400904	0.374428825672643	-3.99139646896977	TNFAIP6
NOX4	1.77718967075856	1.48823857817118	2.57598334105243	0.0211084900628514	0.286070010234856	-3.38870780264962	NOX4
PLA2G10	-1.7771711145399	2.71831551591454	-2.22467659558003	0.0419077761168346	0.375977019382363	-3.99953606177518	PLA2G10
SCUBE2	-1.77714656159302	1.20573213411994	-5.09243851223698	0.000133325521410993	0.0351602232178698	1.28371617806669	SCUBE2
SYNE1	-1.77710369219346	3.10726264088791	-1.96686641979417	0.068019709271387	0.45216944731192	-4.42038621272834	SYNE1
SEMA3B	-1.77503200917874	4.96715479077152	-2.34446336744919	0.0332657448511996	0.341366893932028	-3.79548825140765	SEMA3B
CYP2B6	1.77424989542672	4.24893136737745	1.76339246582276	0.0982300796130096	0.508010127012982	-4.7314893232398	CYP2B6
CAPN2	-1.77338740816683	6.31535776650693	-3.15475689824985	0.00655633928261111	0.176274384486135	-2.32282441774587	CAPN2
GPR56	1.77284775320673	6.58651976644885	2.66383733190779	0.017719120781925	0.264624213290218	-3.23074255675743	GPR56
CPNE8	-1.77217048369189	2.46114232167705	-2.96810398982218	0.00959186909981372	0.206746758975866	-2.67205964887741	CPNE8
MLXIP	-1.77148134350354	5.65511414101573	-2.54181793663799	0.0225878970738076	0.293813981674859	-3.44964633833882	MLXIP
ZEB1	-1.76945946169563	3.99967938715715	-1.61552358563863	0.127073852921658	0.536245676993294	-4.94387320336272	ZEB1
NUSAP1	1.76851317666283	4.73627466813165	2.41067593934177	0.0292389815228587	0.324931898602801	-3.68070781351495	NUSAP1
FAM40B	1.76806274672521	1.91495686373544	4.2716137504338	0.000671927468554744	0.0701328935687084	-0.212172640244497	FAM40B
ATAD2	1.76804462761695	5.0373219861222	2.69977836787012	0.016489355701115	0.25823261125	-3.16562917108392	ATAD2
SLC2A13	-1.76758429370678	3.87369062282087	-4.17133574228465	0.000822448834459725	0.0768232105435888	-0.399818200509573	SLC2A13
TGIF2	1.76723829615988	3.50461103318214	3.72193128428353	0.0020517361354968	0.103088827318632	-1.24855895352389	TGIF2
WISP1	1.76686551634839	1.84658421983811	2.10358628753939	0.052735785310694	0.408313301676078	-4.20056068288621	WISP1
ST5	-1.76610793782537	3.78055553861425	-2.56777184754133	0.0214553417013737	0.288288986786879	-3.4033803138444	ST5
HS3ST6	-1.76565342023146	0.652783180275234	-3.65755027652008	0.0023406645973744	0.106811197037674	-1.37076329915019	HS3ST6
EDN3	-1.7654049950095	2.10836493174312	-1.72688065399886	0.104761089527771	0.515536989674042	-4.78506794811386	EDN3
EGR1	-1.76405287032011	7.48287296537773	-1.9573051682169	0.0692263072757373	0.455846426299488	-4.43545236616257	EGR1
C4orf34	-1.75975414034598	5.32539323513288	-2.79358290606398	0.0136561984968766	0.237586419106539	-2.99447612911431	C4orf34
TPM2	-1.7590219092361	7.62929401067504	-1.3644771943181	0.192580690096741	0.60042208184813	-5.27403273522042	TPM2
KIF1C	-1.7586564970851	7.19312108642496	-2.59345906734193	0.020388134002935	0.28294341325194	-3.35742768814335	KIF1C
UGT2A3	-1.75849496393267	3.7250878798026	-1.39192487454858	0.184282979303692	0.591206464218677	-5.23995114175395	UGT2A3
MAPK15	1.75798196431213	1.7831449329669	3.46346417935306	0.00348388717581555	0.131898991033081	-1.73922127985894	MAPK15
CLIP3	-1.75721889266558	3.89531471442029	-1.71432447806382	0.107093321036325	0.518239503334592	-4.80332508342815	CLIP3
CD160	-1.75671512700421	1.23670032484354	-3.30677822849815	0.00480336211964431	0.15078634294239	-2.0360764445792	CD160
WDR62	1.75645255503325	2.09647076957252	3.2058594490712	0.00590581751318077	0.166775342988059	-2.22661843903623	WDR62
MKI67	1.75601652157114	3.8450974451634	2.21219674317585	0.0429198403048562	0.379016566357723	-4.02050850269602	MKI67
OSM	1.75233874432914	2.87989755062752	2.12667450900944	0.0504901199380071	0.400701021349566	-4.16266781001384	OSM
STON1	-1.75225274005912	2.79379349592319	-1.64573237395205	0.120648750462263	0.530935098404774	-4.9014973146251	STON1
HIST3H2A	1.751381954061	4.72264967274917	3.30050463819452	0.00486549554211048	0.151755921079616	-2.04793971837996	HIST3H2A
MRVI1	-1.7498206916825	3.58418427182891	-1.88801717700942	0.0785637603662355	0.47587493389375	-4.54335885552302	MRVI1
SEMA7A	1.7480695920053	3.63121437791027	3.04926920975985	0.00813139190536958	0.194207655975022	-2.52066495284945	SEMA7A
ARHGEF25	-1.74692066016875	1.50484702364202	-2.51243353547414	0.0239391650781664	0.299693157353916	-3.50182215008183	ARHGEF25
IGF2BP3	1.74658950640608	1.53515159943508	1.43969233364376	0.170539969255409	0.579572063172006	-5.17941674668919	IGF2BP3
IGJ	-1.74543494103589	6.42261002779857	-0.911177610430704	0.376642418446157	0.758812361511095	-5.75542129941441	IGJ
RXRG	-1.74528092521287	0.748639428849833	-4.96562370645962	0.000170331910890857	0.0383948342032823	1.05808745981409	RXRG
ULBP3	1.74420359400176	2.21270704266766	2.73684542708985	0.015307627546808	0.248445343188292	-3.09819937953035	ULBP3
ACVRL1	-1.74356092295134	4.59862496747173	-2.39830542595802	0.029954450062138	0.326224196591504	-3.7022534216954	ACVRL1
RAET1K	1.743215045955	1.6270239270245	2.99363479427868	0.00910667858223419	0.204570002111258	-2.62452489611955	RAET1K
BRCA2	1.74306198916759	2.67446198993248	3.35582319453796	0.00434408099583248	0.145138295425957	-1.94326353144621	BRCA2
IGFBP6	-1.74268362018326	5.0693531705078	-1.75697603838309	0.0993512189839314	0.509631731236727	-4.74095717297121	IGFBP6
KLHL35	1.74092581682623	2.00009787701653	3.56929285371405	0.00280447957302127	0.119061186727006	-1.53834260506066	KLHL35
CLMP	-1.74069871447395	3.20506640891561	-2.07887697412218	0.0552407047506507	0.416135858657267	-4.24087578997473	CLMP
PHLDA2	1.73875753028723	4.66874673593857	2.88549239458888	0.011341941076659	0.218652686875714	-2.82526237925432	PHLDA2
PEX26	-1.73832869976193	5.06006134088319	-2.88950892305424	0.0112500587701471	0.217762408079528	-2.81783665789177	PEX26
KRT6A	1.73832514161818	1.01177700548455	2.13423046783233	0.0497745707027009	0.398534195233259	-4.150220877208	KRT6A
CFB	1.73761087503156	5.29907848478913	2.0936532122034	0.05372992710665	0.411761469685916	-4.21679716306478	CFB
SLC5A6	1.73753408584061	5.52626638099421	3.42301708099356	0.00378510128020127	0.135947021645556	-1.8159369803258	SLC5A6
SERPIND1	1.73665488912998	1.19591231312613	2.38431383009957	0.0307836362678446	0.330440145095822	-3.72656726702244	SERPIND1
C19orf77	1.73607664552923	5.07421306512851	1.72559469865547	0.104997888989969	0.515782248090124	-4.78694176702022	C19orf77
BUB1B	1.7344005865121	3.2341182637051	2.63453570128381	0.0187867339915339	0.274397475251872	-3.28362264389318	BUB1B
L1TD1	-1.73431048343143	2.33424737330175	-1.73235361188528	0.103758502041707	0.513842668010244	-4.77708292628683	L1TD1
L1CAM	-1.7335796466727	2.67883902396116	-1.76057176990197	0.0987215601592795	0.508445903579326	-4.7356541585013	L1CAM
NOVA1	-1.73290484834487	1.29309909115381	-2.94752275408052	0.0100013788592079	0.208145347155786	-2.710316877572	NOVA1
MIR22HG	-1.73269893530714	2.27197006412847	-3.6433222116221	0.00240985642151093	0.108962146980504	-1.39777690273002	MIR22HG
CHRDL1	-1.73164823026143	2.91684521440056	-1.59964135430565	0.130568074929506	0.540348756093807	-4.96593566084226	CHRDL1
METTL1	1.73159185516556	3.74103178377191	4.6707486522859	0.000303276536562073	0.047458718952446	0.525193314644114	METTL1
SOX4	1.73148750677999	4.37362726357897	3.17347921281357	0.00631016363146864	0.17428598147033	-2.28760240029149	SOX4
LRRC34	1.73142511448849	1.46055038621398	3.51840801564994	0.00311276200696388	0.124326215297171	-1.63494953268205	LRRC34
SCARNA9L	1.73116053954925	3.95753951861216	4.31384316306151	0.000617251226075278	0.0681936266842933	-0.133405998465441	SCARNA9L
TTC28	-1.72847439373918	2.82509270047292	-2.45871462246399	0.0266112791937642	0.312067216963745	-3.59661708492932	TTC28
WNK2	-1.7281789443087	4.59447547073561	-1.88883988126324	0.0784465553652335	0.47566675770631	-4.54209102734716	WNK2
WNT2B	-1.72781842844791	1.96138797501028	-3.21797273304244	0.00576124539031023	0.16533851985957	-2.20378391337717	WNT2B
NAT8	-1.72780211909446	1.05833107606321	-2.98148511405557	0.00933449134946263	0.206057153094928	-2.64715629601648	NAT8
CCNB1IP1	1.72739701908312	4.82006961664014	4.01297445952975	0.00113347967123176	0.0861323005592124	-0.697677402702158	CCNB1IP1
SLCO2A1	-1.72692982275468	4.20009450091093	-1.9231363488912	0.0736980718798702	0.466444254435442	-4.48894882990329	SLCO2A1
DBNDD1	1.72666765798829	3.23362526784917	4.14158023957472	0.000873421696207166	0.0768802744633285	-0.455651256211496	DBNDD1
GGCT	1.72572326370346	5.80598288863876	3.30818901816373	0.00478949879856813	0.15078634294239	-2.03340836519671	GGCT
PAPSS2	-1.72526749277154	3.81443235895979	-1.65192572504388	0.119366637814369	0.530194615682197	-4.89274356103939	PAPSS2
MTTP	1.72439690708533	1.80151805135239	1.75604050792379	0.0995156201545203	0.509762516602548	-4.74233576303658	MTTP
HSPH1	1.72436419028895	5.33263817029736	3.39028926236932	0.00404777204740635	0.141158513962415	-1.87797460934149	HSPH1
GRAMD3	-1.72435872197719	3.24584618434059	-2.41318331770982	0.0290959498182447	0.324897468046199	-3.67633521451246	GRAMD3
EIF4E3	-1.72398785244226	4.3126510629018	-2.8050588786796	0.0133438778405062	0.236403634365119	-2.97342542646971	EIF4E3
PDZRN3	-1.72317706841829	4.00598839246913	-1.80475092871131	0.0912673970466775	0.496760277211965	-4.66993858027055	PDZRN3
LOC440173	1.72306001445387	5.62694888783363	1.69764319769789	0.11026178575182	0.522712611330085	-4.82744498563472	LOC440173
CDHR5	-1.72297221770224	6.34089530876869	-1.63676671249605	0.12252580254131	0.532639781016634	-4.91412993371734	CDHR5
NT5DC2	1.72256375959341	5.44286060388209	4.07066673221184	0.00100826714446052	0.0814024909963595	-0.588969861260863	NT5DC2
CTNNA3	-1.71894907263669	0.830925977670829	-2.87513183384743	0.0115823467521832	0.221195686968851	-2.84440547669207	CTNNA3
SHH	1.7188843145086	1.78263092500875	2.69144566486623	0.016766908000214	0.260936233189284	-3.18074930715705	SHH
IER5L	1.71870485948557	2.72324953005849	4.21658515231584	0.000750675988305842	0.0740797956448071	-0.315043450978544	IER5L
CNTNAP3	-1.71816019662743	0.903533097527192	-4.07249167869977	0.0010045442394867	0.0814024909963595	-0.585534622952007	CNTNAP3
ABHD16B	1.71579097093734	2.49682279544692	3.21527529723984	0.00579313253818255	0.165441617986756	-2.20886973762886	ABHD16B
OGN	-1.71408823152599	1.8776317044543	-2.03214184556007	0.0602792403185594	0.432425495877406	-4.3164342397077	OGN
PPP1R14A	-1.71406323247359	4.23337198094578	-2.19570878765573	0.0442918459183807	0.384011726980289	-4.04812960097914	PPP1R14A
AUNIP	1.7140432089542	1.6316838281121	5.27556501219125	9.39339944578002e-05	0.0286225971499478	1.60549994302416	AUNIP
ANXA3	1.71374845436435	5.47780940672677	3.01145234020673	0.00878243438222546	0.200781617945452	-2.59130264341716	ANXA3
CMBL	-1.71356053237307	5.6146208695264	-2.48885486576987	0.0250789221432948	0.304811045770338	-3.54352611655196	CMBL
SMOX	1.71328267269273	3.17249375404936	3.31848285217843	0.0046895430499495	0.148939480043552	-2.01393750151145	SMOX
SLC7A5P2	1.71285807973295	2.34464365499581	3.32735474330893	0.00460506255278912	0.148209270438317	-1.99715184322271	SLC7A5P2
DPP6	-1.71184465843073	1.03031931950436	-1.81532853825802	0.0895583212950356	0.493851665471633	-4.65405322255308	DPP6
CDH19	-1.70959923391129	0.933740909085572	-4.7617964937041	0.000253525701631947	0.0431914250003892	0.690910424363818	CDH19
PSIMCT-1	1.70904995126493	3.83070065914511	4.87884066201073	0.000201641850537604	0.0396402624203804	0.902419417897306	PSIMCT-1
CACNB2	-1.70894159091842	1.3856205681203	-3.36534289950185	0.00426014135136069	0.144234032992663	-1.92523531577185	CACNB2
RAB27A	-1.70853109420384	4.30695965080065	-2.48584835307623	0.0252279181551997	0.305438178705142	-3.54883311063853	RAB27A
PDRG1	1.70809575060894	3.44398150074202	3.44493074786162	0.00361881192698352	0.133280763050928	-1.77437907338946	PDRG1
HSD11B2	-1.7080285659855	6.17044374848244	-1.4607945387539	0.164743825471489	0.57334833400923	-5.1521894778875	HSD11B2
TMEM35	-1.7077250711525	1.25731125346473	-2.49458871876394	0.0247970871912066	0.303748308841806	-3.53339817426981	TMEM35
NCAPG	1.70721447633964	2.51519809504444	2.817054301716	0.0130248485119216	0.233680378050543	-2.95139733037148	NCAPG
SLC1A1	-1.70671232577068	3.74954023765477	-2.53209083466029	0.0230269229215023	0.294931951073235	-3.46694258955054	SLC1A1
ATP8B1	-1.70490143004485	5.94403496421927	-2.04386104836478	0.0589777535069551	0.428645552574927	-4.29757411710358	ATP8B1
PER3	-1.70477858275622	2.39896065141604	-2.53495827548827	0.0228966619259724	0.29486280647953	-3.46184634732736	PER3
DHCR7	1.70338087059034	4.979234153384	2.77662469107872	0.0141307623718114	0.240070470079371	-3.02554011617154	DHCR7
SMIM6	-1.70195929185308	1.99809881638087	-2.52044028675087	0.0235635021053141	0.298365738454151	-3.48762718208503	SMIM6
TSPAN6	1.70175184161949	5.94080431484397	2.1688847177717	0.0466113157420389	0.389637600441858	-4.09285059447348	TSPAN6
LGALS2	-1.7002130874929	3.66339478603568	-1.78129087699485	0.0951613586220657	0.504078140319503	-4.70496305391712	LGALS2
DPP10	-1.6996246140658	1.29736158875915	-2.51109123506613	0.0240027005761912	0.30010524108895	-3.50420024318153	DPP10
CDC20	1.69944341349785	3.73437857941682	2.71748408739865	0.015914269572857	0.252855303239921	-3.13345429141126	CDC20
MYL9	-1.69868414438731	7.96946867314907	-1.27736568748459	0.220931024738184	0.630740407358897	-5.37869864000953	MYL9
HIST1H2BH	1.69826429733724	6.58285737309806	2.13374746579727	0.0498200293511715	0.398534195233259	-4.15101719796768	HIST1H2BH
FLNA	-1.69805389700259	9.05209092780934	-1.51791213782896	0.149871764911269	0.562219346867903	-5.07703932270304	FLNA
UTP14A	1.69681496251184	3.82720908492902	3.16862833539837	0.00637305463749123	0.175280493059649	-2.29673112273659	UTP14A
MUSK	-1.69580450572134	0.984097415015578	-4.18249513649274	0.0008041227880922	0.076454158915789	-0.378896126873491	MUSK
FAM60A	1.69552065105589	5.52908137380789	3.74278704049854	0.00196606951104878	0.102785070464708	-1.20898697900473	FAM60A
TEF	-1.69524321428557	2.93967430987188	-4.27547136743974	0.000666733812763192	0.0701328935687084	-0.204970851872581	TEF
HCAR2	1.69435794711109	2.46964255992237	2.12395039701602	0.0507504132940522	0.400886034348918	-4.16714971992659	HCAR2
DIO3	1.69427455755282	2.56777040404792	1.87164421821261	0.08092916966551	0.479068439514714	-4.56852175527206	DIO3
WWTR1	-1.69231688007608	5.75577622281449	-1.63780704205521	0.122306716756714	0.532400574416555	-4.91266651616323	WWTR1
GGT6	-1.6919646316776	4.37097971225776	-1.49619147092998	0.155389105833441	0.566586782413356	-5.10586469862828	GGT6
MEIS1	-1.69190673472438	2.89970613765094	-2.09050117601386	0.054048980017789	0.413055620761873	-4.22194106402681	MEIS1
PLA2G16	1.69139287982663	6.05762738114747	2.41030570172379	0.0292601578346887	0.324931898602801	-3.68135331124192	PLA2G16
NPBWR2	1.69136425252294	0.92184869984965	2.01014425925397	0.0627932266522991	0.437583783812333	-4.35167571327675	NPBWR2
HIST1H4J	1.69097699257309	5.57873766709642	2.40687186933984	0.0294572545835899	0.325206258013666	-3.68733816155483	HIST1H4J
GJB4	1.68957151629893	1.19500534093549	3.14244623986055	0.00672336216798911	0.177117208915055	-2.34596779558145	GJB4
HSD11B1	1.68819443803363	2.03887648133667	2.63393462543601	0.0188092700852834	0.274397475251872	-3.28470540885375	HSD11B1
CD44	1.68761371541852	2.50226814991556	4.02951124139	0.00109605377926257	0.0841733658448314	-0.666496705512788	CD44
PKMYT1	1.68708741437913	2.63782501496127	2.84243145345	0.0123741996230653	0.228483143937198	-2.90471478499645	PKMYT1
XRCC2	1.68692730403157	1.73020046200077	3.57111819690939	0.00279400896299636	0.118883822812899	-1.53487673431523	XRCC2
CDKL1	-1.68552658367161	2.16961740729237	-3.4335304601702	0.00370438962621273	0.134325007329003	-1.79600076727612	CDKL1
ZCCHC24	-1.6854261923783	4.37365705383287	-1.60846954335645	0.128615784998385	0.539126942790378	-4.95369075556414	ZCCHC24
TRIM9	-1.68531356628723	1.2904560300618	-2.97179146087532	0.00952025592743374	0.206746758975866	-2.66519928909606	TRIM9
ABCC13	-1.68520833225116	0.938760477955361	-3.94301032075595	0.00130673852359351	0.0894453050280023	-0.829768695673215	ABCC13
ACTL10	1.68450006185774	2.82201296248493	3.60821841186989	0.00258949784277411	0.113242576957612	-1.4644306281803	ACTL10
PCP4L1	-1.68363252998078	1.09265855157378	-2.27505254990665	0.0380445693079493	0.361598035551252	-3.91431742229181	PCP4L1
HBB	-1.68306922167463	7.12938978468344	-1.43588077755821	0.171604650752321	0.580447922247707	-5.18430321781098	HBB
RAD54L	1.68255454920945	2.62020207476508	3.92547273754427	0.00135423235022113	0.0900850618323151	-0.862919565360457	RAD54L
TST	-1.68163151917527	7.0282724026544	-1.78875928235029	0.0939060992621811	0.502800428687996	-4.69384442695801	TST
SNORA56	1.68120571233973	2.20928282853308	3.06127819928066	0.00793476574186522	0.19139909109904	-2.49819956888718	SNORA56
RNASEH2A	1.6812016910379	5.0286620925346	2.94885370866933	0.00997438604454108	0.208145347155786	-2.70784457122334	RNASEH2A
THY1	1.68054407244151	6.32768516991046	1.94684005708599	0.0705691396396618	0.459562973482417	-4.45189469361471	THY1
AHCY	1.68050168310642	7.94993347127963	2.93399452307284	0.0102798347244736	0.210180343738912	-2.7354323283448	AHCY
RECQL4	1.67998758750211	3.57023092227585	3.11490391025676	0.00711241982085043	0.182070237473586	-2.39769611039726	RECQL4
PTPRS	-1.67874770709497	3.74709137854563	-1.70031980437897	0.109747951709485	0.522681098063604	-4.82358527349578	PTPRS
GNAL	-1.67787186812003	2.31416595362344	-2.86268811198709	0.0118776710694021	0.223498965979228	-2.86737552868885	GNAL
SPEG	-1.67747020642142	2.04978383185155	-1.89459636517342	0.0776308462423694	0.474035135374475	-4.53321082192535	SPEG
OLFML2B	1.67696225301935	3.53407280408998	1.69417691502078	0.110930326740225	0.523417257396129	-4.832437451476	OLFML2B
ARHGAP20	-1.67671075236982	1.52918479139855	-3.79441777254208	0.00176919115006562	0.0985945699322705	-1.11106710971593	ARHGAP20
GDPD3	-1.6753998912563	4.06264293207867	-2.07692448599707	0.0554432266262353	0.416377525686829	-4.24405075582265	GDPD3
LRRC66	-1.67389854278243	2.07919788536199	-1.81585345224919	0.0894742524882259	0.493776916517851	-4.65326340950568	LRRC66
NSG1	-1.67378862181761	2.00786993457429	-4.83065687109712	0.000221531420761934	0.0398587771527091	0.815559974564082	NSG1
C5orf4	-1.67333366187621	1.72034150196593	-2.54743768066438	0.0223379153081369	0.292214270196114	-3.43964268651763	C5orf4
ASGR1	1.67283637320427	1.52364894620646	2.00784228817839	0.0630617546771058	0.438593025438879	-4.35535141612855	ASGR1
FUT1	1.6727349762743	2.21166164227973	4.40375618744696	0.000515476051499889	0.0616352757274424	0.0337528318721931	FUT1
UST	-1.67101598039252	2.43888882019552	-2.07745648876823	0.0553879771829626	0.416292338158067	-4.24318581539035	UST
EZH2	1.67092805665266	3.32477264426281	2.73343641467939	0.0154127913739085	0.24893236316542	-3.10441214843526	EZH2
NAA20	1.67062104196798	5.778147321769	3.1096732745911	0.00718878037539925	0.182972479945582	-2.40751189934296	NAA20
RIMS3	-1.67040914352164	1.53121582183738	-4.15240470495181	0.000854516498860101	0.0768802744633285	-0.435332613287032	RIMS3
FABP1	-1.66950590351012	8.62737024472525	-0.957621306977666	0.353466358817926	0.740402090119554	-5.71366790751775	FABP1
CPM	-1.66780595787298	3.01545429795039	-1.64384108097012	0.121042635445128	0.530935098404774	-4.90416604757336	CPM
MKRN3	1.66674568312462	1.70064726591707	1.94687897375919	0.0705641027284137	0.459562973482417	-4.45183364304329	MKRN3
RHBDF2	1.6658019609857	3.45015699846067	2.83909940627551	0.0124577893450522	0.228574335695305	-2.91085037990194	RHBDF2
AQP9	1.66573356137551	2.99624034716704	1.98805079161377	0.0654139339049127	0.444692349525588	-4.3868571985889	AQP9
RPS7	1.6656922970793	2.5988339995934	2.93244667955487	0.0103121745280704	0.21038617838478	-2.73830431119177	RPS7
HGD	-1.66567975666241	2.88503323062791	-1.93216735246776	0.0724915042977376	0.464083191864744	-4.47486236341965	HGD
FERMT1	1.66509389410619	5.68087898770701	2.08998397291145	0.0541014979717338	0.413055620761873	-4.22278471596828	FERMT1
GFRA2	-1.6639996005051	1.1611440091844	-4.92506591722023	0.000184288064093709	0.038480048885564	0.985461759732753	GFRA2
CPS1	1.66382075501015	2.07278331575364	1.99444236585509	0.0646457306014018	0.442335075161783	-4.37670154586572	CPS1
SLITRK6	-1.66374111551813	0.729278641904	-3.26243062955824	0.00526009674016591	0.158430838440736	-2.11988850108878	SLITRK6
ANKRD22	1.66369402171018	4.45212633314374	1.82606156872118	0.0878532149344016	0.489976914180966	-4.6378756595463	ANKRD22
SOX21	1.66303865550417	1.18515783537016	1.79868567505084	0.0922603688655212	0.498994504507208	-4.67902119323714	SOX21
GCNT3	-1.66268688289378	5.82027895211429	-1.3024187234991	0.21245708781795	0.622010617564542	-5.34915131323671	GCNT3
PBX1	-1.66210344429773	4.92435902304196	-2.38412534087153	0.0307949535080259	0.330440145095822	-3.7268944096236	PBX1
RPS14	1.65902797095762	3.73354230038448	3.91104105909659	0.00139462490245787	0.091483519643174	-0.890210499066602	RPS14
IGSF9	-1.65899888036983	3.72675288065621	-1.54162585107404	0.14403717171189	0.555563545933244	-5.04522823765922	IGSF9
DDR2	-1.65875250216192	4.42336064341925	-1.41890607180308	0.176412949780552	0.583951760069037	-5.20594733219812	DDR2
ZNF469	1.65769180439632	0.942569543818105	3.35181984485402	0.00437987095455351	0.145138295425957	-1.95084380067038	ZNF469
LRRN4CL	-1.65692477696304	1.74668678083839	-2.95770780401615	0.00979662658564211	0.206746758975866	-2.69139158872961	LRRN4CL
TNNI3	1.65650208285287	1.08099024022657	2.98024188240049	0.00935811571354774	0.206057153094928	-2.6494710253026	TNNI3
COL8A1	1.65638122063503	3.26058648773045	1.36269941122354	0.193128417125336	0.600940770069726	-5.27622226369755	COL8A1
CXXC1	-1.65517716770828	2.52793834651166	-3.52502622474911	0.00307081858117809	0.122910814905967	-1.62238614853444	CXXC1
ARL14	-1.654549370069	4.42846251269301	-1.7206598210095	0.105910961617086	0.517060851473734	-4.79412413662701	ARL14
DNAJB5	-1.65298428593655	3.15435057092719	-1.97738600216585	0.0667142112801645	0.448209416609128	-4.40376191648616	DNAJB5
COL1A2	1.65295784189085	7.96991271142909	1.48562400806916	0.158134265232393	0.568193882563767	-5.11977953733757	COL1A2
C12orf36	-1.65273812007411	4.71230564251531	-1.34309266664505	0.199253153081647	0.605678289303054	-5.30022399867199	C12orf36
SYTL4	-1.65218282092615	2.49784129049086	-3.91602830737422	0.00138052996104789	0.0908744669829852	-0.880778291105837	SYTL4
C16orf59	1.65178081137347	1.88154106133101	3.93421289149726	0.00133034816145862	0.0898432202409372	-0.846396378611519	C16orf59
SNHG15	1.65053993837294	3.47791319396307	4.29983319234832	0.000634867852010389	0.0693290373420825	-0.159519916172443	SNHG15
NNMT	1.65033061624598	3.7071616220369	1.9178642893458	0.0744107687856004	0.467965460684941	-4.49715435856844	NNMT
CELSR1	1.64994992562877	3.09829680045268	2.21701833479755	0.0425261606719243	0.378072577606586	-4.01241247609971	CELSR1
EPSTI1	1.64960676054958	4.53167582749479	1.68844419427123	0.112043734332048	0.525231409831337	-4.84067942091963	EPSTI1
SMPDL3A	-1.64894531006247	2.94006666907971	-1.76013021145922	0.0987986932055741	0.508445903579326	-4.73630574602751	SMPDL3A
NANP	1.64876424846311	3.61622752369892	3.15152884666791	0.00659973423451984	0.176353860195967	-2.32889427090188	NANP
TRAIP	1.64872857896545	3.37104011445487	3.6906970479414	0.00218712489600479	0.105035397235186	-1.30783850685827	TRAIP
OLFML2A	-1.64868132970915	3.08540848310355	-2.17524808442599	0.0460511000060702	0.387009511260978	-4.08226604842169	OLFML2A
EREG	1.64859527318788	2.46350303111267	2.14454377470469	0.0488130124213979	0.39612346678052	-4.13319566787084	EREG
LRRC31	-1.6483563747704	2.86138534799967	-1.93700243487115	0.0718528712790461	0.462660001432767	-4.46730493025054	LRRC31
KAL1	1.64819688111915	1.7419715635562	2.22177656790463	0.0421409534586852	0.375977019382363	-4.00441458545785	KAL1
FYCO1	-1.64805207661955	5.56702432261514	-2.17976299527806	0.0456574121628023	0.386340095124801	-4.07474687768503	FYCO1
FER1L4	1.64741424041155	2.06581893726921	4.19700064665773	0.000780922055016394	0.0756012612811719	-0.351715130607629	FER1L4
UGP2	-1.64628588488527	6.13321338930112	-4.14780666512202	0.000862495648669777	0.0768802744633285	-0.44396254973272	UGP2
RAD51AP1	1.64625827830351	2.77864893932151	3.12779791117472	0.00692758823155435	0.179528116420473	-2.3734881492414	RAD51AP1
CHCHD10	-1.64621248993314	6.74023032855775	-4.34497216250815	0.000579874290879153	0.0659938861643913	-0.0754471579804257	CHCHD10
CYP2B7P1	-1.64559736888893	0.795099362948347	-4.45044323200797	0.000469573399768846	0.0584331179633165	0.120238612546159	CYP2B7P1
SH3TC2	1.64500481188316	2.10938802639139	3.28022182314027	0.00507189786066714	0.155802104688981	-2.08627905615314	SH3TC2
TM4SF4	1.64499284692498	3.28014758263051	1.01073358746513	0.328204150922634	0.719474683131864	-5.66369124863522	TM4SF4
CTSG	-1.64496573936014	1.78989467446917	-2.46613506190521	0.0262259550494613	0.310303554129677	-3.58356942312585	CTSG
CBX3	1.64445406989714	6.5431724956963	2.75024372643872	0.0149010024892397	0.245106471059634	-3.07375989593777	CBX3
DKC1	1.64425670076877	5.12168424604361	2.8015494247717	0.0134386435591617	0.236403634365119	-2.9798653753939	DKC1
VRK1	1.64257807797391	5.28571928364737	2.36320156327944	0.0320759880893093	0.336281668692137	-3.76314217223348	VRK1
MC1R	1.64177911104777	2.10767953073735	4.28556236926307	0.000653340882518972	0.0699102145806254	-0.186138098460704	MC1R
SLC22A31	1.64164233321246	1.11182607064196	2.71837853740904	0.0158857384556515	0.252855303239921	-3.13182722370108	SLC22A31
SLC22A23	-1.64157949498556	4.17727619217405	-2.60101014900485	0.0200842304987882	0.280852170675875	-3.34388945018934	SLC22A23
FAM150B	-1.64085335334694	0.924052304563901	-4.86934923093269	0.000205408842844761	0.0396402624203804	0.885333433852511	FAM150B
PLCD3	-1.64076133892364	6.12108367397567	-3.21344330836138	0.00581488871684956	0.1654440928294	-2.21232351868793	PLCD3
PLA1A	1.64051117068281	1.35430314780395	2.56815337017622	0.0214391059569619	0.288288986786879	-3.40269896269291	PLA1A
SRPX2	1.64014513436889	3.54556524963433	1.72701602986424	0.104736188232314	0.515536989674042	-4.78487063346875	SRPX2
ATP6V1C2	1.63913243355057	1.29615342242752	3.21362780834017	0.00581269398418516	0.1654440928294	-2.21197569887727	ATP6V1C2
PER1	-1.63858961109799	4.67748206215814	-2.29978484587969	0.0362723442510301	0.357308199284514	-3.87215906493078	PER1
BCL2L2	-1.63780959368061	3.46803310247538	-2.23274825822119	0.0412650891428336	0.37319966135375	-3.98594176024684	BCL2L2
FAM111B	1.63757333993951	3.30970560184545	2.26331204608721	0.0389139488112693	0.365436200036859	-3.93425736733375	FAM111B
TNFRSF11B	1.63749513824279	3.1745114029904	2.61926310740686	0.0193674858330017	0.276857096087835	-3.31110911440479	TNFRSF11B
HIST1H4K	1.6372691292166	5.55717837561555	2.35932759317893	0.0323186204021422	0.337700982653358	-3.76983848752801	HIST1H4K
FNBP1	-1.6370220859377	4.89814096984069	-1.87989931214815	0.0797286989769478	0.47773881440384	-4.55585123248869	FNBP1
PLEKHG4	1.63684422874266	3.33630213446347	3.33871012349272	0.00449914129533259	0.147054978116649	-1.97566169084382	PLEKHG4
CELSR3	1.63671800419579	2.61781944972109	2.80021151744937	0.0134749430847863	0.236403634365119	-2.98231990567349	CELSR3
HIST1H2BN	1.63452269671021	6.98556100601962	2.58386061137474	0.0207808136324355	0.285018509788286	-3.37461717346531	HIST1H2BN
PPIL1	1.63412690868243	3.5972746629252	2.82309261406203	0.0128670751060182	0.232673826508865	-2.9402993763239	PPIL1
CCDC86	1.63253293192316	4.71188925407248	3.111248983871	0.00716569225043164	0.182938186479939	-2.40455520794162	CCDC86
PALLD	-1.63232676861384	1.72786199355669	-3.35360810356403	0.00436384774020673	0.145138295425957	-1.94745785416323	PALLD
CCL18	1.63226277544472	4.68284901071051	1.48697740154204	0.157780442169571	0.568193882563767	-5.11800145561324	CCL18
CCL25	1.63137336685526	1.07023322499517	1.22032149096603	0.241220071141952	0.645393674686839	-5.44426293985265	CCL25
PROCR	1.63003063783854	4.21770798959322	4.28430700079333	0.000654991953248501	0.0699102145806254	-0.18848049568613	PROCR
TGDS	1.62956770172615	2.92995988326493	4.12904284760333	0.000895851731669169	0.0774692206158778	-0.479195992358346	TGDS
MAPK4	-1.62955337637378	0.923549868593553	-2.1419266909331	0.0490553764311413	0.396557197919179	-4.13751987660284	MAPK4
FAIM2	-1.62887342440979	1.86303141206564	-2.62782805208074	0.019039703406342	0.275857650410729	-3.29570105962038	FAIM2
SKA3	1.62858992511372	2.57126772761664	1.84663507248959	0.084665283827958	0.483975897555185	-4.60670206413108	SKA3
FOXD1	1.62827051976544	1.66447215938352	1.85894310172317	0.0828077731263466	0.481198085161167	-4.58795080474537	FOXD1
EGFL6	1.62767358416167	0.887659222622019	5.0271081726738	0.000151220790803966	0.0371021192190717	1.16775906534147	EGFL6
OSBPL1A	-1.62763216264645	3.93422680257171	-1.96518975868904	0.0682299114525522	0.452598134537085	-4.4230312309124	OSBPL1A
NDUFA4L2	1.62732804971144	4.78129547942699	2.76421196567136	0.0144882359703567	0.24200862418389	-3.04824452846615	NDUFA4L2
KCNQ1OT1	1.62693093312315	5.46770278906102	1.82778653290891	0.087581884352491	0.489484396448228	-4.63527018321069	KCNQ1OT1
CHP1	-1.62685078258669	6.40358525660389	-2.58917841615782	0.0205623704975063	0.283965134092754	-3.36509643812979	CHP1
C11orf82	1.62585878054492	1.86747650366655	3.44721078432532	0.00360193519762052	0.133280763050928	-1.77005434081206	C11orf82
SNORA5C	1.62574818967586	6.11918248195149	2.41163202393785	0.0291843639251747	0.324897468046199	-3.67904072292455	SNORA5C
TMPRSS3	1.62556390440737	1.71776465517093	3.01985635038697	0.00863346230897595	0.199705888474599	-2.5756193219772	TMPRSS3
LUM	1.62393267339828	6.61833236879203	1.39979160638842	0.181959277869666	0.589782699690423	-5.23008786754203	LUM
C5orf30	-1.622103450422	3.17118495734174	-3.34271862148573	0.00446233310155767	0.146766474596254	-1.96807409052869	C5orf30
CTSH	1.62145695471785	6.17265272441528	2.73288715047425	0.0154298008292773	0.24893236316542	-3.10541294600011	CTSH
KLF2	-1.62095436927412	5.0946950845952	-1.65671447250865	0.118383378786575	0.529645332520105	-4.88595985656331	KLF2
TUBAL3	-1.62060361893087	3.41164566328566	-1.80328042586784	0.0915072670853131	0.49707581837973	-4.67214238731566	TUBAL3
FADS1	1.62026767793035	3.68669908677583	2.67936045788789	0.0171774858143365	0.262773899086603	-3.20265300039595	FADS1
HOXB8	1.62020925832916	3.52219499570112	1.52223758945192	0.148792923648184	0.561749782885989	-5.07126326380785	HOXB8
GTSE1	1.62015710537505	3.06618869507304	2.72589126318137	0.0156480442188657	0.250953184535493	-3.11815478171473	GTSE1
HIST1H2BM	1.62005809339309	5.37228912762967	1.72106416650482	0.105835887676162	0.516921300407974	-4.79353614468211	HIST1H2BM
UGDH	-1.61807362603455	5.70113874011192	-2.24423811940758	0.0403660816803291	0.370012622564181	-3.96655052268148	UGDH
LOC339240	1.61670799563573	1.38950677780465	1.68112950082942	0.113478484551782	0.526157605859221	-4.85116885304615	LOC339240
PLEKHN1	1.61622132030477	1.70010195619074	2.79253817556961	0.0136849813882622	0.237625614326333	-2.99639135251358	PLEKHN1
ZNF536	-1.61618508049817	0.714346220976775	-4.53863640446234	0.000393947789234473	0.0547239826045417	0.282995514749432	ZNF536
LAMC2	1.61554884062194	5.73651207996651	1.64186421535438	0.121455526535004	0.531894026991932	-4.90695330213004	LAMC2
GLS2	1.61388044995891	1.49384909471719	3.93227923699555	0.00133559520785956	0.0898432202409372	-0.850051616380448	GLS2
LILRB5	-1.61326304050935	2.55933322901653	-2.96295765584246	0.00969269836100403	0.206746758975866	-2.68163116376633	LILRB5
VILL	-1.61278062810023	4.53767762015262	-1.97238726790659	0.0673317033226904	0.45027629705213	-4.41166776237831	VILL
C7	-1.6125538653045	3.48866852975269	-1.26967958740763	0.22358368906807	0.632800457509211	-5.38767230320406	C7
CXCL13	1.61049551020069	2.57941216474768	1.55723312847386	0.140302744526758	0.55140408770533	-5.02410004885882	CXCL13
GAS7	-1.60960838391999	4.94189369574322	-2.18183379013501	0.0454778911581266	0.386303998011034	-4.07129559639671	GAS7
C1orf233	1.60814159524497	2.55261554726535	3.74315676561135	0.0019645838308878	0.102785070464708	-1.20828554219229	C1orf233
TMEM206	1.60756559942046	2.93478560141773	3.65882237345772	0.00233457653472027	0.106791331462313	-1.36834816357499	TMEM206
MORN5	-1.6065037206677	0.703844183935172	-2.23276722019798	0.0412635902207862	0.37319966135375	-3.98590979705892	MORN5
PINK1	-1.60589410683769	5.6350603992391	-3.33105787758086	0.00457025018766217	0.148098055823866	-1.99014432444921	PINK1
HCAR1	1.60491801502497	1.89755324875979	2.49308956219363	0.0248704820239814	0.303748308841806	-3.53604704796753	HCAR1
WNT9A	-1.60426693884643	1.1066261439678	-3.12256565929443	0.00700201189585537	0.180713126689207	-2.38331337878098	WNT9A
LOC100131496	1.60294674468471	2.7610906860435	3.38150887262742	0.00412128748599157	0.142300054658181	-1.89461181717801	LOC100131496
PIRT	-1.60267815356725	0.781702342339722	-2.88717028047172	0.0113034688608126	0.218572296538866	-2.82216061764531	PIRT
MAP1B	-1.60267189468887	5.0378950553488	-1.63449888328351	0.123004562146884	0.532648934921031	-4.91731786261041	MAP1B
GLI3	-1.60265876011434	3.5580985442873	-1.62994754333569	0.123970251161809	0.532648934921031	-4.92370666388384	GLI3
KIAA1549	1.60224403010388	2.78002073028975	3.14127284574492	0.00673949992333981	0.177117208915055	-2.34817301176304	KIAA1549
CPXM2	-1.60197605778698	3.16595363590032	-1.51941504879516	0.149496170032694	0.562188097766279	-5.07503372775898	CPXM2
NPTX1	-1.6013704428572	1.65672381931491	-1.31195988355986	0.209298696470815	0.618306641708623	-5.33777975489737	NPTX1
NCR3LG1	1.60067800863898	3.40372577787554	2.9565581306102	0.00981953140086106	0.206746758975866	-2.69352854818758	NCR3LG1
ITGA11	1.59968521018207	3.31479296672177	1.53895751908272	0.144683974409148	0.555708367247147	-5.0488253082624	ITGA11
MARCH8	-1.59912880509573	4.78582713955824	-2.76891387983203	0.0143518048377186	0.241652671117807	-3.03964748517056	MARCH8
PDZD4	-1.59861867745127	1.08566516023223	-2.60713145355947	0.0198410684002946	0.279520853257543	-3.33290484502996	PDZD4
TGFBR3	-1.59838593538	3.48846937441752	-2.22267253511953	0.0420687842788545	0.375977019382363	-4.00290768245652	TGFBR3
NPSR1	1.59802151465508	1.35611947108431	2.08931154191533	0.0541698482462087	0.413055620761873	-4.22388140934183	NPSR1
TNC	-1.59780045516416	4.43608821780749	-1.56185851464319	0.13921189154708	0.550688731342522	-5.01780953831721	TNC
CRABP2	1.59713904701509	2.79543732813733	1.36374860961148	0.192805011421399	0.60042208184813	-5.27493032982606	CRABP2
LY6E	1.59612984173879	5.44777418155047	1.91712955778818	0.0745105836529036	0.468055090674681	-4.4982968633775	LY6E
ANK2	-1.59597673181283	0.787025790974109	-3.12341616524235	0.00698986074574595	0.180646305346966	-2.38171645580048	ANK2
PM20D2	1.59378431966162	3.24407153867588	2.59420921417607	0.0203577468944834	0.28294341325194	-3.35608335998946	PM20D2
NCAPH	1.59357666656416	2.050447193277	2.61156615066019	0.0196666747617386	0.278590602853537	-3.32494139984855	NCAPH
HPDL	1.59353091055736	3.49284952293653	2.5140826322553	0.0238613276845706	0.299527044928177	-3.49889987429843	HPDL
PTGDR	-1.59321353557424	0.949484790265993	-3.74051882889411	0.0019752087872046	0.102785070464708	-1.21329026229789	PTGDR
C4orf19	-1.59252154929406	3.39954693620818	-1.89027248747156	0.0782428359828896	0.475646632154186	-4.53988252608541	C4orf19
CASZ1	-1.59200865043136	4.04265169424815	-2.8590640313926	0.0119650535724299	0.224249793740422	-2.87406067382723	CASZ1
RND1	-1.59082739132949	2.12073341359989	-3.45879595311014	0.00351739060584103	0.132635815021055	-1.74807769051709	RND1
LPAR1	-1.5904523537376	3.92105658136971	-3.01819010703941	0.00866279984199281	0.199826147270975	-2.57872948690017	LPAR1
LOC389332	-1.58959344123986	2.11093736170386	-2.28796090108244	0.037109720039256	0.359695928080994	-3.89233972819044	LOC389332
RNASEL	-1.5889831010321	3.62684600648776	-3.00784083300047	0.00884722663017689	0.201862083933939	-2.59803972731791	RNASEL
PRKCB	-1.58881774613619	2.59638208887375	-1.97517104563245	0.0669871877241101	0.449149647827402	-4.40726641765622	PRKCB
RBP2	1.58843827299071	2.3000874457334	1.36537591722268	0.19230427685545	0.600002047622323	-5.27292502822207	RBP2
CEACAM1	-1.58806060915725	6.6810410186969	-1.15617251671298	0.265731114590668	0.667135178318524	-5.515077139178	CEACAM1
SNRPB	1.58773075313299	8.66039335898594	2.49165932897667	0.0249406955495094	0.30379085771846	-3.53857357916888	SNRPB
PPA1	1.58708056130084	7.70568425242632	2.95847351846939	0.0097814004104258	0.206746758975866	-2.68996821605312	PPA1
P4HA3	1.58660653398113	1.88328719696943	2.62820626599549	0.0190253528177706	0.275857650410729	-3.29502028193551	P4HA3
FAM64A	1.58544098759867	2.73468022783452	2.67638304771122	0.0172801199817704	0.262847042428024	-3.2080446755637	FAM64A
RXRA	-1.58530661076271	5.82713166487989	-3.07549899560079	0.00770797613272913	0.187411949935031	-2.4715763316031	RXRA
CMSS1	1.58529140960721	5.50979810015138	3.37637852389975	0.00416485730644304	0.142300054658181	-1.90433148178618	CMSS1
DUX4L4	1.58359097922586	1.50477740384097	1.30440182025394	0.211797520339173	0.621132828113786	-5.34679314312609	DUX4L4
EPHB3	1.58334707873321	4.39728015104716	1.90239297620297	0.0765381829003892	0.472210632193776	-4.52115791975623	EPHB3
PDCD2L	1.58287327339745	3.54096051091175	3.85140831577168	0.00157489194317989	0.0957809776931118	-1.00307585527771	PDCD2L
PRR11	1.58211463232489	2.48871185386555	3.3006899570096	0.00486364874075166	0.151755921079616	-2.04758931405108	PRR11
ENPP3	-1.58172948875097	1.46585594670606	-2.6191060032853	0.0193735486464174	0.276857096087835	-3.3113915836817	ENPP3
LAPTM4B	1.58112846158509	6.52155656280364	4.03236129992308	0.00108973150165538	0.0840294184868306	-0.661124482083572	LAPTM4B
PLAC2	-1.5808713307432	1.14841418474548	-3.48424733879818	0.00333856148782358	0.128718578832578	-1.69978608626506	PLAC2
TIGD1	1.58061189973849	3.10848037702752	3.35289158402301	0.00437026089521552	0.145138295425957	-1.94881455253258	TIGD1
RAD54B	1.58021639256881	2.10735911952894	2.89513676848009	0.011122538276842	0.217271937122118	-2.80742783740223	RAD54B
SNORA31	1.57825503025331	9.58533064806002	2.15195914269961	0.0481322873308129	0.394346815510851	-4.12092883075684	SNORA31
IL1B	1.5757976594258	4.04426094337775	1.84973639664726	0.08419376762751	0.483364484060465	-4.60198433781958	IL1B
TINAG	-1.57416643005869	1.89078425249035	-2.23725902068189	0.0409099462349076	0.372288393193581	-3.97833460492868	TINAG
SYP	-1.57393320472962	1.63615154636872	-4.08610371987867	0.000977212909401378	0.0811889728245599	-0.559918582729708	SYP
HIST1H3C	1.57392482031368	7.65636849781096	1.65172789826348	0.119407408235702	0.530194615682197	-4.89302351564628	HIST1H3C
ACADVL	-1.57372531140853	5.46943500378049	-2.94987822369137	0.00995365670643701	0.208145347155786	-2.7059413253768	ACADVL
GPR180	1.57335385689	3.67614889771287	4.19208284326609	0.000788710356592456	0.0756361221154553	-0.360928449890549	GPR180
ANKRD20A9P	1.57314136629012	4.41034207322675	1.76095260769602	0.0986550765693505	0.508445903579326	-4.7350920897404	ANKRD20A9P
MYC	1.57138982139777	7.26025955031436	2.14299401211494	0.0489563994805459	0.396549707016362	-4.13575666286605	MYC
SYNGR1	-1.5712436721801	0.984433069706854	-2.65474011573704	0.0180441595283346	0.267364911222978	-3.24718023519977	SYNGR1
LARGE	-1.5709026628155	4.37776273952661	-3.80318936945678	0.00173777820752199	0.0974187118590669	-1.09443881768365	LARGE
REEP2	-1.56968560521769	1.16303034483567	-2.6966866004796	0.0165918166537256	0.259266005146555	-3.17124101356278	REEP2
SLIT3	-1.56528436442058	3.20649791183153	-1.73231301315476	0.103765908262731	0.513842668010244	-4.7771422200624	SLIT3
PNO1	1.56497813487361	4.31547545081316	3.33367125342093	0.00454584027117392	0.147814138387294	-1.98519857142492	PNO1
C11orf93	-1.56470655421526	2.54668824201461	-2.24134340032014	0.0405908358953273	0.371352092849648	-3.97144029305376	C11orf93
HIST1H2AI	1.56445709242682	3.25754411938133	1.90670750290618	0.0759394748456852	0.470839697664813	-4.51447547310506	HIST1H2AI
FAM72D	1.56442310193807	1.77817517597831	3.69830381505524	0.00215334492793067	0.105035397235186	-1.29340011108698	FAM72D
GALNTL1	-1.56415865935992	1.57647377918581	-2.75128205959521	0.0148699310167191	0.244919561262299	-3.0718644683318	GALNTL1
TNFRSF11A	-1.56350951001103	3.21164208349017	-2.06157757127401	0.0570589630445263	0.423559107991038	-4.26895147960133	TNFRSF11A
MPP6	1.56257793675642	3.79395590166309	1.43354119793645	0.172260877194787	0.580752796795838	-5.18729780640447	MPP6
GOLT1A	1.56186443761927	3.0324823825332	2.40172843025937	0.0297548337139151	0.325964347421155	-3.69629615959176	GOLT1A
CAPN9	-1.56035320699599	2.1530402355114	-1.78863497412329	0.0939268722047267	0.502800428687996	-4.6940297314053	CAPN9
HIST1H2AB	1.56012868059327	5.55404874369008	1.95132391876452	0.0699909351564247	0.458325388899541	-4.4448560250483	HIST1H2AB
NR4A2	-1.55920508804103	2.9655410714869	-1.32647512954613	0.204565779768527	0.612562483973215	-5.32035529829376	NR4A2
CNTNAP3B	-1.55916200985466	0.920895574257278	-3.67121015851139	0.00227611744168402	0.106149066357299	-1.34483023286716	CNTNAP3B
PHLDA1	1.55791609305989	5.8333307197338	2.47990971217759	0.0255247057276342	0.306070922985226	-3.55930861185968	PHLDA1
ZFP36	-1.55782600470227	8.17518901859689	-1.98474166689211	0.0658149071043735	0.4459738970645	-4.39210794106654	ZFP36
SP5	1.55745571322744	2.53821216437528	2.80082179476659	0.0134583734928137	0.236403634365119	-2.98120032738524	SP5
NACC2	-1.55707954412726	5.1223737843035	-2.42299705015965	0.0285424832278802	0.322712291274134	-3.65920338676554	NACC2
ROR1	-1.55626716245677	1.80840326273523	-2.07538133066931	0.0556037723558887	0.416851772756924	-4.24655898570434	ROR1
MOSPD1	1.55479210382635	2.29319734963979	2.82569578478967	0.0127996329511389	0.232063978611243	-2.93551303878589	MOSPD1
CPED1	-1.5533480236944	3.11410702015796	-2.1381360446435	0.0494083949535368	0.397370539575231	-4.14377843425938	CPED1
LOC606724	1.55295621722742	2.43932008200051	2.39544263035217	0.0301223697790603	0.327617622260223	-3.70723302841086	LOC606724
SSTR4	1.55158993261021	1.11241884385943	1.71860037846851	0.106294056343883	0.517397880682341	-4.79711754071436	SSTR4
ACTR3BP2	1.5504778078982	1.76073326534535	1.51531178039197	0.15052349799311	0.562837241244973	-5.08050605421694	ACTR3BP2
CBFA2T3	-1.54991573012917	2.68392396771227	-2.74146675367729	0.0151661746941301	0.246999458897851	-3.08977363243209	CBFA2T3
EHBP1L1	-1.54988894140323	6.13430487428753	-1.97956354910023	0.066446829293874	0.447328464169452	-4.40031444767364	EHBP1L1
TYRO3	1.54922891496968	2.9027996472215	2.6721668280248	0.0174264702314937	0.263932686954616	-3.21567645668094	TYRO3
KIF1A	-1.54890354088579	0.921446401402065	-2.24479189887535	0.0403232172974791	0.370012622564181	-3.96561473968199	KIF1A
MYOM1	-1.54868573482559	1.52225745224379	-2.12413555137694	0.0507326823514283	0.400886034348918	-4.16684518328191	MYOM1
CAPN5	-1.54547510394619	5.67474067636712	-2.16298548817203	0.0471363061701336	0.391058372519622	-4.10264939493419	CAPN5
CXCL3	1.54469909532522	3.76243918199799	2.90056625989963	0.0110008516092967	0.216939549689805	-2.79738136951039	CXCL3
HSPD1	1.54460319835582	8.11134271755417	2.70302172815611	0.0163825284058283	0.257272424474571	-3.15974007398017	HSPD1
CENPA	1.54352642090117	2.66865312804771	2.478295943079	0.0256059277766786	0.306549933408774	-3.56215357391083	CENPA
WBSCR17	-1.54352528122511	1.29699805749778	-2.73459407765152	0.0153770006620007	0.248717719611744	-3.10230261378087	WBSCR17
ASPM	1.54045129371019	2.51282695453862	2.64194977340133	0.0185108879464619	0.272358017978628	-3.27026046762408	ASPM
GPSM2	1.5404344063058	4.35033571190161	2.33053808307362	0.0341767148368814	0.346759665251538	-3.81945419129927	GPSM2
SPARCL1	-1.54034458940697	4.07075660934319	-1.86647962949323	0.0816884111064882	0.4803281028361	-4.57643170870992	SPARCL1
ARNTL2	1.54028512477763	2.24181836304891	2.93174359988852	0.0103268971756097	0.210459268006061	-2.73960874592064	ARNTL2
PMEPA1	1.54006171639291	6.16063905528734	2.32722024010071	0.034397200455657	0.347234486913676	-3.82515514570939	PMEPA1
APLN	1.53916605603482	1.21764323076623	2.89154030079006	0.0112038661799441	0.217735938654779	-2.81408013271938	APLN
YEATS4	1.53892771245409	4.18592471791834	2.13920193937541	0.0493088928935197	0.397294827269021	-4.14201915203541	YEATS4
PELI2	-1.53889445260979	4.05369649255868	-2.3098191590779	0.035575653971623	0.35354826661331	-3.85499636432636	PELI2
YAE1D1	1.53882443434651	4.61849707999439	2.49384951301785	0.0248332509493575	0.303748308841806	-3.53470435896054	YAE1D1
OVGP1	1.53795399794369	2.33089589622407	2.93470665494497	0.0102649892038842	0.210104199393044	-2.73411087369088	OVGP1
HIST1H2AE	1.5378089532766	6.33001279639967	2.42759770490333	0.0282864699052795	0.322368034030827	-3.65116236403036	HIST1H2AE
HIST1H2BF	1.53655557469166	5.22943122485684	2.07121721729528	0.0560391265415958	0.418289679424666	-4.25332237337904	HIST1H2BF
SULT1C2	1.53597047909397	1.46220570691515	2.73538816960401	0.0153524968045765	0.248717719611744	-3.10085544057747	SULT1C2
C2orf15	1.5350912287477	3.27586134159544	3.53556182630048	0.00300521406378771	0.121833699770552	-1.60238522057341	C2orf15
CNKSR3	-1.53452009399239	3.14080322571166	-2.56635590160714	0.0215157005432452	0.288534211269335	-3.40590870318914	CNKSR3
GINS3	1.53432324288528	1.96498083924318	3.64311662630361	0.00241087113264083	0.108962146980504	-1.39816724152586	GINS3
MAPK10	-1.5340589491643	2.35965814102609	-2.2159827626733	0.0426104297962785	0.378190301319208	-4.01415203603963	MAPK10
FHL1	-1.53364045509645	0.913936759912481	-3.27755609295263	0.00509966431555922	0.15614725810299	-2.09131613283538	FHL1
HOPX	1.53360937751044	3.13926560299006	1.50695806578973	0.152633336757408	0.564654031995112	-5.0916139824357	HOPX
HPRT1	1.53358271455707	4.69825158360161	2.81850569284934	0.0129867544706097	0.233440309665802	-2.94873035239391	HPRT1
PPP2CB	-1.53356484820227	6.01968366458573	-3.40359666634215	0.00393884074668474	0.138313344584327	-1.85275406895001	PPP2CB
KIAA1257	1.53312151189517	1.44172087163865	5.06966294570088	0.000139301695409551	0.0351602232178698	1.24335898249616	KIAA1257
DNER	-1.53210011216233	0.705710501313685	-3.22885063686261	0.00563441145665114	0.164007137900056	-2.18326906265047	DNER
CACNB1	-1.53183999031768	2.28976666682677	-4.96305849751058	0.000171181433473557	0.0383948342032823	1.05350059315228	CACNB1
C6orf15	1.53139834544753	0.992520876503017	2.17083032622886	0.0464393619596264	0.389060942856436	-4.08961598049444	C6orf15
SAMD4A	-1.53116383185147	3.00885304462535	-1.81716595021403	0.089264352701439	0.493496154340472	-4.65128793685326	SAMD4A
SLC4A11	1.53046939406405	1.21047482643241	3.34686797823214	0.00442454747187022	0.145878797274995	-1.96021906790341	SLC4A11
GLIPR2	-1.5300613598771	4.54471752393097	-2.21378607367627	0.042789699207224	0.378607388782573	-4.01784075976759	GLIPR2
C16orf45	-1.52756655359079	2.99957131265155	-1.76277460256809	0.0983375521112891	0.508010127012982	-4.73240197954156	C16orf45
CDH24	1.52750325750815	1.56191671434231	3.14544148527503	0.00668234140536642	0.177105701100651	-2.34033812808118	CDH24
ACO2	-1.52705836221333	6.94148137332273	-3.84928908417096	0.00158171546811915	0.0957809776931118	-1.00708952950394	ACO2
MCM4	1.52632620872335	6.21574133751993	2.66240537626638	0.0177699067054962	0.265115093841453	-3.23333113014497	MCM4
BVES	-1.52608628831289	1.47775778013044	-2.26379968791629	0.0388774721521616	0.365416473052449	-3.93343010578118	BVES
PSPH	1.52567643047927	4.1557254021236	3.11803246591318	0.00706713029996692	0.181649286567313	-2.39182382030632	PSPH
CCL3L3	1.52515563326796	1.69615438676414	1.95057657669774	0.0700870082805033	0.458484391450151	-4.44602983104386	CCL3L3
RASSF3	-1.5248882526394	6.55104781194225	-2.61518091792519	0.0195256156106544	0.277397964308552	-3.31844695576192	RASSF3
CYP4F3	1.52442227411419	3.98743666383904	2.71293116565214	0.0160602686873422	0.253936540232978	-3.14173390248237	CYP4F3
PGF	1.52418808673763	2.48954120143661	2.55785688960241	0.0218814293750539	0.289537177461818	-3.42107465701196	PGF
DTL	1.52267914929376	2.97182161504961	1.81476745148302	0.0896482609172517	0.494030524186488	-4.65489730642159	DTL
CRISP3	1.52254467245595	0.972284490427943	1.04337508678118	0.313333390234973	0.707338688646345	-5.63181825529941	CRISP3
PDE3A	-1.52149737811758	3.43673354822082	-2.38482871663109	0.0307527415685091	0.330440145095822	-3.72567357305603	PDE3A
KCTD9	-1.52129761178868	3.34629117425324	-3.02047019894949	0.00862267892497458	0.199705888474599	-2.57447344582737	KCTD9
NT5E	-1.5211994334037	4.91333647869926	-1.68339512719549	0.113032394414118	0.525558702649403	-4.84792313317114	NT5E
XAGE2	1.52102989811065	0.965181268028252	1.05980458628164	0.306036028946789	0.701958497319535	-5.61544664004426	XAGE2
LGI1	-1.52087549487421	0.646085588299207	-3.44906426726481	0.0035882738075767	0.133280763050928	-1.76653858450734	LGI1
LONRF2	-1.52085371320817	0.772120542287558	-2.53257853616531	0.0230047179120344	0.294931951073235	-3.46607595595605	LONRF2
TMEM97	1.5203741944103	4.31786927698911	3.11632733760801	0.00709177861059626	0.181788170300386	-2.39502445721175	TMEM97
PTPN21	-1.51929029976772	2.67032049943279	-2.61559879916027	0.0195093714859361	0.277397964308552	-3.31769597887102	PTPN21
LYRM4	1.51672493918359	4.08237433917571	3.96538269730651	0.00124859342765494	0.0882052978275057	-0.787501213225577	LYRM4
PLCD1	-1.51670529610789	3.45855628001219	-4.29682973367042	0.000638710884586245	0.069347850756341	-0.165120514139585	PLCD1
SGSM1	-1.51631727949116	1.08812904205784	-3.82142115508857	0.00167427735711263	0.0957809776931118	-1.05988468804675	SGSM1
TROAP	1.51580262315001	1.87211841542027	3.70438043065413	0.00212673806587966	0.104483769957168	-1.28186674562059	TROAP
PRKAR2B	-1.51579713241191	2.62766271807413	-2.3915795511158	0.0303503741777633	0.329091084665435	-3.71394865037541	PRKAR2B
LOC645249	1.51559573152206	1.99543345825433	3.14990160952272	0.00662171687744067	0.176442137163059	-2.33195369420066	LOC645249
RHOU	-1.51503045036349	4.75709695173055	-2.96250662752299	0.00970158448777446	0.206746758975866	-2.68246985112254	RHOU
SLC7A11	1.5149986988071	2.77738560471137	2.46334358375507	0.026370282351691	0.310784388139829	-3.588479587615	SLC7A11
PRKG1	-1.51459194010954	2.51052661015158	-2.18832430967017	0.0449194523481639	0.385735588073415	-4.06046780495601	PRKG1
ATP8A1	-1.5136224714316	3.98915598067693	-1.89532746023603	0.0775277945928398	0.473845064848894	-4.53208185542557	ATP8A1
CILP2	1.51352041857978	0.779843414782436	2.33554751901307	0.0338463338923444	0.344703471641063	-3.81083990731765	CILP2
ATP2B4	-1.51232730713487	6.10409683640229	-1.78375182669839	0.094746105355503	0.504078140319503	-4.70130254505286	ATP2B4
PRKAA2	-1.51204493537068	1.08399046801895	-2.29514652643123	0.0365986961890309	0.358250035442058	-3.88008115055841	PRKAA2
HEXIM1	-1.5117996282826	5.71199854342289	-2.19528186751066	0.0443279067718662	0.384148080153255	-4.04884346216999	HEXIM1
PQLC1	-1.51166300771445	3.65967177628462	-3.05477352659606	0.00804067976172671	0.192544126493784	-2.5103699187177	PQLC1
TXNIP	-1.51145761623298	8.4452805417885	-2.35384033482729	0.0326652596840072	0.338913289967948	-3.77931541342525	TXNIP
CSPG4	-1.51133581695391	2.81111807990195	-1.88344231384437	0.0792183774947084	0.477167198535414	-4.55040294565738	CSPG4
AGR3	-1.51021208247276	5.63862526037049	-1.04211872337164	0.313896577805662	0.707797277663347	-5.63306116754281	AGR3
IFITM1	1.51010768462648	8.99716743413421	3.23754045250685	0.0055350836960417	0.163176105216797	-2.16687476495835	IFITM1
TNNI2	1.50962212769467	1.56985482037649	2.09144659828281	0.0539531008464202	0.412497766568422	-4.22039862682507	TNNI2
YY2	1.50940653445861	2.31677695763115	4.14982383311571	0.000858985881016239	0.0768802744633285	-0.440176388104732	YY2
CNTD2	1.50913442298936	1.06537220145721	2.14715221343931	0.0485725510641822	0.395748724470948	-4.12888309710842	CNTD2
ARHGEF26	-1.50890663838029	2.42383307241512	-2.07476833964382	0.0556676646041173	0.417004182296636	-4.24755506198855	ARHGEF26
SUMO1P1	1.50886689890389	1.31805290910427	1.68944596986489	0.111848472070714	0.52500319575434	-4.8392404973803	SUMO1P1
AGXT2L2	-1.5082433816485	4.12797637074057	-2.95260161682972	0.00989875849268783	0.20757074646117	-2.70088137341957	AGXT2L2
NFIA	-1.50758496115848	6.5447276741537	-2.90121534969417	0.0109863914778488	0.216939549689805	-2.79618003099872	NFIA
ALDH1A1	-1.50631239963824	5.52323450145714	-1.40151464635332	0.181453531392489	0.589716173243919	-5.22792190491468	ALDH1A1
ALDH1L1	-1.50531607822252	1.26898625644553	-3.72440138641044	0.00204139659657426	0.103088827318632	-1.24387168428078	ALDH1L1
EPHA1	1.50489421314379	3.86737639133138	2.76235501824127	0.0145424632685481	0.242505648508095	-3.05163866597761	EPHA1
BHLHE23	1.50465245817826	0.710725000117209	2.02281605471958	0.0613336059483139	0.433472377960624	-4.33140037668351	BHLHE23
MSRB3	-1.50454435852198	3.85786851195583	-1.48289003989929	0.158851037737515	0.569439913273919	-5.12336780266097	MSRB3
MPND	-1.50438252025884	3.58825757951599	-5.13779449895476	0.000122200625645143	0.0334957363251132	1.36386568913253	MPND
GPR115	1.50415902330003	2.6525694914569	2.02715711253973	0.0608407337578561	0.432757207136076	-4.32443847075481	GPR115
COLEC12	-1.50323069659079	3.38583052542864	-1.60885032334559	0.12853214350953	0.539126942790378	-4.95316155688486	COLEC12
C1orf226	-1.50306735763318	4.41993294890091	-2.97992091904779	0.00936422430633919	0.206057153094928	-2.65006858349623	C1orf226
TLR3	-1.50298040602736	1.75268699427947	-3.7897940460743	0.00178597994438517	0.0991334619722523	-1.11983323197643	TLR3
XKR4	-1.50280816393984	0.597200243529583	-4.10697863937792	0.000936759923076367	0.0797174255259402	-0.52065911852779	XKR4
ANTXR2	-1.50209543717961	5.83051080755821	-2.02477881781219	0.0611103096243475	0.433157136662822	-4.32825363543959	ANTXR2
CCBP2	-1.5011796983274	1.31136956188334	-3.30338135279015	0.00483690601367037	0.151540345622323	-2.04250015808351	CCBP2
TRPM6	-1.50083000864617	1.81380132102883	-1.57885593959965	0.135264851250668	0.545331534320876	-4.99458034193553	TRPM6
APLNR	1.50045059325447	2.80889469952848	2.80648115548246	0.013305657479641	0.236403634365119	-2.97081489512788	APLNR
AKR1C4	1.50038681155755	1.14055655044394	1.21369115601133	0.243669449937595	0.647362375920821	-5.45172675653814	AKR1C4
SLC1A3	1.50021708880394	1.80603663915884	1.87099814213454	0.0810238021032776	0.479096099134024	-4.5695119883043	SLC1A3
IL23A	1.49997353330101	1.00088774031521	3.53199702260003	0.00302725305602276	0.121942142290793	-1.60915283821353	IL23A
CDKN1A	-1.4998347756248	7.40041098785735	-2.61207465185227	0.0196467724601161	0.278590602853537	-3.32402798694273	CDKN1A
HOXA13	1.49963372819232	4.20491755170023	1.48705510728254	0.157760147327539	0.568193882563767	-5.11789933031062	HOXA13
RPL39	1.49884445059211	10.1012154648821	2.46618611920752	0.0262233222542686	0.310303554129677	-3.58347959406926	RPL39
RPL37	1.49828754449255	6.14126646396594	3.35695911828206	0.00433397902987756	0.145138295425957	-1.94111255077369	RPL37
CDK4	1.49722733431218	6.92677074595685	4.28864191444982	0.000649308616267218	0.0699102145806254	-0.1803925507658	CDK4
RASD1	-1.49697251072707	3.51479287863494	-2.44564092985616	0.0273032921861612	0.316062374988332	-3.6195676263224	RASD1
LOC100128881	1.49674367568061	1.64718391355138	2.45260914639791	0.0269323516886462	0.314271765350157	-3.60734107648592	LOC100128881
RASSF8	-1.49576673490196	2.89824585618834	-1.59514588392956	0.131571915519274	0.540943530660462	-4.97215302965472	RASSF8
KITLG	-1.49528068068717	3.79984078350614	-3.73945029678089	0.00197952904775397	0.102785070464708	-1.21531753622397	KITLG
SHMT2	1.49507420705758	5.91339286538189	3.40587909115358	0.00392045359219119	0.138313344584327	-1.84842772190371	SHMT2
NUDT16	-1.4945466954581	4.24002733002562	-2.68374248941789	0.0170275028062667	0.262773899086603	-3.19471436155465	NUDT16
CSE1L	1.49445658232431	5.65375240775362	5.4136244450927	7.23426187432776e-05	0.0250365870795186	1.84481707899356	CSE1L
TH1L	1.49427956844515	6.71679183217066	3.09157934271401	0.00745922248960898	0.186155391378722	-2.4414462010552	TH1L
DAO	-1.49356291721163	0.625627935799137	-2.94161093206618	0.0101221428417243	0.208390026141229	-2.72129541355329	DAO
PAFAH1B3	1.49331349648698	4.87523831809929	3.960824984096	0.00126022209089886	0.0885060064730899	-0.796109863758822	PAFAH1B3
COL7A1	1.49302830216018	2.10746224527594	3.25927739583646	0.00529416880088103	0.159010233682424	-2.12584323505832	COL7A1
ASNS	1.49215202035518	3.77910861145829	3.82111434737041	0.00167532631764819	0.0957809776931118	-1.060466080286	ASNS
MAST2	-1.4909740469042	4.93135847856605	-2.61864171531645	0.0193914766775698	0.276903837787339	-3.31222632886856	MAST2
EIF5A2	1.49062343208582	2.55471765093449	3.00405098400492	0.00891572352546098	0.202825743466402	-2.60510779564545	EIF5A2
CYP4F12	-1.49055192313649	4.14777424788691	-2.47670074589616	0.0256864569440022	0.306549933408774	-3.56496509707649	CYP4F12
STK31	1.49044684646636	1.02546664782272	2.93527068294227	0.0102532460447926	0.210091458002409	-2.73306419498557	STK31
SNORA30	1.4899955860405	3.31729278075492	2.0489492731547	0.0584207159953161	0.427122355488975	-4.28936721835793	SNORA30
TOM1L2	-1.4899391554565	5.01619593622016	-2.45078113877993	0.0270291963239858	0.314430773985677	-3.61054985431177	TOM1L2
KIAA1644	-1.48864434449154	1.64019395566902	-1.96149899259651	0.0686946952228457	0.453928010545646	-4.42884908579557	KIAA1644
DENND2A	-1.48781963869192	2.01643147719949	-2.42407982530828	0.0284820328896251	0.322712291274134	-3.65731146542247	DENND2A
LILRA3	1.48777675720858	1.78099832329007	3.89295044148296	0.00144698739165878	0.0933442982986056	-0.924434138696644	LILRA3
SLC39A4	1.4876567522934	6.95230005690392	2.96618870511448	0.00962927344898513	0.206746758975866	-2.67562223866432	SLC39A4
FIGNL1	1.48694949320824	3.6543551709135	3.63554901877133	0.00244852332439034	0.110176552688842	-1.41253583113887	FIGNL1
DEPDC1	1.48692580658647	2.46688917329069	2.96760376299628	0.00960162445425198	0.206746758975866	-2.67299015917602	DEPDC1
PTPRZ1	-1.48646019900825	0.643008219633098	-3.36556109547463	0.00425823649445614	0.144234032992663	-1.92482205512685	PTPRZ1
KIAA1614	-1.4863603725518	1.41555601667374	-2.66668938177557	0.0176183863874453	0.264383753221517	-3.22558553963482	KIAA1614
HMX3	-1.48409981400496	0.595314393916414	-4.48445831208463	0.000438782831167701	0.0571798909697328	0.183109672151504	HMX3
GPR32	1.48355634320862	1.18351474590289	1.42741633108081	0.173988637677168	0.581669763786541	-5.19512015690539	GPR32
RETN	1.48350325193325	1.31391865473921	2.4078605000172	0.029400380162855	0.325206258013666	-3.68561542769015	RETN
JUND	-1.48323174030271	6.93181228704323	-3.16891660476162	0.00636929998509641	0.175280493059649	-2.29618869193405	JUND
TIMELESS	1.48297490691143	3.26480943297668	2.37494261022075	0.0313510883349925	0.332779874652488	-3.74281887473904	TIMELESS
EDNRA	1.48290943885993	2.70371559859149	1.87069925398312	0.0810676144992486	0.479201931514332	-4.56997002106905	EDNRA
ZNF793	-1.48200754063264	1.75985388903296	-2.71285956818152	0.0160625749300449	0.253936540232978	-3.14186407128518	ZNF793
PPAT	1.48181286413975	3.10502448506192	2.97946027300557	0.00937299818714841	0.206057153094928	-2.65092617486016	PPAT
EXD3	-1.48160630747224	1.89737578967085	-2.86978676634447	0.011708311534745	0.222081748508437	-2.85427499537341	EXD3
SPARC	1.4808933199521	9.13538023304459	1.35274935812855	0.1962173049501	0.603165044582955	-5.28843623489669	SPARC
CCDC48	-1.48035716681213	2.03789589340063	-3.37772840962695	0.00415334896554589	0.142300054658181	-1.90177416737778	CCDC48
HP	1.47998214215361	1.49879130636252	1.04178726143668	0.314045283943808	0.707988484995993	-5.63338886638492	HP
PLA2G4F	-1.47970665704206	2.46065566577993	-1.67877703360172	0.113943289505846	0.526366370978556	-4.85453589797586	PLA2G4F
NUFIP1	1.47884873107716	2.96851151186686	3.3155525337061	0.00471778388097038	0.149293757251746	-2.01948078896469	NUFIP1
ASPA	-1.47839786060489	0.990430307966176	-4.8352645792443	0.000219544952078925	0.0398587771527091	0.823879168557746	ASPA
FZD9	1.47834914353187	1.32078495140893	1.86266122248429	0.0822538387369857	0.481032452993643	-4.58227141466171	FZD9
MRAP2	-1.47747571863971	1.43996155058481	-3.54896842484567	0.00292376008471098	0.120542674330251	-1.57693222206728	MRAP2
WBSCR28	1.47659841578475	0.755694907590415	2.61105862879315	0.0196865580568215	0.278590602853537	-3.32585299412037	WBSCR28
TNNC1	1.47598231632391	2.03158632259635	1.91423485508355	0.0749050089024977	0.468210414188651	-4.50279562233314	TNNC1
TTC22	-1.47411589383612	3.98264024703692	-2.00099099505364	0.0638671647483692	0.441157739999317	-4.36627751345916	TTC22
CCL22	1.47334386914893	2.18101117209503	1.51181774346109	0.151402963710857	0.563379838077894	-5.08515746718282	CCL22
MTHFD2	1.47333551932731	6.54475611771965	3.21009148858044	0.0058549038720762	0.16596301307436	-2.21864193878909	MTHFD2
MCM6	1.47326505891903	5.3437593374828	2.2251224417916	0.0418720345820435	0.375977019382363	-3.99878577617254	MCM6
LINC00261	-1.47323482513385	1.92836286082585	-2.03853206253503	0.0595663515898191	0.430191419442965	-4.30615752587819	LINC00261
ETHE1	-1.47296865795605	7.38150259589526	-1.8545117109073	0.0834723207928469	0.482398006857897	-4.59471073182106	ETHE1
DYNC1I1	-1.47293061964136	1.0671804520682	-2.24196574816317	0.0405424166790907	0.371088825533615	-3.97038927026594	DYNC1I1
ZNF695	1.47267945282739	1.82750188727366	3.43021378710264	0.00372966440448905	0.134982413658251	-1.80229043814789	ZNF695
GAST	1.47183694599237	0.894126249728772	3.58770896118395	0.00270062174321519	0.117287691891544	-1.50337440489242	GAST
ABCA1	-1.47179613316013	4.76914665024546	-1.67785732830873	0.114125455274457	0.526366370978556	-4.85585140096234	ABCA1
EFCAB4B	-1.47163650037462	3.49904345335423	-2.1372631945367	0.0494900142837665	0.39785759568039	-4.14521876166809	EFCAB4B
DUSP26	-1.47109749986635	0.844977600333971	-4.95233417423758	0.00017478063420931	0.0383948342032823	1.03431470529838	DUSP26
ICA1	1.47103475140217	4.72327147471467	1.84039701123728	0.0856208333715529	0.486042302901255	-4.61617675738955	ICA1
HIST1H2BG	1.47078271466276	6.13956445485421	3.88606827869282	0.00146742645188032	0.0936575017869018	-0.937457534614888	HIST1H2BG
HAMP	1.47058661649345	1.76433073109272	2.0170876186444	0.0619895708591678	0.435032307827414	-4.34057475572432	HAMP
RND2	-1.47020794542751	1.11473321551677	-2.39111369965524	0.0303779794340159	0.329091084665435	-3.71475818854476	RND2
UBE2S	1.47019838772439	6.29941800234533	3.24347755027568	0.00546822166379312	0.162175264791805	-2.15567078606107	UBE2S
C8G	-1.46974788139993	1.44924748708233	-2.38088239178238	0.0309902831153485	0.330960106622478	-3.73252119165998	C8G
USPL1	1.46969909377497	2.82263586338481	2.22216817764312	0.042109395541986	0.375977019382363	-4.00375598320644	USPL1
ZNF593	1.46914467866349	5.31118069382545	3.22812859866121	0.00564274375707563	0.164007137900056	-2.18463103000008	ZNF593
NFE2L1	-1.4683534756425	7.01948427765578	-2.08653132108309	0.0544532912629358	0.413268304972919	-4.22841381472818	NFE2L1
GNG2	-1.46739260548994	3.79668931478731	-1.95373397580447	0.0696819254915188	0.45725284348238	-4.44106893758913	GNG2
PAIP2B	-1.46678503065501	2.5797887651428	-2.39160114690939	0.0303490950377389	0.329091084665435	-3.71391112047666	PAIP2B
PRDM6	-1.46652583384233	2.2087327659531	-1.50843081286749	0.15225958398854	0.564557450007189	-5.08965889360799	PRDM6
MKNK2	-1.46646172535692	7.15972645819865	-3.07637660350923	0.00769419148775856	0.187411949935031	-2.46993262877899	MKNK2
CCL19	1.46504856971639	2.96521244983572	1.41354660025255	0.177953894230224	0.586004003799442	-5.21274095049893	CCL19
HIST1H4I	1.46487005370989	3.59886225246521	2.6586969778966	0.0179020825945609	0.266094527440161	-3.24003281704542	HIST1H4I
TCF7L1	-1.46463413907056	1.53973496525553	-2.43379537744391	0.0279450293738213	0.320350421680966	-3.64032039962571	TCF7L1
EPB41L2	-1.46455510666947	4.12552183396059	-1.53887263662795	0.144704590077807	0.555708367247147	-5.04893966195346	EPB41L2
NXT1	1.46413941518489	1.54245301163861	3.44432706769804	0.00362329356388826	0.133280763050928	-1.77552409955088	NXT1
HOXD1	-1.46326077777948	0.821706237683967	-4.65240437600627	0.000314459561710886	0.0486948363921481	0.491683790536324	HOXD1
IFITM3	1.46325888132624	9.04753026095572	3.13788977367715	0.00678624215666508	0.177816486579357	-2.35453028872872	IFITM3
NXPE2	-1.46278535472866	1.21421637677243	-2.37963326617451	0.0310658324706588	0.331392268230201	-3.73468767195511	NXPE2
RXFP3	1.46230173573334	0.935444461779688	1.88443925788216	0.0790753097122827	0.477167198535414	-4.54886878111358	RXFP3
EVX1	1.46147717354099	1.22822591298747	2.20391338656949	0.0436041004780923	0.381021584751212	-4.03439748091226	EVX1
C12orf29	1.46143363487563	4.53642155282257	2.52145373987203	0.0235163560246549	0.298168455045491	-3.48582926869194	C12orf29
SPDYC	1.46069954254082	0.996868727005201	2.28437376318796	0.0373673247241205	0.360651269110442	-3.89845283520238	SPDYC
DSN1	1.45956142576494	4.25005991689139	2.7425373564275	0.0151335860819163	0.24689439400653	-3.08782108899045	DSN1
PWWP2B	-1.45936102086282	3.6071818714041	-2.94537226265158	0.0100451438615015	0.208145347155786	-2.71431099798475	PWWP2B
BTG2	-1.45842977107599	7.43469337720891	-2.0541242616765	0.0578591210815149	0.426405055391106	-4.28100912165521	BTG2
HRCT1	-1.45708324355132	1.89680879229966	-2.43129794184802	0.0280821443207147	0.321337292857021	-3.64469064680895	HRCT1
ADD3	1.45666018982527	5.77705225873737	1.66042912276059	0.117625488763142	0.528838822873223	-4.88068859147541	ADD3
PRM3	1.45663213418371	1.01897213487199	1.57187058503673	0.136875274996008	0.546807063639411	-5.00414812667769	PRM3
HIST1H2BE	1.45546062834266	6.26211363032634	2.92872195822329	0.010390405663041	0.210929968553345	-2.74521405271528	HIST1H2BE
RBL1	1.45487521726202	3.99009455455564	2.49467879098714	0.0247926840705803	0.303748308841806	-3.53323900567019	RBL1
RIPK2	1.45467139528451	3.78862259961602	2.65393851921424	0.0180730741394564	0.267583476992641	-3.2486277723898	RIPK2
NAAA	-1.45376459587297	4.40231792864611	-1.8591328037481	0.0827794304305767	0.481190461444448	-4.58766120306487	NAAA
ITGA8	-1.45323497101695	2.73358816301464	-2.38677531560429	0.030636204625357	0.330306807881027	-3.72229411381053	ITGA8
O3FAR1	-1.4523288821347	2.27652977861919	-1.74643845644592	0.101216859844872	0.511400603006299	-4.75645801151133	O3FAR1
XPOT	1.45228863483633	5.53701637563046	4.05581883216028	0.00103908311431137	0.0820811146112213	-0.616927272252205	XPOT
JOSD1	-1.45183007628417	5.36284876182978	-2.54764085453046	0.0223289273461975	0.292214270196114	-3.43928087011974	JOSD1
WDR12	1.45182723302508	4.65272224956141	2.78985987454783	0.0137590396207306	0.238095136028503	-3.00130038628057	WDR12
PTPRF	-1.45176641150528	6.89982988180249	-2.73841494421718	0.0152594438972883	0.248090717820629	-3.09533824920958	PTPRF
AGMAT	1.45147102103447	5.11782634051777	1.58050351780241	0.134887373396139	0.544623265270328	-4.99231933523658	AGMAT
CDC42EP4	-1.45129142878537	4.37306768519876	-3.06077685366992	0.00794287991857121	0.19139909109904	-2.49913775884589	CDC42EP4
HTR4	-1.45120955082043	0.586747431088048	-4.77276716232031	0.000248126133866833	0.0431174906874221	0.710809388555208	HTR4
ZADH2	-1.45105364998215	4.11395895463416	-3.48449414140774	0.00333687269263547	0.128718578832578	-1.69931773317467	ZADH2
DISP2	-1.45103828682695	2.1509607244742	-2.41931645171859	0.0287488785291822	0.323287984031733	-3.66563190488505	DISP2
LOC646999	1.45086173183714	1.25464664845169	2.75769215525842	0.0146794994847475	0.243054429680851	-3.06015863231646	LOC646999
TPPP	-1.45059101446125	2.18017813837252	-2.19026831551274	0.0447534350700249	0.385323292304354	-4.05722166554487	TPPP
BCHE	-1.45058716695928	0.968076166631673	-2.1391379422524	0.0493148618434181	0.397294827269021	-4.14212479318132	BCHE
SNHG11	1.45038055386242	4.14195108038005	4.43427520985982	0.00048497624671078	0.0591107822765164	0.0903129377008289	SNHG11
ZSCAN18	-1.45029149501982	3.95177364684213	-1.68677856545089	0.112369048134618	0.525370815976221	-4.84307063108181	ZSCAN18
TNFRSF8	1.44994828899183	0.806849947524656	2.72247157179949	0.0157558094203575	0.251826354965646	-3.12437967745642	TNFRSF8
MST1P2	-1.44992162174609	2.04099410992121	-2.76230849575539	0.0145438243617557	0.242505648508095	-3.05172369175757	MST1P2
UBE2QL1	-1.44962875398929	1.34392592111011	-2.10394837133721	0.0526998683656813	0.408313301676078	-4.19996807117696	UBE2QL1
ENTPD3	-1.44958468454372	1.03939778577675	-3.86814564983632	0.00152203673132232	0.0944872144834422	-0.971382640917546	ENTPD3
MAGOHB	1.44945307040338	4.55777725112046	2.84324940676876	0.0123537636660676	0.228483143937198	-2.90320833568209	MAGOHB
PTBP2	-1.44834629619183	3.46342761884915	-1.96194339749723	0.0686385792406868	0.453786972095003	-4.42814888764396	PTBP2
GPR143	1.44817735305544	1.69878176617352	1.89276768509593	0.0778891466079483	0.474615442651433	-4.53603356258818	GPR143
TRIM59	1.44793238228814	2.0215764137001	3.72384540771915	0.00204371926290885	0.103088827318632	-1.24492669979978	TRIM59
CNNM4	-1.44728882280373	5.79964641402753	-2.01781850110677	0.06190552281013	0.434894160324356	-4.33940500519906	CNNM4
NFIC	-1.4470972009426	5.55438660482007	-1.67567377962598	0.114558962350191	0.526769583661856	-4.8589727181868	NFIC
ITGB3	-1.44704577412712	3.0701056540601	-2.32958709685121	0.0342397758178034	0.3467888575229	-3.8210886066839	ITGB3
CDC25B	1.4451922556929	4.61229931241041	2.05396709058573	0.0578761044283355	0.426405055391106	-4.28126313448047	CDC25B
CENPI	1.44404865771348	2.3103301082419	2.91266494106912	0.0107343567948303	0.21391716093664	-2.77497884913554	CENPI
GLT25D2	-1.44325784690385	0.977240270259296	-2.2211568038452	0.0421909422554844	0.375977019382363	-4.00545678063888	GLT25D2
ZER1	-1.44311891388111	4.48790373025246	-2.42597028990671	0.0283767809404964	0.322712291274134	-3.6540074609533	ZER1
ZDHHC9	1.44206834976882	5.33944105130594	3.15580475182885	0.00654231367077636	0.176274384486135	-2.32085389592853	ZDHHC9
PLAGL2	1.44133444569344	4.3563396603553	3.37188871513285	0.00420336412843838	0.142958424481634	-1.91283674706644	PLAGL2
HUNK	1.44114707321713	3.86389933772763	1.73027052000028	0.104139107855952	0.51470175080803	-4.7801240832622	HUNK
TOP1MT	1.43921334055598	5.98605984639708	2.55069486294339	0.0221942411354744	0.291953678765984	-3.43384098156317	TOP1MT
AMPD1	-1.4388863896476	0.729324126127118	-2.94257301338695	0.0101023930177748	0.208390026141229	-2.71950910991868	AMPD1
SCARA3	-1.43881572028934	2.11573838282546	-1.8817164707825	0.0794665952018675	0.47754542465735	-4.55305764368101	SCARA3
ITPKB	-1.43788587035751	4.18861901900928	-1.76418351162443	0.0980926342579414	0.507995078509054	-4.73032055811232	ITPKB
XDH	-1.43751021793444	3.41250339604753	-1.65910671214061	0.117894814341647	0.52907928238701	-4.88256606669282	XDH
C8orf73	1.43712346523205	2.57181673372631	2.11488061501201	0.0516259930146491	0.404193228360029	-4.18205078015978	C8orf73
ELMSAN1	-1.43685051903593	4.58667170564111	-2.00103461226804	0.0638620078173278	0.441157739999317	-4.36620802041493	ELMSAN1
TICRR	1.43649988594199	2.19497421977046	2.62195747051656	0.0192637911031911	0.27653122472586	-3.30626384066748	TICRR
PKIG	-1.4364262230795	4.25875840684951	-2.90557119415862	0.0108898335679651	0.216330952435327	-2.78811659749438	PKIG
FAM59A	-1.43630004285232	3.51971182592822	-3.18406770267369	0.0061750115007308	0.171053251131681	-2.26766951943193	FAM59A
TCN2	-1.43560463344041	4.41687549825815	-2.18768336674293	0.044974313861061	0.38596143804669	-4.06153775582738	TCN2
TAGLN	-1.43468941436865	8.28652213282168	-1.0830873114787	0.295908693744546	0.693304521060892	-5.59187264475492	TAGLN
TP73	1.43446940677441	1.44553811359682	2.66609812897726	0.0176392239393067	0.264383753221517	-3.22665477396173	TP73
SERPINB2	1.43403691451539	0.903134816252159	2.62928128112056	0.0189846202837334	0.275857650410729	-3.29308509941488	SERPINB2
EPB41L5	-1.43386141575506	4.5171523546436	-2.04937762772385	0.0583740418717327	0.427122355488975	-4.28867581531147	EPB41L5
OIP5	1.43348836105637	3.01372768676451	2.36179687315901	0.0321637665487873	0.337014907176756	-3.76557077663519	OIP5
DNAJB4	-1.43340528059522	2.75180103602842	-2.08865246116437	0.0542369185247248	0.413103547508573	-4.22495614995682	DNAJB4
ASPHD1	1.43172223053342	2.21146047227613	2.84773379960355	0.0122423076539102	0.226969260252867	-2.8949473483009	ASPHD1
EPHB2	1.4315503937977	6.01594384272698	2.62207626510932	0.0192592315111696	0.27653122472586	-3.30605017425871	EPHB2
FKBP10	1.43144938743899	5.57209491176583	1.82137988870151	0.0885933941209671	0.49163089723272	-4.6449394617477	FKBP10
GRHL2	1.43132542900411	5.16559218396454	1.7637228687851	0.0981726510203415	0.508010127012982	-4.73100119564786	GRHL2
SLC38A5	1.43113018329448	2.73343868265488	2.17108776472106	0.0464166535313344	0.389043220281264	-4.08918787627809	SLC38A5
LDLRAD3	1.43090219924605	1.88357009926125	3.87211737971677	0.00150976006069929	0.0944872144834422	-0.963863550426036	LDLRAD3
ITGA7	-1.42909943895831	3.05982794636004	-1.59272017656044	0.132116310461787	0.541248603200572	-4.97550280473413	ITGA7
TSPAN11	-1.42878888532372	1.45730034009045	-3.23109065540999	0.00560863930384497	0.164007137900056	-2.1790435235179	TSPAN11
ADORA2B	-1.42673990741514	4.11430309118611	-1.82628713479195	0.0878176918117285	0.489973961520134	-4.63753503891212	ADORA2B
DNASE1L2	1.42672975170492	1.39002401787162	4.50007744697497	0.000425345044969184	0.0565888633067452	0.211938299686658	DNASE1L2
TENC1	-1.4263571923999	2.74536604185601	-2.04541998924177	0.0588065732097682	0.428065581432769	-4.29506083935371	TENC1
KLK1	-1.42623309366599	4.76118563466205	-1.31753032964548	0.207472122485044	0.616477404527753	-5.33111058200089	KLK1
SHROOM4	1.42604577042014	3.38660917438109	2.82299352725728	0.0128696490402866	0.232673826508865	-2.94048154029098	SHROOM4
DSCC1	1.42580780210161	1.69313239153635	3.81708879355843	0.00168915118691773	0.0957809776931118	-1.06809468828397	DSCC1
KRT6B	1.42550966372104	1.11902560559861	1.77565757453514	0.0961179563026755	0.504991970679396	-4.71333020131945	KRT6B
SNHG1	1.42499802125347	5.06754002225678	4.24847197695541	0.000703963025727313	0.0719417108860159	-0.255402946571698	SNHG1
SLC23A3	-1.42491785652113	1.04726124996334	-2.61637588467427	0.0194791987042041	0.277397964308552	-3.31629936726395	SLC23A3
ADAMTS8	-1.42442562074088	1.00020504899454	-2.37292017105728	0.0314748420746389	0.333308697575156	-3.74632267025535	ADAMTS8
PDXP	-1.42431621566012	4.7075394484003	-3.57213222722123	0.00278820920469454	0.118883822812899	-1.53295133702783	PDXP
VIPR1	-1.42419162851698	4.0352134735557	-1.36187532515088	0.193382741935874	0.601150761773891	-5.27723646885877	VIPR1
IL11RA	-1.42295351333901	1.98903986639005	-2.62677419420282	0.0190797449545377	0.276181930665459	-3.29759781286028	IL11RA
EXOSC8	1.42285104266068	5.7001976690026	2.34705589598651	0.0330986913239113	0.340879508891717	-3.79101959024507	EXOSC8
FAM83H	1.42274717084767	5.25236385057415	1.70206303590708	0.109414422173527	0.522450249797311	-4.82106934705677	FAM83H
RNF125	-1.42255265301594	2.60683623532712	-2.23290710920641	0.0412525337278143	0.37319966135375	-3.98567398969612	RNF125
PALM2	1.4224257170986	1.8716316091367	2.11738900975285	0.0513824542988709	0.403362868038465	-4.17793292468185	PALM2
MFN2	-1.42221103872805	5.84958098100257	-3.26443547509785	0.00523854687855437	0.158346604207439	-2.11610211641691	MFN2
ST3GAL4	-1.42150145151972	3.26872509120975	-1.43969661066127	0.170538777626979	0.579572063172006	-5.17941125806754	ST3GAL4
ECH1	-1.4209102809348	7.09902590587419	-2.18513831542108	0.0451927721693726	0.386303998011034	-4.065784797258	ECH1
CPEB1	-1.42043000705849	0.769955265938847	-4.19483310156786	0.000784345077869453	0.0756012612811719	-0.355775708906987	CPEB1
CCNJL	-1.4202500725356	2.83980899702624	-2.18334075006483	0.0453476621109737	0.386303998011034	-4.06878301791813	CCNJL
PYGM	-1.41932425778389	1.9544974944383	-1.64600530516775	0.120592000553295	0.530935098404774	-4.90111201972882	PYGM
F2R	1.41924469838472	3.31740774071509	1.56511741507172	0.138447639599362	0.54960134635662	-5.01336953800866	F2R
MAGEL2	1.41884185756303	0.963828847015758	2.60496755541737	0.019926701861927	0.280100633612742	-3.33678893075018	MAGEL2
DSG3	1.41769924127772	0.910447252151022	1.5911011171651	0.132480740845828	0.54185454775046	-4.9777366675108	DSG3
LINC00552	1.4175539921059	1.01171262868278	1.76813407210941	0.0974087494678731	0.506786956509059	-4.7244786291477	LINC00552
MMP3	1.41724952963864	0.620141173712499	3.48305086754757	0.00334676071349437	0.128771901016977	-1.70205659193041	MMP3
TMTC1	-1.41648182320559	2.73773950224674	-2.08170792457291	0.0549482704059986	0.415231352079916	-4.23626955241811	TMTC1
BRSK2	1.41638959822274	1.59918625240577	2.26131670205294	0.0390635385899609	0.36606566023886	-3.93764151877487	BRSK2
PNPT1	1.41595690341502	5.39042167349884	3.27446453622025	0.0051320554775918	0.156373533044964	-2.09715730164489	PNPT1
SMTNL2	1.41543820683664	1.58666201603685	2.43794604150404	0.0277185529368061	0.318926305284354	-3.63305321753959	SMTNL2
ATP11A	1.4153252480966	4.89057313472693	3.07731333018296	0.00767950507254273	0.187411949935031	-2.46817811122093	ATP11A
TUBB2A	-1.41452680883969	5.06976820950375	-2.79293304731218	0.0136740955330841	0.237625614326333	-2.99566748757986	TUBB2A
CCDC85C	-1.4139303316149	4.50183574183198	-2.18021849426392	0.0456178677963083	0.386340095124801	-4.07398786027317	CCDC85C
SHROOM3	-1.41219901573088	6.01625488165434	-2.80010888272453	0.0134777316600209	0.236403634365119	-2.98250818677554	SHROOM3
PRRT1	-1.41216123684155	1.59946714242826	-3.44109639010469	0.00364737214150592	0.133280763050928	-1.78165169439041	PRRT1
FAM134B	-1.41143887024792	4.21448428126237	-1.95566873837332	0.0694347499315202	0.456369021581921	-4.43802677865047	FAM134B
XRN2	1.41131512001364	5.83213185612408	3.44374054995186	0.00362765310415207	0.133280763050928	-1.77663656346702	XRN2
SPAG4	1.41104939666828	2.56035573473573	3.15159454661734	0.00659884819936962	0.176353860195967	-2.32877074134389	SPAG4
NRG2	-1.41093064786739	0.745544973071953	-3.32949790965293	0.00458488304759906	0.148209270438317	-1.99309636743118	NRG2
KIAA1984	1.41083936399569	3.87355357465018	1.61828423155785	0.126474737524735	0.535611015762673	-4.9400229884363	KIAA1984
CNIH3	1.41067806794048	1.59030004871188	2.70454168762775	0.0163326957160298	0.256916975409854	-3.15697948661848	CNIH3
FAM114A1	-1.41065940449072	3.95230565620602	-1.92980646962947	0.0728051935417699	0.464824559790491	-4.47854854416869	FAM114A1
SNRPE	1.41049472849174	6.15990879347108	2.86827414800324	0.0117442008136004	0.222093535305845	-2.85706719135036	SNRPE
CTRB2	1.4102231620868	0.815479899007871	1.94330869814175	0.0710275510862967	0.460484727221111	-4.45743159644765	CTRB2
LOC643339	1.40950302612501	0.959961922443652	2.63540752060687	0.0187540931209861	0.274397475251872	-3.2820520238793	LOC643339
MTERFD1	1.40894676252545	3.14960388552246	3.6763290841831	0.00225239314755819	0.105588613756003	-1.33511256713976	MTERFD1
KRT16P3	1.40858352378097	0.906982424365089	1.76957332844487	0.097160644119805	0.50636107274796	-4.7223482472586	KRT16P3
MKI67IP	1.40730164604201	5.46943047072739	2.75306686026796	0.0148166687138348	0.244255240263321	-3.06860592259601	MKI67IP
AKAP9	-1.40721700797598	4.52117964746604	-2.17015755613641	0.0464987550683228	0.389219371644304	-4.09073463684827	AKAP9
GPX8	1.40695706401884	2.91869877804162	1.97949236291773	0.0664555548825895	0.447328464169452	-4.40042718264345	GPX8
RASSF6	-1.40692009648251	3.51400178926156	-1.67141699340776	0.115408182333132	0.527161537124088	-4.86504985386121	RASSF6
LY6G5C	1.40668779181677	2.50676606739894	2.78240497961829	0.0139672328566187	0.239663000115567	-3.01495763080871	LY6G5C
C10orf62	1.40614790285962	0.976464816190256	1.9452929839759	0.0707696377164296	0.460152542510085	-4.45432109817475	C10orf62
FAM72A	1.40598251140619	1.67484132946161	3.1529767811324	0.00658023451595207	0.176331617695555	-2.32617176576437	FAM72A
HMGB3	1.40581321846421	5.29268649364883	2.63310045422407	0.0188405887305782	0.274430533768761	-3.28620793266652	HMGB3
JAM2	-1.40576815335273	2.11844322311358	-2.13643885876194	0.0495672114430343	0.397970148143563	-4.14657876001771	JAM2
SLC25A32	1.4055538314805	5.30704410837499	2.8073077298641	0.0132834941732311	0.236301103503467	-2.96929758958326	SLC25A32
ISM1	1.40553431769532	1.28939671527639	1.71459417790407	0.107042753286136	0.518239503334592	-4.80293384549497	ISM1
RARRES3	-1.40447757301047	5.94886545683451	-1.78969515897089	0.0937498367489177	0.502303436148767	-4.69244906921525	RARRES3
BOP1	1.40438235339227	5.03616488258066	3.28851209680301	0.00498650260420412	0.153929750324549	-2.07061133582391	BOP1
CCL17	1.40405801610603	0.888085503650018	3.218101834804	0.00575972361408478	0.16533851985957	-2.20354048782504	CCL17
ZNF575	-1.4038605504568	1.79092391710994	-3.49237831299559	0.00328337144328574	0.127632619972334	-1.68435544911568	ZNF575
STYK1	-1.40377216594976	2.73566921909275	-1.83348173158938	0.0866913325570143	0.488476823373259	-4.62665710797856	STYK1
HMGB3P1	1.40374227395114	0.979786708115621	1.72346679560482	0.10539075539503	0.516849084109948	-4.79004042577479	HMGB3P1
ADAT2	1.40365957958989	3.10910809386271	2.6154195499711	0.0195163377735898	0.277397964308552	-3.31801811358086	ADAT2
P4HA1	1.40364312370976	4.6280447882973	2.49902207973409	0.0245812477809303	0.303305514020271	-3.52556131506877	P4HA1
SLC17A8	-1.4015197902322	0.608588762871013	-4.4737132781356	0.000448279146056845	0.0572222272115265	0.16326234442104	SLC17A8
GSTO2	1.40078486815956	4.12476130300709	2.21098644682635	0.043019191514321	0.379243381282573	-4.02253940833846	GSTO2
PALM	-1.40054163877879	3.03775658789402	-1.61112795796523	0.128032814334814	0.538108104207632	-4.94999435142384	PALM
IMPDH1	1.39994031510585	5.23064061193967	3.13453276176528	0.00683294103409311	0.17829823482885	-2.36083757002306	IMPDH1
KIF15	1.39948188723955	3.17544377056046	2.32640010111848	0.0344519083082418	0.347234486913676	-3.82656381900636	KIF15
COL4A6	-1.3991613265686	0.598352112989292	-4.86118160519407	0.000208708476461641	0.0396402624203804	0.870621058418441	COL4A6
PTPRH	-1.39886917833851	3.84617775443475	-1.6176074723839	0.126621383142698	0.535871677941723	-4.94096726845795	PTPRH
LOC100240734	1.39859339110642	1.76361155359049	1.50016305210406	0.154367747592584	0.566586782413356	-5.10061652405793	LOC100240734
RNF32	1.39826463318321	2.26448699777154	2.4596884290534	0.0265604067439212	0.311923714460302	-3.5949056740622	RNF32
FAM49B	1.39813946665758	4.37887272436971	1.72821870248271	0.104515193588869	0.515152374092151	-4.78311725798939	FAM49B
FBXO5	1.39812025965972	2.69422208282003	2.73642015911629	0.0153207084911264	0.248445343188292	-3.09897453401946	FBXO5
TESC	1.39809247918673	3.05249989383408	1.79603688040012	0.0926970070611003	0.499813045816762	-4.6829817134642	TESC
PTRF	-1.39771625581534	7.2240246222606	-1.2232146309916	0.24015729332421	0.645217751110892	-5.44099578170703	PTRF
ANO7	-1.39733282176053	0.551605767805259	-3.83459803269078	0.00162984731315323	0.0957809776931118	-1.03491792854197	ANO7
EDIL3	-1.39671846882201	3.57703142987145	-1.90160966687466	0.0766473330232506	0.472210632193776	-4.5223701713436	EDIL3
ADAMTS2	1.39627103775088	3.07597826246536	1.36156454312406	0.193478724119134	0.601150761773891	-5.27761882672458	ADAMTS2
PTP4A3	1.39614460098431	3.08057073626713	2.41461899294483	0.0290143514262827	0.324897468046199	-3.67383071812027	PTP4A3
MALL	-1.39567624798497	6.42913644603957	-1.43580167852258	0.171626803434469	0.580447922247707	-5.18440452161956	MALL
ITM2A	-1.39554435774079	3.0577370287288	-1.86091188247771	0.0825140459424416	0.481120095400646	-4.58494436752064	ITM2A
ZMIZ1	-1.39472084909005	5.63968830664173	-2.35352162049415	0.0326855007562631	0.338913289967948	-3.77986556802724	ZMIZ1
HIST1H2AD	1.3946597297027	5.32119956180891	2.35722460590663	0.0324510575549142	0.338461939114337	-3.77347162577014	HIST1H2AD
CLIC3	1.39382749993365	2.86195706454705	1.95906704709111	0.0690025184450436	0.455325036138234	-4.43267922541142	CLIC3
VAMP2	-1.39366653162463	5.10509204575207	-2.55341054052817	0.0220751293585003	0.291231385363679	-3.4290017822291	VAMP2
KIF5C	-1.39348176478327	1.2034211861647	-2.59102763865049	0.0204869264428241	0.283801063838915	-3.36178410457526	KIF5C
TMEM59L	-1.39304929870103	1.05590031694743	-2.43741711435341	0.0277473160949895	0.319051914587061	-3.63397956291798	TMEM59L
RRS1	1.39279324594869	5.68634804212336	2.23450125888439	0.0411267309782071	0.37319966135375	-3.98298627967036	RRS1
MAGI1	-1.39275095242968	3.86405021429247	-2.91273999140112	0.0107327235462475	0.21391716093664	-2.77483981523659	MAGI1
CKAP2L	1.39191732900773	2.07835622274888	2.32033605730971	0.0348589609432364	0.348855796172548	-3.83697267444428	CKAP2L
MGC72080	1.39150034361363	3.30358579924857	3.15479750097552	0.00655579525809667	0.176274384486135	-2.32274806480803	MGC72080
PPP1R14D	-1.39076538585607	3.28378387272715	-1.47754195604567	0.160260996687154	0.569910574581039	-5.13037304451174	PPP1R14D
SGOL1	1.39060254156989	2.28671629843547	2.53286262506534	0.0229917928049104	0.294931951073235	-3.46557110897063	SGOL1
SPOCD1	1.39046204589811	1.3666995438214	3.27290805661029	0.00514844048030743	0.156373533044964	-2.10009788529748	SPOCD1
CDCA7	1.39022833180319	2.60996780780068	2.13147888034809	0.050034054938478	0.399342359906095	-4.15475616781382	CDCA7
ASF1B	1.38968600197748	4.65465274552858	1.86550140668613	0.0818329338837127	0.4803281028361	-4.57792844736138	ASF1B
PLS3	1.38945841666373	5.51847257036913	2.18579685704852	0.0451361509664669	0.386120917019807	-4.06468609102772	PLS3
TFR2	1.3889884161513	1.50997696185225	1.87491874290654	0.0804510603268988	0.478552088065419	-4.56349977469651	TFR2
FUCA1	-1.3884447056069	4.78766230354148	-1.51839090404168	0.149752029664807	0.562219346867903	-5.07640057692485	FUCA1
FSCN1	1.3879889841028	5.06516546348577	1.46705167882785	0.16305691837792	0.572277414002105	-5.14405987648739	FSCN1
DNASE1	1.38783053662551	3.7731199326752	2.75814050424035	0.0146662687766649	0.243048376955046	-3.05933958757062	DNASE1
FOXO4	-1.3873951026688	4.74082520276049	-2.38384039810136	0.0308120694636069	0.330440145095822	-3.72738893685521	FOXO4
LAMP5	1.38730355703379	1.59078214191803	2.13821075584067	0.0494014145664622	0.397370539575231	-4.14365513627702	LAMP5
FAM131A	-1.38720941044567	2.16314593457882	-3.08019757337013	0.00763445796756229	0.187021533918757	-2.46277526017839	FAM131A
CA8	-1.38716982824275	0.879888272354045	-3.75260229026229	0.00192701020275456	0.102785070464708	-1.19036670415799	CA8
MUSTN1	-1.38582195856738	2.10242752160941	-2.18332241595685	0.0453492444328346	0.386303998011034	-4.06881359177868	MUSTN1
BCL2A1	1.38578985110655	2.60752579412067	2.44807148475101	0.0271733580722485	0.315073649761112	-3.61530449065861	BCL2A1
CLTB	-1.38571056010818	7.49566925847629	-2.56040900451032	0.0217709858962664	0.289159313143273	-3.41652243614567	CLTB
SLC30A4	-1.38492970500694	2.63507235073904	-3.11190684552608	0.00715607459075974	0.182938186479939	-2.40332071248997	SLC30A4
RUVBL1	1.38480825879145	4.85100247461629	2.34644711127629	0.0331378481246691	0.340879508891717	-3.7920691248846	RUVBL1
GRINA	1.38418553078882	6.40097545790738	2.67745167895384	0.0172432153232249	0.262773899086603	-3.20610974826258	GRINA
TWIST1	1.38356342463937	1.64071753301824	1.88490635538271	0.0790083579459106	0.477167198535414	-4.54814981352007	TWIST1
PPM1N	1.38354085163186	2.45313767972362	3.2647304307034	0.00523538384316144	0.158346604207439	-2.11554503696808	PPM1N
CCL3	1.38341266610655	3.41436949374811	2.31796397416249	0.0350194155204051	0.34986081333236	-3.84104107188687	CCL3
MBD5	-1.38318955800155	1.95847818569228	-2.17645761397302	0.04594532468187	0.386905988058917	-4.08025244004866	MBD5
KIAA0101	1.38242123352377	3.80699791169281	1.87288503749035	0.0807477008727662	0.479054508903781	-4.5666193906251	KIAA0101
ZNF80	1.38168691976252	1.19632231935879	2.19305381091603	0.0445165481871004	0.384548069661958	-4.05256794299331	ZNF80
GALNT6	1.38155828674963	3.14649560427381	2.51027708194349	0.0240413155171539	0.300190702412473	-3.50564241150621	GALNT6
DAPK1	-1.38096010309696	3.82081459027055	-1.68782259694237	0.112165042594772	0.525231409831337	-4.84157198180486	DAPK1
OXTR	1.3808042921046	0.954844318202931	3.3219906412655	0.00465595808201652	0.148862781620091	-2.00730122790325	OXTR
LOC389791	1.3807950848397	1.27466251129993	2.1346392921478	0.0497361233693481	0.398534195233259	-4.14954678105745	LOC389791
NOP2	1.37925616612663	4.63843131018417	2.28263116384024	0.0374930707459722	0.360651269110442	-3.90142095847858	NOP2
PYCR1	1.37872241661376	5.24597585227131	2.03954639778246	0.0594539040205937	0.429693493532948	-4.30452466824873	PYCR1
EPHA10	-1.37812646000602	2.68975075975996	-1.95320692843599	0.0697493961969503	0.457494422870335	-4.44189735167307	EPHA10
TACC1	-1.37733332819201	6.25690049694776	-1.46139659657094	0.164580884972116	0.573254865205309	-5.15140836755638	TACC1
XRCC3	1.37682716494871	2.85743981360907	2.62158465193388	0.0192781074262851	0.27653122472586	-3.30693437901593	XRCC3
NUTF2	1.37472099364519	6.29348471228558	3.71639321522543	0.00207511010443815	0.103347870029301	-1.2590684270477	NUTF2
ITPR1	-1.37411178882795	3.08810007612118	-1.88414300669774	0.0791177994377082	0.477167198535414	-4.54932472292658	ITPR1
AFF1	-1.37397833924836	5.66586257176121	-2.50901779132282	0.0241011599584382	0.300540669263904	-3.50787274148041	AFF1
CKS1B	1.3736654810486	5.67328012986919	2.58972586591494	0.0205400080541138	0.283965134092754	-3.36411592885535	CKS1B
KLK15	-1.37357068092026	0.654486862065627	-3.71564392502265	0.00207829310806857	0.103347870029301	-1.26049038301487	KLK15
EEF1E1	1.37300384019584	4.84881693671837	3.75255453323614	0.001927198341455	0.102785070464708	-1.19045729739222	EEF1E1
TLR2	1.37286667558945	2.25191161020395	2.14564072059627	0.0487117556361382	0.396017454395168	-4.13138239234049	TLR2
SUN2	-1.37233839105983	5.3407512751413	-1.89599818017408	0.0774333611221686	0.473740635256748	-4.53104589402621	SUN2
ICAM5	1.37196026969534	1.14376052443485	3.4495695759127	0.0035845583466147	0.133280763050928	-1.76558008018545	ICAM5
MC3R	1.37192119852354	0.934202436668201	1.9269229173756	0.0731899894677289	0.465252385994014	-4.48304724893363	MC3R
CALD1	-1.37174439870041	7.24352477594713	-1.1578856278751	0.265052768809055	0.666534210948102	-5.51322695219595	CALD1
BEX4	-1.37137875774929	3.64108419914283	-1.60845835476115	0.128618243371125	0.539126942790378	-4.95370630389117	BEX4
CATSPERB	-1.37114502553744	0.99843951059613	-3.03401379880012	0.00838810250131205	0.197306665666185	-2.54918025414108	CATSPERB
SYTL5	-1.36960486728402	2.16271963993871	-1.47206125697436	0.161716720132452	0.571184529997654	-5.13753273724424	SYTL5
CLCN2	-1.36900366043139	4.12780374043006	-1.92580946248957	0.0733390644447478	0.465252385994014	-4.48478333240172	CLCN2
FFAR2	1.36850010980119	3.00738810605953	2.53796359309003	0.0227608939031632	0.293813981674859	-3.45650281359536	FFAR2
GSG2	1.36844281780578	2.61115030652852	3.39210302073363	0.00403274987958034	0.141086501342651	-1.87453750867517	GSG2
OTUD7B	-1.36834863681822	4.28576086803291	-2.05531198352425	0.0577309275393302	0.426339159933292	-4.27908924234874	OTUD7B
NETO2	1.36834793154565	3.60905836750754	1.74372509725025	0.101702201672273	0.512225538254489	-4.76043966245165	NETO2
STK33	-1.36801125882808	2.09659915849019	-1.81764544667611	0.0891877788051969	0.493496154340472	-4.65056601443036	STK33
TMTC4	1.36799710042762	4.0524807316237	2.92812236481743	0.0104030532302082	0.210929968553345	-2.74632617726478	TMTC4
PI16	-1.36796296210117	1.86046733935524	-1.51499662499546	0.150602647619565	0.562837241244973	-5.08092592045543	PI16
ROBO2	1.3673198484585	0.866520048110357	1.46472282137359	0.163683087380032	0.572877725384474	-5.14708864159583	ROBO2
KRT7	1.36725617926824	1.20103304162057	2.25701720610703	0.0393876989994469	0.36695329532726	-3.9449288782765	KRT7
NSDHL	1.36712736580242	3.97935944414509	2.56387347036791	0.0216219143788984	0.288883455761067	-3.41034028172245	NSDHL
SLC38A4	-1.36710955475519	1.90508769284041	-1.80000118286549	0.0920441923089409	0.498579560559513	-4.67705286665095	SLC38A4
NAT1	-1.36696683152352	2.30205441942962	-2.32374402329169	0.0346296458382784	0.347806097382645	-3.83112441214776	NAT1
PRELP	-1.36666337127433	4.46815958764292	-0.891466687505323	0.386784710829376	0.763755629963705	-5.77258356771497	PRELP
CCNG2	-1.36663400382117	4.29146010909056	-1.79871128809295	0.0922561556054991	0.498994504507208	-4.67898287836007	CCNG2
CKMT2	1.36603973901504	1.92763727454018	1.27702785960738	0.221047092808875	0.630818984493242	-5.37909396456483	CKMT2
ALPP	1.36566562447211	0.76180580730855	2.37439542579655	0.0313845253079205	0.332779874652488	-3.74376697401772	ALPP
ARMCX1	-1.36557900532037	2.88311581033356	-1.78614111193505	0.0943444759787718	0.503493903340909	-4.69774558118827	ARMCX1
BTC	-1.36547667789014	2.84997972337375	-2.38976993866214	0.0304577406433593	0.329180569928115	-3.7170929563755	BTC
TSC22D3	-1.36502975174027	5.87749209301314	-1.82492182253681	0.088032902424913	0.490595160062376	-4.63959635963775	TSC22D3
CFL2	-1.36484181433482	3.80009566703351	-1.66008848499439	0.117694813013044	0.528882819136015	-4.88117230380818	CFL2
TREM1	1.36449900784646	2.6925952855238	1.85095424988019	0.0840092499719615	0.48326606125515	-4.60013042540115	TREM1
COL5A2	1.36410510624619	5.10800592918633	1.30820749702891	0.210536342623166	0.619215804668081	-5.34225978289424	COL5A2
TTYH3	1.36368683201124	5.18079872559119	2.38291262760094	0.0308678611523033	0.33045248002793	-3.72899894102348	TTYH3
IDO1	1.36360318830229	2.30864727458715	1.90415464632935	0.0762932132093989	0.471948717731488	-4.51843047867319	IDO1
DPYD	-1.36335543881903	2.95251431068735	-1.71544037568186	0.106884229529419	0.518239503334592	-4.80170605382514	DPYD
LYNX1	-1.36325550851521	0.945219150267914	-1.7578882154282	0.0991911516719518	0.509609794426593	-4.73961254356441	LYNX1
BYSL	1.36281336238255	3.56441219898728	2.13047098704497	0.0501294149144697	0.399653300061856	-4.15641667869817	BYSL
LOC349196	1.36201283751483	3.40495261035115	1.2477044786102	0.231306415007152	0.638371197336502	-5.41308998609711	LOC349196
MPP7	-1.36160418681485	4.2158088882682	-2.30572445989639	0.0358584207208961	0.354944709780336	-3.862003966147	MPP7
CECR6	1.36081039929717	1.55989627418438	2.48393114181168	0.0253233708565105	0.305888976174811	-3.55221603193547	CECR6
ITGAX	1.36054625561597	3.71109580361576	2.01295427174268	0.0624668466007867	0.436471112693702	-4.34718563938248	ITGAX
LOC644172	1.35989841677822	0.952722162951902	1.63009229147753	0.123939438855848	0.532648934921031	-4.92350366551139	LOC644172
RBMS3	-1.35962141519835	2.56748384257856	-1.63745032745491	0.12238180020345	0.532482028890735	-4.91316837310454	RBMS3
PLEKHH2	-1.35958376099384	1.87863329063732	-2.51462669220816	0.0238357011000888	0.299527044928177	-3.49793561901395	PLEKHH2
GABARAPL1	-1.35939733418395	4.38036674175692	-1.64675686129985	0.120435850330368	0.5308618955766	-4.90005082987407	GABARAPL1
LIPC	-1.35888313981128	1.88024383414143	-1.75161762270992	0.100296097123373	0.509771606036135	-4.74884691461508	LIPC
CORO6	-1.35882134483295	0.8894724920637	-2.94336930407233	0.0100860751386955	0.208390026141229	-2.718030534507	CORO6
NOP58	1.35865621551021	5.47262903396389	3.32382889484479	0.00463845364567236	0.148777022536574	-2.00382324346721	NOP58
ROGDI	-1.35843810333257	3.98249348657103	-2.58757192411125	0.020628128099404	0.284042708494125	-3.36797333265006	ROGDI
PRKAG2-AS1	-1.35685055978853	1.8324611054557	-3.0223660230975	0.0085894588177813	0.199596624828443	-2.57093421409998	PRKAG2-AS1
C6orf48	1.35661641644662	5.70553392277223	4.61690112019226	0.000337322238207194	0.0505769184461135	0.426717770539422	C6orf48
IL2RA	1.35655318389252	2.30010270136157	2.0420006517816	0.0591826315426875	0.429274537865168	-4.30057203841674	IL2RA
KIAA1462	-1.35653775610474	4.71918060863095	-1.08553211678582	0.294859775475625	0.692412993148157	-5.58937201740204	KIAA1462
EFNA4	1.35617973036101	4.46295017732998	2.15041879844349	0.0482729629395482	0.394569676710311	-4.12347868742773	EFNA4
TAS2R38	1.35583835448448	1.15659643169604	2.53268298255872	0.0229999651386177	0.294931951073235	-3.46589034938506	TAS2R38
FAM217B	1.35578216629606	3.18172938204459	2.36059035787695	0.0322393420480794	0.337245653362301	-3.76765626105537	FAM217B
PPM1L	-1.35466730404573	3.31760211322494	-2.30907511046344	0.0356268793730332	0.353871190912378	-3.85627012818264	PPM1L
COL6A2	-1.3546137387801	7.27336456123426	-1.21707812874637	0.242415837099108	0.645836994878146	-5.44791813895631	COL6A2
ZEB2	-1.35430453209615	4.68475770991184	-1.52997423284673	0.146879571779311	0.558656909614404	-5.06090259272776	ZEB2
FOXL2	1.35400276024541	0.90995062034341	1.65563964778789	0.118603458124744	0.529645332520105	-4.88748359903058	FOXL2
ACOX1	-1.35262811358518	5.79048697611857	-2.28895636567849	0.0370385279721214	0.359574445246309	-3.89064251429333	ACOX1
ROR2	-1.35223169881564	2.55542857739008	-1.32089515677664	0.206374970428822	0.615540881171662	-5.327071361677	ROR2
RAB3B	-1.35176455415517	1.40303299694863	-2.80441675887464	0.0133611682745654	0.236403634365119	-2.97460389573531	RAB3B
SLC52A2	1.35112407896751	5.95507131635151	1.97132202231755	0.0674639606859327	0.450530401817296	-4.41335106104781	SLC52A2
PRRT2	-1.35106020861346	1.17208114491125	-2.99264221369271	0.00912508335570561	0.20473999377196	-2.62637448939019	PRRT2
OR4C46	1.35071374527439	1.15256692440925	1.65457256395731	0.118822302056847	0.529645332520105	-4.88899570735021	OR4C46
OR11H12	1.35070872279938	1.79881027666229	1.29474315433133	0.215025365151237	0.624770716462191	-5.35825196622088	OR11H12
LYPLA1	1.34978565182764	7.11916225762669	2.27225894414647	0.0382497705880145	0.362212865137228	-3.91906633986044	LYPLA1
PABPC1L	1.34917071468027	3.39417748078557	1.80647016891146	0.0909876590516293	0.496242629160882	-4.66736057547624	PABPC1L
IRX5	1.34875940626213	0.836356331901349	3.65318047131432	0.00236169979445574	0.107460922140435	-1.37905969224566	IRX5
SNORA39	1.34855625782123	2.73425480189734	1.69920912068558	0.109960918445077	0.522712611330085	-4.8251873854381	SNORA39
PODNL1	1.34853664313128	2.25029968753423	1.80668515012368	0.0909527328909167	0.496242629160882	-4.66703810297274	PODNL1
HSPE1	1.34831542974503	7.74050089934587	2.82249781448722	0.0128825334812763	0.232673826508865	-2.94139284758639	HSPE1
NOP56	1.34829474204612	5.98235006791356	2.42643443012489	0.0283509963129811	0.322712291274134	-3.6531961149378	NOP56
NBEA	-1.34802940557309	1.7842020873778	-1.8325016248263	0.0868440146538786	0.489018517091229	-4.62814053584144	NBEA
CHMP4C	1.34760191057011	4.65155762928601	1.41075329644581	0.17876138740862	0.586552597442041	-5.21627404319811	CHMP4C
RILP	-1.34742402595684	3.28196177936835	-2.44083647869576	0.0275618697863391	0.31788696215111	-3.62798959078072	RILP
C3orf74	1.34724550746619	1.06338159903472	1.71801538954426	0.106403095740978	0.51741757650928	-4.79796739614658	C3orf74
LENEP	1.34709749292162	1.38267245195949	2.23917698787159	0.0407598060339755	0.371886239470022	-3.97509786866588	LENEP
SLMAP	-1.3463735498916	4.86486131621183	-2.14559361188094	0.0487161001489716	0.396017454395168	-4.13146027367141	SLMAP
FGF19	1.34627037424417	0.850143596824445	3.40445810979764	0.00393189088608379	0.138313344584327	-1.85112122011673	FGF19
DIXDC1	-1.34584650377949	2.91855140064436	-1.98660686324074	0.0655886239515026	0.444941549292206	-4.38914894973942	DIXDC1
NPY1R	-1.34567904591007	1.45669636053293	-2.91504433085951	0.0106826945562672	0.21391716093664	-2.77057053096515	NPY1R
AKAP5	-1.34566439853072	1.21626257046227	-3.44186360013703	0.00364163960023338	0.133280763050928	-1.7801965607557	AKAP5
ZNF471	-1.34524955466951	1.43355553975532	-2.81981272325671	0.012952542218914	0.233128131637038	-2.94632833409217	ZNF471
CCT6A	1.34521470299001	6.76110425857396	2.86870991404132	0.0117338505748819	0.222093535305845	-2.85626283218415	CCT6A
KAT2B	-1.34401612382676	3.45957790955323	-2.45268802822818	0.0269281800990532	0.314271765350157	-3.60720259077535	KAT2B
CDH11	1.34401148470284	4.42453649693994	1.40591839060955	0.180166168904147	0.588303729679306	-5.22237698311689	CDH11
A2M	-1.34390571875761	6.65884799209844	-1.51302415711674	0.151098817187183	0.563307362303939	-5.08355231288166	A2M
DGKB	-1.3438808242724	1.75194223360092	-1.0861559797542	0.294592553945658	0.692140355361292	-5.58873314469513	DGKB
SFRP2	1.34387998863544	2.97265868156959	0.958535972308236	0.353020106537935	0.740205976993859	-5.71282723387051	SFRP2
KLF6	-1.343464945889	7.50430771102088	-2.26577146905685	0.0387303045855604	0.364806349546946	-3.93008423434788	KLF6
HEATR8	-1.34336058327606	1.52542850942678	-3.26315255627284	0.00525232670297742	0.158430838440736	-2.11852508751666	HEATR8
DPM1	1.34324258425665	6.99574259633551	2.48698034585717	0.0251717203985015	0.305143055672441	-3.5468352416645	DPM1
PRDX6	-1.34321721193759	7.50141724203841	-3.13333160723616	0.00684972714209227	0.178489717473665	-2.36309409505327	PRDX6
MAGEA2B	1.34272435694386	0.956351154214916	1.43893402812883	0.170751350974964	0.579768965244252	-5.18038967487003	MAGEA2B
GALK1	1.34247860145571	4.30838440017307	3.32109850313317	0.0046644769937979	0.148862781620091	-2.00898909533551	GALK1
SLC1A5	1.34163548039991	6.63719138191053	2.27419186893498	0.0381076795685342	0.361598035551252	-3.91578079889028	SLC1A5
FAM70B	1.34138005226123	2.31237819664099	2.11719593529478	0.0514011621065533	0.403362868038465	-4.1782499705561	FAM70B
LRRC32	1.34110350966417	2.01318154402625	1.8219701591007	0.0884997675467682	0.491424681214426	-4.64404946835857	LRRC32
CENPP	1.3409014236315	3.01957430211607	3.24718717239045	0.00542685247468436	0.161201410301473	-2.14866909926766	CENPP
RTKN	1.34089636134758	4.38366247901488	2.37161607149034	0.0315548848760053	0.33359534699356	-3.74858130389669	RTKN
PAQR5	-1.3406311744943	3.95246981912467	-1.48058053213078	0.159458637996752	0.569892177070799	-5.12639520779283	PAQR5
ORC1	1.34035100176651	2.00630878040914	2.62551506200677	0.0191276921871746	0.276194209909041	-3.29986369340445	ORC1
GNL3	1.34026037283554	5.73305979099758	2.41939290046003	0.0287445771938004	0.323287984031733	-3.66549842000349	GNL3
GPR19	1.34009333506882	1.14250861879853	3.08845999841675	0.00750684986596331	0.186216984632299	-2.44729306898801	GPR19
LOC732275	1.34005477997399	0.726851833115719	2.00770889169908	0.0630773475607365	0.438593025438879	-4.35556434739739	LOC732275
KLHDC8B	-1.33980665056519	3.55105595486946	-1.58772634703392	0.133243118741528	0.543254006319168	-4.98238784742661	KLHDC8B
LACTB2	1.33973846048482	3.84167871312997	1.48627630388687	0.157963650333141	0.568193882563767	-5.11892270186488	LACTB2
CAMK4	-1.33969240251174	2.37016818380727	-2.21883398230935	0.0423787878587428	0.377295033094896	-4.00936160434826	CAMK4
SIX4	1.33886538192875	0.963698796866017	2.23031930072751	0.0414575158389877	0.374237070369903	-3.99003506338809	SIX4
ZFP106	-1.33800997766475	3.98594553636287	-2.01141686140364	0.0626452232715431	0.437197472495749	-4.34964267119135	ZFP106
PSMA7	1.33784931297851	8.5764714023279	2.62488504702949	0.0191517263911096	0.276194209909041	-3.3009973067186	PSMA7
SERPINB9	1.33763698787993	4.08200246231931	1.54885915652295	0.142296100097236	0.553208389810613	-5.03545501116991	SERPINB9
GDPD5	1.33640030055384	2.8306015218825	2.31189951962804	0.0354327946346119	0.352499397702522	-3.85143395266853	GDPD5
DDX60	-1.33615811222345	3.67377703681853	-1.82363119867698	0.0882367707890458	0.491307061803141	-4.64154404267012	DDX60
C15orf52	-1.3361519283672	3.59140165224986	-1.81057403695196	0.0903229865829856	0.4954651168774	-4.66120063434519	C15orf52
NFIB	-1.33524012813274	3.42390989163319	-3.66364115867014	0.00231165873861752	0.106577586662855	-1.35919961743909	NFIB
GLTP	-1.33437823875701	3.68151211167392	-1.99367239512773	0.0647378370262025	0.44264466778828	-4.37792592603349	GLTP
RNF11	-1.33432598502772	5.89385831849702	-2.77833061240378	0.0140823079085691	0.239910855831271	-3.02241756649433	RNF11
E2F6	1.33422600481802	3.36598118980239	3.84891229796894	0.00158293177603897	0.0957809776931118	-1.0078031536154	E2F6
PLIN2	1.33418361445475	6.8864303886194	2.76594318444377	0.0144378570184602	0.241808506021941	-3.04507962108571	PLIN2
FAM117A	-1.33409665801768	4.31656646104545	-2.14313341862593	0.048943485398058	0.396549707016362	-4.13552633070487	FAM117A
IFT52	1.33395572392057	4.4037925204146	3.41667029899896	0.00383467388200741	0.136946425290896	-1.82797053393562	IFT52
EXOSC5	1.33388221232725	5.07576071936369	3.54723352370001	0.00293417473274615	0.120542674330251	-1.58022610200516	EXOSC5
PFN1P2	1.33372631703627	3.82019001370579	2.02604619959947	0.0609665186032214	0.432976766666813	-4.32622085705729	PFN1P2
LOC389906	1.33323884507823	2.92746615376381	2.12637342806886	0.0505188280408945	0.400701021349566	-4.16316331474136	LOC389906
PHOX2B	-1.3331403030824	0.500102768735728	-2.93825404093901	0.0101913505222534	0.20927716746349	-2.72752717621696	PHOX2B
CXXC5	1.33313248650453	4.9930046395194	2.68032338515959	0.0171444189173006	0.262773899086603	-3.20090887372553	CXXC5
SEZ6L2	1.3330725019056	4.601959728684	1.9881225460915	0.0654052639015932	0.444692349525588	-4.38674328815012	SEZ6L2
ZWILCH	1.33236244124192	3.42022121837845	2.23272547301315	0.0412668903540114	0.37319966135375	-3.98598016788128	ZWILCH
TBL1X	-1.33218157491487	3.00851093347286	-1.93237145441499	0.0724644427034085	0.464083191864744	-4.47454356473938	TBL1X
KCNK3	-1.33160901560301	1.00836004541552	-2.41007336836159	0.0292734539181647	0.324931898602801	-3.68175835655319	KCNK3
POLR1C	1.33159385382302	4.71458102175073	3.11821105399496	0.00706455363757569	0.181649286567313	-2.39148858281971	POLR1C
LAMP3	1.33129801627907	1.80246579962836	2.28605313460588	0.0372465153280752	0.360122016142788	-3.89559143481217	LAMP3
ATIC	1.33121104192737	6.79971947828038	3.10585006248888	0.00724510580659461	0.183706318707856	-2.41468484487981	ATIC
LOC100127983	-1.33116759968751	1.28036332439167	-2.2541606058128	0.0396044609857234	0.368193840419601	-3.94976707304668	LOC100127983
GARS	1.33100973199033	6.23528129930797	3.3578290762983	0.00432625818064941	0.145138295425957	-1.93946516326134	GARS
AGT	1.33087585269213	3.89428967254988	1.52660461455637	0.147710350048014	0.55976149754087	-5.06541971151418	AGT
SLFN13	-1.33031873955441	1.53488090619485	-2.09385791363913	0.0537092669824477	0.411761469685916	-4.21646296475835	SLFN13
GYPC	-1.3302626060819	4.12223126027755	-1.96007505032208	0.0688747793774698	0.454799836420538	-4.43109202109731	GYPC
LOC407835	1.32994105344819	0.918364663669697	1.53321812975434	0.14608351421971	0.55689076251343	-5.05654727257567	LOC407835
PBXIP1	-1.32948116532143	5.49870531268156	-1.51676706186487	0.15015846486871	0.562332971382695	-5.07856643700851	PBXIP1
C21orf7	1.32925272532252	2.64465680662614	2.4768358551899	0.0256796269839888	0.306549933408774	-3.5647269948796	C21orf7
PLEK2	1.32920666161339	4.0428306525158	1.79577176823664	0.092740809719913	0.499874287369072	-4.68337791201308	PLEK2
FBLIM1	-1.32888092342537	5.85245190822138	-2.9959280520322	0.00906429550376069	0.204103302332595	-2.62025112631479	FBLIM1
APPL2	-1.32875731543074	5.41818438977257	-2.22409476329356	0.0419544618256946	0.375977019382363	-4.00051508209275	APPL2
PCID2	1.32807130037537	4.42920153308476	2.47243105951107	0.0259031885517375	0.308357301902599	-3.57248696340548	PCID2
TLE4	-1.32800710855642	3.32854789364799	-2.27695558923075	0.0379053744103552	0.361034479866439	-3.91108087388467	TLE4
OLIG3	1.32777593955712	0.849907949485842	1.67942288495363	0.113815516741708	0.526366370978556	-4.85361181534176	OLIG3
DPY19L1	1.32739964841167	4.67977976674396	2.58135450122445	0.0208845291577585	0.285018509788286	-3.37910164685754	DPY19L1
SLC22A15	1.32728448282102	1.74702138397661	3.68993148580791	0.00219055401813802	0.105035397235186	-1.30929166728404	SLC22A15
RERGL	-1.32595660294965	1.86131974680109	-1.90339608464106	0.0763986088012177	0.472136904636116	-4.51960507643681	RERGL
NUPL1	1.32563260458706	5.0519402907037	2.72767685236232	0.0155920586387947	0.25069376323754	-3.1149035419545	NUPL1
ECHDC1	-1.32562118564926	1.39526187847503	-2.56537038284898	0.0215578071772608	0.288534211269335	-3.40766820910255	ECHDC1
OR1M1	1.32553836129686	0.902825414131566	1.65088631708992	0.119580985372736	0.530325478631621	-4.89421422603197	OR1M1
NEU4	-1.32551621522754	1.24021893785836	-1.90757014377374	0.0758202760390998	0.470409410486264	-4.51313832429394	NEU4
MT1X	-1.32508370603179	6.30775641058457	-1.68594219119739	0.112532709597457	0.525525039527226	-4.84427075547634	MT1X
SEMA3F	1.32507004974075	3.68526530565204	2.12575568424018	0.0505777771508569	0.400817652074451	-4.16417985612477	SEMA3F
ACAT1	-1.3249912120248	4.27144047816532	-2.38597052071171	0.0306843345242009	0.330306807881027	-3.72369144463822	ACAT1
KRTAP10-2	1.32453473566628	0.877533406486151	1.64362936642901	0.121086796525222	0.53100551530977	-4.90446466046185	KRTAP10-2
STIL	1.32450369226565	3.92420277839707	2.33976080422448	0.033570790729111	0.343545995462734	-3.80358846720111	STIL
IPO4	1.32431114260471	4.82243636442019	2.58002255397534	0.0209398537928965	0.285018509788286	-3.38148444129486	IPO4
CHAF1B	1.32410741457791	2.87947195639091	3.16563172788631	0.00641221483398203	0.175395203279652	-2.30236936750583	CHAF1B
ERO1L	1.32386743009493	5.53380294065871	2.20454413431005	0.0435516416550555	0.3807414785757	-4.03334076772458	ERO1L
C3orf14	1.32346310359858	2.59103499058047	2.42106408351251	0.0286507015423478	0.323287984031733	-3.66257999063217	C3orf14
CYP26B1	-1.32237303602746	1.40272407999381	-3.72476869990817	0.002039863561465	0.103088827318632	-1.24317467990528	CYP26B1
C2orf40	-1.32197422231894	0.872561374175314	-2.99387906162963	0.00910215488481998	0.204570002111258	-2.6240697048761	C2orf40
PID1	-1.32171255184324	3.05876563274553	-2.69950632809538	0.01649834648416	0.25823261125	-3.16612302683587	PID1
KCNQ4	-1.32137684275783	1.05199618210638	-2.49271263568753	0.0248889679275416	0.303748308841806	-3.53671294824238	KCNQ4
KCNJ11	1.32122964511195	1.55607440777158	3.14602651430141	0.00667435819561315	0.177105701100651	-2.33923845248984	KCNJ11
BIRC7	1.32102212421587	1.19113353457057	1.80171781118985	0.091762774172995	0.498012734753296	-4.67448301045299	BIRC7
C2orf54	1.32098392064537	3.36110423524441	1.49328930405843	0.156139016668912	0.567145948487383	-5.10969331806196	C2orf54
LPIN2	-1.32059598537194	4.75010107903816	-2.13977733241537	0.0492552565171559	0.397294827269021	-4.14106926912609	LPIN2
CRAT	-1.31997516088895	4.68250593374075	-3.0654105879897	0.00786819420145755	0.190084302882271	-2.49046541360201	CRAT
SPACA3	1.31973796977253	1.02212198890459	2.57487926156835	0.0211548113266666	0.286210939484478	-3.39068155274321	SPACA3
VPS37B	-1.31962940039554	5.66492041275634	-2.17810866035199	0.0458013017558968	0.386905988058917	-4.07750291117017	VPS37B
TNFSF4	1.31954914454756	1.01907175882562	2.7935330017344	0.0136575720489997	0.237586419106539	-2.99456761926354	TNFSF4
DKFZP434A062	1.31889881080361	0.893513021460334	1.65580645658401	0.118569279472691	0.529645332520105	-4.88724716360641	DKFZP434A062
HSPA6	1.31880211810901	3.56868998660979	2.22140517339537	0.042170902687073	0.375977019382363	-4.00503913905038	HSPA6
SUV39H1	1.31879567484393	3.79233167306308	2.60748706145021	0.0198270295547327	0.279520853257543	-3.33226644313082	SUV39H1
LIG1	1.31851089677569	4.51786310927925	2.5455207419986	0.0224228870485459	0.292362787892092	-3.44305590260602	LIG1
SERTAD4	-1.31814184274177	1.41773860010065	-1.91625029382566	0.0746301919490976	0.468055090674681	-4.49966377899114	SERTAD4
GRIN2B	1.31766569047811	1.64175478873672	2.4818879861395	0.0254254726626621	0.306043752430256	-3.55582008640738	GRIN2B
PODN	-1.31746257091003	4.04967199692026	-1.06046766147391	0.305744143667824	0.701496036212356	-5.61478130998972	PODN
LOC100132891	1.31724520106619	1.53805674543104	1.95554440169229	0.0694506106843121	0.456369021581921	-4.43822233341403	LOC100132891
GPR141	1.31693353044008	1.97349472067369	2.27679487622715	0.0379171110525594	0.361034479866439	-3.91135425040161	GPR141
MNF1	1.31669112835288	6.47973982572859	2.53855530028635	0.0227342538526683	0.293813981674859	-3.45545047251226	MNF1
BMP7	1.31600565211038	3.31749893450129	1.10639331263485	0.286021114356966	0.684217956110071	-5.56784077771445	BMP7
PDK2	-1.31541202993642	6.0148608169504	-3.76566570288479	0.00187623662975204	0.101855926463435	-1.1655880216162	PDK2
MEF2D	-1.31513542133548	5.28417849103144	-1.97509313058757	0.0669968085738736	0.449149647827402	-4.40738965439296	MEF2D
PJA2	-1.31509868486972	5.04434519138739	-2.23328028722671	0.0412230521458845	0.37319966135375	-3.9850448988394	PJA2
RPF2	1.3150834024691	3.47048172520334	2.51637699319777	0.0237534356974487	0.299512463067625	-3.49483297942762	RPF2
FAM124A	-1.31475264089144	1.859946039894	-1.8716327622154	0.0809308467938181	0.479068439514714	-4.56853931552995	FAM124A
C19orf80	1.31453501811674	1.18288356257686	3.37631996017043	0.00416535730605411	0.142300054658181	-1.90444242720022	C19orf80
SLC8A2	-1.3144994421064	0.881748848809728	-1.76903751566181	0.0972529447713789	0.506532079719251	-4.72314148423726	SLC8A2
FAM71E1	1.31417935812581	1.70726796329017	3.61001204863551	0.00258000083384207	0.113242576957612	-1.46102483958659	FAM71E1
PPIA	1.31392459732284	9.70511788042218	2.39968921503007	0.0298736006923811	0.326224196591504	-3.69984555078973	PPIA
ITPKA	-1.31381634912202	2.88642709079987	-1.64853013818796	0.12006810913102	0.530450848112445	-4.89754567956038	ITPKA
PMAIP1	1.31339626601967	4.19877377869157	3.81294746982265	0.0017034939924246	0.0957809776931118	-1.07594324815157	PMAIP1
LINC00602	1.31292656981397	1.01439567099907	1.77603264296109	0.09605400295855	0.504991970679396	-4.71277363364369	LINC00602
DHRS2	1.31214697481769	1.0826112646331	2.86494380938901	0.0118235972164396	0.222925547517941	-2.8632135122972	DHRS2
RPS18	1.31212881412351	10.1154451598109	2.60409564081874	0.0199613070309779	0.280378447902777	-3.33835366469219	RPS18
SYT7	1.31151902977965	4.5572666994235	1.77395376523383	0.0964089476563426	0.505511473528622	-4.71585756184058	SYT7
NIT2	1.31134915178991	4.14885537692833	3.19042253667116	0.00609527861155109	0.170343200487312	-2.25570217887893	NIT2
MRTO4	1.3108357822079	5.21886417145616	2.1934926391084	0.0444793353173244	0.384414396931965	-4.05183453106183	MRTO4
SAMD5	1.31080204782354	3.26002173423851	1.68610433987959	0.11250096421977	0.525525039527226	-4.84403811711074	SAMD5
TSHZ3	-1.31061050218381	2.20106690425483	-1.95000296490013	0.0701608286937532	0.458484391450151	-4.4469305944053	TSHZ3
APC	-1.31058297553321	3.06955146836654	-2.13176155963356	0.0500073398465173	0.399297829408455	-4.15429038010292	APC
FZD2	1.31041173007411	1.8312451491395	2.69100903390298	0.0167815754459549	0.260936233189284	-3.1815412029586	FZD2
SRPRB	1.31037411044419	4.98119608688124	2.36846039095556	0.0317493697462191	0.334155483702268	-3.75404461172054	SRPRB
TTLL7	-1.30932038608527	2.21979788419997	-2.54923223417824	0.0222586478683065	0.292021094116699	-3.43644654943344	TTLL7
BID	1.30928079232184	3.8578005045895	1.94240028128401	0.0711459082751505	0.461074082875722	-4.45885498984253	BID
MAP6	-1.30792721980312	1.32882763475456	-1.99028394711149	0.0651445933102206	0.443818189913466	-4.3833109798975	MAP6
MXI1	-1.30774661992328	5.90928280968873	-3.37777736675048	0.00415293218220241	0.142300054658181	-1.90168141833352	MXI1
MSC	1.30768366631581	2.65891308214527	1.64054529271425	0.121731673283449	0.532276397212774	-4.90881163170379	MSC
HHIP	-1.30706426244394	1.92075670582304	-1.69254163350986	0.11124694549625	0.523586769884196	-4.83479039318632	HHIP
CST6	1.3068019584802	0.971651681544625	2.04791720460777	0.0585333119225332	0.427449296034208	-4.29103275093951	CST6
TSSK1B	1.30589875075009	1.1252417042493	1.74972802331948	0.100631178153936	0.51020724671486	-4.7516254740315	TSSK1B
NOP16	1.30584013153551	3.98568371886798	2.67180045436271	0.0174392438566229	0.263932686954616	-3.21633945173681	NOP16
ZNF668	1.30580834795028	1.04569667450652	3.08971403280857	0.0074876668274798	0.186161844533242	-2.44494263831868	ZNF668
ABHD3	-1.3056350393244	4.72169795187241	-1.61566487383169	0.127043131562133	0.536245676993294	-4.94367626147719	ABHD3
CNR1	-1.30471764664519	0.70970541892193	-2.37991742157901	0.0310486309651992	0.331392268230201	-3.73419487537913	CNR1
CSAG1	1.3042279829942	0.830366465793381	1.19871332196892	0.249273403374202	0.651003542217876	-5.46846558461265	CSAG1
DSEL	-1.3037420988244	1.80919055828097	-2.12369605531874	0.0507747791464357	0.400886034348918	-4.16756803181558	DSEL
SNHG6	1.30369391915498	6.21505823164828	3.29017809836564	0.00496951498791288	0.153656427416776	-2.06746228908045	SNHG6
RTN4R	1.3036610545676	1.53541889964564	2.97013941553807	0.00955227467403897	0.206746758975866	-2.66827305875517	RTN4R
IL27RA	1.30349390760256	2.72816211053116	1.92078088861322	0.0740157286982263	0.46714947300689	-4.49261653530993	IL27RA
STK3	1.30327433769477	3.795972013753	2.04428406332375	0.0589312591447459	0.428533236244242	-4.29689224729698	STK3
NTN3	1.30297013593198	0.998466919627849	2.4121454934633	0.029155071207611	0.324897468046199	-3.67814529326998	NTN3
WFDC3	1.30284976524879	1.72254724787723	2.27386634716014	0.0381315743049211	0.361598035551252	-3.91633420275847	WFDC3
TACC2	-1.30284200042293	4.66001907227176	-1.58421064580744	0.13404131023637	0.543804805402645	-4.98722593506612	TACC2
VPREB1	1.30268731318675	0.654760505636997	1.99241805828785	0.0648881403724181	0.442782178402914	-4.37991996324021	VPREB1
CNN2	1.30199790421261	7.19461306842796	1.98292381784835	0.0660361279524725	0.446512000457448	-4.39499031908606	CNN2
SALL1	-1.30176119698194	1.30401372944509	-2.2390288546219	0.0407713836881892	0.371886239470022	-3.97534790284098	SALL1
IL24	1.30123943413343	0.716999182934555	3.15982565294187	0.00648876847898513	0.175681170898478	-2.31329158452725	IL24
CYP27B1	1.30055199637079	1.77028304197502	2.7074552099174	0.0162375837630741	0.256060461145238	-3.15168656642706	CYP27B1
TMEM229B	-1.30053201239753	3.26420631591186	-2.05375338756498	0.0578992037346724	0.426405055391106	-4.28160849493897	TMEM229B
FANCD2	1.30046086965491	2.8320908653521	2.41252617266639	0.0291333719760538	0.324897468046199	-3.67748138399894	FANCD2
PCDHB19P	1.30034761869945	2.07575152421982	2.51976529454263	0.0235949529831195	0.298494403503063	-3.4888245022908	PCDHB19P
OR51T1	1.30033884385245	1.15000635692879	1.66112640494608	0.117483692816544	0.528838822873223	-4.87969822872408	OR51T1
JAZF1	-1.3003216442714	2.80281831660777	-1.72897255113052	0.104376879796931	0.515028282901217	-4.78201781795671	JAZF1
KRTAP2-3	1.29962439522734	0.874817052720043	2.38884291788599	0.0305128809361579	0.329399626654797	-3.71870332558333	KRTAP2-3
HIST1H1D	1.29952614940113	7.30281862557216	3.74021841596945	0.0019764224467502	0.102785070464708	-1.21386021855651	HIST1H1D
RRP9	1.29938285367435	4.47126645218677	2.22504596808039	0.0418781631245984	0.375977019382363	-3.99891447388173	RRP9
ZWINT	1.29926474408957	5.09373989909732	1.7937790382369	0.093070641171743	0.500367260391738	-4.68635478546198	ZWINT
VMA21	1.29897916077069	5.01136463453644	3.37789418740169	0.00415193782946204	0.142300054658181	-1.90146010176235	VMA21
CDH16	1.29879950204619	0.905934133245296	2.28285479694158	0.0374769112241039	0.360651269110442	-3.90104010763815	CDH16
CCDC71L	1.29874661785576	3.17125249679759	2.39108328542051	0.0303797825352804	0.329091084665435	-3.71481103891938	CCDC71L
MMP14	1.29860080710536	6.73872496982049	1.449702872872	0.167769685951632	0.577638947876478	-5.16653720991007	MMP14
NPBWR1	1.2984718745977	0.819820785996069	1.6510406157108	0.119549144796992	0.530325478631621	-4.89399594748692	NPBWR1
FOSL2	-1.29795815656319	6.65861421751896	-1.85051858826519	0.0840752158488694	0.483364484060465	-4.60079370918278	FOSL2
TTC26	1.29779479105093	2.18665011099669	2.58167732988166	0.0208711410616893	0.285018509788286	-3.37852405660024	TTC26
P2RX4	-1.29775366043435	5.20767617893802	-1.93012121763486	0.0727633025547497	0.464770491046453	-4.47805726122054	P2RX4
KIF18A	1.29756469180966	2.19482906384596	2.76632092159992	0.0144268873756922	0.241808506021941	-3.04438899142702	KIF18A
VENTX	1.29711348215607	1.80186082113923	2.11536291919419	0.0515790838953589	0.404160951037379	-4.18125921012904	VENTX
RFC4	1.29652511831191	4.05207633911688	2.56653228196939	0.0215081729502984	0.288534211269335	-3.40559377564041	RFC4
TP53RK	1.29638352858318	5.24989259066988	2.43267563663078	0.0280064269604089	0.320859562241385	-3.64228004905188	TP53RK
PRR19	1.2963250637607	1.06243898154459	2.93345490154579	0.0102910979922472	0.210183160291388	-2.73643362000391	PRR19
SIK1	-1.29613103466782	4.80741997998253	-1.22918941938491	0.237974009464165	0.643637077565785	-5.43422877593685	SIK1
OR2B11	1.29583130574561	1.41548209686992	1.58326709291953	0.134256223391124	0.544010881373224	-4.988523118682	OR2B11
UCKL1	1.29582868350136	5.34302406188485	4.05567276199309	0.0010393909838464	0.0820811146112213	-0.61720238129627	UCKL1
WDR43	1.29515176371785	4.90886278158065	3.62567930427172	0.0024985196682219	0.110543404149996	-1.43127591425719	WDR43
MPV17L	-1.29515058283177	3.46408545295332	-1.75928560948668	0.0989463790519985	0.508790145087196	-4.73755179524349	MPV17L
NR3C1	-1.29488068214442	3.84717266990802	-1.74470420973992	0.101526831682968	0.511814517591042	-4.75900334854816	NR3C1
AGFG2	-1.29472522579052	4.33384748433585	-2.08903054283656	0.054198434332205	0.413055620761873	-4.2243396467208	AGFG2
MTHFD1	1.29467205806611	5.64173219527368	1.93587943986465	0.0720007457512712	0.462980969616411	-4.46906119185289	MTHFD1
FOXA2	1.29455492216446	2.40870789183965	2.07435134789593	0.0557111662794759	0.417004918262023	-4.24823256143056	FOXA2
UNC5A	1.2945062046819	0.898812659012978	2.325001381618	0.0345453995933927	0.347514211458133	-3.82896576189666	UNC5A
TDP2	-1.2936446366558	6.8684635282529	-1.83132243452823	0.0870280271457964	0.489325443106662	-4.62992463804239	TDP2
TIMM8A	1.29295429368423	3.9526843191004	2.38736926779737	0.0306007297373123	0.330159329638666	-3.72126273426562	TIMM8A
MXD1	-1.29171675448724	4.83018012090322	-1.73064583666723	0.104070442880361	0.514550852367383	-4.77957632472045	MXD1
NEFM	-1.29121328646075	0.753042928375586	-3.69386777217256	0.00217298000198848	0.105035397235186	-1.3018200524989	NEFM
SLC29A2	1.29111701569544	2.89892185399697	2.63396670601155	0.0188080666334142	0.274397475251872	-3.28464762164589	SLC29A2
TLN1	-1.29094192545633	6.87726555980336	-1.70505661831286	0.108843725143306	0.522177139388322	-4.81674488339631	TLN1
RNF103	-1.29088731191023	4.52626069546683	-2.74815021499991	0.0149638410365204	0.245183768310445	-3.07758087849512	RNF103
SDC3	-1.29050130056351	5.30848414957906	-1.35742643320564	0.194760419881844	0.601574755618348	-5.28270357967355	SDC3
SNORA5B	1.29008832356476	1.77149331646731	2.53150071554466	0.023053818394166	0.295076380150803	-3.46799113548591	SNORA5B
TMEM191B	1.28992171070311	2.98728300370975	2.12736332525739	0.0504244978408335	0.400614655997073	-4.16153405431266	TMEM191B
CEP70	-1.28975374488498	2.02416026824966	-3.54423218063513	0.00295227981088209	0.120542674330251	-1.58592438212613	CEP70
SERPINH1	1.28957752203319	7.11014011664966	1.68365394447429	0.112981531659836	0.525558702649403	-4.84755216824231	SERPINH1
C10orf2	1.28895878222508	3.0580793339118	2.72138002160574	0.0157903585959568	0.251952242056433	-3.12636614990685	C10orf2
C15orf23	1.28886574555085	4.30747418631866	2.18641086302528	0.0450834182665981	0.386120917019807	-4.06366154194529	C15orf23
MOB3A	-1.28825120078797	4.35580756319385	-2.02206891012422	0.0614188012281584	0.43360388370791	-4.33259777500726	MOB3A
WDHD1	1.28785355385436	2.20217610416425	2.21527064732651	0.042668468005246	0.37826968444632	-4.0153480259796	WDHD1
SPC24	1.28774853489264	3.16021656675381	1.88358758730949	0.0791975154077614	0.477167198535414	-4.55017941921948	SPC24
CSF2	1.28741305770149	0.735738173486652	3.83078019545549	0.00164259629727529	0.0957809776931118	-1.04215111406317	CSF2
GJB3	1.28737062217243	2.374511691342	1.73815185979396	0.102705500136848	0.513166020379081	-4.76860543398988	GJB3
APMAP	1.28728612896585	6.13030340547214	2.50166850254024	0.0244532612159755	0.302913709913153	-3.52088073573876	APMAP
SPIN4	1.28722557146038	3.97105414791613	2.1813786363873	0.0455172930114631	0.386303998011034	-4.0720543142963	SPIN4
HOXB2	-1.28668675664552	2.08851920610209	-2.18980031149916	0.0447933502478086	0.385323292304354	-4.05800327635953	HOXB2
FBXL22	-1.28652055058604	0.653534852097006	-2.06366261565622	0.0568369425672693	0.422575174726821	-4.2655742109197	FBXL22
ACAA2	-1.28570359976961	6.23180858256805	-2.16570177717657	0.046893898449273	0.390617076500734	-4.09813920078011	ACAA2
DUOXA2	1.28554844075467	2.85634071852279	1.13985075964996	0.272260273058481	0.672993497225522	-5.53259080921928	DUOXA2
DUS4L	1.28501164526776	2.06616300614649	2.56168439004683	0.0217159935356775	0.289118076022564	-3.41424692217587	DUS4L
TAF1D	1.28482251003995	6.25415227556451	2.53568552185734	0.0228637370409767	0.294639645414824	-3.46055349467256	TAF1D
FLJ13224	1.28480785719026	1.55407475062431	2.54109262297038	0.0226203553911755	0.293813981674859	-3.45093688263887	FLJ13224
HIST1H2BB	1.28452577654946	2.99860810186822	1.86005329639683	0.0826420258915718	0.481120095400646	-4.58625571267204	HIST1H2BB
PPP1R3C	-1.28390899191112	1.74237228327948	-1.78327726168622	0.09482605731346	0.504078140319503	-4.70200867924031	PPP1R3C
OBSCN	-1.28377307986022	1.47480279334109	-2.57323068641722	0.0212241581827232	0.286814589690993	-3.39362814216464	OBSCN
TFCP2L1	-1.28350327356034	4.50740134632452	-1.12917903016725	0.276594274236856	0.676429647751803	-5.54392969951767	TFCP2L1
ASB5	-1.28187044834199	1.31558114358772	-1.55826216133038	0.140059432173189	0.551393141049979	-5.02270170784698	ASB5
EBPL	1.28171949671788	6.30628453879076	2.95616551142632	0.00982736552828329	0.206746758975866	-2.69425828983767	EBPL
TNFRSF9	1.28094030907903	1.21746520147053	2.47449899159159	0.0257980026895045	0.307298781090869	-3.56884453044456	TNFRSF9
MIA2	-1.28074429112763	0.995455063148218	-2.32951179377541	0.0342447739260455	0.3467888575229	-3.82121801409115	MIA2
ERP27	1.28055228385276	1.51320503165281	2.29465752087811	0.0366332626658713	0.358402692016385	-3.88091593619616	ERP27
MRGBP	1.28025011896926	4.30601298846471	3.31701494765666	0.00470366882590467	0.149096831307032	-2.01671439439085	MRGBP
CDK2	1.28010715485363	4.95292950548447	3.17868171795131	0.00624339648330728	0.172694357778391	-2.27780980107181	CDK2
TRIM36	-1.2800332960407	2.78662476199375	-1.7194137191228	0.106142615395877	0.517082591557222	-4.79593562814706	TRIM36
UBL4B	1.27981450516003	0.780019796052636	1.88968206124556	0.0783267381987984	0.47566675770631	-4.54079284589208	UBL4B
TMEM41A	1.2793491747254	3.38968382607865	3.01129436878524	0.00878525868998002	0.200781617945452	-2.59159736407168	TMEM41A
KIAA1161	-1.27838746139933	4.10502861761038	-2.36419600634326	0.0320139825063835	0.336004531950332	-3.76142248343889	KIAA1161
UCHL3	1.27794958089722	5.71444059765652	2.62502859583629	0.019146247647203	0.276194209909041	-3.30073902102712	UCHL3
LANCL3	-1.27778845817667	1.74120520471975	-3.76892916482222	0.00186376469970152	0.101470440077121	-1.15939856342229	LANCL3
CDC42EP3	-1.27713319785394	5.11692878312107	-1.86833695740668	0.0814146368786438	0.479999478767369	-4.57358858675058	CDC42EP3
MCM7	1.27690483443408	6.23393917114632	2.05678701308186	0.0575720862566061	0.425751359443305	-4.27670412024701	MCM7
PGK1	1.27690206788727	9.2219751664573	2.50979785264668	0.0240640728793744	0.300276396854122	-3.50649122372576	PGK1
HIST1H2AK	1.27668209070607	4.55700049061853	2.6806331020572	0.0171337963160011	0.262773899086603	-3.20034784964881	HIST1H2AK
PLCL2	-1.27661839728462	1.52695888739991	-2.34203370121922	0.0334230249228373	0.342608674358243	-3.79967425604362	PLCL2
PSMA6	1.2764798121528	6.92743281672452	2.04593422303508	0.0587502072432717	0.428040460948665	-4.29423158034499	PSMA6
S100B	-1.27645775668101	2.77670123539798	-1.61915369157703	0.126286549833131	0.535599675191576	-4.93880943517705	S100B
FGF13	-1.27644505443949	0.652622058513302	-4.50119220341828	0.000424402250162188	0.0565888633067452	0.213994842304132	FGF13
CHPF	1.27629026361145	5.8333795205959	1.9865798004503	0.0655919021161758	0.444941549292206	-4.38919189392276	CHPF
FCGR3A	1.27621257051715	5.24839257966552	1.60898660178799	0.128502220139424	0.539126942790378	-4.95297213943843	FCGR3A
ST8SIA1	-1.27591610804273	1.42917437345237	-2.21708472987054	0.0425207631066538	0.378072577606586	-4.01230093203189	ST8SIA1
UCN3	-1.27562813846536	1.55668612870482	-1.91665948252956	0.0745745075902473	0.468055090674681	-4.49902769434388	UCN3
FBLN5	-1.275409618969	4.21014845271868	-1.39061943099725	0.184670918749521	0.591824087704147	-5.24158381822589	FBLN5
OR10C1	1.27486004786466	1.05692739052681	1.90098853043471	0.0767339845536047	0.472317590982431	-4.52333123425121	OR10C1
RAB15	1.2739677534777	4.20677316942444	2.10442388394397	0.0526527340427564	0.408313301676078	-4.19918973362846	RAB15
GPR6	1.2736404859547	0.995408680505428	1.5543364848515	0.140989573510595	0.551985350715915	-5.02803275499966	GPR6
RAN	1.27363968890589	7.31429298323349	3.1411781306768	0.006740804213949	0.177117208915055	-2.34835100897134	RAN
PLEKHS1	1.2733698662225	1.10414090310051	2.79801566973302	0.0135347266174538	0.236757458571239	-2.98634773460905	PLEKHS1
ZNF676	-1.27289381775128	1.16719093547524	-2.43612576933174	0.0278176587610551	0.319428750262269	-3.63624084524887	ZNF676
CDRT15P1	1.27253581225259	2.08069988443214	1.78225250530166	0.0949989055163683	0.504078140319503	-4.70353307192727	CDRT15P1
GRB7	1.27157696354045	3.99194767588971	1.92255213967316	0.0737767434806695	0.46654298234777	-4.48985875096907	GRB7
OR4M2	1.27084749480682	1.39304388940072	1.42707226577962	0.174086116718724	0.581669763786541	-5.19555883514022	OR4M2
IMPA2	-1.27079372600615	5.65721437160325	-2.97794427635497	0.00940193023331715	0.206057153094928	-2.65374833500636	IMPA2
KCNE3	1.2703998743262	4.60173347526603	2.40293777416751	0.0296846109822529	0.325964347421155	-3.69419062984734	KCNE3
STAB2	-1.26983583854994	0.90151699740115	-2.43557482799904	0.0278477213467053	0.319428750262269	-3.6372054567141	STAB2
ASPN	1.26878570206924	3.35757819518669	1.23548281223669	0.235691043889011	0.642082618613516	-5.42707212588325	ASPN
NIP7	1.268767112985	5.31848116708499	2.01098905410528	0.0626949416859504	0.437246683039101	-4.35032619276616	NIP7
TM4SF19	1.26850606818314	1.27004826618708	2.77829668066659	0.0140832701205209	0.239910855831271	-3.02247968093252	TM4SF19
E2F7	1.26822642009828	1.39603081043025	3.67884910149773	0.00224080543366273	0.105569539745819	-1.33032873423221	E2F7
SESN1	1.26806176524598	4.78266733018662	2.14716865552002	0.0485710388159322	0.395748724470948	-4.12885590480554	SESN1
FIGF	-1.26669477672363	0.702474911750969	-2.96471758979382	0.00965810054475897	0.206746758975866	-2.67835830798446	FIGF
MBD1	-1.2665803144924	4.58101624747528	-2.22395008036895	0.0419660785786121	0.375977019382363	-4.00075851398135	MBD1
RHOD	1.26648624513825	4.56083294214319	1.92279092102864	0.0737445792351511	0.46654298234777	-4.4894868622601	RHOD
CACFD1	-1.26610311563375	4.46999443547849	-2.42471130042681	0.0284468342885476	0.322712291274134	-3.65620793851675	CACFD1
ERBB2	-1.26599874267162	5.56855138356021	-1.92714365855331	0.0731604679774015	0.465252385994014	-4.4827030030428	ERBB2
NRG4	-1.26563369270272	0.549122268544331	-3.47282154344224	0.00341768859316215	0.130702374295586	-1.72146724073145	NRG4
PARPBP	1.26557457584252	2.32277635937071	2.43792842355664	0.0277195105482167	0.318926305284354	-3.63308407431318	PARPBP
KRT16	1.26547235167353	0.772551569571752	2.90588808573451	0.0108828413631777	0.216330952435327	-2.78752986611064	KRT16
RPL8	1.26515995595455	9.75475661357903	1.50770115439981	0.152444660157414	0.5645921426571	-5.09062769634406	RPL8
FBXL7	-1.26445747104213	3.08249844101399	-1.58762214161445	0.133266718722419	0.543254006319168	-4.98253135599066	FBXL7
KIF20A	1.26428737735098	2.41305105596782	2.19623963153239	0.0442470449204949	0.384011726980289	-4.04724187299689	KIF20A
FBXW4P1	1.26422174057712	2.36471437845538	2.03033062247664	0.0604827117485206	0.432425495877406	-4.3193438485026	FBXW4P1
FAT4	-1.26388280233107	1.52892301953827	-1.95600151436296	0.0693923161665906	0.456369021581921	-4.43750335890493	FAT4
ADAMTSL3	-1.26371788217438	1.49093307790224	-1.90160191864466	0.0766484133971829	0.472210632193776	-4.52238216105316	ADAMTSL3
ZNF239	1.26361880386582	1.62448684778861	3.42351564391116	0.00378123440143028	0.135947021645556	-1.81499164659908	ZNF239
RSL1D1	1.26327508059977	6.31794876041377	2.40734262112008	0.029430159965898	0.325206258013666	-3.68651789127809	RSL1D1
BMP6	-1.26308801019193	2.00840663258773	-2.03000439205308	0.0605194267996962	0.432425495877406	-4.31986776571224	BMP6
CPLX1	1.26219599509291	1.19279080371714	2.64121217964388	0.0185381549811941	0.272546944672933	-3.27159035982899	CPLX1
CACNA2D1	-1.26216974844276	2.77993956921496	-1.4223094637275	0.175440116356605	0.583318317178631	-5.2016231955687	CACNA2D1
ZNF208	-1.26214659163933	2.73814337588272	-1.67253632479475	0.115184351021694	0.527070353352113	-4.86345285953699	ZNF208
FAM73B	-1.2618202163634	4.1032162398713	-2.37783177297946	0.0311750965553253	0.332069387300672	-3.7378113379964	FAM73B
IFFO1	-1.26174028356458	2.47053014825669	-1.56441650542681	0.138611710134752	0.549621604769422	-5.01432502412313	IFFO1
WDR75	1.2617254305718	4.55020985839756	2.79815099612467	0.0135310348144161	0.236757458571239	-2.98609953086757	WDR75
PDLIM2	-1.26099765254508	2.76027853958127	-1.70960237264942	0.10798208338505	0.520806106538262	-4.81016862925248	PDLIM2
ST7	1.26095571383546	3.46026163057838	2.06309143020734	0.0568976848867072	0.422860370920406	-4.26649957448778	ST7
PPP1R12A	-1.26063403860758	4.42861023503696	-2.02818671857821	0.0607243665263265	0.432754132852388	-4.32278605987218	PPP1R12A
CCNE2	1.26009701792697	2.08887304834157	2.01079319412701	0.0627177159063511	0.437246683039101	-4.35063909783449	CCNE2
CPT2	-1.25999403551541	4.83830764852427	-2.18998248040929	0.0447778094767479	0.385323292304354	-4.05769904678684	CPT2
TRPV3	-1.25991940955303	1.04076643714064	-2.78866926600368	0.0137920862884582	0.238389839123104	-3.00348223075722	TRPV3
RNF112	-1.25948073576704	1.13693177826159	-3.03609827476992	0.00835256108027147	0.196999480559911	-2.54528552678857	RNF112
ADAMTS19	-1.25936759148453	0.632398466737667	-3.94748730906744	0.00129488718242803	0.0889563950924742	-0.821308396930986	ADAMTS19
RHOF	-1.25914605175923	4.74266247963782	-1.78985452950027	0.0937232496973251	0.502303436148767	-4.69221140783282	RHOF
ADCY6	-1.25882846503059	4.74618571198268	-2.27896276209015	0.0377590797647627	0.361034479866439	-3.90766588584185	ADCY6
RET	-1.25881177839028	1.04415419006016	-2.5159603748712	0.0237729924350164	0.299512463067625	-3.49557156283109	RET
OR56B4	1.25880830857302	1.10298870144899	1.82285099417656	0.088360216040176	0.491377624280288	-4.64272103819996	OR56B4
TTBK1	1.25831647733761	0.955319782202869	2.01439081347015	0.0623005914364278	0.4364044395317	-4.34488887754635	TTBK1
PPP1R12C	-1.25787198193411	5.867059715212	-1.74600204505143	0.101294783847638	0.511400603006299	-4.75709868168467	PPP1R12C
PRMT3	1.25776848968258	4.06194521025141	4.09182874764327	0.000965944813073913	0.0807461478256299	-0.549148558029614	PRMT3
CAMTA2	-1.2574469224013	4.44021368052586	-2.66533891853358	0.017666015695771	0.264383753221517	-3.228027636651	CAMTA2
TRIM2	1.2572650113564	6.28734012662561	2.03053577433482	0.0604596336952945	0.432425495877406	-4.31901435669819	TRIM2
EIF5AL1	1.2572147189023	0.981051505619382	1.80549473615793	0.0911462785870185	0.496521192348891	-4.66882342713114	EIF5AL1
PCNA	1.25715060000175	5.7196793134834	1.81549940977128	0.0895309472851112	0.493844863097904	-4.65379613588515	PCNA
C1orf68	1.25703751388663	0.990024762249556	1.66044428492811	0.117622403884356	0.528838822873223	-4.88066705934599	C1orf68
MRPL17	1.25703193539454	4.58520740291987	2.87488306770982	0.0115881798451121	0.221195686968851	-2.84486491529791	MRPL17
OCEL1	-1.25680647367711	3.30581915694211	-2.77882238326851	0.0140683697875992	0.239910855831271	-3.02151732173511	OCEL1
SLC3A2	1.25669385036875	6.65223419489628	2.66143584968282	0.01780437173076	0.265268289225172	-3.23508351104142	SLC3A2
DDX39A	1.25642453152522	4.94254912138099	2.09568184710294	0.0535255031557614	0.410830686430765	-4.21348443392816	DDX39A
FLJ22763	-1.25611554396446	3.18532947468253	-1.34713824550114	0.197976737024414	0.604706005358544	-5.2952935751309	FLJ22763
KRTAP10-11	1.2557176149757	1.0240777865498	1.60388898706294	0.12962560020078	0.539767006614138	-4.96004991537442	KRTAP10-11
LPAR6	1.25557837320178	1.70178614872053	2.58063617342381	0.0209143486501389	0.285018509788286	-3.38038675631335	LPAR6
MOB3B	-1.25553130248326	4.00757984183824	-2.4252252631736	0.028418216316847	0.322712291274134	-3.65530968353129	MOB3B
PRRX1	1.25547554504617	0.948411910819963	2.10402777206137	0.0526919952126352	0.408313301676078	-4.19983811132079	PRRX1
MSRA	-1.25524068694771	3.43069299039684	-3.81528309309922	0.00169538987129491	0.0957809776931118	-1.07151674869974	MSRA
PAMR1	-1.25494938413361	2.45925259232803	-1.84676710014829	0.0846451628614786	0.483975897555185	-4.60650132227507	PAMR1
CYR61	-1.25445450628832	5.6388653946067	-1.17616456102702	0.257896559490475	0.66050787637569	-5.49334460688537	CYR61
OR10W1	1.25434077778635	0.938163408252781	1.77087112430345	0.0969374018273475	0.506035201802224	-4.72042630932282	OR10W1
JAM3	-1.25368215283995	3.2383467783945	-1.4189300444946	0.176406081901284	0.583951760069037	-5.20591690120776	JAM3
LAG3	-1.25322377585056	1.56238319751391	-2.32423099928005	0.0345969942919521	0.347806097382645	-3.83028842582091	LAG3
BHMT2	-1.25319266781591	1.55134215717799	-1.7200251393593	0.106028895422339	0.517082591557222	-4.79504689734777	BHMT2
LINC00346	1.25315867342488	1.28009472322712	1.91641117593069	0.0746082938791919	0.468055090674681	-4.49941369692009	LINC00346
RPL36A	1.25267109627889	10.1893749416665	3.70805520862696	0.00211080880931607	0.104307109626519	-1.27489234458331	RPL36A
ZP3	1.25232573173369	2.65924148521844	2.05899478968939	0.0573350854833408	0.424774288216186	-4.27313243582451	ZP3
TRAK2	-1.25204645806686	5.63123808820356	-2.29609733979612	0.0365315733411296	0.358250035442058	-3.87845777995489	TRAK2
F2	1.25202036123734	1.53245302327266	1.66582788156245	0.116531477168767	0.527270251340975	-4.873013338229	F2
OR2A14	1.25173161013841	1.24303241117212	1.65682391244455	0.118360989854258	0.529645332520105	-4.88580466987193	OR2A14
SDHA	-1.25138330351006	5.77341404711786	-2.70326845383481	0.0163744293888125	0.257272424474571	-3.15929199672781	SDHA
COL9A2	-1.250915932255	1.9792903537259	-2.19462716450762	0.0443832608705605	0.384414396931965	-4.04993807240495	COL9A2
NSUN5P1	1.25075835540865	5.04033375254645	2.40870630497939	0.029351804854201	0.325206258013666	-3.68414134458563	NSUN5P1
KRTAP10-1	1.25071271548238	0.963763663600229	1.68402423635419	0.112908796483596	0.525558702649403	-4.84702135987535	KRTAP10-1
PDGFA	-1.2505405934859	6.20353645811815	-2.05920455932552	0.0573126136469442	0.424774288216186	-4.27279296930876	PDGFA
MCM2	1.25050335989928	2.94550282594494	2.86870535325936	0.0117339588556642	0.222093535305845	-2.85627125086253	MCM2
RASL10B	1.25025053255339	1.55961675809411	2.06548345096592	0.0566437035930655	0.421470204127685	-4.26262340958604	RASL10B
CCDC107	-1.25005937541112	5.01072397172354	-3.54891724238675	0.00292406680257767	0.120542674330251	-1.57702939736041	CCDC107
ESPL1	1.25004105828136	2.82844197604321	2.34590905048192	0.0331724923264117	0.340879508891717	-3.79299663498995	ESPL1
FLVCR2	-1.2498678606715	3.44780923621886	-2.03440523837809	0.0600258511318072	0.431510037892733	-4.31279626707668	FLVCR2
HIST3H2BB	1.24973436741417	3.85997710354263	3.61455606657111	0.00255609739395989	0.112563617637973	-1.45239660564411	HIST3H2BB
RRP12	1.24935234516118	4.68355068543473	2.09711851122362	0.0533811645833569	0.410551945343048	-4.21113737219262	RRP12
CDK5	1.24919783788169	4.45072389786935	2.76481323874013	0.0144707194509013	0.241929939704803	-3.0471453811912	CDK5
ARRB1	-1.24891721144059	5.16595119685886	-2.95753591281801	0.00980004782169605	0.206746758975866	-2.69171110336165	ARRB1
DNAJC12	-1.24891479860254	2.79013318786685	-1.69042513075706	0.111657903704853	0.524736596216934	-4.83783350986244	DNAJC12
KCNJ15	1.24886273063322	2.06667051784117	1.68368288410638	0.112975845680845	0.525558702649403	-4.84751068647149	KCNJ15
MAS1	1.24845286687636	1.09293309377913	1.67206747316313	0.115278060872885	0.527161537124088	-4.86412187577727	MAS1
PLIN4	-1.24829256886223	2.43434912215167	-0.978226260737861	0.343508773855511	0.733198428041892	-5.69455915304533	PLIN4
IL7	-1.24809034221657	3.21387854869745	-1.84039896087172	0.0856205332310659	0.486042302901255	-4.61617379924337	IL7
MICALL1	-1.24805784495968	4.13236114133017	-2.11733577878866	0.0513876114471713	0.403362868038465	-4.17802033626381	MICALL1
LRRTM1	-1.24791361507396	0.52080398788046	-3.16787676207657	0.00638285403731397	0.175280493059649	-2.29814531079789	LRRTM1
ATP5A1	-1.24775778996397	6.78669044573962	-2.09264897027492	0.0538313892284143	0.41190060968133	-4.21843645471352	ATP5A1
IPO5	1.24773409644593	5.84647191456823	2.49704028331833	0.0246775097217899	0.303718249944009	-3.52906518754102	IPO5
OR51V1	1.24771151778626	0.890386585397057	1.89409420804682	0.0777016990879631	0.474035135374475	-4.53398610992815	OR51V1
SNAI1	1.24745949603926	2.77914793717952	1.5874233520348	0.13331174959219	0.543254006319168	-4.98280510479277	SNAI1
SLC15A2	-1.24730107390556	0.886253820783065	-2.77587388054019	0.0141521394344542	0.240217626411239	-3.02691424544085	SLC15A2
SH3BGR	-1.24713704005764	0.773938452330242	-2.01911644600598	0.0617565212481216	0.434573112508118	-4.33732711863093	SH3BGR
ABCE1	1.24682239106079	5.81554428075769	2.76057389871731	0.0145946612110715	0.242505648508095	-3.05489360101562	ABCE1
ATP12A	1.24662769013367	0.675058081746516	2.64514875528333	0.0183930758622037	0.271372093771944	-3.264491263789	ATP12A
PPP1R1A	-1.24596988658604	1.23923551674679	-1.57641947453905	0.135824719816084	0.546033036556635	-4.99792092733904	PPP1R1A
GOLGA6C	1.24584575060972	0.771244311330535	2.10234524778113	0.0528590614381864	0.408685787784283	-4.2025914541007	GOLGA6C
PRKCE	-1.24540893498001	3.15623102985574	-2.49191120887607	0.0249283164771471	0.30379085771846	-3.53812866885793	PRKCE
LOC644961	1.2452429098806	2.21964013580416	2.42750389288479	0.0282916684534782	0.322368034030827	-3.65132638990898	LOC644961
[truncated: 16,893 more rows]
