# Supplementary material for: Systems Biomedicine of Primary and Metastatic Colorectal Cancer Reveals Potential Therapeutic Targets
Source: Front Oncol. 2021 Jun 24;11:597536. doi: 10.3389/fonc.2021.597536 (PMC8263939; doi:10.3389/fonc.2021.597536)
Supplement: Supplementary File 3 — Contains all DEGs between all pairwise groups of samples. [file DataSheet_3.zip › Supplementary file 3/Validation Results/GSE50760_metastasis/GSE50760MvsN.txt]

logFC	AveExpr	t	P.Value	adj.P.Val	B	Genes
APOA2	7.84800697221384	4.2359423202814	11.4045349352995	7.39339185832772e-16	1.99463150349313e-12	25.8299345069863	APOA2
CA1	-7.79700883032028	5.2588853114164	-10.0975233223443	6.27106305769614e-14	2.27748126624215e-11	21.5043106355483	CA1
HP	7.7268024868504	4.92453796797518	10.4031272077812	2.17941389808398e-14	1.15633336393484e-11	22.5353917533483	HP
ORM1	7.50901733281729	4.03314377982741	10.5650811350487	1.2503994333864e-14	9.4455173198009e-12	23.0770645723894	ORM1
APOA1	7.37292716916106	3.93099193753315	10.489060082417	1.62233196004997e-14	1.02485383031085e-11	22.8232189054915	APOA1
FGG	7.31587075350654	3.89049196109384	10.4147407010617	2.09407155131731e-14	1.15633336393484e-11	22.5743450476221	FGG
APOC3	7.19287888862428	3.64855836698051	10.5136744741846	1.49104069976389e-14	1.00565370053718e-11	22.9054907439853	APOC3
MS4A12	-7.07410733875104	4.72556805977211	-10.194265721199	4.48253581214124e-14	1.90088859881748e-11	21.8319598065618	MS4A12
FGA	7.045750664721	3.59567730680718	10.191256609524	4.52952009249598e-14	1.90088859881748e-11	21.8217857645483	FGA
FGB	6.98453742835323	3.40019763613073	10.2795844717039	3.3367162254824e-14	1.53692404678622e-11	22.1199639606523	FGB
CLCA4	-6.89556687435948	3.96000858882198	-10.7406446676988	6.87134423778599e-15	6.17930171098040e-12	23.6604608739998	CLCA4
ZG16	-6.78792205214124	5.14217901280093	-8.55246805289906	1.53086491362977e-11	1.27922052627868e-09	16.1302990546464	ZG16
AMBP	6.60000905749478	3.11633796155868	10.3927972960863	2.258272722407e-14	1.15633336393484e-11	22.5007294873482	AMBP
APOH	6.54364284864258	3.36252444433949	10.1638104030435	4.98169671734878e-14	1.95998630223191e-11	21.7289366375114	APOH
CYP2E1	6.47764201283991	3.04661827981746	10.3931787827733	2.2553098122806e-14	1.15633336393484e-11	22.502009814058	CYP2E1
CA4	-6.42791893213566	3.97695130118985	-11.170354257466	1.61296221467777e-15	3.04607914241897e-12	25.0713746542892	CA4
VTN	6.42733102872217	2.84214398177367	10.4100588730754	2.12806247515676e-14	1.15633336393484e-11	22.5586435827729	VTN
FGL1	6.40973798950977	2.68470013757752	10.4880353627209	1.62804421018403e-14	1.02485383031085e-11	22.8197921819053	FGL1
AQP8	-6.31787135021708	4.39397914358962	-9.05773325056873	2.47112494312014e-12	3.17463908509006e-10	17.9145421079061	AQP8
ORM2	6.29539389486745	2.71313401480376	10.9502168584853	3.3792727908022e-15	4.45121353547909e-12	24.3516174060747	ORM2
SLC26A3	-6.25595457653389	6.16878512248107	-9.00732530585513	2.96120066521601e-12	3.63131653003925e-10	17.7375887907758	SLC26A3
CD177	-6.24723334928056	4.12329293221578	-8.95357709739319	3.59220463541106e-12	4.18630807081628e-10	17.5486404705395	CD177
CLCA1	-6.2261256374506	5.23527899106765	-7.87213001236778	1.84005777090773e-10	8.97919664175514e-09	13.6965935714357	CLCA1
SAA1	6.18739991251152	4.61316179866162	8.6643783734205	1.02020493435535e-11	9.1745572310956e-10	16.5274221332745	SAA1
APCS	6.15995245176727	2.42252331536362	11.0057434921935	2.80257242325011e-15	4.36743625065574e-12	24.5337729242192	APCS
HPX	6.15827411203049	2.84904304583593	9.99483637049752	8.96670157665337e-14	2.97080981184384e-11	21.1552845200786	HPX
GUCA2A	-6.1454787850759	5.1370639008804	-9.11787020252799	1.99201879878798e-12	2.74593248285482e-10	18.1253230682239	GUCA2A
GUCA2B	-6.11391928807336	3.55777121437123	-10.6176179734571	1.04489167134805e-14	8.57946922322083e-12	23.252060770354	GUCA2B
GC	6.08974254335554	2.56065815261022	10.3591038675743	2.53609283595184e-14	1.2280541847936e-11	22.3875770853256	GC
AHSG	6.0658005826659	2.48695202794645	10.2627713403552	3.53634118737043e-14	1.5900905553212e-11	22.0632804334971	AHSG
ALB	6.03927981311745	4.87494045083227	6.43693823285335	3.68465501695352e-08	6.52152858436431e-07	8.51411901156033	ALB
TMIGD1	-6.02852115104634	3.20540591503127	-10.5225865384265	1.44619708719732e-14	1.00565370053718e-11	22.9352596485807	TMIGD1
SAA2	6.01004132257997	2.90451447327158	9.15732401883963	1.72968434990765e-12	2.53217743782991e-10	18.2634141143663	SAA2
CRP	5.93334424010232	2.96425815726924	10.0548233254559	7.27531231389793e-14	2.54433838977708e-11	21.3593307775175	CRP
CEACAM7	-5.90466578186643	6.27404184831664	-8.61622963985594	1.21468463843673e-11	1.05711149294367e-09	16.3566891143181	CEACAM7
APOC2	5.8827434848239	3.79745089933547	10.8732589730247	4.38259240865171e-15	4.45121353547909e-12	24.0984839936406	APOC2
HRG	5.83323805238591	2.42308110979887	9.54765914232698	4.31403091352889e-13	9.25800838659013e-11	19.6209002251021	HRG
TF	5.79663572516385	2.63168955050538	9.58543748764511	3.77466506275156e-13	8.58849996506785e-11	19.7514112070812	TF
SERPINC1	5.69817172951425	2.27131770054727	9.879953642696	1.33963587900032e-13	4.01571802776525e-11	20.7633099223173	SERPINC1
SAA4	5.64277679663604	2.17134174774661	10.3080001121397	3.02484484232654e-14	1.42810487118342e-11	22.2156840790863	SAA4
HAMP	5.61950471380409	2.57224149472267	9.3698960118908	8.10394353505257e-13	1.47156705441796e-10	19.0046900891217	HAMP
ITLN1	-5.55148062017486	5.19053232195067	-7.0785437365061	3.44104752304355e-09	9.47291289689177e-08	10.8310417988462	ITLN1
CHGA	-5.53489517569003	3.57286265060533	-8.76005164287179	7.21717205572991e-12	6.9538925649214e-10	16.8660888696898	CHGA
RBP4	5.44684604940141	3.90603020362141	9.09438798907185	2.16683023964633e-12	2.92231589754821e-10	18.0430600360841	RBP4
LOC646627	-5.43476410963534	5.00775207446706	-8.28601000779332	4.03904234956265e-11	2.63047663380432e-09	15.1808071757917	LOC646627
IGFBP1	5.42983568499533	2.04983928165974	10.8888561964268	4.15740177026523e-15	4.45121353547909e-12	24.149850061792	IGFBP1
IGJ	-5.41902308642211	9.05562372078357	-10.0415589854829	7.61920675401105e-14	2.61615853726361e-11	21.314249291083	IGJ
FCGBP	-5.41231081146735	4.76131116287089	-9.04429175595494	2.59320234626103e-12	3.26484175394264e-10	17.8673808777733	FCGBP
SERPINA3	5.40236806969933	3.97160646290892	8.90526134752181	4.27438313215814e-12	4.74833679122391e-10	17.3785563651087	SERPINA3
CA7	-5.34974594370156	2.6516227597362	-12.9957862925444	4.44238322229097e-18	2.79648023843217e-14	30.7858345929921	CA7
TTR	5.33607067256341	3.05778904643626	8.86085729779408	5.01594981513465e-12	5.35176340445299e-10	17.2220509827529	TTR
F2	5.33363759082626	2.0038342466581	10.1236858661328	5.72611970742582e-14	2.16275541349473e-11	21.5930312839886	F2
PLG	5.31061892586932	2.01229291503637	9.68792452481077	2.62939136214867e-13	6.71499757770988e-11	20.1046624492662	PLG
CFHR1	5.29742697826528	2.30663521053508	9.66592096219206	2.84135757846189e-13	7.06039971963854e-11	20.0289208199	CFHR1
ADH4	5.28621878110122	2.31826203460543	9.52846346197396	4.61723032904318e-13	9.79734772628993e-11	19.5545252171812	ADH4
SPP1	5.23730027286398	5.03526919770203	9.59612833596639	3.63475985840869e-13	8.37102925927415e-11	19.7883154878013	SPP1
PIGR	-5.11465617464107	7.95213947741098	-6.79154861614974	9.94675579722454e-09	2.26835001646226e-07	9.79327365447525	PIGR
ITIH2	5.08525261884326	1.90405805428222	9.77424565956115	1.94082105315523e-13	5.55339478618737e-11	20.40126646982	ITIH2
BEST4	-5.08298340021413	2.47370009653285	-13.905329358166	2.76216669090679e-19	2.60817589788874e-15	33.4622263833589	BEST4
A1BG	5.05267720020887	2.5602288233263	9.34989044927965	8.70162764059845e-13	1.55875094400141e-10	18.9351282918336	A1BG
ITIH1	5.05104556137339	1.87774749924463	9.75123894489798	2.10424975096788e-13	5.75924007927947e-11	20.3222978478987	ITIH1
ITIH4	4.97660982011652	2.4549226707961	9.22811318200618	1.34306918646073e-12	2.1407471247747e-10	18.510786914161	ITIH4
ITIH3	4.94422129823768	2.07853717170355	9.84773408382444	1.49968992151173e-13	4.42525690121078e-11	20.6530981657761	ITIH3
HPD	4.941280072555	1.93414742790678	9.47122595015752	5.65509075088882e-13	1.15671473291566e-10	19.3563681581582	HPD
APOC1	4.89460576273001	6.7810717626502	9.59863259464069	3.60275119771445e-13	8.37102925927415e-11	19.7969582181324	APOC1
C9	4.88801927920192	1.82681254972813	9.55617016160561	4.18610077852772e-13	9.19238525610419e-11	19.6503166605785	C9
CA2	-4.88777062863843	6.11739318119571	-8.37631799511097	2.90551011727327e-11	2.02474385847622e-09	15.5032001301252	CA2
ALDOB	4.88324116798207	4.08602613645934	6.73845735985064	1.21037674289304e-08	2.69551471574706e-07	9.60146581210533	ALDOB
PYY	-4.85318757654577	2.72957583691038	-8.39226202589904	2.74152372948362e-11	1.93908897495499e-09	15.5600581211466	PYY
H19	4.84014245713682	4.29145620463227	7.49293035432352	7.43953007828047e-10	2.80430190675303e-08	12.3293513801449	H19
HPR	4.82491041890673	1.85680165871189	9.8184280159671	1.66198743266156e-13	4.82871271781746e-11	20.5527468720978	HPR
GCG	-4.79394709158645	2.69776166104646	-8.25382012785922	4.54286671266317e-11	2.89837965772446e-09	15.0657535347779	GCG
MAT1A	4.71778570265484	1.87985188987833	9.26073647420026	1.19546734464168e-12	1.98038603539983e-10	18.6246164156661	MAT1A
LBP	4.71093517155644	1.92730144905691	9.6068223910631	3.50004339191747e-13	8.26228993204518e-11	19.8252180483787	LBP
VSIG2	-4.65230774740483	4.26596916798924	-8.13317504539722	7.06210648613279e-11	4.22050256299423e-09	14.6339295675128	VSIG2
CFHR2	4.63100094123132	1.68315064692466	9.68772490742104	2.63124077707456e-13	6.71499757770988e-11	20.1039755649424	CFHR2
SERPINF2	4.61422983414283	2.5286069705738	9.92220560638942	1.15554492051319e-13	3.51975255224056e-11	20.9076537475432	SERPINF2
AGXT	4.57604388113092	2.09949125048829	9.22161404957323	1.37460032465393e-12	2.14539893645367e-10	18.4880969937377	AGXT
SLC26A2	-4.56814264032731	5.23645065243224	-8.37112567182968	2.96101521888629e-11	2.04830668163617e-09	15.4846797703007	SLC26A2
OTOP2	-4.56337657159757	1.96187204660801	-14.2652121195085	9.4711835877339e-20	1.78863302054355e-15	34.4901905138486	OTOP2
C8B	4.54188137051002	1.61943051894235	9.44745478181824	6.15254223137675e-13	1.21880475768187e-10	19.2739668822929	C8B
ADH1A	4.52887562705089	1.9737527094855	8.99837038920397	3.05799726966464e-12	3.72582441533011e-10	17.7061275349092	ADH1A
CLDN8	-4.50841109183534	2.620834637222	-7.55549348649165	5.9057863264855e-10	2.35296993197634e-08	12.5552818325689	CLDN8
ADAMDEC1	-4.49561238622783	4.33876389159472	-8.95024997068609	3.63544889390453e-12	4.18630807081628e-10	17.5369351465598	ADAMDEC1
APOC4	4.45228280925348	1.57561760268085	9.68165882414463	2.68807206741049e-13	6.76856546573961e-11	20.0830999827292	APOC4
CLDN1	4.40391630339749	3.32937385235598	10.8780643507743	4.31192881665533e-15	4.45121353547909e-12	24.1143128678558	CLDN1
MUC2	-4.3901753121777	4.26950746267683	-7.1349572493605	2.7930145642467e-09	8.01612158750743e-08	11.035110729651	MUC2
CYP4A11	4.38273456958958	1.5833021271727	9.05187481365499	2.52360379944028e-12	3.22015255083984e-10	17.8939891883858	CYP4A11
CHP2	-4.35814178807837	4.67379371194229	-7.41029141014429	1.00940971162447e-09	3.54325323494947e-08	12.0307652028569	CHP2
ASGR2	4.35319402780969	1.80166913089446	9.76236840838268	2.0235262502271e-13	5.61974900522628e-11	20.3605064264734	ASGR2
PAH	4.34734040848592	1.78313974116669	9.17053986287303	1.64982916063532e-12	2.47022390607927e-10	18.3096355081281	PAH
B3GNT7	-4.34387070686965	3.92489424996467	-7.3510864513144	1.25619887951982e-09	4.15469629417368e-08	11.8167578548939	B3GNT7
AZGP1	4.3267823245515	4.29214265506417	9.04907772332897	2.54905420383419e-12	3.23079789526232e-10	17.8841750866407	AZGP1
HEPACAM2	-4.28929349550063	3.24118464632758	-7.90202437196147	1.64861963529099e-10	8.28036750331659e-09	13.8041218380111	HEPACAM2
SLC25A47	4.28462573588195	1.58207051889306	9.54770505354794	4.3133303452175e-13	9.25800838659013e-11	19.6210589285081	SLC25A47
CPB2	4.28410500652634	1.5150540953549	9.2812982044364	1.11094910352678e-12	1.87323873393778e-10	18.696304022634	CPB2
CPS1	4.26832297459546	1.85687579280574	8.2573530532526	4.48461786949001e-11	2.87091554119725e-09	15.0783844364465	CPS1
ASGR1	4.25566353688864	2.01985757833975	10.081663055122	6.62661810748728e-14	2.36120156528108e-11	21.4504858575917	ASGR1
CYP2C8	4.24181923122712	1.68187640712469	8.77109772124151	6.93479195820092e-12	6.77090957692807e-10	16.9051387645621	CYP2C8
CFHR3	4.23982788061031	1.56895297488349	8.92309966525956	4.0085129977282e-12	4.50599809298196e-10	17.4413773896445	CFHR3
MMP7	4.23764886552039	2.83646548751741	6.76857132767913	1.08286583371695e-08	2.43741612273477e-07	9.71025197362084	MMP7
B3GNT6	-4.23317434957811	2.87779366569912	-8.65350489347174	1.06118908622146e-11	9.40871168699164e-10	16.4888823070816	B3GNT6
AADAC	4.22725310795534	1.69156560207258	9.44256544284836	6.2602097694012e-13	1.21880475768187e-10	19.257010688577	AADAC
C8A	4.22355061868078	1.49115024413547	9.09245743690325	2.18187207600899e-12	2.92231589754821e-10	18.0362944835014	C8A
KNG1	4.21510192223605	2.58933121028157	7.88612150884415	1.74782813566617e-10	8.6862458794883e-09	13.7469256927939	KNG1
C4BPA	4.20395359723539	2.7570433441795	7.49008297212675	7.51813637618061e-10	2.82828696143767e-08	12.3190662038116	C4BPA
ARG1	4.19928754007751	1.54086088813878	9.0748608525388	2.32391834725695e-12	3.06903482433199e-10	17.9746109185908	ARG1
APOB	4.17420933865822	1.53195700932835	9.06741440713775	2.38680078924488e-12	3.09881202130535e-10	17.9484987640388	APOB
FMO3	4.17076980043211	1.86141718385973	9.96467865927092	9.96183303232576e-14	3.18863079348257e-11	21.0525397084759	FMO3
MIR210	-4.16714153859664	5.03219724915461	-2.46712276855104	0.0168995328829615	0.0371188274592613	-3.92437070125819	MIR210
TFR2	4.15735025230729	1.98499186112602	9.12913355461641	1.91328263405379e-12	2.71671748451923e-10	18.1647614527738	TFR2
ADTRP	-4.11429232701052	3.68271957925969	-8.48006051102812	1.99160634762376e-11	1.58031453255776e-09	15.8728154978403	ADTRP
NXPE4	-4.11165878449578	4.29270143207868	-6.98228329569813	4.91277803112737e-09	1.28146150715249e-07	10.4828548800518	NXPE4
FTCD	4.07134553070331	1.5033977306863	9.37523457011816	7.95156370670827e-13	1.45791534564258e-10	19.0232457186537	FTCD
CYP2C9	4.0691618621516	1.89258045904863	7.99110865568164	1.18868241673287e-10	6.37734870454555e-09	14.1242797985358	CYP2C9
SLC2A2	4.06499090029257	1.45017465440252	8.95846018598871	3.52967305960617e-12	4.14024072861258e-10	17.565818003168	SLC2A2
SULT2A1	4.05830406844645	1.62514542074088	9.22719977693756	1.34745624662019e-12	2.1407471247747e-10	18.5075982752019	SULT2A1
VIP	-4.04960588299729	2.64725339223339	-9.61857898287711	3.35774411462598e-13	8.12961507752712e-11	19.8657723687502	VIP
DES	-4.03656757380813	3.80387947546645	-5.72509866242355	4.99735402037993e-07	5.55746148298885e-06	5.97289789558956	DES
TM4SF4	4.03656306773186	1.9349454167333	8.20344697067943	5.46110440140945e-11	3.35937969448266e-09	14.8855685852799	TM4SF4
UGT2B4	4.03091013733674	1.42578709821018	9.22688978422945	1.34894841328139e-12	2.1407471247747e-10	18.5065160909189	UGT2B4
HULC	4.02978472922372	1.46389935418429	9.76267101590413	2.02137557515602e-13	5.61974900522628e-11	20.3615451093639	HULC
FCN3	4.01272863482629	1.73142962252971	11.6709363875557	3.06994494316497e-16	1.15951820503341e-12	26.6838490145184	FCN3
SCNN1B	-3.96861786722882	2.98302648884544	-8.48331479653945	1.96817682203437e-11	1.56831304996283e-09	15.8843966705657	SCNN1B
RDH16	3.96783200157002	1.57048843173167	9.13262855040138	1.88949417688652e-12	2.70326496443197e-10	18.1769965309157	RDH16
CYP2A6	3.96728388444752	1.47135694250137	7.13009474225115	2.84369809193012e-09	8.10978626326224e-08	11.017521276984	CYP2A6
AGT	3.95745611512519	3.08349943734478	8.99403936770106	3.10594993072258e-12	3.75999131036512e-10	17.6909086205468	AGT
PON1	3.9272310956863	1.52858635563099	8.66971825543039	1.00066491076371e-11	9.04189322477161e-10	16.5463450854397	PON1
SERPIND1	3.92611421620363	1.49944805129228	8.81471125720724	5.92433400269807e-12	5.98294372411513e-10	17.0592146822573	SERPIND1
HSD11B1	3.92489414916048	2.46641149820317	8.86186796111989	4.99770857325775e-12	5.35176340445299e-10	17.2256151586478	HSD11B1
SERPINA1	3.91166220135641	6.64517016199662	7.70867707847281	3.35764258509335e-10	1.49487599954008e-08	13.1079291956604	SERPINA1
DPEP1	3.89641332235889	3.91972749877174	4.73580607725523	1.68149919818567e-05	0.000105603965273483	2.56689126701205	DPEP1
INSL5	-3.89121225707501	2.37184753708096	-5.27236018118358	2.55083935899017e-06	2.17091488483683e-05	4.38987110179348	INSL5
APOA5	3.88059694622953	1.35527932006211	8.66999784423595	9.99652261122566e-12	9.04189322477161e-10	16.5473357983768	APOA5
AQP9	3.85452983028124	1.88596085794004	9.29570811190933	1.05533124988128e-12	1.79548924810883e-10	18.7465173333815	AQP9
PLAC8	-3.84307314945385	5.25253300683658	-7.61827250698044	4.68514187790517e-10	1.95317669678232e-08	12.7818716865778	PLAC8
SERPINA7	3.81314701990284	1.46891946048209	10.1708861856656	4.86093479602218e-14	1.95316497069955e-11	21.7528824987491	SERPINA7
HAO1	3.81286433144164	1.34898757520554	8.77856709914312	6.75017458171648e-12	6.63942952998519e-10	16.931538260901	HAO1
APOF	3.78576919736735	1.33015152160988	8.82909874380093	5.62462029744198e-12	5.80442373317988e-10	17.1100047517867	APOF
BHMT	3.76045461168437	1.38651352917474	7.98664111880447	1.20832925866272e-10	6.44612939261173e-09	14.1082341349405	BHMT
SERPINA11	3.74454791437267	1.43739006823036	8.84973701010776	5.22113926433357e-12	5.44758093960991e-10	17.1828283348686	SERPINA11
SPP2	3.74058836297016	1.30869831502401	8.78822274100601	6.51883122690024e-12	6.51365755132334e-10	16.965657473601	SPP2
HPN	3.73890014545913	1.81047014660773	8.11875200247324	7.44505066698673e-11	4.41107160796408e-09	14.5822431299252	HPN
BAAT	3.73285346364288	1.3806586148658	9.22370466203469	1.3643769657695e-12	2.14539893645367e-10	18.4953962607505	BAAT
TAT	3.71870134752551	1.58677179726229	7.29313614566551	1.55621448905199e-09	4.91646624750039e-08	11.6072267827236	TAT
SPIB	-3.71733621071343	2.20740773401355	-12.3769880593506	3.12310882938782e-17	1.47449775607472e-13	28.900024012199	SPIB
BTNL8	-3.7057406382718	3.17707996295633	-8.91739191100793	4.09172074857242e-12	4.57231635128936e-10	17.4212796789518	BTNL8
SNORA18	3.70459019434441	4.19186703738422	3.34965767297786	0.00149949668847757	0.00480291637752695	-1.70635677026463	SNORA18
SCARA5	-3.70091744989277	2.18904669911345	-10.9009808196606	3.99045571260039e-15	4.45121353547909e-12	24.1897577871967	SCARA5
SERPINE1	3.67906865878074	3.00554603629555	7.64826165653639	4.19479526425409e-10	1.7882326989941e-08	12.8900653358015	SERPINE1
SLC27A5	3.6762667172785	1.96621792795105	8.76225635738536	7.15990125470862e-12	6.93408898436781e-10	16.8738837958797	SLC27A5
SERPINA10	3.67198081457807	1.58088588391648	8.84165694711928	5.37551398851267e-12	5.57783415786054e-10	17.1543218682981	SERPINA10
ANGPTL3	3.66267566609512	1.29727346799428	8.7524334044662	7.41864069503995e-12	7.06901702673568e-10	16.8391507497644	ANGPTL3
CHI3L1	3.65447703359827	2.87329419148358	7.83420602276301	2.11536832000544e-10	9.98718268082569e-09	13.5601205269204	CHI3L1
NXPE1	-3.65229234044659	3.51410677842628	-7.28644145157192	1.59520465058679e-09	5.00422588477269e-08	11.583017612547	NXPE1
CXCL14	-3.64180094499578	4.88967895740448	-8.53040265131228	1.65859188767759e-11	1.36054208615283e-09	16.0518776990191	CXCL14
CLDN2	3.626807130248	2.3948366155078	6.46763975312849	3.2902738358788e-08	5.9461073101025e-07	8.62464099013913	CLDN2
C2orf88	-3.62466283268732	2.68113538697826	-9.71416734227263	2.39732807692002e-13	6.37655503276543e-11	20.1949245356171	C2orf88
SST	-3.61201954181897	2.02182595214599	-8.46060589272704	2.13764156772351e-11	1.66815541349002e-09	15.8035644106847	SST
B4GALNT2	-3.59711284011937	2.08903278472697	-7.0274900696874	4.15627721708679e-09	1.11335170559836e-07	10.6463670203936	B4GALNT2
GPR15	-3.58777004345715	2.22992112278272	-9.41617950175954	6.87491318900907e-13	1.29832735574436e-10	19.1654598300022	GPR15
LY6G6D	3.58268368183711	2.69688865944084	5.17785743240875	3.57042962838773e-06	2.87047950328234e-05	4.06406576014396	LY6G6D
BTNL3	-3.57562501058491	3.430134132467	-7.75536661269662	2.8272766880615e-10	1.28348846764523e-08	13.2761974885419	BTNL3
FBLN1	-3.57132234532288	4.56883379924658	-10.1777670356228	4.74633453537993e-14	1.94857668914457e-11	21.7761627779247	FBLN1
F9	3.57047438324242	1.24059143611678	8.47555269477481	2.02452494964104e-11	1.59971354284398e-09	15.8567719740709	F9
SERPINA4	3.53965458211018	1.29682626756015	9.16911877207587	1.65823458776396e-12	2.47022390607927e-10	18.3046661987927	SERPINA4
PKIB	-3.53093584096652	3.52030358537071	-8.42337324550321	2.44784503297273e-11	1.79176563750736e-09	15.6709496259777	PKIB
HSD17B13	3.52717498446648	1.42976974658553	8.43105512829437	2.38033684517644e-11	1.76284946357479e-09	15.6983194578576	HSD17B13
C6	3.52494221278119	1.44962766240405	8.49572703954714	1.881330516591e-11	1.50546300024665e-09	15.928561125252	C6
CCL28	-3.51753121419567	4.18664731629225	-8.57180006177569	1.42711576034512e-11	1.22504914245989e-09	16.1989736897256	CCL28
SLC22A1	3.51046197657914	1.30567725403009	8.24290784082273	4.72762823142028e-11	3.00610300169603e-09	15.0267346356809	SLC22A1
LGALS2	-3.51001761301822	4.75197537322608	-6.99617040376213	4.66678909466752e-09	1.22405988962217e-07	10.5330825688578	LGALS2
SLC4A4	-3.50042391938444	2.91628774826891	-7.94374237444052	1.41440309227957e-10	7.33880149551001e-09	13.954103346183	SLC4A4
BGN	3.50025782827347	5.06398456755293	8.41518681117424	2.52190805170084e-11	1.83885071646217e-09	15.6417772455636	BGN
TSPAN1	-3.49747721894776	7.329170126341	-6.53455700090832	2.57047662556607e-08	4.92826914454977e-07	8.86570907695026	TSPAN1
HHLA2	-3.48892519107814	3.94592253061413	-8.43166738771867	2.37503756954847e-11	1.76284946357479e-09	15.7005006897929	HHLA2
UGT1A10	-3.46383848258876	3.42825078363728	-7.78911608202051	2.49702239773068e-10	1.15015287758888e-08	13.3977727644153	UGT1A10
NNMT	3.45454144347737	4.30813817582829	7.51098489440724	6.9599234391424e-10	2.6606913795183e-08	12.3945620310299	NNMT
CFB	3.45202700639734	5.40985562556507	7.3695951936994	1.17316275426899e-09	3.97759041550625e-08	11.8836683327307	CFB
AOX1	3.44516262324659	2.27585728160991	7.27808907813648	1.64522358081885e-09	5.12707051547261e-08	11.5528131790366	AOX1
G6PC	3.43275113241364	1.472548368036	7.53565431347257	6.35429304769646e-10	2.48448911399063e-08	12.4836500533994	G6PC
ETV4	3.42475648463123	3.15668493404293	8.56650321651676	1.45481778359277e-11	1.23202842345961e-09	16.1801602864318	ETV4
AFM	3.42475305079223	1.18520877285683	8.56241969752275	1.47654300641608e-11	1.24484440518606e-09	16.1656548417249	AFM
OSTBETA	-3.41704369009359	3.11375466539749	-8.95181873463175	3.61499397783616e-12	4.18630807081628e-10	17.5424544205271	OSTBETA
SFRP2	-3.41278785564761	3.43571722029495	-6.1325236397987	1.12902512532101e-07	1.61772682031011e-06	7.42164408810313	SFRP2
PADI2	-3.40962374835034	4.23899367289109	-7.47429777745226	7.96925467567687e-10	2.93537889237407e-08	12.2620438371074	PADI2
UGT1A4	3.39655110831576	1.2021896436196	8.04347571400185	9.80959033007577e-11	5.49794460660918e-09	14.3122787739497	UGT1A4
GCNT3	-3.39174574126388	5.0015320381338	-6.50234208541515	2.89494067055657e-08	5.40226823749612e-07	8.74962691516786	GCNT3
SLCO1B1	3.38816283505129	1.19693795071116	8.30666930534192	3.74567535231468e-11	2.49954342856759e-09	15.2546103225677	SLCO1B1
FABP2	-3.37722804252917	2.98412179344677	-7.02170814928122	4.24612614915181e-09	1.13230087186055e-07	10.6254530713632	FABP2
MIR192	-3.35967347957146	10.4641933253441	-2.96752011838118	0.00450423188073351	0.0121188800495302	-2.72601259019097	MIR192
MEP1A	-3.35835657211659	5.50686700454927	-6.61257886446498	1.92714264052324e-08	3.90913950228585e-07	9.14705074255399	MEP1A
AKR1B10	-3.34912993305894	3.66467205625526	-6.81609523822998	9.08373512703385e-09	2.10486304139919e-07	9.88198029349563	AKR1B10
CFD	-3.3441495530118	4.83916687939508	-8.11853182072873	7.45105556230099e-11	4.41107160796408e-09	14.5814539868739	CFD
HABP2	3.34221630338129	1.21430040587936	9.11970101647269	1.97900180011038e-12	2.74593248285482e-10	18.131734484572	HABP2
IGLL5	-3.33627654247431	6.84821764080247	-6.89417212116971	6.80560027513505e-09	1.66873901293591e-07	10.1642211619462	IGLL5
KRT20	-3.3206785232099	7.11468617359186	-6.59254673966545	2.07511187555261e-08	4.16013670592473e-07	9.07479079470335	KRT20
MUC4	-3.3158537146359	3.5697086310627	-6.53744502131562	2.54322415404745e-08	4.88097440540509e-07	8.8761181525848	MUC4
APOM	3.31512186837859	2.67310032573831	8.05314989816196	9.4677886489019e-11	5.37661985602814e-09	14.3469922030489	APOM
REP15	-3.31448225298623	2.54517811924905	-7.9557899909763	1.35320249258942e-10	7.11844820962431e-09	13.9973991627965	REP15
MASP2	3.31276314056281	1.48553687745488	8.73546803327047	7.88787941822674e-12	7.41107476682647e-10	16.7791428514683	MASP2
CFI	3.30567767951254	3.2998468468696	8.02062821887076	1.06668442854576e-10	5.8704868245159e-09	14.2302747818416	CFI
LECT2	3.30242844167932	1.14445814011959	9.02487632590224	2.78034380076048e-12	3.47727103823587e-10	17.7992282814686	LECT2
CYP3A4	3.30087844054756	2.26113518652692	6.1756910939344	9.63595727536165e-08	1.41394757688582e-06	7.5761326206623	CYP3A4
LGALS9C	-3.29132131209786	3.18537587101949	-8.33049967811297	3.43377102117816e-11	2.31595591910534e-09	15.3397046077149	LGALS9C
C21orf88	-3.28907233658144	2.00715230093797	-6.48178154912231	3.12305602971268e-08	5.71501096134922e-07	8.67556723120971	C21orf88
EDN3	-3.2882224130723	2.59384202975676	-8.64501461269406	1.0943393306938e-11	9.6572889066133e-10	16.4587825395952	EDN3
AKR1C4	3.27682896402759	1.25830374030181	8.47344942916964	2.04007087414582e-11	1.60528076909349e-09	15.8492858184064	AKR1C4
AHCYL2	-3.27663149601856	4.7889279755942	-9.21007743393499	1.43242033875431e-12	2.21731623748977e-10	18.4478094360841	AHCYL2
CWH43	-3.27603312911497	2.10333341395208	-8.59158150047166	1.32827013884472e-11	1.1506597051414e-09	16.2692135006647	CWH43
CDKN2B	-3.25949889303354	3.63359515718028	-9.1664252624116	1.67428467025759e-12	2.47022390607927e-10	18.2952469003745	CDKN2B
CP	3.25054241483022	2.89118239171994	6.35296412640882	5.02081305088363e-08	8.34951758483286e-07	8.2121057852352	CP
B3GALT5	-3.2486518153947	2.52080234341055	-8.34733944029457	3.22923437480406e-11	2.19367234417895e-09	15.3998122569901	B3GALT5
BCAS1	-3.24077882101056	3.82108756194837	-7.47858500959639	7.8441141852467e-10	2.91033588189359e-08	12.2775316530026	BCAS1
COLEC11	3.23561937191654	1.81807726272048	11.2312291605253	1.31604004208485e-15	2.8755691287493e-12	25.2692698662185	COLEC11
TDO2	3.2317933572832	2.068790432903	7.90758138003278	1.61530219190884e-10	8.13466183845292e-09	13.8241051421073	TDO2
DPYS	3.23051126674514	1.15361561438408	8.25850029590742	4.46586471686262e-11	2.87091554119725e-09	15.0824858718736	DPYS
CHST5	-3.21417429134169	2.95566391851996	-7.48057347780365	7.78674298423724e-10	2.90044657312269e-08	12.2847149222615	CHST5
C3	3.20435231953647	5.65444713350854	6.2828286672521	6.49956651761149e-08	1.01947104389612e-06	7.960214879786	C3
SLC13A5	3.18797256026145	1.12018695882033	8.78877119912569	6.50593266192269e-12	6.51365755132334e-10	16.9675952584544	SLC13A5
SLC38A3	3.1867222165294	1.22979907866249	7.75437762281555	2.83758889293423e-10	1.28508072525331e-08	13.2726341238309	SLC38A3
C10orf99	-3.18312633995737	6.21484345598839	-5.58871157703926	8.19031151305576e-07	8.45675412378666e-06	5.49254824350723	C10orf99
TRPM6	-3.1824224548999	1.9694463739529	-9.95392827994529	1.03429214107811e-13	3.25543451404336e-11	21.0158878160022	TRPM6
C5	3.17053809239117	1.72356981718594	7.88784751429974	1.73677692345371e-10	8.65409820565261e-09	13.7531340450494	C5
IL8	3.16404137653505	3.66704807554345	6.0455419812118	1.55299134418356e-07	2.11298570136215e-06	7.11086153134805	IL8
TPSG1	-3.15854984739824	2.28258921541477	-7.53568817927914	6.35349905460126e-10	2.48448911399063e-08	12.4837723400412	TPSG1
SNORA67	3.13792992631755	5.09055852110135	3.29837974085706	0.00174519458012323	0.00544490329516391	-1.84795976494367	SNORA67
F12	3.1378132908415	2.36971059747146	9.62163467016254	3.3217237499854e-13	8.12961507752712e-11	19.8763104097042	F12
KRT23	3.13168610375883	1.98495489115879	5.67846124586145	5.91861228460784e-07	6.46834450201499e-06	5.80834352155511	KRT23
TPSB2	-3.13155544134344	3.89245563719911	-9.08377560241596	2.25082736927161e-12	2.99344189216157e-10	18.005864749006	TPSB2
MMP28	-3.11287962714143	3.2551435396627	-8.68810557763417	9.36216641153707e-12	8.66688787656263e-10	16.6114857513029	MMP28
FOXQ1	3.10121539933499	2.23513217241651	6.07608144052367	1.38861734233467e-07	1.92399402127588e-06	7.21989736857312	FOXQ1
TNFRSF17	-3.10047730224618	2.28790915768066	-8.54687870892726	1.56225199695334e-11	1.29969731112175e-09	16.1104379756649	TNFRSF17
SLC10A1	3.09022047526352	1.13782391270799	7.81229495581849	2.29290569651529e-10	1.06654000193821e-08	13.4812406109854	SLC10A1
SERPINA6	3.0849282869488	2.23832137924824	7.22987050430262	1.96626908477463e-09	6.05758428482362e-08	11.3784262800109	SERPINA6
CDKN2B-AS1	-3.0825902797537	1.73152775194387	-8.98536448295866	3.20428752105153e-12	3.85432928885721e-10	17.6604202640268	CDKN2B-AS1
DHRS9	-3.07418521424135	3.0848559712542	-7.05887831168168	3.70067755862789e-09	1.00557259992356e-07	10.759905474506	DHRS9
SDCBP2	-3.07369896405939	5.18735370606258	-7.54899584741943	6.04907058999057e-10	2.39489933106859e-08	12.5318226069427	SDCBP2
ST6GALNAC1	-3.07067866416759	5.22273801023737	-5.80599382216013	3.7241717871633e-07	4.36025940487161e-06	6.25901779945313	ST6GALNAC1
UBD	3.06334007082058	5.54015344042763	6.23147030670723	7.85056685033764e-08	1.1927430005521e-06	7.77598623046665	UBD
PGLYRP2	3.06239579617739	1.10191594731789	7.60861112162819	4.85504876135813e-10	2.01069289162825e-08	12.7470090621877	PGLYRP2
KLK1	-3.06167644956531	4.19316146001203	-5.68580361808171	5.76313796200193e-07	6.30207645700095e-06	5.83423013018409	KLK1
BMP3	-3.05835635099357	1.66997255904033	-9.39634520638355	7.37676082806679e-13	1.37930820037665e-10	19.0965917563144	BMP3
SLC22A7	3.05684990610541	1.05131953416986	8.4258781630105	2.42562293607784e-11	1.78937066983711e-09	15.6798749013771	SLC22A7
C4BPB	3.04876446852685	2.90050834770986	6.88873286901463	6.94389608992958e-09	1.69477804339745e-07	10.144555024562	C4BPB
MARCO	3.03670135369404	1.8365358446233	8.11989313400913	7.41400702160841e-11	4.41107160796408e-09	14.5863329581365	MARCO
MYH11	-3.03289616612125	3.97946333184086	-5.24372029108186	2.82496105391249e-06	2.35642179784176e-05	4.29094317821198	MYH11
CYP8B1	3.02755553303097	1.07185491224811	8.451259953986	2.21157968153707e-11	1.69643484976952e-09	15.7702860668269	CYP8B1
HSD17B6	3.02155208345035	2.64885404906308	6.24327031541435	7.51732382040557e-08	1.15200290996953e-06	7.81829662244516	HSD17B6
ITM2C	-3.01562008783127	8.49323946651292	-8.31542212732648	3.62793438182983e-11	2.42955818442753e-09	15.2858698474078	ITM2C
SLC9A3	-3.00921446329213	3.23862837999915	-5.0077717504232	6.51258790676023e-06	4.74316323251704e-05	3.48246661307018	SLC9A3
RGN	3.00241973689794	1.67411540657258	7.88169763784016	1.77647655866078e-10	8.78239785610179e-09	13.731012583383	RGN
NKX2-3	-2.99938352446458	1.8112695165504	-11.5811258868139	4.12454452268059e-16	1.29820038851372e-12	26.3970511699949	NKX2-3
GATM	2.98759944562431	3.69389567816063	7.13586769362649	2.78362565660057e-09	8.00986681763124e-08	11.0384041317843	GATM
C11orf86	-2.98604769782778	1.78179871352327	-9.44344879721335	6.24061787925104e-13	1.21880475768187e-10	19.2600743470374	C11orf86
ENTPD8	-2.98100014720809	3.21606830951833	-7.32932689994484	1.36137955402431e-09	4.40988900132918e-08	11.7380879006359	ENTPD8
SULT1B1	-2.97856381905946	3.93556791786997	-7.33839596517071	1.31651007805193e-09	4.31230103057652e-08	11.7708773484564	SULT1B1
C15orf48	-2.97235421636221	7.68949706569627	-6.82462608631115	8.80166291774345e-09	2.06227548637202e-07	9.91281240887307	C15orf48
MIR3936	-2.96944474929465	2.18855756575664	-2.22698703215878	0.0302371131261505	0.0609616612989594	-4.43761956023019	MIR3936
THBS2	2.96624826933483	3.13681803877156	7.16970721209109	2.45617716572296e-09	7.27339947406152e-08	11.1608120345108	THBS2
PRAC	-2.96576151792135	4.50768434974131	-2.77249388914248	0.00766913469595783	0.0190618068877551	-3.21268550152229	PRAC
MUC12	-2.96502807195033	4.29841353139899	-5.51740747229142	1.05940290349227e-06	1.0502269728321e-05	5.24252776855202	MUC12
PON3	2.94991959045631	2.23751192235747	6.80888577547878	9.3291446766455e-09	2.14593053859257e-07	9.85592522366514	PON3
TNFRSF12A	2.94299312195298	4.54701181297002	8.75423662462265	7.37044789765599e-12	7.06552835265144e-10	16.8455274038657	TNFRSF12A
ACSM2B	2.93869225558406	1.01061379205707	8.03987235766618	9.94004624950658e-11	5.55378027875538e-09	14.299347632296	ACSM2B
HSD3B2	-2.93383425812385	1.44501861637388	-6.16032999805071	1.01949933407182e-07	1.48330084159833e-06	7.52113970156485	HSD3B2
CES1	2.92858135828854	3.62671492776685	5.47711839617697	1.22482714058665e-06	1.18255933282101e-05	5.10161917367264	CES1
SPON1	-2.92720832830927	3.22056059172068	-7.19693379525962	2.22092443821e-09	6.72049930942211e-08	11.2592952321412	SPON1
CRHBP	2.92000721372033	1.29801701848212	8.23413802759649	4.88157473591229e-11	3.08322872534126e-09	14.9953707401185	CRHBP
TPSAB1	-2.91682577053381	3.55421269754037	-9.01852721018226	2.84444778671097e-12	3.53403924026556e-10	17.7769335082061	TPSAB1
C19orf80	2.91056586385694	1.02616627624246	8.87926749229495	4.69393554774208e-12	5.09453866776489e-10	17.2869611480521	C19orf80
PIPOX	2.90994025200567	1.67065933216797	6.35811098435051	4.92654341875988e-08	8.27002421895826e-07	8.23060379145321	PIPOX
CD79A	-2.90869233753212	3.26579969319663	-8.45024219965938	2.21978513401913e-11	1.69643484976952e-09	15.7666617178706	CD79A
SNORA61	2.90716230208552	2.51065482880112	2.77395498759611	0.00763921191567779	0.0190049423037248	-3.209129690078	SNORA61
SLC6A19	-2.90499191731597	1.55029880321208	-7.99811691806226	1.15850651719003e-10	6.25097016489534e-09	14.1494485466278	SLC6A19
PROC	2.9045188973121	1.82022881083769	8.08975922035517	8.27912918070233e-11	4.82565909190011e-09	14.4783060259055	PROC
CA12	-2.9008834426317	5.02374779600358	-7.14334934040368	2.70765804260909e-09	7.84265676912156e-08	11.0654678489808	CA12
HSD11B2	-2.89394181024813	5.70778691866661	-6.75155079908681	1.15318998276849e-08	2.57423083032896e-07	9.64876245566719	HSD11B2
CYP2D6	2.89132965597742	2.51745149212341	6.91690335972241	6.25681622035754e-09	1.56710841275135e-07	10.2464133032506	CYP2D6
SI	-2.88492383357069	2.09691234396954	-6.90573145640617	6.5207711689793e-09	1.61395496102456e-07	10.2060166622842	SI
KIAA1199	2.87952013746033	2.18005266524031	7.29634097487298	1.53788864674733e-09	4.87857504488775e-08	11.6188157878957	KIAA1199
ALDH8A1	2.87735494059675	1.1100468332989	7.95329961327632	1.3656314619109e-10	7.14403051473335e-09	13.988450062384	ALDH8A1
TIMP1	2.86872728146713	6.986521176138	8.21717992419507	5.19369848647788e-11	3.24778132175943e-09	14.9347081190667	TIMP1
UPB1	2.86548945814669	1.056202910531	7.74695132541423	2.9162382104821e-10	1.31439519343567e-08	13.2458755978078	UPB1
FCGR3A	2.86380535249044	3.79502622728797	9.01589975246026	2.87140959045366e-12	3.54422026900113e-10	17.7677061116943	FCGR3A
IL1R2	-2.86327716185915	2.95172176308518	-7.62872503444818	4.50802966810128e-10	1.88767495082246e-08	12.8195854900984	IL1R2
SCGN	-2.86138206117414	1.74058074543484	-9.11840709915817	1.9881925755375e-12	2.74593248285482e-10	18.1272032872226	SCGN
SELENBP1	-2.85124713500969	7.59792109233807	-7.77427969139041	2.63714761116997e-10	1.20587246094298e-08	13.3443339173694	SELENBP1
BEST2	-2.85028167057026	1.70254573549205	-6.9247544297652	6.07773719265017e-09	1.5263040808936e-07	10.2748032069056	BEST2
C6orf223	2.84845736202362	2.12655669381551	6.33447052631826	5.37461267277116e-08	8.79117468557618e-07	8.14565348658307	C6orf223
ZBTB7C	-2.84209983600512	2.63504777844574	-8.58356733755968	1.36745792138452e-11	1.17919830344049e-09	16.2407607026373	ZBTB7C
LGALS9B	-2.83970188820559	3.04310327790085	-6.88864970122227	6.94603233036604e-09	1.69477804339745e-07	10.144254327323	LGALS9B
LRRC19	-2.83088854074952	3.66134967174509	-7.58464250376798	5.30372765464101e-10	2.1676602780321e-08	12.6605059957634	LRRC19
SPARCL1	-2.82899330298284	4.30511384658212	-7.70958884359198	3.34638550474425e-10	1.49400686186986e-08	13.1112160302101	SPARCL1
SERPINA5	2.82470247043674	1.40965115461531	7.42690455926983	9.49335086750306e-10	3.37630755428993e-08	12.0908037140391	SERPINA5
CTHRC1	2.82401800139802	3.10586369317886	6.5190849270677	2.72151392120455e-08	5.15504417271293e-07	8.80995111036938	CTHRC1
HRCT1	-2.81586397859601	3.36852170623327	-7.60966834832174	4.83615906671938e-10	2.00727173571419e-08	12.7508241664529	HRCT1
CA9	2.81113771370246	1.94769105190264	5.50301153360662	1.115805234491e-06	1.09692773833225e-05	5.19214822754648	CA9
FAM3D	-2.80957076747776	6.84280573760227	-5.83588134705532	3.34016479275358e-07	3.99234253868046e-06	6.36493892695144	FAM3D
CPN2	2.80532337608108	0.979077887232178	7.91039867204772	1.59866997857007e-10	8.07242848804699e-09	13.8342356794697	CPN2
IGF2	2.80223438505252	3.19862770165825	4.57859561676423	2.88639132563649e-05	0.000166288896231376	2.04678005584429	IGF2
DHRS11	-2.80044527918412	4.60057971871541	-9.29620793572629	1.05345326780284e-12	1.79548924810883e-10	18.7482586494392	DHRS11
BHMT2	2.79576126158966	1.56221986377176	6.54536982924033	2.46991387272909e-08	4.78403317810143e-07	8.90468298160178	BHMT2
HOXD-AS1	-2.79573011932291	2.14510752075597	-8.1809749218448	5.92885535107417e-11	3.6118204291947e-09	14.8051320728599	HOXD-AS1
CD5L	2.79303897645807	0.971616030012256	8.10291473292539	7.88962249009271e-11	4.62719008463978e-09	14.525473948306	CD5L
CDO1	2.78802644827844	1.52369777208286	7.2993061755655	1.5211255723796e-09	4.83610377683313e-08	11.6295381464588	CDO1
MFSD4	-2.78140113180354	2.83248331569962	-6.47603613797644	3.18994493705943e-08	5.82049373298236e-07	8.65487604954966	MFSD4
TRIB3	2.77987325862499	3.20865678239214	7.63095986782949	4.471041650016e-10	1.87740962271457e-08	12.8276485065636	TRIB3
GAMT	2.7727893650873	2.51205825180505	7.04882301874005	3.84091176524614e-09	1.03622312409533e-07	10.7235326742147	GAMT
CKB	-2.77121555708696	7.91557300768797	-5.68961621189613	5.68400980957699e-07	6.22636457388988e-06	5.84767497436444	CKB
ALPI	-2.76986286249872	1.53246376133169	-11.1060672555786	2.00056035267337e-15	3.43459838729424e-12	24.8618493264491	ALPI
CASP5	-2.76511907781997	3.07488678796385	-7.45956750096738	8.41466501762855e-10	3.04711674276432e-08	12.208826528882	CASP5
GLYAT	2.7637945007102	0.990130024314027	7.32504037110777	1.38311719924391e-09	4.46498603550791e-08	11.7225893840658	GLYAT
APOC1P1	2.75551141109889	1.03498830456451	6.6801334537815	1.5015243834424e-08	3.20410033687115e-07	9.39085038929322	APOC1P1
CFHR5	2.75357268914097	0.938096882549208	8.07617467837898	8.70162624145156e-11	5.04080403588383e-09	14.4295889521038	CFHR5
PLA2G10	-2.75130171517809	3.66932244837209	-6.65990274667843	1.6180621819519e-08	3.39425685741914e-07	9.317821338305	PLA2G10
CLEC3B	-2.75029914060045	4.01188443224793	-7.42105740031248	9.70059051348982e-10	3.41146465264907e-08	12.0696732664838	CLEC3B
KLF4	-2.7440603603357	5.06707481963197	-7.93487197445122	1.46123342386903e-10	7.51608416703941e-09	13.922220678882	KLF4
LRRC26	-2.74383653038885	3.04187008304015	-6.19113388690506	9.10469528600971e-08	1.34962457202742e-06	7.63143793246013	LRRC26
UGT1A8	-2.74319887126121	1.94359672213289	-8.67686843459544	9.75088958453533e-12	8.93910435941503e-10	16.5716794048495	UGT1A8
ACTG2	-2.73662809780378	4.87468244763847	-4.46507309220289	4.24667336722362e-05	0.000230455248678213	1.67582443777753	ACTG2
CTSE	-2.73507523050051	2.73587324201888	-5.00699449105734	6.53041542144337e-06	4.7524815119059e-05	3.47982380042817	CTSE
SCGB2A1	-2.73026732749504	1.88164823161919	-6.85500472568072	7.8664037707999e-09	1.88143052977567e-07	10.0226194667658	SCGB2A1
HPGD	-2.72628305905813	4.34112475925291	-6.81790800888657	9.02304994705192e-09	2.09336975737193e-07	9.88853185443683	HPGD
HGFAC	2.72255841833672	0.954889641327367	8.05437894886941	9.42522983295552e-11	5.37661985602814e-09	14.3514019597333	HGFAC
CHRDL1	-2.72047464877978	1.82174523589111	-8.65992608444983	1.03679028126985e-11	9.27951870226593e-10	16.5116427024363	CHRDL1
MST1	2.71105007846107	2.43517518814503	7.19390008254785	2.245979222863e-09	6.77560984405235e-08	11.2483219901581	MST1
MFAP5	-2.70695154410488	1.98599016772069	-8.44925446584733	2.22777782760308e-11	1.69643484976952e-09	15.7631442001775	MFAP5
TMEM72	-2.70669823910283	1.61963014555236	-9.9979513602479	8.86980869998342e-14	2.97080981184384e-11	21.1658908321056	TMEM72
TMEM171	-2.69677198287929	3.78205549698566	-7.32989538244982	1.35852250751343e-09	4.40819545608095e-08	11.7401433031705	TMEM171
SECTM1	-2.69265221809139	3.71168004098706	-7.37184124436113	1.16346779610315e-09	3.95893501430773e-08	11.8917875481131	SECTM1
SNORA70	2.67622274464533	5.90265071239386	2.87456329147985	0.00581975450922439	0.0150886963078944	-2.96097439793894	SNORA70
SPDEF	-2.66769638936871	2.81082675237826	-5.99248348434906	1.88583035513414e-07	2.49222577023851e-06	6.92164429174574	SPDEF
GLYATL1	2.66473285021093	1.14211404787443	8.39513689838039	2.71296113267332e-11	1.92610041317803e-09	15.5703082091948	GLYATL1
LEAP2	2.66230521469263	2.41012691709218	5.82266599028722	3.50485979743919e-07	4.15761791926125e-06	6.31809019094642	LEAP2
PARM1	-2.65866354330901	5.51249149852324	-7.64347336676057	4.26948703113518e-10	1.80783099961856e-08	12.8727924782248	PARM1
ATOH1	-2.6515849429029	2.76194522948583	-6.17735071774793	9.57741483630426e-08	1.40645007141218e-06	7.58207528462051	ATOH1
NR3C2	-2.64396708198726	2.82513561295508	-8.75130532148979	7.4489509574816e-12	7.06901702673568e-10	16.8351614106744	NR3C2
PHGR1	-2.63940095056103	9.48980284848495	-5.08254273989281	5.00380076675948e-06	3.80227999426326e-05	3.73735138038779	PHGR1
ASCL2	2.63795025978512	4.37533080215479	5.37814587853136	1.7475659265145e-06	1.57908050345581e-05	4.75663933938489	ASCL2
REEP6	2.63163711430221	3.25031209880775	7.86540366412737	1.88612018304556e-10	9.13317427097831e-09	13.6723932184096	REEP6
MBL2	2.62263824000628	0.892113846195558	8.52947250802206	1.66420557003602e-11	1.36054208615283e-09	16.0485710782738	MBL2
CST1	2.61588951532519	2.67479620811811	3.9546905502831	0.000229638251953953	0.000966938325117145	0.0631239325491668	CST1
ST6GALNAC6	-2.61387876870182	5.1631966453498	-6.35428096850726	4.99652412486007e-08	8.3209310492048e-07	8.21683840197204	ST6GALNAC6
MTTP	2.61092248058238	1.1499572631969	6.49057136847525	3.02341997558551e-08	5.55961891323586e-07	8.70722573967961	MTTP
CDH3	2.60775550293997	2.15683078367838	6.24209592043103	7.54984881904849e-08	1.15448497933385e-06	7.8140852028228	CDH3
TCF21	-2.60726903555866	2.7265524340971	-10.2505476380252	3.68901006468183e-14	1.62016174584922e-11	22.0220476114474	TCF21
CTSG	-2.60562469417275	2.01517433543845	-7.96597013150489	1.30356545524909e-10	6.87648983865334e-09	14.0339777578076	CTSG
WFDC2	-2.59889712934537	5.53030438439132	-4.41109659781869	5.09605461649459e-05	0.000269728115001402	1.50088833632905	WFDC2
UGT2A3	-2.5981451438547	3.78129269346999	-5.52886937656509	1.01652070850715e-06	1.01410425674366e-05	5.28266347074103	UGT2A3
MZB1	-2.59428853643552	3.93141002067971	-6.55368388894079	2.39526735507633e-08	4.66336329903263e-07	8.93465403177772	MZB1
MLXIPL	2.59170857718084	2.68538383943003	7.85044115296685	1.99277830274564e-10	9.5274982904687e-09	13.618552586417	MLXIPL
CPN1	2.59075345982183	0.962660491691061	7.95446631736767	1.35979447159601e-10	7.13325516558072e-09	13.9926426209822	CPN1
HAO2	2.57920409773906	0.911091995307027	7.15220479027256	2.62041748808399e-09	7.63681855902256e-08	11.0975008935841	HAO2
GPA33	-2.57732310474475	6.40581688342841	-5.8529799932627	3.13842185481643e-07	3.78716273023695e-06	6.42558558444021	GPA33
MALL	-2.57535804136953	5.42195506093743	-8.67105617604065	9.95828394176239e-12	9.04189322477161e-10	16.55108589925	MALL
INHBC	2.5717131241765	0.888585720942843	7.63080631028298	4.47357336627777e-10	1.87740962271457e-08	12.8270944945747	INHBC
DPT	-2.57113033801206	2.78211093154421	-6.02031231772738	1.7032682345303e-07	2.28291132782859e-06	7.02085211295072	DPT
LRRN2	-2.5699247050811	2.13023888194723	-7.92769412900151	1.50026536491021e-10	7.63679553000793e-09	13.8964185111334	LRRN2
C4A	2.56882193831617	3.54741319471474	5.29155099439585	2.38202002449397e-06	2.05478876819232e-05	4.45624987489037	C4A
CYP2B6	2.56838529963346	2.78965064229915	5.87153882699758	2.93311841336244e-07	3.5829198729851e-06	6.49145100649746	CYP2B6
DGAT2	2.56300983637018	2.9058401003064	8.92567875594145	3.97147593450638e-12	4.50599809298196e-10	17.4504576883832	DGAT2
SLCO1B3	2.55784967559796	1.27871395672065	7.32837935661225	1.36615504343508e-09	4.41778047864238e-08	11.7346619562655	SLCO1B3
OGN	-2.54574137841155	1.7772673292024	-7.55087863360757	6.007196946591e-10	2.38331752807502e-08	12.5386203932927	OGN
C8G	2.54527566576146	1.96881234982648	6.70104685077426	1.38985505745116e-08	3.0169439953983e-07	9.46635877025364	C8G
PLP1	-2.54417420415713	1.42268812087988	-7.72971774061427	3.10728426044882e-10	1.39384948357663e-08	13.1837704611642	PLP1
ALDH4A1	2.53771333697227	2.99720017988648	8.70892321239449	8.68275322834117e-12	8.07752683336074e-10	16.6852013854181	ALDH4A1
FN1	2.52581055484775	6.39734443317937	6.43383448760744	3.7270575738583e-08	6.56580991439496e-07	8.50294883885061	FN1
TSPAN7	-2.52390447495493	4.70216982961096	-8.03207228651587	1.02284398987912e-10	5.67373838653153e-09	14.2713534423423	TSPAN7
CLDN23	-2.5178771576596	4.17319943450111	-8.29558944172991	3.90024488238892e-11	2.57538897216485e-09	15.2150323823518	CLDN23
TUBAL3	-2.51220389889616	2.20228238785652	-8.73228137504015	7.97929576020945e-12	7.45985150651265e-10	16.7678685777512	TUBAL3
FOXF1-AS1	-2.51082872340227	1.95183350833738	-11.2191055798632	1.37040625675105e-15	2.8755691287493e-12	25.2298975059446	FOXF1-AS1
INHBE	2.49321573102583	0.953413657278227	7.87417986806693	1.82624600597003e-10	8.95809242149194e-09	13.7039681939778	INHBE
F7	2.4834061227338	0.995448409262548	7.54042199608442	6.243486343883e-10	2.45131475268671e-08	12.5008654310623	F7
UGT2B7	2.48325014610981	2.61476566257301	5.43732627844898	1.41322581146727e-06	1.32384769095037e-05	4.96271506539392	UGT2B7
C4B	2.48089891506569	2.46772153700608	6.38740056794319	4.4226868473563e-08	7.5722974716522e-07	8.33590405511215	C4B
CPA3	-2.47927974269613	2.89268866818852	-8.8241769875792	5.72539031718585e-12	5.87630413804645e-10	17.0926322869594	CPA3
FCN2	2.46578877103871	0.836696412210798	7.52237012098178	6.6735435643724e-10	2.57729795936959e-08	12.4356793572405	FCN2
PLIN2	2.46537086426765	5.11079390092894	8.53848490034978	1.61060807448354e-11	1.33404971432551e-09	16.080606861064	PLIN2
KRT80	2.45375258794331	1.58709878078129	6.64170256164464	1.73059646595478e-08	3.57574554262101e-07	9.2521348542649	KRT80
SLC28A2	-2.44828915320986	2.65185645016132	-3.84835753542838	0.000322771874159038	0.00129033591098506	-0.260077308544025	SLC28A2
SNORA56	2.44634440872243	1.96506077894604	2.50911837163016	0.0152090546466346	0.0340432614675471	-3.83031218660583	SNORA56
FAM176A	2.44406617875954	1.48137946788716	9.46917853632799	5.69629177448539e-13	1.15671473291566e-10	19.3492733439399	FAM176A
CCL11	-2.44367293175214	2.8369223560912	-7.65146108089536	4.14561970078765e-10	1.78337193734339e-08	12.9016061972178	CCL11
NOTUM	2.44331934428031	1.55309001462387	5.06228076872166	5.37480802214804e-06	4.05364414929177e-05	3.66815518991182	NOTUM
MFAP4	-2.44246808592771	4.88787414762815	-6.8752232123726	7.299658675184e-09	1.77190300875128e-07	10.0957117778774	MFAP4
SLCO4A1	2.43632039805935	3.08450374453632	7.06117688894718	3.66934690761762e-09	1.00428429493274e-07	10.7682201244652	SLCO4A1
LIPC	2.43190499337062	1.55195292029245	6.85874679392378	7.75829156482402e-09	1.86406280154837e-07	10.0361469119235	LIPC
BARX2	-2.430062035645	2.29530380156299	-7.87770456653325	1.80273972939742e-10	8.86581765355997e-09	13.7166482736961	BARX2
AMDHD1	2.42985027396727	1.05017231910925	6.55602689280651	2.37464046445282e-08	4.63275673256111e-07	8.94310081995393	AMDHD1
PSAT1	2.42324472014091	3.24699877555989	7.23322324607855	1.94204543503979e-09	5.99273333998797e-08	11.3905525416636	PSAT1
TESC	2.41159823658244	2.96397349302779	5.75833337366833	4.42904634331725e-07	5.0213995179199e-06	6.09034293882179	TESC
AMN	-2.41111811422806	4.61578660927825	-5.9586365979302	2.13424997751921e-07	2.75151291271785e-06	6.80109113122825	AMN
SMPDL3A	-2.40860255302554	4.414415364222	-7.69230548200445	3.56636424282626e-10	1.56850583398798e-08	13.0489054234535	SMPDL3A
GGT6	-2.40241376015744	4.59337366960623	-5.98280233441732	1.95379506766865e-07	2.56597730142095e-06	6.88715040256832	GGT6
GNMT	2.39932327624092	0.971603293888142	5.79817514428406	3.83165842852404e-07	4.45846392006633e-06	6.23132685107371	GNMT
KRT17	2.39678039135814	1.58705296096493	4.80831426067815	1.30791053398029e-05	8.53781210999576e-05	2.80912087273176	KRT17
TACSTD2	2.39355295284765	2.06257666470801	5.89551515209082	2.68750380816328e-07	3.34344594315965e-06	6.57660308146303	TACSTD2
SCIN	-2.39352155703162	3.01129817596816	-7.66671862653568	3.91894517422547e-10	1.69819794151874e-08	12.9566375722849	SCIN
C2	2.39195510841713	4.45415414967845	6.86572891719015	7.56052459882893e-09	1.82817550638776e-07	10.0613877694145	C2
SLCO2A1	-2.39134377557773	2.71835118794344	-9.56366360457426	4.07663615586228e-13	9.05732632981873e-11	19.6762094185707	SLCO2A1
KLKB1	2.38937942510865	1.19702679960352	7.05819376357454	3.71005986884107e-09	1.00667357217045e-07	10.7574292604118	KLKB1
STMN2	-2.38818974006645	2.04971175902537	-8.17534615608076	6.05219294122432e-11	3.6633225543276e-09	14.7849793392329	STMN2
EDIL3	-2.38609007570643	3.25867577395802	-8.85186936257112	5.18114897110763e-12	5.43588879552042e-10	17.1903502839194	EDIL3
G0S2	2.38025660903159	3.70126204296272	7.53442629823199	6.38315149709855e-10	2.49061603352699e-08	12.4792157686758	G0S2
DARC	-2.37877773805976	2.16515466749769	-7.37274198453063	1.15960238304183e-09	3.95290451331137e-08	11.8950435939572	DARC
COLEC10	2.37784045039005	0.951259366698768	10.7777671324275	6.05722677302081e-15	5.7195363804249e-12	23.7833072660815	COLEC10
F5	2.37689215635496	1.08825265369369	7.37135387419661	1.1655646624483e-09	3.95893680761442e-08	11.8900257688994	F5
FOXF2	-2.37611392314437	2.05238804065646	-10.4105854257741	2.12421195611432e-14	1.15633336393484e-11	22.5604096226298	FOXF2
S100P	2.3757971650947	6.45773677280117	3.73658697296762	0.000459506196555174	0.00174077723609718	-0.594495747467003	S100P
CXCL2	2.37558112846559	3.14500821472231	6.0989354059339	1.27703387320741e-07	1.79175143758861e-06	7.30155131068912	CXCL2
PHLDA1	2.36790914584142	3.49878208940754	6.90661231389177	6.49956126808066e-09	1.61081646388062e-07	10.2092016975624	PHLDA1
ITGBL1	2.3678648154657	1.74276553741589	8.00064256767782	1.14782126624263e-10	6.21106149369402e-09	14.1585182362083	ITGBL1
TTC36	2.36600997756536	1.34516750515596	6.49585320949121	2.96507929926825e-08	5.50054249181542e-07	8.7262514171622	TTC36
ABP1	-2.36341519496272	5.83031884347671	-6.36832824643863	4.74459728915927e-08	8.02164009004233e-07	8.26733011328767	ABP1
GOLT1A	2.3577165205545	2.74449758380009	8.08083257263943	8.55437375818730e-11	4.97074918225745e-09	14.4462943981393	GOLT1A
SCD	2.35704347890349	5.1811189265356	6.66666566159974	1.57813346526363e-08	3.3225251384062e-07	9.34223256192086	SCD
FABP6	2.3540047402942	1.69235549247895	5.19529694379165	3.35600260417479e-06	2.7247682364506e-05	4.12405304359646	FABP6
CREB3L3	2.34967322953682	1.63464857068914	5.65328365049098	6.48397773811076e-07	6.98395340001859e-06	5.71963433478218	CREB3L3
FXYD3	-2.3491573665789	8.06698206999242	-4.67532951968817	2.07151059325257e-05	0.00012607308267346	2.36596711305619	FXYD3
LGALS4	-2.34833745925294	9.54070887154966	-5.79057268521567	3.93912180973148e-07	4.55543878608568e-06	6.20440908673733	LGALS4
APOE	2.34591493546703	7.48916956863463	6.07229153505462	1.40803629999493e-07	1.94661533860939e-06	7.20636131537308	APOE
TMEM236	-2.34551988958792	1.80418812575207	-8.50779914775296	1.80056214328244e-11	1.4531459861491e-09	15.9715037955154	TMEM236
PDZD3	-2.34465837910916	2.598075248189	-8.43240166203159	2.36869786498751e-11	1.76284946357479e-09	15.7031165739694	PDZD3
SNORA44	-2.34245375167732	2.93959764515518	-2.15867956300486	0.035441959397564	0.0694965635160415	-4.57572910128494	SNORA44
SPINK4	-2.3416936666528	4.589167286881	-3.18096984892793	0.00245855125949797	0.00729683176734547	-2.16675011573592	SPINK4
PRODH2	2.34167925777901	0.79836878033499	7.44106451051057	9.00967519163256e-10	3.21982435831656e-08	12.1419717136014	PRODH2
SLC7A5	2.34143032936951	3.59216622097123	6.38111170296212	4.5263528603781e-08	7.72178624826021e-07	8.31329010658123	SLC7A5
ANO7	-2.3385159131177	1.84359056858879	-7.35428507968251	1.24143922945613e-09	4.120312802861e-08	11.8283215702339	ANO7
HOXB13	-2.3277088571055	3.23835385034116	-3.30106365146019	0.00173144227657021	0.00541004093200337	-1.84058345763467	HOXB13
POU2AF1	-2.31039328286779	2.56823680211178	-7.36508597515481	1.19287156690152e-09	4.01097176886338e-08	11.8673677430095	POU2AF1
CADM3	-2.3065050390812	1.35479750246695	-8.53076107346409	1.65643379465206e-11	1.36054208615283e-09	16.053151856527	CADM3
AKR1C1	2.30601235920418	2.65065772488903	5.79829517913395	3.82998522650921e-07	4.45846392006633e-06	6.23175191309134	AKR1C1
SEC14L2	2.30088166875903	1.54615948703504	8.52122188820334	1.71484469529085e-11	1.39589836511068e-09	16.0192374632389	SEC14L2
CFHR4	2.30083144965094	0.815942434180957	6.97670492170846	5.01520271304864e-09	1.30277996197969e-07	10.4626792051151	CFHR4
ACVRL1	-2.29914293648289	4.17125964388461	-10.1385713367353	5.43766938158462e-14	2.09572216880052e-11	21.6434726498513	ACVRL1
ATP2A3	-2.29908863639052	4.95879991423349	-8.06598831787479	9.03258738193654e-11	5.18481497592315e-09	14.3930512881501	ATP2A3
PDE9A	-2.29838060780205	3.41139728589254	-7.23666799748978	1.9174681396627e-09	5.93629275697215e-08	11.4030114781636	PDE9A
HFE2	2.29688104845806	0.787453300080388	7.18645949862337	2.30863382309222e-09	6.93491679057443e-08	11.2214084110778	HFE2
ISX	-2.29466300795108	3.14197786570792	-5.73559124246815	4.81053405316298e-07	5.39150953080017e-06	6.00996070267816	ISX
UGT2B10	2.29044701413284	1.01908090812121	5.94035401105566	2.28168711138474e-07	2.89970801470396e-06	6.73602468171734	UGT2B10
OIT3	2.28961951110287	1.18922752485012	8.31728984710481	3.60329589163553e-11	2.42164565528601e-09	15.2925394588391	OIT3
DMGDH	2.28452149311637	0.989214106320088	6.20491449285403	8.65527885473963e-08	1.29623268177445e-06	7.68080699357522	DMGDH
CD163L1	-2.28296180660253	2.22051035604422	-8.20450767287603	5.43996636524589e-11	3.35937969448266e-09	14.889364452872	CD163L1
SLC9A2	-2.28116869732535	2.76764285362541	-6.96562951162236	5.22492945397035e-09	1.34066294481291e-07	10.4226229720921	SLC9A2
NEURL	-2.27730666280337	1.87430162077007	-8.15049842775311	6.62821650801133e-11	3.98642894120363e-09	14.695992565055	NEURL
LOC100293534	2.27512950787091	1.80429791840175	6.84053217363037	8.29888900167722e-09	1.96396640096083e-07	9.97030435182158	LOC100293534
GCKR	2.27494540567176	0.813589942453111	8.10785874924195	7.74804675581551e-11	4.56876037450557e-09	14.5431975706177	GCKR
CCL16	2.27245387237757	0.830685543752727	7.58137598262897	5.36801236865147e-10	2.18010566842974e-08	12.6487156187917	CCL16
CAPN9	-2.27034180502359	2.17682048875157	-6.07623990486127	1.38781121756187e-07	1.92399402127588e-06	7.22046337052595	CAPN9
MOGAT2	-2.27011203796005	3.5110137108772	-6.01000283046176	1.76875633469751e-07	2.35563916648536e-06	6.98409029952385	MOGAT2
VIPR1	-2.2699753190787	4.02899636981423	-6.68054262284994	1.49925593845594e-08	3.20287877802494e-07	9.39232756199787	VIPR1
SLC38A4	2.26656426754102	2.06017631773817	5.85499384647458	3.11547150541029e-07	3.76910181804441e-06	6.43273077780355	SLC38A4
TGFBI	2.26373875492015	5.95556303539909	7.2092915866384	2.1217220208262e-09	6.46269683279077e-08	11.3039939515507	TGFBI
NR1I3	2.2624952428598	0.820241585205387	6.62054242103862	1.87128693075162e-08	3.81221722623996e-07	9.1757814999998	NR1I3
THRSP	2.259549525573	0.910440107275937	7.48906489994766	7.54644337322026e-10	2.83329191060168e-08	12.3153887205736	THRSP
ACSM2A	2.25558735621353	0.775380579705121	6.91630861681088	6.27059498366543e-09	1.5684792882983e-07	10.2442627165962	ACSM2A
CYP4A22	2.2546675751925	0.778126321190588	6.68169582212444	1.49288095954021e-08	3.19287167847304e-07	9.3964908466029	CYP4A22
PI3	-2.25103165648303	5.76415744241173	-3.88819118081354	0.000284264758706295	0.00115821790035995	-0.139566351182069	PI3
AKR1D1	2.25018595513263	0.769540919147147	6.48094735641101	3.13268034388699e-08	5.7270734069996e-07	8.67256291034838	AKR1D1
SNORA64	2.24806956972717	2.16954592732795	2.21454612716568	0.0311315280978166	0.0623612891009794	-4.4630393492839	SNORA64
ACSL1	2.24504712552646	3.46848286081584	7.5429072331383	6.18649657423642e-10	2.43908116501993e-08	12.5098389779722	ACSL1
SFRP1	-2.24215810659987	2.00038233375239	-6.54049604777673	2.51474646090612e-08	4.836149380266e-07	8.88711517093516	SFRP1
SLC17A4	-2.24016701554384	2.23423117523209	-7.23414570808646	1.93543318558431e-09	5.98210404415054e-08	11.3938889022227	SLC17A4
COL4A1	2.23181412368347	5.01676707029698	6.63412516438859	1.77972098467435e-08	3.65723947721165e-07	9.22479088613478	COL4A1
MS4A8B	-2.23073150614553	2.62247578849072	-5.51674771894304	1.06192498146608e-06	1.05162313974761e-05	5.24021818146935	MS4A8B
GPT2	2.22979395099177	3.48385040814474	7.92809622749738	1.49805139846746e-10	7.63679553000793e-09	13.8978640035257	GPT2
RGMA	-2.22340651381347	1.70327668161028	-7.37949475281967	1.13103052279361e-09	3.8835475314468e-08	11.9194533888367	RGMA
LOC100505633	-2.22089134351907	2.97169237117908	-6.82009125668203	8.95049987461705e-09	2.08421936044566e-07	9.89642246211426	LOC100505633
CES3	-2.21552623613494	3.87913088525702	-6.43600198843667	3.697394848353e-08	6.53794959842194e-07	8.51074947195271	CES3
RHBDL2	-2.20315387864138	3.05161456545694	-5.98180383661365	1.96094178621649e-07	2.57169344671517e-06	6.88359331744039	RHBDL2
ARHGAP44	-2.20114230333037	2.92355444019884	-7.33337312946762	1.34117452040671e-09	4.3710376438603e-08	11.752717315805	ARHGAP44
GREM2	-2.19450621722689	2.04251516201343	-6.53041944800764	2.61002845169733e-08	4.99396021380993e-07	8.85079710284534	GREM2
MT1M	-2.19013781514099	5.29746124690135	-3.50967950304997	0.000926687349077603	0.0031900274493858	-1.25555605045158	MT1M
GDF15	2.18313366208605	5.95813507155089	5.73733139279292	4.78022724308234e-07	5.36390917918062e-06	6.01610884482254	GDF15
IGFBP2	2.18279952703395	5.49779862084653	4.7137206427462	1.81478294722007e-05	0.000112520176351155	2.49339645403954	IGFBP2
PRPH	-2.17125385689534	1.17930166864832	-7.97186238557575	1.27567517999635e-10	6.76717016130085e-09	14.0551468627109	PRPH
ANPEP	-2.16287222075769	4.97076861687703	-4.15304833983972	0.000120375136975281	0.00055391921583289	0.678403571046838	ANPEP
CDHR5	-2.15933500203199	5.6239810794096	-5.7322835351651	4.86866785534126e-07	5.44374141196683e-06	5.99827532982837	CDHR5
O3FAR1	-2.15904099014778	2.23311262674914	-5.81399107832648	3.61732444635479e-07	4.2536221774228e-06	6.28734914799302	O3FAR1
LEFTY1	-2.15762798098378	5.21215587978721	-3.34026727022607	0.00154188957633951	0.00491287070173304	-1.73239399826207	LEFTY1
ITPKA	-2.15606077626135	2.9621438974927	-7.93424317795903	1.46461158245724e-10	7.51608416703941e-09	13.919960454272	ITPKA
FRZB	-2.15572396707783	3.0121865484106	-8.29331884442736	3.9327040344469e-11	2.58777406587211e-09	15.2069206147895	FRZB
PTPRH	-2.15477274415977	3.71297392861871	-7.07913451262935	3.43353641823524e-09	9.47291289689177e-08	10.8331788466271	PTPRH
AGXT2	2.15377589910868	0.746764745072527	7.60334414168866	4.95026319051635e-10	2.04117293346946e-08	12.7280020964707	AGXT2
CYP1A2	2.15098930540469	0.734767516448023	6.09279925538264	1.30608665172417e-07	1.82571772152561e-06	7.2796229518241	CYP1A2
COL1A1	2.1454494470054	7.04665008103334	5.18640587401017	3.46368658120652e-06	2.79776394722349e-05	4.0934622367286	COL1A1
KHK	2.14198504590592	2.85939721485681	7.54576684187933	6.12156688821787e-10	2.41853118585763e-08	12.5201640563853	KHK
RNU6ATAC	2.14124798868991	2.12546520507104	2.13767736771011	0.0371930886750316	0.0723369186022627	-4.6174712539659	RNU6ATAC
SNORA10	2.13845758792178	1.66843652065116	2.3056325160505	0.0250909700920035	0.0520763787435418	-4.27422202853512	SNORA10
SLC22A18AS	-2.13759600469131	2.69153137969625	-8.41099973343941	2.56065559719643e-11	1.85992234434826e-09	15.6268546445575	SLC22A18AS
ITM2A	-2.13569649563575	3.24514729656526	-7.35541838434938	1.23625152526735e-09	4.11031867159752e-08	11.832418662375	ITM2A
PTN	-2.13391286531092	2.40350430678812	-9.09866778930055	2.13385575202207e-12	2.89912704150625e-10	18.0580571320989	PTN
SCG2	-2.13249361550065	1.54499836479928	-8.01634075585427	1.08359076228142e-10	5.93148160744479e-09	14.2148829525834	SCG2
SLC22A3	2.13062702330861	1.82989083762799	8.29101752022868	3.9658795448806e-11	2.60054288906494e-09	15.1986987088601	SLC22A3
SNTB1	2.13006154899804	3.33232676928202	9.37828895290889	7.86568409808764e-13	1.45630827639593e-10	19.0338607014126	SNTB1
TTC22	-2.12299936719246	3.32279940503196	-6.95935331461689	5.34764626651022e-09	1.3628920343191e-07	10.3999245510917	TTC22
SULT1A2	-2.12078803363147	2.18053731868137	-6.6264361036982	1.83099199432195e-08	3.74255469898582e-07	9.19704624786686	SULT1A2
C5orf27	2.11320795212411	0.746579839898722	7.42150815861148	9.68445437551975e-10	3.41146465264907e-08	12.071302242543	C5orf27
UGT1A1	2.11244770643261	1.4480426180901	5.14145797813219	4.06241622096186e-06	3.20462532718733e-05	3.9390668877338	UGT1A1
AJUBA	2.10895782063744	2.14175159180837	8.39515029131749	2.71282877305815e-11	1.92610041317803e-09	15.570355959026	AJUBA
SNORA21	2.10690025606796	3.75516713636974	1.8327348925627	0.0724850955503826	0.126432163061695	-5.18409135774026	SNORA21
NR0B2	2.10118768204257	1.41520266777278	8.35885649087648	3.09644440650808e-11	2.11870842814873e-09	15.4409093557785	NR0B2
PLGLB1	2.10103335741096	0.958797360658583	7.27390002518363	1.67089840862553e-09	5.1985035332608e-08	11.5376641082365	PLGLB1
SEMA6D	-2.10070786455425	1.71916963143912	-8.85290718056956	5.16179737265279e-12	5.43588879552042e-10	17.1940110737497	SEMA6D
ACSM5	2.09885579979689	1.03791407934473	6.41719353197252	3.96283460487246e-08	6.9102614508787e-07	8.44306867293083	ACSM5
C14orf176	-2.09639365370616	2.27591636394312	-8.61827934344288	1.20569108451844e-11	1.05414241347827e-09	16.3639612024312	C14orf176
INHBA	2.09410769051665	1.57090830916008	6.45778903469678	3.41199762617514e-08	6.13088250906922e-07	8.58917381552347	INHBA
GSN	-2.09359892817912	6.7098220078138	-7.33141843103811	1.35089761965359e-09	4.39099854512188e-08	11.7456500047677	GSN
ETHE1	-2.09172224215834	6.77016809351484	-7.3763838117447	1.14410465201005e-09	3.90747102962303e-08	11.9082081183462	ETHE1
REG4	-2.09095150047354	3.92657687609666	-3.00360579528839	0.00407270689320718	0.0111468216924953	-2.63336742494944	REG4
PIGZ	-2.08947849546936	4.10470159139247	-7.13123972374897	2.83168134357362e-09	8.10247002627088e-08	11.0216630944667	PIGZ
WSCD1	-2.08334656529306	1.64290520563884	-9.43138152412194	6.51368769974006e-13	1.25521420622032e-10	19.2182152098332	WSCD1
CXCL6	2.08180613970935	1.39438724231303	6.31014049057426	5.87815553466704e-08	9.42351165298702e-07	8.05826454766591	CXCL6
ASPDH	2.08159544351212	0.756603219100863	6.99901982450386	4.6178594025268e-09	1.21291063722835e-07	10.5433887264116	ASPDH
IL1RN	2.08083172943442	2.58117337121498	5.17327567440668	3.6289692322307e-06	2.9101097218971e-05	4.04831623676782	IL1RN
F13B	2.07150389526686	0.702643806081582	6.32829327104663	5.49823687939364e-08	8.93581785433295e-07	8.12346210754604	F13B
NFE2L3	2.07088824974137	3.49295686671803	6.50909389062448	2.82371582710804e-08	5.30605705422241e-07	8.77395186783999	NFE2L3
GYLTL1B	2.07079703494501	1.88224061765169	5.25835311875708	2.6814586985091e-06	2.26068515720287e-05	4.34146767448092	GYLTL1B
SNORA76	2.06923716529329	3.71992743269461	1.81535527722364	0.0751521948025614	0.130230243975626	-5.21410312432648	SNORA76
HRASLS2	-2.06838297849057	1.43718788952755	-6.6819432321699	1.4915167860412e-08	3.19287167847304e-07	9.3973840533363	HRASLS2
F11	2.06766559861418	0.761402330636527	6.94107403583093	5.72171997502822e-09	1.44458130652952e-07	10.3338185502246	F11
F10	2.05988390162268	2.42464687332674	6.72826542959811	1.2568437226154e-08	2.77608833162471e-07	9.56465362565976	F10
PGM5	-2.05558833123429	2.43623539864893	-4.94296409660826	8.17629340316604e-06	5.75724462784455e-05	3.26260244692853	PGM5
GSTA2	2.052981295127	0.820401174129518	4.4088148957664	5.13538941887896e-05	0.000271581711496861	1.49351451319656	GSTA2
PDX1	2.05190588896128	1.78022747783351	5.6306689460024	7.03721795121109e-07	7.46391699445849e-06	5.64003304101186	PDX1
TP53INP2	-2.04807243068622	4.35768120314704	-8.6584664261455	1.04228654355009e-11	9.28470819572804e-10	16.5064691389207	TP53INP2
GDPD3	-2.0460404230321	2.99832334952383	-7.34393537813544	1.28983544481485e-09	4.25105451576412e-08	11.7909045809151	GDPD3
GPT	-2.04566105524804	3.70533541064653	-4.50548009000921	3.70285156044165e-05	0.00020530931215191	1.80739848418541	GPT
GDPD2	-2.0453057599424	1.43924182025893	-8.89693997701307	4.40441430388185e-12	4.86417334086601e-10	17.3492409467089	GDPD2
PLCD3	-2.04317366992082	4.67507672131456	-7.42207999249106	9.66402269639626e-10	3.41130969385875e-08	12.0733687620047	PLCD3
SOSTDC1	-2.0431303642647	2.06243228572714	-5.95591578410979	2.15557684578395e-07	2.76925637636938e-06	6.79140564878229	SOSTDC1
VWA5A	-2.03612593373812	4.0335528486799	-8.56789341362699	1.44749523996283e-11	1.2313489912927e-09	16.1850982263106	VWA5A
SLC6A6	2.03392209511206	3.02175763787335	6.88334888096672	7.0835524295745e-09	1.72610177590341e-07	10.1250891968149	SLC6A6
LMOD1	-2.03364187591759	2.57181941505554	-4.72172705647725	1.76531040146656e-05	0.000110026029477544	2.5200240799257	LMOD1
PTP4A3	2.03211868729918	4.11776759375975	5.39233120301775	1.66092298998416e-06	1.50945768363094e-05	4.80597836387027	PTP4A3
P2RY1	-2.03173807822601	2.20861652978813	-7.64515870704407	4.24304677308243e-10	1.80067277100363e-08	12.8788721215289	P2RY1
OGDHL	2.03111560954761	1.24477385522964	6.90479607361995	6.54336970532404e-09	1.61531420764764e-07	10.202634485837	OGDHL
MAMDC2	-2.02724230418828	1.26948070887816	-7.29603113387231	1.53965090111363e-09	4.87857504488775e-08	11.6176953757586	MAMDC2
LRG1	2.02701943596409	4.12435075716671	5.03049943147512	6.01194613497756e-06	4.43845202341874e-05	3.5598068017857	LRG1
SEMA6A	-2.02564198358018	2.64357826702577	-8.24143088259675	4.75320902143381e-11	3.01222658958985e-09	15.0214528818996	SEMA6A
PCSK9	2.02058891767869	2.5110780755804	5.46409094222713	1.28359695994502e-06	1.22366121093194e-05	5.05611410006101	PCSK9
KRT7	2.01938539317452	1.20770757436065	6.0611871335164	1.46650174862054e-07	2.01710746705745e-06	7.16670862720653	KRT7
RPL21	2.01933010129847	5.13589511404792	2.48607715356516	0.0161165810155806	0.035706432716945	-3.88207292337906	RPL21
LOC100289255	-2.01504253600312	3.82606840551805	-6.27806863917086	6.61437514440109e-08	1.03318837553362e-06	7.94313182152652	LOC100289255
CHGB	-2.01471534179094	1.34818142021699	-5.33515963345378	2.03831718139483e-06	1.8021357664158e-05	4.60734925145176	CHGB
SNORA14B	2.01456054469384	1.19360419545062	2.34254235105437	0.0229565593391666	0.0482080087979719	-4.19594296742087	SNORA14B
GYS2	2.01232041152362	0.702712719505603	6.54269414264073	2.49442717722647e-08	4.81177295627394e-07	8.89503818474154	GYS2
CLIC5	-2.01095090602579	3.64700749945764	-6.95003177395384	5.53524588560705e-09	1.40124823793149e-07	10.366213209041	CLIC5
NEU4	-2.00728993283821	3.12781289069744	-5.31869041174554	2.1619481079546e-06	1.89811204178162e-05	4.55024280860879	NEU4
KLK6	2.00512680398964	1.22624099905934	4.21537212966261	9.79960207509241e-05	0.00046569070253679	0.874862585792914	KLK6
HSD17B2	-2.00178057268884	4.65862960927796	-4.05505541484944	0.000165902956157647	0.00073202741285915	0.372493649145423	HSD17B2
TRIM29	2.00077574023883	2.2296677859809	3.90695525192372	0.000267697158902093	0.00109853560318688	-0.0825625043374982	TRIM29
FAM46C	-1.99944865960548	3.07136505941123	-7.38424440792637	1.11135759097284e-09	3.82992483677409e-08	11.9366218390625	FAM46C
VNN1	1.99712821537128	1.80310023832897	4.60861353209028	2.60472187802628e-05	0.000152859455147689	2.14553205531007	VNN1
C2orf40	-1.99330330176045	1.31894734577453	-6.71774693501475	1.3066679155511e-08	2.86601899944048e-07	9.52666525163166	C2orf40
SLC44A4	-1.99139785499444	6.79284538355507	-4.82843109298869	1.21957697135912e-05	8.0558625757667e-05	2.87657534577378	SLC44A4
SERPING1	1.98956615126294	5.563525984709	5.20965189190563	3.18906874771123e-06	2.60829637507694e-05	4.17347737418583	SERPING1
FHL1	-1.98853591224579	4.03750796000617	-5.38236082176049	1.72136534257609e-06	1.55764180615953e-05	4.77129586747742	FHL1
SHBG	1.98770402381455	0.794584053484518	6.09926584484006	1.27548771067266e-07	1.79175143758861e-06	7.30273227705211	SHBG
AGR3	-1.98107649161608	5.91251480174499	-3.86204020126067	0.000309010675253314	0.00124215977057446	-0.218759638999763	AGR3
ACMSD	1.97796733484393	0.677302124287035	6.18825411996759	9.20150446043722e-08	1.36183708256549e-06	7.62112311932651	ACMSD
PRSS22	1.97575179860678	2.30355924176715	4.75204980340837	1.58963866731702e-05	0.000100638036313382	2.62103265006453	PRSS22
PI16	-1.97133965872734	1.09804750935624	-8.6279137682629	1.16430711991151e-11	1.02269488183855e-09	16.3981382492743	PI16
NPY	-1.97031432751538	0.995326414673903	-10.9848931459218	3.00644274601666e-15	4.36743625065574e-12	24.4654210209148	NPY
OLR1	1.96883431795973	1.0734974272317	7.81979313454018	2.23052785103474e-10	1.0426613481879e-08	13.508236573827	OLR1
CDC42EP5	-1.96806000259554	6.43616110427961	-6.4921870847447	3.00545307459149e-08	5.537364030601e-07	8.71304554468886	CDC42EP5
PRG4	1.96544233780913	0.814124156972812	7.19788287666565	2.21314377515159e-09	6.70870308085679e-08	11.2627281420765	PRG4
AGPAT9	-1.96401750162926	2.54064430582059	-6.89589179494721	6.76245201380042e-09	1.66287638386225e-07	10.1704389101732	AGPAT9
VSNL1	1.96361614410694	2.35626299821603	6.64810481373877	1.69014670205844e-08	3.51912022804561e-07	9.27523987704572	VSNL1
GSTA1	1.96084208903561	3.03191924303591	4.23370039381229	9.2222068455254e-05	0.000442820687205053	0.932910468461656	GSTA1
SORD	1.95819106069226	4.7726637952092	7.46848229536711	8.14220731420755e-10	2.97995320017073e-08	12.2410344041987	SORD
CPNE7	1.95663603836288	1.59885038974003	5.46183678801476	1.29404520441311e-06	1.23023304864097e-05	5.04824321058256	CPNE7
SIAE	-1.95611030384811	5.93613815441219	-7.78302272469746	2.55364487799217e-10	1.17337186182195e-08	13.3758264139133	SIAE
CGREF1	1.95531106708351	2.20011578033408	7.87114420195266	1.84673737260913e-10	8.98856579425862e-09	13.693046917059	CGREF1
ARL14	-1.95483587895568	3.06037206075219	-6.85221360772214	7.94802100685756e-09	1.89323848458532e-07	10.0125298539696	ARL14
PDCD4	-1.95350219266774	5.96275916721149	-8.40329459289596	2.6335309798195e-11	1.89103545832286e-09	15.5993903732231	PDCD4
PCSK1N	-1.95106800404969	2.85921605000954	-3.95199175322909	0.000231643013739784	0.000974076667663286	0.0548618854424365	PCSK1N
MYO1A	-1.94854925955417	4.76481394400736	-5.38015696085577	1.73501602484106e-06	1.56849103059471e-05	4.7636320315093	MYO1A
SNORD22	1.94696579198425	1.66327126229627	1.96230666844524	0.0550082887528908	0.1003798949752	-4.95248741562308	SNORD22
CYP4F3	1.94507530177366	2.06615074068379	6.51571656899182	2.75555109935052e-08	5.19865959153192e-07	8.79781384167739	CYP4F3
PLN	-1.94422130139078	2.36367176279424	-4.45949962691285	4.32754918130824e-05	0.000234305522617564	1.65771706479228	PLN
PPP1R14D	-1.9427881656621	5.23925498267753	-5.23099520404727	2.95589439542297e-06	2.45294556903237e-05	4.24704045746347	PPP1R14D
CDH2	1.9397426177681	1.20697442240541	7.46452788225461	8.26195538838345e-10	3.00051975980041e-08	12.2267479191734	CDH2
DERL3	-1.93933896618741	3.34456304827834	-6.43517987406521	3.70861786473695e-08	6.5455372313605e-07	8.50779072732704	DERL3
ADAM33	-1.93907427446534	1.28329705828559	-7.18045035845513	2.36050941594821e-09	7.05351587344651e-08	11.1996723173454	ADAM33
STYK1	-1.93865268988563	2.26043349830541	-8.05278053458292	9.4806164260385e-11	5.37661985602814e-09	14.3456669325465	STYK1
NAAA	-1.93795478551623	4.37333229500072	-7.39326946684865	1.0749156298168e-09	3.74670551499656e-08	11.9692432546904	NAAA
ATF5	1.93448910927972	4.43530833174081	7.39317130689119	1.07530547478323e-09	3.74670551499656e-08	11.9688884605671	ATF5
HOXD1	-1.92871983321582	1.30463617167948	-8.05425374387765	9.42955654995407e-11	5.37661985602814e-09	14.3509527361204	HOXD1
FRMD1	-1.92818131559346	2.29134728587086	-6.72938879420607	1.25163596000544e-08	2.77106038742118e-07	9.56871094722099	FRMD1
FOXF1	-1.92799100283046	2.69853412852388	-8.4060554129357	2.60718236052537e-11	1.88646125971347e-09	15.6092315726131	FOXF1
VPREB3	-1.92796992560234	1.56459877143527	-7.09276447744891	3.26472752485796e-09	9.09356626946057e-08	10.8824834599117	VPREB3
TMEM54	-1.92343174874751	7.32389766258278	-6.84700483815655	8.10260427282873e-09	1.92717483239761e-07	9.9937010911898	TMEM54
GALNT12	-1.92144051788574	4.6864457113896	-7.29231950152505	1.56091907876074e-09	4.92119479171897e-08	11.6042736881285	GALNT12
VSTM2A	-1.92121696626939	0.943653862194381	-9.2643307118312	1.18023928257459e-12	1.97246184525851e-10	18.6371507390067	VSTM2A
MATN2	-1.91621313427812	3.6029621687051	-6.58549324358693	2.12986785499089e-08	4.24736583331605e-07	9.04935143426248	MATN2
NAALADL1	-1.91462080345329	1.74701606757689	-7.91842305430715	1.55223328248351e-10	7.88008751067234e-09	13.8630878723036	NAALADL1
PAQR8	-1.91459153058194	4.3513903741017	-7.15175011053101	2.62482753057249e-09	7.63788411631148e-08	11.0958561748785	PAQR8
COL18A1	1.91393853655349	4.67957989888602	6.23794709940233	7.66587640437451e-08	1.16844290473457e-06	7.79920824094797	COL18A1
LPAR1	-1.9125273228552	2.30918203343087	-10.5892794842331	1.15110360717278e-14	9.05774650894084e-12	23.1577114395127	LPAR1
USP2	-1.91233545307563	1.42578975530393	-8.77938794827916	6.73019012872569e-12	6.63942952998519e-10	16.9344391385725	USP2
SNORA66	1.91218349020783	0.907914894803776	2.75971939494607	0.00793539030442571	0.0196055944452216	-3.24371491868745	SNORA66
LY6E	1.90529154856596	5.56287240443075	5.84221768805874	3.26394555029069e-07	3.92003464025932e-06	6.38740897067342	LY6E
TNS4	1.90330369764807	2.36405273483433	4.46336173691101	4.2713484829138e-05	0.000231594648578315	1.67026342813272	TNS4
ABCC2	1.90321893890484	0.957946856465367	6.6264132293848	1.83114669942436e-08	3.74255469898582e-07	9.19696371335352	ABCC2
VILL	-1.90175862868551	4.2263943281578	-6.36353581463403	4.82909057732009e-08	8.1281083380294e-07	8.2501027041094	VILL
INHBB	1.9007289640316	1.468217809671	6.99231557341785	4.73380957435369e-09	1.23991669641705e-07	10.5191400243747	INHBB
SNORA5C	1.90067365226871	3.55721841472269	2.01245222618092	0.0492871581888121	0.0913049980210142	-4.8591890882445	SNORA5C
ALPL	1.90066461768623	1.52703797343272	6.77157952141077	1.07088985491344e-08	2.42200657605274e-07	9.72112040655912	ALPL
CCDC68	-1.89881442467229	2.42499500435895	-7.67571435909508	3.79116856016599e-10	1.64968244835794e-08	12.9890795972742	CCDC68
PLCD1	-1.89867757915192	3.09562407484949	-8.89464759593882	4.44093024124522e-12	4.87028720647466e-10	17.3411639716596	PLCD1
C3P1	1.89839498852653	0.656426676021928	7.55295059798206	5.96145170207868e-10	2.37014769250012e-08	12.5461010821068	C3P1
PLA2G2A	-1.89621030825169	5.86220739419959	-2.72089596819796	0.0087976989916811	0.0213965931046874	-3.33736060082948	PLA2G2A
SNORA62	1.89598935898516	1.8139048125813	2.67529935274911	0.00991997929104589	0.0237137732799243	-3.44606885247373	SNORA62
UBE2C	1.8918917606728	5.19341241929894	4.96583807776714	7.54618222068385e-06	5.37569412439134e-05	3.34008900176689	UBE2C
FNDC4	1.89169860269154	1.46032411345373	6.54081368898778	2.51179999939505e-08	4.83540703247456e-07	8.88826009177536	FNDC4
TDGF1	1.88407750526064	2.61382636396942	5.15467936212692	3.87643525061298e-06	3.07331988697843e-05	3.98443781471893	TDGF1
KIAA1211	-1.881546118275	2.11121157090312	-9.23289734327887	1.32032503165893e-12	2.1407471247747e-10	18.5274867165868	KIAA1211
UGT2B15	1.88110324426339	2.26791010088012	3.0560208606337	0.00351421466798324	0.00986707463646498	-2.49739946850839	UGT2B15
ALDH1L1	1.88095289874128	2.69672830031789	3.58130029624518	0.000744375781593985	0.00264338785923325	-1.04958023287669	ALDH1L1
FSTL3	1.87984529667345	3.23004024625908	5.82919959347428	3.42245244957329e-07	4.07265371834855e-06	6.34124928086205	FSTL3
MB	-1.878551329145	1.92331705292949	-5.58607960073445	8.26858089504292e-07	8.51893890904994e-06	5.48330541123604	MB
UGT2B17	-1.87660686353266	2.15021564925836	-1.89631570389173	0.0633975428946488	0.112874761720132	-5.07216430793899	UGT2B17
ATP8B1	-1.87360446711462	5.09960337095056	-7.15505868898028	2.59290570447946e-09	7.56831904622793e-08	11.10782432103	ATP8B1
LOC389023	-1.86827294681595	1.40320227426663	-6.77407981985707	1.06103659643171e-08	2.40259905558908e-07	9.73015402753684	LOC389023
VEGFA	1.86633148321792	5.41113106938859	6.52252406117112	2.68719410360332e-08	5.11569159743434e-07	8.82234398621886	VEGFA
NPW	1.86604614358239	1.02738751921321	6.82470568737273	8.79907254632148e-09	2.06227548637202e-07	9.91310011006221	NPW
CXCL10	1.86464816054147	3.20912657408023	4.24919575384086	8.75994716802557e-05	0.000424074858416208	0.982081444685549	CXCL10
PLCE1	-1.86444520032527	2.45868829549108	-8.22378242141068	5.06985937294578e-11	3.18087356339140e-09	14.9583288800086	PLCE1
ACOT12	1.8627365650459	0.636056962443268	6.68410347789146	1.47965832976709e-08	3.17177611324081e-07	9.40518312328918	ACOT12
RCAN2	-1.8617374502685	2.29267739768242	-8.04370712497269	9.80127133227811e-11	5.49794460660918e-09	14.3131091985601	RCAN2
VWA2	1.86123768087753	1.75368283721292	6.12754493477278	1.14983601220412e-07	1.64256074814485e-06	7.40383662636429	VWA2
IRF4	-1.85952138602089	1.63780274268153	-7.39943296066973	1.05071860652519e-09	3.68141389317777e-08	11.9915204949237	IRF4
ANGPTL4	1.85874449262118	2.07328229188368	5.52174787040739	1.04295770511179e-06	1.03555500846667e-05	5.25772387973556	ANGPTL4
SLC25A18	1.85633581234131	0.741784085203793	6.79112440237901	9.96236899572689e-09	2.26835001646226e-07	9.79174075928056	SLC25A18
TNFRSF13B	-1.85622049869649	1.07862289407611	-10.5170793239	1.47374471249882e-14	1.00565370053718e-11	22.9168651345867	TNFRSF13B
ABCB4	1.85448101269838	1.07203835714259	6.33672880360097	5.33011261845323e-08	8.73777576384455e-07	8.15376684034374	ABCB4
PTGDR	-1.85305100797591	1.39503980698979	-7.36355107750148	1.19965565739425e-09	4.02406697866616e-08	11.8618190830169	PTGDR
CAPN13	-1.84801624891615	2.3433394594227	-5.58636571634508	8.26003668000562e-07	8.51478126102107e-06	5.48431012530413	CAPN13
MYC	1.84701315846347	5.61561215533366	6.25059281806801	7.31764899570676e-08	1.12903432421505e-06	7.84455773929	MYC
PRKACB	-1.84619913390279	4.33497360398164	-6.6207697418747	1.86971646192608e-08	3.81221722623996e-07	9.17660166102443	PRKACB
HILPDA	1.84603100124339	3.49469928255968	6.63907926698172	1.74744830110487e-08	3.59875258084683e-07	9.24266812337675	HILPDA
CEL	1.84551182722266	1.68667888469476	3.71442480473198	0.000492553012872989	0.00184780763768502	-0.66013557789336	CEL
FPR1	1.83941389305579	2.27014399033219	6.26240294152866	7.00666860959718e-08	1.08548758566237e-06	7.88692162792411	FPR1
MTHFD1L	1.83732528939789	2.53049108487684	7.42953151409629	9.40169413875011e-10	3.35001875113766e-08	12.1002967481953	MTHFD1L
SQLE	1.83520346573393	4.04708487513937	6.0275114153422	1.65897236262502e-07	2.23305011177287e-06	7.04652917790694	SQLE
SLC29A1	1.83481493185542	4.60109932833142	6.17531043088022	9.64943509812257e-08	1.41482594586991e-06	7.57476960173214	SLC29A1
MT1H	-1.83369306209862	5.14279852363859	-2.9404020641732	0.00485615661262376	0.0129239737358229	-2.79511082357786	MT1H
RNF186	-1.82972043441087	3.98434205892307	-4.4366894390684	4.67448461775068e-05	0.00025057519729271	1.58371509894871	RNF186
GSTM2	-1.82935125296753	2.6345874571265	-7.02489665707023	4.19634031312793e-09	1.12249131463769e-07	10.636986287801	GSTM2
ADAMTS2	1.82771197133012	2.22911160162777	6.86885721195447	7.473558276994e-09	1.80946343667989e-07	10.0726970720993	ADAMTS2
NKD1	1.82295537197007	1.64439472456566	3.84050759299743	0.000330931162451685	0.00131765443873077	-0.283745092883274	NKD1
FRMD3	-1.82293804570009	1.675682619751	-7.1355795348837	2.78659385712667e-09	8.00986681763124e-08	11.0373617588651	FRMD3
GCGR	1.8220791267917	0.742581146970375	6.40115383049343	4.20414764873223e-08	7.27667942585076e-07	8.38536753880408	GCGR
PEX26	-1.82081314447633	4.30869418830301	-9.48961268023778	5.29829188621987e-13	1.09954112386002e-10	19.4200624025606	PEX26
LOC255167	1.82046001140182	0.724689513959403	5.97533174459204	2.00789944988111e-07	2.62053774091256e-06	6.8605394437769	LOC255167
PLAT	-1.81721850532202	4.11644311062074	-7.83215245657137	2.13140451271989e-10	1.00128294086356e-08	13.5527286272282	PLAT
NEGR1	-1.81662000543174	1.17682547631296	-7.84819685030699	2.00929050166398e-10	9.55804814204642e-09	13.6104758324063	NEGR1
GLS2	1.81424440426245	1.12310737781023	5.7640777130727	4.33753187028789e-07	4.94352983526776e-06	6.11065715211908	GLS2
SCNN1A	-1.81373278916591	4.91256795428527	-4.9828162230341	7.10959066758621e-06	5.11484265742345e-05	3.39768465776788	SCNN1A
CEACAM1	-1.81265089033467	5.83265049377036	-4.9987580609831	6.72230324645114e-06	4.8752187714758e-05	3.45182726259125	CEACAM1
IFITM3	1.81224510364205	8.68051822398826	6.4976030722361	2.94599977043145e-08	5.47590606935019e-07	8.73255490206118	IFITM3
MMP11	1.8113114479741	3.38088383882324	3.82899615353927	0.000343256084657584	0.00135956190410203	-0.318403683977175	MMP11
CLEC1B	1.81128882187637	0.608943259266663	7.47414382639229	7.97378539469366e-10	2.93537889237407e-08	12.2614876733604	CLEC1B
PDE5A	-1.80975237294448	2.26760804199972	-7.87257841854049	1.83702751361023e-10	8.97919664175514e-09	13.6982067885408	PDE5A
BMP5	-1.80916697178664	1.29319328705612	-8.36537807936448	3.0237002799061e-11	2.08403575861411e-09	15.4641765436075	BMP5
FAP	1.80762641186181	1.68762060617155	5.72561024695704	4.98808073441015e-07	5.55096668646646e-06	5.97470461458013	FAP
CNN1	-1.80623255819142	3.68827695371972	-3.31510555225754	0.00166114694166477	0.00522584707535218	-1.80192772850469	CNN1
SDS	1.80523247236397	2.46132079046507	4.71590529983307	1.80115057048223e-05	0.000111890554353806	2.50066037732721	SDS
SULT2B1	1.80271772805136	2.25440316869649	4.92755835935785	8.62952497022995e-06	6.02248998753853e-05	3.21048673754753	SULT2B1
DIO1	1.80158762105488	0.641548939903998	6.61210893575661	1.93049017981884e-08	3.91172822380673e-07	9.14535542372814	DIO1
GRIN2D	1.80146607529778	1.37867736593408	6.33045100005098	5.45473609847856e-08	8.89574190153433e-07	8.13121331207326	GRIN2D
DMBT1	-1.79776196454651	3.31899903590907	-3.16813466470324	0.00255136797074873	0.00753323704308782	-2.20113109665708	DMBT1
GBP7	1.79754886153573	0.630419001730927	6.87645175432533	7.26656709329414e-09	1.76841648913479e-07	10.1001533539469	GBP7
BNIP3	1.79750701548636	3.2346792553804	5.14034278172996	4.07849949444756e-06	3.21462700136236e-05	3.9352416513945	BNIP3
HAPLN1	-1.79659296676973	1.03803312488333	-9.32350942372971	9.55829272664138e-13	1.67137368650576e-10	18.8433334426839	HAPLN1
ABCG5	1.79534312764991	0.695866725675136	6.81240956622681	9.20837855070559e-09	2.12591966907182e-07	9.86866008661485	ABCG5
TMCC3	-1.79490817674473	2.76254224773431	-7.42450980369168	9.57768587121452e-10	3.39351965624552e-08	12.0821496444143	TMCC3
ABCG2	-1.79259584618425	1.78131119616455	-6.64055073781687	1.73797562532591e-08	3.58324458710872e-07	9.2479782143368	ABCG2
MMP9	1.78953523672673	3.53173418099196	4.56151177468049	3.05976685915047e-05	0.000174309795279206	1.99069978470306	MMP9
LTBP4	-1.78901581639438	4.99764175430791	-7.9961079789668	1.16707700839229e-10	6.27927330583714e-09	14.142234128528	LTBP4
PHLPP2	-1.78555286461872	2.44376823991226	-8.38534382411118	2.81150344026575e-11	1.97380083529437e-09	15.5353894235256	PHLPP2
LIMA1	-1.78224163903097	5.47296285692804	-8.00199676270141	1.14213289764337e-10	6.21106149369402e-09	14.1633810483751	LIMA1
SEMA3B	-1.78178328409457	3.90898708325855	-5.28508871472091	2.43759879056588e-06	2.09150627713933e-05	4.43388963514794	SEMA3B
FOSL1	1.7813359545541	1.53243846285882	5.21552076351902	3.12320197112828e-06	2.56480301255367e-05	4.1936961464997	FOSL1
MYBL2	1.77727046275127	3.30679778825318	4.77746793722018	1.45567732271707e-05	9.32825710664387e-05	2.70589791014245	MYBL2
TPX2	1.77472687335178	3.64575529921626	5.54738538106806	9.50847165904606e-07	9.58204307796611e-06	5.34754466565356	TPX2
APOD	-1.77443916535514	2.41230979553608	-6.29807862752487	6.14494209727524e-08	9.75186819386916e-07	8.0149558193411	APOD
ENTPD5	-1.77289199362837	4.4163220101527	-5.4065718933989	1.578213198762e-06	1.44822916708554e-05	4.85554612120321	ENTPD5
ANLN	1.77081533739251	2.53686723341768	6.24946983193165	7.34792501668514e-08	1.13185614959298e-06	7.84053004365916	ANLN
STC2	1.7707208744121	1.46187495808913	6.30638630657551	5.95993089028845e-08	9.52227536912837e-07	8.04478386368953	STC2
HPS3	1.77020182698273	3.23286867356187	7.47947172384977	7.81847859307093e-10	2.90653480768001e-08	12.280734888666	HPS3
EREG	1.76993113449962	2.36074385121581	4.58030701483504	2.86956173507958e-05	0.000165667240907158	2.05240286354567	EREG
KYNU	1.76894616324396	1.87427123989664	6.2945576235958	6.22506976973292e-08	9.85418630355459e-07	8.00231541737329	KYNU
CBS	1.76541783326238	2.10525334067031	5.1368174971094	4.12975455301443e-06	3.24605315853626e-05	3.92315132324268	CBS
UCN3	-1.76516223805136	1.24090307493733	-6.40839212820876	4.09348786575027e-08	7.12493256633124e-07	8.41140464090586	UCN3
PAPSS2	-1.76297224299881	4.99416838317896	-6.6558472450406	1.64248812841796e-08	3.43713833182626e-07	9.30318351615076	PAPSS2
UGT1A9	1.76284405459703	0.693913628427646	6.60423964493041	1.9874170420878e-08	4.01415730907252e-07	9.1169674505109	UGT1A9
KRT6B	1.76269870016874	0.939145464633148	4.16593530205453	0.000115374864985269	0.00053508210344961	0.718907310221952	KRT6B
SLC16A9	-1.76072408072919	2.41537927350577	-5.76631725462428	4.3023633895768e-07	4.91234175406033e-06	6.11857820924477	SLC16A9
C16orf89	-1.75885328903037	1.04781592477571	-8.74499147230037	7.62091262228252e-12	7.19604674359027e-10	16.8128311304259	C16orf89
UGT3A1	1.7583182738343	0.595369765914357	6.72984571392804	1.24952391263089e-08	2.76963134859559e-07	9.57036124186724	UGT3A1
PRKAR2B	-1.75825210153986	1.86482764756071	-8.3042468255469	3.77893550848945e-11	2.51285905203603e-09	15.2459578119523	PRKAR2B
SNORA71B	1.75799972746891	1.19380865842518	2.23600137769292	0.0296033079256783	0.0598371476160156	-4.41912758377442	SNORA71B
OTC	1.75598152851489	1.99209018625027	4.72859549414145	1.72392419931645e-05	0.000107802346040037	2.54288130827454	OTC
SLC17A2	1.75157759974355	0.586995425517448	7.10049347756833	3.17271848512558e-09	8.90294035536354e-08	10.9104422078628	SLC17A2
IGFBP6	-1.75024902863019	2.98776333833153	-5.95005693938024	2.20222219952111e-07	2.81577293418796e-06	6.77055220197157	IGFBP6
MXD1	-1.74720378296397	4.02001555866022	-7.05963369401989	3.69035194659746e-09	1.00557259992356e-07	10.7626379190646	MXD1
C17orf96	1.74651798015256	1.44649506529891	7.46928473475134	8.1181208446938e-10	2.97690703207849e-08	12.2439334057006	C17orf96
UGT1A6	1.74430890446376	1.57552338734694	5.38456719165907	1.70780541123311e-06	1.54685396600179e-05	4.77896930423175	UGT1A6
B3GALT1	-1.74334560855244	0.986859974717012	-7.91476567483404	1.57322799929373e-10	7.96525757819361e-09	13.8499379328846	B3GALT1
S100A11	1.74297363818253	8.08096713098606	6.97871067493498	4.97813148552985e-09	1.29493130997564e-07	10.4699335105876	S100A11
SPINK2	-1.74282675408478	0.973357839616047	-8.25784514466383	4.47656432962261e-11	2.87091554119725e-09	15.0801436926098	SPINK2
SLC6A1	1.74069010689242	0.854196900279443	6.54110608019515	2.50909080222584e-08	4.83512038775866e-07	8.88931400454811	SLC6A1
PROZ	1.73983165733161	0.692584952767021	6.47125026076997	3.24675182252946e-08	5.89566424696816e-07	8.63764182368975	PROZ
CNNM4	-1.73885246410033	4.34658029859404	-7.46610100201421	8.21410799608232e-10	2.99466080127441e-08	12.2324313255163	CNNM4
APOBR	-1.73649788762074	4.11747817699216	-5.6264377676313	7.14580299449611e-07	7.54745467287803e-06	5.62514807257137	APOBR
ENDOD1	-1.73429630205266	4.03491885042243	-7.93305184655486	1.47103343066033e-10	7.52858166342012e-09	13.9156781273866	ENDOD1
FETUB	1.73253306984864	0.709689789778923	5.41390333023361	1.53723292401987e-06	1.41751190283766e-05	4.88107874845495	FETUB
LIPH	-1.73137847776578	4.00549051410785	-5.65448252076771	6.45588275265071e-07	6.95886676848223e-06	5.7238563011563	LIPH
CYP4F2	1.73106670437737	2.089007506939	5.0252880785561	6.12328493319577e-06	4.4949451585196e-05	3.54206245706161	CYP4F2
LTK	-1.73073525533608	1.6774187495755	-7.70815031004562	3.36416362088713e-10	1.49487599954008e-08	13.1060302258917	LTK
RNASE1	-1.72803732429536	6.76999408653906	-7.22388757811142	2.01024983611887e-09	6.16291690829623e-08	11.3567868685021	RNASE1
PKLR	1.72661957740286	1.03549556533822	7.50233399756491	7.18573356853279e-10	2.72928775306601e-08	12.3633172235757	PKLR
S100A9	1.72546973405866	4.36480282141116	4.1148310800707	0.0001364703651567	0.000617599531747972	0.558657318698636	S100A9
MCOLN2	-1.72484940129502	1.9257530418779	-5.50531214839713	1.10659617468024e-06	1.08900827299825e-05	5.20019711283832	MCOLN2
AREG	1.72401871776488	4.00896700149632	3.90863578964194	0.000266259609578181	0.00109406282134116	-0.0774498524159597	AREG
TREM1	1.72042215757027	1.29676668598454	5.40401255516724	1.59277175199928e-06	1.45804626934107e-05	4.84663514611953	TREM1
MAOA	-1.71968498264383	5.50345875361546	-5.18711864152907	3.45492977758924e-06	2.79188484594663e-05	4.09591399621992	MAOA
TMEM37	-1.7177472809314	4.24935756555453	-5.7120648756627	5.23946253126277e-07	5.79655828370811e-06	5.9268795931528	TMEM37
NBPF1	-1.71632387789721	2.97958299297104	-8.02788030395248	1.0386887658827e-10	5.73556647476457e-09	14.2563071204859	NBPF1
SEPP1	-1.71451722845161	8.01587339306502	-3.65071414044442	0.000600728977820283	0.00219256085879531	-0.847564317304107	SEPP1
IL1RAP	1.7143685922439	1.83821480877253	8.4512242593206	2.21186694622811e-11	1.69643484976952e-09	15.7701589550479	IL1RAP
PACSIN3	1.71308565848355	2.12812685935799	5.51344097862202	1.07465562134656e-06	1.06293875002401e-05	5.22864339607467	PACSIN3
NAT8	1.71272084166449	0.880782756070243	5.56284026209363	8.99259435789094e-07	9.13038411014895e-06	5.40174099997724	NAT8
APPL2	-1.71250645099872	4.41424615298003	-8.86746614663343	4.89787103623688e-12	5.28550254396191e-10	17.2453558624925	APPL2
CAV1	-1.71110822181034	3.96138700507093	-5.87418495107761	2.90495307960604e-07	3.55541405757357e-06	6.50084543949575	CAV1
RTP3	1.71062238862801	0.588344582140912	6.69098637610373	1.44249937526041e-08	3.10268800703791e-07	9.43003330968379	RTP3
S100A8	1.70906200574184	3.40090724705732	4.36934366386208	5.86456010638132e-05	0.00030418076794565	1.36623002494967	S100A8
CAPN5	-1.70900411602305	5.23012672484824	-7.61266447934882	4.78302596273308e-10	1.98959130630428e-08	12.761635787646	CAPN5
ABHD11-AS1	-1.70671284164409	3.09396487582743	-4.87001244156942	1.05514031849097e-05	7.16001613895147e-05	3.01633795664067	ABHD11-AS1
FGGY	1.70587760357294	3.22925151132223	5.88397312053187	2.80308130250721e-07	3.45988172534959e-06	6.53560313301227	FGGY
ATP8A1	-1.70584266774561	2.68821110266464	-6.91253819949791	6.35865485317548e-09	1.58461470090774e-07	10.2306290338212	ATP8A1
BHLHE40	1.70234041457289	5.40563835312605	6.48608650928913	3.07385513826682e-08	5.63589847438533e-07	8.69107200493345	BHLHE40
KRT24	-1.7023129267513	0.740982409774017	-7.9401197766725	1.43334338414269e-10	7.41607939987254e-09	13.9410832279853	KRT24
PROX1	1.70048977324233	1.91430560721153	7.06506122798865	3.61700345539773e-09	9.91394923877883e-08	10.7822709961676	PROX1
ABCG8	1.70025972322679	0.734366942094104	6.30872744851803	5.90880309787783e-08	9.44858141434572e-07	8.05319042026258	ABCG8
SYTL2	-1.69706187530401	4.17507644767149	-6.800424408538	9.62562975422805e-09	2.20874869876788e-07	9.82534733109312	SYTL2
AGMO	1.69515077796147	1.16053966055707	5.36191835668676	1.85216749798305e-06	1.66009412431941e-05	4.70024178611136	AGMO
ADAMTS4	1.69499040009772	1.74366465547898	5.87597077680496	2.8860966403161e-07	3.53462613828597e-06	6.5071860531154	ADAMTS4
ERN2	-1.69373131665099	3.84914349734677	-4.9209822980847	8.83042527499595e-06	6.14679621519715e-05	3.18825851494829	ERN2
FAM132A	-1.69012454109857	1.36928301330645	-7.86052906126028	1.92022346443316e-10	9.25087248107658e-09	13.65485378403	FAM132A
LCAT	1.6897137380144	2.17559394981844	5.02506228082534	6.12815460119625e-06	4.49612275227627e-05	3.54129377125772	LCAT
ITIH5	-1.68690498715672	2.15920938491835	-6.33436749631076	5.37665171397431e-08	8.79117468557618e-07	8.14528333698932	ITIH5
ABHD3	-1.68587601034823	4.43809488296423	-8.14671579026763	6.72061371549205e-11	4.02916793704976e-09	14.6824424379191	ABHD3
TP53I3	-1.67958937566326	4.12355161086593	-9.18457953672312	1.56906009061031e-12	2.40908128546144e-10	18.3587188418028	TP53I3
TOX	-1.6790511010602	1.87464049402399	-7.58169756785382	5.36164909585726e-10	2.18010566842974e-08	12.6498763830171	TOX
RASD2	-1.67758063136915	1.554211476904	-6.8521497778007	7.94989736974404e-09	1.89323848458532e-07	10.0122991169959	RASD2
TDP2	-1.67669135103437	6.35182830058736	-6.37012397329007	4.71331833320481e-08	7.98305082713658e-07	8.27378561202212	TDP2
ADAMTSL2	1.67555207151625	1.66217290263546	6.94062136596666	5.7313081906321e-09	1.44507016261799e-07	10.3321815471094	ADAMTSL2
CREB3L1	-1.67414207090102	4.49141740220969	-5.7038222324919	5.39853722630985e-07	5.94815493108877e-06	5.89778934645288	CREB3L1
IGFALS	1.67385884155704	1.15633655275219	5.09858869352487	4.72798348079832e-06	3.62863627713366e-05	3.79221453916381	IGFALS
SLC2A1	1.67337120075929	4.81813689374807	3.93890682985866	0.00024160480637558	0.00100944840008912	0.0148469195432721	SLC2A1
UNC5CL	1.66945453808324	2.09163275574814	6.29558023030715	6.20169164999104e-08	9.8254150008457e-07	8.00598648386094	UNC5CL
LGR5	1.6683386793077	2.5380150053695	4.04232220308865	0.000172922814389859	0.000757617349052095	0.333019209380915	LGR5
INSIG1	1.66828284287529	4.5032492401754	7.0592040757758	3.69622102447909e-09	1.00557259992356e-07	10.7610838607216	INSIG1
SARDH	1.66816602005183	1.03240369740492	5.84432194784226	3.23901733083789e-07	3.89610460464162e-06	6.39487221172743	SARDH
SYT12	1.66703734176881	0.628174991032299	8.44965309530466	2.22454866008571e-11	1.69643484976952e-09	15.7645638083657	SYT12
C1orf115	-1.66507575985099	4.11647653725161	-5.80563556954758	3.72903080017064e-07	4.36054158893019e-06	6.25774882916587	C1orf115
BMP2	-1.66438926020616	3.0324732559122	-6.67398662533244	1.53601782621204e-08	3.26663250540703e-07	9.36865995527919	BMP2
CD27	-1.66356581523992	2.35674397292081	-7.03608710944916	4.02618568264091e-09	1.08157207136093e-07	10.6774639876658	CD27
PROM2	-1.66235984224824	2.66207480583452	-5.05121641927426	5.58869716627129e-06	4.17494248358517e-05	3.63040866033042	PROM2
CALB2	-1.66112793817377	1.33646879948613	-7.05479341715249	3.75701829940932e-09	1.0164941344462e-07	10.7451292222996	CALB2
ASB2	-1.66091500206438	1.50349290263757	-5.8408096600648	3.28073203933652e-07	3.93375394049969e-06	6.38241537540323	ASB2
DDIT4	1.65937214498002	4.97488418844151	4.58964691486986	2.77939103697024e-05	0.00016140467322627	2.08310475677623	DDIT4
TRPA1	-1.65897691838501	1.21651961353064	-8.89336283655386	4.46152865618277e-12	4.87028720647466e-10	17.3366370378005	TRPA1
SLC25A23	-1.65868967662206	4.42123216346332	-10.0979892015616	6.26091530669285e-14	2.27748126624215e-11	21.5058912218538	SLC25A23
PRR7	1.65839663140045	1.87188743900804	7.08805675323277	3.32207338126907e-09	9.21561321248842e-08	10.8654538514229	PRR7
GOLM1	-1.65784546984182	6.57812954808082	-7.01501939993367	4.3524929225483e-09	1.15283069905084e-07	10.6012592776871	GOLM1
HAL	1.65767932853353	0.710277400008118	4.87543203087109	1.03537989812697e-05	7.04617995536141e-05	3.03458698008396	HAL
SYNPO2	-1.65490970652955	2.50657057287163	-3.908509907998	0.000266367031715896	0.00109426612876978	-0.0778328600234914	SYNPO2
S100A2	1.65473970897912	1.28119190080197	4.45562608588572	4.38464039474134e-05	0.000237056781719697	1.64513841134238	S100A2
CEBPB	1.65216058847096	4.22999265298956	7.87843929185589	1.79787821474657e-10	8.86499480038878e-09	13.7192913663733	CEBPB
MAB21L2	-1.65182476183845	1.45307915468724	-4.4666497538341	4.22406341558983e-05	0.000229448835413242	1.68094859912674	MAB21L2
SLITRK6	-1.65024685321459	1.29652023584278	-5.83059026845046	3.40516177922197e-07	4.05975253791711e-06	6.3461793620595	SLITRK6
CASP7	-1.64906250160783	4.98698423839965	-7.93732472040539	1.4481308474343e-10	7.47211777426143e-09	13.9310369377027	CASP7
FABP4	-1.6489014497404	1.89030652317666	-4.08754034092108	0.000149219989678368	0.000668252194706186	0.473490742793869	FABP4
TMEM45B	-1.64610653895163	5.95991968876516	-4.94324105341154	8.16836330379369e-06	5.75380607952793e-05	3.26353988943667	TMEM45B
C1orf210	-1.64523138312539	4.35381961513322	-5.31885335287974	2.16068941091609e-06	1.89788928023955e-05	4.55080755139268	C1orf210
TMPRSS6	1.64361114188995	1.34179154956976	4.54417252535272	3.2461270707731e-05	0.000183269755349105	1.93387239382543	TMPRSS6
LOC389332	-1.64248877948014	2.29941825023247	-6.29876629309093	6.12941315133989e-08	9.73540516089604e-07	8.01742464121725	LOC389332
FAM107A	-1.64127843476019	1.30072861447865	-8.2113114505928	5.3063197791554e-11	3.29637661280756e-09	14.9137109453882	FAM107A
TLR3	-1.64011504872877	2.22372681288025	-7.58002858473078	5.39475603673697e-10	2.18626540244158e-08	12.6438521400742	TLR3
EPB41L3	-1.63982184389894	2.46693628844091	-6.95839687071241	5.36659871831616e-09	1.36587893255257e-07	10.39646552609	EPB41L3
SLC22A5	-1.63932612727905	3.33255508375099	-7.98561576072185	1.21288428248755e-10	6.45220272528938e-09	14.1045512907582	SLC22A5
CLEC4G	1.63805589325589	1.11169854052788	4.84845603524211	1.13746799886802e-05	7.6201075411928e-05	2.9438270267021	CLEC4G
LDHD	-1.63710546635302	3.39002365974441	-4.33491901056856	6.58205212686007e-05	0.000335498122579629	1.25565036860782	LDHD
FXYD2	1.63514306216488	0.904976881964967	7.33818180053364	1.31755239324472e-09	4.31230103057652e-08	11.7701030459038	FXYD2
TMEM61	-1.63425973496284	1.16771738140463	-7.09487852449852	3.23929907420427e-09	9.04943239886799e-08	10.8901307712277	TMEM61
ESM1	1.6313142728632	1.29295805998717	5.31854648535165	2.16306052090499e-06	1.8982062238518e-05	4.54974397377921	ESM1
CYBRD1	-1.63028358255208	3.85106865446608	-5.96069699440447	2.11823929884217e-07	2.73617983301193e-06	6.80842620754401	CYBRD1
COL4A2	1.62831724877682	5.07360185713479	5.23020834265124	2.96418438013995e-06	2.45834178275492e-05	4.24432677993672	COL4A2
C10orf10	1.62597842858734	3.60062808102936	4.67563274893693	2.0693498499224e-05	0.000126063457792853	2.36697195932622	C10orf10
PDE3A	-1.62318051387569	2.67777337693241	-6.23154059416114	7.84853897374453e-08	1.1927430005521e-06	7.77623822290208	PDE3A
CRYAB	-1.62272171824176	3.34471572955101	-4.28430312895857	7.79435301976994e-05	0.000385882625914544	1.09380584342663	CRYAB
FAM211A	-1.62168391638762	3.3387384344385	-7.14553301517805	2.68587897900648e-09	7.7963982213619e-08	11.0733669328796	FAM211A
FER1L6	-1.62145454216269	1.04335831652867	-7.16441076249836	2.50476057382513e-09	7.39100053698245e-08	11.1416534301481	FER1L6
CMBL	-1.62122796721561	4.21584050901845	-5.12391899913728	4.32275501493401e-06	3.36640117348572e-05	3.87893739891894	CMBL
FBP1	1.62118666514764	4.76335073659729	5.30931799316812	2.23558009422175e-06	1.94736762358754e-05	4.51776710615176	FBP1
GPD1L	-1.62046253936171	3.90077893630849	-7.57885225114408	5.41821355807323e-10	2.19106987246708e-08	12.6396060762167	GPD1L
LOC541471	1.61963683012279	3.67387305438908	6.57135321291589	2.24401529456151e-08	4.44682359263318e-07	8.99836007192101	LOC541471
TSPAN3	-1.61675324252002	6.5588925532626	-7.70597328740959	3.39124871017669e-10	1.50337398806777e-08	13.098182068194	TSPAN3
SRI	-1.61628792729886	7.48730207930596	-6.38181766593172	4.51459613215453e-08	7.70869330522047e-07	8.31582853538452	SRI
PHGDH	1.61581252910422	3.00531378646046	4.24821245037331	8.78859996945323e-05	0.000425203408576586	0.978958577059022	PHGDH
SMPDL3B	-1.61337536175078	3.63423078639892	-5.62554102244602	7.16902846052269e-07	7.56352527804308e-06	5.62199372964619	SMPDL3B
ACSS3	1.61228984286851	1.29671230675188	5.42257984864678	1.49009107163777e-06	1.38146145743148e-05	4.91130798616116	ACSS3
SLC5A6	1.61153039843032	4.21601299643316	7.19862888899161	2.20704704896399e-09	6.70097805782715e-08	11.265426529301	SLC5A6
TNFRSF11A	-1.61115397152436	3.35197181898688	-5.41195408396572	1.54802478785214e-06	1.42537533488969e-05	4.87428933547818	TNFRSF11A
SMPD3	-1.60920088594926	3.25016145574951	-7.13072225026739	2.83710599787891e-09	8.10571055521077e-08	11.0197912036167	SMPD3
HRSP12	1.60911645678101	5.00512127682329	6.15746343070234	1.03028333112585e-07	1.4943856150777e-06	7.5108795726753	HRSP12
TMEM100	-1.60777870109693	1.43198542011373	-7.20993745958086	2.11666098502794e-09	6.45769672088087e-08	11.306330074546	TMEM100
CXCL11	1.60720733787774	1.53440582995268	4.09420008375483	0.00014600629031785	0.000656663203775329	0.49424723727974	CXCL11
C15orf38-AP3S2	-1.60584909309141	1.64710003344911	-8.82250348562695	5.76006676045811e-12	5.87993842006764e-10	17.0867247805061	C15orf38-AP3S2
ABO	-1.60296126012114	4.22002369568258	-4.77231090194851	1.48192963535265e-05	9.46440350478013e-05	2.68866556125577	ABO
SLC36A1	-1.60292687396409	3.30748780180688	-7.46693459876559	8.18886630879719e-10	2.99123288668539e-08	12.2354429396936	SLC36A1
XDH	-1.6021510727433	2.86427210363079	-4.79875282957518	1.35206618200549e-05	8.78656911465029e-05	2.77709765158563	XDH
MACC1	1.60206275768755	2.28967413634571	5.66866026239069	6.13264110523669e-07	6.67136677836377e-06	5.77380059032615	MACC1
GNA11	-1.5989356625575	5.69511022217683	-9.73252530052659	2.24737662744037e-13	6.06310108703021e-11	20.2580198622155	GNA11
SQRDL	-1.59673408155046	6.10755779595288	-7.12578255897728	2.88941484710197e-09	8.21786135354228e-08	11.0019225114883	SQRDL
PLGLA	1.59462842225841	0.562956783103417	6.20414868138193	8.67966404731958e-08	1.29819965067743e-06	7.67806306727977	PLGLA
PLA2G16	1.59448510144284	3.99508466134494	4.42961569575675	4.787478669342e-05	0.000255688729271843	1.56080060123645	PLA2G16
PRIMA1	-1.59384164472656	0.92395212548911	-5.95723056405102	2.14524475587604e-07	2.76051457638276e-06	6.79608586864982	PRIMA1
DHCR7	1.59244960555746	4.39936489924241	6.46804381098768	3.2853744568843e-08	5.94294028910536e-07	8.62609589975183	DHCR7
EPHA10	-1.59209553713743	2.16343672538448	-6.35536004332884	4.97670805755323e-08	8.3069305166838e-07	8.22071658816266	EPHA10
PPYR1	-1.5911189611131	1.96547344533678	-5.35960210330899	1.86759372102228e-06	1.6707488120088e-05	4.6921957314131	PPYR1
LINC00483	-1.58962678669584	3.42546765809592	-5.72842039834294	4.93744562110748e-07	5.51085464270773e-06	5.98462961520895	LINC00483
SLC22A23	-1.58951413849145	3.75610923344476	-7.44077660662257	9.019259123905e-10	3.21982435831656e-08	12.1409313981441	SLC22A23
GTF3A	1.58780220772116	5.41612618080919	5.65748069781832	6.38614861230044e-07	6.90340106143639e-06	5.73441565041349	GTF3A
LOC100505989	-1.58727937020449	2.51401705063338	-5.13677318584958	4.1304028276212e-06	3.24605315853626e-05	3.92299937017512	LOC100505989
MSR1	1.58703747555945	2.86461581193681	5.86533594011255	3.00020872305646e-07	3.65070500869337e-06	6.46943237044119	MSR1
MUC5B	-1.58399398217844	3.24639873939167	-2.8406772762398	0.0063821537559143	0.0162984413360976	-3.04527928526907	MUC5B
FAM3B	1.58338209643947	1.95764366544299	2.30003838925149	0.025429446951311	0.0526802927642386	-4.28599788271467	FAM3B
MRGPRF	-1.58148875726772	2.18121956209253	-4.40450484320021	5.21050023288249e-05	0.000275014804074862	1.47959034846244	MRGPRF
HOXA5	-1.58050425132381	2.52049562984524	-5.21007814448286	3.18423910532665e-06	2.60547467522071e-05	4.1749456147153	HOXA5
ABI3BP	-1.58019336259894	1.93359377054747	-6.97884766619028	4.9756095702585e-09	1.29493130997564e-07	10.4704289749923	ABI3BP
SULF1	1.58008311986186	3.89625196838767	4.16842720119139	0.00011443149819633	0.000531359440235478	0.726746562371656	SULF1
COL10A1	1.57893769738601	1.09572388657256	4.08067536943278	0.000152604360025286	0.000681791658168327	0.452112719630908	COL10A1
SFTA2	1.57653656947389	1.10256666267361	3.62027077795539	0.000660121911922454	0.00238090189202741	-0.936448939855842	SFTA2
SNORA40	1.5760087573559	5.43060783236568	1.12614866768395	0.265196870438259	0.364792985521634	-6.1922893170832	SNORA40
CNTFR	-1.57367035136781	1.41169961557184	-5.07753116685324	5.09314826847734e-06	3.86126475512623e-05	3.72022790674367	CNTFR
ANKRD36BP2	-1.57349036530257	1.04331152824532	-8.33563914241375	3.37000253562707e-11	2.28109311416908e-09	15.3580515002364	ANKRD36BP2
HSPA2	-1.57151231866292	2.99082253241572	-5.54247252703566	9.67851517976405e-07	9.72744859871442e-06	5.33032441697255	HSPA2
LOC572558	-1.57124445863278	1.02669729760702	-4.60932106392452	2.59841808146262e-05	0.000152536914729318	2.14786292792913	LOC572558
PAQR5	-1.56904592291685	2.60919933839087	-6.42937453325969	3.78884122209213e-08	6.64983889211988e-07	8.48689873122516	PAQR5
SLC13A3	1.5680113452384	0.96425466471333	5.9301674647929	2.36817778830518e-07	2.99150752723367e-06	6.69978734480255	SLC13A3
CPM	-1.56684136590484	2.8215453037406	-5.46557598818052	1.27675923594454e-06	1.21960537029907e-05	5.06129994322692	CPM
PDGFRA	-1.56634211731963	2.88153173636734	-6.76483205934407	1.09793893969894e-08	2.4654669293953e-07	9.69674255161416	PDGFRA
SNORA33	1.56555799588077	0.605691588237212	2.51487962841344	0.0149894891983626	0.0336235305275066	-3.81731131137799	SNORA33
CITED4	1.56476199696107	1.95154160685207	5.07946353035067	5.05851312317114e-06	3.83808840221322e-05	3.72682971534057	CITED4
PCSK5	-1.56208469893465	2.08106798207635	-8.22867749255787	4.97996487496276e-11	3.13488788878906e-09	14.9758393721601	PCSK5
RND1	1.56021028518079	2.01073354085348	4.78544437905291	1.41596807285547e-05	9.12646998494049e-05	2.73256551490521	RND1
SPTBN2	1.56011084497034	1.4478281526093	7.42243116145322	9.65149680744386e-10	3.41130969385875e-08	12.0746378289085	SPTBN2
CD209	-1.56007402808957	1.85819399890269	-6.3105203175444	5.86994447140898e-08	9.42351165298702e-07	8.05962850143305	CD209
TLCD2	-1.56007212842196	2.29157231675065	-8.05034502738884	9.56563830865044e-11	5.40859519337915e-09	14.3369281736615	TLCD2
NKD2	1.55887156687839	1.52895123363818	4.93932228834781	8.28127567953385e-06	5.81815071458321e-05	3.25027740890639	NKD2
SAA2-SAA4	1.55764284560608	0.768879274481751	5.47794382398101	1.22119441021284e-06	1.17965506070943e-05	5.10450336334805	SAA2-SAA4
COMP	1.554742151941	1.10884373899968	3.84497421145568	0.000326264503881867	0.00130154312543495	-0.27028141450052	COMP
SLIT3	-1.55413927922818	1.90126253101638	-5.58390739662942	8.33373500396038e-07	8.55805250406698e-06	5.47567798007131	SLIT3
SNORA24	1.55386046885064	1.42137608669181	1.73204630922807	0.0891061546418371	0.150220472273799	-5.354448258337	SNORA24
TMEM30B	-1.55349722492187	4.2115636126618	-6.39667025919489	4.27418281527897e-08	7.35136088037735e-07	8.36924114093387	TMEM30B
ELOVL5	1.55288007685489	4.2394675006456	6.25449851692121	7.21331401147101e-08	1.11567104919435e-06	7.85856664068902	ELOVL5
SLC7A2	1.55093308098369	1.72236204912143	4.2126551039501	9.88812957169632e-05	0.000469425155760395	0.866267883898684	SLC7A2
SPARC	1.55079005791238	7.24430939775598	4.97299042465144	7.35913761201212e-06	5.25235501900412e-05	3.36434379051952	SPARC
FAM101A	-1.55009927833616	3.69612297433415	-5.47563084814778	1.231400882553e-06	1.18708553685623e-05	5.09642170740016	FAM101A
CR2	-1.54846714377553	0.933548362495604	-6.22936066889292	7.91167573218156e-08	1.20009635503814e-06	7.76842300056141	CR2
ATP11A	1.54825399041151	2.59454785140848	7.48191875215129	7.74816786574674e-10	2.8917816234116e-08	12.2895746191131	ATP11A
GBP3	-1.54617879482056	4.43848024247763	-6.13817794627077	1.10584422824987e-07	1.59054594444012e-06	7.44187064609746	GBP3
SNX10	1.54559356481196	2.42336445404476	7.334081756829	1.33766698958263e-09	4.37056074364497e-08	11.7552793786764	SNX10
CLDN7	-1.54527666229918	7.30953943489809	-4.36541945459363	5.94233682472429e-05	0.000307623440062824	1.35360416251135	CLDN7
TSPAN8	-1.54422058086415	9.11734410972473	-3.59770832200547	0.000707719992949137	0.00252938911181765	-1.00203730473209	TSPAN8
D4S234E	-1.54402448122119	1.13665552100121	-10.8668726531228	4.47831915139543e-15	4.45121353547909e-12	24.0774428171094	D4S234E
CKMT2	1.54367280314606	1.42414773691112	3.09284973461335	0.00316558218120129	0.00904281039055913	-2.40088565946564	CKMT2
TUBB3	1.5425883025594	3.14406583078376	3.57545230876446	0.000757873255783412	0.0026861348847188	-1.06649333592941	TUBB3
CYP1B1	1.54239562861987	1.42588851630341	5.63887546115802	6.83125091988431e-07	7.27626472769403e-06	5.66891045192134	CYP1B1
LOC100507203	1.54167472243856	0.528659208731473	7.01640701810701	4.33020966587672e-09	1.15015484585207e-07	10.6062783894044	LOC100507203
HSPH1	1.54128484877013	4.87849821686237	5.889251817296	2.74962265398446e-07	3.40056475576271e-06	6.55435236523367	HSPH1
FUCA1	-1.54083499991274	5.59006999288653	-7.39057060151595	1.08568599891539e-09	3.77590793545437e-08	11.9594882740775	FUCA1
GLTPD2	1.54065321287168	1.1971601701411	6.12797158938006	1.14803775764435e-07	1.64247674644799e-06	7.40536256669191	GLTPD2
PLCL2	-1.53971506656532	2.03427953971916	-7.48770672986984	7.58437300370922e-10	2.84188262252081e-08	12.3104826921645	PLCL2
NEBL	1.53957314308717	2.91552259673813	5.86715039356003	2.98042756636547e-07	3.6313144897298e-06	6.47587273803287	NEBL
SNORA63	1.53688173355628	4.02181138548505	1.40708429983779	0.165263795761176	0.250100711831862	-5.84473439329416	SNORA63
CMA1	-1.53630915972587	0.878112853524486	-8.18811249056521	5.77608174548632e-11	3.53013928037247e-09	14.8306838554022	CMA1
C4orf19	-1.53611517836358	3.08316365394225	-5.95161917151878	2.18968731555826e-07	2.80734860518111e-06	6.77611230736283	C4orf19
TINAG	-1.53417334291426	2.58469653407122	-5.9981130078278	1.84739484296741e-07	2.44656743404204e-06	6.9417067363701	TINAG
SLAMF7	-1.53416944207198	2.90294640370894	-5.1570034085217	3.84462196994937e-06	3.05830542103128e-05	3.99241693098846	SLAMF7
ADH1C	-1.53371950458441	6.79360373523297	-2.46693896106501	0.0169072907283511	0.0371315484829528	-3.9247796263046	ADH1C
TPH1	-1.53326749885324	0.921283199903605	-5.44590041459824	1.37034931331596e-06	1.29265967941917e-05	4.99262237897797	TPH1
SNORA71C	1.53297916271503	1.16035160246667	1.99881484478318	0.0507898515449375	0.0936404124206388	-4.8847621477555	SNORA71C
RBP1	1.53188085732847	3.55522674889681	3.75454490522904	0.00043429919715371	0.00166060747889204	-0.541143296957232	RBP1
CCL13	-1.53010216528881	2.17565060246604	-3.93784154917866	0.000242433772483658	0.00101216133725991	0.0115923324724294	CCL13
FAM83E	-1.52880618464532	4.10781730848058	-4.90877239541648	9.2156987960641e-06	6.3773716293027e-05	3.14701535436452	FAM83E
BDKRB2	-1.52845439087706	2.40455491580266	-9.12157878612509	1.96573996435341e-12	2.74593248285482e-10	18.1383099905371	BDKRB2
SLC9A1	-1.52788431345988	3.82655785986276	-8.10723368809765	7.76580397255116e-11	4.56876037450557e-09	14.54095689402	SLC9A1
TNFRSF11B	1.52736294190524	2.10246078437397	7.21851694700351	2.05056773223682e-09	6.2661766380732e-08	11.3373617833131	TNFRSF11B
LPCAT4	-1.52730653942817	4.63985333021382	-7.1569689971118	2.57465188610821e-09	7.54437972629637e-08	11.114734475806	LPCAT4
STC1	1.52574021373498	1.5022474843845	6.05962243201064	1.47493170746085e-07	2.02280938964402e-06	7.16112218669703	STC1
ST3GAL4	-1.52518347803598	4.02961663515427	-3.73246888942835	0.000465481413303405	0.00176023558074385	-0.606709713587953	ST3GAL4
GLTP	-1.52407389213889	4.2892993074327	-9.4169971481888	6.8549802762458e-13	1.29832735574436e-10	19.1682979313402	GLTP
CNNM2	-1.5229878835795	2.70089106793318	-9.51023467328162	4.92503896661546e-13	1.03343734316148e-10	19.491455907597	CNNM2
PRSS12	-1.52293853268052	2.17811577218146	-6.29294319392114	6.26215648312512e-08	9.88802886152324e-07	7.9965199114471	PRSS12
AGTR1	1.5228955519981	1.31266314858207	4.19824389402447	0.000103708156200583	0.000488532933361939	0.820726648540793	AGTR1
CTPS1	1.52112668224578	2.95484308247788	6.82412820104774	8.81788235414224e-09	2.06351559179648e-07	9.91101291118249	CTPS1
MARVELD3	-1.52087381731799	4.3107948034229	-6.10038585640183	1.27026087850603e-07	1.78651544511543e-06	7.30673519750061	MARVELD3
GALNT8	-1.52084472356724	1.72310843267508	-5.31051097359937	2.22607199748021e-06	1.94177227124313e-05	4.52189989271247	GALNT8
SAMD13	-1.52033529688502	3.12194865903268	-5.28525078984306	2.43618934414737e-06	2.09124708019196e-05	4.43445033527924	SAMD13
TMEM97	1.51886314667963	3.69090793624177	6.39343957732754	4.32536683417205e-08	7.41912376597087e-07	8.3576218664199	TMEM97
TEAD4	1.51626135164533	2.64035722202056	7.3649144412288	1.19362781789845e-09	4.01097176886338e-08	11.8667476494433	TEAD4
GTF2IRD1	1.51316854221772	2.93662479962274	6.39768080265239	4.25829692725539e-08	7.33071444587221e-07	8.37287573150671	GTF2IRD1
ADAM28	-1.51109821367086	1.86781258490985	-7.60567081039276	4.90797384923051e-10	2.02816381056276e-08	12.7363984676366	ADAM28
ABCA8	-1.51070071014687	1.936598265088	-4.85834071541025	1.09896234272838e-05	7.40153489387499e-05	2.97706204213025	ABCA8
HOTTIP	-1.51041463075525	2.109092700496	-4.05686399935177	0.000164928511283102	0.000728578932299737	0.378105689841922	HOTTIP
C12orf36	-1.51010558782921	3.23148419252813	-4.25043974916459	8.72382797469687e-05	0.000422759792923147	0.986032741446564	C12orf36
PXDC1	1.51006472359149	3.1143740348433	4.79563130005862	1.36679579200146e-05	8.8639898804765e-05	2.76664827451665	PXDC1
SPECC1	-1.50980388622555	2.5774300959233	-6.96360359954754	5.26423069645729e-09	1.34414206941966e-07	10.4152960342647	SPECC1
RSPO2	-1.50941803524381	0.767207852605371	-8.03163442905835	1.02448757734035e-10	5.67373838653153e-09	14.2697818834555	RSPO2
PP7080	-1.50931717395193	3.92162478623984	-3.98825163895686	0.000206065252134266	0.000882636036869043	0.16611855093945	PP7080
BCL2L15	-1.50775045520576	3.49373781582095	-4.60030839536843	2.6798441346209e-05	0.000156635272306765	2.11818301783737	BCL2L15
HOXA13	-1.50744281299309	2.74207637344091	-3.58712629078871	0.000731157530352053	0.00260182965153543	-1.032714157282	HOXA13
LOC100128338	1.50668793705643	2.06671213939813	5.80761911508745	3.7022065507434e-07	4.33723143367178e-06	6.26477496865988	LOC100128338
PMEPA1	1.50620213702011	4.23813289069044	4.0209930848541	0.000185329917376734	0.000805884294188263	0.267041414618106	PMEPA1
TMEM45A	1.50604970778576	2.90232354475067	5.05847702416929	5.44741493832878e-06	4.09858291276251e-05	3.65517541289434	TMEM45A
WNT2B	-1.50364170915107	1.15358845328579	-9.57369880037347	3.93454855705211e-13	8.84570827380107e-11	19.7108751457073	WNT2B
MSX2	1.50276792027463	1.12081291944418	4.50289063441987	3.73556278506333e-05	0.000206637677785357	1.79895108378307	MSX2
GAS2	1.50275147092761	1.09935389523019	6.52419293668744	2.67069593176297e-08	5.09455481528724e-07	8.82835796737329	GAS2
FLJ32063	-1.50032898206062	2.04287363011872	-4.85898938396436	1.09648068471478e-05	7.38745548727745e-05	2.97924392508768	FLJ32063
SIDT1	-1.49994298706264	2.18385694812553	-5.9638751600797	2.09377642575168e-07	2.71572581046156e-06	6.81974147129205	SIDT1
HOXD8	-1.49873226843842	1.35295989344507	-8.36346625099284	3.04484564880642e-11	2.09097854828034e-09	15.4573559990167	HOXD8
UGT1A3	1.4984817729295	0.551933400684391	5.64274628068376	6.7361846012212e-07	7.2022285492891e-06	5.68253466663639	UGT1A3
P2RX4	-1.49835751271319	4.4481076298028	-7.11864744449129	2.9666804406048e-09	8.39966418603025e-08	10.976112103885	P2RX4
SRD5A2	1.4978107857603	0.508722958418715	5.71722399576229	5.14226984870957e-07	5.70574418877087e-06	5.94509209539219	SRD5A2
PLS3	1.49686137121185	4.60570082439979	6.24856068001319	7.37252731845649e-08	1.13472028043236e-06	7.83726935481076	PLS3
TSPAN11	-1.49652252242083	1.32838627926698	-8.34920076955193	3.20739190328925e-11	2.18670021998619e-09	15.4064548163664	TSPAN11
GATA4	1.49595502710857	0.563210989372286	7.20165543229876	2.18248482705478e-09	6.63707342333809e-08	11.2763737439099	GATA4
PTGDR2	-1.49467322713159	1.11425580658521	-9.1462363635835	1.79967782432688e-12	2.5944210467491e-10	18.2246223254466	PTGDR2
ATP1A2	-1.49461434208564	0.926584827502037	-5.16764466796346	3.70221166864445e-06	2.96004518892255e-05	4.02896601041549	ATP1A2
AHCY	1.49459684197683	6.39457064620433	7.51208821812189	6.93164005874275e-10	2.65525400627499e-08	12.3985468030127	AHCY
GPRIN2	-1.4942584412728	2.3960140225378	-5.8506279395325	3.16543889425607e-07	3.81732525657892e-06	6.41724106450449	GPRIN2
TNXB	-1.49407450907394	1.93820368652019	-4.82767973676083	1.22276839583956e-05	8.07411928511542e-05	2.87405403164734	TNXB
SLC25A34	-1.49143176501386	1.09949952622587	-8.770270250139	6.95555445022e-12	6.77090957692807e-10	16.9022138770988	SLC25A34
TRPM4	-1.49090321551947	5.04967065660934	-6.64569239239202	1.70527651736642e-08	3.54671222802476e-07	9.26653353180722	TRPM4
AIFM3	-1.49028287097233	3.78756516112949	-4.50105056140649	3.75897870446327e-05	0.000207260383956525	1.79294962902517	AIFM3
NBL1	-1.48966855356791	6.67516928223224	-5.4818814047978	1.20401112523072e-06	1.16663674191802e-05	5.11826352783589	NBL1
COL17A1	-1.48867764426445	4.48410468717327	-3.60975818485404	0.000681905638615559	0.00245104453468878	-0.967039252081617	COL17A1
SNORA5A	1.48612658849149	3.28176262842307	1.51368739141489	0.13607056185788	0.213040338309242	-5.69411152511702	SNORA5A
ASAP3	-1.48580430176013	2.26036602945722	-7.65947740240107	4.02493185939349e-10	1.73540726403302e-08	12.9305207763691	ASAP3
LGALS3	-1.48556016484333	9.18453024855704	-5.84197445363545	3.26683928551993e-07	3.92003464025932e-06	6.3865463184648	LGALS3
CKMT1A	-1.48545368307384	4.71396748407992	-4.72519281987016	1.74430701993742e-05	0.000108860667784263	2.53155602683854	CKMT1A
ACSL6	1.48528819109684	1.17750577456344	3.92960446219424	0.000248936873957042	0.00103458909874092	-0.0135571242808865	ACSL6
TRIP13	1.48493429746472	2.20531404897655	5.67031133037356	6.09605630519451e-07	6.63921703134938e-06	5.77961871737532	TRIP13
RFC3	1.4845344035986	3.20335525861202	5.97026298931647	2.04545385917469e-07	2.66219132532832e-06	6.84248740837899	RFC3
HYAL1	1.48408837321554	1.98723584463049	3.79430328017709	0.00038312868594596	0.00149183200702875	-0.422503765460624	HYAL1
CCL15	-1.48278080279048	3.86871420756553	-5.6349605543368	6.92875153309451e-07	7.36765049000506e-06	5.65513329015618	CCL15
PPP1R36	-1.48097973329385	1.71578456366008	-6.97189596653947	5.10521208195402e-09	1.31530600501639e-07	10.4452865877911	PPP1R36
SMOX	1.48027995143324	2.44266602639312	5.49365770298139	1.15403448629664e-06	1.12630187461044e-05	5.15943204548184	SMOX
CPNE5	-1.4800784289107	1.54108312802497	-10.3841187030249	2.32674968649848e-14	1.15633336393484e-11	22.4715978752463	CPNE5
GSTM5	-1.47881729491717	1.15540018278485	-7.16093098512292	2.53720229187259e-09	7.4750491859616e-08	11.1290661258403	GSTM5
TCN2	-1.47865093151105	3.58249990234015	-6.18417654234753	9.34033471570274e-08	1.38022082242603e-06	7.60651913079183	TCN2
RERGL	-1.47854197234122	0.875861066944008	-8.40397554065172	2.6270074007108e-11	1.89103545832286e-09	15.6018177273596	RERGL
CLDN5	-1.47841009470205	3.38633788235017	-5.12850535584063	4.25313233214903e-06	3.32314456320374e-05	3.89465455792489	CLDN5
PFDN4	1.47826978637484	3.86918503442634	6.8294503351636	8.64604037220108e-09	2.03845783307138e-07	9.93024888947662	PFDN4
IER5L	1.47644583795163	2.74622286484309	6.5671324612102	2.27925604010042e-08	4.51192351334344e-07	8.98314103659468	IER5L
CFH	1.47599642706447	4.73517636819471	3.65469720852963	0.000593347469244608	0.00216738239007436	-0.835902463042159	CFH
CLRN3	-1.47389759846464	5.33464680706744	-4.71592113926273	1.80105209876426e-05	0.000111890554353806	2.50071304787001	CLRN3
HSPD1	1.47186240459686	7.53399679928369	6.97322486789432	5.08017871898501e-09	1.31243741597855e-07	10.450092820779	HSPD1
CLMP	-1.47171524580055	1.30231584595934	-6.60067447494443	2.01375601156431e-08	4.05434779087334e-07	9.10410716784301	CLMP
CLU	1.47083156609028	5.42069958820014	3.02794547179363	0.00380377883088039	0.0105437198328455	-2.57043350433119	CLU
C5orf30	-1.47011516797874	3.55232643505778	-6.80921890711111	9.3176603114683e-09	2.14590262173267e-07	9.85712913782062	C5orf30
SLC11A1	1.46954755412358	1.04470248176471	6.80998999592867	9.29113197673976e-09	2.14240570672443e-07	9.85991580832354	SLC11A1
B4GALNT3	-1.4649763853876	3.97178924683482	-5.37665147358104	1.75694960521182e-06	1.58528396055543e-05	4.75144364829558	B4GALNT3
BDKRB1	-1.46304825108084	1.41912167255398	-7.96678258282332	1.29968372062604e-10	6.87521766499239e-09	14.036896763488	BDKRB1
CITED2	-1.4605108541633	4.78806444439199	-6.86068916865744	7.70276098149212e-09	1.85307823102521e-07	10.0431686363207	CITED2
CCNJL	-1.46046355647306	1.99816176185447	-6.6893675142512	1.45115452112152e-08	3.11775348479863e-07	9.42418838559976	CCNJL
ACADS	-1.46016217757506	5.093144433419	-5.94339988546664	2.25644015252865e-07	2.87536250205827e-06	6.74686220810989	ACADS
EIF4E3	-1.45978627869185	2.55591691527557	-7.66660076735302	3.92064761716798e-10	1.69819794151874e-08	12.9562125072321	EIF4E3
MET	1.45923363533454	3.62050398289297	7.55783758903374	5.85493418015168e-10	2.33764126833329e-08	12.5637447185158	MET
DHODH	1.45383724669796	2.25952640113733	6.42592145781612	3.83737679745284e-08	6.72252883301455e-07	8.47447288622185	DHODH
TGM2	1.45256397110631	4.84623150774976	5.05411411207273	5.531884477947e-06	4.1374114204368e-05	3.64029158599011	TGM2
PPP1R12B	-1.45249062643494	3.1549043597344	-4.58876807400178	2.78775624191313e-05	0.000161705402276696	2.08021473058995	PPP1R12B
LOC729966	-1.45194566039621	3.00513576601937	-3.25733504546778	0.00196880392541167	0.00603977617469125	-1.96027385497109	LOC729966
GDPD5	1.45104178812356	1.91216237746667	5.32171820307166	2.13867666395077e-06	1.88117879826317e-05	4.56073774377738	GDPD5
RNF43	1.45012044157898	4.46714163833377	3.92825280232916	0.000250019940117506	0.00103794824557465	-0.0176812919860767	RNF43
PEMT	1.44999566912175	3.87071782361766	7.89262673153347	1.70654132739409e-10	8.54854985884283e-09	13.7703238682071	PEMT
ECHDC3	1.4486350018473	1.71821617159145	3.95187508433543	0.000231730059245093	0.000974225772226978	0.0545047856772722	ECHDC3
CSE1L	1.44861297392314	4.6008923390327	7.5252879532164	6.60207058566521e-10	2.55492014365343e-08	12.4462164099401	CSE1L
NPC1L1	1.44758650511183	0.596545078752679	7.45790701002839	8.46641403445351e-10	3.05713631052877e-08	12.2028271965086	NPC1L1
LEPR	1.44720471751478	2.03821621531586	4.61473690558586	2.55065694475947e-05	0.000150340687895701	2.16570965595219	LEPR
NOS2	-1.44640333839094	2.12691544017235	-4.23606693933341	9.15010568350399e-05	0.000439805919656332	0.940414531393775	NOS2
DUSP14	1.44634228805191	2.23208974184744	6.82218400674581	8.88150416008135e-09	2.07070624769304e-07	9.90398609817389	DUSP14
SYNM	-1.44630182938892	1.95511664345648	-2.94490850695337	0.00479595449534963	0.0127868902713371	-2.78365951132898	SYNM
MMP2	-1.44613282330778	4.95634324806064	-4.88610293397508	9.97528722118171e-06	6.81313921056118e-05	3.07054023978679	MMP2
PTGDS	-1.44592333216344	4.52959376415155	-3.78441001854251	0.000395291508894462	0.00153350044072965	-0.452091716043375	PTGDS
FGF21	1.44549189416672	0.491843404954185	6.6934572710612	1.42938813720529e-08	3.08150627524222e-07	9.43895468227515	FGF21
TOMM34	1.44455059711763	4.1197794288359	5.96794868609422	2.06283173915884e-07	2.68111337880349e-06	6.83424607863138	TOMM34
DBNDD1	1.44454093790651	1.94577949085079	5.94828527701359	2.21652374370402e-07	2.83153962714479e-06	6.76424703901672	DBNDD1
SGPP2	-1.44439031675342	4.24775422038944	-5.0008998640677	6.67187772500132e-06	4.84609272448653e-05	3.45910595463043	SGPP2
SLC22A10	1.44396622142306	0.493077111966967	5.44477638696262	1.37589611662662e-06	1.29584320122165e-05	4.98870095584305	SLC22A10
SCML1	1.44388133413134	3.09001534994879	6.84452937311933	8.17711938333213e-09	1.9400113009325e-07	9.98475292556108	SCML1
TTLL6	-1.44361103768517	1.13072364567686	-7.82577228174016	2.18200954954691e-10	1.02251241546386e-08	13.5297616595173	TTLL6
ZNF575	-1.44270541321564	1.63839965645742	-8.56860484509784	1.44376229279395e-11	1.2313489912927e-09	16.187625149798	ZNF575
LOC285441	1.44066023388179	0.618492295848484	6.14759378582903	1.06828811345851e-07	1.54358232767131e-06	7.47555915803017	LOC285441
ZZEF1	-1.44022267084375	3.11026358763527	-8.96964013125282	3.39060203103807e-12	4.05200950405176e-10	17.6051378558794	ZZEF1
C10orf125	1.43951241706732	3.71327029443524	5.46562779993672	1.27652132596351e-06	1.21960537029907e-05	5.06148087878848	C10orf125
TJP3	-1.43948280564393	4.78031023960697	-5.13846725631192	4.1056897491268e-06	3.23335908725019e-05	3.928809010992	TJP3
RAPGEFL1	-1.43781443674161	4.36812793898768	-5.10427095523612	4.63394442967083e-06	3.57337854448076e-05	3.81165656034682	RAPGEFL1
MASP1	1.4376288526785	1.58340230698261	3.40900980439892	0.00125605694520052	0.00413657545705338	-1.54070581865002	MASP1
LRRC66	-1.43759005797116	1.667731262366	-7.81363414462576	2.28163787141165e-10	1.06391928892862e-08	13.4860623294385	LRRC66
PTGER4	-1.43717413717558	3.59904975448119	-7.84200614091404	2.05555327661546e-10	9.72910366638669e-09	13.5881955839517	PTGER4
SNORD89	1.43673602792767	1.92052748400154	1.23776711037026	0.221280177995333	0.316150413182166	-6.06289463101715	SNORD89
FNDC1	1.43592994896778	1.64876626143943	4.37060113579891	5.83984772581277e-05	0.000303398966442845	1.37027695613764	FNDC1
PALM3	1.43489481719835	1.01834407050179	5.6357115493115	6.90994179581117e-07	7.35178877824755e-06	5.65777598342499	PALM3
TREM2	1.43478796185438	1.98505163361805	5.61293129864343	7.50364392962904e-07	7.84667261834418e-06	5.57765107521073	TREM2
ENC1	1.43454351853496	4.14442276266827	6.91193746189379	6.37279907315504e-09	1.58564308954589e-07	10.2284568096927	ENC1
ADRA2A	-1.43408061605259	2.42026161252486	-4.98439430850593	7.07029490809283e-06	5.08851064555386e-05	3.40304155730444	ADRA2A
ERRFI1	1.43247579134009	4.3603239214526	5.39381644302385	1.65210047141501e-06	1.50491723674563e-05	4.81114637263441	ERRFI1
ABCB1	-1.43237229252527	3.53389222879313	-3.88165335855431	0.000290266027272084	0.00117805262286457	-0.159392459954815	ABCB1
BOP1	1.43065589684541	4.24299586266176	6.40106131273842	4.20558119320383e-08	7.27667942585076e-07	8.38503476087429	BOP1
WDR72	1.43001846846226	0.812605716013325	6.28011961990247	6.56466138513151e-08	1.02712204025028e-06	7.9504922949604	WDR72
SAMD9	-1.42952970052577	2.15093311119024	-6.55812018897673	2.35636180992537e-08	4.6146543185726e-07	8.95064759780932	SAMD9
SLC6A8	-1.42766923239238	5.08120891421087	-3.87943328438255	0.000292331519716273	0.00118520411117257	-0.166120723148465	SLC6A8
DDX60	-1.42722146327573	2.85063116937591	-7.05272457054488	3.78587926560322e-09	1.02283733806748e-07	10.7376456269796	DDX60
C3orf26	1.42647969775946	3.1682697737692	7.38972774804129	1.08907168006986e-09	3.78072034524251e-08	11.9564417715925	C3orf26
P2RX1	-1.42558815718302	1.2215788397101	-9.34835988343146	8.7491448273312e-13	1.55875094400141e-10	18.9298045779073	P2RX1
PCDH18	-1.42441133404122	1.92926565724054	-8.51383001784091	1.76152837694764e-11	1.42774521024276e-09	15.992952405982	PCDH18
MYO15B	-1.42226546480031	3.49149806589029	-7.80539589530657	2.35184482619747e-10	1.08859288094949e-08	13.4563994092905	MYO15B
HOXD11	-1.42139402973823	1.25473308159695	-4.25658362126358	8.54755284199325e-05	0.000415817968627106	1.00555566485214	HOXD11
PTGER2	-1.41958719209145	1.68003107059122	-7.47596416125451	7.92037844983523e-10	2.92817153722969e-08	12.2680637781924	PTGER2
ECT2	1.41941711422312	3.44509157394405	5.40250815770035	1.60139121953872e-06	1.46451686106483e-05	4.8413977518082	ECT2
APOA4	1.4179820769824	0.505713005989098	6.30593865469319	5.96975713749808e-08	9.52991238729088e-07	8.04317648211856	APOA4
DSC2	-1.41776906736689	4.65186546249727	-5.64263659236788	6.73886039004175e-07	7.2022285492891e-06	5.6821485639961	DSC2
DSCC1	1.41695025728555	1.94698645590238	6.24364046551138	7.50710140852854e-08	1.15200290996953e-06	7.81962401497023	DSCC1
ANK3	-1.41668151746725	2.4228915434261	-7.59217986272475	5.15832331875391e-10	2.11771599727538e-08	12.687710469534	ANK3
CHL1	-1.41634761353656	0.890197254111663	-8.27334823160194	4.23014920748752e-11	2.74523600630247e-09	15.1355597025655	CHL1
SSPN	-1.4157027470345	1.97176070792797	-7.50724466241447	7.05666674613782e-10	2.68679740929058e-08	12.3810535307532	SSPN
S100B	-1.41494709804475	1.90593753379339	-5.05694773030694	5.47687782195476e-06	4.11255815775807e-05	3.6499578223084	S100B
MADCAM1	-1.41456897670941	0.949279250752374	-8.18928286605188	5.75141107787278e-11	3.52647396771518e-09	14.8348733683689	MADCAM1
CYP2W1	1.4141036278379	2.74502357671845	2.48049132777553	0.0163438377227253	0.0361336192219232	-3.89456454613668	CYP2W1
CCND1	1.41391877297181	4.90672562803988	7.1161056120934	2.99470232585821e-09	8.46631039278928e-08	10.9669173229512	CCND1
COX6B2	-1.4124117667167	1.23916386924246	-6.06155306154036	1.46453720140192e-07	2.01710746705745e-06	7.16801513089939	COX6B2
GALK1	1.41135418184508	3.54486218743446	7.51639578166084	6.82231548286205e-10	2.62402093470163e-08	12.4141037056259	GALK1
CELP	1.41106200171707	1.76912259766695	3.66536620461027	0.000574000734324615	0.00211018179243145	-0.804628230054363	CELP
PDGFD	-1.41055951471066	1.96092965320739	-6.30918451583265	5.89887236328876e-08	9.44069530344985e-07	8.05483169923533	PDGFD
EDN2	-1.40972586385081	1.25955678025035	-5.23746353036631	2.88860824413204e-06	2.40526308158878e-05	4.26935272496574	EDN2
KLRB1	-1.40912518467865	2.85103595529902	-4.73526726493451	1.68463373277673e-05	0.000105765651740321	2.5650966192941	KLRB1
MT1G	-1.40832342187369	8.30842306442275	-2.26029493149099	0.0279533542205436	0.0570146986126975	-4.36898568033507	MT1G
LOC100506229	1.40758691792475	0.486532129603208	6.25170017563027	7.28791592777656e-08	1.12536624935454e-06	7.84852947528249	LOC100506229
NEDD4L	-1.40729419069425	3.32382390637218	-6.64441116521542	1.71336677977524e-08	3.55451431335043e-07	9.26190971664097	NEDD4L
GSDMB	-1.40719608533627	4.65621778071281	-5.21226453139842	3.15957945127866e-06	2.58753937282729e-05	4.18247727687294	GSDMB
INSM1	-1.40711109823764	0.950850167649054	-4.83045129811588	1.21103651651506e-05	8.0190829643713e-05	2.88335524939618	INSM1
CILP	-1.40665686464453	1.5084397837247	-5.29972908468824	2.31347427448611e-06	2.00412668227845e-05	4.48455854603872	CILP
SHMT2	1.4066435976963	5.3416727032404	7.18632260030711	2.30980283890459e-09	6.93491679057443e-08	11.2209132285975	SHMT2
SNAI1	1.4060284948648	1.52906728942625	6.2941309232126	6.234850623625e-08	9.86140318485412e-07	8.00078362328663	SNAI1
CDKL1	-1.4055594236952	1.39848361326101	-8.78616568045492	6.56743867060885e-12	6.52768838391832e-10	16.9583893313904	CDKL1
TMEM246	-1.40452955477325	3.83863521457301	-6.31763130011034	5.71831148302128e-08	9.22994122708178e-07	8.08516580028949	TMEM246
SLC28A1	1.40405681641918	0.513149129040937	5.76389499516672	4.34041371353905e-07	4.943830698443e-06	6.11001092420178	SLC28A1
JAM2	-1.40392825716667	1.80210953588433	-6.18320440746947	9.37373970425105e-08	1.38299276808423e-06	7.6030375983808	JAM2
SLC13A2	-1.40262430753099	2.19301489764631	-3.39756908429297	0.00129985260946115	0.00425584544550517	-1.57278106666751	SLC13A2
KRT19	-1.40247109950787	8.73771580587354	-3.83715234370218	0.000334478853265363	0.00132869859989827	-0.293853052592469	KRT19
NDN	-1.4004688069614	2.84909368828166	-5.25896738354649	2.6755946085494e-06	2.25674873525929e-05	4.34358954637252	NDN
HOXA11-AS	-1.3999917729613	2.86776336000474	-3.35331603998254	0.00148328184927515	0.00476066922562222	-1.69620028368412	HOXA11-AS
SHH	1.39941488992631	1.95795920843066	6.3497796269528	5.0800378254656e-08	8.40074556339036e-07	8.20066143917333	SHH
NEO1	-1.39892391927344	4.21683262105739	-7.48417150328494	7.68399967755472e-10	2.87351156258655e-08	12.2977123986889	NEO1
SAPCD2	1.39832332391482	3.37349290004646	4.21940636053497	9.66957443942305e-05	0.000460711374144018	0.88762896268884	SAPCD2
CXCL9	1.39801332839032	2.64937559689104	3.41999433246983	0.00121532872758751	0.00402940362017031	-1.50984525940802	CXCL9
KLK10	1.39784871091622	1.37209873316062	2.90840820952727	0.00530420266239687	0.0139318313323178	-2.8760488028778	KLK10
MOB3B	-1.39773054661685	3.06600705077968	-7.66415627455741	3.95612535332944e-10	1.70964364525461e-08	12.9473962047637	MOB3B
TTYH3	1.39763608426998	4.61166313609131	6.52864800066695	2.62714713454281e-08	5.02162688621873e-07	8.84441295942375	TTYH3
WDR78	-1.39707665775587	1.34084564307992	-7.57729696890669	5.44938484019361e-10	2.19896651083454e-08	12.6339921009684	WDR78
TCF7	1.39692346163233	2.79658602745456	5.78184232298702	4.06622006717002e-07	4.67949823086569e-06	6.17350688201541	TCF7
HOGA1	1.39649800943132	0.611173376924968	6.12279462551371	1.17004772911288e-07	1.66764915956957e-06	7.38684812748407	HOGA1
GDF2	1.39610022104341	0.469184853774548	7.52796778295988	6.53710369177347e-10	2.54018936664901e-08	12.4558937585547	GDF2
P2RY14	-1.39567087315457	1.37395776023646	-7.68183543405218	3.70662122379963e-10	1.62035976415408e-08	13.0111527691641	P2RY14
C17orf109	-1.39553611879863	1.14725002987783	-9.07275673186581	2.34151576080426e-12	3.07080035713809e-10	17.9672330340345	C17orf109
GRINA	1.3952752495637	5.69112745975204	7.12525018388623	2.89510972567139e-09	8.22167626606078e-08	10.9999967115272	GRINA
NADKD1	1.39376178969047	3.48521276848792	6.02865926547823	1.65201627305233e-07	2.22527298977127e-06	7.05062370145424	NADKD1
GALNT7	-1.39313381772033	4.49025659781189	-5.6033669161005	7.76771914833431e-07	8.08227967582884e-06	5.54403333765628	GALNT7
NRARP	-1.3927281524913	5.2327663861453	-5.48455060217554	1.19249916545949e-06	1.15666906726772e-05	5.12759270287051	NRARP
SIM2	1.39242549739518	0.942590280409856	4.83255117428683	1.20222144854752e-05	7.97189327802668e-05	2.8904036649996	SIM2
RAMP1	1.39130544125574	2.93240691229687	2.98228021605016	0.0043228155884995	0.0117243102669558	-2.6882137454465	RAMP1
NAT1	-1.39113923813778	3.09655382218041	-6.87054667636348	7.42700775034965e-09	1.80050117285434e-07	10.0788048414073	NAT1
CCL14-CCL15	-1.39091965766639	2.84866084467398	-5.74539269434038	4.64228121982028e-07	5.22464128941037e-06	6.04459558798407	CCL14-CCL15
ARID3A	1.3897817595934	2.20770305913686	5.28744024302217	2.4172279342483e-06	2.07874997897446e-05	4.44202526330796	ARID3A
ABCA5	-1.38976719223797	2.20553571133214	-6.81397778983422	9.15513630879886e-09	2.11621480038759e-07	9.87432768827679	ABCA5
GRAMD3	-1.38933797387873	3.18132191142307	-8.43969382429339	2.30665387450793e-11	1.73550431952519e-09	15.7290930073012	GRAMD3
ATAD2	1.38788038382576	2.56131821229094	6.75550667876238	1.13644902689732e-08	2.54287202286207e-07	9.66305301333479	ATAD2
CCL18	1.38761461054305	3.96130750198633	2.71895632106634	0.00884295998319736	0.0214817724829794	-3.34201313607461	CCL18
NME1	1.38739027542114	6.07235391097179	6.45320097627769	3.47021376151233e-08	6.21184709821425e-07	8.57265649240291	NME1
SCUBE1	-1.38688385519783	1.00358614950126	-9.10276020423622	2.10279789073114e-12	2.87763320046794e-10	18.0723959045145	SCUBE1
COLEC12	-1.38555367870978	1.78297474685821	-5.02941363461843	6.03497834319139e-06	4.45371496722038e-05	3.55610921103413	COLEC12
SNORD15B	1.38391185838798	1.27191893523362	2.06690941448725	0.0436629861880228	0.0827305602649553	-4.75559193267755	SNORD15B
NXPE2	-1.3836676976671	1.86005770391657	-4.75107354408738	1.59501785192088e-05	0.000100944745755783	2.61777666369978	NXPE2
ANXA10	1.38345380891152	0.599256743780215	4.28583353457437	7.75470390194893e-05	0.00038467975620779	1.09868613551848	ANXA10
GPD1	1.38297591935357	1.80869364157725	4.30753901048291	7.21304331650055e-05	0.00036142647612803	1.1679914143853	GPD1
LGI4	-1.38282694727861	1.69637353798552	-5.05542389732511	5.50639147070525e-06	4.1286117738401e-05	3.64475939038822	LGI4
CYP2A7	1.38274367530001	0.508821317354068	4.01096132720957	0.000191458789989726	0.000827231026969631	0.236073178164069	CYP2A7
PIP5K1B	-1.38259752074159	4.28789255869392	-5.31538444577634	2.18764312929866e-06	1.91621709168855e-05	4.53878564112323	PIP5K1B
RRM2	1.38209487048859	4.02774672755634	4.4528661967024	4.42576518455212e-05	0.000238938180418144	1.6361791147343	RRM2
HMGA1	1.38133841149598	6.74635413686759	4.95850685873689	7.74275335359715e-06	5.49499801137475e-05	3.31524040053608	HMGA1
PLS1	-1.38077962238235	5.91912290060697	-4.3393993443744	6.48404813005491e-05	0.000331217876483871	1.27001919850789	PLS1
AMPD1	-1.38054949908392	0.771831034438468	-8.39579634788027	2.7064516357026e-11	1.92610041317803e-09	15.5726593283835	AMPD1
C5orf46	1.37942313092305	0.609220837016102	6.45044335397511	3.50567948750837e-08	6.25753848030205e-07	8.56272942747743	C5orf46
EYA2	-1.37821865421082	1.21858925920236	-4.63948307847808	2.34312799916552e-05	0.000139413901273601	2.24736569830406	EYA2
CRYBA2	-1.37798150344132	0.826394100815352	-6.45735466605612	3.41746718635412e-08	6.1348733663781e-07	8.58761000882232	CRYBA2
HOXA6	-1.37763524994196	1.96376861538018	-4.67436368770185	2.07840762427339e-05	0.000126329990294184	2.36276669833172	HOXA6
MSMO1	1.37700013021861	4.81754085718395	6.20892887265009	8.52856279141379e-08	1.27928441871207e-06	7.69519141382303	MSMO1
UCA1	1.37681375488589	1.39569554632558	3.23384259804562	0.00210869067689736	0.00639310056721893	-2.02414018283795	UCA1
ART4	1.37673238246357	0.604933531157251	7.78227589241907	2.56067286583085e-10	1.17374531726251e-08	13.3731364470981	ART4
FAM89A	1.37588313059429	2.3055765824232	7.44806390733781	8.77978867568087e-10	3.15221120038466e-08	12.167262822515	FAM89A
NCAM1	-1.37534535980558	1.17934376098824	-6.50076397898262	2.9118447569842e-08	5.42413443045093e-07	8.74394175290828	NCAM1
ENPP3	-1.37094357817938	2.52226543444073	-4.06964808694853	0.000158196775600267	0.000702291045418673	0.417811589494992	ENPP3
GLIPR2	-1.36981169834434	3.82215987964508	-5.93984487581345	2.28593456421151e-07	2.90315226934327e-06	6.73421322674199	GLIPR2
ETNK2	1.36943324979549	1.15286900513472	4.99254534652205	6.87070205685921e-06	4.96567961514681e-05	3.43072012517908	ETNK2
GREM1	-1.36821938736909	3.79862121441655	-3.84778505485105	0.000323360310096542	0.00129214123067566	-0.261804260545706	GREM1
RPL22L1	1.36803250177751	3.57343801319685	4.21835945656694	9.70315545560483e-05	0.000462037546089504	0.884315448608119	RPL22L1
RGS16	1.36789112000919	1.96482119733979	5.97884194885694	1.98229454098886e-07	2.59461487012837e-06	6.87304239645799	RGS16
CPE	-1.36707481190838	4.00062169782682	-3.93355508136918	0.000245797175130374	0.0010242452895713	-0.00149864968807112	CPE
TRIM36	-1.36685274649117	1.83632709380625	-6.74118988506781	1.19821292140912e-08	2.67157627164242e-07	9.61133593517256	TRIM36
KIAA1274	1.36620989924136	2.23511806899466	5.82982740010127	3.41463598578432e-07	4.06591428698215e-06	6.3434748884553	KIAA1274
KCNMB1	-1.36592663623554	1.97821780411962	-3.22442663657998	0.0021673478570424	0.00654571634099564	-2.0496521028007	KCNMB1
ENPP2	-1.36323434170122	3.17882650123576	-5.27670553671358	2.51160876103835e-06	2.14623219240766e-05	4.40489491243803	ENPP2
MIR941-2	-1.36277720636614	0.454259068788712	-2.25709850221054	0.028165684651672	0.0573672297936611	-4.37560856912236	MIR941-2
FAH	1.36234633833297	3.14927156260886	6.55790571781487	2.3582281001513e-08	4.6146543185726e-07	8.94987437442123	FAH
PKMYT1	1.36138407935306	2.46027607734249	4.74063584505553	1.65365606158805e-05	0.000104132359863589	2.58298159099933	PKMYT1
KCNJ8	1.36087139637286	1.47326148728745	4.72758383819368	1.72995975908965e-05	0.000108108173561906	2.53951382934242	KCNJ8
PPP1R1A	1.36083898799731	0.890914705645925	4.34866840757412	6.2857812675092e-05	0.000322924317837082	1.29976783719931	PPP1R1A
KCNMA1	-1.36067373163507	1.97075345435109	-3.59882963020339	0.000705278963638767	0.00252257447506025	-0.998783498943855	KCNMA1
HSP90AB1	1.36056047293097	8.20952192907749	6.49451991995044	2.97969940331474e-08	5.51142245167472e-07	8.72144864910544	HSP90AB1
IER3	1.3604392514143	6.50699220114426	4.32331830254164	6.84255437233119e-05	0.000345974937942368	1.21847809982879	IER3
GCSH	1.36034742034411	3.972844622133	7.94371958739444	1.41452144260823e-10	7.33880149551001e-09	13.9540214485407	GCSH
MGLL	-1.36026007109473	5.13425530900814	-6.76029772318435	1.11649836171827e-08	2.50119472847562e-07	9.68036118187317	MGLL
MAP2K6	-1.35949227427377	3.54674685969922	-6.02983293621073	1.64493367895249e-07	2.21889803764413e-06	7.0548104661544	MAP2K6
FGFRL1	1.35924898379449	3.21500251476668	5.60603346298774	7.69318357426784e-07	8.0179785761616e-06	5.55340457113916	FGFRL1
B3GALT4	-1.35853302143197	2.93077453793749	-7.47202383624246	8.03643903998633e-10	2.95268776790159e-08	12.2538289337089	B3GALT4
TMEM132A	1.35852723056546	2.76635552682857	5.31824338144089	2.16540507173539e-06	1.89938108591374e-05	4.54869345801133	TMEM132A
CKS2	1.35757689157856	6.29238242530344	5.06825009429491	5.26277985722433e-06	3.98028024043578e-05	3.68853131388557	CKS2
SLC35D3	1.35755216934088	1.01346390855573	3.55310612562494	0.000811633400021267	0.00284795554801219	-1.13096697435919	SLC35D3
BOK	1.35714131392152	3.3971259305925	5.54781483258299	9.49374877472443e-07	9.57231423441916e-06	5.34905013541416	BOK
VWF	-1.3564759267859	2.74110239148084	-5.08984743615214	4.8763281529006e-06	3.72539721906473e-05	3.76231998763562	VWF
MIER3	-1.35646896611901	3.59590625271808	-6.71206003031355	1.33442212041572e-08	2.91335973919663e-07	9.50612798950029	MIER3
FXYD5	1.35572975018742	5.39311149694423	4.31051590748597	7.14168574534109e-05	0.000358590221363818	1.17750950574105	FXYD5
FAS	-1.35564143888542	3.02157691590924	-5.65496354851283	6.44464401352735e-07	6.95071971418984e-06	5.7255503566996	FAS
GLP2R	-1.35525933388081	0.811214084034574	-10.3879654080484	2.29614283048175e-14	1.15633336393484e-11	22.4845113587222	GLP2R
SERPINB5	1.35519430471369	2.3589196661782	2.69837614937946	0.00933654040068746	0.022527221856009	-3.39122398320962	SERPINB5
RBM47	-1.35510493840846	5.31996297219543	-5.85041097680449	3.16794264889755e-07	3.8179066320632e-06	6.41647136650339	RBM47
TMC4	-1.35499354567725	5.28624922667799	-4.68395113166245	2.01092782443232e-05	0.00012342012338123	2.39454782738218	TMC4
TMPRSS2	-1.35416000526052	6.07024074278496	-4.22437566683708	9.51170920366831e-05	0.000454871178301535	0.903362582242036	TMPRSS2
CKMT1B	-1.35372069670364	4.57762101598645	-4.37533059412718	5.74780699661042e-05	0.000299358342887446	1.38550260132338	CKMT1B
CMAHP	-1.35361136335783	1.9397303776019	-6.09009728344638	1.31908716399282e-07	1.84116489963078e-06	7.26996819680736	CMAHP
KCNS3	-1.35329063726475	2.81682642522365	-5.75860184187752	4.42472697632242e-07	5.0213995179199e-06	6.09129225023766	KCNS3
CCDC69	-1.35275566827224	3.01380732557443	-4.14296272636381	0.000124434387534601	0.000570236206889334	0.646748244803835	CCDC69
TEX30	1.35271063159348	2.30895874978383	7.42500443451405	9.56020539139267e-10	3.39351965624552e-08	12.0839371314909	TEX30
RETNLB	-1.35235985313409	1.19648542809962	-4.1715697735798	0.000113252464263501	0.000526661607391338	0.736636085300669	RETNLB
CDK1	1.35192305859934	3.8986422420323	4.41407341204805	5.04517773966274e-05	0.000267560184255914	1.51051116402322	CDK1
B3GNT8	-1.35164942957637	3.65912674631877	-5.42667946069458	1.46831664224438e-06	1.36664168500666e-05	4.92559572799582	B3GNT8
PPM1H	1.35037579762469	2.21002667175045	6.62591488604642	1.8345203682512e-08	3.74539644912692e-07	9.19516560878809	PPM1H
ZAK	1.3497169132831	3.52322788937097	5.3622578274063	1.84991722583683e-06	1.65886452088929e-05	4.70142110051328	ZAK
CD79B	-1.34878889375796	2.07904343154498	-5.59382641012612	8.04029902318922e-07	8.32461880772634e-06	5.51051325938831	CD79B
PID1	-1.34872403100826	3.66690534561922	-5.33652646742309	2.02837608045954e-06	1.79620748393108e-05	4.61209098210326	PID1
RECQL4	1.34625255668012	2.4446985552393	5.09854823656618	4.72865971830867e-06	3.62863627713366e-05	3.79207614001618	RECQL4
CDC14A	-1.34547809349848	1.85025009362245	-8.94638023213565	3.68640574254974e-12	4.21925893624557e-10	17.5233195189139	CDC14A
TRANK1	-1.34392724632375	2.35883136525823	-7.24446171336001	1.86300532964974e-09	5.77715199514537e-08	11.4311992815051	TRANK1
MYEOV	1.34388488718246	1.75017616086494	3.88348039994149	0.000288576752592379	0.00117275058590641	-0.1538537549315	MYEOV
C19orf33	-1.3433275647151	6.91219268651674	-3.41782936349421	0.00122325538090738	0.0040485765629926	-1.51593261726911	C19orf33
MDFI	1.34323271373732	1.65938242750347	4.74428786839382	1.6329029277563e-05	0.000102997233769799	2.59515254919392	MDFI
ANG	1.34308592199331	4.96147792417656	3.78242636763578	0.000397774471150527	0.00154091710516466	-0.458018988262611	ANG
PLIN5	1.34182119989007	0.956754321368721	5.77135577936168	4.22427158256627e-07	4.83487083859176e-06	6.13640140631723	PLIN5
F13A1	-1.34164288108485	3.12577860838893	-3.76812553063413	0.000416123590156758	0.00160148644795402	-0.500698515622614	F13A1
FAM99A	1.34144090652251	0.457719348063705	7.13411653342548	2.80171254043001e-09	8.02888335751454e-08	11.0320695582836	FAM99A
CES2	-1.33908731815065	6.34648770359966	-4.93407255222376	8.4349441770991e-06	5.90852821901026e-05	3.23251634333501	CES2
E2F1	1.33871049782505	2.65951965956007	5.99145798183818	1.89291702148383e-07	2.49984181473581e-06	6.91798996886385	E2F1
CAPN2	-1.33835501464181	5.84482988697556	-6.20104077871673	8.77933048985075e-08	1.30790866642131e-06	7.66692784193644	CAPN2
F3	-1.33819418887244	3.51683775575208	-4.44235465389124	4.5858688427439e-05	0.000246524717037343	1.60207866011985	F3
MEIS1	-1.33666433492792	1.60895675693906	-5.26790230508338	2.59171406970106e-06	2.19777818618341e-05	4.3744620908722	MEIS1
IL18	-1.3361660629056	4.13232839511525	-4.53547800871079	3.34370311804099e-05	0.000187934027929179	1.90541201446728	IL18
SYP	-1.3357006539122	1.43789555267893	-6.75512463077072	1.13805517814083e-08	2.54345231233013e-07	9.66167285119678	SYP
CXCL3	1.33532493921382	3.53373772170624	3.11765654525463	0.00294931960281374	0.00851649857784977	-2.33542813971341	CXCL3
GNG7	-1.33499160884477	1.37560101392825	-7.64993864348312	4.1689472386853e-10	1.78527366445741e-08	12.8961145559095	GNG7
UHRF1	1.33477254268437	2.47344062691712	5.61318726123132	7.49670025110367e-07	7.84667261834418e-06	5.57855094353777	UHRF1
ORC6	1.33465142273117	1.93823622063457	5.86564714254092	2.99680676320368e-07	3.64891655210197e-06	6.47053694977497	ORC6
PTPRCAP	-1.33447600776672	3.83706648424722	-5.17609440504253	3.59284425316395e-06	2.8839432391758e-05	4.05800493759432	PTPRCAP
LRRN4CL	-1.33379494387779	0.982515091296961	-7.56136506987179	5.77923634240251e-10	2.31230674420066e-08	12.5764796230189	LRRN4CL
SKA3	1.33239287632902	1.98875780642419	4.87823618131269	1.02529874450539e-05	6.98260612693269e-05	3.04403214725374	SKA3
FJX1	1.33221812938096	1.17003376036745	6.66912076632572	1.56388296410025e-08	3.30357156342654e-07	9.35109484577749	FJX1
RASSF6	-1.33207538885656	2.39056977767474	-5.58588128875461	8.27450818052576e-07	8.52039732765698e-06	5.48260903282552	RASSF6
KCTD9	-1.33103810574451	3.45375889084274	-8.28598663915048	4.03938694097566e-11	2.63047663380432e-09	15.1807236770002	KCTD9
LOC100190940	1.33077164492052	0.790675457257433	5.13636929837977	4.13631633239791e-06	3.2467528372976e-05	3.92161437055289	LOC100190940
FASN	1.3304380021605	4.06678794547786	6.55874378405117	2.35094376057653e-08	4.610339866925e-07	8.95289582949504	FASN
MMRN1	-1.33039252194722	1.534106629021	-5.31425967523202	2.19645375265435e-06	1.9230426109818e-05	4.53488810371544	MMRN1
SEC14L4	1.32864883486262	0.574846737297526	6.87598758794303	7.27905206218276e-09	1.76917500893593e-07	10.0984752393024	SEC14L4
RETSAT	-1.32787522316819	5.52510202201431	-3.76642850155879	0.000418354217156597	0.00160974315220096	-0.505757033722654	RETSAT
TCEA3	-1.32742646010897	5.02005508743235	-3.91155193077926	0.000263782753142646	0.0010853022425052	-0.0685753199012451	TCEA3
MIR22HG	-1.32727234580382	3.30336786634856	-5.71610981534455	5.16310745415136e-07	5.72260505123003e-06	5.94115855605211	MIR22HG
IQGAP3	1.32375497811792	2.29342348981512	5.06757932384736	5.27525288905727e-06	3.9866454621009e-05	3.68624125744558	IQGAP3
MT1F	-1.32343433847754	6.2852733804326	-2.63267016266256	0.0110863702801212	0.0260827336165552	-3.5464405203338	MT1F
ACSF2	-1.3232723362062	3.86326558088874	-5.54014548716062	9.76010542005469e-07	9.79902131088426e-06	5.32216914792732	ACSF2
CYP27A1	1.32195148331159	4.21703898246257	4.28508642638098	7.77403511706033e-05	0.000385376351352517	1.09630358757132	CYP27A1
FGL2	-1.32160844084319	3.87963219079298	-4.62568027181898	2.45675508724159e-05	0.000145487048675314	2.20179769035731	FGL2
HIGD1A	-1.32150160514317	6.48362110571176	-6.60201143298809	2.0038381877149e-08	4.03868561099209e-07	9.10892978128939	HIGD1A
STAP2	-1.32122565164785	5.86724468721469	-4.97345764185172	7.34707902825768e-06	5.24573109446678e-05	3.36592862802138	STAP2
KRTAP13-2	-1.32098677903617	0.634679403780255	-6.15710369170265	1.03164465448975e-07	1.49521176516031e-06	7.50959203058112	KRTAP13-2
SP5	1.31884252362105	1.58465437591508	3.50599107898699	0.000937144979042893	0.0032230892240439	-1.26609460713972	SP5
HOXD4	-1.31735361851479	0.831376953635694	-8.96614596421709	3.4334638374609e-12	4.05256028565307e-10	17.5928501492783	HOXD4
SNHG15	1.31666168269773	3.9467907989462	5.84361260782122	3.24739938274699e-07	3.90370065838172e-06	6.39235631437115	SNHG15
KIF13B	-1.31642050122232	3.68759380497605	-7.32337146476506	1.39167419577827e-09	4.48494320601922e-08	11.7165551530209	KIF13B
TMPRSS3	1.3161890156117	1.39364374892527	5.14633500007678	3.99281123238123e-06	3.15763149595978e-05	3.95579869289314	TMPRSS3
RAVER2	-1.31609687133405	3.49539813180043	-6.4375371879421	3.67652776649952e-08	6.51324829928174e-07	8.51627467466137	RAVER2
CYP3A7	1.31601439058091	0.686896446289299	4.81798034853009	1.26470997204883e-05	8.29595269959783e-05	2.84151926095596	CYP3A7
LPA	1.3149150399451	0.464392580600815	6.04118713603709	1.57795520328003e-07	2.14192124283907e-06	7.09532067520899	LPA
CPNE8	-1.31361146893491	2.19319183619812	-6.20332662852926	8.70591617979179e-08	1.29969349450884e-06	7.67511767906102	CPNE8
MYLK	-1.31331912384324	4.56866577135716	-3.17454066897223	0.00250463895113229	0.00741497203200083	-2.1839833736363	MYLK
TOP1MT	1.3123236470278	3.88337599816741	5.45666253878758	1.31834749848961e-06	1.24734431407696e-05	5.03017940401535	TOP1MT
KIT	-1.3119292340419	1.65241205974983	-6.56103050242349	2.331181930891e-08	4.57633791734684e-07	8.96114022991127	KIT
ADCY5	-1.31178500138251	1.37734543287352	-6.19888621566789	8.84909214580464e-08	1.31586696987024e-06	7.65920877217383	ADCY5
DDX21	1.30949483777304	4.55712605298728	6.15940556600533	1.02296471426797e-07	1.4871969691263e-06	7.51783086182261	DDX21
UBE2T	1.30885123535464	3.62158042615227	5.05780179870648	5.4604043336173e-06	4.10508502549215e-05	3.65287163725492	UBE2T
OSR2	-1.30852362192438	1.37149788535609	-5.92495157837493	2.41371660439264e-07	3.04089646924316e-06	6.68123694340743	OSR2
MEP1B	-1.30801740203211	0.699937761516044	-5.10655348366669	4.59669023367733e-06	3.55044969582807e-05	3.81946829509667	MEP1B
VDR	-1.30731072012605	4.52641383940088	-5.75195468925077	4.53291128188889e-07	5.12598979392046e-06	6.0677905142059	VDR
CXCL13	-1.30700081681864	2.57331460722489	-2.73075040875459	0.00857101972927009	0.0209366605124841	-3.31368480451356	CXCL13
SLC43A1	1.30678467430235	3.23528372489879	5.18226911071329	3.51494299552841e-06	2.83673925087838e-05	4.07923478851917	SLC43A1
SHC2	1.30639852191065	2.20558708342271	4.69132301449774	1.96050503609575e-05	0.000120560526234673	2.41900251073824	SHC2
RHOD	1.30558956459068	2.70703869160263	6.1385086267455	1.10450328897362e-07	1.58982809544717e-06	7.4430536417229	RHOD
NR5A2	-1.30514784020504	2.72177681406069	-5.33463791715176	2.04212434130035e-06	1.80296952713685e-05	4.60553943939148	NR5A2
KITLG	-1.304806759461	2.83469096636364	-7.18164274069841	2.35012388144643e-09	7.03870455712583e-08	11.2039853850083	KITLG
CDCA5	1.30337916489299	2.95189804839807	4.90360201076254	9.38377894677605e-06	6.46761552590751e-05	3.12956178514558	CDCA5
EFNA3	1.30324245931019	3.28080477651651	3.31167690485509	0.00167805763476069	0.00527026749250883	-1.81137626197138	EFNA3
FABP1	-1.30285556549483	11.0604671377011	-2.63897923383398	0.0109061892044317	0.0257261282944907	-3.53166314146333	FABP1
GINS1	1.30274088130985	2.47746829431627	4.75894185465606	1.55216602526804e-05	9.85962172458359e-05	2.64402621069999	GINS1
LINC00152	1.30171484920416	4.03864143725738	4.41871389051724	4.96685282992167e-05	0.000264073805442204	1.52551779313245	LINC00152
PAQR4	1.30090560661453	3.10280379251002	5.34107034888981	1.99567091035982e-06	1.77365447885913e-05	4.62785681771299	PAQR4
GLDC	1.30054682979318	1.4360354700284	4.04229060732525	0.000172940585436534	0.000757617349052095	0.332921339035966	GLDC
BYSL	1.29976680751318	2.98173179067889	7.85076552851804	1.9904030382262e-10	9.5274982904687e-09	13.619719923163	BYSL
SPPL2A	-1.29972016725971	4.57706508239374	-6.97336556782531	5.07753546004711e-09	1.31243741597855e-07	10.4506016908052	SPPL2A
SCN7A	-1.29947021678604	0.856471497541416	-5.07131843159429	5.20609297697045e-06	3.94214377987518e-05	3.69900811867418	SCN7A
FOLH1	1.29884846842873	1.20616514612641	4.91697563348966	8.9550749757653e-06	6.21523671140491e-05	3.17472054115337	FOLH1
KIFC3	1.29779193982633	2.13522054014686	5.62309066664718	7.23287395423333e-07	7.62236744563038e-06	5.61337509580586	KIFC3
ZNFX1-AS1	1.29767909344564	6.25584792319865	6.33348103886033	5.3942272359555e-08	8.81205385103793e-07	8.14209864518526	ZNFX1-AS1
EPHX4	1.29607911384355	1.20283546032756	4.99184037452285	6.88774340232091e-06	4.97609158962626e-05	3.42832562229348	EPHX4
C1orf21	-1.29520329615618	2.99149556421547	-7.3021926263262	1.50498345834933e-09	4.79285670536057e-08	11.6399756236572	C1orf21
CLCN2	-1.29461936208625	3.6131070970233	-6.16929415508394	9.86495608514906e-08	1.44308901394655e-06	7.55322907506663	CLCN2
CYP39A1	1.29442901394353	2.21325352688815	6.11257541611941	1.21473414519249e-07	1.72353526160483e-06	7.35030809141437	CYP39A1
FAM5C	-1.29327491415551	0.638978145942136	-6.96871494083707	5.16563719322897e-09	1.32725249515822e-07	10.4337818578927	FAM5C
BHLHE41	-1.29324182498251	2.53686263646225	-6.67312114300639	1.54093766148128e-08	3.26973120641282e-07	9.36553561677492	BHLHE41
SNORA6	1.29297369367917	2.93778861436053	1.51931254955223	0.134651694232301	0.211239179728942	-5.68588309215921	SNORA6
PABPC1L	1.29273469273585	1.91013485503393	6.86224221967688	7.65864664379088e-09	1.84717167136642e-07	10.0487830000926	PABPC1L
PLAC9	-1.29255188327876	2.34779988517643	-4.5441695408658	3.24616008283165e-05	0.000183269755349105	1.93386262048036	PLAC9
KIAA0513	-1.29208408887857	1.96627136260917	-7.33311750427777	1.34244206165686e-09	4.3710376438603e-08	11.751793093494	KIAA0513
CETP	1.29204840003281	0.909155040313157	5.53248532539124	1.00335220972596e-06	1.00149611420056e-05	5.29532967877515	CETP
CDHR2	-1.29161400675676	3.44487950323858	-3.85682054153531	0.000314192315164885	0.00126054075862581	-0.234531075714162	CDHR2
C17orf110	-1.28914765599274	1.68744089741542	-6.69610743127557	1.41545786779024e-08	3.05845787565432e-07	9.44852353493814	C17orf110
ENPEP	1.28878707561002	1.41040276052902	6.4961684921083	2.96163255681638e-08	5.49955072128587e-07	8.72738713984774	ENPEP
FAM134B	-1.28818417904733	3.71680101430963	-5.12764247331364	4.26614632287784e-06	3.32918071518794e-05	3.89169716562461	FAM134B
PLAC2	-1.2855162398712	0.734592153364465	-8.82075924316699	5.79643407546432e-12	5.88525040403999e-10	17.0805672892832	PLAC2
SLC6A12	1.28488519317978	0.867579538778449	4.97616092557877	7.27768935024274e-06	5.20997586729849e-05	3.37509940452629	SLC6A12
SULT1A1	-1.28473091846442	4.89281472908552	-3.8636332709501	0.000307445664157631	0.00123718546081757	-0.213943758077672	SULT1A1
RIOK3	-1.2844491272562	4.51626873809312	-7.39479041086811	1.06889322122268e-09	3.73815712644265e-08	11.9747406038545	RIOK3
CASD1	-1.28392469922395	2.98270363298292	-7.13771896627688	2.76463179101929e-09	7.9710032631144e-08	11.0451008407727	CASD1
SEMA4G	-1.28389603185758	4.21908476083902	-4.61906111954057	2.51313997413353e-05	0.000148453701631254	2.17996541675105	SEMA4G
LOC388796	1.28348670038175	3.56175772919536	5.59534631772144	7.99624836429968e-07	8.29264966281161e-06	5.51585245348738	LOC388796
F2RL1	-1.28312823404533	5.09182189946739	-4.27421388977648	8.06071630829913e-05	0.000396217145971445	1.06165318180454	F2RL1
RAB27A	-1.28307712341407	3.68948638844547	-5.13618887792968	4.13896064661613e-06	3.24737315377422e-05	3.92099568911748	RAB27A
MTHFD1	1.28294893699765	4.36606628941639	5.76295716192343	4.35523521151673e-07	4.95473596201768e-06	6.1066941092802	MTHFD1
MAD2L1	1.28262059089225	4.07151999259967	4.32137518742305	6.88715813869465e-05	0.000347578785273245	1.21225631758175	MAD2L1
BAIAP2L2	-1.28257082396413	4.22345461655946	-4.22328629787922	9.5461007529533e-05	0.000456400285365881	0.899912693530153	BAIAP2L2
EMP1	-1.28189604939599	5.40720350880938	-4.36757248196873	5.89954092503524e-05	0.000305743222747778	1.36053072680084	EMP1
SLC25A15	1.28150058282649	2.87267963259552	6.22292483516563	8.10103994926548e-08	1.22216092362914e-06	7.7453521441606	SLC25A15
TMPRSS13	1.28112201878608	1.14440545996505	3.76075733532499	0.000425892172851878	0.00163375455703996	-0.522652261073988	TMPRSS13
C1R	1.28074447644071	6.31379521121965	3.50364946109024	0.000943842308765498	0.00324435056444056	-1.27278152520457	C1R
SPEG	-1.28010097392491	1.26374368232931	-3.25754221642248	0.0019676102069246	0.00603709484285475	-1.95970928151025	SPEG
SMOC1	1.27823095506433	1.30845475186334	4.70017983829829	1.90156064853336e-05	0.000117279467170322	2.44840359716645	SMOC1
CCL3	1.27800149204733	2.96537709696357	4.27627252628243	8.0056581557498e-05	0.000394023597266966	1.06821076377858	CCL3
CDC25B	1.27749280274082	3.91705325283701	4.79164297018136	1.38584472677818e-05	8.94758210776269e-05	2.7533010578402	CDC25B
OXCT1	-1.27659079063787	2.74284744390021	-4.87370082642411	1.04165223956498e-05	7.07866230449249e-05	3.02875679609874	OXCT1
RRS1	1.2759537150915	3.84305955114975	6.35508409206616	4.98176814778314e-08	8.3069305166838e-07	8.2197248143179	RRS1
RCL1	1.27269029903499	2.70571576904104	9.17120719625432	1.64589686300542e-12	2.47022390607927e-10	18.3119689873946	RCL1
CDC6	1.27182974581209	2.68242471965671	5.41938798605565	1.50726482450845e-06	1.3932793054744e-05	4.90018591332058	CDC6
AGXT2L1	1.27136298900481	0.436700785783302	5.31745763504257	2.1714946170188e-06	1.90383824709378e-05	4.54597025168827	AGXT2L1
MPZ	-1.27017308985176	1.35253593673244	-6.7800466740488	1.03788655463755e-08	2.35299971000361e-07	9.75171304338626	MPZ
DHRS2	1.27013384941661	0.708757785321957	5.30371882377853	2.28074399555611e-06	1.9821376141775e-05	4.49837378374321	DHRS2
FUT3	-1.2699718383185	5.38071531536097	-3.15568371980633	0.00264454706992042	0.00775501108935513	-2.23439298226625	FUT3
EGLN3	-1.26867213217044	4.06175449125138	-3.88895326993286	0.000283573042512132	0.00115664728031136	-0.137254106358344	EGLN3
IFITM1	1.26798759829902	7.93145233682812	4.15806884867478	0.000118402636906161	0.000545640263048525	0.69417559422028	IFITM1
RELL1	-1.26776224993357	2.30585239472413	-7.86848096564701	1.864904736791e-10	9.05365705766015e-09	13.6834651432289	RELL1
HK2	-1.26733750388104	4.70890421274694	-4.49345577878585	3.85715147245369e-05	0.000211504952256934	1.76819035203023	HK2
BCL2L14	-1.26632894195197	3.18810376294984	-4.78383831185661	1.42387723506622e-05	9.16493578194462e-05	2.72719457875865	BCL2L14
PRHOXNB	-1.26624511530248	1.89831231479524	-2.58429030711934	0.0125609984425337	0.0289780668931405	-3.65885482412923	PRHOXNB
C14orf129	-1.26533630028109	4.95536925650696	-6.36157557189406	4.86408120420777e-08	8.17971269291753e-07	8.24305662310673	C14orf129
DKC1	1.2649900633842	4.89158289106032	6.91882449898005	6.2125144654031e-09	1.55807882708018e-07	10.253360166431	DKC1
ZFYVE28	-1.26416617512433	2.14954395404024	-7.86306681917827	1.90239248364321e-10	9.18840973237903e-09	13.6639850997597	ZFYVE28
FST	1.26381716592726	1.06304233685085	5.01082711967574	6.44297152980241e-06	4.69789642240612e-05	3.49285675302139	FST
GULP1	-1.26336980842857	1.63752490962027	-6.72826472819805	1.25684698095797e-08	2.77608833162471e-07	9.56465109238425	GULP1
ICAM1	1.26284918631021	3.50266172790072	4.47744014799533	4.07244620418974e-05	0.000222213656648724	1.71603891258004	ICAM1
PLA2G4F	-1.26264146465416	2.50693503305485	-5.57053374578179	8.74621575364761e-07	8.9282315950073e-06	5.42873400560318	PLA2G4F
SCUBE2	-1.2607569686331	1.02772886495384	-7.36560369782881	1.19059196379703e-09	4.01097176886338e-08	11.8692393024564	SCUBE2
ASPN	1.26066638518455	2.80844665772352	4.02921229824625	0.000180450152918919	0.000786294678789522	0.292444488485655	ASPN
PTK2B	-1.25986182413452	3.86707260064107	-7.81101640611678	2.30371541372758e-10	1.06893527243846e-08	13.4766371459066	PTK2B
CPNE1	1.25954015595543	5.36385375125129	5.03596687557506	5.89727694189644e-06	4.37088206623683e-05	3.57842985646583	CPNE1
WISP2	-1.25912470968086	1.31612504349246	-4.18599825163606	0.000107988707840652	0.000505544558148418	0.782089204976026	WISP2
CDCA7	1.25872432531998	4.81790038852695	3.49284049351357	0.000975352687214025	0.00333566379899255	-1.30361272005857	CDCA7
NDUFA4L2	1.2586797641736	2.5893678645054	3.05615381119668	0.00351289386426042	0.00986483280692313	-2.49705250014121	NDUFA4L2
TH1L	1.25803804045946	4.91721363586948	6.71371253565051	1.32629716452292e-08	2.89949061109547e-07	9.5120956178053	TH1L
PRKG2	-1.25788629881555	0.747136780308899	-7.83344234618697	2.1213176398651e-10	9.99029516928989e-09	13.5573716633242	PRKG2
C10orf54	-1.25756363014836	3.00662167464619	-7.38918697726286	1.09124948517866e-09	3.78132963809157e-08	11.9544871426405	C10orf54
SLC6A9	-1.25618224663088	2.4840183676005	-6.47093756319621	3.2504983520173e-08	5.89679744263658e-07	8.63651582419478	SLC6A9
C19orf21	-1.25602119726538	6.23260906448626	-3.58186296127888	0.00074308929526501	0.0026398121409104	-1.04795205612329	C19orf21
NTN1	-1.2554781386644	1.4293843300032	-5.51828174528442	1.05606989574446e-06	1.04747268808478e-05	5.24558842937767	NTN1
FCGR1A	1.25153767214761	1.24906265436417	6.91246931828813	6.36027505050605e-09	1.58461470090774e-07	10.2303799640251	FCGR1A
LOC100129480	-1.24944594897332	1.71892554247008	-5.7511731640499	4.54580188939528e-07	5.13323551764475e-06	6.065027729075	LOC100129480
SLC43A3	1.24898549950681	3.30064472320056	4.9320718739718	8.49424175465847e-06	5.9412502050639e-05	3.22574936747872	SLC43A3
HIST1H1C	-1.24845994118057	4.6195994810928	-4.11674392432971	0.000135617426950347	0.000614223003421592	0.564637555539155	HIST1H1C
AURKA	1.24841304111032	3.54949635514981	4.35442996556947	6.16552771585101e-05	0.000317523836688973	1.3182741463669	AURKA
MT1E	-1.24838606823939	7.7996422684861	-2.3604627903001	0.0219799703226566	0.0464100782137042	-4.15757410416809	MT1E
TGIF2	1.24677939408516	2.7463718837089	5.83197835216932	3.38798975897216e-07	4.04438600494243e-06	6.35110049345738	TGIF2
ABAT	1.24620385524178	3.54706504540309	3.69467242493201	0.000523917098120481	0.00194767212559159	-0.718447218350575	ABAT
HOXB-AS5	-1.24602635739799	1.46983443136235	-3.08711976721036	0.00321760613002546	0.0091526572925939	-2.41595410649065	HOXB-AS5
RHPN1	1.24506593959594	1.95892011731956	4.65852224555803	2.19479209535484e-05	0.000132128303222111	2.3103122599052	RHPN1
BMP7	1.24494795560944	1.89097146473139	2.79340094199084	0.00725108306572104	0.0181734178760639	-3.1616727861933	BMP7
GAL3ST2	-1.24408891602612	2.91274540014103	-3.33526583172773	0.0015649293231836	0.00497034817832532	-1.74624245636914	GAL3ST2
CCL4	1.24274997520289	3.28652180177182	4.06376862424001	0.000161259043419985	0.000714526371448634	0.399542648466309	CCL4
FKBP10	1.2418100398371	3.85232782798837	4.18996338366539	0.00010658423771893	0.000499961085276202	0.794593896809706	FKBP10
OSR1	-1.24070015397412	0.88023200954706	-5.7100052700927	5.27877000882697e-07	5.83662597287455e-06	5.91960988044808	OSR1
DUSP10	1.24032121807678	2.15022068738693	5.86978506165213	2.95193465927906e-07	3.60124586824839e-06	6.48522513475254	DUSP10
SIK1	1.24021374953563	3.10879182946399	3.87474815985333	0.000296736984838125	0.00120023087570529	-0.180312738701563	SIK1
TBX10	-1.24013163204301	1.28054333829047	-4.77906335795244	1.44764843985739e-05	9.28854246445383e-05	2.71123050080047	TBX10
TMEM35	-1.23964403842616	0.994085441598299	-4.17405113295189	0.000112329837086106	0.000523144013161805	0.744447417037349	TMEM35
SULT1A4	-1.23924548068077	3.42721854146369	-4.83020119303294	1.21209064940904e-05	8.02043865244908e-05	2.88251582698685	SULT1A4
PRRT2	-1.23859830104769	1.50659493398528	-6.86522156270046	7.57472400204795e-09	1.82926678745109e-07	10.0595536164704	PRRT2
DISP2	-1.23842593723833	0.961124700605626	-9.30041300679546	1.03778638721038e-12	1.79548924810883e-10	18.7629074927247	DISP2
CCDC3	1.23768958973689	2.41117577483845	5.99787830189082	1.84898163555639e-07	2.44695292133724e-06	6.94087022802494	CCDC3
MS4A1	-1.23701560854079	1.26954112839495	-4.67676038480992	2.0613339100628e-05	0.000125704522669557	2.37070896971741	MS4A1
SLC35G1	-1.23690579555756	2.4429850437115	-6.503138823592	2.88644351633108e-08	5.39173944667779e-07	8.752497229807	SLC35G1
MUC13	-1.23681597873475	7.22908137343981	-3.25005090080249	0.00201121236047788	0.00614392517431653	-1.98010920392244	MUC13
MBOAT1	-1.23670144840475	3.70449042026921	-6.10124376664521	1.26627162170167e-07	1.78326171333602e-06	7.30980144596614	MBOAT1
PPP2R3A	-1.23521566967948	1.54019330191841	-7.56881972231079	5.62247567192643e-10	2.25436206081381e-08	12.6033911256903	PPP2R3A
SLC47A1	1.23506529324172	1.1390271776413	4.57105061966083	2.96174473705647e-05	0.000169698268687231	2.02200151893374	SLC47A1
ACHE	-1.23318805534535	2.22798839917298	-5.485145977545	1.18994626152033e-06	1.15537969916768e-05	5.12967377507549	ACHE
DCN	-1.2323441777845	6.67002341051674	-3.71795263651972	0.000487144168216986	0.00183065914121302	-0.649701965503421	DCN
TMEM74B	1.23225197512694	1.66791691009664	3.94198442349812	0.000239225256661806	0.00100061328284788	0.0242520786369269	TMEM74B
PCDH20	-1.23175735806842	1.57682736273131	-4.15865255436916	0.000118175349412251	0.000544725768525837	0.696009933863524	PCDH20
S100A14	-1.23162781221287	6.7306304445413	-3.03554463269029	0.00372327564257821	0.0103616357957692	-2.55071184106946	S100A14
CEP55	1.23125524116476	2.60932038351341	4.740515391967	1.65434493739816e-05	0.000104141013809214	2.58258022431218	CEP55
UGDH	-1.22965769834545	5.06183030521507	-5.15778518428437	3.8339783747032e-06	3.05118759402739e-05	3.99510124824159	UGDH
TROAP	1.22940033534661	2.62256481423925	4.28505426220747	7.77486840695309e-05	0.000385376351352517	1.09620101960113	TROAP
WISP1	1.22846645719797	1.15648332696013	5.51079097787404	1.0849667544679e-06	1.06995285421025e-05	5.21936871798018	WISP1
HTR4	-1.22827262387964	0.86213606768101	-6.81852999110146	9.00232162951692e-09	2.09336975737193e-07	9.89077978682808	HTR4
SPON2	1.22792450739635	4.4967640976633	3.8396646878519	0.000331818992067219	0.00132063259540346	-0.286284875561514	SPON2
CTSK	-1.22775079211596	4.29870272760306	-4.72534624846126	1.74338288516427e-05	0.000108838961277115	2.53206662104417	CTSK
ASB9	1.22686137100136	1.69390548708988	5.72496374169433	4.9998025203061e-07	5.55746148298885e-06	5.97242141358739	ASB9
OSCAR	1.22652503974901	1.36558398692474	5.93341949600318	2.34021784123999e-07	2.96411897597701e-06	6.71135478539884	OSCAR
OSBPL7	-1.22600130068801	3.12469314837744	-5.58539723031384	8.28899372334167e-07	8.52137433126333e-06	5.48090927249095	OSBPL7
CASQ2	-1.22560049322279	0.904082324001706	-3.32120824706421	0.00163144558024199	0.0051512873738288	-1.78509443178886	CASQ2
CLEC4M	1.22539665137341	0.512378387326784	4.61286238062015	2.56709002000156e-05	0.000151044396089896	2.15953157980226	CLEC4M
PAICS	1.22418217602161	4.95979505709414	5.90383618209679	2.60712700507103e-07	3.25202070612723e-06	6.60617080216834	PAICS
GNPTAB	-1.22416216246723	3.71730554625855	-6.79717642119646	9.74192248845819e-09	2.22731484497013e-07	9.81361013666319	GNPTAB
C19orf59	1.22291810898459	0.625441409749315	5.49891800895802	1.13237889539918e-06	1.11033101970994e-05	5.17782884789527	C19orf59
AIG1	1.22285068421468	4.45707939611095	5.94073664197329	2.27850017814808e-07	2.89956036821607e-06	6.73738606501197	AIG1
CLDN14	1.22207896241281	0.631634641725307	5.04196094086272	5.7740349437288e-06	4.29132821378664e-05	3.59885456932367	CLDN14
SPHK1	1.22155527207863	2.22190635373022	4.60841118076236	2.6065274872886e-05	0.000152917898718376	2.14486546231522	SPHK1
EFNA2	-1.22148757910834	3.46753017956755	-4.22074362063407	9.62684388208054e-05	0.000459214313496062	0.89186205466106	EFNA2
AKAP7	-1.22118926949317	2.8058574148698	-4.33460855743737	6.58889620242893e-05	0.000335618673033153	1.2546549742521	AKAP7
FAM189A1	-1.22035713394346	1.01606867774986	-6.82343943937315	8.84036914157901e-09	2.06621746582574e-07	9.90852354148761	FAM189A1
ATP13A4	-1.2203047762661	0.910185788542356	-6.66999951785486	1.55881358070146e-08	3.29655033276004e-07	9.35426696063525	ATP13A4
C20orf20	1.21945712226673	3.73932616767811	7.30219236309769	1.50498492257285e-09	4.79285670536057e-08	11.6399746718217	C20orf20
SPINK5	-1.21912031157761	1.14654461484679	-4.31371017434279	7.06588135289061e-05	0.000355372925309983	1.18772604277808	SPINK5
GIPC1	-1.21807632726584	6.39000777637205	-6.65217391514074	1.6649297544621e-08	3.47044132594004e-07	9.28992561861935	GIPC1
BCL2A1	1.2167259050782	2.31936981894913	4.07025623817763	0.000157883255496634	0.000701466816069534	0.419702042124793	BCL2A1
HR	-1.21661182570803	2.78127465506156	-4.40528046578139	5.19690501972126e-05	0.000274527416216604	1.48209563845316	HR
PLK1	1.2160069193444	3.51492040908517	4.01729137066931	0.000187569063469947	0.000813560349937976	0.255609423149036	PLK1
VNN3	1.21493355530071	0.534587142235815	5.10144152126024	4.68053784065943e-06	3.60353745873633e-05	3.80197468267257	VNN3
PPAP2A	-1.21452987692974	5.21441791287982	-6.07614409162012	1.38829857398434e-07	1.92399402127588e-06	7.22012114509304	PPAP2A
TST	-1.21400057011193	6.59608408403353	-4.75040945964861	1.59868714415096e-05	0.000101143071079702	2.61556198170839	TST
FCGR3B	1.21376677270403	1.42377981342767	3.51400684422651	0.000914559961516646	0.00315518174520312	-1.24318327935729	FCGR3B
CYP2D7P1	1.21219588247676	1.09579797974804	6.31375679970678	5.80044023661152e-08	9.33060595131249e-07	8.07125107494147	CYP2D7P1
CYP4F12	-1.21211594152123	3.47471960703192	-5.02616772610924	6.10435028477149e-06	4.48912208442015e-05	3.5450571638534	CYP4F12
ADH6	1.21161331975029	2.88940168868603	3.05325052081175	0.00354184268984181	0.00993283326368615	-2.50462698780722	ADH6
FGFR4	1.21078070678008	4.24027699970213	4.50067190336698	3.76381507469897e-05	0.000207350197449504	1.79171475696422	FGFR4
AGXT2L2	-1.21030991600284	3.8599749417923	-6.52160581777744	2.69631498037984e-08	5.12788604274656e-07	8.81903505087911	AGXT2L2
GEM	1.21019156100663	3.08621918408264	4.14781436100898	0.00012246541350451	0.000562852113417541	0.6619710721928	GEM
MYOC	-1.21009812374064	0.536267975787948	-6.90739059502435	6.48087865474268e-09	1.60829689086486e-07	10.2120158437565	MYOC
TBC1D16	1.20961646305948	2.61026318134178	7.7724536318439	2.65493084473909e-10	1.21107171504584e-08	13.3377560110589	TBC1D16
SOX9	1.20924066167252	4.68412626168142	4.23731692653643	9.1122437635466e-05	0.000438432416495739	0.944378927603074	SOX9
SOX10	-1.20918150983482	0.702528109315628	-5.89829520987436	2.66037994581805e-07	3.31625579384647e-06	6.58648078080784	SOX10
PMAIP1	1.20917689929226	2.22166873475856	5.89215984527109	2.72060597106236e-07	3.37351567718403e-06	6.56468267383603	PMAIP1
SNCG	-1.20856986092681	1.83499094501152	-4.0885067854731	0.000148749414305833	0.000666619052958154	0.476501799385111	SNCG
MEX3A	1.2084555597639	1.26695922291618	4.86717848127437	1.06562018518594e-05	7.2131394975829e-05	3.00679833640989	MEX3A
PRR5L	-1.20773677932626	3.67716427202228	-6.11913977471434	1.18583862609409e-07	1.68506865716981e-06	7.37377868189299	PRR5L
PHLDA2	1.20736158398173	4.85009372196215	4.11935379860049	0.000134462007561184	0.000609679474860256	0.572799228145946	PHLDA2
IL4I1	1.20675955025775	1.85699141392795	5.29468194380124	2.35554394153879e-06	2.03590147990664e-05	4.46708621945562	IL4I1
MAL	-1.20614248318479	0.890180067005301	-6.23183188454107	7.84014045602762e-08	1.1927430005521e-06	7.7772825523857	MAL
FBLIM1	-1.20509093006433	4.5491490099913	-8.39097027029583	2.75445592377078e-11	1.9409664224034e-09	15.5554522890745	FBLIM1
FAM20A	1.20407113839743	1.03743913458078	5.50255431352603	1.11764443604052e-06	1.09816416101067e-05	5.19054870964729	FAM20A
IRAK2	1.20377976539473	1.77096263244018	6.4465909029826	3.55583150483535e-08	6.32315235111258e-07	8.54886184109769	IRAK2
MYO1D	-1.20265084913746	6.12565760601829	-5.05533380368479	5.50814129943926e-06	4.1286117738401e-05	3.64445205977836	MYO1D
AOC3	-1.20201913583855	3.06729939000246	-3.38103785283332	0.00136570210450404	0.00443799567867188	-1.61900679706935	AOC3
FAM92A1	1.20169536981624	2.14730400694086	6.01440590320404	1.74048643600379e-07	2.3294887557712e-06	6.99978956336749	FAM92A1
CAMK2N1	-1.20072306175177	5.81821286435317	-5.11689860775416	4.43150713586731e-06	3.44116004362065e-05	3.85488779110002	CAMK2N1
SIGMAR1	1.20067914308602	5.26077033712174	6.29016910430348	6.32639745283122e-08	9.97278930690464e-07	7.98656187510901	SIGMAR1
APOBEC3B	-1.20064732749063	2.47801779262072	-4.25140348483178	8.69594556562306e-05	0.000421733261445279	0.989094234022213	APOBEC3B
OLFML2B	1.20031642130404	2.15547725217034	4.05620074163115	0.0001652852224062	0.000729813286214892	0.376047449650286	OLFML2B
ZNRF3	1.20020169439739	2.3892745502456	6.5160787408436	2.75187108714335e-08	5.19865959153192e-07	8.79911883538134	ZNRF3
GCNT2	-1.20005099051613	1.24162177246941	-6.0026786395733	1.81679541672889e-07	2.40942285427845e-06	6.95798009549265	GCNT2
GPM6B	-1.19995954860242	1.50594490567985	-5.19759205244128	3.32874566413818e-06	2.70680952478253e-05	4.13195229701781	GPM6B
NDNF	-1.19971150386518	1.7080974078605	-5.42601107860806	1.47184506671442e-06	1.36869616287598e-05	4.92326611984764	NDNF
LRRC31	-1.19843699682211	2.86034589400935	-4.06370326906695	0.000161293403308739	0.000714526371448634	0.399339650388752	LRRC31
GFRA3	-1.19729108727585	0.846888707094635	-6.30459725593229	5.99929841025045e-08	9.56898230384964e-07	8.03836001200684	GFRA3
CIDEC	-1.19714056143056	1.17746795317804	-4.62966047301141	2.42344765157293e-05	0.000143769457174668	2.21493201053504	CIDEC
SRPX	-1.1962854573097	2.14448122004901	-4.26151369675508	8.40861008546672e-05	0.000410433190654017	1.02123140422049	SRPX
TPD52L1	1.1961375166103	3.41585060061558	4.72089947513538	1.77036227336781e-05	0.000110231755794762	2.51727088978511	TPD52L1
SEMA3G	-1.19590365953153	1.4397916625405	-7.06886871852567	3.56642051983937e-09	9.78951330191374e-08	10.7960439293315	SEMA3G
LRMP	-1.19497925216885	1.46944806066293	-5.81140695678306	3.65151276291721e-07	4.28581842931582e-06	6.27819367774358	LRMP
SLC22A17	-1.19482969023576	1.89156877706913	-4.83861711373639	1.17710934460923e-05	7.84692856364874e-05	2.9107709831369	SLC22A17
LY6G6E	1.19479553812245	0.738248513891199	4.62971626741975	2.42298390186979e-05	0.000143769457174668	2.21511616044032	LY6G6E
CCR10	-1.19459921525005	1.26682891399203	-7.63695886055813	4.37325219779951e-10	1.8435015123983e-08	12.8492912978198	CCR10
CCT6A	1.19392579672308	6.00746280799604	7.35938767887995	1.21825268387574e-09	4.06478832773734e-08	11.846768168651	CCT6A
03-Mar	-1.19339081172531	2.52727165891348	-6.03795733470374	1.59672703670939e-07	2.16159068733024e-06	7.08379589486741	03-Mar
C1QTNF3	-1.19305243419511	1.4301073347508	-5.87288672904993	2.91873764567067e-07	3.56997153099032e-06	6.49623630864505	C1QTNF3
PRDX4	1.19275958191238	6.00983979752102	7.35334297605974	1.24576830421115e-09	4.12742709211009e-08	11.8249156857368	PRDX4
ATP2C2	-1.1903271285928	4.3123663598956	-3.64003854077984	0.000620949179911112	0.00225642202474915	-0.878783841340654	ATP2C2
AHNAK	-1.19021762463546	4.62437296269675	-5.26373235664969	2.63053339442979e-06	2.22769610555186e-05	4.36005185028865	AHNAK
PTPRR	-1.18985019798905	2.52290495710245	-3.60826983921563	0.000685044703390221	0.00246045439777944	-0.971365850804899	PTPRR
TM4SF1	1.18925967663714	5.58131221667283	4.26874661029807	8.20873097951904e-05	0.000402654245579784	1.04424503488264	TM4SF1
MIR1248	1.18924584320552	0.63627057954459	1.36107479287189	0.179272966434805	0.267317013116565	-5.90659587069018	MIR1248
UBE2S	1.18924206858998	4.54071206499544	4.91014076154661	9.17171272986694e-06	6.35158763856022e-05	3.15163563853908	UBE2S
SLC2A13	-1.1891408859029	2.29821543156791	-7.45931445041216	8.42253079016668e-10	3.04711674276432e-08	12.2079122648403	SLC2A13
HOXB8	1.18888260170334	2.26570441055312	3.14999590546321	0.00268816904345456	0.00786217630256146	-2.24955805399424	HOXB8
DCAF13	1.18834173075889	3.87856911100264	6.69738526410101	1.40878959330078e-08	3.04753625080015e-07	9.45313745076321	DCAF13
CKAP2	1.18748141515848	3.001302005966	4.83269155544126	1.20163439286553e-05	7.97079926563597e-05	2.89087490758077	CKAP2
P4HA1	1.18650961892593	4.2533879318001	6.41249626817927	4.03203786686167e-08	7.02444973391906e-07	8.42616916781343	P4HA1
SLC17A9	1.1863682708002	3.26070701443663	3.57606742896896	0.000756442601721678	0.0026827077058242	-1.06471511802913	SLC17A9
HSPE1	1.18629863293036	7.73769350850471	6.69142480575614	1.44016421886026e-08	3.10119740857195e-07	9.43161628153349	HSPE1
HMP19	-1.18629445377485	0.618063234017068	-6.47050585654129	3.2556778508e-08	5.90052554821094e-07	8.63496129098559	HMP19
CIRH1A	1.18592961171882	4.02568071008244	8.38006087638934	2.86614926580775e-11	2.00471218091775e-09	15.5165492912709	CIRH1A
PTK7	1.18578765538062	3.38885726211028	3.67149513409762	0.000563161463488495	0.00207396728509755	-0.786638125216187	PTK7
SLC35A3	-1.18578091756498	4.81101878708585	-5.35607982474388	1.89129557888343e-06	1.69035101785204e-05	4.67996214640125	SLC35A3
RHOF	-1.1845742566143	3.41438840258779	-4.81811532788616	1.26411673069293e-05	8.2949424805893e-05	2.84197185388473	RHOF
TMEM59	-1.18402009806666	7.46303451421618	-6.26082304876098	7.04749501544936e-08	1.09091756858001e-06	7.88125381487569	TMEM59
UROC1	1.18222338301304	0.411276488439962	4.77995292436123	1.44319060607874e-05	9.26713859088646e-05	2.7142041174344	UROC1
LAPTM4B	1.1820905922557	5.19935635619151	4.27866234165171	7.94220100731445e-05	0.000391614793794082	1.07582517340351	LAPTM4B
MUC1	-1.18182888538432	5.89764232052792	-2.99150952475213	0.00421286461790355	0.0114672741869571	-2.66451115666262	MUC1
UCHL1	-1.1813187233051	2.3591416618096	-3.83793117141634	0.000333652108924268	0.00132653054253364	-0.29150720978148	UCHL1
MEIS3P1	-1.18090892140685	1.7638362580573	-6.65543320079615	1.64500249316664e-08	3.43713833182626e-07	9.30168910968067	MEIS3P1
ANTXR2	-1.18063734247573	4.22850325802112	-5.70034188021846	5.46713317359638e-07	6.01671386849461e-06	5.88550916820274	ANTXR2
DQX1	-1.1799149880991	2.00410845107277	-4.38483956597137	5.56700704592381e-05	0.000291630868411293	1.41613790030301	DQX1
LOC115110	-1.17927395660467	2.20429314545171	-6.18276244915763	9.3889657766194e-08	1.38415783521825e-06	7.60145482727351	LOC115110
GP2	-1.17926749322097	0.878993080711829	-4.81168738153994	1.29267314034972e-05	8.45295438209989e-05	2.82042394988598	GP2
CBX3	1.17922962563781	6.36767851650507	6.96346354255633	5.26695859873204e-09	1.34414206941966e-07	10.414789504144	CBX3
SPINT1	-1.17902617402454	5.9946115945546	-4.23089570542585	9.30837138109734e-05	0.000446730860310097	0.924019736183011	SPINT1
RRP12	1.17897765795359	2.8380005259939	6.8222433873345	8.87955421748545e-09	2.07070624769304e-07	9.90420071347501	RRP12
TFCP2L1	-1.17834131929394	3.18690059478634	-3.95930712247833	0.000226247654438857	0.000955003789467548	0.0772640264066791	TFCP2L1
DGKA	-1.1782158820403	3.16242952698094	-6.24482027227413	7.47461100725783e-08	1.14949534912104e-06	7.82385498129525	DGKA
CYGB	-1.17806113677425	2.76877337232464	-6.51143918616622	2.79938641130299e-08	5.27082875149122e-07	8.78240188066715	CYGB
PNPLA3	1.17754526123749	0.495445959712309	6.72078753340744	1.29206589249167e-08	2.83728655577968e-07	9.53764625966276	PNPLA3
MYO7B	-1.17692631216091	3.86774564430149	-4.53661993043157	3.33072610542211e-05	0.000187316148007435	1.9091486122884	MYO7B
AXIN2	1.17677772537573	4.14715271928129	3.35285370802038	0.00148532181588471	0.00476640654086367	-1.69748422001505	AXIN2
FKBP1B	-1.17619140710607	1.98505857278435	-5.55115726629998	9.37992858163539e-07	9.48794597022947e-06	5.36076824520723	FKBP1B
PNO1	1.1747445730524	3.50680729088355	8.42473345480701	2.43575280462858e-11	1.78985181772026e-09	15.6757962483481	PNO1
KPNA2	1.174098327043	4.98657022440991	5.15565543132838	3.86304261712355e-06	3.0646762150758e-05	3.98778880004789	KPNA2
ACOT11	-1.17247037466233	3.33351350993813	-5.78908395175009	3.96051294231722e-07	4.57737374024851e-06	6.19913884013132	ACOT11
SNORD17	1.17224056148753	3.46265627417945	2.72301356475529	0.00874852873487753	0.021287973863956	-3.33227838336224	SNORD17
XPO5	1.17069417122076	3.09190088502664	7.03802668309623	3.99740343917423e-09	1.07536985682059e-07	10.6844798150557	XPO5
CBFB	1.17055414533639	4.00830199117323	8.00118427647589	1.14554238321937e-10	6.21106149369402e-09	14.1604634838788	CBFB
RPF2	1.17028870992233	4.0660257743484	7.111267383973	3.04877419828164e-09	8.59344787082817e-08	10.9494155887599	RPF2
VAT1L	-1.17002539540388	1.00280875146573	-8.04343652309263	9.81099990694886e-11	5.49794460660918e-09	14.3121381359917	VAT1L
IGFBP7	1.16996396268431	7.82046034368581	4.30613165216256	7.24701926136036e-05	0.000362735114632363	1.16349271958643	IGFBP7
AKAP5	-1.16978789652301	1.32359338384244	-6.19080021561899	9.1158602049855e-08	1.35021976447962e-06	7.63024274631871	AKAP5
RIPK2	1.16950067846487	2.54828837447895	6.93183407772181	5.92065101630888e-09	1.49081992590658e-07	10.3004043542275	RIPK2
SIPA1L2	-1.16932554006015	2.90513635212587	-6.89205319696224	6.85914467630264e-09	1.67791382398932e-07	10.1565599292582	SIPA1L2
POLD2	1.16908383769836	5.49280923060092	6.38498747792755	4.46218166400073e-08	7.63299825404473e-07	8.32722660253821	POLD2
TNFSF10	-1.16899192707834	5.23290722151749	-5.41329643575834	1.5405849573078e-06	1.41990956167681e-05	4.8789648047698	TNFSF10
OSM	1.16810980388357	1.16098813568798	4.62751868219918	2.4413154831695e-05	0.0001446634543447	2.20786370548546	OSM
SNORA27	1.16799397306148	1.27383796354209	1.3019776353079	0.198577404577023	0.290163449757578	-5.98323905231079	SNORA27
SNORD10	1.16794469529642	2.28642899329883	1.41911675717862	0.161743602398864	0.245698836172984	-5.82824172124562	SNORD10
SSBP2	-1.1678931560833	1.59562736762234	-6.66754050860587	1.57304066786087e-08	3.31549922015095e-07	9.34539050527314	SSBP2
EPDR1	1.16654536384564	3.21980887673	4.93653606876118	8.36248718666117e-06	5.86647735958752e-05	3.24085014570568	EPDR1
SLC2A3	1.16524069595245	3.14186317276782	3.65777572626402	0.000587701855570028	0.00214883824635818	-0.826883860888988	SLC2A3
ANO5	-1.16503234595201	0.911705274488809	-6.57770214542881	2.19202662956337e-08	4.36210989455261e-07	9.0212543186407	ANO5
CLIC6	-1.16501783441794	1.33570970714046	-5.11278129575617	4.49653692508379e-06	3.48449322241311e-05	3.84078819232161	CLIC6
DHDDS	-1.16442283472564	3.5952379810648	-7.88280368952454	1.76927001553253e-10	8.76972814785613e-09	13.7349912534618	DHDDS
CDCA3	1.16415086393759	2.75993217232815	4.26944070172381	8.18979461014379e-05	0.000401829751136829	1.04645447300685	CDCA3
KIAA1324	-1.16368416315438	3.37475557228974	-3.16627553485765	0.00256508227495058	0.00755954724757206	-2.2061032702156	KIAA1324
CD7	-1.16365854068273	2.27469979984324	-5.01284812679317	6.39732575428954e-06	4.6694199212957e-05	3.49973062278624	CD7
PDE4D	-1.16346346407908	1.74809824287646	-7.15675248406558	2.57671428300829e-09	7.54437972629637e-08	11.1139512841488	PDE4D
STRA6	1.16320391971729	0.845622685919972	4.44327326179904	4.57165507592113e-05	0.000245830598259597	1.6050572775385	STRA6
IMPDH1	1.16307958961717	4.17034824728146	5.17903019518514	3.55559585082601e-06	2.8609896737473e-05	4.06809776853078	IMPDH1
C1S	1.16284116595346	6.55150003402637	3.01299558899329	0.00396692235154228	0.0109158281522477	-2.60913095160252	C1S
C10orf116	-1.16129088446012	5.47864137278228	-3.11136742631995	0.00300279612047628	0.00864843750727384	-2.35205714536776	C10orf116
SYT7	1.16111848940657	2.71153113020267	5.1873507399378	3.45208301337969e-06	2.79186080964789e-05	4.09671238515239	SYT7
ITGB7	-1.16031826927174	2.42682461450863	-6.03012906456873	1.64315144524711e-07	2.21807827330177e-06	7.05586684864211	ITGB7
IGSF9	-1.1602789413054	2.9650218854483	-4.7913175942396	1.38741021260292e-05	8.9546281151764e-05	2.75221235305957	IGSF9
ANXA9	1.16025011252734	1.27387594082398	6.27072916701591	6.79536715343355e-08	1.05621817853986e-06	7.91679475636483	ANXA9
PCSK7	-1.1594808424122	4.8900726521355	-6.30361346622674	6.02105664261445e-08	9.59558267474886e-07	8.03482766508387	PCSK7
MUSTN1	-1.15937461757243	1.25202772109246	-5.94459419522308	2.24661652713849e-07	2.86477738791428e-06	6.75111195910598	MUSTN1
GZMA	-1.15936480098255	2.92413820649239	-3.9223946148097	0.000254766778287215	0.00105487187194783	-0.0355468445231342	GZMA
SOWAHA	-1.15914489267321	2.93847686672358	-3.99223660687388	0.000203426597224936	0.00087291781154122	0.178378610179259	SOWAHA
COL5A1	1.15862792153124	3.90960492864395	4.08463729191249	0.000150642206953451	0.000673866869196752	0.464448189120438	COL5A1
PLA2G12B	1.15827540358406	1.75365697145593	3.28598111619387	0.00181007621348196	0.00562225152822479	-1.88198448302467	PLA2G12B
LOC339524	-1.15783919785067	0.989566838681006	-7.50190319309188	7.19716865780712e-10	2.72928775306601e-08	12.3617612153593	LOC339524
EIF4EBP1	1.15772872549853	4.89972055192106	5.85812797237614	3.08008513145898e-07	3.73346647673959e-06	6.44385168751802	EIF4EBP1
NUF2	1.15670708687509	2.07298962776952	4.57733445342275	2.89885508256901e-05	0.000166712308497473	2.04263706471798	NUF2
GINS2	1.15652495283433	3.40355348659644	4.58417405242226	2.83188636144559e-05	0.000163798388777641	2.06511130041991	GINS2
SSTR1	-1.15611678043472	1.82046030789921	-5.06289963164595	5.36308543117184e-06	4.04641903186897e-05	3.67026728748886	SSTR1
TNFAIP8L3	-1.15518194184348	1.35468413990637	-6.54686390352295	2.45633060263036e-08	4.76750292196036e-07	8.91006867765213	TNFAIP8L3
WNT5B	-1.15455986078618	1.85690587991101	-3.77764625775506	0.000403819505365934	0.00156145195717356	-0.472295007956181	WNT5B
TMEM82	-1.15437628967343	2.01205365019273	-3.82658997204721	0.000345887525228067	0.00136883610937386	-0.325640863224485	TMEM82
FADS2	1.15400317115161	2.36670202504858	3.77274631226765	0.000410107632913541	0.00158187962572962	-0.486918274477718	FADS2
NPY6R	-1.15381698682004	0.778551420909424	-5.46015491485192	1.30189559934371e-06	1.23611354417325e-05	5.04237113003669	NPY6R
HK3	1.15283329815833	1.62115902141684	5.82628043891475	3.45903099812997e-07	4.10900330562409e-06	6.33090136013642	HK3
CCNB1	1.15255334665985	4.03269600302544	3.95789052183881	0.000227282891644519	0.000958730714475486	0.0729241823868021	CCNB1
PITPNM3	-1.1525463550825	1.868515402272	-6.91484753711086	6.30457359892155e-09	1.57489249227028e-07	10.2389794838214	PITPNM3
ELFN1	1.15123916734565	0.853622295073237	6.99926867884507	4.61361055997503e-09	1.21291063722835e-07	10.5442888185471	ELFN1
MAOB	1.14988592232315	2.52662739708839	3.09121045663895	0.00318038455314462	0.00907000336546908	-2.40519853643782	MAOB
LDLRAD3	1.1490934989285	1.70824144788087	6.10877220424125	1.23179466142609e-07	1.74359613646053e-06	7.33671164834285	LDLRAD3
PROSAPIP1	1.14863093425808	2.42186977978873	4.20699998195112	0.000100748837950733	0.000476852582631478	0.848387867902318	PROSAPIP1
SGK2	-1.14771401078193	3.86800938771485	-4.37374388746687	5.77852756544018e-05	0.0003007095427758	1.38039363927143	SGK2
FAM177B	-1.14759326740264	0.872904463628418	-4.41736674406144	4.98946791273028e-05	0.000265052324984279	1.52116058462068	FAM177B
HPGDS	-1.14733169736354	1.29056228941383	-5.73697442097902	4.78642886504872e-07	5.36767868862501e-06	6.01484759113414	HPGDS
BMP6	-1.14712502328494	1.26061359241567	-6.31014973454397	5.87795556367548e-08	9.42351165298702e-07	8.05829774252277	BMP6
EIF2S2	1.14699962382617	5.38982185044606	7.12427408206939	2.90558038994652e-09	8.2390218714925e-08	10.9964657849443	EIF2S2
PTPN21	-1.14604916047172	2.31583203373076	-7.17475296471199	2.41077081075683e-09	7.15839728948786e-08	11.1790636842153	PTPN21
CBX2	1.14594331139682	1.0644578771878	5.24603344278151	2.80178234067726e-06	2.34226027019434e-05	4.29892724114631	CBX2
C16orf62	-1.14489891072386	2.73009685620271	-5.92274917668503	2.43320542727465e-07	3.05932653089759e-06	6.67340496915085	C16orf62
ELOVL2	1.14456826332642	0.505693692202704	5.8532146845089	3.13573864454605e-07	3.78635486194215e-06	6.42641824887138	ELOVL2
COL11A1	1.14300943387646	1.10727417890681	3.56738923634685	0.000776866961896107	0.00274329330131039	-1.08978532361405	COL11A1
CKS1B	1.14291722971917	5.64015981876658	5.52585893128454	1.02761442796097e-06	1.02247094162502e-05	5.27211986387403	CKS1B
SNORA65	1.14203838033876	1.23946630240578	1.37242280039568	0.175735974866677	0.263020972183439	-5.89151567359284	SNORA65
MIF	1.14198382508424	6.56657517285631	5.78823988602481	3.97269218824903e-07	4.58864171101425e-06	6.19615089927346	MIF
RBP5	1.14162372071424	2.46318358739156	3.0796930127205	0.00328622830326105	0.0093191762566947	-2.43545599790906	RBP5
GNG4	1.14094058408191	1.68810378176531	3.16134957130497	0.00260175573234817	0.00764614954954797	-2.21926802735743	GNG4
CENPW	1.13989744016542	4.67613536685543	3.96325200141969	0.000223388703380222	0.000944836654722395	0.089353785746134	CENPW
LGR4	-1.13871144752914	4.54375777064634	-5.27830162886867	2.4973489780789e-06	2.13694768695152e-05	4.41041423089379	LGR4
CCDC86	1.13849429472405	3.17821507920684	6.35646122225442	4.95656678050043e-08	8.29211237213385e-07	8.22467429465921	CCDC86
C4orf34	-1.13804524554987	5.01190533331052	-4.23829697329047	9.08266475065923e-05	0.000437232026041804	0.947487590649728	C4orf34
POU5F1B	1.13796113896738	0.874940958247919	5.1020529558148	4.67043019093758e-06	3.59857503695864e-05	3.80406676634399	POU5F1B
C20orf3	1.13791118923488	5.70003061154527	5.88867156206127	2.75544917636586e-07	3.40554042510925e-06	6.55229121743835	C20orf3
FBXO32	-1.1377280286364	2.5859169086514	-3.96871075877872	0.000219490056687626	0.000930430913702764	0.106093692944357	FBXO32
SP6	1.13747732758347	1.93360943615644	3.80635662269521	0.000368795839662813	0.00144346309472171	-0.386396686619524	SP6
FAM82A1	-1.13682722074837	2.48503038019306	-5.32747877133698	2.09508202305543e-06	1.84369170575032e-05	4.5807098006419	FAM82A1
CCNG2	-1.13655461357066	3.33296496001496	-7.17611276332501	2.39867844188704e-09	7.13370746063572e-08	11.1839823678137	CCNG2
TTPA	1.13652512354426	1.95140535913211	4.11248641357072	0.000137522942782146	0.000621618184404218	0.551328972669648	TTPA
FOXD2	-1.13638729110597	2.3165849920077	-4.39105652081493	5.45180763156552e-05	0.000286470192326419	1.43618367567034	FOXD2
THY1	1.136346676115	4.43187586176127	3.44235695784719	0.0011362569149731	0.00379656968139896	-1.446824907699	THY1
BRIX1	1.13600579596432	4.3820527734515	6.26336801949497	6.9818457159158e-08	1.08253001925345e-06	7.89038390493295	BRIX1
TRAP1	1.13588267387107	5.49672053034363	6.64442674187687	1.71326819186283e-08	3.55451431335043e-07	9.26196593081291	TRAP1
RNF125	-1.13513132111781	2.05803154998494	-4.93071629413058	8.53465200457552e-06	5.96509633998552e-05	3.2211648933863	RNF125
UTP14A	1.13504304451571	3.19843050494217	7.02139802842254	4.25099983134304e-09	1.13230087186055e-07	10.6243313303787	UTP14A
SNHG6	1.13490842675951	6.34115550614453	5.78449797116682	4.02713415785483e-07	4.640172579078e-06	6.1829058470225	SNHG6
BMX	-1.13470088155339	0.830249470034545	-6.43853803119054	3.66298712895265e-08	6.49535323288928e-07	8.51987679495251	BMX
NEK2	1.13447310048284	2.69164297812435	4.18716675241545	0.000107572963594201	0.000503848069810637	0.785773655870473	NEK2
CHP1	-1.1343329983542	5.97861720732221	-6.54441665322138	2.4786187219364e-08	4.79106597377368e-07	8.90124711863515	CHP1
SOX4	1.1342992825398	4.79606012675251	4.79515173031329	1.36907264622771e-05	8.87385714848784e-05	2.76504313671976	SOX4
PINK1	-1.1337747081448	4.7112030608717	-5.16097220270072	3.79088790625615e-06	3.02326512287363e-05	4.00604558234106	PINK1
HEYL	1.1336085292761	1.81269442373775	5.49477141216163	1.14941565761367e-06	1.12295471774621e-05	5.16332662629788	HEYL
RGS4	1.13359607288578	1.03122083729052	5.27275982662248	2.54720618979872e-06	2.16977606684143e-05	4.39125269850976	RGS4
FCRLA	-1.13291010356136	0.848946207052044	-6.58791966674549	2.11087089079387e-08	4.22285982761041e-07	9.05810240692687	FCRLA
SMAD9	-1.13263504519778	1.465645245036	-5.95593642808902	2.15541423547253e-07	2.76925637636938e-06	6.79147913367761	SMAD9
MCM2	1.13258705237297	3.63264918680256	5.13101643595273	4.21548230918014e-06	3.29645479953901e-05	3.90326179976232	MCM2
NIT2	1.13148948622607	4.51816418905084	8.96792763041575	3.41154096449155e-12	4.05200950405176e-10	17.5991157621325	NIT2
MZT1	1.13089858765521	3.57473636096376	5.4181663322438	1.51388954505097e-06	1.3987113159375e-05	4.89592952151322	MZT1
RNASEH2A	1.13018126394964	3.65328115279521	4.85564305771575	1.10934223595089e-05	7.46176935591357e-05	2.96798927358719	RNASEH2A
ITGA2	1.13005084454301	3.03979048447641	4.47808096569648	4.06361096874686e-05	0.000221795644927123	1.71812402397783	ITGA2
PDZRN3	-1.13001739201321	2.25198396436895	-4.70749726068927	1.85417353422077e-05	0.000114769148455455	2.47271123009181	PDZRN3
CALML4	-1.12979636727831	3.82093239776238	-6.55764779077708	2.36047448861061e-08	4.6146543185726e-07	8.94894448427778	CALML4
STX19	-1.12903434035361	2.41093752377489	-4.14165216832746	0.000124971502641773	0.000572419798057212	0.642637679416395	STX19
PPA1	1.1284679402228	6.9437674959408	6.38382221387206	4.4813790521319e-08	7.65889985515937e-07	8.32303645207518	PPA1
CTSH	1.12796763109605	5.32142709868479	5.63014394512078	7.05060177377351e-07	7.46778544574945e-06	5.63818598381489	CTSH
ST3GAL1	1.12739609966647	2.31631823831576	3.95562208196781	0.000228950172262114	0.000964686301465869	0.0659764082256649	ST3GAL1
RCN1	1.12721399070529	5.74598797295801	5.97513727839281	2.00932753398799e-07	2.62059050271846e-06	6.85984681510277	RCN1
CCNO	1.12633420691607	1.27450931541835	4.26803704985534	8.22813335756527e-05	0.000403501164522514	1.04198653342129	CCNO
CHRNA3	-1.12613636824793	0.832856632336641	-4.69849763891641	1.91262097793296e-05	0.000117884618695378	2.44281766308538	CHRNA3
CDS1	-1.12590132025942	3.48672708536547	-4.60004141351501	2.68229387082804e-05	0.000156718638849903	2.11730418148208	CDS1
LIPG	1.12588007355111	2.32217764397055	5.5022216638194	1.11898442821691e-06	1.09890904455935e-05	5.18938500459338	LIPG
CBX4	1.12580040743872	3.35425053058191	7.67698184696249	3.7735040219128e-10	1.6457880705271e-08	12.9936503944798	CBX4
B4GALNT4	1.12562205573908	1.37520543906889	3.70859565407456	0.000501616622880912	0.00187733450715538	-0.677362789275547	B4GALNT4
ITGA8	-1.12491975862666	1.04406960258385	-8.4398519930041	2.30532639062468e-11	1.73550431952519e-09	15.7296563976365	ITGA8
HOXD9	-1.12465148042269	1.50242460856375	-3.85583631164619	0.000315178704059111	0.0012629216690338	-0.237503647422979	HOXD9
RILP	-1.12434391198535	3.33186197062157	-5.27206083433216	2.5535640644893e-06	2.17225483594056e-05	4.38883626336008	RILP
HOXD10	-1.12405932718773	0.896085064463283	-4.30999260640166	7.15417957673524e-05	0.000358900100681457	1.17583612037066	HOXD10
RARRES1	-1.12405036840964	3.59134933593576	-3.45106515760364	0.00110680901684153	0.00371724849422946	-1.42221440555434	RARRES1
PRAP1	1.12361290834383	5.57915085092071	2.25738403917831	0.028146659198871	0.0573346628163822	-4.37501725979811	PRAP1
PTGS1	-1.12355325032131	2.41287876564353	-3.84329858581852	0.000328007702744321	0.00130766845394269	-0.275333254554919	PTGS1
MIR3648	1.12288353826858	1.61269121080142	1.96181851970443	0.0550666706897676	0.100467015358541	-4.95338568311737	MIR3648
BCL2	-1.12276505213293	2.04668424379905	-6.24383324441437	7.50178292669362e-08	1.15200290996953e-06	7.82031534212549	BCL2
MTM1	-1.12258154233556	3.54669885383832	-6.66794816501124	1.57067316021417e-08	3.31420811515582e-07	9.34686203576297	MTM1
PUS7	1.12203624362409	2.29962018253288	6.09513196989537	1.29496533960723e-07	1.81285548098462e-06	7.28795881101721	PUS7
CRYAA	1.12170721296024	0.383041153894878	6.16607492640153	9.98223839125933e-08	1.45796266062593e-06	7.541704280877	CRYAA
BSG	-1.12162155397109	8.29850007368322	-6.3565385519241	4.95515542588325e-08	8.29211237213385e-07	8.22495222533837	BSG
ZDHHC9	1.12014943421519	4.40665892160321	5.64033294476876	6.79530052631072e-07	7.25024013781797e-06	5.67404013462312	ZDHHC9
NXPH4	1.11998064895535	0.620782502346363	4.36337450971589	5.98326414677948e-05	0.000309402911861803	1.34702677185697	NXPH4
PAG1	-1.11976407824581	2.46273016890677	-6.46502908543856	3.32210536196466e-08	5.98644654205178e-07	8.61524085354575	PAG1
FADS1	1.11954325099971	1.79068156804721	4.42338423112419	4.88922083633949e-05	0.000260386168906574	1.54062817640949	FADS1
GLDN	-1.11925147055306	0.780115030052922	-3.92037884877512	0.000256420141465616	0.00106081059166155	-0.0416909303005779	GLDN
TM7SF2	1.118762406839	3.17018955465219	4.88009815164283	1.01865811174488e-05	6.94238846636665e-05	3.0503048912842	TM7SF2
RUVBL1	1.11834296602831	4.19671399693532	5.96200200825346	2.10816022436854e-07	2.72589038117858e-06	6.81307233389031	RUVBL1
LRRC20	1.11827497261652	2.29619053301563	6.56216546842997	2.3214351673989e-08	4.57146018105613e-07	8.96523225830094	LRRC20
BCAR3	-1.11807078106583	2.75636966918419	-6.52103283769814	2.70202200560583e-08	5.12841061063981e-07	8.81697030992484	BCAR3
CD19	-1.11795794133927	0.859602702016785	-6.34115324090364	5.24398878463583e-08	8.6265442681052e-07	8.16966358768844	CD19
RHBDF2	1.1173287323332	2.78299769764299	6.47379457687906	3.21642714375874e-08	5.85185227455528e-07	8.64680390274937	RHBDF2
CASP10	-1.11605092279285	2.5893154667809	-6.58735516102952	2.11527537728375e-08	4.22719317460356e-07	9.05606647634979	CASP10
MAPK3	-1.11604555301527	5.75907481130917	-6.94227555511247	5.69634771887191e-09	1.44010075864653e-07	10.3381636518709	MAPK3
SLC39A10	1.11565644992797	2.26194835809445	5.8828401304023	2.81468916447139e-07	3.46967394719597e-06	6.53157932387111	SLC39A10
PC	1.11513303679632	2.86614919276339	4.0795680462233	0.000153157173284324	0.000683937861781616	0.448666160069388	PC
TMEM125	-1.11510696240778	4.05736799646022	-3.44465901815065	0.00112840058829654	0.00377499470504519	-1.44032278063558	TMEM125
RIMKLA	-1.11440077896385	1.23655465386502	-6.12072172590211	1.17897790868581e-07	1.67784459725181e-06	7.37943546218922	RIMKLA
SLC22A9	1.11382052736799	0.387683563694774	5.19677572640838	3.33841533405646e-06	2.71165477779167e-05	4.1291425599634	SLC22A9
NUDCD1	1.1136570428095	2.64996460560158	6.82817115743567	8.6870347693551e-09	2.04556922218542e-07	9.92562545477728	NUDCD1
GGCT	1.11364616677428	5.55457715091729	5.43882374366142	1.40564304902139e-06	1.31936227538613e-05	4.9679374390933	GGCT
SEC16B	1.11318581435517	2.09945201244168	4.73237172253846	1.70157681527969e-05	0.000106722943063955	2.55545367723736	SEC16B
NANS	-1.11221247758779	6.27282679743086	-5.25320917553546	2.73106570600637e-06	2.29635689483216e-05	4.32370173429207	NANS
FGFR1	-1.11188510938157	2.38768378162019	-4.69567688233214	1.93130876566984e-05	0.000118880697493439	2.43345281855277	FGFR1
WDR43	1.11131537799295	3.85215887249898	7.3609696913829	1.21115238945142e-09	4.05542781467908e-08	11.8524872674127	WDR43
ABHD2	1.11082652842621	4.44298692293394	5.64297098833867	6.73070626185407e-07	7.20166502861836e-06	5.68332564258117	ABHD2
CCL4L1	1.11039374020338	2.53699072012376	3.15037871299867	0.0026852120535707	0.00785717843688917	-2.24853798059925	CCL4L1
GRB14	1.1092981413198	0.91324253577487	4.82188499160642	1.24765868330237e-05	8.2126295692455e-05	2.85461367526247	GRB14
GARS	1.10896909701131	4.89996838201249	6.72097887511727	1.29115247027892e-08	2.83728655577968e-07	9.53833729280533	GARS
UGP2	-1.10794273727415	6.29100946114136	-4.95104604983403	7.94796466538002e-06	5.62372846405776e-05	3.28996590161228	UGP2
MCTP2	-1.10653573610492	2.43839511285841	-6.05251999335712	1.51380628397544e-07	2.06264297784099e-06	7.13576738076006	MCTP2
LYVE1	-1.10634205348625	2.49657091485149	-2.83218729346706	0.00653073372664409	0.0166216855023819	-3.06628708544938	LYVE1
CHRD	1.10611194356864	1.40592229169217	4.58883054338314	2.78716081849322e-05	0.000161705402276696	2.08042015048327	CHRD
WLS	-1.10609762123276	4.64896841251998	-5.57643099304804	8.56189480631446e-07	8.77327093962282e-06	5.44943103069506	WLS
TMEM119	-1.10605901700498	2.43695173331312	-5.2896203548764	2.39849215170847e-06	2.06640165533825e-05	4.44956879309266	TMEM119
POLR1D	1.10558673074197	5.9541148489657	4.18935448874648	0.000106798753816481	0.000500842926700829	0.792673267551286	POLR1D
DARS	1.10539849050085	4.96963632934178	7.35949852129188	1.21775385205622e-09	4.06478832773734e-08	11.8471688740893	DARS
C1orf106	-1.10529595603927	4.81318597942682	-3.81420187269176	0.000359745366293161	0.00141566810636515	-0.362860769035118	C1orf106
AKR1C3	-1.10500858313909	5.60741498106357	-3.40305115398359	0.00127868913202516	0.00419382498407349	-1.55742005888206	AKR1C3
CDX1	-1.10433277500869	6.03078684067841	-3.04067272610311	0.00366985327867006	0.0102280370672497	-2.53738368031738	CDX1
C5AR1	1.10358555638064	2.197180379197	4.59957555326682	2.68657369274069e-05	0.000156834448801879	2.11577073914441	C5AR1
GNE	-1.10343360388553	4.06561395569211	-3.44454014622041	0.00112880499934893	0.00377567878368838	-1.44065859904237	GNE
LRRC1	-1.10276158420042	3.90717602554506	-6.28949688901537	6.34206278910025e-08	9.98914560234847e-07	7.98414893442607	LRRC1
SHROOM3	-1.10275259235625	3.52802706921191	-6.10651313366567	1.24204101880348e-07	1.75306013752643e-06	7.32863611665048	SHROOM3
TTC39A	-1.10273384427917	3.54230662736044	-3.63620105291633	0.000628375459418566	0.00227727318194581	-0.889992879290374	TTC39A
RTKN	1.10225920738275	4.20730279145433	7.07885055578209	3.43714458535119e-09	9.47291289689177e-08	10.8321516734199	RTKN
PSMA7	1.1022466373708	7.32212521503722	6.51586872968788	2.75400440383364e-08	5.19865959153192e-07	8.7983621130619	PSMA7
TRPV3	-1.10199822732938	0.719250273850309	-7.05937045931396	3.69394692760802e-09	1.00557259992356e-07	10.7616857199192	TRPV3
LOC284889	1.10175759701974	4.79064263462289	6.22266061363548	8.10890991425638e-08	1.22216092362914e-06	7.74440504549869	LOC284889
HKDC1	1.10167663947666	3.14712007101466	3.72838808214956	0.000471476033405519	0.00177934150496867	-0.618805462924519	HKDC1
GFI1	-1.10150632243324	1.39676583962554	-6.34003616340523	5.26560155184676e-08	8.65455920858365e-07	8.16564986933191	GFI1
ANXA3	1.10121392118643	4.38150935203499	4.29346651055467	7.55986135894849e-05	0.000376795940257963	1.12303920574007	ANXA3
RBM24	-1.10102109693732	1.12424479532813	-4.74505478242675	1.62857736613282e-05	0.000102827427480502	2.59770888142209	RBM24
EIF3B	1.10093083330044	5.55549683586428	6.2834330358194	6.48513223941344e-08	1.01861548936994e-06	7.96238398979242	EIF3B
MELK	1.10005414780884	2.69316133215763	4.19812012122085	0.000103750586717705	0.000488610930215425	0.82033584272887	MELK
NOP58	1.09953933403436	4.47236333053731	7.28103831053895	1.62738496669150e-09	5.08559896857827e-08	11.5634784985757	NOP58
XK	-1.09939798764424	3.01457413286132	-5.49588284562572	1.14482449555504e-06	1.1196276850625e-05	5.16721345293311	XK
RNF152	-1.09921836444609	1.5332231518799	-5.6310609864788	7.02724009468718e-07	7.45977679528765e-06	5.64141234360808	RNF152
TRIM55	1.0987472767199	0.428612316734251	5.41290622353513	1.54274401329136e-06	1.42120588736621e-05	4.87760564606352	TRIM55
GPAM	1.09829354688088	2.04823273194159	5.44711001028264	1.36440494511499e-06	1.287695521664e-05	4.99684256739099	GPAM
RAB26	-1.0981964703601	1.54858131573905	-4.82454002110431	1.2361933872488e-05	8.14852080914261e-05	2.86351974008419	RAB26
BIRC5	1.09715681722653	3.07156401670644	4.20043238829126	0.000102960694294707	0.000485253983467819	0.827637633880165	BIRC5
TOP2A	1.09694275870081	3.71071766905032	3.76215661874267	0.00042402025674613	0.00162855858219456	-0.518484942972363	TOP2A
SH2D6	-1.09675874864396	0.623044291564692	-5.56869560218515	8.80446659359725e-07	8.97314363842872e-06	5.42228394282455	SH2D6
SLC2A9	1.0963459361999	1.74444481952584	5.26233158733803	2.64370186441147e-06	2.2368418328589e-05	4.35521192785218	SLC2A9
FAM162A	-1.09622989966737	6.39892735163298	-5.29331242404834	2.36708901211389e-06	2.04400896176364e-05	4.46234602324272	FAM162A
TBX15	1.09619796075562	0.454324616598298	6.19930139037975	8.83560661576792e-08	1.31489701291393e-06	7.66069617325062	TBX15
SRPX2	1.09510268608631	2.05511830784301	3.52839093878344	0.00087532616915436	0.003036468534989	-1.20198883230056	SRPX2
ZER1	-1.09496059211916	3.57327116547415	-9.16739077718761	1.66851344129505e-12	2.47022390607927e-10	18.2986234238972	ZER1
SH3KBP1	-1.09483414874586	4.33347700886624	-5.25268200309371	2.73620049621934e-06	2.29778387687182e-05	4.32188130345419	SH3KBP1
FBXO2	1.09470210026835	1.46964298649397	3.43942054757855	0.00114635358932756	0.00382759680594962	-1.45511478126038	FBXO2
MYZAP	-1.09462006658923	2.63013364465324	-6.9102370018346	6.41300670834861e-09	1.59354778535741e-07	10.2223080977213	MYZAP
TNFAIP6	1.09321392185211	1.44050707393929	4.06308888074699	0.000161616758861229	0.000715790921926431	0.397431396496652	TNFAIP6
RHOC	-1.09316744345801	7.13267684900921	-6.53183193638655	2.59645838134603e-08	4.97303413100606e-07	8.85588769791039	RHOC
CDC42BPG	-1.09131898247301	2.91599152550433	-5.20297756857413	3.26564070420116e-06	2.6651523206067e-05	4.15049230341999	CDC42BPG
HJURP	1.09116578411789	2.22511136801431	4.57769269520378	2.89530933165843e-05	0.000166712308497473	2.04381385969964	HJURP
RGS13	-1.09096634896848	0.712182853083154	-7.31643312407857	1.42782135013322e-09	4.57799765658165e-08	11.6914678766686	RGS13
DPF3	-1.09072718444135	1.04805383669423	-7.28073296193388	1.62922286258398e-09	5.08559896857827e-08	11.5623742703652	DPF3
CBFA2T3	-1.08954886177754	1.40924049951664	-7.14149161274013	2.72632531124308e-09	7.88463300196411e-08	11.0587478150074	CBFA2T3
CCL23	-1.08911737439722	1.18479987550766	-5.28391749799943	2.44780793473721e-06	2.09740711649329e-05	4.42983795304426	CCL23
MIR7-1	1.08899387927262	0.538731276966185	1.46356451369759	0.149243161138353	0.229909217562428	-5.76619335862246	MIR7-1
MEST	1.08823778725618	4.50186312333598	6.36689913612425	4.76963802392645e-08	8.05676333469151e-07	8.26219271994029	MEST
ANKRD9	-1.08812646028534	4.15354147760757	-5.90531457208891	2.59309829885221e-07	3.23665970745697e-06	6.61142490034127	ANKRD9
CDC45	1.08802693845323	2.17860073590523	4.48879350382893	3.91865241153522e-05	0.000214752614021598	1.75300022726074	CDC45
KIAA0226L	1.08747988533481	3.43983465448826	3.20503437676896	0.00229303263819891	0.00687254743253238	-2.10203770688942	KIAA0226L
C14orf159	-1.08740125843983	3.33934550028899	-6.35672528005539	4.95174907489575e-08	8.29211237213385e-07	8.22562334679462	C14orf159
LYAR	1.08647950334158	3.04333547838587	5.40586011760409	1.58224881654503e-06	1.45052276215791e-05	4.85306777975986	LYAR
TFF3	-1.08528704757793	8.26521061069223	-2.09966455488039	0.040555774984141	0.0778191232041763	-4.69215004689941	TFF3
CD24	-1.08522769360066	8.94530016412997	-2.59962974343128	0.0120751586327445	0.0280077831956988	-3.62338612489006	CD24
GRHL1	1.08450741452814	0.991018338306721	6.98800895646564	4.80982371102939e-09	1.25634191954066e-07	10.5035635665414	GRHL1
IFITM2	1.08417794261958	6.17176857890982	3.97846614888528	0.000212685735732792	0.000906061384911748	0.136040298596132	IFITM2
PPAT	1.08394285540148	2.46396371175775	5.43966190337841	1.40141640249269e-06	1.31670391846142e-05	4.97086066955628	PPAT
INMT	1.08389885834699	2.04380800267609	4.811759585578	1.2923488840286e-05	8.45295438209989e-05	2.82066593319706	INMT
BOC	-1.0837514216441	1.19159215408985	-4.35548617088726	6.14372712269902e-05	0.000316573770019566	1.32166794310402	BOC
DBH	1.08361771691035	0.469450632687272	6.14167878528804	1.09172979957649e-07	1.57384101259557e-06	7.45439523801142	DBH
MFSD12	1.08354916743786	4.00136492850651	6.06966977502739	1.42162757854302e-07	1.96396758015983e-06	7.19699821606042	MFSD12
OSBPL1A	-1.08341258066872	2.92631922559612	-5.19679090051568	3.33823533906752e-06	2.71165477779167e-05	4.12919478692561	OSBPL1A
MS4A2	-1.08302753052153	0.866780007887184	-7.63995908409463	4.32515315218215e-10	1.8273046371132e-08	12.8601148381998	MS4A2
KCTD12	-1.08295045179634	4.15170805313452	-3.58669563642344	0.00073212689196062	0.00260380722310288	-1.03396145398902	KCTD12
NPM1	1.08231132881798	8.19476905067916	7.18144700670453	2.35182556290516e-09	7.03870455712583e-08	11.2032773793903	NPM1
HOXD13	-1.08103439082195	1.0690379722242	-2.3759597218914	0.0211656037773688	0.0449649672711135	-4.12420406935103	HOXD13
GRB10	1.08099735870334	2.44402370527127	5.50302326105558	1.11575809936115e-06	1.09692773833225e-05	5.19218925477002	GRB10
FABP3	1.07986521870052	2.46784662061205	3.68918350824718	0.000532967091384819	0.00197664641021255	-0.734619068758056	FABP3
SIPA1L3	-1.07983655405895	3.25216307530383	-7.05587230927969	3.74205487720033e-09	1.01389822605349e-07	10.7490318828681	SIPA1L3
VAMP2	-1.07982331016211	4.42761515072509	-6.90287787605844	6.58995786532602e-09	1.62469130922561e-07	10.1956986705615	VAMP2
LDLR	1.07982125848206	4.17176098600926	4.37839656882685	5.68889592287188e-05	0.000296863220512394	1.39537699929773	LDLR
PLAGL2	1.0792842149204	3.49830243749568	4.6770070514379	2.05958450540852e-05	0.000125704522669557	2.37152647700612	PLAGL2
NIPAL1	-1.07795913261713	3.08370221799189	-4.21280779668341	9.88313393995316e-05	0.000469305970470243	0.866750821298337	NIPAL1
LOXL2	1.07664620736922	3.06189161253019	3.8726681468182	0.000298713270767173	0.00120770715445045	-0.186610415671314	LOXL2
PRR15	-1.07621547102145	6.12809754634258	-2.65455765508014	0.0104726909001614	0.024833848273424	-3.49505911311594	PRR15
ARNTL2	1.07614013707624	1.37525426794872	7.22918680528181	1.97124583686816e-09	6.06302567251715e-08	11.3759534516846	ARNTL2
SPC25	1.07562368217199	2.89564326821482	4.71548140717534	1.80378781696095e-05	0.000112017536742215	2.49925084155692	SPC25
SLC1A2	1.07500287568935	0.428671843981371	4.97360625546198	7.34324747744976e-06	5.24497838924503e-05	3.36643274803529	SLC1A2
ENO3	1.07494582302501	1.30605481699586	5.75812229402816	4.43244532505824e-07	5.0213995179199e-06	6.08959656170599	ENO3
ODC1	1.07493278152866	5.89166112922706	5.22929018484169	2.97388663018421e-06	2.46215909737084e-05	4.24116045328739	ODC1
IGFL2	1.07403496366587	0.689755833565564	3.76025904129794	0.000426560688314882	0.0016356545378328	-0.524136056671703	IGFL2
MTNR1A	-1.07336522549601	0.775972179148494	-6.26352184149782	6.97789733768903e-08	1.08253001925345e-06	7.89093575732003	MTNR1A
C11orf84	1.07250414911309	2.61889823886421	5.24503188632112	2.81179522192241e-06	2.34959083035419e-05	4.29547014297652	C11orf84
ADH1B	1.07241962900767	5.31932893396996	1.7095676496403	0.0932195102512722	0.156068302402063	-5.39131160970038	ADH1B
CHAD	-1.07234559316722	1.37410994043616	-4.32748514544144	6.74785084770454e-05	0.000342286229543111	1.2318245941441	CHAD
CANT1	-1.07227626685179	5.77467948484144	-4.74898734068962	1.60657268113482e-05	0.000101544036712611	2.61081970719467	CANT1
HDAC9	-1.07171484281635	1.43307944724156	-5.95961365275595	2.12664266915306e-07	2.74515699295663e-06	6.80456942025254	HDAC9
KIFC1	1.0716095385199	2.90166287731845	4.11760723220159	0.000135234170850214	0.000612886325055507	0.567337026468283	KIFC1
ELL3	-1.0711680334356	2.40684406773584	-5.31175320688815	2.21621377759117e-06	1.93496057280671e-05	4.5262035909902	ELL3
SCAMP2	-1.07087060843313	6.2981862914132	-7.34796076036221	1.27079175951439e-09	4.19561230392121e-08	11.8054576523574	SCAMP2
TEF	-1.07086352656719	2.73979816024504	-5.57351087995495	8.65267848115304e-07	8.84709437555902e-06	5.43918190709342	TEF
SLC9B2	1.06957118019966	1.42073830393881	5.01974218005306	6.24399929272886e-06	4.57223445688967e-05	3.52318591068957	SLC9B2
RAE1	1.06917744552768	4.07538908273827	6.40033695344422	4.21682184719982e-08	7.27922125999714e-07	8.38242932451098	RAE1
SLC17A3	1.06913078288524	0.388401634190752	5.19416143671122	3.36956923922173e-06	2.73225912763857e-05	4.12014528263674	SLC17A3
KIAA1161	-1.0687989141797	3.9264821447982	-5.47411520811081	1.23813465064942e-06	1.18993246196001e-05	5.09112646917943	KIAA1161
VARS	1.06877311792946	4.40828594962744	6.76974665266189	1.07817088561458e-08	2.43468837064684e-07	9.71449832692474	VARS
PLLP	-1.06786608412078	2.68212137292617	-2.86603773478674	0.00595675647423783	0.0153826536327063	-2.98225359735665	PLLP
LOC100652730	1.06779745461586	0.55545160689833	4.58523591185712	2.82162587426709e-05	0.000163254916162788	2.06860173247735	LOC100652730
MAST2	-1.06749431710396	3.91322154390502	-7.50733615753222	7.05428416376979e-10	2.68679740929058e-08	12.3813839859417	MAST2
RRP1	1.06737749346887	3.59881989702708	6.22278619921838	8.10516833908376e-08	1.22216092362914e-06	7.74485520471263	RRP1
PRSS8	-1.06710036366507	6.77088644446528	-2.92600808910955	0.00505318930226236	0.0133767143220107	-2.83160326096795	PRSS8
PYCR1	1.06686167549577	4.52524078492424	3.74750540015274	0.000444017999943314	0.00169331177886298	-0.562074933324162	PYCR1
LIN7A	1.06667951486694	0.939290648743544	5.51265906194317	1.07768792995846e-06	1.0638858628994e-05	5.22590666473012	LIN7A
GADD45B	1.06659121789074	4.09474864316723	3.24030658169101	0.00206929316593498	0.00629285047321772	-2.00659783003503	GADD45B
CLC	-1.06657779747801	2.57561977663839	-2.47709494697135	0.0164834295509475	0.0363656036296313	-3.90214906563864	CLC
RRP9	1.0662154159995	3.77088655571968	6.6293920339853	1.81110959627089e-08	3.71769616582345e-07	9.20771193377456	RRP9
PBLD	-1.06574749586347	4.28202893421993	-3.19076164661496	0.0023898892243128	0.00712214896656892	-2.14045833817323	PBLD
SOD3	-1.06568326636246	5.3541490753076	-2.91991485852268	0.00513881519047542	0.013569144976528	-2.84701249243891	SOD3
EEF1E1	1.06546695367366	3.99179476556026	6.84509626374726	8.15999493065781e-09	1.93838370145249e-07	9.98680207736057	EEF1E1
C1orf201	-1.06524677488845	2.17396764441244	-7.36580067067495	1.18972581206969e-09	4.01097176886338e-08	11.8699513549558	C1orf201
MGC72080	1.06474016349086	3.13996897167302	5.24475579268994	2.8145616191542e-06	2.35086228119094e-05	4.29451717862619	MGC72080
HSPB6	-1.06378708921917	3.36333838294453	-2.21965222564338	0.0307616471528827	0.0617686024967772	-4.45262059920016	HSPB6
TARP	-1.06325123785094	1.35071593101279	-5.67007844117414	6.10120359664854e-07	6.6409930791186e-06	5.77879802569859	TARP
COL5A2	1.06300432867965	3.88169890791549	3.7496516081926	0.00044103302078917	0.00168294778694756	-0.555695670101158	COL5A2
BCYRN1	-1.06247117376798	5.18192500628039	-2.0069623665398	0.0498874055238866	0.0922565269603015	-4.86950168038259	BCYRN1
MT1A	1.06191508519425	2.61752100944886	2.26491582872549	0.0276489089860635	0.0564791396648794	-4.35939774068787	MT1A
COL1A2	1.06159384496644	7.0634202881667	3.21306693687463	0.00224016106311002	0.00673331874531795	-2.08036443163023	COL1A2
PLEKHA4	1.06158876606143	2.58142169607778	3.72650748249524	0.00047426345654477	0.00178807454119544	-0.624377099679219	PLEKHA4
RPS6KA1	-1.06098477280624	4.98567007079853	-5.43533855521027	1.42335359841312e-06	1.33159834970616e-05	4.95578352645141	RPS6KA1
CRNDE	1.06039236931486	0.811882237266233	4.38681370672757	5.53017192759698e-05	0.000289942523188975	1.42250185788754	CRNDE
ZNF367	1.06030551211705	1.88759876493525	6.23074373195772	7.87155997776332e-08	1.19497114292653e-06	7.77338135939105	ZNF367
SERINC2	-1.06005886816348	6.48346014885527	-3.68590874612241	0.000538437578851	0.00199497619709655	-0.744260725912849	SERINC2
IFI6	1.05972526937507	5.83093191677596	2.95251399565037	0.00469592466988344	0.012555930538121	-2.76430483955131	IFI6
PMP22	-1.05969609882965	4.57063395982676	-4.2468150502041	8.82947593889272e-05	0.000426675161478989	0.97452118219331	PMP22
SCN4B	-1.05913426090665	0.860821492869089	-7.70100550727762	3.45387653659256e-10	1.5239826727465e-08	13.0802725395995	SCN4B
IFFO2	1.05903665496695	2.34422253052831	5.08375878407793	4.98235454412405e-06	3.79096557476965e-05	3.74150718813263	IFFO2
CCL5	-1.05887157918456	4.36982526121489	-3.97101672779056	0.000217862940090039	0.000924363429251939	0.11316890544721	CCL5
CTSB	1.05846991878032	7.36738984071483	5.21499325743242	3.12906692469767e-06	2.56700386068269e-05	4.1918785551895	CTSB
NT5DC2	1.05836977530556	3.50277856079067	4.13290731503424	0.000128613417416992	0.000586965777651015	0.615226177791601	NT5DC2
CENPN	1.05787892365674	2.68437222626473	6.27100696053941	6.78842780257179e-08	1.05600872365377e-06	7.91779152240848	CENPN
GAS7	-1.05774406385017	1.93856989049553	-5.51063225342302	1.08558744719935e-06	1.0700062077432e-05	5.2188132380945	GAS7
PVT1	1.05734408640223	1.33964662577262	5.91164826776711	2.5338401645969e-07	3.17739518648157e-06	6.63393723789118	PVT1
LOC96610	-1.05693816259262	3.06093560966906	-4.63969956511292	2.341387441588e-05	0.000139361821477928	2.24808084368964	LOC96610
OLFM2	1.05641837065719	1.64378367791465	3.74032863441684	0.000454141022626195	0.00172473353476844	-0.583391505065722	OLFM2
ABCC13	-1.05627968407464	0.808866017993775	-5.72282244656475	5.03882166514318e-07	5.59753806742523e-06	5.96485961014349	ABCC13
HEPH	-1.05608588861711	5.57910835544735	-5.32157931074818	2.13973875045232e-06	1.88123679247169e-05	4.56025627715431	HEPH
ECE2	1.05592890333356	3.28689904647744	5.58980970952644	8.15787264944646e-07	8.42786788757092e-06	5.49640491855792	ECE2
PAFAH2	-1.05565131101069	3.28608419101803	-6.43312387328448	3.73683402063633e-08	6.5768975283986e-07	8.50039146305739	PAFAH2
SLC25A32	1.05556521020349	3.35369687189859	7.31340633021617	1.44388339861748e-09	4.62165050557477e-08	11.6805235322419	SLC25A32
KBTBD11	-1.05543339748925	2.81171737494827	-5.61292233975655	7.50388707902017e-07	7.84667261834418e-06	5.57761957930653	KBTBD11
CDK3	-1.0553332985233	1.40548766832042	-5.25266020766775	2.73641299395537e-06	2.29778387687182e-05	4.3218060407173	CDK3
COMT	1.05519103935864	4.84712350869037	6.45242581150393	3.48014684644775e-08	6.22372852226948e-07	8.56986596186014	COMT
NOP16	1.05515692779382	4.04712905516959	5.93017988561474	2.36807036942553e-07	2.99150752723367e-06	6.69983152330509	NOP16
ACADL	1.05510514565552	0.421710501442062	5.64990871117067	6.56371995002873e-07	7.05095854700185e-06	5.70775019361982	ACADL
MPPED1	1.05427594315412	0.414763290144134	5.97458168025443	2.01341319216783e-07	2.62410684155207e-06	6.85786796779263	MPPED1
HPRT1	1.05388881231821	4.37584051522155	6.24026388527343	7.60086714663173e-08	1.16134608466133e-06	7.80751567505742	HPRT1
RPP40	1.05377365185349	2.40782462717946	6.09649484174577	1.28851142053462e-07	1.80515861845669e-06	7.29282921021884	RPP40
ANK2	-1.05301643489995	0.875816804930511	-5.50667564768876	1.10117379030691e-06	1.08480266196901e-05	5.20496783290353	ANK2
GALNT6	1.05285947859852	2.78581975201244	4.0441746198728	0.000171884003146199	0.000754715042877463	0.338757910246652	GALNT6
NXT1	1.05279222900344	3.32155946306453	4.81880842205936	1.26107484226137e-05	8.27785832329024e-05	2.84429591101493	NXT1
RGS2	-1.05272790070205	3.79506410766501	-3.48548338549672	0.000997370434252297	0.00340110882102828	-1.32456418675819	RGS2
SDC4	1.05141149191255	6.41966904170867	5.50074776738499	1.12494077822254e-06	1.10418433454952e-05	5.18422910608363	SDC4
TFPI	1.05140397098309	3.27740118817066	3.61762510561654	0.00066554064335522	0.002399529410035	-0.944152512876746	TFPI
WDR77	1.05106093825907	3.93233185748009	6.33325320472973	5.39875366992369e-08	8.81205385103793e-07	8.14128013562067	WDR77
PACSIN2	-1.05082773660296	5.08972367214178	-7.38537868863688	1.1067103660616e-09	3.82088213218891e-08	11.9407218279669	PACSIN2
DCXR	1.05039419879139	5.66972129505871	4.04833716439235	0.000169571672971054	0.000746123262828134	0.351658261858597	DCXR
OXT	1.05027242319727	0.471856197318703	4.68184862193473	2.0255399460509e-05	0.000124115255941503	2.38757603014994	OXT
RETN	1.04996077082097	0.8592863324272	3.51349632388279	0.000915982788374405	0.00315835949579161	-1.24464345186227	RETN
ATP1B3	-1.04987606601787	6.45244161694164	-5.91965145817125	2.46088151556402e-07	3.08795663929745e-06	6.66239007115049	ATP1B3
DAAM2	-1.04959349215226	1.60748958893288	-5.95860704497616	2.13448049623069e-07	2.75151291271785e-06	6.80098592510376	DAAM2
IL1B	1.04957007587141	2.71264016876522	2.87047657173824	0.00588505763208234	0.0152203935061456	-2.97118029633518	IL1B
GGH	1.04943312252952	5.51099149560707	3.73742383111045	0.000458300970165942	0.00173794926460551	-0.592012733169009	GGH
GRAMD1A	1.04901713000989	3.93803001649098	4.91200746619551	9.11203997429943e-06	6.31489449228054e-05	3.15793931357855	GRAMD1A
MRVI1	-1.04775783280789	1.95938210079435	-4.24556648466025	8.86615444676163e-05	0.000428228457102541	0.970557002619476	MRVI1
TFPI2	1.04770909619071	1.63281271757671	3.53623378979108	0.000854615498480288	0.00297500713157608	-1.17948433088479	TFPI2
PHF16	1.04716917077196	2.02109770635461	7.31699330437712	1.42486836835233e-09	4.57629917284589e-08	11.6934933732982	PHF16
AK4	1.04700799656891	3.05406090889941	5.45011383609985	1.34975314218269e-06	1.274504404506e-05	5.00732377296033	AK4
EXOSC5	1.04691306657926	4.29808898906003	6.09873314045698	1.27798121654563e-07	1.79175143758861e-06	7.30082843247289	EXOSC5
FARP1	1.04637762555977	3.75501752270948	4.92511404131081	8.70366961276227e-06	6.06974891569481e-05	3.20222327349448	FARP1
KIAA1737	-1.0456686163447	3.2145507864476	-7.89115584898968	1.71579011135506e-10	8.57214186585725e-09	13.7650335393274	KIAA1737
SLC1A3	1.04547112323787	0.906887399199006	6.0604992259044	1.47020199207646e-07	2.02072522710073e-06	7.16425256747932	SLC1A3
PTTG1	1.04528488531386	4.55564402251718	3.58509199771099	0.000735747335872449	0.00261569812461431	-1.03860525115425	PTTG1
NHSL1	-1.04516221531483	3.09866444986003	-6.52332250041103	2.67928824942152e-08	5.10578795058782e-07	8.82522123503884	NHSL1
XPOT	1.04507244165633	4.04143101014797	6.76347910620838	1.10344420664062e-08	2.47488644209123e-07	9.69185462671968	XPOT
F2R	1.04494173685123	3.50682195829756	4.82532486076657	1.23282402756786e-05	8.12914865943405e-05	2.86615277097335	F2R
ACSS2	-1.0445810780505	5.52551159312364	-5.47448481993886	1.2364891695763e-06	1.18956179151546e-05	5.09241775790995	ACSS2
DDR2	-1.04452785214636	1.86076567650822	-4.28101459488061	7.88021880378705e-05	0.000389066489175211	1.08332188397962	DDR2
KLK7	1.04420848235251	0.50350769199132	3.31107872089913	0.00168102461884835	0.00527695311285758	-1.81302406199337	KLK7
RPS4Y1	-1.04415499388248	6.12696944822713	-1.16947439487801	0.247466638168191	0.345308664238679	-6.14343967599337	RPS4Y1
FOXP2	-1.04401669288184	0.994312290423717	-4.86717246780534	1.06564253101701e-05	7.2131394975829e-05	3.0067780961753	FOXP2
BEX4	-1.04364603383586	3.62143580438856	-3.73832554992214	0.000457005727695727	0.00173339087518253	-0.589336914856549	BEX4
CBX7	-1.04307908613398	3.38879539207477	-4.31794055760931	6.96669206629346e-05	0.00035093619544399	1.20126197167173	CBX7
ANO1	1.04275134818161	2.58656817074385	4.06240534749285	0.000161977242759156	0.000717219280071902	0.39530855757179	ANO1
PYCRL	1.04223761918021	2.44608545910742	6.36482162390581	4.80627499130354e-08	8.10415207238994e-07	8.25472467251022	PYCRL
ZC3H12C	-1.04221427124184	1.48934619844509	-6.39466489658058	4.30588247868134e-08	7.39241732817247e-07	8.36202869998134	ZC3H12C
SIRT6	-1.04209935640615	4.32056117844833	-5.93948782962559	2.28891789961133e-07	2.90498753589785e-06	6.73294290719866	SIRT6
CLEC5A	1.04200695682693	0.598307452531346	5.84031311104315	3.28667229834197e-07	3.93837603770229e-06	6.3806544132232	CLEC5A
SLC7A1	1.04173454692171	3.7812592975216	4.69597228587916	1.9293433373768e-05	0.000118798985739683	2.43443344559001	SLC7A1
CA5A	1.04172091268838	0.361496304589339	6.54488421873161	2.47434487823882e-08	4.78770522802665e-07	8.90293252185701	CA5A
POSTN	1.03966916186565	5.61969903640709	2.89808074466522	0.0054568381281885	0.0142810959050499	-2.9020391889976	POSTN
PDE8A	-1.03950945643552	3.81528178084926	-6.97117469609188	5.11885071076881e-09	1.3170231018102e-07	10.4426779790997	PDE8A
SGSM3	-1.03937403343103	4.18609500839229	-6.19278839981234	9.0495345887302e-08	1.3425016552095e-06	7.63736441163928	SGSM3
CXXC5	1.0388820838172	4.4072234124935	6.65968006381134	1.61939392562068e-08	3.39425685741914e-07	9.31701757690053	CXXC5
WNT11	1.03875679220957	1.93225550646073	3.17323021916669	0.00251413211379391	0.0074395777137258	-2.18749311561563	WNT11
CNTN3	-1.03866540214709	0.912396844175896	-5.73755449693196	4.77635533144947e-07	5.36275091762326e-06	6.01689712557881	CNTN3
HES2	-1.03856727062668	2.11147571857388	-3.5733693279398	0.000762737089313301	0.00269996062449516	-1.07251353962006	HES2
NEUROD1	-1.03851338254381	0.630633415983639	-5.14512973932184	4.0099026497815e-06	3.16982049146604e-05	3.95166328089614	NEUROD1
FAM189A2	-1.03844641122133	0.761492307844077	-6.10557545055414	1.24631887224958e-07	1.75778430936769e-06	7.32528430407392	FAM189A2
GAB1	-1.03830778854793	2.49455914826798	-7.57377262682085	5.5206874018772e-10	2.21825918264789e-08	12.6212702860018	GAB1
MIR1247	-1.03757916750844	4.05628620338073	-0.895602040122174	0.374531656740752	0.479494972378083	-6.42243718121008	MIR1247
SMPD1	-1.03633513590569	3.72288190260186	-5.05027867611153	5.60720540706426e-06	4.18380379740848e-05	3.62721078493727	SMPD1
JAG2	1.03617712348416	2.41058356359926	4.51964668864953	3.5287816180777e-05	0.00019681346975014	1.85365055068462	JAG2
C3orf70	-1.03564933114678	1.51504905107107	-4.88071513247488	1.01646700620312e-05	6.92995646647866e-05	3.05238361637263	C3orf70
SERPINE2	1.03549760109359	3.90834167349936	3.72598530923505	0.00047504022083535	0.00179028827987938	-0.625923850156841	SERPINE2
PFDN2	1.03431366049357	5.56810158183968	5.80564044279051	3.72896466175908e-07	4.36054158893019e-06	6.25776609062195	PFDN2
SNORA48	1.03424911034434	2.09324684963516	1.13359769681132	0.262086014484992	0.361329711165796	-6.18401542406379	SNORA48
CSTA	1.03395745287264	2.22196698246874	3.9456119022581	0.000236449567523495	0.000991418757256042	0.0353427683218888	CSTA
FOLH1B	1.03392855386543	0.387396127634094	4.73116256942259	1.70870140944007e-05	0.000107027615646022	2.55142755764597	FOLH1B
PPIL1	1.03330499626431	3.63605851412608	7.35782693317275	1.22529838728775e-09	4.08108642750073e-08	11.8411259071369	PPIL1
ADRM1	1.03329207918547	5.95621207729614	5.97976697845369	1.97560115846099e-07	2.58912060218847e-06	6.8763374641365	ADRM1
GNG12	-1.03326103377657	5.32852863343297	-6.08576841571707	1.34018416960228e-07	1.8664733070014e-06	7.25450159177974	GNG12
PRDX6	-1.03285116966302	6.74440219728171	-5.95383509451626	2.17202886087533e-07	2.7866008857086e-06	6.78399940315917	PRDX6
CDKN1A	-1.03276066647661	6.19072928302568	-4.30995004750203	7.15519660611959e-05	0.000358900100681457	1.17570003191339	CDKN1A
IPO5	1.03175201135033	4.46681575818478	6.32383584299412	5.58919778209553e-08	9.05248714535799e-07	8.10745070302979	IPO5
LRP8	1.03166141950648	1.05924794706005	6.17980788261851	9.49138870101329e-08	1.395988127871e-06	7.59087414986344	LRP8
CD22	-1.03058934340303	1.09031490236781	-5.32940352547794	2.08071239602909e-06	1.83189993468575e-05	4.58738436779937	CD22
FAM72D	1.02958883407777	1.59969063251267	4.65497910395433	2.22168292593133e-05	0.000133491829641149	2.29859007578999	FAM72D
RNASEL	-1.02955988008007	2.34118726957917	-7.18683540884861	2.30542685747659e-09	6.93491679057443e-08	11.2227681362075	RNASEL
FIGF	-1.02952427689597	0.535673609767763	-6.96375109309868	5.26135947866001e-09	1.34414206941966e-07	10.4158294596826	FIGF
PLEKHG6	-1.02938608808804	3.96164868219685	-4.03542620460148	0.000176843631783293	0.000772849548673485	0.311667757713522	PLEKHG6
MAP7D2	1.02924423826686	1.24478603243723	2.89719350160698	0.00547013963363558	0.0143059945964836	-2.90426893864693	MAP7D2
PDE6A	-1.02828696501801	0.596523857421185	-8.6775243966945	9.72775803962123e-12	8.93910435941503e-10	16.5740033742868	PDE6A
RN45S	1.02785786447152	10.426374888351	1.03302568519396	0.306302017848908	0.409291276238352	-6.29132283088544	RN45S
EBPL	1.02677233100991	4.65532730505667	5.70360047928522	5.40288231066083e-07	5.94947127911544e-06	5.89700685592675	EBPL
ADRA1A	1.02652580644534	0.563187161640944	4.57866612319777	2.88569607639805e-05	0.000166288896231376	2.04701168759452	ADRA1A
EPHB4	1.02651719603791	4.51619208286978	6.49330106660226	2.99312754234666e-08	5.53084282164547e-07	8.7170581829251	EPHB4
NOP2	1.02651711231539	3.57783536974184	6.40075899185442	4.21026899322628e-08	7.27667942585076e-07	8.38394734384333	NOP2
LTBP2	1.02572164810789	2.19655658844709	4.56384280862362	3.03552424372815e-05	0.000173294665486113	1.99834651201148	LTBP2
GLT1D1	1.02557828627686	0.531439885886969	5.31237840756919	2.21126857259342e-06	1.93153593864138e-05	4.52836970002405	GLT1D1
CRYZ	1.02508243613639	3.92274308702179	5.24117411110813	2.85069352085819e-06	2.37473961805941e-05	4.28215602969077	CRYZ
EPB41L4A	-1.02485922625884	1.48302864203733	-5.83876887904143	3.30521436915973e-07	3.95557499122823e-06	6.37517813802577	EPB41L4A
PROS1	1.02463854897526	3.65652022109512	3.47004129964577	0.00104513276641765	0.00353905904496993	-1.36845066014871	PROS1
SCARA3	-1.02446438958079	1.4018287178854	-5.13643247548955	4.13539077690388e-06	3.2467528372976e-05	3.92183101341881	SCARA3
POLR1C	1.02417056085697	4.35090986544482	6.24992766109307	7.33556678821353e-08	1.13087492894214e-06	7.84217207953703	POLR1C
SNX24	-1.02403713300448	2.06258230162132	-5.43307670553173	1.43496539194629e-06	1.33956111848273e-05	4.94789689124449	SNX24
LMO3	-1.02402786129539	0.673774799248835	-3.0700002164355	0.00337785169735019	0.00953951387833982	-2.46085941205146	LMO3
ANGPTL1	-1.0230657973817	1.16094414518744	-3.47622857405388	0.0010257398926248	0.00348213156070814	-1.35088095234425	ANGPTL1
CLSTN1	-1.022889222823	5.22193978068872	-6.47429473714763	3.21049922795461e-08	5.84669989584597e-07	8.64860502018057	CLSTN1
TRIM40	-1.02209200728021	0.886352334770898	-4.25235038755335	8.66863448420209e-05	0.000421057516034353	0.992102579250355	TRIM40
AR	1.02190287391719	0.669807731947527	4.50189244575153	3.74824754877177e-05	0.000207127634770826	1.79569532793122	AR
GZMB	1.02186320877892	1.92222416292084	3.20701397065004	0.00227989455965308	0.00683534033323519	-2.09669978140491	GZMB
GSTO1	1.02180000870398	6.04995383055657	6.57435174983307	2.21931004964258e-08	4.40711569794954e-07	9.00917257175143	GSTO1
KMO	1.02090012933374	0.584446572920754	5.02736825830066	6.07860142857914e-06	4.47861350818352e-05	3.54914459183263	KMO
ACO2	-1.02059723408965	5.36093497713312	-6.76526445626894	1.09618527525614e-08	2.46445939562051e-07	9.69830471807892	ACO2
HBB	-1.02012580292517	4.22599343669881	-2.24186643412986	0.0291972684299544	0.0591620616201382	-4.40706296082487	HBB
JPH2	-1.02010322960089	1.13806554332984	-2.87440330608128	0.00582229828500989	0.0150932193702693	-2.96137413290471	JPH2
MCM3	1.01932477754444	4.59492107923545	5.54028985098589	9.75502402011691e-07	9.79902131088426e-06	5.32267505572451	MCM3
CRABP1	-1.01910805952783	0.62720357284738	-6.97243735550676	5.09499873896982e-09	1.31446791236947e-07	10.447244625214	CRABP1
GPR143	1.01902259103674	1.09238272678753	3.70481046129991	0.000507587523615797	0.00189629879000679	-0.688540966948493	GPR143
SPECC1L	-1.0186230456958	3.2125275888794	-7.34249766596562	1.29670617685714e-09	4.26625368465977e-08	11.7857067154703	SPECC1L
GATA2	-1.01823041105799	1.47763823553451	-6.90480410799742	6.54317526454723e-09	1.61531420764764e-07	10.2026635366469	GATA2
TAX1BP3	-1.01787581095711	6.21885473010938	-6.354996528341	4.983374865808e-08	8.3069305166838e-07	8.21941010973991	TAX1BP3
SUCLG2	-1.01693949464792	6.48855719187019	-4.83135697183336	1.20722683959462e-05	8.00214960000539e-05	2.88639507994092	SUCLG2
FUT2	-1.01562812069823	4.17907788372342	-3.40830607885692	0.00125870989899433	0.00414196487933576	-1.54268076142938	FUT2
FERMT1	1.01538705289674	4.53885081599156	2.90037328187277	0.00542260742458464	0.0142072615445728	-2.89627548315984	FERMT1
B2M	-1.01515720527138	11.7989281799688	-5.92145021551707	2.44477296747244e-07	3.07182551501777e-06	6.66878597944424	B2M
PZP	1.01514130956792	0.361943881655328	4.79172530257956	1.38544887443164e-05	8.94758210776269e-05	2.75357654575216	PZP
DIAPH3	1.01511397692411	1.51943026017666	4.5204082411447	3.51965395097536e-05	0.000196362377737577	1.85613870219334	DIAPH3
DUSP2	1.01491194682028	1.95539375272212	4.09992328726724	0.000143298148289132	0.000646176105644762	0.512098590307136	DUSP2
C10orf2	1.01420336058636	2.62917261449386	6.09110955506848	1.31420162524773e-07	1.83570249207126e-06	7.27358519219441	C10orf2
KIF2C	1.01326120199933	2.48686417606592	4.32694381389193	6.76008171329291e-05	0.000342722531961172	1.23009035636146	KIF2C
KLF7	1.01307571680507	1.72265176056577	6.18220813752852	9.40809736562105e-08	1.38481620225841e-06	7.59946971175518	KLF7
MRPS17	1.01226748306654	4.71996164048644	5.65727444636012	6.39092179014578e-07	6.90460858163061e-06	5.73368920716813	MRPS17
BTBD3	-1.01184088263112	3.52295003778582	-6.03025423212186	1.6423987077033e-07	2.21807827330177e-06	7.05631336308474	BTBD3
SLC19A2	1.01177235684706	2.50180834932141	6.82746854629614	8.7096342348425e-09	2.04833676867996e-07	9.92308596630185	SLC19A2
EPN3	-1.01125571618067	2.22404782198337	-3.98549522010045	0.000207909728490295	0.000889930920793113	0.157642013175559	EPN3
CYSTM1	-1.01122638342441	6.33102869640109	-5.30238386053314	2.29164431518192e-06	1.98977944332002e-05	4.49375087841242	CYSTM1
PUS1	1.01070542920251	3.42997704230202	7.10835033853722	3.08184589263347e-09	8.67371977382757e-08	10.9388635082227	PUS1
ITGA3	-1.01064187665903	4.40516432465132	-4.01990310769477	0.000185986540737041	0.000807623780597612	0.263674668490355	ITGA3
MPND	-1.01061073848865	3.95459848837377	-6.47468350296239	3.20589908711875e-08	5.84395794017737e-07	8.65000500648027	MPND
DUSP4	1.01048044405328	1.39742847288857	3.88518934538755	0.00028700524350965	0.00116762042733299	-0.148671764756553	DUSP4
SFN	-1.01030498800638	6.34713429533679	-2.81313635989934	0.00687585412580753	0.0173829324184572	-3.11325920941364	SFN
FZD1	-1.00995836728451	2.82757513084936	-7.47586780380079	7.92319648146344e-10	2.92817153722969e-08	12.2677156813266	FZD1
KIF20A	1.00993606166358	1.86619218242097	5.01456358439184	6.35883070592675e-06	4.64551326427183e-05	3.50556600247556	KIF20A
LRP10	-1.00987745700906	6.35815017464645	-6.26670137235653	6.89677961532985e-08	1.07109936706829e-06	7.90234304854156	LRP10
CGN	-1.00971574221402	4.67929051793883	-3.90742861736356	0.000267291482140483	0.00109734774787457	-0.0811225193001288	CGN
THEM6	1.00890241592694	4.24356725293677	4.8830743449254	1.00813124796182e-05	6.87809198618463e-05	3.06033313990058	THEM6
CNDP1	1.00881159737562	0.422662621737181	4.95769127171922	7.76493026644793e-06	5.5086667198298e-05	3.31247683312298	CNDP1
RAD54B	1.00806470889088	1.50581422739215	5.63017397835591	7.04983545858383e-07	7.46778544574945e-06	5.63829164559629	RAD54B
HS3ST6	-1.0064278210975	0.552093367222488	-4.37612073045494	5.73256837297967e-05	0.000298729452880025	1.38804704154001	HS3ST6
MGAT4A	-1.00628364898162	3.59751069033062	-6.00614155500547	1.79392283887902e-07	2.38076126579271e-06	6.97032445171196	MGAT4A
CENPH	1.00619051046183	2.28850292690708	5.18091744868083	3.53185221347124e-06	2.84552171721008e-05	4.07458682900192	CENPH
VCAN	1.00600713341353	2.95216588255968	4.19722393414246	0.00010405831127959	0.000489815854565069	0.817506350394553	VCAN
EGR2	1.00552219352608	1.89436231040705	3.54187257705078	0.000840014773608598	0.00293228816998122	-1.16328535620247	EGR2
LY9	-1.00484889244776	1.06473113209143	-6.67033128483465	1.55690393573229e-08	3.29620300743322e-07	9.355464579332	LY9
DUSP1	-1.00431398883164	6.18246373798162	-2.96683887269115	0.00451277395179627	0.0121314926803804	-2.72775396622923	DUSP1
LOC100128881	1.00334194277879	1.54075931495569	5.15560353022914	3.86375360236628e-06	3.0646762150758e-05	3.98761061105439	LOC100128881
CRIP1	-1.00291580650842	6.38711502679435	-2.81252003355776	0.00688729572804384	0.0174071975139331	-3.11477493715631	CRIP1
GLO1	1.00286260427596	5.51702440075954	7.13847328306235	2.75692981559297e-09	7.96095100420081e-08	11.0478294696071	GLO1
MND1	1.00244948415228	1.85302428806631	4.93091674778994	8.52866454113063e-06	5.96311846942806e-05	3.22184278485881	MND1
SDPR	-1.00230061238237	2.25506794120826	-3.2106895951562	0.00225568820849642	0.00677029113436982	-2.0867827025934	SDPR
PPIC	-1.00210812741976	4.94363322798215	-5.36930516971848	1.8038072237989e-06	1.62291088239362e-05	4.72590817455975	PPIC
ARHGEF37	-1.00175288899127	1.90288617905673	-5.33612046391166	2.03132397017824e-06	1.79763604389954e-05	4.61068246501964	ARHGEF37
NOLC1	1.00173875963481	4.44393920397979	5.96389366486476	2.09363481619084e-07	2.71572581046156e-06	6.81980735728413	NOLC1
LARGE	-1.00149981813603	2.89749190836286	-7.29303161332324	1.55681589409862e-09	4.91646624750039e-08	11.6068487802694	LARGE
NAP1L2	-1.00007786585764	0.788171169263674	-6.24210294485812	7.54965386096254e-08	1.15448497933385e-06	7.8141103923383	NAP1L2
KIAA1522	-0.999647253227524	4.92814318462517	-5.26301367610963	2.63728152284735e-06	2.23240975163479e-05	4.35756862513489	KIAA1522
NOP56	0.999409457041884	5.15846049730088	4.79343648255794	1.37724661310832e-05	8.91034679292584e-05	2.75930264201299	NOP56
IFI27	-0.998967615697267	8.19680748042177	-3.53891282908301	0.000847648637406957	0.00295456709439468	-1.17179001635587	IFI27
MCM7	0.998890108142517	5.472639375612	4.64476074672047	2.30105398447245e-05	0.000137430121748141	2.26480393786688	MCM7
BGLAP	-0.998288079431179	0.511403662894261	-4.5717129882826	2.9550532841062e-05	0.000169417672344704	2.02417611225036	BGLAP
TMEM98	-0.99816457147895	5.52515129549099	-6.02948002447765	1.64706016968777e-07	2.22018067841211e-06	7.05355153101379	TMEM98
BUB1	0.997969246061881	2.43592857723421	4.08494802880051	0.000150489350672632	0.000673617299704353	0.465415929753285	BUB1
METTL1	0.997728949800082	3.25276628398131	6.72483358889558	1.27288764677961e-08	2.80495720063394e-07	9.55225888548249	METTL1
LPHN3	-0.997613946711036	0.714201442339787	-8.55804707368119	1.50016835851378e-11	1.25914130891257e-09	16.1501209487833	LPHN3
CDT1	0.997517121001091	2.45202533288425	4.21603991639651	9.77796197631072e-05	0.000464779290014166	0.876975393951389	CDT1
GLOD5	-0.996487354693018	1.80210803693808	-5.75815064585816	4.43198862974087e-07	5.0213995179199e-06	6.08969681337058	GLOD5
FOXA1	-0.99640312789826	3.41049387996141	-3.13953035571076	0.00277020527851621	0.00806961694968049	-2.27741312051152	FOXA1
TMEM211	0.996307665080497	0.814462178472029	3.28518269062936	0.00181433154076283	0.00563361577561758	-1.88417267212555	TMEM211
FGFBP1	-0.996289284378014	2.15186290911504	-2.74793216345718	0.00818859510555448	0.0201172913449195	-3.27225158160537	FGFBP1
HECTD3	-0.996048140858022	4.34223180685513	-7.19654100967258	2.224152538199e-09	6.72049930942211e-08	11.2578744907972	HECTD3
RPS21	0.995977266746628	10.5711468274041	5.19511275496069	3.35819956226344e-06	2.72538026357306e-05	4.12341915370687	RPS21
ATG4D	-0.995552590770957	3.65637121851261	-7.71128882287979	3.32549776522023e-10	1.48819965156834e-08	13.1173442204233	ATG4D
TUBB	0.995070276574443	7.17512389750753	5.93248231987054	2.34824159472911e-07	2.97228837241684e-06	6.70802113972085	TUBB
ADK	0.99506974028548	3.87300154495352	5.30999160967256	2.23020643026054e-06	1.944480537187e-05	4.52010065119865	ADK
METTL7A	-0.995006113685534	4.83328438349522	-3.00668461536275	0.00403773443562883	0.0110767889042491	-2.62542638973832	METTL7A
DOK4	-0.994869764025196	4.87116683297413	-5.42202341984796	1.49307094480909e-06	1.38218847023136e-05	4.90936897709006	DOK4
GTPBP4	0.994418194498525	3.96443911589627	6.76951978484813	1.07907554473466e-08	2.43468837064684e-07	9.71367866910963	GTPBP4
FNBP1	-0.994098902715122	3.05511585097811	-4.81944054279833	1.2583068186658e-05	8.26831046294492e-05	2.8464156247399	FNBP1
HAPLN3	0.993917662192831	2.25352176662907	3.76138408215925	0.000425052752252838	0.00163152870453147	-0.520785805545487	HAPLN3
LOC440335	-0.993710693367965	6.35886259294953	-2.57835798628906	0.0127536159152259	0.0293536652035914	-3.67252839951464	LOC440335
DLL1	-0.992967598832037	2.12914856001993	-6.84095868022033	8.28581014602898e-09	1.96333155091289e-07	9.97184601826012	DLL1
IPO4	0.992613709078892	3.37769459657746	6.36884136202426	4.73563851709977e-08	8.01366786697394e-07	8.2691747029906	IPO4
ACAD11	0.992521431891404	2.00125559961268	4.70096078957462	1.89644726551348e-05	0.000117002308426076	2.45099710658916	ACAD11
PRKDC	0.991758223111195	3.43070764143973	5.2332002092104	2.93278516810032e-06	2.43882201231064e-05	4.25464560251017	PRKDC
WEE1	0.991721395957126	3.4053187733618	5.08870190779703	4.89610501252093e-06	3.73738654654235e-05	3.75840360653222	WEE1
FCN1	0.991700670758487	1.6977333246462	3.08740652613974	0.00321498363478101	0.00914910627647973	-2.41520045699926	FCN1
SLC30A4	-0.99113595850939	1.1588245603407	-8.16749381268176	6.22857296479921e-11	3.7580383527231e-09	14.7568621124224	SLC30A4
EPB41L4B	-0.990581786122258	5.23340706206568	-3.58784417831273	0.000729544359035632	0.00259657844334488	-1.03063475169815	EPB41L4B
TIMM8A	0.990278631023306	2.98022571779158	6.35047225805165	5.06709745417849e-08	8.38985263287909e-07	8.20315053662467	TIMM8A
MPP6	0.989133055005621	1.24868653453147	5.45155137324113	1.34279638684912e-06	1.26856977316887e-05	5.01234029589234	MPP6
EPHX2	-0.988593377702238	4.5672250793583	-3.44695989179082	0.00112059992924376	0.00375355261861802	-1.43382127918451	EPHX2
LMCD1	0.988268100957598	2.56226256790965	4.95118292218108	7.94415226119761e-06	5.62313776059658e-05	3.29042945367059	LMCD1
PAK1IP1	0.988162256246458	3.42528189189026	7.70385198767495	3.41785094310694e-10	1.51161861968559e-08	13.0905346108577	PAK1IP1
SERPINH1	0.987536821138619	5.68420241975758	4.51417147955893	3.59508909285705e-05	0.000200039061634076	1.83576724462634	SERPINH1
HSD17B7	0.987492065883817	2.85191316395111	5.20058768145398	3.29349737647504e-06	2.6819684841625e-05	4.14226421806212	HSD17B7
CCDC48	-0.987246843109434	1.04090168179831	-9.14853748165788	1.78492050988046e-12	2.59294029454558e-10	18.2326741408377	CCDC48
GTF2F2	0.987123186181833	4.44657703501578	5.31378885641151	2.20015219206486e-06	1.9244962550785e-05	4.53325670080418	GTF2F2
PRSS3	-0.986931189498737	6.02249214452359	-2.84455639300866	0.00631531334969353	0.0161605274537889	-3.03566540805916	PRSS3
CYP4F11	0.986385202403832	2.16303709057002	3.51890743265352	0.000901008678531001	0.00311811414587831	-1.22916014933231	CYP4F11
NAP1L1	0.986350755366555	5.40985597723048	6.35094562657755	5.05827244191226e-08	8.38985263287909e-07	8.2048516917728	NAP1L1
GPER	-0.986055495130947	1.55591026110413	-4.07357221603183	0.00015618431859409	0.000694990776778836	0.430012396301583	GPER
ANO10	-0.985705585965063	4.12241239468061	-5.982656468616	1.95483748168714e-07	2.56597730142095e-06	6.8866307583717	ANO10
HOTAIRM1	-0.98498584610747	1.90223457516732	-5.24418793971842	2.82025982247355e-06	2.35396796526382e-05	4.2925572259366	HOTAIRM1
NCAPG2	0.984932999715834	2.79807689462124	4.67294722753417	2.08856327402681e-05	0.00012690642673744	2.35807355058466	NCAPG2
SCN9A	-0.984669747222658	0.91423864150655	-5.48960105496112	1.17101415265806e-06	1.13992795221379e-05	5.14524789856251	SCN9A
WASL	-0.98422360695515	4.72531064264625	-5.89066283768542	2.73550514170781e-07	3.38754194105915e-06	6.55936466958929	WASL
FOLR1	0.98310801123588	0.769535321666717	2.67921917234655	0.00981857813666042	0.0235190066096946	-3.436778048546	FOLR1
PFKFB3	0.983030510336006	3.63581795285853	5.22952539373089	2.97139817843886e-06	2.46215909737084e-05	4.24197157019287	PFKFB3
SNORA26	0.982725671707982	0.898849095420576	1.13696070246179	0.260690088422624	0.359851788601802	-6.18026300478245	SNORA26
CXCL1	0.982445320431642	4.08452033689628	2.10578138304892	0.0399973839499843	0.0769130495356433	-4.68020929251065	CXCL1
CCDC64B	-0.982427931281744	4.35392038355801	-3.25150730064824	0.00200266481654904	0.00612375729607004	-1.97614565170067	CCDC64B
MIR223	0.982080143784122	0.458065001810008	1.56189911739327	0.124288123502558	0.197890667932367	-5.6226836651463	MIR223
LEMD1	0.981602672779811	0.641765054650741	3.54441018317698	0.000833521962668777	0.00291177622364037	-1.15599024021707	LEMD1
AADAT	0.981407965396448	1.80419589052492	5.55239465908628	9.33813493024719e-07	9.45073302024213e-06	5.36510681942088	AADAT
CD163	0.981318775793853	3.59697138006867	3.13268640378303	0.00282511852077857	0.00821311010851342	-2.29559481465449	CD163
EEPD1	0.981240995744173	2.48974685262908	5.26173092722441	2.64936850439722e-06	2.23905211598581e-05	4.3531366520007	EEPD1
COL9A2	-0.981157360565238	2.01248228982599	-4.46005576600368	4.31941212520158e-05	0.000233932027486183	1.65952342866951	COL9A2
DNTTIP1	0.981148596249556	4.50262148724215	5.10794949558494	4.57405080099614e-06	3.53875253489603e-05	3.82424657535515	DNTTIP1
KIF4A	0.980785214794945	2.01955982208368	4.23836052755457	9.08074982791753e-05	0.000437232026041804	0.947689193863161	KIF4A
PTK6	-0.980698824520666	4.65243144286052	-3.20082135333511	0.00232123120229648	0.00694386295916208	-2.11339066933377	PTK6
PDCD2L	0.980502695130204	2.67123412614472	6.56119919640993	2.32973065662909e-08	4.57633791734684e-07	8.96174843876567	PDCD2L
SLC38A5	0.980156030731996	3.7433530729066	2.66834018731788	0.0101023716081069	0.0240705636915341	-3.46253813423128	SLC38A5
TYMP	0.979315973712499	4.83209730285237	3.88535948087843	0.000286849242612165	0.00116723722187691	-0.148155798929311	TYMP
LCN2	-0.97931270034284	6.68880820451004	-1.60228229736663	0.115061588180078	0.185483405273647	-5.56128625907616	LCN2
CNTN1	-0.978926425222291	0.622091952454465	-7.08926602696743	3.307247464431e-09	9.19843422176429e-08	10.8698282464478	CNTN1
CBWD5	0.977835159851764	1.59762359721563	4.89171098288885	9.78184291655308e-06	6.69069552622618e-05	3.08944688470514	CBWD5
NRG1	-0.977581114457459	1.0371538524548	-5.8331654551753	3.37337225576971e-07	4.02948355788811e-06	6.35530928115918	NRG1
LRRC8E	0.977547170118481	1.16084463574698	5.48141566689899	1.20603103339813e-06	1.16799467003711e-05	5.11663583780555	LRRC8E
[truncated: 16,886 more rows]
