# Supplementary material for: Systems Biomedicine of Primary and Metastatic Colorectal Cancer Reveals Potential Therapeutic Targets
Source: Front Oncol. 2021 Jun 24;11:597536. doi: 10.3389/fonc.2021.597536 (PMC8263939; doi:10.3389/fonc.2021.597536)
Supplement: Supplementary File 3 — Contains all DEGs between all pairwise groups of samples. [file DataSheet_3.zip › Supplementary file 3/Validation Results/GSE50760_metastasis/GSE50760MvsP.txt]

logFC	AveExpr	t	P.Value	adj.P.Val	B	Genes
HP	7.79261527551258	4.92453796797518	10.4917355051354	1.60751320228325e-14	2.31209246511811e-11	22.8016011573885	HP
ORM1	7.52269137837929	4.03314377982741	10.5843203236673	1.17078247564028e-14	2.14536336914093e-11	23.1086984009466	ORM1
APOC3	7.47886687510132	3.64855836698051	10.9316968877279	3.59720669918958e-15	2.14536336914093e-11	24.2509130479444	APOC3
APOA1	7.46913579609645	3.93099193753315	10.6259308320146	1.01565524068496e-14	2.14536336914093e-11	23.246354923827	APOA1
APOA2	7.38233857333228	4.2359423202814	10.7278368204644	7.17719219296159e-15	2.14536336914093e-11	23.5825257158926	APOA2
FGG	7.351470903485	3.89049196109384	10.4654204278416	1.75941556933613e-14	2.31209246511811e-11	22.7141137640065	FGG
FGA	7.05363636616211	3.59567730680718	10.2026628046558	4.35400978957168e-14	3.57502064678527e-11	21.8357017998503	FGA
FGB	6.97437782693055	3.40019763613073	10.2646319451988	3.51366909439442e-14	3.01616549307449e-11	22.0436550057591	FGB
APOH	6.80355469114037	3.36252444433949	10.5675143871632	1.24003519914595e-14	2.14536336914093e-11	23.0530368533051	APOH
CYP2E1	6.58489589749802	3.04661827981746	10.5652643651795	1.24961594178185e-14	2.14536336914093e-11	23.0455819568981	CYP2E1
FGL1	6.45948276588198	2.68470013757752	10.569431041383	1.23193251351468e-14	2.14536336914093e-11	23.0593866987715	FGL1
AMBP	6.43113189730505	3.11633796155868	10.1268724953018	5.66309666342711e-14	4.4561491870342e-11	21.5807161534473	AMBP
VTN	6.4263965802437	2.84214398177367	10.4085453889198	2.13916942506311e-14	2.48942579961242e-11	22.5247224119486	VTN
HPX	6.32827652702825	2.84904304583593	10.270749116436	3.4401587386956e-14	3.01616549307449e-11	22.0641565696769	HPX
APCS	6.20405300537654	2.42252331536362	11.084536207671	2.15043512706625e-15	2.03054836873231e-11	24.7483843681858	APCS
GC	6.14490523067739	2.56065815261022	10.4529396912587	1.83645152114226e-14	2.31209246511811e-11	22.6725890172104	GC
ORM2	6.09948528516864	2.71313401480376	10.6094531514844	1.07443536309386e-14	2.14536336914093e-11	23.1918701921669	ORM2
AHSG	6.08417861888689	2.48695202794645	10.2938652711315	3.17611746054885e-14	3.01616549307449e-11	22.1415872561567	AHSG
ALB	6.07346060078036	4.87494045083227	6.47336966602831	3.22147177296061e-08	2.53489560134838e-06	8.68317354829744	ALB
CRP	6.07230637370465	2.96425815726924	10.2903127300409	3.21532418239615e-14	3.01616549307449e-11	22.1296919243002	CRP
TF	5.96950084104852	2.63168955050538	9.87129084132642	1.3808937943286e-13	8.99247562272263e-11	20.71564909151	TF
HRG	5.82415470365669	2.42308110979887	9.53279180505073	4.5470384785869e-13	1.95160958336622e-10	19.5579949364571	HRG
SERPINC1	5.75608201210042	2.27131770054727	9.98036320115546	9.43110118113266e-14	7.12425383222761e-11	21.0857972293935	SERPINC1
SAA4	5.62246662853365	2.17134174774661	10.2708983052418	3.43838546217408e-14	3.01616549307449e-11	22.0646565137813	SAA4
TTR	5.58733917213907	3.05778904643626	9.2781033304635	1.12367519795518e-12	4.00388794592142e-10	18.6784506922507	TTR
SAA1	5.47449557096437	4.61316179866162	7.66607972672587	3.92818279603304e-10	5.08107754130712e-08	12.9750917246488	SAA1
SERPINA3	5.41539092111229	3.97160646290892	8.92672821053931	3.95650404866292e-12	1.03775804109721e-09	17.453837868839	SERPINA3
A1BG	5.36613122729984	2.5602288233263	9.92993162310823	1.12475248370309e-13	7.58605380526176e-11	20.9148305252382	A1BG
IGFBP1	5.33893978649309	2.04983928165974	10.7065758430137	7.71559056947447e-15	2.14536336914093e-11	23.5125017887996	IGFBP1
PLG	5.32479104934619	2.01229291503637	9.71377809565002	2.40061451688629e-13	1.1624514141384e-10	20.178614996703	PLG
RBP4	5.28434241981039	3.90603020362141	8.8230619696233	5.74847103295802e-12	1.35699844321765e-09	17.0902271776879	RBP4
CFHR1	5.28239397984482	2.30663521053508	9.63849108441307	3.12991144446163e-13	1.44166774704044e-10	19.9209034100818	CFHR1
APOC2	5.27863104589063	3.79745089933547	9.75665903724768	2.06453907049109e-13	1.14036766559828e-10	20.3251049802476	APOC2
F2	5.24958069011808	2.0038342466581	9.96413890720292	9.98062429205279e-14	7.24938806751604e-11	21.030829253574	F2
ITIH4	5.24435347974652	2.4549226707961	9.72458947493209	2.31100089894962e-13	1.1624514141384e-10	20.2155690682556	ITIH4
SAA2	5.24292686255702	2.90451447327158	7.98849417343155	1.20014082719422e-10	1.82779512270669e-08	14.1305443895354	SAA2
ADH4	5.22992750507934	2.31826203460543	9.42699786075443	6.61584190335562e-13	2.62462724473209e-10	19.193505985216	ADH4
HAMP	5.22000295155306	2.57224149472267	8.70377147609959	8.84612196454995e-12	1.9202185436842e-09	16.6705921587016	HAMP
ITIH2	5.07263588691731	1.90405805428222	9.74999533287961	2.11346932994121e-13	1.14036766559828e-10	20.3023545046163	ITIH2
ITIH1	5.04409595044636	1.87774749924463	9.73782245203524	2.20589384644988e-13	1.15717514695016e-10	20.2607818095014	ITIH1
ITIH3	4.99117789066683	2.07853717170355	9.94126064904707	1.08109085856208e-13	7.56162994960924e-11	20.9532634986741	ITIH3
HPD	4.96665736804766	1.93414742790678	9.51986802186479	4.7598774832346e-13	1.95413665806272e-10	19.5135357788607	HPD
C9	4.95334860887894	1.82681254972813	9.68389023701399	2.66702406673307e-13	1.25916873750635e-10	20.0763855497585	C9
AGXT	4.85782358985186	2.09949125048829	9.78945469715535	1.83987409105175e-13	1.05290976392462e-10	20.436996386183	AGXT
KNG1	4.84411614596652	2.58933121028157	9.06295725105042	2.42525703823862e-12	7.04630448725175e-10	17.9300965710275	KNG1
HPR	4.84139110620973	1.85680165871189	9.85196531052579	1.4776165535727e-13	9.30159620474015e-11	20.6499171986593	HPR
ADH1A	4.80885394013789	1.9737527094855	9.55465604806669	4.20857652638911e-13	1.84834808606647e-10	19.6331674957275	ADH1A
CFHR2	4.68030345418085	1.68315064692466	9.79086226125898	1.83080376464329e-13	1.05290976392462e-10	20.4417958486023	CFHR2
APOC1	4.62676368235929	6.7810717626502	9.07337727327467	2.33631206895875e-12	6.89394584723219e-10	17.9664498640347	APOC1
MAT1A	4.54155264510636	1.87985188987833	8.91480132435217	4.13005813462225e-12	1.06844038181289e-09	17.4120557341957	MAT1A
C8B	4.52798292385402	1.61943051894235	9.41854496766663	6.81740631930712e-13	2.62748404775745e-10	19.1643301128544	C8B
LBP	4.51214737674017	1.92730144905691	9.20144236167077	1.47729683516128e-12	4.98191977357512e-10	18.4123445494993	LBP
APOC4	4.46893265966864	1.57561760268085	9.71786455906731	2.36633759462247e-13	1.1624514141384e-10	20.1925844205961	APOC4
CYP4A11	4.43155355826242	1.5833021271727	9.15270304474661	1.758515729719e-12	5.53492825929054e-10	18.2428422933352	CYP4A11
ASGR2	4.37575435812416	1.80166913089446	9.81296166348172	1.69416734351031e-13	1.03207581555459e-10	20.5171189839208	ASGR2
CYP3A4	4.33429995327513	2.26113518652692	8.10914370280211	7.71167082089853e-11	1.30031163797026e-08	14.5614977121602	CYP3A4
CPB2	4.29775543651596	1.5150540953549	9.31087117502406	9.99832892192284e-13	3.63112387866371e-10	18.7920055532656	CPB2
CYP2C8	4.29141834016965	1.68187640712469	8.87365716748542	4.78979731601215e-12	1.20607096417186e-09	17.2678164510839	CYP2C8
SLC25A47	4.28860928693984	1.58207051889306	9.5565818546762	4.18001049830819e-13	1.84834808606647e-10	19.6397861297566	SLC25A47
SERPINF2	4.23893065547478	2.5286069705738	9.11518130363376	2.01129329485625e-12	6.12633449570326e-10	18.1121858417432	SERPINF2
C8A	4.23050766094732	1.49115024413547	9.10743455364845	2.06788036760894e-12	6.19871757814204e-10	18.0851926534102	C8A
APOB	4.2251477984414	1.53195700932835	9.17806533205372	1.60602809693249e-12	5.22928286389138e-10	18.331076086998	APOB
ARG1	4.22211234407167	1.54086088813878	9.12418634365048	1.94747233018474e-12	6.02918277959652e-10	18.1435558391595	ARG1
CYP2C9	4.1833395197436	1.89258045904863	8.21533322545249	5.22887684420682e-11	9.05938891769227e-09	14.9400464702445	CYP2C9
CFHR3	4.15836894803352	1.56895297488349	8.75166200446854	7.4393538538977e-12	1.67252616108164e-09	16.8392130931989	CFHR3
CP	4.12599410412053	2.89118239171994	8.06397492604973	9.09948546075198e-11	1.46875028142138e-08	14.4002599543988	CP
C4BPA	4.12339512938365	2.7570433441795	7.34655388828679	1.2774153040291e-09	1.39445017436933e-07	11.8259916207415	C4BPA
SLC2A2	4.0762523530832	1.45017465440252	8.98327826773497	3.22840074378743e-12	8.85434855069241e-10	17.6517575044301	SLC2A2
SULT2A1	4.06995415652506	1.62514542074088	9.25368810514246	1.22590725989909e-12	4.28727011170267e-10	18.5937673284664	SULT2A1
FTCD	4.06341364986462	1.5033977306863	9.35696954130051	8.48521520500018e-13	3.14202527738095e-10	18.9515622106705	FTCD
SERPINA1	4.06297290383518	6.64517016199662	8.00686370192953	1.12192175404986e-10	1.73667969878947e-08	14.1962149425487	SERPINA1
ALDOB	4.0553503009294	4.08602613645934	5.59603839786652	7.97626943182184e-07	4.55081112446995e-05	5.56701653884451	ALDOB
UGT2B4	4.03850348725973	1.42578709821018	9.24427121930128	1.2677988994246e-12	4.35316040284248e-10	18.5610884015655	UGT2B4
AADAC	4.02138064378233	1.69156560207258	8.98270080588691	3.23510749270732e-12	8.85434855069241e-10	17.6497380080738	AADAC
PAH	3.99964462301922	1.78313974116669	8.43708957806182	2.3286217463209e-11	4.31137467443826e-09	15.7280420817782	PAH
CYP2A6	3.98603882884635	1.47135694250137	7.16380156393172	2.51040996120227e-09	2.60481575843301e-07	11.1677624626214	CYP2A6
TAT	3.95840349146518	1.58677179726229	7.76324121912703	2.74649837154814e-10	3.78595779172895e-08	13.3238096928285	TAT
FMO3	3.93848981733781	1.86141718385973	9.4097222600288	7.03439750746918e-13	2.65689193857111e-10	19.1338694497593	FMO3
HULC	3.93155863369034	1.46389935418429	9.52470568517196	4.67905505877522e-13	1.95413665806272e-10	19.5301800355218	HULC
APOA5	3.88267206288052	1.35527932006211	8.67463405282446	9.83009800506116e-12	2.08585843624247e-09	16.5679013845243	APOA5
SERPINA11	3.87483870453835	1.43739006823036	9.1576618261796	1.72759546427944e-12	5.52976954964698e-10	18.2600987759787	SERPINA11
CPS1	3.87061928298718	1.85687579280574	7.48796896218515	7.57703478452775e-10	8.77866882857709e-08	12.3349226033346	CPS1
PON1	3.86649855501054	1.52858635563099	8.53564567254274	1.6273031712046e-11	3.20121045710405e-09	16.0770577451162	PON1
HAO1	3.84355614339989	1.34898757520554	8.849230544587	5.23068313969316e-12	1.26642886016802e-09	17.1821086521935	HAO1
RDH16	3.83746455277753	1.57048843173167	8.83256607688582	5.55470257841485e-12	1.32785516700461e-09	17.1236047333779	RDH16
G6PC	3.79109794913882	1.472548368036	8.32230549528301	3.5379598945899e-11	6.42445890474330e-09	15.3206117039681	G6PC
ASGR1	3.78348394676065	2.01985757833975	8.96307003480625	3.47164669997044e-12	9.36600684699169e-10	17.5810661217666	ASGR1
APOF	3.78119447076159	1.33015152160988	8.8184296536313	5.84536664663703e-12	1.36283640891037e-09	17.0739558903866	APOF
BHMT	3.77910797380578	1.38651352917474	8.02625805992109	1.0448864450838e-10	1.64439004295063e-08	14.2655280525132	BHMT
GATM	3.77676283322177	3.69389567816063	9.02078085720246	2.82152510598975e-12	7.95291069053976e-10	17.782841575697	GATM
SPP2	3.76728081592222	1.30869831502401	8.85093459253415	5.19864161303014e-12	1.26642886016802e-09	17.1880895979499	SPP2
ADH1B	3.74967897783546	5.31932893396996	5.97744549209286	1.99244180084034e-07	1.33430012088191e-05	6.91227841435089	ADH1B
SERPIND1	3.71968762773006	1.49944805129228	8.35125281636639	3.18348348601215e-11	5.83690151779995e-09	15.4234541615939	SERPIND1
ANGPTL3	3.66485377626551	1.29727346799428	8.75763827815743	7.28039166771549e-12	1.65650839331093e-09	16.8602410071293	ANGPTL3
SPINK4	-3.65685442443304	4.589167286881	-4.9674916201432	7.50252859256851e-06	0.000334163331298718	3.40124874841513	SPINK4
AOX1	3.64379189013566	2.27585728160991	7.6977039573265	3.49613898118984e-10	4.61710382236154e-08	13.0886360141646	AOX1
C6	3.60581131347395	1.44962766240405	8.69063571150442	9.27681556596067e-12	1.9908257041269e-09	16.6243061770146	C6
BAAT	3.60527891285781	1.3806586148658	8.90847397047551	4.22522262424917e-12	1.07828823322899e-09	17.389884320404	BAAT
HSD17B13	3.60383376044572	1.42976974658553	8.61429366031924	1.22324118237678e-11	2.51096844882452e-09	16.3550067375047	HSD17B13
CYP2D6	3.59284155408129	2.51745149212341	8.59512431071238	1.31130849739504e-11	2.66280225519411e-09	16.2873080558469	CYP2D6
TFR2	3.58830748103185	1.98499186112602	7.87957141960519	1.79041292543203e-10	2.5810647402125e-08	13.7407650433646	TFR2
F9	3.58358632690909	1.24059143611678	8.50667768197521	1.80791600754338e-11	3.4487367477229e-09	15.9745541812099	F9
FCN3	3.57404543258709	1.73142962252971	10.3950355695467	2.2409445905963e-14	2.48942579961242e-11	22.4796744205354	FCN3
SERPINA7	3.53338029061021	1.46891946048209	9.42465858224011	6.67101444252794e-13	2.62462724473209e-10	19.1854325522846	SERPINA7
SLC22A1	3.50404924479434	1.30567725403009	8.22785011979833	4.99504570782937e-11	8.7343924252183e-09	14.9846178536139	SLC22A1
HSD11B1	3.48157686979782	2.46641149820317	7.86091887936309	1.9174736300297e-10	2.73031699111938e-08	13.6739542594637	HSD11B1
MASP2	3.48107746240322	1.48553687745488	9.17929824858996	1.59896459770888e-12	5.22928286389138e-10	18.3353636384803	MASP2
CES1	3.45626741463741	3.62671492776685	6.46401227175755	3.33458614142726e-08	2.61301490791925e-06	8.64960306761023	CES1
TM4SF4	3.448945915851	1.9349454167333	7.00924138943854	4.44651949188659e-09	4.35090780333048e-07	10.6108993192308	TM4SF4
LEAP2	3.44792960628298	2.41012691709218	7.5408868767611	6.2327861454999e-10	7.51043872241835e-08	12.5252306476848	LEAP2
UGT1A4	3.42589686207656	1.2021896436196	8.11297028368644	7.6043566300143e-11	1.29376824286324e-08	14.5751515223574	UGT1A4
DES	-3.41065241405331	3.80387947546645	-4.83735778397164	1.18228008818013e-05	0.000493968129762871	2.96340838463793	DES
AFM	3.40820352600308	1.18520877285683	8.52104329024969	1.71595783340179e-11	3.30672078406048e-09	16.02539554174	AFM
SLCO1B1	3.3877599205121	1.19693795071116	8.30568149041144	3.75920217057273e-11	6.76119361821581e-09	15.2615232505431	SLCO1B1
SERPINA4	3.33027714452352	1.29682626756015	8.62674760311268	1.16923927655999e-11	2.45345374864838e-09	16.3989725772884	SERPINA4
REG4	-3.32684765529052	3.92657687609666	-4.77894341174781	1.44825055137956e-05	0.000581919397080916	2.76827452387541	REG4
C8G	3.31769130195148	1.96881234982648	8.73461572349258	7.91222603951073e-12	1.75791045595482e-09	16.7792170686042	C8G
LECT2	3.31203912568265	1.14445814011959	9.05114040279871	2.53026123431328e-12	7.23999748636459e-10	17.8888569343006	LECT2
COLEC11	3.27252752572782	1.81807726272048	11.3593418603515	8.58989782699615e-16	1.62220220462822e-11	25.6349014535732	COLEC11
APOM	3.26924996340783	2.67310032573831	7.94171709372499	1.42496082815231e-10	2.1227852179222e-08	13.9632316979369	APOM
SERPINA6	3.24538649377936	2.23832137924824	7.60592205196597	4.90342902885712e-10	6.14067855056753e-08	12.7589938202958	SERPINA6
SFRP2	-3.24168984952091	3.43571722029495	-5.82507336404889	3.47426939456216e-07	2.17256879193068e-05	6.37267437398906	SFRP2
SERPINA10	3.23605648422189	1.58088588391648	7.79200729519022	2.47059822959909e-10	3.43067996808668e-08	13.4269739980608	SERPINA10
PON3	3.21377766991201	2.23751192235747	7.41791238412379	9.81392722553289e-10	1.10979650092329e-07	12.0828589674936	PON3
HPN	3.21173225029507	1.81047014660773	6.97404493943472	5.06479178322283e-09	4.93033983640016e-07	10.4840987321197	HPN
HABP2	3.19009897981008	1.21430040587936	8.70462778827019	8.81875428579753e-12	1.9202185436842e-09	16.6736089868313	HABP2
SLC27A5	3.16945031900987	1.96621792795105	7.55427675490321	5.9323560042317e-10	7.22790600902681e-08	12.5733708528504	SLC27A5
DPYS	3.16752081300785	1.15361561438408	8.09747108477797	8.04851369750302e-11	1.32170592328126e-08	14.5198423969076	DPYS
SLC10A1	3.14580119355491	1.13782391270799	7.95280692531205	1.36810391590005e-10	2.06693139614179e-08	14.0029088870544	SLC10A1
LIPC	3.13928165894423	1.55195292029245	8.85377433419584	5.14568387124584e-12	1.26642886016802e-09	17.1980560533624	LIPC
OLFM4	-3.13374893007953	6.2104153097464	-3.69237915970826	0.000527680123325942	0.0119030176935583	-0.658261076093224	OLFM4
SLC13A5	3.12661823925159	1.12018695882033	8.61962636514722	1.19981722554459e-11	2.48995036312194e-09	16.3738342609815	SLC13A5
GAMT	3.12203692873767	2.51205825180505	7.93665975704208	1.4516713844819e-10	2.14178235124537e-08	13.9451353351076	GAMT
CRHBP	3.11670415840228	1.29801701848212	8.78880439434637	6.50515280621432e-12	1.49816842372387e-09	16.9698488870072	CRHBP
PGLYRP2	3.11020989973039	1.10191594731789	7.72740664783619	3.13384169124007e-10	4.19734754177793e-08	13.1952438465641	PGLYRP2
CREB3L3	3.10250194065864	1.63464857068914	7.46457987275087	8.2603696118253e-10	9.51201708044639e-08	12.2507829554878	CREB3L3
CDO1	3.06862181968451	1.52369777208286	8.03393031394272	1.01589891491507e-10	1.61220596707321e-08	14.2929416838062	CDO1
SLC22A7	3.0676631239549	1.05131953416986	8.45568363562069	2.17626754390541e-11	4.09358329780144e-09	15.7939478696697	SLC22A7
CLCA1	-3.06063934339241	5.23527899106765	-3.86978230686951	0.000301476202143091	0.00760130584442225	-0.129787500087778	CLCA1
SLC38A3	3.06045780282898	1.22979907866249	7.44713341462009	8.81000749737188e-10	1.00227103366186e-07	12.1880116926727	SLC38A3
HSD17B6	3.05228454048187	2.64885404906308	6.30677113598785	5.95149651238419e-08	4.35635704016959e-06	8.08623933376055	HSD17B6
REG1A	-3.04327134728064	2.61748299957907	-4.32794858026679	6.73739709100608e-05	0.00218618116947852	1.29498789272901	REG1A
C3	3.03169335449294	5.65444713350854	5.94429326694054	2.24908775998941e-07	1.47479244261805e-05	6.7946558887342	C3
AKR1C1	3.03051356600344	2.65065772488903	7.61999914264205	4.65541105280902e-10	5.94036741434448e-08	12.8095734477968	AKR1C1
CYP8B1	3.02855178171439	1.07185491224811	8.45404092910289	2.18931381031477e-11	4.09358329780144e-09	15.7881264581499	CYP8B1
MUC2	-3.01559041174388	4.26950746267683	-4.90096798861119	9.47056033445055e-06	0.000410209935587382	3.17690168529685	MUC2
ACTG2	-3.00332900552098	4.87468244763847	-4.9002213857068	9.49530120803825e-06	0.000410340419482385	3.17438996802141	ACTG2
AKR1C4	2.99137161971488	1.25830374030181	7.73529421943117	3.04412926888671e-10	4.12065727803799e-08	13.2235473631196	AKR1C4
APOE	2.96912441044553	7.48916956863463	7.68544023122607	3.65771749766115e-10	4.76386172022971e-08	13.0446088468101	APOE
C5	2.95610451292309	1.72356981718594	7.3543672887037	1.24106218510277e-09	1.36264298637591e-07	11.8541224621936	C5
ACSM2B	2.9513273850658	1.01061379205707	8.07444039658306	8.75710121318092e-11	1.42567117595622e-08	14.4376294442936	ACSM2B
SERPINA5	2.95006127301561	1.40965115461531	7.75650665795516	2.81543607227988e-10	3.852863059783e-08	13.2996520110897	SERPINA5
ZG16	-2.94677280539222	5.14217901280093	-3.71279753710764	0.000495067290078354	0.0113462934139924	-0.598158257016642	ZG16
ITLN1	-2.94223831030279	5.19053232195067	-3.75156899350683	0.000438382589580037	0.010284292179154	-0.483506009990805	ITLN1
C19orf80	2.93639445538153	1.02616627624246	8.95806281383157	3.53472047157056e-12	9.40185860642394e-10	17.5635440089114	C19orf80
AGT	2.91637293750078	3.08349943734478	6.62798834598073	1.82052418010031e-08	1.50792101496466e-06	9.23848059510079	AGT
ALDH8A1	2.89356920726211	1.1100468332989	7.99811748366821	1.15850411313608e-10	1.77872765663211e-08	14.1649498697115	ALDH8A1
UPB1	2.8889093456949	1.056202910531	7.81026781341137	2.3100682415954e-10	3.2556446822783e-08	13.4924421954175	UPB1
PROC	2.87965989347027	1.82022881083769	8.02052112528738	1.06710347709133e-10	1.66547513759254e-08	14.2450272229739	PROC
RGN	2.85553877264885	1.67411540657258	7.4961181884585	7.35250201536503e-10	8.62434786088004e-08	12.3642349515294	RGN
UGT1A1	2.84884866182291	1.4480426180901	6.93377433023236	5.87831290983175e-09	5.57848941216947e-07	10.3390305028941	UGT1A1
AQP9	2.84687327610744	1.88596085794004	6.86561115661646	7.56381800884119e-09	7.03658635945645e-07	10.0935291100177	AQP9
BHMT2	2.840670972676	1.56221986377176	6.65051137763466	1.67518710807353e-08	1.41039655832931e-06	9.31945395243907	BHMT2
CPN2	2.81625441115231	0.979077887232178	7.94122180140558	1.42755479309568e-10	2.1227852179222e-08	13.9614594847332	CPN2
UGT2B7	2.81352755032037	2.61476566257301	6.16050191659614	1.018856159159e-07	7.20640395719766e-06	7.56369234640053	UGT2B7
CD5L	2.80660263771583	0.971616030012256	8.14226441317125	6.8310050018957e-11	1.17275935873455e-08	14.6796465445436	CD5L
APOC1P1	2.79667819272464	1.03498830456451	6.77993329275695	1.0383217112229e-08	9.33747881735455e-07	9.78506089149366	APOC1P1
GLYAT	2.79580789607619	0.990130024314027	7.4098872775662	1.01091760057392e-09	1.12965555543423e-07	12.0539767769288	GLYAT
VIP	-2.782916472303	2.64725339223339	-6.60995234227193	1.94592724728135e-08	1.59777548108297e-06	9.17365236490165	VIP
SLC38A4	2.78259180333331	2.06017631773817	7.18799732223887	2.29554250398397e-09	2.43546742627738e-07	11.2549308522045	SLC38A4
SNORA44	-2.77815001045884	2.93959764515518	-2.56019383360075	0.0133602252976785	0.121130336490079	-3.63996545455576	SNORA44
AZGP1	2.76913859258876	4.29214265506417	5.79140536116591	3.92720736848555e-07	2.43164954602786e-05	6.25380921106075	AZGP1
CFHR5	2.76353505012515	0.938096882549208	8.10539408770657	7.81830233371451e-11	1.30662512895751e-08	14.5481176341841	CFHR5
HGFAC	2.73839076837089	0.954889641327367	8.10121715295257	7.93883101596207e-11	1.31513003277582e-08	14.5332116764363	HGFAC
GSTA1	2.72643275018449	3.03191924303591	5.88670524398825	2.77528486997714e-07	1.77665270405147e-05	6.59061918488378	GSTA1
SPP1	2.69477217372034	5.03526919770203	4.93754000495192	8.33313510923227e-06	0.000367689851723952	3.3001054386827	SPP1
CA1	-2.69124339689542	5.2588853114164	-3.4852971899405	0.000997933757783731	0.0194288443461296	-1.25661175104316	CA1
MS4A12	-2.68258272569521	4.72556805977211	-3.86578260906957	0.000305346271270329	0.00768861911058688	-0.14185523013834	MS4A12
FCGBP	-2.64721167654193	4.76131116287089	-4.42364741723412	4.88488144586072e-05	0.00167121351639637	1.60229446752285	FCGBP
CCL11	-2.64329862414977	2.8369223560912	-8.27651535730054	4.18151106093063e-11	7.38017162482943e-09	15.157807064356	CCL11
MBL2	2.62697196815355	0.892113846195558	8.54356687091417	1.58115431759855e-11	3.14316834608933e-09	16.105075122572	MBL2
MMP1	-2.62449526481758	2.07449379272108	-5.63525095699955	6.92147197947136e-07	3.99730881750204e-05	5.70443633825067	MMP1
KLKB1	2.5936290867927	1.19702679960352	7.66154443829836	3.99438769215732e-10	5.13156541267967e-08	12.9588048768968	KLKB1
HAO2	2.5912951037456	0.911091995307027	7.18573348664637	2.31484022165061e-09	2.44222109418278e-07	11.2467752672343	HAO2
TTC36	2.58882759542989	1.34516750515596	7.10759641930891	3.09045158748221e-09	3.13780528116137e-07	10.9652640367037	TTC36
F12	2.58117497388571	2.36971059747146	7.91478660982863	1.57310701705311e-10	2.30295550519752e-08	13.8668520929655	F12
FBLN1	-2.57364116167267	4.56883379924658	-7.33451580227659	1.33552311030931e-09	1.44950309989605e-07	11.7826482523958	FBLN1
MARCO	2.56501041674675	1.8365358446233	6.85862982418993	7.7616483554523e-09	7.18523182317239e-07	10.0683886645082	MARCO
H19	2.56327078328772	4.29145620463227	3.96814962132514	0.00021988777243328	0.00594925584871416	0.169132867731195	H19
INHBC	2.5500280396178	0.888585720942843	7.56646216608825	5.67158522324311e-10	7.04657150927277e-08	12.6171756309272	INHBC
PIGR	-2.54239182797993	7.95213947741098	-3.37594104304367	0.00138663449045452	0.0248685587390632	-1.5639707312665	PIGR
IGJ	-2.52557961463782	9.05562372078357	-4.67994992242471	2.03882489907498e-05	0.00079062029197189	2.43969056131236	IGJ
TDO2	2.49761632335066	2.068790432903	6.11119033600481	1.22091998524571e-07	8.53965700791306e-06	7.38791236133319	TDO2
PIPOX	2.47395901444211	1.67065933216797	5.40550823121393	1.58424770278466e-06	8.4995789395137e-05	4.90272629771889	PIPOX
FCN2	2.47019797186034	0.836696412210798	7.53582124903768	6.35038016077688e-10	7.54257417209254e-08	12.5070168727949	FCN2
MST1	2.44693666074686	2.43517518814503	6.49306259061381	2.99576188743986e-08	2.39724420526702e-06	8.75383838012413	MST1
INHBE	2.44362402545851	0.953413657278227	7.7175572362016	3.2496013480049e-10	4.32174094768117e-08	13.1598967949354	INHBE
CHGA	-2.43283066430329	3.57286265060533	-3.85042924593454	0.000320651024645614	0.00799933236516832	-0.188114811226682	CHGA
B3GNT6	-2.43024213704784	2.87779366569912	-4.96792961701674	7.49100709247533e-06	0.000334163331298718	3.40272941173082	B3GNT6
CA4	-2.42954584459174	3.97695130118985	-4.22203329808132	9.58580745355416e-05	0.00295797342745703	0.958558238225443	CA4
CPN1	2.42754622818062	0.962660491691061	7.45336636827019	8.60955690400115e-10	9.85402922012496e-08	12.2104383821448	CPN1
AMDHD1	2.39280063762934	1.05017231910925	6.45606253911668	3.43378934377512e-08	2.66872229706134e-06	8.6210863190175	AMDHD1
CD177	-2.38547034116814	4.12329293221578	-3.41887223016145	0.00121943099786869	0.022577406269363	-1.44404358650392	CD177
THRSP	2.3715125361926	0.910440107275937	7.86015579370051	1.9228602585061e-10	2.73031699111938e-08	13.6712206195224	THRSP
PRODH2	2.36142793069154	0.79836878033499	7.50381911221402	7.14645273305347e-10	8.43504749148217e-08	12.3919330242258	PRODH2
C4A	2.35640651720869	3.54741319471474	4.85399360047111	1.11573626443532e-05	0.000470327664148683	3.01914334929232	C4A
DMGDH	2.35183224373721	0.989214106320088	6.38773503243336	4.41724025251699e-08	3.36369282938642e-06	8.37613080723616	DMGDH
IGF2	2.34675975569932	3.19862770165825	3.83439157993281	0.000337425375650098	0.008373558763669	-0.236327221164144	IGF2
GNMT	2.3302292026318	0.971603293888142	5.63120325509147	7.02362266968861e-07	4.04393640600821e-05	5.69024080416924	GNMT
SPARCL1	-2.32075994007166	4.30511384658212	-6.32454835568771	5.57455783013718e-08	4.13100253083932e-06	8.14985429243183	SPARCL1
CXCL14	-2.31711310851735	4.88967895740448	-5.4275091095924	1.4639485091206e-06	7.92168125923856e-05	4.97912657920416	CXCL14
MMP3	-2.31354338047067	1.25602491382525	-5.85181860672806	3.15173348621981e-07	2.00405679755088e-05	6.46719688576725	MMP3
F10	2.31305297704973	2.42464687332674	7.55519977123616	5.91218922114414e-10	7.22790600902681e-08	12.5766891319292	F10
COLEC10	2.31255856707765	0.951259366698768	10.4818713601977	1.66283646087339e-14	2.31209246511811e-11	22.7688171640327	COLEC10
C4BPB	2.3058026654895	2.90050834770986	5.20999859949633	3.18513983981434e-06	0.000157877600721506	4.22768713845152	C4BPB
ACSM5	2.30523023276978	1.03791407934473	7.04817765035089	3.85009168349856e-09	3.84703605517833e-07	10.7511809908546	ACSM5
CFHR4	2.29458395251914	0.815942434180957	6.95776092474839	5.37923748448109e-09	5.18300509665436e-07	10.425436345884	CFHR4
HFE2	2.28916836963564	0.787453300080388	7.16232814274825	2.52412646964914e-09	2.60481575843301e-07	11.1624541438258	HFE2
NR1I3	2.28594924080057	0.820241585205387	6.68917380879508	1.45219362203077e-08	1.25226833571009e-06	9.45849199635646	NR1I3
CYP4A22	2.27817956091797	0.778126321190588	6.75137347151288	1.15394615860706e-08	1.03261521798802e-06	9.68227304006688	CYP4A22
OGDHL	2.27513646073325	1.24477385522964	7.7343471869233	3.0547631396628e-10	4.12065727803799e-08	13.2201492024953	OGDHL
CCL16	2.26720464714241	0.830685543752727	7.56386348188735	5.72621607827662e-10	7.06794710053947e-08	12.6078341490049	CCL16
OTC	2.25911399693943	1.99209018625027	6.08345594370478	1.3515912676742e-07	9.29005110226999e-06	7.2891420657131	OTC
ACSM2A	2.25803943519302	0.775380579705121	6.92382742778852	6.09861201584471e-09	5.75861439596137e-07	10.3032010924929	ACSM2A
AKR1D1	2.25225692705989	0.769540919147147	6.48691213456925	3.06450785906093e-08	2.44190847756817e-06	8.73176636378084	AKR1D1
GLYATL1	2.24863507254261	1.14211404787443	7.08423708102689	3.36934136243182e-09	3.38457508667686e-07	10.8811013855745	GLYATL1
NNMT	2.2353776246588	4.30813817582829	4.86023625619246	1.09172587451365e-05	0.000461235864433785	3.04007643418731	NNMT
GCKR	2.21853460388185	0.813589942453111	7.90681180908074	1.61987557560967e-10	2.35318078810681e-08	13.8383042115349	GCKR
MMP2	-2.21754509683704	4.95634324806064	-7.49250236855419	7.45129246012272e-10	8.68627519193936e-08	12.3512292667533	MMP2
F7	2.21437399544586	0.995448409262548	6.72355368297009	1.27892344679271e-08	1.11816987466113e-06	9.5821694440068	F7
UGT2B15	2.21022590997029	2.26791010088012	3.59071013682039	0.000723138052997705	0.0152076415711154	-0.954620398739414	UGT2B15
CLU	2.19651804502833	5.42069958820014	4.52188885627187	3.50197381075344e-05	0.00126211403465799	1.92088506161304	CLU
CBS	2.19561638388476	2.10525334067031	6.38856164539667	4.40380790668668e-08	3.36369282938642e-06	8.37909261817807	CBS
CFH	2.19017327606037	4.73517636819471	5.42306201522018	1.4875136529248e-06	8.02619866728137e-05	4.96367683754075	CFH
UGT2B10	2.18174319677774	1.01908090812121	5.65842687916482	6.36429681677218e-07	3.73260078834605e-05	5.78576107330626	UGT2B10
AGXT2	2.17837253064449	0.746764745072527	7.69017613491992	3.59445110297208e-10	4.71397285275193e-08	13.0616116161863	AGXT2
PLGLB1	2.1775162472633	0.958797360658583	7.53868825068264	6.2835547690871e-10	7.51043872241835e-08	12.5173254519209	PLGLB1
SERPING1	2.17123359749835	5.563525984709	5.68534562763651	5.77271641992525e-07	3.41748431317518e-05	5.88031491290363	SERPING1
CFB	2.16533340322039	5.40985562556507	4.62268418281689	2.48212215106778e-05	0.000939673939059269	2.25087225548407	CFB
MTTP	2.14923754804584	1.1499572631969	5.34285479448119	1.98297001790525e-06	0.000104023302189279	4.68562453359426	MTTP
CYP1A2	2.14808262184909	0.734767516448023	6.08456590928523	1.34610396739574e-07	9.29005110226999e-06	7.29309363869798	CYP1A2
OIT3	2.14503981524097	1.18922752485012	7.79208850659453	2.46986006551605e-10	3.43067996808668e-08	13.4272651942952	OIT3
TMPRSS6	2.14072439906312	1.34179154956976	5.9185659859844	2.47065326801916e-07	1.60337755898769e-05	6.70345778755629	TMPRSS6
LRG1	2.12817588845922	4.12435075716671	5.28154166014756	2.46864718250287e-06	0.000126342552958175	4.47386414399687	LRG1
CFI	2.12800808648521	3.2998468468696	5.16322623171335	3.76070050841439e-06	0.000181638949108455	4.06730147609157	CFI
ASPDH	2.12243536151958	0.756603219100863	7.1363372829256	2.77879539422662e-09	2.83662437945782e-07	11.0688145164886	ASPDH
B3GNT7	-2.11535579825078	3.92489424996467	-3.57979424287162	0.000747829720459111	0.0156745441408106	-0.98614610332479	B3GNT7
PI3	-2.1133059308444	5.76415744241173	-3.65029850158044	0.000601504293199066	0.0132086146244934	-0.781516774817817	PI3
SLC26A3	-2.10414132273925	6.16878512248107	-3.02954331773705	0.00378671786902914	0.0517828870069626	-2.49473190040876	SLC26A3
C5orf27	2.09687016805459	0.746579839898722	7.36413046530698	1.1970902934926e-09	1.32204971886595e-07	11.88927147168	C5orf27
CLCA4	-2.08102193229609	3.96000858882198	-3.24143286951392	0.00206249995559377	0.034000129034295	-1.93335799954782	CLCA4
CEACAM7	-2.07233535171017	6.27404184831664	-3.02400134753814	0.00384620010263896	0.0523310439037008	-2.50906337139874	CEACAM7
F13B	2.07022311213434	0.702643806081582	6.32438057201781	5.5780018287743e-08	4.13100253083932e-06	8.14925378737848	F13B
SERPINE1	2.04566071449821	3.00554603629555	4.25263833216001	8.66034596456176e-05	0.00271678793257058	1.05536283782563	SERPINE1
NAT8	2.04456515416983	0.880782756070243	6.64065566402304	1.73730211766906e-08	1.45172347310532e-06	9.28401905108515	NAT8
F5	2.03230018245994	1.08825265369369	6.30268553979331	6.0416513697576e-08	4.40527359528465e-06	8.071622240749	F5
GYS2	2.03046216547939	0.702712719505603	6.60167875893937	2.00630146681214e-08	1.64021658877694e-06	9.1439181942747	GYS2
GREM1	-2.02971534130256	3.79862121441655	-5.70808192601575	5.31574078756412e-07	3.15684794884115e-05	5.96025582706752	GREM1
VSIG2	-2.01949660422531	4.26596916798924	-3.53048858277099	0.000869740508137268	0.0175107137485845	-1.12781859909796	VSIG2
GUCA2A	-2.01124859859429	5.1370639008804	-2.984031726142	0.00430174586062628	0.0566516531226829	-2.61187814946306	GUCA2A
F11	2.01079011486274	0.761402330636527	6.75014522035564	1.15919738529764e-08	1.03261521798802e-06	9.67785299122959	F11
LEFTY1	-2.00913262428295	5.21215587978721	-3.11037862207174	0.00301128624533573	0.0445014299506861	-2.28362623852231	LEFTY1
MAOB	2.00642983809119	2.52662739708839	5.39383670641796	1.65198042495133e-06	8.78807051414249e-05	4.86223001414488	MAOB
ADH6	1.99775243239417	2.88940168868603	5.03431132295371	5.93176994429283e-06	0.000274562439700907	3.62765593254576	ADH6
PLIN2	1.99616854229969	5.11079390092894	6.91346490867298	6.33689722236802e-09	5.95384597235921e-07	10.265875895824	PLIN2
MT2A	1.99305105612166	9.10318654086349	4.65181277670809	2.24598650764096e-05	0.000858612453376507	2.34679757671724	MT2A
MYH11	-1.99248695230547	3.97946333184086	-3.4449066797041	0.00112755846784802	0.0213209265512506	-1.37085103794835	MYH11
LOC646627	-1.99056746708491	5.00775207446706	-3.03488092964537	0.00373024272188082	0.0511959547984879	-2.4809115616068	LOC646627
SHBG	1.97701971940411	0.794584053484518	6.06648107800068	1.43833375533232e-07	9.84164238023581e-06	7.22872424917001	SHBG
CTSK	-1.9760953822313	4.29870272760306	-7.60556210673273	4.90994154691923e-10	6.14067855056753e-08	12.7577004275623	CTSK
ACMSD	1.97347407237984	0.677302124287035	6.17419653192472	9.68898183242305e-08	6.9047706379362e-06	7.6125457839309	ACMSD
REG1B	-1.95978516307571	0.936081729226636	-4.27605393807295	8.01148689975519e-05	0.00255569138685603	1.12965367890629	REG1B
AGMO	1.95879250604135	1.16053966055707	6.19584147418084	8.94861800384509e-08	6.47489084301205e-06	7.68979201776887	AGMO
GSTA2	1.94873667029375	0.820401174129518	4.18494765651813	0.000108363832523749	0.00328483302923113	0.841711907556308	GSTA2
CHRDL2	-1.94846261909322	1.21766318840489	-4.06740547421027	0.00015935812443346	0.00452735094076284	0.474778223493886	CHRDL2
VWF	-1.94144981233163	2.74110239148084	-7.28482028658506	1.6047925812054e-09	1.72196067591273e-07	11.6036920578226	VWF
ABCB4	1.94083771015738	1.07203835714259	6.63180811065524	1.79501852777774e-08	1.49334470912258e-06	9.25221185791043	ABCB4
CHI3L1	1.93827713163067	2.87329419148358	4.15513963798359	0.000119549649030174	0.00355542538887375	0.748163881297748	CHI3L1
GCGR	1.93408434641769	0.742581146970375	6.79463983782539	9.83371884525431e-09	8.88563542548458e-07	9.83799810403352	GCGR
FXYD1	1.93009275827018	3.16323540259424	4.46564131400567	4.2385112693976e-05	0.00147683183251981	1.7381006629473	FXYD1
MIR192	-1.92748852266116	10.4641933253441	-1.70250502131398	0.0945438089253324	0.377362520545563	-5.32472872091185	MIR192
FOXF1-AS1	-1.91602254018944	1.95183350833738	-8.56134031422702	1.48233990666641e-11	2.97808395078672e-09	16.1679212933948	FOXF1-AS1
ATF5	1.91601776037628	4.43530833174081	7.32257807064223	1.39576074602585e-09	1.50622523935418e-07	11.739663616496	ATF5
PLA2G2A	-1.8956818504511	5.86220739419959	-2.7201376774679	0.00881536804047193	0.0922317038472645	-3.26577739788112	PLA2G2A
ECHDC3	1.89411061549058	1.71821617159145	5.16713218912093	3.70894935451076e-06	0.000180641981111223	4.0806779805139	ECHDC3
CCL28	-1.89355395662717	4.18664731629225	-4.61436301030916	2.55392647402996e-05	0.000960022519774418	2.22351480998762	CCL28
TPSB2	-1.88255950006245	3.89245563719911	-5.46078406628096	1.29895344348435e-06	7.08980802896012e-05	5.09483484798234	TPSB2
COL12A1	-1.88101756772025	2.77066719266656	-6.56583946756064	2.29016182511505e-08	1.85621056082823e-06	9.01514864931763	COL12A1
UGT1A9	1.87874997117636	0.693913628427646	7.03846435548213	3.99093712370187e-09	3.96678145163736e-07	10.7161848699788	UGT1A9
PCK1	1.87868525389411	5.67236995917477	4.06682140446459	0.000159661939451843	0.00452735094076284	0.47296818844666	PCK1
SNORA66	1.87121117926073	0.907914894803776	2.70058695197942	0.00928233122868178	0.0960004519461421	-3.31243874790837	SNORA66
SLC25A18	1.8674781359447	0.741784085203793	6.83188691162931	8.56848821531362e-09	7.81719323411583e-07	9.97209305273117	SLC25A18
PRG4	1.86617402409755	0.814124156972812	6.83434044058659	8.4910987144382e-09	7.78419413699832e-07	9.98092712946672	PRG4
LOC255167	1.86610379349455	0.724689513959403	6.12514922938914	1.15998552990806e-07	8.17400251205735e-06	7.43765002299525	LOC255167
FETUB	1.86568604150456	0.709689789778923	5.82998619134834	3.41266177425308e-07	2.14113347530795e-05	6.39003075468952	FETUB
DARC	-1.86184886850977	2.16515466749769	-5.77058171601572	4.23617671658681e-07	2.58900314863242e-05	6.18036197489551	DARC
C3P1	1.85847388729677	0.656426676021928	7.394120582507	1.07154133158031e-09	1.19035635569966e-07	11.9972284559695	C3P1
ACOT12	1.85622329368423	0.636056962443268	6.66073174590424	1.61311399595868e-08	1.36608331003047e-06	9.35620355567849	ACOT12
CYP4F2	1.8490619904395	2.089007506939	5.36782849185987	1.81337399136973e-06	9.53915538357027e-05	4.77207699933378	CYP4F2
CLDN8	-1.83525388266217	2.620834637222	-3.07563983719765	0.00332425499960703	0.0473443104582042	-2.37481952628574	CLDN8
VNN1	1.83408240653203	1.80310023832897	4.23236572026541	9.26311313160316e-05	0.00287247769278039	0.991202185215037	VNN1
SARDH	1.82785244160225	1.03240369740492	6.40377397301331	4.16375059440595e-08	3.19644024290067e-06	8.43360669440225	SARDH
CYP27A1	1.82479854114497	4.21703898246257	5.91505782039132	2.502499076345e-07	1.61848270742381e-05	6.69102764923515	CYP27A1
TMIGD1	-1.82384057845764	3.20540591503127	-3.18345409069079	0.00244095761943367	0.0383187736018327	-2.08951811770266	TMIGD1
C4B	1.82007818120604	2.46772153700608	4.68603067127732	1.99657686814912e-05	0.000779036242871819	2.45979544551986	C4B
DMBT1	-1.81734633444334	3.31899903590907	-3.20264753258015	0.00230896836962724	0.0368943948833658	-2.03803106472545	DMBT1
NKX2-3	-1.81657838144499	1.8112695165504	-7.01411564982662	4.36706754547094e-09	4.29542034355305e-07	10.6284602036162	NKX2-3
DIO1	1.81182290412522	0.641548939903998	6.64967402882144	1.68037715448289e-08	1.41039655832931e-06	9.31644324165375	DIO1
MUC12	-1.79678838848606	4.29841353139899	-3.34351427379186	0.00152710422564584	0.0267278621884354	-1.65391152678117	MUC12
CLEC1B	1.79574786595274	0.608943259266663	7.41001526866594	1.0104397994835e-09	1.12965555543423e-07	12.0544374260227	CLEC1B
MUC4	-1.79460360972618	3.5697086310627	-3.53819059684535	0.000849521456244575	0.0172120620757281	-1.10576679903109	MUC4
TPSG1	-1.79430247309079	2.28258921541477	-4.28085817536151	7.8843258454343e-05	0.00252365243374622	1.14492016162958	TPSG1
SPON1	-1.7904338319515	3.22056059172068	-4.40202141703749	5.25426355296109e-05	0.00177507633627317	1.53258156458921	SPON1
NR1H4	1.78414360753519	1.50217089581934	4.56619614235984	3.01124011143283e-05	0.00111068885750799	2.06556134707888	NR1H4
IGFBP2	1.78393339529296	5.49779862084653	3.85237561513634	0.0003186707136076	0.00797098864434373	-0.182256047066847	IGFBP2
AGTR1	1.78281017636441	1.31266314858207	4.91476380458686	9.02462505166811e-06	0.000392715523231928	3.2233383618888	AGTR1
LCAT	1.77484715968318	2.17559394981844	5.27824170195503	2.49788292990974e-06	0.000127485858391596	4.46248708910512	LCAT
ACSL1	1.771997561179	3.46848286081584	5.95355574916325	2.17424711953359e-07	1.43568730253118e-05	6.82750704220687	ACSL1
RNU11	-1.7707355597597	1.02019844722908	-2.81375450784477	0.00686439634931409	0.0772091274906471	-3.03887374610467	RNU11
TPSAB1	-1.76673852247515	3.55421269754037	-5.46257496734313	1.29061443836992e-06	7.06471120829448e-05	5.1010677168989	TPSAB1
HEPACAM2	-1.76417081623573	3.24118464632758	-3.250073887651	0.00201107718471016	0.0332567361061746	-1.90992389453444	HEPACAM2
UGT3A1	1.76250124274457	0.595369765914357	6.74585574795386	1.17772435887688e-08	1.04419363931408e-06	9.66241698869949	UGT3A1
GBP7	1.75813483953378	0.630419001730927	6.72567497905105	1.26893530874795e-08	1.11459736305605e-06	9.58980170994696	GBP7
ADTRP	-1.756584091174	3.68271957925969	-3.62053500381397	0.000659583060800981	0.0141067113286824	-0.868191479279022	ADTRP
NXPE4	-1.75447700086039	4.29270143207868	-2.97939495903387	0.00435773360894701	0.0571969669494176	-2.62374295606405	NXPE4
PROZ	1.75286130707165	0.692584952767021	6.51971364165091	2.71520736429867e-08	2.18198685424597e-06	8.84950200193497	PROZ
SLC17A2	1.752393335245	0.586995425517448	7.10380028202182	3.13414969968243e-09	3.16515599350282e-07	10.9515867714673	SLC17A2
ALPL	1.75035421838064	1.52703797343272	6.2360622016682	7.71917489533125e-08	5.60679299608964e-06	7.83342958138498	ALPL
CDH2	1.74983476656858	1.20697442240541	6.73372347689028	1.23174215022601e-08	1.08698366855226e-06	9.61876078078592	CDH2
CLEC4G	1.74446261171242	1.11169854052788	5.16340761803912	3.75828159074425e-06	0.000181638949108455	4.06792258872403	CLEC4G
SDS	1.74245974599687	2.46132079046507	4.55192075075618	3.16151858203027e-05	0.00115261155254135	2.01888232959936	SDS
C7	1.73809058887673	3.32496326352824	3.92917994512531	0.000249276545235124	0.00653831605106295	0.0502260606579945	C7
LCN2	-1.73419029769445	6.68880820451004	-2.8373597251297	0.00643983665517918	0.0742921901240433	-2.98076711769391	LCN2
CPA3	-1.73195689780781	2.89268866818852	-6.16432826756972	1.00464517323167e-07	7.13260304378948e-06	7.5773407035309	CPA3
GCG	-1.72983195276996	2.69776166104646	-2.9782810525057	0.00437128457056397	0.0572877925850802	-2.62659133510357	GCG
ABCG5	1.72688867438643	0.695866725675136	6.55265990329003	2.40433815244713e-08	1.94042418841727e-06	8.96780855842054	ABCG5
RBP5	1.71878099298182	2.46318358739156	4.63665717384639	2.36596477004177e-05	0.000900831546012879	2.29685681433752	RBP5
RTP3	1.70980099611866	0.588344582140912	6.68777355360942	1.45972718311847e-08	1.25304308423601e-06	9.45345552514934	RTP3
ALDH4A1	1.70582403987325	2.99720017988648	5.85404598725764	3.12625271249242e-07	1.9945703538993e-05	6.47507269250551	ALDH4A1
CYP2B6	1.70404627880567	2.78965064229915	3.89558914327851	0.000277618089162077	0.00712339349704597	-0.0517596168545609	CYP2B6
BCHE	1.69966510577776	1.679125199397	4.36382739243638	5.97417660537551e-05	0.00197241827259644	1.40984010250312	BCHE
CNN1	-1.69119102179366	3.68827695371972	-3.10396173563056	0.00306693286285679	0.0449811563377516	-2.30052430787163	CNN1
GOLT1A	1.68879024333327	2.74449758380009	5.78815607716643	3.97390351365415e-07	2.44453315489768e-05	6.2423450307596	GOLT1A
SLC7A2	1.68856541758076	1.72236204912143	4.58649300343346	2.80952587170433e-05	0.00104444677336883	2.13203614842092	SLC7A2
HGD	1.68718786617905	3.17097992173653	4.02254315727427	0.000184399981389581	0.00509243623837891	0.33614162160264	HGD
HAL	1.68180856091529	0.710277400008118	4.94639897267305	8.07847534240708e-06	0.000358969427862018	3.32999868876829	HAL
ALDH1A1	1.67775664231018	5.42822288811639	3.74136334059072	0.000452667998033061	0.0105799939886811	-0.513751804678256	ALDH1A1
SLCO1B3	1.67767391054136	1.27871395672065	4.80662760225114	1.31559560147864e-05	0.000540109194215741	2.86064184473534	SLCO1B3
ABCG8	1.66791186195603	0.734366942094104	6.18870235028632	9.18636926743191e-08	6.62154899295617e-06	7.66430981437659	ABCG8
PKLR	1.66705150816791	1.03549556533822	7.24350480505517	1.86960794383314e-09	1.99477661125926e-07	11.454884780789	PKLR
ST6GALNAC1	-1.66631920225367	5.22273801023737	-3.15065171322778	0.00268310513581742	0.0410259853187447	-2.17702843602742	ST6GALNAC1
LOC100293534	1.66590133962946	1.80429791840175	5.00879254231705	6.48924733229256e-06	0.00029672986893546	3.54106721114433	LOC100293534
ANG	1.66214373834795	4.96147792417656	4.68096359270698	2.0317218026499e-05	0.000789486959733404	2.44304134816558	ANG
PDPN	-1.65764351819108	2.02982157282137	-6.08321191091031	1.35280066355533e-07	9.29005110226999e-06	7.28827330311081	PDPN
GPX3	1.65304202391813	4.74301117716241	4.28242981025129	7.84315448591492e-05	0.00251473637464352	1.14991613330049	GPX3
PYY	-1.65126751826583	2.72957583691038	-2.85541604761259	0.00613162322036961	0.0720182419829523	-2.93608019227247	PYY
PC	1.64906258885942	2.86614919276339	6.03287932627355	1.62669053796115e-07	1.10902710503236e-05	7.10920719910059	PC
CLDN1	1.6471252745631	3.32937385235598	4.06854569798735	0.000158766626425614	0.00452233444954407	0.47831216776768	CLDN1
FOXF1	-1.64550122192623	2.69853412852388	-7.1743978230492	2.41393903755862e-09	2.51863197371793e-07	11.2059373753448	FOXF1
CLC	-1.63005042669691	2.57561977663839	-3.78574322925812	0.00039363108571719	0.00953041417149889	-0.381884587594703	CLC
REEP6	1.62913744579897	3.25031209880775	4.86914535667354	1.05833597352218e-05	0.000449138760898122	3.06996793393331	REEP6
PLGLA	1.62766925872056	0.562956783103417	6.33269916944993	5.4097766097869e-08	4.03808819272038e-06	8.1790286506715	PLGLA
LEPR	1.62546855600672	2.03821621531586	5.18317114606626	3.50370300281354e-06	0.000171418215565113	4.13563890535994	LEPR
NXPE1	-1.61713246158223	3.51410677842628	-3.2262316108339	0.00215598583050369	0.0350814776424197	-1.97448277614342	NXPE1
MT1X	1.61666675501565	7.94789765599355	3.67018199964379	0.000565467168989489	0.0125358083962522	-0.72338055012001	MT1X
SNORD89	-1.61584764301338	1.92052748400154	-1.3920741381951	0.169737937878017	0.498694779003947	-5.78605082013696	SNORD89
SEC14L2	1.61076769438072	1.54615948703504	5.96541278959848	2.0820419635827e-07	1.38448459444575e-05	6.86957358178244	SEC14L2
SLC6A1	1.60407928880073	0.854196900279443	6.02775459430933	1.65749624718167e-07	1.12192891139877e-05	7.09098874618342	SLC6A1
MFAP5	-1.6001591886832	1.98599016772069	-4.99460442891633	6.8211647342301e-06	0.00031004591419725	3.49299018492502	MFAP5
SNORA76	1.59764771572935	3.71992743269461	1.40162677364365	0.166879864856906	0.494812449541504	-5.77312459253431	SNORA76
GUCA2B	-1.59754432376961	3.55777121437123	-2.77434400525031	0.00763126313365958	0.0833524605431817	-3.13508929299169	GUCA2B
KHK	1.59485045620736	2.85939721485681	5.61832572697343	7.35864370718733e-07	4.22395095471832e-05	5.64509440034663	KHK
NPW	1.5948168562034	1.02738751921321	5.83273661601642	3.37864557294387e-07	2.13951154619437e-05	6.39974892070198	NPW
GLTPD2	1.58913370148206	1.1971601701411	6.32080347027422	5.65193321346221e-08	4.16940463813414e-06	8.13645163009842	GLTPD2
SYT12	1.58902463426799	0.628174991032299	8.05423284952418	9.43027879169671e-11	1.50924419475587e-08	14.3654675439824	SYT12
SLCO2A1	-1.58873586623007	2.71835118794344	-6.35380639802636	5.00526397580951e-08	3.79616105153263e-06	8.25459825298888	SLCO2A1
MASP1	1.58249149547062	1.58340230698261	3.75251860964402	0.000437075588283521	0.010284292179154	-0.48068930044918	MASP1
SCNN1B	-1.57486704229426	2.98302648884544	-3.36643469576631	0.00142649214668497	0.0253665764502314	-1.59039577247149	SCNN1B
ADAMDEC1	-1.57207354154892	4.33876389159472	-3.12981857872555	0.00284843138495181	0.0428626507608087	-2.23228785614116	ADAMDEC1
SLC47A1	1.57157972001326	1.1390271776413	5.81651066734904	3.5842957006772e-07	2.22662579958187e-05	6.34243048466046	SLC47A1
CREB3L1	-1.56513478389931	4.49141740220969	-5.33243309060782	2.0582914751033e-06	0.000107675441848548	4.64958101190262	CREB3L1
BTNL3	-1.56507462507457	3.430134132467	-3.39457506247181	0.00131155093278534	0.0238618876355021	-1.51203535867589	BTNL3
PRAC	-1.56443714309848	4.50768434974131	-1.46248860300408	0.149536528838191	0.470980211325757	-5.68885001893885	PRAC
RGMA	-1.56431255022089	1.70327668161028	-5.19195935804183	3.3960331601591e-06	0.000166582042154817	4.16577612101846	RGMA
FNDC4	1.56040965058397	1.46032411345373	5.39533559333739	1.6431244223288e-06	8.76565104962696e-05	4.86742930924386	FNDC4
FXYD2	1.55297130833565	0.904976881964967	6.96941206874685	5.15233402505532e-09	4.98983733657281e-07	10.4674087980937	FXYD2
PPP1R1A	1.54189897357297	0.890914705645925	4.92725988393052	8.63854539671728e-06	0.000378512598183308	3.26544062612848	PPP1R1A
MAB21L2	-1.53703847137138	1.45307915468724	-4.15625959144931	0.000119109834446284	0.00355117654211009	0.751672685104387	MAB21L2
HPS3	1.53375920103853	3.23286867356187	6.48045234193173	3.1384054377587e-08	2.47986555196958e-06	8.70858629488008	HPS3
REP15	-1.53024618196628	2.54517811924905	-3.67306756500157	0.000560412309571069	0.0124657084408123	-0.714928202144689	REP15
LOC100507203	1.52610447186578	0.528659208731473	6.94554432975746	5.62788938753349e-09	5.36781268098838e-07	10.3814282920897	LOC100507203
ALDH1L1	1.52365135465329	2.69672830031789	2.90100461922557	0.00541321576938744	0.0661245664973362	-2.82233970114008	ALDH1L1
G0S2	1.52107410926135	3.70126204296272	4.81478371991212	1.27883941210686e-05	0.000528465695790765	2.88789311060786	G0S2
PLN	-1.51931919350193	2.36367176279424	-3.48489308893831	0.000999157383439519	0.0194326335594802	-1.25775879689438	PLN
LRRC26	-1.51808241625886	3.04187008304015	-3.42536859842849	0.00119586213986672	0.0222720478416006	-1.42581260408105	LRRC26
MLXIPL	1.51749460213449	2.68538383943003	4.5965824162839	2.71423108368065e-05	0.00101300897263457	2.16512628029222	MLXIPL
IGFALS	1.51477266992718	1.15633655275219	4.61401082122733	2.55700994146959e-05	0.000960022519774418	2.2223573708964	IGFALS
DUOX2	-1.51390707429299	2.50245246334652	-3.04302699020107	0.00364556834014608	0.0505110477649734	-2.45978676631907	DUOX2
INSL5	-1.50925889358399	2.37184753708096	-2.04495565081584	0.0458595254436507	0.259453905932697	-4.72089680233875	INSL5
SRD5A2	1.50368683792434	0.508722958418715	5.73965320160854	4.74008472829893e-07	2.85995207967812e-05	6.07137642979139	SRD5A2
IGFBP5	-1.50076839453506	4.78791040244483	-4.85287404396622	1.12009675497633e-05	0.000471114191931581	3.01539026832346	IGFBP5
MRGPRF	-1.49997161488423	2.18121956209253	-4.17747657835675	0.000111068145917844	0.00335603509705356	0.818233967968045	MRGPRF
NR0B2	1.49754593650961	1.41520266777278	5.95747427931355	2.14333495060385e-07	1.42024142253171e-05	6.84140760354619	NR0B2
DEFB1	1.49325078169301	4.44814736402399	2.99414346040987	0.0041819677136228	0.0553444010313711	-2.58595852006266	DEFB1
FAM176A	1.49222986143858	1.48137946788716	5.78142731894989	4.07236200617064e-07	2.49696611969261e-05	6.21860873425026	FAM176A
KRT7	1.48820677151566	1.20770757436065	4.46685400717026	4.22114294666464e-05	0.00147622749162522	1.7420309049268	KRT7
AQP8	-1.47612650119044	4.39397914358962	-2.11627609217128	0.0390549658083865	0.23543872573347	-4.58322004780728	AQP8
THBS4	-1.46933975213235	0.907302786090372	-3.32642212352573	0.00160646883370392	0.0278331779123839	-1.7010941357581	THBS4
UGT1A3	1.46891091266732	0.551933400684391	5.53139299979945	1.00731232816609e-06	5.6115319520403e-05	5.34097388224457	UGT1A3
CAV1	-1.46844564148647	3.96138700507093	-5.04113134327014	5.79093970747021e-06	0.000269364276787131	3.65082245767251	CAV1
MMP7	1.46707686609896	2.83646548751741	2.34328391202354	0.0229153907819875	0.168901826574551	-4.11897715391714	MMP7
WNT5A	-1.46641453978336	1.53154447877397	-8.52995551960587	1.66128807467905e-11	3.23437374126947e-09	16.0569284443171	WNT5A
KLK1	-1.46374635757232	4.19316146001203	-2.71830628511391	0.00885817614337413	0.0925258055683741	-3.27015908147443	KLK1
MST1P2	1.46330649587867	2.52383390522816	4.416070279582	5.01132691899997e-05	0.00171114599797542	1.5778515175409	MST1P2
ABCC2	1.46246333211862	0.957946856465367	5.09184002604419	4.84211450634736e-06	0.000230335850005969	3.8233998416967	ABCC2
TCF21	-1.4614079995435	2.7265524340971	-5.74556446366182	4.63938523764501e-07	2.8081663529784e-05	6.09219684547054	TCF21
FBP1	1.46017523242538	4.76335073659729	4.78201233785037	1.43292196386083e-05	0.000576987873934154	2.77850382807294	FBP1
IGLL5	-1.45790573760382	6.84821764080247	-3.01265586456072	0.00397070449531574	0.0535708090054997	-2.53834531703428	IGLL5
CLDN2	1.45446367580559	2.3948366155078	2.59372686533744	0.0122600539688376	0.115075108947067	-3.56295492311464	CLDN2
DNASE1L3	1.449752039391	3.16616251251918	3.54838414269717	0.000823450136690005	0.0168999530522632	-1.07653639449062	DNASE1L3
FOXF2	-1.44589167279432	2.05238804065646	-6.33495668259929	5.36500166159873e-08	4.02055779282905e-06	8.18710978170265	FOXF2
APOA4	1.44545321084928	0.505713005989098	6.42810612616649	3.80659813306279e-08	2.94621335011847e-06	8.52083009400973	APOA4
SLC22A10	1.44245799282248	0.493077111966967	5.43908929584601	1.40430256857734e-06	7.64272449786253e-05	5.01937346227498	SLC22A10
FGF21	1.44237961137629	0.491843404954185	6.67904561510016	1.50757206883821e-08	1.28245488828872e-06	9.42206409793758	FGF21
KRT23	1.43956129987302	1.98495489115879	2.61025300158894	0.0117487986373313	0.111551564739066	-3.52471764470064	KRT23
BCAS1	-1.43847880992547	3.82108756194837	-3.31950640839355	0.0016396773767209	0.0282255910591694	-1.72014036807158	BCAS1
CYP1B1	1.43560119337058	1.42588851630341	5.2484435193518	2.77783195094486e-06	0.000139891617049583	4.35984934644872	CYP1B1
SNORA27	1.43279234147744	1.27383796354209	1.59715172138638	0.116202152843987	0.419648945029566	-5.49072782570643	SNORA27
TNFRSF6B	-1.43043065656145	2.59053899094368	-2.81931598914073	0.0067621012285519	0.0765142490720208	-3.02521566472371	TNFRSF6B
BNIP3	1.4300485334447	3.2346792553804	4.08951931374076	0.000148257941175515	0.00426156958767063	0.543407115784873	BNIP3
CYP4F3	1.42898961613034	2.06615074068379	4.78690532456373	1.40881099274443e-05	0.000568491358931165	2.79481827519758	CYP4F3
TTPA	1.42793594197424	1.95140535913211	5.16694883304065	3.7113629161321e-06	0.000180641981111223	4.08004998044143	TTPA
REG3A	-1.42736640448635	1.29272611865525	-2.53152065098547	0.0143713224723323	0.125963853439606	-3.70519793774914	REG3A
HYAL1	1.42613230881439	1.98723584463049	3.6461295667836	0.000609334008398004	0.0133186027182828	-0.793682480846603	HYAL1
MT1G	1.42486067408723	8.30842306442275	2.28683646788703	0.0262443984227965	0.184796966522935	-4.23804170747745	MT1G
HAAO	1.42087740414468	3.73360076292656	4.74713144928404	1.61692080106412e-05	0.000644209901436624	2.66238883483026	HAAO
SLC28A1	1.41841326396586	0.513149129040937	5.82283068437461	3.50275854776291e-07	2.18315495625421e-05	6.3647522503375	SLC28A1
BTNL8	-1.41669919749888	3.17707996295633	-3.40910581642851	0.00125569540417009	0.0230752694415783	-1.47141026078878	BTNL8
FN1	1.41559775784994	6.39734443317937	3.60586096116923	0.000690154546056628	0.0146303792553264	-0.910768539689801	FN1
B4GALNT2	-1.41252494517568	2.08903278472697	-2.75957565598037	0.00793843408250478	0.0857160249560336	-3.17088525730042	B4GALNT2
CYP3A7	1.40648347625701	0.686896446289299	5.14919122286141	3.95259411060353e-06	0.000190420254537622	4.01926297620658	CYP3A7
APOD	-1.40517080389436	2.41230979553608	-4.98742159258966	6.9955096236804e-06	0.000316811029360202	3.46866878281296	APOD
ANGPTL4	1.40268308066251	2.07328229188368	4.16693221916823	0.000114996557100985	0.00345263907925611	0.785133514207172	ANGPTL4
HMGCS2	1.402583764799	6.99366935531345	3.09090315516574	0.00318316663842016	0.0460997714467521	-2.33483840314253	HMGCS2
MT1A	1.39911557291383	2.61752100944886	2.98411714033539	0.00430072082648808	0.0566516531226829	-2.61165946473174	MT1A
GDF2	1.39813975369562	0.469184853774548	7.53896522846324	6.27713630331177e-10	7.51043872241835e-08	12.5183213384074	GDF2
DAO	1.39769411862714	1.1134784761633	5.27674686522491	2.51123851319427e-06	0.000127485858391596	4.45733412565531	DAO
LGALS2	-1.39767888085819	4.75197537322608	-2.78585485837923	0.00739948528598971	0.081433146635149	-3.10709073678321	LGALS2
MEP1A	-1.39763946718568	5.50686700454927	-2.75194161262912	0.00810164412141095	0.0867836354128451	-3.18933315896266	MEP1A
CYP2A7	1.39694774282337	0.508821317354068	4.05216344336671	0.000167472700462978	0.00471344552644314	0.427586970734489	CYP2A7
SI	-1.39185485911243	2.09691234396954	-3.33172604818059	0.00158143237055759	0.02747502329161	-1.68646946404184	SI
CHST5	-1.39034318700681	2.95566391851996	-3.23584330749738	0.00209642152876293	0.0343075568203536	-1.94849465550152	CHST5
ABAT	1.38951359649217	3.54706504540309	4.11954877802212	0.000134376071934568	0.00395279146181357	0.636904790834305	ABAT
C2	1.3879271889205	4.45415414967845	3.9838255335117	0.000209034753970692	0.00568003068882952	0.217140643948522	C2
PCDH18	-1.38784414108459	1.92926565724054	-8.29526473573306	3.90487013821969e-11	6.95693137361121e-09	15.2244877344199	PCDH18
ACSS3	1.38728194968664	1.29671230675188	4.66581562740498	2.14043743573873e-05	0.000824688203555294	2.39299874799433	ACSS3
MT1L	1.38667656138444	2.99297829610652	3.78526986614266	0.000394219858547389	0.00953244818011196	-0.383295763018286	MT1L
PLAT	-1.38638312099091	4.11644311062074	-5.9752660095732	2.00838206944352e-07	1.34022245164102e-05	6.90454217365464	PLAT
HOXD-AS1	-1.37781352870701	2.14510752075597	-4.03181188607017	0.000178932795862105	0.00499135280628635	0.364719028164374	HOXD-AS1
MFSD4	-1.37330772203091	2.83248331569962	-3.19752168600989	0.00234354422347789	0.0372227356268966	-2.05180163267388	MFSD4
RND1	1.3709686624953	2.01073354085348	4.20500642901197	0.000101415312611945	0.00310409753432186	0.904848791179696	RND1
LOC100506229	1.37039448672671	0.486532129603208	6.08651255865833	1.3365338134755e-07	9.27957392186939e-06	7.30002415038109	LOC100506229
B3GALT5	-1.37039047176866	2.52080234341055	-3.52118819856003	0.000894767281420205	0.0178622411306771	-1.15440753518161	B3GALT5
FAH	1.36597848286859	3.14927156260886	6.57538971637516	2.21082150965038e-08	1.79962776766153e-06	9.04945718041899	FAH
NPC1L1	1.36341052646862	0.596545078752679	7.02423577934035	4.20661116842981e-09	4.15925926260717e-07	10.6649211771647	NPC1L1
SLC6A12	1.35974201490056	0.867579538778449	5.26606977754252	2.6087035161672e-06	0.000131725577280261	4.42054088931536	SLC6A12
CXCL6	1.35804055142238	1.39438724231303	4.11634229908101	0.000135796082476245	0.00397383561764998	0.626904797373389	CXCL6
LUM	-1.35601241189069	5.98197561347371	-4.72353690324685	1.75431156478754e-05	0.000690386620815522	2.58403292947174	LUM
SPDEF	-1.35578005074425	2.81082675237826	-3.04550757532698	0.00362014301254275	0.0503786929597826	-2.45334614374347	SPDEF
ERRFI1	1.35097983585543	4.3603239214526	5.08695315961586	4.92644848842555e-06	0.000233758742974664	3.80674343192519	ERRFI1
PDZK1	1.35054850864211	2.22148795849549	3.91363250667072	0.000262029185240591	0.00679728181767658	0.00296314432578448	PDZK1
DKK3	-1.3497791122082	3.79515137776592	-5.30735279896851	2.25133024509084e-06	0.00011680321889709	4.56292330860378	DKK3
FAM99A	1.34966478921044	0.457719348063705	7.17785318791963	2.38328978612259e-09	2.50046820060695e-07	11.2183857805632	FAM99A
ART4	1.3472156868296	0.604933531157251	7.61542642204842	4.73456458960918e-10	6.0008223003201e-08	12.7931442377662	ART4
PLA2G10	-1.34393228599859	3.66932244837209	-3.25317222516706	0.00199293545197077	0.033043534688734	-1.90151127655626	PLA2G10
AHCYL2	-1.34099830815292	4.7889279755942	-3.76932782092573	0.000414550179958015	0.00993500018846081	-0.430763276917983	AHCYL2
PRAP1	1.33988363212121	5.57915085092071	2.69188072070558	0.00949749397131137	0.0971615241864654	-3.33313615462297	PRAP1
CHP2	-1.33748413645341	4.67379371194229	-2.27416814080641	0.0270481528604111	0.187933909775152	-4.2644376044158	CHP2
PLIN5	1.3342207146002	0.956754321368721	5.73866505670263	4.75712807722049e-07	2.86109438657035e-05	6.06789647252706	PLIN5
WFDC2	-1.33299583793621	5.53030438439132	-2.26248793737673	0.0278085006077596	0.191386127542835	-4.28866820305297	WFDC2
LMOD1	-1.3319234266176	2.57181941505554	-3.09247117454176	0.00316899476180547	0.0459650277086761	-2.33072336778798	LMOD1
GATA4	1.33040258729292	0.563210989372286	6.4046718292334	4.14999672445262e-08	3.19644024290067e-06	8.43682463006796	GATA4
CHGB	-1.32893332017876	1.34818142021699	-3.51914300660799	0.000900362105512562	0.0179360109310177	-1.16024878367235	CHGB
ABCB11	1.32750122390914	0.820533971583226	4.38620910896618	5.54142771132886e-05	0.00185878973940401	1.48170746939941	ABCB11
FGGY	1.32445062189369	3.22925151132223	4.5683417393908	2.98926511669462e-05	0.00110474112972168	2.07258257312798	FGGY
FAM3D	-1.32364369727794	6.84280573760227	-2.74939775588081	0.00815671239219557	0.0872703417685097	-3.19547201005268	FAM3D
SNORD97	-1.32310080457311	1.51763353478357	-1.67303674878155	0.100237672984691	0.388305323962233	-5.37212039294271	SNORD97
ABCA6	1.32151663496799	1.11050928497794	4.79982225970657	1.34705573582979e-05	0.000548257490757447	2.83791720809969	ABCA6
LOC285441	1.32133116065078	0.618492295848484	5.63839206580439	6.84321593417665e-07	3.96423720604068e-05	5.71545402953353	LOC285441
FST	1.31966787231219	1.06304233685085	5.2322659810488	2.94255437163701e-06	0.000147400900022188	4.30419987577904	FST
CTSG	-1.31679386400608	2.01517433543845	-4.02572965073608	0.000182502451284133	0.00506846881250125	0.345962369177109	CTSG
CHRDL1	-1.31574015515135	1.82174523589111	-4.1883178345602	0.000107164935197436	0.00326127432428134	0.852309492896421	CHRDL1
ATOH1	-1.31434587007279	2.76194522948583	-3.06200841334334	0.00345518955569571	0.0486586538100772	-2.41041031900486	ATOH1
SNORA33	1.3140412270499	0.605691588237212	2.11084835023567	0.0395399239753388	0.236980045832818	-4.59383780206998	SNORA33
LPA	1.31251891440301	0.464392580600815	6.03017848349192	1.64285420683582e-07	1.1160180466221e-05	7.09960536734613	LPA
TSPAN1	-1.31226827034896	7.329170126341	-2.4517934717695	0.0175576786553881	0.143229702551621	-3.88354903883944	TSPAN1
SYNM	-1.31159382707861	1.95511664345648	-2.67062084866704	0.0100422623042032	0.101205141622686	-3.38346509535804	SYNM
DCXR	1.31014762437705	5.66972129505871	5.04945602775487	5.62349167891681e-06	0.000262870396921643	3.67911439902107	DCXR
GLS2	1.30905947937437	1.12310737781023	4.15904304426715	0.000118023533880844	0.00353228912415172	0.760395255625192	GLS2
SNORA21	1.30799871067511	3.75516713636974	1.13779229442742	0.2603457261254	0.604902522831235	-6.09958911070697	SNORA21
ITM2C	-1.30766052789111	8.49323946651292	-3.60580874644499	0.000690265709107537	0.0146303792553264	-0.91091985746482	ITM2C
CLEC4M	1.30559230965753	0.512378387326784	4.91474955713011	9.02507477271149e-06	0.000392715523231928	3.22329038072402	CLEC4M
UBD	1.30455133618925	5.54015344042763	2.65372852086284	0.0104953599516456	0.103875554099299	-3.42323881625879	UBD
HRSP12	1.302130738239	5.00512127682329	4.98274837033204	7.111285067616e-06	0.000320516989264745	3.45285155877456	HRSP12
DUOXA2	-1.30088313621661	2.24340912322737	-2.35100702848375	0.0224905384820209	0.167398300885661	-4.10250383858509	DUOXA2
FABP2	-1.29664894003874	2.98412179344677	-2.69590632150753	0.00939744433444295	0.0966840320566738	-3.32357232006432	FABP2
TRPA1	-1.29580650151454	1.21651961353064	-6.94649651614971	5.60810276201432e-09	5.36781268098838e-07	10.3848583151416	TRPA1
RN45S	1.29381577579874	10.426374888351	1.30032076856895	0.199140341781639	0.537866898533503	-5.90600983384109	RN45S
CCL14	1.2876239577856	3.83122365284214	2.53049921921709	0.0144085891963248	0.126091847531322	-3.70751117224822	CCL14
SAA2-SAA4	1.28615293603193	0.768879274481751	4.52316367163731	3.48682063603989e-05	0.00125905559678037	1.92503925906764	SAA2-SAA4
ETNK2	1.28597059019684	1.15286900513472	4.68826537314635	1.98126689595883e-05	0.000776270235066026	2.46718671081886	ETNK2
SCGB2A1	-1.28360149015268	1.88164823161919	-3.22279587506927	0.00217766175912153	0.0352559175616137	-1.98375985038793	SCGB2A1
C10orf99	-1.28350303987036	6.21484345598839	-2.25348526322856	0.0284074228893805	0.194215801833115	-4.3072743815635	C10orf99
TIMP1	1.28287509834513	6.986521176138	3.67466631334163	0.000557630323114437	0.0124331152916365	-0.710243500650721	TIMP1
FCGR3A	1.27934155111255	3.79502622728797	4.02765333333747	0.000181366066093334	0.00504432718434846	0.351893108081804	FCGR3A
F3	-1.27626234123158	3.51683775575208	-4.23676174825824	9.12904120962899e-05	0.00284491655517893	1.00510258040513	F3
SNORA15	-1.27583336974273	2.06594270603674	-1.20234855143475	0.234594780031254	0.578673252467376	-6.0256200538307	SNORA15
GLDC	1.27495424844785	1.4360354700284	3.96274510475698	0.000223754101964744	0.00602795465849385	0.15260477636018	GLDC
ADAMTSL2	1.27292707869415	1.66217290263546	5.27283217865454	2.54654898491324e-06	0.000128931843378248	4.44384155864657	ADAMTSL2
GHR	1.27122565241005	1.57537198511644	4.20650445235948	0.000100914102842226	0.00309377083145365	0.90956989684851	GHR
AGXT2L1	1.26974647630096	0.436700785783302	5.31069659362988	2.2245961922471e-06	0.000115734157274343	4.57447002617106	AGXT2L1
LINC00578	-1.26903506818629	0.776892194832202	-5.73143109687655	4.88376220096545e-07	2.91866611282381e-05	6.04242450824519	LINC00578
PLAC8	-1.26855682939488	5.25253300683658	-2.51470925509049	0.0149959408187717	0.129137411018013	-3.74317786838392	PLAC8
FDCSP	1.2673535824488	2.54673345206549	2.2483710926701	0.0287527207007191	0.195567381870935	-4.3178168828102	FDCSP
CYB5A	1.26627699309173	6.15598278528822	5.23687188193616	2.89469951061791e-06	0.000145389362388349	4.32003853803659	CYB5A
AKR1C2	1.26045969815576	2.06852464703236	4.21263144490905	9.88890384127832e-05	0.00304652445420132	0.928888009706161	AKR1C2
FABP1	1.25637926059601	11.0604671377011	2.54483986279269	0.0138933142637173	0.12334811871648	-3.67496735896207	FABP1
MFAP4	-1.25198366931272	4.88787414762815	-3.52416771967802	0.000886675777049028	0.017775872664088	-1.14589403706149	MFAP4
TMEM45A	1.24691483577108	2.90232354475067	4.18810216902955	0.000107241268487091	0.00326127432428134	0.851631202994697	TMEM45A
SHMT1	1.24616528887236	3.49394641019556	5.5755516926224	8.58913179794521e-07	4.88571548205408e-05	5.49531223953466	SHMT1
ACVRL1	-1.24480750950017	4.17125964388461	-5.48924972662967	1.1724962600131e-06	6.49342870098166e-05	5.19396686710267	ACVRL1
CASP5	-1.24075179828394	3.07488678796385	-3.34722358450572	0.0015103780887737	0.0265248462971353	-1.64365143034156	CASP5
PLA2G12B	1.24032375872453	1.75365697145593	3.51874902680657	0.000901443699280566	0.0179386346268846	-1.16137378555411	PLA2G12B
ENTPD8	-1.23724881067371	3.21606830951833	-3.04199951096566	0.00365614855574767	0.0505834179306188	-2.46245345551654	ENTPD8
GPT2	1.23498887751687	3.48385040814474	4.39103830938631	5.45214167189532e-05	0.00183209422551144	1.49723598087409	GPT2
CLMP	-1.23303416666247	1.30231584595934	-5.53018471055938	1.01171087768532e-06	5.61945880149627e-05	5.33675509020733	CLMP
MMP28	-1.23230973894992	3.2551435396627	-3.4393996552239	0.00114642573105697	0.0215854934506589	-1.38636243690546	MMP28
MT1M	1.23187710287918	5.29746124690135	1.97407386346293	0.0536169254563662	0.28345607004009	-4.85373722917739	MT1M
NOTUM	1.23054692325342	1.55309001462387	2.54955376143444	0.0137276282485272	0.122633046108532	-3.66423865607379	NOTUM
UGT2B17	-1.22989733726533	2.15021564925836	-1.24281418775183	0.219429127428231	0.563105944182246	-5.97728654740279	UGT2B17
PXDC1	1.22926725213406	3.1143740348433	3.90388068694857	0.000270346559295349	0.00698426097440857	-0.026629715634062	PXDC1
LGALS9C	-1.22740634440049	3.18537587101949	-3.1066271528576	0.00304370253017588	0.0447666061389187	-2.29350817029745	LGALS9C
EPHX1	1.22736860789033	4.91146228005744	4.08025987252701	0.00015281156340725	0.00437912955226998	0.514647842146844	EPHX1
DGAT2	1.22674889994762	2.9058401003064	4.27215160853387	8.11624085486561e-05	0.00256742392871251	1.11725920620941	DGAT2
MT1E	1.22472779914259	7.7996422684861	2.31572946195988	0.0244901888389883	0.175854454838134	-4.17739253858542	MT1E
TSPAN11	-1.21926805379326	1.32838627926698	-6.80237926292841	9.55630659182497e-09	8.67648317243339e-07	9.86585870070429	TSPAN11
SCG2	-1.21856946319154	1.54499836479928	-4.58077247247861	2.8650011188003e-05	0.00106297733061972	2.11328812791687	SCG2
NOS2	-1.21842528076929	2.12691544017235	-3.56838989023393	0.000774485317036374	0.0160491767131472	-1.01902067278432	NOS2
ACADSB	1.21744798105582	3.20727813829044	4.00423579933766	0.000195676914456108	0.00535559207174434	0.27979740931805	ACADSB
C2orf88	-1.21615387538724	2.68113538697826	-3.25931619154386	0.00195741650434101	0.0324831376840773	-1.88481350417282	C2orf88
INHBB	1.2142992086981	1.468217809671	4.46710889792468	4.21750121275106e-05	0.00147622749162522	1.74285704543704	INHBB
TM4SF5	1.21423868295899	4.53550314213887	3.75175969457432	0.00043811981806445	0.010284292179154	-0.48294039358989	TM4SF5
SMOC1	1.21404502482233	1.30845475186334	4.4641619152222	4.25979378281674e-05	0.00148151391507356	1.73330668707798	SMOC1
SNORA65	1.21221004910086	1.23946630240578	1.45675026242226	0.151108847808418	0.473641591844312	-5.6969369600589	SNORA65
BEST2	-1.2105355170222	1.70254573549205	-2.94099396226004	0.00484820945756045	0.0612021628382547	-2.72150173733521	BEST2
PROS1	1.20898196748969	3.65652022109512	4.09433879089547	0.000145940073906021	0.00420775312322932	0.558389287345516	PROS1
CA2	-1.20694156724026	6.11739318119571	-2.06837168452364	0.0435199829601327	0.251954285163123	-4.6761353155101	CA2
ADRA1A	1.20528491707088	0.563187161640944	5.37599462570113	1.76108981959727e-06	9.31601715492844e-05	4.80037050100387	ADRA1A
PADI2	-1.20448557513586	4.23899367289109	-2.64037457551348	0.0108667027549549	0.105813604648461	-3.45454529056312	PADI2
DHODH	1.20395547012858	2.25952640113733	5.32145073826244	2.14072238697885e-06	0.0001116782935859	4.61162022102511	DHODH
SOD3	-1.20032149738596	5.3541490753076	-3.28881637335327	0.00179504138465484	0.0303214280404353	-1.80435090499254	SOD3
CTSE	-1.19994192515151	2.73587324201888	-2.196686417186	0.032456325864923	0.211869240912226	-4.42325085848175	CTSE
GBA3	1.19750016666637	1.81170252603206	2.78715998944061	0.00737361964667523	0.0812505865881218	-3.10391077142082	GBA3
SNORD22	1.19534599950556	1.66327126229627	1.20476458065477	0.233668383504495	0.577746454894263	-6.02277670141881	SNORD22
OSTalpha	1.19486842610419	2.0838211380985	2.15037726038428	0.0361253549997664	0.225157534379732	-4.51598783289758	OSTalpha
SLC28A2	-1.19364030604249	2.65185645016132	-1.87623045273358	0.0661576350731653	0.316060444815767	-5.03045271065024	SLC28A2
HOGA1	1.19285911891646	0.611173376924968	5.22996191399578	2.96678534313156e-06	0.00014822153757947	4.29627828844465	HOGA1
SNORD15B	1.19078601172302	1.27191893523362	1.7784707915842	0.0810862225128821	0.350587388804693	-5.19915898537806	SNORD15B
HOMER2	1.18939145173328	0.777818151225749	4.99512286550733	6.80874765672129e-06	0.00031004591419725	3.49474610231877	HOMER2
CYP2C18	1.18854759546035	1.83100608121715	3.30942135930519	0.00168927105343204	0.028792313938686	-1.74786896841615	CYP2C18
KYNU	1.18716876306673	1.87427123989664	4.22438078858925	9.51154779361293e-05	0.00293986219447431	0.965971431203434	KYNU
ATP2A3	-1.18465518698833	4.95879991423349	-4.1561750807308	0.000119142967680388	0.00355117654211009	0.751407897380924	ATP2A3
VWA5A	-1.1815078457179	4.0335528486799	-4.97171276183792	7.39221272980277e-06	0.000331596050836877	3.41552036222068	VWA5A
ADH1C	1.17886195184453	6.79360373523297	1.89616189272526	0.0634183018454468	0.309151943818085	-4.99508723746404	ADH1C
FLNC	-1.17827978148687	1.89339593962202	-2.82204402867983	0.00671243978816838	0.0761743356552227	-3.0185088111275	FLNC
SLC26A2	-1.17515908815109	5.23645065243224	-2.15348013095333	0.0358686047497649	0.224074958881677	-4.50982568711461	SLC26A2
SST	-1.17371182174441	2.02182595214599	-2.74924125975613	0.00816011137460721	0.0872703417685097	-3.19584952929557	SST
C21orf88	-1.17332387904975	2.00715230093797	-2.31227175692764	0.0246944678187287	0.176783557527177	-4.18468324810772	C21orf88
UROC1	1.17270815557792	0.411276488439962	4.74148105867327	1.64883015193143e-05	0.000654162970992124	2.64361034105042	UROC1
PGM5	-1.17213969436823	2.43623539864893	-2.81858207571774	0.00677551929584124	0.0766201688035699	-3.02701916955681	PGM5
EDIL3	-1.16714302415916	3.25867577395802	-4.3298439076045	6.69480770625487e-05	0.00217610057715358	1.30104403472886	EDIL3
CETP	1.16452214532656	0.909155040313157	4.98642440944837	7.02005748163551e-06	0.000317162166365279	3.46529323469037	CETP
CD79A	-1.16352591486294	3.26579969319663	-3.38023917459561	0.00136896232131432	0.0246452368331944	-1.55200747033154	CD79A
PARM1	-1.1624541079038	5.51249149852324	-3.34197496941847	0.00153409668560564	0.0268005697573196	-1.65816714892619	PARM1
C15orf48	-1.16044856714074	7.68949706569627	-2.66442926604613	0.0102062156376638	0.102402210071117	-3.39806569639924	C15orf48
MUC5B	-1.15904738729503	3.24639873939167	-2.0785934872341	0.0425316561391735	0.248287581511064	-4.65646008027572	MUC5B
BGN	1.15779417047187	5.06398456755293	2.78352473200958	0.00744587293229125	0.0817530873990234	-3.1127653743316	BGN
HLF	1.15728237705739	1.06743487254297	4.25964520351871	8.46100904839442e-05	0.00266310259798215	1.07757311547466	HLF
ANXA10	1.15222608460449	0.599256743780215	3.56950782237867	0.000771832782970463	0.0160352718442213	-1.01580088543359	ANXA10
PTH1R	1.15116434845769	0.924744920520214	6.12149594160012	1.17563463678384e-07	8.25347959690065e-06	7.42463114956378	PTH1R
RASD2	-1.14708619346561	1.554211476904	-4.68532257627388	2.0014521561374e-05	0.000779328329250616	2.45745371968035	RASD2
TRIM55	1.1469330464064	0.428612316734251	5.65029025000619	6.55465656557191e-07	3.8323433201494e-05	5.75720074013272	TRIM55
C1S	1.14594221303451	6.55150003402637	2.96920932471732	0.0044831160384754	0.0582681668180371	-2.64976062784517	C1S
CXCL12	1.14570968472939	4.76337344178461	3.12891798179738	0.00285578962479083	0.0429391616752984	-2.23467103974067	CXCL12
CD14	1.14329904093873	5.37288839290428	4.09558410940599	0.000145346881052811	0.00420348522003422	0.562262035065072	CD14
GPR15	-1.14254971071924	2.22992112278272	-2.99864624418598	0.00412963775431047	0.0549212739367277	-2.57439654081619	GPR15
C1R	1.13878711019163	6.31379521121965	3.11530591645237	0.00296920160247446	0.0441522616241969	-2.27063459608474	C1R
SCARA5	-1.13701730759689	2.18904669911345	-3.34906250397316	0.00150215046392207	0.0264328380222746	-1.63856219162128	SCARA5
C10orf125	1.13476020862932	3.71327029443524	4.30852618498556	7.18930379194131e-05	0.00232085473693695	1.23299899733065	C10orf125
MYLK	-1.13148366834249	4.56866577135716	-2.73500998821964	0.00847471009084914	0.0896065008747291	-3.23011288420155	MYLK
IL1RAP	1.1307988041515	1.83821480877253	5.57443383487757	8.62388213917913e-07	4.89075117712907e-05	5.49140152122891	IL1RAP
VSNL1	1.12996604531838	2.35626299821603	3.82566252970944	0.000346906963577772	0.00856384053224342	-0.262521406926998	VSNL1
LY6G6D	1.12744257708317	2.69688865944084	1.62943129949188	0.109176120287638	0.407066343856278	-5.44088238665401	LY6G6D
CRYAA	1.12337625984815	0.383041153894878	6.1752497521026	9.65158523395625e-08	6.90417375542665e-06	7.61630362493709	CRYAA
MPPED1	1.11848820317868	0.414763290144134	6.33847255235637	5.29600276084218e-08	3.98466183818743e-06	8.19969606502491	MPPED1
BARX2	-1.11822460495996	2.29530380156299	-3.62502806417648	0.000650484234761638	0.013943694408029	-0.855134166200081	BARX2
SLC22A9	1.11670063649301	0.387683563694774	5.2102135117809	3.18270683943762e-06	0.000157877600721506	4.22842511983177	SLC22A9
TMEM158	-1.11578290232147	1.66048983565802	-5.1638629854402	3.75221569162203e-06	0.000181638949108455	4.06948191211418	TMEM158
DBH	1.11384829929303	0.469450632687272	6.31301829329828	5.81622731742354e-08	4.27390867274489e-06	8.10859207126361	DBH
OXCT1	-1.11357009087377	2.74284744390021	-4.25132901786082	8.69809692405229e-05	0.00272410547944822	1.05121453906743	OXCT1
CSTA	1.11272019438673	2.22196698246874	4.24617282912129	8.84832371152005e-05	0.00276656611410689	1.03488416598731	CSTA
SULT1B1	-1.11224136654858	3.93556791786997	-2.7402694897279	0.00835716547774982	0.0889155324210171	-3.21746552632472	SULT1B1
PROX1	1.11214007127022	1.91430560721153	4.62063213861152	2.4996438693563e-05	0.000944115489455874	2.24412387570434	PROX1
LGALS9B	-1.11117758777933	3.04310327790085	-2.6955340593508	0.00940665555819994	0.0966840320566738	-3.32445717552807	LGALS9B
TIMD4	1.11086990794486	0.764654872364947	5.07354740763656	5.16529042790492e-06	0.000243866274327461	3.76107828408126	TIMD4
ACADL	1.11049712692154	0.421710501442062	5.94652335547656	2.23083813151285e-07	1.4679225823561e-05	6.80256448342087	ACADL
SLC1A2	1.11022558007979	0.428671843981371	5.1365675524522	4.13341256061711e-06	0.00019862467228309	3.97609065419252	SLC1A2
NADKD1	1.10983775545679	3.48521276848792	4.80055753938991	1.34362140459794e-05	0.000548257490757447	2.84037189000112	NADKD1
CD163	1.10711843447502	3.59697138006867	3.53427953546669	0.000859731958971863	0.0173647465723889	-1.11696831018864	CD163
MZB1	-1.1063852114324	3.93141002067971	-2.79494698962414	0.00722101936856716	0.0799817893110797	-3.08491479432491	MZB1
CYP2D7P1	1.10527970138502	1.09579797974804	5.75688082353418	4.45248893102498e-07	2.70370589911276e-05	6.13206762388978	CYP2D7P1
ISX	-1.10307337212419	3.14197786570792	-2.75717085734716	0.00798951720548334	0.0860216832528807	-3.17670063192679	ISX
MT1F	1.10020257315252	6.2852733804326	2.18860158227061	0.0330722042581032	0.213981281558974	-4.43955972477135	MT1F
FABP3	1.10010405015968	2.46784662061205	3.75832617712133	0.000429163381205702	0.0101436175895741	-0.463454290753488	FABP3
CPE	-1.09974991977447	4.00062169782682	-3.16436733928658	0.00257923059794681	0.0399579736195451	-2.14051233183702	CPE
OLR1	1.09971518448411	1.0734974272317	4.36783591749355	5.89432524566669e-05	0.00195288302218273	1.42269902721928	OLR1
AR	1.09853838275796	0.669807731947527	4.83950263076266	1.17348675117259e-05	0.00049138131476484	2.97059025965618	AR
LRRC19	-1.09770031933019	3.66134967174509	-2.94100752415603	0.00484802750984083	0.0612021628382547	-2.7214673717762	LRRC19
MT1H	1.09243842153194	5.14279852363859	1.75176983326661	0.0856219091454893	0.361123617393523	-5.24385052759864	MT1H
SLC17A3	1.09060340791049	0.388401634190752	5.29848195823821	2.32380000412283e-06	0.00012023277555578	4.53230093975118	SLC17A3
ENO3	1.08867476632754	1.30605481699586	5.8316636137956	3.39187584785551e-07	2.13951154619437e-05	6.3959575381712	ENO3
CD302	1.0815878146156	3.41331699975652	4.09751958915683	0.000144429568954789	0.00418336259158159	0.568282267146492	CD302
HOXD9	-1.0806909463516	1.50242460856375	-3.70511884361158	0.000507098532065585	0.011551937006102	-0.62078355752706	HOXD9
RARRES2	1.08027005637133	6.32921457938288	2.94266995299563	0.00482577226297845	0.0611642343532537	-2.71725395529311	RARRES2
MYL9	-1.08006807008472	6.25539424735447	-2.32831547228784	0.0237592757949082	0.172762935761882	-4.15077972765512	MYL9
SLC9A3	-1.07760821351559	3.23862837999915	-1.79329723271489	0.0786554703085296	0.345230812547159	-5.1740843573343	SLC9A3
HHLA2	-1.07575982499889	3.94592253061413	-2.59978318155287	0.0120703865767668	0.113974625251121	-3.54896383504588	HHLA2
KMO	1.07397583003993	0.584446572920754	5.28873671673303	2.40606876284597e-06	0.0001238109225786	4.49867732434828	KMO
PEMT	1.07126328872855	3.87071782361766	5.83110794686067	3.39874749196882e-07	2.13951154619437e-05	6.39399418024701	PEMT
RASD1	1.07083365587042	3.13972657037627	3.10343155935882	0.00307157337430517	0.0450012902821979	-2.30191939010658	RASD1
KCNMB1	-1.07022643799991	1.97821780411962	-2.52639237153287	0.0145593129927551	0.126998903403316	-3.71680458707803	KCNMB1
F2RL2	-1.06996807070738	1.01050417850005	-5.08435853862972	4.97181058628307e-06	0.000235319907072571	3.79790205470693	F2RL2
SYNPO2	-1.06923009928015	2.50657057287163	-2.52527157250771	0.0146006945908318	0.127063986933626	-3.71933880380879	SYNPO2
MSR1	1.06755928945162	2.86461581193681	3.94546062399333	0.000236564699789406	0.00627461285888052	0.0998262043768579	MSR1
CA12	-1.06550869581007	5.02374779600358	-2.62378719791108	0.0113446712260365	0.109030084531145	-3.49326412593438	CA12
HOXB13	-1.06489825808392	3.23835385034116	-1.51019614052394	0.136957135740473	0.452095002352532	-5.62048578908784	HOXB13
ELOVL2	1.06218940402321	0.505693692202704	5.43193692902988	1.44085216095611e-06	7.81910720105059e-05	4.99451273462404	ELOVL2
LAMA4	-1.06213609585902	3.13444037804317	-5.76607514692721	4.30615163799925e-07	2.62327979624567e-05	6.16447408071875	LAMA4
NGFR	1.06155953083394	1.60783415195765	3.71634485231726	0.000489602109066521	0.011262041205507	-0.587696923073319	NGFR
ITGBL1	1.05532326831884	1.74276553741589	3.56577124167962	0.000780732730125641	0.0161314415847076	-1.02656032688077	ITGBL1
UGT1A10	-1.05354677131093	3.42825078363728	-2.36910529772903	0.0215224117131165	0.162775628835484	-4.0637291784362	UGT1A10
CA5A	1.05344447198433	0.361496304589339	6.61854054768585	1.88517403314996e-08	1.55465116227236e-06	9.20452007551821	CA5A
PPP1R12B	-1.0524160960378	3.1549043597344	-3.32483617737148	0.00161402764701589	0.0278907317587684	-1.70546418267446	PPP1R12B
HMOX1	1.05090746375368	4.65737954617832	4.87151314546709	1.04963182073417e-05	0.000447133076973363	3.07791564569461	HMOX1
ENPEP	1.05029834318644	1.41040276052902	5.29405914556662	2.36078723313285e-06	0.00012181275108665	4.51703884673885	ENPEP
CHST13	1.048938268079	1.47179370317402	4.35662104468163	6.12038640150753e-05	0.0020136497768723	1.38673656795832	CHST13
INMT	1.04768620067387	2.04380800267609	4.65100048768246	2.25226315471515e-05	0.000859272518723142	2.34411923367562	INMT
WDR72	1.04761294569811	0.812605716013325	4.60073401808386	2.67594328528589e-05	0.00100069681074503	2.17875105908077	WDR72
DHRS9	-1.04747981244318	3.0848559712542	-2.40520073277507	0.0197022781062626	0.154455223158247	-3.98568350878546	DHRS9
SNORA71B	1.04585808997379	1.19380865842518	1.33022781147959	0.18916247438974	0.525407375192158	-5.86774755540582	SNORA71B
ITIH5	-1.04309534269876	2.15920938491835	-3.91684729409736	0.000259341749850595	0.00675540544265998	0.012727512641991	ITIH5
KLF15	1.0423650396385	0.973648856858916	3.90207017748563	0.000271918506933686	0.00700633671213613	-0.0321194671385125	KLF15
GADD45B	1.04232714182613	4.09474864316723	3.1665922626042	0.00256274097018186	0.0397677594263635	-2.13457864397896	GADD45B
RBP1	1.04190350016258	3.55522674889681	2.55364081322738	0.0135854297156823	0.12205558524294	-3.65492414914993	RBP1
SNORA16A	1.04141198991185	0.708702765608192	1.52261355787256	0.133824553612637	0.447147327490206	-5.60236191311921	SNORA16A
EDN3	-1.04130922354959	2.59384202975676	-2.73768995008713	0.00841462692726106	0.0893255927607224	-3.22367073354281	EDN3
NEGR1	-1.04123893158779	1.17682547631296	-4.49838055227305	3.7932109474915e-05	0.00134147544463253	1.84437020054438	NEGR1
C10orf10	1.04025811479524	3.60062808102936	2.99134651688448	0.00421478373184882	0.0556616718713042	-2.5931341770108	C10orf10
PNPLA3	1.03933317003731	0.495445959712309	5.93194813157573	2.35282733362622e-07	1.5321773860528e-05	6.75088584999579	PNPLA3
PDE5A	-1.03892882797857	2.26760804199972	-4.51942972520395	3.53138628338681e-05	0.00127029009450971	1.91287300120834	PDE5A
FAM20A	1.03851164195675	1.03743913458078	4.74595439826075	1.6235176464647e-05	0.000645476436915492	2.65847630649157	FAM20A
BOC	-1.03847328567248	1.19159215408985	-4.17351797123426	0.000112527462077733	0.00339469827689774	0.805802404066105	BOC
FGF7	-1.03812393650275	1.63686288990478	-4.06312427379224	0.000161598114317846	0.00457538289189283	0.461513865191147	FGF7
SELENBP1	-1.03605348257008	7.59792109233807	-2.82492858996298	0.00666029590453459	0.0757708964802022	-3.01141197485185	SELENBP1
PDGFRA	-1.0331834917563	2.88153173636734	-4.46218787768943	4.2883545294652e-05	0.0014887054281057	1.72691093227366	PDGFRA
MS4A8B	-1.03127019464885	2.62247578849072	-2.55039993754041	0.0136980772082385	0.122542959771475	-3.66231114847521	MS4A8B
CGNL1	1.03077503733949	1.4263534804867	5.41380883828912	1.53775435304014e-06	8.27364414733991e-05	4.9315411327191	CGNL1
CHRD	1.0301041861859	1.40592229169217	4.27350376236431	8.07979386868831e-05	0.00256742392871251	1.12155326994151	CHRD
CNDP1	1.02887705102956	0.422662621737181	5.056300689674	5.48939066055068e-06	0.000257878464240049	3.70238812329784	CNDP1
GPD1	1.02822918568741	1.80869364157725	3.20261348522674	0.00230919643908596	0.0368943948833658	-2.03812258153691	GPD1
GALNT12	-1.02728849712041	4.6864457113896	-3.89880189967401	0.00027477847031973	0.00706012437005185	-0.0420258920311793	GALNT12
PCSK1	-1.02678143094058	0.877485524098714	-4.41530322114534	5.02430380114412e-05	0.00171114599797542	1.57537812893755	PCSK1
TRPM6	-1.02578544587755	1.9694463739529	-3.20843473912643	0.00227050901425756	0.0365234776271328	-2.02246601869642	TRPM6
ADAM33	-1.02554782451717	1.28329705828559	-3.79763443883429	0.000379114887516562	0.00921439465991026	-0.346402196912662	ADAM33
SPEG	-1.02482578338919	1.26374368232931	-2.60792962576431	0.0118194804647232	0.112166275666481	-3.53010462347664	SPEG
FRZB	-1.02411064602519	3.0121865484106	-3.93987182457889	0.000240856240282522	0.00634549013466137	0.0827871327598233	FRZB
CCL13	-1.02232849741634	2.17565060246604	-2.63104498860413	0.0111332221590869	0.107687088896086	-3.47634569043727	CCL13
SEC14L4	1.02098331993713	0.574846737297526	5.28376531945736	2.44913752293085e-06	0.000125684679675405	4.48153169172477	SEC14L4
PCP4	-1.01837219719613	1.88398585959592	-1.33033466994214	0.189127515446667	0.525400577995042	-5.86760938516933	PCP4
MRVI1	-1.01815721658885	1.95938210079435	-4.12562332584078	0.000131725254578693	0.00388692411362283	0.65586015079703	MRVI1
TRIB3	1.01706969090678	3.20865678239214	2.79193231922173	0.00727974813929793	0.0805378111368725	-3.09227356852088	TRIB3
PZP	1.01686691922481	0.361943881655328	4.79987061927325	1.34682959459174e-05	0.000548257490757447	2.83807864887482	PZP
OXT	1.01639074313774	0.471856197318703	4.53081266822223	3.39723577573104e-05	0.00123141646112631	1.94997536480543	OXT
PALM3	1.0154151034949	1.01834407050179	3.98815756912759	0.000206127938312472	0.00560911543952598	0.230425273644101	PALM3
CIDEB	1.01522602482778	3.14563111170635	5.00948151682506	6.47354034136914e-06	0.00029672986893546	3.54340302306589	CIDEB
SNX10	1.01408021789877	2.42336445404476	4.81196829190822	1.29141206714479e-05	0.000532496001922038	2.87848421105724	SNX10
CDKN2B-AS1	-1.01311903044919	1.73152775194387	-2.95311505164904	0.00468810277848582	0.0598177765048925	-2.69074207492812	CDKN2B-AS1
UGT1A6	1.01246196656705	1.57552338734694	3.12540369084199	0.00288467383234434	0.0433230452828719	-2.24396617451748	UGT1A6
FOLH1B	1.0122077138742	0.387396127634094	4.63176999073935	2.40597411703622e-05	0.000914221754531769	2.28076679898886	FOLH1B
NR3C2	-1.01121039565337	2.82513561295508	-3.34702008089137	0.00151129121608248	0.0265248462971353	-1.64421451919491	NR3C2
CHN1	-1.0103845300527	1.43956517683513	-5.55806525673316	9.14895250821693e-07	5.15755128709483e-05	5.43415953012215	CHN1
SHC2	1.01032365037814	2.20558708342271	3.62810774324692	0.000644317090933688	0.0138586882258345	-0.846178728860816	SHC2
VNN3	1.00843272401521	0.534587142235815	4.23435548984851	9.20219310176154e-05	0.00286201535644602	0.997493042105431	VNN3
MIR3648	1.00757274464808	1.61269121080142	1.76035608594632	0.0841408870908659	0.357802443753885	-5.22954445157687	MIR3648
GCNT3	-1.00624293105655	5.0015320381338	-1.92907613302475	0.0591057599364968	0.298213271814251	-4.93597454901634	GCNT3
GSN	-1.0053593442513	6.7098220078138	-3.52059314086053	0.000896391693105553	0.0178757730985199	-1.15610728712259	GSN
PSAT1	1.00444642085961	3.24699877555989	2.99820531554886	0.00413473497383371	0.0549503659260025	-2.57552927164272	PSAT1
O3FAR1	-1.00444413520797	2.23311262674914	-2.70482555330123	0.00917920711747804	0.0950380079021781	-3.30234405466119	O3FAR1
SFRP4	-1.00401112852513	1.74553973937874	-2.53729797946997	0.0141621789151872	0.124919546386413	-3.69210033068455	SFRP4
HSPA2	-1.0037435210503	2.99082253241572	-3.5400428132467	0.000844726375437001	0.0171533952689546	-1.10045930400894	HSPA2
CAPN9	-1.00322236763264	2.17682048875157	-2.68497887418124	0.00967130394195369	0.0984065597757519	-3.34950812459454	CAPN9
LPAR1	-1.00226514406919	2.30918203343087	-5.54934070798499	9.44161944050037e-07	5.30669592660266e-05	5.40366609526021	LPAR1
LRRN4CL	-1.0011310951761	0.982515091296961	-5.67547337630381	5.98306348010717e-07	3.51994248666118e-05	5.84562622250529	LRRN4CL
MUC1	-0.999364401186847	5.89764232052792	-2.52964550267907	0.0144398040888784	0.126189588254729	-3.70944402352175	MUC1
HBA1	0.99756336786789	3.33092390412713	2.47108234920276	0.0167331916926228	0.138417137588779	-3.84081177644066	HBA1
HOXD8	-0.997025717639873	1.35295989344507	-5.56376286575939	8.96268988966926e-07	5.06767660378455e-05	5.4540797724773	HOXD8
CSAD	0.996168781202584	2.44820730664923	4.898654645835	9.54742626597605e-06	0.000411651016056981	3.16911960140876	CSAD
SORD	0.995754551637495	4.7726637952092	3.79777815797342	0.000378942629229605	0.00921439465991026	-0.345972967014043	SORD
BMP3	-0.993824765357137	1.66997255904033	-3.05337884086498	0.00354055850486909	0.0494918189226149	-2.43288491383454	BMP3
ACOX2	0.992082295302811	2.9020020405647	3.99663408248596	0.000200552678079973	0.00547317532592527	0.256441428290837	ACOX2
HOXA11-AS	-0.991297236960411	2.86776336000474	-2.37439461380434	0.0212466055344769	0.16153065439557	-4.05235186554934	HOXA11-AS
COL15A1	-0.989700910488363	3.01025714021868	-3.41979279651445	0.00121606455164008	0.0225593114515943	-1.44146149737893	COL15A1
TPM2	-0.986836072770414	5.59713427649135	-2.11662601443924	0.0390238799784839	0.23543872573347	-4.58253474226864	TPM2
CDKN2B	-0.986159777917241	3.63359515718028	-2.77329742936709	0.00765266513234792	0.0835379081065841	-3.13763068324128	CDKN2B
TNFRSF17	-0.985730704005994	2.28790915768066	-2.71729799818279	0.00888182590626968	0.0926503682956326	-3.27257050511675	TNFRSF17
CFP	0.98276105663898	1.33515421112513	4.36585799400199	5.93359550075036e-05	0.0019624509812902	1.41635337957856	CFP
D4S234E	-0.981770888510098	1.13665552100121	-6.90972154246179	6.42524482823476e-09	6.00696775154522e-07	10.252392847872	D4S234E
ABP1	-0.981285832321293	5.83031884347671	-2.64411868770282	0.010761393926958	0.105245429472088	-3.44577988282564	ABP1
JPH2	-0.980706932211261	1.13806554332984	-2.76339410213199	0.00785793976864947	0.0852367561923867	-3.16164360021839	JPH2
STEAP3	0.979917371828246	3.49147499736199	4.34599058645528	6.34244609334236e-05	0.00207946344570782	1.35268753095504	STEAP3
ADHFE1	0.978715063121329	1.29249992387415	3.77465865938759	0.000407642397676226	0.00980217953379037	-0.414903327813313	ADHFE1
MFAP2	-0.978329771078763	2.95093655380382	-2.8515865036567	0.00619582729503757	0.0723473041150096	-2.94557506223459	MFAP2
HOXD11	-0.978120255534034	1.25473308159695	-2.92913194527705	0.00500980705190749	0.0623591770873941	-2.75151645530606	HOXD11
STMN3	-0.977776303621119	3.10221953715171	-3.13722639065451	0.00278857848136029	0.0422311985729663	-2.21266737712142	STMN3
ZBTB7C	-0.977729605746989	2.63504777844574	-2.95288990292874	0.00469103134782874	0.0598177765048925	-2.69131425593779	ZBTB7C
CDC42EP5	-0.97683140046444	6.43616110427961	-3.22234697809243	0.00218050896012522	0.0352559175616137	-1.98497146298751	CDC42EP5
ACAD11	0.975975254651496	2.00125559961268	4.62259177111027	2.48290863431599e-05	0.000939673939059269	2.2505683225265	ACAD11
SLC23A2	0.973944303534128	2.22686188682376	3.88320339122734	0.00028883226321623	0.00734131533087281	-0.089243836921173	SLC23A2
CYP2B7P1	0.973724380886638	0.793517791935234	3.40007774579491	0.00129012701565204	0.0235733178861144	-1.49666390402608	CYP2B7P1
TNFRSF11B	0.973493405260885	2.10246078437397	4.60085710532306	2.67481622098811e-05	0.00100069681074503	2.17915508658635	TNFRSF11B
CA9	0.973444969589556	1.94769105190264	1.90559105975896	0.0621563362366562	0.305842212045141	-4.97824316362712	CA9
SNORA61	0.97135135033773	2.51065482880112	0.926843651296873	0.358226496433452	0.695140504022374	-6.31401816164399	SNORA61
GLT8D2	-0.970344890561246	1.79547130624016	-5.4749083450626	1.23460632948964e-06	6.79753368291891e-05	5.14400606283091	GLT8D2
ALDH6A1	0.969148722733329	3.45597950708513	2.92816104660404	0.00502325308163745	0.0624106147675811	-2.75396929859958	ALDH6A1
PHGDH	0.968769891366781	3.00531378646046	2.54704072404535	0.0138157328173461	0.122896897906539	-3.6699601813769	PHGDH
ZG16B	-0.968724774997947	3.76529006338313	-2.28409095762538	0.0264167657746906	0.185546639099199	-4.24377246608056	ZG16B
HOXD13	-0.967800242093464	1.0690379722242	-2.12708718017976	0.0381044777444083	0.23220492488001	-4.56200308241045	HOXD13
GPAM	0.966124702180912	2.04823273194159	4.79160380335162	1.38603307895487e-05	0.000560497530964941	2.81049019330234	GPAM
HBA2	0.96461579332673	3.39494452512039	2.38559211046299	0.0206731457356684	0.158956910578333	-4.02819880011542	HBA2
CD248	-0.964357389987474	3.43360382325486	-3.1536884132785	0.00265977349570672	0.0407621980081773	-2.16895287105361	CD248
SIK1	0.964259893140202	3.10879182946399	3.01259702044452	0.00397135994745563	0.0535708090054997	-2.53849698859686	SIK1
TTC39A	-0.96389148861609	3.54230662736044	-3.1783764178327	0.0024770454575913	0.0387885600884012	-2.10310434995286	TTC39A
SNORA48	0.963758913686909	2.09324684963516	1.05633630612756	0.295625600528813	0.637095859868765	-6.18736958753557	SNORA48
MYOM1	0.962690633099398	1.14425420790134	3.5412383348483	0.000841645087955209	0.0171199321353363	-1.09703265744307	MYOM1
BBOX1	0.962627022028642	0.34337758781935	4.05840506224677	0.000164102574797025	0.00463240227958418	0.446900763935715	BBOX1
SLC2A1	0.959717476440854	4.81813689374807	2.25905508650581	0.0280355448215408	0.192389329146609	-4.29577019529015	SLC2A1
VEGFA	0.959373927389009	5.41113106938859	3.35285536429243	0.00148531450310415	0.0261906296835872	-1.6280597099539	VEGFA
LOC100505989	-0.958154846418085	2.51401705063338	-3.10079259855697	0.00309476971168829	0.0451659397258373	-2.30886099993238	LOC100505989
TMEM27	0.95649642080487	0.634541211585468	5.6814627656157	5.85455933378903e-07	3.45510478183143e-05	5.86666986453574	TMEM27
HBB	0.955489709314899	4.22599343669881	2.09981974902237	0.0405415240572243	0.241138591078752	-4.61534119751527	HBB
GLYCTK	0.955200840192468	3.36743085923219	3.90204197086936	0.000271943066454635	0.00700633671213613	-0.0322049831019244	GLYCTK
TOX	-0.954647737568409	1.87464049402399	-4.31067906480594	7.13779470007615e-05	0.00230817213888593	1.23986372806109	TOX
GLT1D1	0.954246219586509	0.531439885886969	4.94288644783907	8.17851807657092e-06	0.000361712678866608	3.31814392952479	GLT1D1
FAM177B	-0.953594024265346	0.872904463628418	-3.67061627998166	0.000564703626519032	0.0125358083962522	-0.722108712635444	FAM177B
HHEX	0.953063267754274	2.20523396448213	4.17790816370926	0.00011091015881833	0.00335603509705356	0.819589665754303	HHEX
PLP1	-0.951402192783335	1.42268812087988	-2.89055301166102	0.00557065323736033	0.0675205471056247	-2.84853092471176	PLP1
C5orf46	0.951156321488127	0.609220837016102	4.44778678492144	4.50243830250722e-05	0.00156015683197888	1.68029023383028	C5orf46
NBL1	-0.950568793005547	6.67516928223224	-3.49803006707603	0.000960100985037281	0.0188922416237549	-1.22042718199882	NBL1
SCGN	-0.949548013226118	1.74058074543484	-3.02593822135017	0.0038253130006187	0.0520843806897507	-2.50405672472296	SCGN
EHHADH	0.948522283844187	3.39109045831332	3.43060699131241	0.00117717305430002	0.0220108050796592	-1.41109603966267	EHHADH
KIAA1324	-0.947180706405414	3.37475557228974	-2.57718992209296	0.0127918573106607	0.118072512400538	-3.60102977921	KIAA1324
SLC30A10	0.944328014134004	1.55354420959986	3.12467461593979	0.00289070039975151	0.0433605059962727	-2.2458936504617	SLC30A10
PTN	-0.943729439589531	2.40350430678812	-4.02391343779485	0.000183581665256231	0.0050870073408612	0.340364317690008	PTN
OSTBETA	-0.942061007639002	3.11375466539749	-2.46796943269927	0.0168638397417946	0.13911683723663	-3.84772680172972	OSTBETA
FILIP1L	-0.941225538989922	3.16101952780707	-3.59756068447024	0.000708041992919704	0.0149567931054682	-0.93480619231967	FILIP1L
NDNF	-0.940614063150046	1.7080974078605	-4.25417470025381	8.61625139033311e-05	0.00270745270393412	1.06023129307891	NDNF
SLC6A19	-0.939056588501287	1.55029880321208	-2.58544071766277	0.0125239536444319	0.116509785504974	-3.582056541358	SLC6A19
CHRNA3	-0.937238393346095	0.832856632336641	-3.91037222702406	0.000264782060635411	0.00685927189999965	-0.0069349575435993	CHRNA3
WFDC1	-0.936454467787257	2.13712179594848	-3.56991836614708	0.000770860858710853	0.0160327173092009	-1.01461831387972	WFDC1
EFHD1	0.93525757606735	1.69507161356979	3.54710332017404	0.000826683577204297	0.0169326674137778	-1.08021201751634	EFHD1
HSD11B2	-0.935108662802144	5.70778691866661	-2.18160351988332	0.0336135784280567	0.215915792045528	-4.45363597224208	HSD11B2
TACSTD2	0.93452619724755	2.06257666470801	2.30181385765625	0.0253215832866652	0.179908991861803	-4.20668018379718	TACSTD2
SIAE	-0.934302202977858	5.93613815441219	-3.71742598728022	0.000487947990481108	0.0112376802441899	-0.584507415724022	SIAE
APOC4-APOC2	0.933815506951706	0.347292026618575	5.59997295107777	7.863622556254e-07	4.50013672651081e-05	5.58079485942986	APOC4-APOC2
TBX15	0.93317609626874	0.454324616598298	5.27736784611447	2.50568183986501e-06	0.000127485858391596	4.45947470304429	TBX15
SNTB1	0.931916632768929	3.33232676928202	4.10306616080648	0.000141831738113434	0.0041207574988803	0.585542664713167	SNTB1
GGT6	-0.93097254351352	4.59337366960623	-2.31842857337202	0.0243317751426995	0.175584858070263	-4.1716952008516	GGT6
COL6A3	-0.930529722366324	4.48526096871503	-2.96361081961275	0.00455345576459467	0.0588180657417033	-2.66403425693784	COL6A3
TAC1	-0.930201089419253	1.06191472839243	-2.60361143301621	0.0119518798401701	0.113195211023878	-3.5401069922085	TAC1
PAQR9	0.928706841158265	0.314167929951679	5.46346278788197	1.28650010986266e-06	7.06266121359193e-05	5.10415779554058	PAQR9
NAGS	0.928578741860198	1.48808570708803	4.55688502547041	3.10844640322904e-05	0.00113986427815496	2.03510794645196	NAGS
ANGPTL2	-0.927151089430081	3.13049006143365	-3.34632429712794	0.00151441717251856	0.0265550309220176	-1.64613956697426	ANGPTL2
C1orf133	-0.925422994492693	0.969034084945677	-3.66575761354863	0.000573302581418183	0.0126926368699676	-0.736332816711727	C1orf133
CITED4	0.922122719204355	1.95154160685207	2.99335536765521	0.00419119005807343	0.0553888203266038	-2.58798087826177	CITED4
ACAT1	0.921492653318929	5.64523012315965	3.32394787242096	0.0016182761124349	0.0279097208980211	-1.70791130144878	ACAT1
C1QTNF3	-0.920986422367703	1.4301073347508	-4.53362214646293	3.36489888923118e-05	0.00122204068313713	1.95913894718884	C1QTNF3
DDR2	-0.920919542843885	1.86076567650822	-3.77440390461991	0.000407969982184762	0.00980217953379037	-0.415661546503563	DDR2
CDH11	-0.919414848454633	2.87968510863118	-3.85127576474943	0.000319788292625577	0.00798836230983335	-0.185566907137593	CDH11
TACR2	-0.918225176808385	0.734605795329729	-2.13135090088623	0.0377352197568247	0.230624474144865	-4.55361048352175	TACR2
TNFSF14	0.917950016096579	0.924654979009204	5.13304727804976	4.18527305539348e-06	0.000200606298606868	3.96405752882732	TNFSF14
ABLIM3	0.917512542380879	1.74242348104625	3.46896964318676	0.00104852692594218	0.0202468619595278	-1.30289195846844	ABLIM3
ASB2	-0.917413958104786	1.50349290263757	-3.22619778984272	0.00215619821105451	0.0350814776424197	-1.9745741306574	ASB2
SMAD9	-0.91696672172263	1.465645245036	-4.82184930124557	1.24781351446827e-05	0.000520197753217068	2.91151477429693	SMAD9
PRPH	-0.916709794273257	1.17930166864832	-3.36574385544459	0.00142943060288214	0.0253949171546841	-1.59231425981911	PRPH
HSPA6	0.916093546350166	1.35499925011328	2.94586378083524	0.00478328241966992	0.0607888886241363	-2.70915444977892	HSPA6
PECR	0.915830517439422	3.22295756597976	3.46381819049332	0.00106498954591728	0.0203772315852561	-1.31746562371511	PECR
SLC43A3	0.914820616344779	3.30064472320056	3.61250073230257	0.000676157316240564	0.0144122245115159	-0.891515878124488	SLC43A3
PFKFB1	0.914658837765576	0.428646477909549	5.11842987271164	4.4075590258465e-06	0.000210725954944585	3.91412016561309	PFKFB1
GRB14	0.912789920164881	0.91324253577487	3.9677052115999	0.000220203248975575	0.00594926803562767	0.167773321258176	GRB14
TREM2	0.912215299764399	1.98505163361805	3.56861218749803	0.000773957176857096	0.0160491767131472	-1.01838047684849	TREM2
CXCL5	-0.911767107110877	1.1263199681132	-2.3461978743676	0.0227542571324882	0.168326228487099	-4.11276685324533	CXCL5
ANO7	-0.909867770747548	1.84359056858879	-2.86139894680968	0.0060325494395443	0.0713755212195417	-2.92122778569048	ANO7
OLFML2A	-0.909703738946634	1.54949570381457	-4.42834441222354	4.80806613462515e-05	0.00165392220314018	1.61745586458057	OLFML2A
ATP2B2	0.907064494597008	0.326285099416864	4.81085250178687	1.29642824718986e-05	0.000533399726539878	2.87475591972946	ATP2B2
RGS5	-0.906848821359056	3.54377922385719	-3.83712554058853	0.000334507340468024	0.00831206726939293	-0.228116298547111	RGS5
CUX2	0.905029058931805	0.345174105710026	4.82085168887546	1.25214897031641e-05	0.000520855359128314	2.9081787633519	CUX2
SPOCK1	-0.903904927322031	1.33340569755491	-3.05763080696742	0.00349825179170703	0.0490456459438658	-2.42181672634611	SPOCK1
PKIB	-0.902797878939134	3.52030358537071	-2.15370764071186	0.0358498423501595	0.224074958881677	-4.50937357176323	PKIB
AGR3	-0.902354609739665	5.91251480174499	-1.75910914765568	0.084354635767078	0.358307983909417	-5.23162590561749	AGR3
CTH	0.90099042715338	2.56452978544964	3.10387130600763	0.00306772390726325	0.0449811563377516	-2.30076227192477	CTH
ENPP3	-0.900981727847035	2.52226543444073	-2.67456562288117	0.00993906630115881	0.100481406369049	-3.37414937631941	ENPP3
WNT2B	-0.900775753294738	1.15358845328579	-5.73524643287009	4.81656189960511e-07	2.88764353885849e-05	6.05585807273618	WNT2B
DHCR24	0.900658113478204	5.58859284237482	3.6193064751534	0.000662092043990954	0.014144353224852	-0.871760036541779	DHCR24
THPO	0.900472488145446	0.395445782743044	4.92827880635207	8.60778996649724e-06	0.000378042124458838	3.26887530584453	THPO
RN5-8S1	-0.899620121554796	0.299873373851599	-1.80484045175149	0.0768054807779113	0.340886370033104	-5.15443504714686	RN5-8S1
ALDH2	0.898862374958717	7.07510111899867	4.38070762095211	5.6448793538949e-05	0.00188013309697187	1.46402668211127	ALDH2
RNU6ATAC	0.897841268343081	2.12546520507104	0.896344080307781	0.374138987932124	0.70745932282234	-6.34152232308367	RNU6ATAC
GALNT8	-0.89676052459182	1.72310843267508	-3.13132335782802	0.00283617643998253	0.0427122743772488	-2.22830482616838	GALNT8
FMO5	0.89674999401816	4.07678804386873	2.40487413088509	0.0197181077290025	0.154455223158247	-3.98639392575642	FMO5
DHRS2	0.896012981293594	0.708757785321957	3.74149615603073	0.000452479252154967	0.0105799939886811	-0.513358491880118	DHRS2
HSD3B2	-0.894391231893228	1.44501861637388	-1.87800149942648	0.0659102322901296	0.315578717496814	-5.02732344031118	HSD3B2
PHLDA1	0.89240219450989	3.49878208940754	2.60291911806266	0.0119732321397919	0.11334059596991	-3.54170943836134	PHLDA1
FRMD3	-0.891579337759515	1.675682619751	-3.48993499326451	0.000983992155864942	0.0191969957267659	-1.24344139066995	FRMD3
CCL18	0.891313077200928	3.96130750198633	1.74648011550997	0.0865450620131813	0.362546569371137	-5.25263310582105	CCL18
SLC22A3	0.890442934982853	1.82989083762799	3.46502597307823	0.00106110788260164	0.0203648601249308	-1.31404996957668	SLC22A3
SLC2A9	0.889163302180917	1.74444481952584	4.26787930421558	8.23245284039708e-05	0.00259983063362707	1.10369581788216	SLC2A9
MXRA5	-0.889125781416454	2.36847426920273	-3.57391953408294	0.000761449450075434	0.0158719347292214	-1.00308864474109	MXRA5
ANGPTL6	0.888357611484285	2.0317626632321	4.38257463456447	5.6095623625971e-05	0.00187498380916188	1.47002579078203	ANGPTL6
HOXA13	-0.887909431658204	2.74207637344091	-2.1128783385264	0.0393579364370688	0.236523977535803	-4.58986942350989	HOXA13
PRUNE2	-0.88777915244188	1.43375638572795	-3.15807560652506	0.00262640227569988	0.0404234775685349	-2.1572766003022	PRUNE2
COL7A1	-0.887393189265998	1.24132207076279	-4.47445010297241	4.11391961370096e-05	0.0014494658937452	1.76665994203691	COL7A1
THBS2	0.886332797525704	3.13681803877156	2.14235157469066	0.0367969363979848	0.227317678729455	-4.53189195061111	THBS2
AS3MT	0.885044737431308	1.11762427268157	3.67945215679135	0.00054938130270638	0.0122927321109123	-0.696212743014365	AS3MT
FOXQ1	0.884550545821943	2.23513217241651	1.73306283588889	0.0889237520596446	0.366985370989158	-5.27480396976547	FOXQ1
GPNMB	0.884547346013006	5.48563495927222	3.08398193221999	0.00324643383899187	0.0466819330415747	-2.3529849483326	GPNMB
SDCBP2	-0.884437704779745	5.18735370606258	-2.17217646840267	0.034355177206629	0.21903070071111	-4.47253867724093	SDCBP2
GPLD1	0.882537710324257	0.64424775674794	3.91962103355802	0.000257044385327624	0.00670481107308313	0.0211557627285934	GPLD1
SNORA24	0.882072861482865	1.42137608669181	0.983222802065178	0.329983375632586	0.670166794085001	-6.26083546407233	SNORA24
COL9A1	-0.882016875283269	0.689302476185654	-4.84980590931092	1.13213254426002e-05	0.000475118291074453	3.00510662959805	COL9A1
LIN7A	0.881093898402638	0.939290648743544	4.55354227371473	3.14408655292095e-05	0.0011506991192231	2.02418141287674	LIN7A
HOXA11	-0.880842953915166	2.19902269406967	-2.90547966174551	0.00534707758287549	0.0656564110224991	-2.81110462982792	HOXA11
SLC7A9	0.880778324926158	0.613427909152631	3.31323578302736	0.00167034888088803	0.0285729516445384	-1.73738774934208	SLC7A9
COL6A2	-0.87942191535117	6.16610360418147	-3.0893816264918	0.00319697509599359	0.0462288473873192	-2.33883005666327	COL6A2
MALL	-0.877589988931423	5.42195506093743	-2.95478608073796	0.00466642039876473	0.0596896727984696	-2.68649443980574	MALL
AQP3	0.876923662420515	3.36717379182765	2.98955078328359	0.00423597919252437	0.0559024926979894	-2.5977387008052	AQP3
CPXM1	-0.875928280015132	1.876165620504	-3.27127591710936	0.00188998318886152	0.0315303290827295	-1.85225042342131	CPXM1
DTX1	0.875828769620009	1.26066724313496	4.12687177001403	0.000131186768099077	0.00387709251259947	0.659757609097015	DTX1
INSIG1	0.875656762165806	4.5032492401754	3.70527084832196	0.000506857669444328	0.011551937006102	-0.620335938510054	INSIG1
METTL7B	0.87433582721367	3.91825909960655	3.20130358686618	0.00231798704724006	0.0369722849553451	-2.04164299860174	METTL7B
TFPI	0.87305147492755	3.27740118817066	3.00395758562742	0.00406869663076124	0.0543788647359703	-2.56074267149299	TFPI
RNF186	-0.872787641141179	3.98434205892307	-2.11632752041012	0.039050395753941	0.23543872573347	-4.58311933410774	RNF186
ST3GAL6	0.871548528233047	1.18635839240688	4.29838953296827	7.43672801249634e-05	0.00238847973666655	1.20069869085689	ST3GAL6
CTSL1	0.871490101856104	5.66422677709831	3.85560982127957	0.000315406112797715	0.00791028478112197	-0.172517143611177	CTSL1
CLDN14	0.870989386080473	0.631634641725307	3.59346212445504	0.00071703710892755	0.015112997546983	-0.946663401082755	CLDN14
S100B	-0.870207279452407	1.90593753379339	-3.11007579916195	0.0030138908608381	0.0445014299506861	-2.28442422270288	S100B
TSPAN7	-0.867331091551936	4.70216982961096	-2.76019401400374	0.00792534753052463	0.0857160249560336	-3.16938931101411	TSPAN7
RHBDL2	-0.867299615793893	3.05161456545694	-2.35481335168869	0.0222837526815273	0.166335442446894	-4.09436889298377	RHBDL2
CYBRD1	-0.864455542081132	3.85106865446608	-3.1606510711548	0.00260699575179746	0.040203699880575	-2.1504170254533	CYBRD1
FBXO17	0.863984264077686	1.37248967279201	3.486025212434	0.000995732890930849	0.0194060016978628	-1.25454504196104	FBXO17
PTPRN2	-0.863396960164651	2.62853840916734	-2.94492912223082	0.00479568069623224	0.0608528177544544	-2.71152538043465	PTPRN2
GRHPR	0.862397353337304	5.72808293578313	4.50983481547446	3.64847001791724e-05	0.00129757733123102	1.88162997013995	GRHPR
PRKAR2B	-0.861130833244548	1.86482764756071	-4.06713177370228	0.000159500425261485	0.00452735094076284	0.473930007614726	PRKAR2B
CADM3	-0.859745290894789	1.35479750246695	-3.17982468556885	0.00246670153678578	0.0386586377777588	-2.09923073579539	CADM3
LEFTY2	-0.858848964296465	1.14755632293538	-2.64617949833048	0.010703829444541	0.104954215503716	-3.44095124150144	LEFTY2
SLC16A2	0.857405114669334	1.57119487554933	3.18557280791525	0.00242604634651274	0.0381799043782442	-2.08384479279111	SLC16A2
HRCT1	-0.856933431624451	3.36852170623327	-2.31580050059899	0.0244860077566059	0.175854454838134	-4.17724265792892	HRCT1
SLC44A4	-0.855326573176563	6.79284538355507	-2.07386254345279	0.0429866292378828	0.250016166663818	-4.66557655799624	SLC44A4
POR	0.854161348653455	5.05241975892247	4.66857836093361	2.12019380498384e-05	0.000820488934572127	2.40212079136376	POR
ANPEP	0.853018829889375	4.97076861687703	1.63792775242314	0.10738534236467	0.403175385796578	-5.42761257230242	ANPEP
CASQ2	-0.852392432365951	0.904082324001706	-2.30986589166973	0.0248374990363629	0.177403997466609	-4.18975088396344	CASQ2
TUBAL3	-0.852313970467763	2.20228238785652	-2.96259607481399	0.00456631458068232	0.0589105470630549	-2.66661934489187	TUBAL3
TPBG	-0.852083550097124	2.64647555363978	-3.53787168119001	0.000850349691112224	0.0172120620757281	-1.10668047548435	TPBG
CRYAB	-0.852065573816998	3.34471572955101	-2.24961998286276	0.0286680570262797	0.195168081089146	-4.31524420159477	CRYAB
KRT6B	0.851868997818454	0.939145464633148	2.01329423479916	0.0491956485552687	0.269792935809755	-4.78072925330776	KRT6B
COL9A2	-0.851856584560846	2.01248228982599	-3.87229207513669	0.000299071938784437	0.00755076679671669	-0.122211620193733	COL9A2
POPDC2	-0.851581237817041	1.0317215733513	-2.17501167391906	0.034130642037014	0.218124255454825	-4.4668608182748	POPDC2
SLC17A1	0.851045182533711	0.328066959910614	4.39736939496008	5.33720793800324e-05	0.00179666973100163	1.5176056418254	SLC17A1
SLIT3	-0.850384280116427	1.90126253101638	-3.05536777506692	0.00352070952836727	0.0492508144023821	-2.42770890029975	SLIT3
SGK1	0.850216360205935	4.50696788717517	3.06833194243976	0.00339386072774663	0.0480818153364554	-2.39391359183178	SGK1
POU2AF1	-0.850185824466546	2.56823680211178	-2.71022762162883	0.00904930056464059	0.0940022228620668	-3.28946116992911	POU2AF1
FGFR1	-0.847438369608741	2.38768378162019	-3.57887404714528	0.000749947597068887	0.0157015081714478	-0.988801037583007	FGFR1
RASL12	-0.846988462801243	1.65526728985276	-3.70622541652278	0.000505347591045162	0.0115398902743505	-0.61752471057514	RASL12
LPCAT4	-0.846333231893342	4.63985333021382	-3.9659233726282	0.000221472530107054	0.00597501247295959	0.162323100787125	LPCAT4
GAL	-0.845654814823219	2.11689980250073	-2.08627636240354	0.0418017200148188	0.245315563231776	-4.64161781488458	GAL
DIO2	-0.84537309691824	0.705474564587757	-4.87107362939921	1.0512421825585e-05	0.000447133076973363	3.07644026019716	DIO2
ST6GAL1	0.844819553094419	5.18986239991882	3.065080870695	0.00342526285572383	0.0483585931925951	-2.40239788425949	ST6GAL1
HTRA3	-0.844124780404358	2.84764903444776	-2.56624901370987	0.0131551520812012	0.120249296734503	-3.62611676035956	HTRA3
TFF1	-0.844067846983358	5.57337640370125	-1.34867003420571	0.183201337166123	0.518471040368984	-5.84374799297533	TFF1
TMEM119	-0.843925521634678	2.43695173331312	-4.03599224689326	0.000176518588944837	0.00493859785514554	0.377619154049151	TMEM119
LOXL4	0.843839863268116	1.02269077208533	3.20150585464525	0.00231662759213356	0.0369722849553451	-2.04109945681807	LOXL4
PCSK6	0.843043248892382	3.55183264252344	2.89033540885543	0.00557397579759962	0.0675205471056247	-2.84907550161926	PCSK6
PEBP1	0.84281536718552	7.11256937200914	4.94468092006663	8.12725725766184e-06	0.000360289327020995	3.32419989435811	PEBP1
OSR2	-0.839599128138987	1.37149788535609	-3.80167701684546	0.000374298148996738	0.0091208007016818	-0.334325191324269	OSR2
HOXD1	-0.839553310706939	1.30463617167948	-3.50593968055577	0.000937291498013514	0.0185737145225448	-1.19790845588366	HOXD1
OGN	-0.838911286751861	1.7772673292024	-2.48827998175501	0.0160277481563253	0.13500625509911	-3.80248515150154	OGN
LIMA1	-0.838495441669286	5.47296285692804	-3.76471835403062	0.000420613700781683	0.0100167588136975	-0.444466775381137	LIMA1
SEMA6A	-0.837192940514411	2.64357826702577	-3.40616348326902	0.0012668200009447	0.023249655702469	-1.47964532271491	SEMA6A
SNORA39	-0.835588916757012	0.278529638919004	-2.22158600512505	0.0306225824305982	0.204110985599656	-4.37270995980458	SNORA39
EHD2	-0.835219552734663	3.36680981819321	-3.06743800321331	0.00340246831963774	0.0481315462294822	-2.39624711789813	EHD2
P4HA1	0.834506249073498	4.2533879318001	4.51009256275583	3.64527583959889e-05	0.00129757733123102	1.88246887359088	P4HA1
GULP1	-0.833568356147584	1.63752490962027	-4.43929285929814	4.63355630748497e-05	0.00159972049116734	1.6528242322194	GULP1
FHL1	-0.832920602430925	4.03750796000617	-2.25446228582229	0.0283418760042001	0.193926205920043	-4.30525807856903	FHL1
AFAP1L2	-0.83291792478277	1.97949360325875	-5.54091915034177	9.7329041436532e-07	5.4380442234583e-05	5.37424289498408	AFAP1L2
OSGIN1	0.832762643436418	2.2410509663368	3.69345971039666	0.000525903829324125	0.0118800165272561	-0.655085233518799	OSGIN1
NXPH4	0.830762788496081	0.620782502346363	3.23659982726078	0.00209179981511958	0.0342616127567505	-1.94644699726126	NXPH4
HAPLN1	-0.829728213459976	1.03803312488333	-4.30591623167587	7.25223358200229e-05	0.00233717459379033	1.22467899188548	HAPLN1
MLIP	0.829441257921593	0.357290514448784	4.27276420290698	8.09970876551372e-05	0.00256742392871251	1.11920455497075	MLIP
LOC100507389	0.82787374547632	0.280607507313089	4.5102177409971	3.64372553129689e-05	0.00129757733123102	1.88287630520085	LOC100507389
C14orf105	0.82697934071861	0.315257742344903	6.09967748920433	1.27356418175755e-07	8.87500353228462e-06	7.34690332689635	C14orf105
HOTTIP	-0.82617229352387	2.109092700496	-2.21903877691051	0.0308058787301218	0.204920401485858	-4.37790194020678	HOTTIP
BCO2	0.825178869715555	0.675481507097202	4.33614645469237	6.55506026023393e-05	0.00214173551928231	1.32119145334389	BCO2
STYK1	-0.824958950582772	2.26043349830541	-3.42671661290441	0.00119102605371769	0.0222199328582544	-1.42202689117935	STYK1
SLC27A2	0.824607795363227	3.70118444857984	2.87820408344907	0.00576214355341818	0.069178691040243	-2.87938867496117	SLC27A2
SEMA3B	-0.823372858350545	3.90898708325855	-2.44227153802673	0.0179780396478269	0.145791331457788	-3.90454841219238	SEMA3B
APCDD1	-0.823123463661397	2.92595446065431	-2.06761196720271	0.0435942289247104	0.251997861415107	-4.67759436045178	APCDD1
PPP1R36	-0.823108330233695	1.71578456366008	-3.8748846581567	0.0002966077347299	0.00750862878066242	-0.114382923987911	PPP1R36
ENPP2	-0.822899781048292	3.17882650123576	-3.18521892971033	0.00242853091968263	0.0381871826962584	-2.08479255498911	ENPP2
COL8A1	-0.822820621117284	1.76553872204728	-2.82254072335218	0.00670343428243248	0.0761391369802146	-3.01728718084711	COL8A1
02-Mar	0.820297547922209	3.31476396846315	3.26211428618297	0.0019414392365268	0.032282178193073	-1.877202092805	02-Mar
SPECC1	-0.820117872651675	2.5774300959233	-3.78259442974921	0.000397563525963783	0.00960100663404864	-0.391269814024187	SPECC1
BDKRB2	-0.820024285291417	2.40455491580266	-4.89377777280579	9.71148393029282e-06	0.000417374671009695	3.15271817059616	BDKRB2
COL6A1	-0.819883444620383	5.57360385359365	-2.95025665252823	0.00472540941790812	0.0601748866198212	-2.69800395226239	COL6A1
ISLR	-0.819465891886213	3.77969443853019	-2.43102081740996	0.0184863913641542	0.148468188521504	-3.92927674702958	ISLR
LOC100505633	-0.819102203269527	2.97169237117908	-2.51536473909424	0.0149711330167476	0.129100386767707	-3.74170072120938	LOC100505633
MSMO1	0.817554132393762	4.81754085718395	3.68637253270859	0.000537659566800929	0.012087739189328	-0.67590525774674	MSMO1
CD4	0.817026945054736	3.6386503773064	3.83184920914894	0.000340160885028763	0.00843036524116559	-0.243959816699723	CD4
KRT20	-0.816214174467386	7.11468617359186	-1.62043090204115	0.111099529055842	0.411230686071068	-5.45487128375999	KRT20
CYP2C19	0.816146130371812	0.587395528648687	3.70687729607841	0.000504318830007693	0.0115303403204543	-0.615604667182367	CYP2C19
SNORA70	0.815975333157403	5.90265071239386	0.876448996684007	0.384757511669756	0.715171811799541	-6.35898257103987	SNORA70
FAM99B	0.815002264936563	0.275093391131788	6.68633572515246	1.46750349254119e-08	1.25401825595658e-06	9.44828397507703	FAM99B
ITGB2	0.814835473515788	4.14937111398708	3.37742397988841	0.00138051295292366	0.0248058868848366	-1.55984427789924	ITGB2
WNT5B	-0.814218000372774	1.85690587991101	-2.66406938832135	0.0102158201627739	0.102402210071117	-3.39891354645727	WNT5B
UGT1A8	-0.814067489691343	1.94359672213289	-2.57493416862104	0.0128660042082112	0.118466352741135	-3.60620887132994	UGT1A8
SNCG	-0.813934083594198	1.83499094501152	-2.7534817235561	0.00806847103758059	0.0865264483502041	-3.18561449774416	SNCG
GJB1	0.812945372821971	5.69468508510254	2.68120630604787	0.00976753694550703	0.0990654861524706	-3.35844365805224	GJB1
ST6GALNAC6	-0.812892842494242	5.1631966453498	-1.97612436366446	0.0533775903151003	0.283235682242391	-4.84995082721672	ST6GALNAC6
PDZD3	-0.811463133189243	2.598075248189	-2.91837102323714	0.00516072324317064	0.0637411762245111	-2.77866988771662	PDZD3
SLC13A3	0.810420625858709	0.96425466471333	3.06498421893353	0.00342620056614732	0.0483585931925951	-2.4026500201019	SLC13A3
IGSF6	0.80945662158433	3.03994286702065	3.09373535870777	0.00315761205488111	0.0458351296359952	-2.32740465721214	IGSF6
ADCY1	0.809274242907007	0.598126459838843	4.27435039414334	8.05705414064952e-05	0.0025658932115711	1.12424226614932	ADCY1
TNC	-0.808963195332266	2.83409806731225	-1.88860566099677	0.064445256258849	0.311379067879173	-5.00853302422908	TNC
C1orf162	0.808684302458783	2.04030117640688	4.33549451801515	6.56938310535476e-05	0.00214270811648747	1.31910676809299	C1orf162
AMN	-0.807473964391641	4.61578660927825	-1.99552393875164	0.051158331300401	0.275799339596938	-4.81396096090509	AMN
PRRX1	-0.807472304550257	1.62199815762819	-3.36174806018675	0.00144653941535496	0.0256506073793224	-1.60340576869659	PRRX1
C14orf176	-0.807398772832068	2.27591636394312	-3.31921829352907	0.00164107487333694	0.0282255910591694	-1.72093329325397	C14orf176
CYP4F11	0.806553009424942	2.16303709057002	2.87736005444709	0.00577545196578115	0.06922152656119	-2.88149425977298	CYP4F11
SLC25A42	0.805071625306995	1.99801207060438	4.14904854313071	0.000121969374930101	0.00361599944357135	0.729088792836214	SLC25A42
SNORA6	0.803731694162083	2.93778861436053	0.944427296071755	0.349254581310113	0.68805265679548	-6.29775685150859	SNORA6
MEIS1	-0.803608713309166	1.60895675693906	-3.16708696611908	0.00255908805922661	0.0397437319066566	-2.13325892741351	MEIS1
VSIG4	0.802408167224004	3.21825675731863	2.83922456651681	0.00640735320379582	0.0739626315731566	-2.97616147625746	VSIG4
ERN2	-0.801588857903256	3.84914349734677	-2.32894352327588	0.0237233178743597	0.172644555418189	-4.1494486633638	ERN2
PLVAP	-0.801226561208671	4.62114124792386	-4.01911664007754	0.000186461720012032	0.0051256616920338	0.325585656856762	PLVAP
SLC24A3	-0.800956031567719	1.70614480889151	-3.79321632239535	0.000384447203318721	0.00932000697647502	-0.359592824203607	SLC24A3
PPP1R14D	-0.800767742760875	5.23925498267753	-2.15608283804341	0.0356544767667209	0.223357890280832	-4.50465111240041	PPP1R14D
SLC6A14	-0.800749861944344	1.17323020529916	-2.35433280547781	0.0223097651565336	0.166398070687653	-4.09539651127574	SLC6A14
LMO3	-0.80021611367848	0.673774799248835	-2.39902031481881	0.0200037720551506	0.155846219167293	-3.99911392551332	LMO3
TMEM220	0.799367408167873	2.06544325017759	2.55956024634901	0.0133818503452369	0.121136770337222	-3.64141305443145	TMEM220
MCAM	-0.798958370073164	4.19295497684164	-2.82929657402096	0.00658204893267539	0.0752352316312677	-3.00065538235089	MCAM
SELM	-0.798787080140586	4.90283267947688	-2.6201331341047	0.0114525110909329	0.10950920098849	-3.50176847032101	SELM
MTHFS	0.797275929187077	3.07965335813377	4.66531232291876	2.14414566028938e-05	0.000824688203555294	2.39133716347635	MTHFS
PIK3AP1	0.797148959012297	2.74991046253851	3.58513048799618	0.000735660238604583	0.0154366040067195	-0.970741948534939	PIK3AP1
DHRS11	-0.796982241835416	4.60057971871541	-2.6456195006752	0.0107194438955303	0.105052775281313	-3.44226364377847	DHRS11
MIR765	-0.795662823823336	0.265220941274445	-1.7863517585333	0.0797864625424307	0.347662054710153	-5.18585353447498	MIR765
MIR214	-0.794555738713204	0.264851912904401	-1.8091975781639	0.0761167289280304	0.338864786847207	-5.14698926611125	MIR214
TNFRSF12A	0.794475461403864	4.54701181297002	2.36324921376993	0.0218315072564089	0.164553491698767	-4.07630178041562	TNFRSF12A
CYP3A5	0.794383995450103	5.09574257030929	2.0685839995223	0.0434992534042723	0.251954285163123	-4.6757274811187	CYP3A5
LYNX1	0.793323053467142	1.22002591326419	2.82516407134878	0.00665605571184039	0.0757683014575683	-3.01083238933175	LYNX1
DDT	0.793308630341539	7.17786089760671	3.70194223546804	0.000512157277905014	0.0116111526929606	-0.630135501477817	DDT
KIAA1199	0.793246308637372	2.18005266524031	2.00998613261385	0.0495560192575584	0.270941906545332	-4.7869347441842	KIAA1199
PLLP	-0.792772766002032	2.68212137292617	-2.12771685163483	0.0380497471468551	0.231946247536591	-4.56076454121437	PLLP
FCN1	0.792034039359912	1.6977333246462	2.46579551083124	0.0169556238466277	0.139453717377139	-3.85255186303694	FCN1
LY6E	0.791507482455382	5.56287240443075	2.42700862118036	0.0186707846577823	0.149532556514936	-3.93807331848356	LY6E
TMEM54	-0.791237161199515	7.32389766258278	-2.81663473340821	0.00681124172964539	0.0769319976461442	-3.03180286006801	TMEM54
CHST4	0.790018115694696	0.483180418092235	3.4830009356174	0.00100490588629614	0.0195042627571455	-1.26312860161373	CHST4
LIPA	0.78902940991676	5.10191315077461	3.71481197596267	0.000491956603544977	0.0112887004349294	-0.592218214659096	LIPA
OSCAR	0.788772420442449	1.36558398692474	3.81575386208223	0.000357980433406728	0.00880268292302871	-0.292214978689001	OSCAR
TGM2	0.787773335333598	4.84623150774976	2.74101272675221	0.00834067635278134	0.0887901200238306	-3.2156768235561	TGM2
ECHDC2	0.786610139161794	3.89495895887259	3.76714992859867	0.000417404551827252	0.00996546771334723	-0.437239128620796	ECHDC2
NEURL	-0.785390848456499	1.87430162077007	-2.81092001357266	0.00691708097057762	0.0777091458235326	-3.04582717068272	NEURL
EGR2	0.784981308515535	1.89436231040705	2.76503471333524	0.00782358654430217	0.0849617204652942	-3.15766996664143	EGR2
CADM1	0.784278133999295	1.97185375782299	3.3885372384977	0.00133544665472426	0.0241801630627687	-1.52888348371205	CADM1
CSPG4	-0.78417353202627	1.51035102218504	-2.74190724104524	0.00832087074951639	0.088629240893749	-3.21352357069298	CSPG4
PSD	-0.78342225095383	0.741512507873128	-2.23238052852946	0.0298564667168671	0.200511868402573	-4.35065304205059	PSD
SOSTDC1	-0.782803879509917	2.06243228572714	-2.28194640116046	0.0265521033507474	0.185963197668004	-4.24824492706717	SOSTDC1
HEPACAM	0.781823407470329	0.343120612749145	4.18630012716542	0.000107881153593784	0.00327545914086593	0.845964271144253	HEPACAM
ALDH1A3	-0.781186303457704	2.62372941767687	-3.64374458623907	0.000613857021200543	0.0133710378839357	-0.800638592480475	ALDH1A3
FIBIN	-0.780260440611784	1.55611186602045	-2.97343468148217	0.00443070042433121	0.0577060534575827	-2.63897525010446	FIBIN
ACAA1	0.779778841293982	5.57615517185545	4.07018707836706	0.000157918879120374	0.00450498192173455	0.483400261963379	ACAA1
PCOLCE2	0.777895283276354	1.35121271105871	2.56108144106853	0.0133299836756841	0.120969121439354	-3.63793701004711	PCOLCE2
C1QB	0.776802674991106	5.83875276855617	2.87709908884936	0.00577957256334885	0.06922152656119	-2.88214519565718	C1QB
SSPN	-0.776194407174277	1.97176070792797	-4.11603448002142	0.000135933164363351	0.00397383561764998	0.625945014016856	SSPN
SERF1A	-0.775423183738409	0.979484777249878	-2.52448077953758	0.014629956000527	0.127086807299886	-3.7211263217852	SERF1A
PAQR8	-0.773599029930094	4.3513903741017	-2.8896957180875	0.0055837538378506	0.0675956354024414	-2.85067623235058	PAQR8
TYROBP	0.773354942109991	5.73556712657916	3.50079986473195	0.000952054032023447	0.0188070506221368	-1.21254511696719	TYROBP
AJUBA	0.773215073494407	2.14175159180837	3.07794527039693	0.00330257529291273	0.0470710448352128	-2.36878937542262	AJUBA
CALB2	-0.772899803364428	1.33646879948613	-3.28249758467637	0.00182871167315442	0.0306979732866855	-1.82162561949707	CALB2
PILRA	0.771865622351698	2.00644466091814	3.75861618036578	0.000428771908300247	0.0101436175895741	-0.462593254745286	PILRA
EGR1	0.77184618742776	6.15278731740719	2.0699744369938	0.0433637087978978	0.251512174646284	-4.67305572234124	EGR1
MIR143HG	-0.770907955990161	1.05047282358513	-2.85590610978331	0.00612345172018063	0.0720058441691227	-2.93486447528733	MIR143HG
GDPD3	-0.770509502863561	2.99832334952383	-2.76562082233136	0.00781134742582159	0.0848776157287921	-3.15624995963798	GDPD3
GGH	0.770299886311296	5.51099149560707	2.74332598275744	0.00828954685369577	0.0883454245666166	-3.21010733455953	GGH
HES2	-0.770280989197327	2.11147571857388	-2.650284231499	0.0105900103785192	0.104271296140947	-3.43132498878832	HES2
TAGLN	-0.770230674735783	7.23430720243183	-1.5887632083518	0.118086648311051	0.422041323496253	-5.50353326681017	TAGLN
FCGR2B	0.768949880760671	2.27845077054232	3.10231917436378	0.00308133123497755	0.045074314773471	-2.30484593875064	FCGR2B
TBX10	-0.768760758421878	1.28054333829047	-2.96255355212026	0.0045668541646975	0.0589105470630549	-2.66672765879908	TBX10
TMEM246	-0.768532584403556	3.83863521457301	-3.4568909524773	0.0010875150444713	0.0207242397727957	-1.33704176058997	TMEM246
CST1	-0.768045118009955	2.67479620811811	-1.16112731542771	0.250814454950056	0.593920476824139	-6.07329867489916	CST1
SNORA26	0.767720977992205	0.898849095420576	0.888211845443721	0.37845665265854	0.710997277230857	-6.34870524843005	SNORA26
MST1P9	0.766552337184996	1.66584249026264	2.38143323155198	0.020884495161127	0.160001497410906	-4.03718017984699	MST1P9
SNORA68	-0.76636664144647	0.537938611993552	-1.21300610492323	0.23052834662492	0.575482858692878	-6.01303689883306	SNORA68
CYGB	-0.766015862460695	2.76877337232464	-4.23396167512084	9.21421941604014e-05	0.00286201535644602	0.996247843647956	CYGB
PHGR1	-0.765651930865051	9.48980284848495	-1.47437192582503	0.146321320955506	0.465317503584692	-5.67201000458578	PHGR1
SLC16A13	0.764471492317289	2.0590776350604	4.76312278968324	1.52985729727152e-05	0.000613404566007912	2.71558157590651	SLC16A13
TMEM56	0.764230669740473	3.02604122932304	2.90315724046447	0.00538130719872257	0.0659480768642932	-2.81693687293996	TMEM56
HS3ST2	0.764134245676465	0.651409288616449	5.38356920708463	1.71392571440642e-06	9.0919907630801e-05	4.82662509589165	HS3ST2
MFGE8	-0.763808081880228	4.72997768404751	-2.64384177308658	0.0107691504998314	0.105263494606933	-3.44642849695381	MFGE8
HK3	0.762583235316487	1.62115902141684	3.85400369165826	0.000317023292191139	0.0079402982400924	-0.177354116925738	HK3
GOLM1	-0.76242134392122	6.57812954808082	-3.22611522957032	0.00215671673512572	0.0350814776424197	-1.97479713308285	GOLM1
FAM3B	0.762261377626235	1.95764366544299	1.10726932881617	0.273198149756439	0.616704166644793	-6.13321070417567	FAM3B
AIG1	0.761538540914956	4.45707939611095	3.69963395587723	0.000515863518736088	0.011667164732133	-0.636928161275964	AIG1
MFSD2A	0.761535632774442	2.81816988897454	2.63240574860205	0.0110939807398832	0.107500440189984	-3.47316968182527	MFSD2A
KIAA1211	-0.761392804542275	2.11121157090312	-3.73621541027919	0.000460042288019196	0.0107390588494963	-0.528990444975822	KIAA1211
MIR3936	-0.761125173960781	2.18855756575664	-0.570819138043527	0.570544621116644	0.835350427779793	-6.5789513465133	MIR3936
TRPM8	0.760688816546931	0.269513433712613	5.09583511352429	4.77422754461508e-06	0.000227680018131454	3.83702060492022	TRPM8
ITPKA	-0.76054884702113	2.9621438974927	-2.79879842322708	0.0071466258385606	0.0793906052713041	-3.07550496487235	ITPKA
CD68	0.760462670710046	6.09570283118765	3.76243195913	0.000423652846607133	0.0100384993829055	-0.451260464023314	CD68
FBXO2	0.760428803976912	1.46964298649397	2.38917460076822	0.0204926274611491	0.158218834670401	-4.02045209038588	FBXO2
NKD1	0.760006385994936	1.64439472456566	1.6011419374385	0.115314312613325	0.418147233813871	-5.48461512770252	NKD1
PCDH7	-0.757443058233866	1.27749780837765	-3.87355922207945	0.000297865085032227	0.00753036429830469	-0.118385638285297	PCDH7
B4GALNT3	-0.757083296750555	3.97178924683482	-2.77859292729861	0.0075449401459966	0.0826006925548671	-3.12476437609796	B4GALNT3
CCL20	-0.756309298238565	5.23254889563994	-1.49069041154054	0.141995071075651	0.459417526842595	-5.64868073176089	CCL20
PIP5K1B	-0.756014828388915	4.28789255869392	-2.90649259767172	0.00533221158273884	0.0655164708783493	-2.80855981563152	PIP5K1B
CHL1	-0.755828170604092	0.890197254111663	-4.41503879337095	5.02878490270775e-05	0.00171114599797542	1.57452552345337	CHL1
GALNT7	-0.755762538177294	4.49025659781189	-3.03977604231909	0.00367914255594241	0.0507899175211786	-2.46822203129069	GALNT7
GOT1	0.755508052876149	4.95637321606974	3.17686896330168	0.00248785544693743	0.0388611663485636	-2.10713500582038	GOT1
RELN	0.755177356605514	0.69545939252479	4.48856513245932	3.9216893579933e-05	0.00138431969206922	1.81247428547688	RELN
HOXD10	-0.75475455654048	0.896085064463283	-2.89396340536228	0.00551881974517049	0.0670675102236453	-2.83999214090539	HOXD10
LILRB4	0.754686954951504	2.21032585728199	3.50442686351354	0.000941613797708445	0.0186398077250775	-1.20221788148977	LILRB4
C11orf86	-0.752671959081252	1.78179871352327	-2.38034345929996	0.0209401954305371	0.160363175468651	-4.03953153597931	C11orf86
ADAMTS14	-0.752286607886629	0.972406948472266	-5.7141243108168	5.20044838906098e-07	3.09812201348317e-05	5.98151271937722	ADAMTS14
FGF10	-0.75227005255881	0.577450441799662	-4.05170362931862	0.000167723604725088	0.00471348255243048	0.426164749665259	FGF10
CD34	-0.75226010711884	3.1689580907459	-3.3985902051717	0.00129588555429913	0.0236452161284436	-1.50082082948868	CD34
IL1RN	0.751672008740719	2.58117337121498	1.86877509744995	0.067207741991863	0.319139604605565	-5.04359733161072	IL1RN
TTC39C	0.750679050601238	1.70489154776368	4.79212255857648	1.38354043397486e-05	0.000560497530964941	2.81222087720889	TTC39C
SCIN	-0.750301250221189	3.01129817596816	-2.40329925322156	0.0197945987838807	0.154691928399436	-3.9898184808444	SCIN
SFRP5	0.750268000033233	0.729675404402888	3.12181180916068	0.00291447899776863	0.0435668506703281	-2.25345916317453	SFRP5
ANTXR1	-0.750070545462172	3.49490494564299	-2.63740174960076	0.0109509879737567	0.106403536513634	-3.46149827540975	ANTXR1
GALK1	0.749286852527005	3.54486218743446	3.99044875484424	0.000204606365802054	0.00557574490356679	0.23745451501964	GALK1
TP53I3	-0.748605556805957	4.12355161086593	-4.09363584798938	0.000146275946749599	0.00421100800970453	0.556203508601611	TP53I3
KITLG	-0.748194829785734	2.83469096636364	-4.11805650836635	0.000135035134886002	0.00396600081232059	0.632250384722074	KITLG
IGFBP6	-0.748065592506163	2.98776333833153	-2.54308546783564	0.0139554406664394	0.123615617723128	-3.67895636892323	IGFBP6
MAMDC2	-0.747992227160524	1.26948070887816	-2.69201888988936	0.00949404387685374	0.0971615241864654	-3.33280807745932	MAMDC2
DERL3	-0.747397634177167	3.34456304827834	-2.48004000189623	0.0163623255463963	0.136549181332684	-3.82087490239011	DERL3
GAS7	-0.746840360318857	1.93856989049553	-3.89088695307879	0.000281825189458418	0.00720198741938055	-0.0659980005793281	GAS7
TMEM72	-0.746237702885672	1.61963014555236	-2.7564388777624	0.00800512602538865	0.0861406296236266	-3.1784699834714	TMEM72
GJA1	-0.74613954731717	3.44303316744651	-3.6301847410896	0.000640189461142586	0.0137856077236918	-0.840136450260442	GJA1
LOC728040	0.745950912381708	0.253708891000339	5.36954230236946	1.80227559488535e-06	9.50725547748878e-05	4.7780139082604	LOC728040
CWH43	-0.745374416525051	2.10333341395208	-1.9547864125756	0.0559136142348913	0.289692347002997	-4.88918718028642	CWH43
NDN	-0.745331918367062	2.84909368828166	-2.79883152636083	0.0071459895029621	0.0793906052713041	-3.07542404580606	NDN
BCL2L14	-0.745272843318009	3.18810376294984	-2.81543338585894	0.00683336621369218	0.0770842048281779	-3.03475278624783	BCL2L14
PALLD	-0.745048651390212	4.47328878044371	-2.733227190725	0.00851489762651506	0.0898114070926078	-3.23439579792865	PALLD
RNU4ATAC	-0.7449968067062	0.465252040952327	-1.36538178156946	0.177924188741459	0.511508342880567	-5.8217343604335	RNU4ATAC
SYNDIG1	-0.744541291955745	0.568104238313612	-6.84153657676436	8.26812175599762e-09	7.61675509083e-07	10.0068379208309	SYNDIG1
SLC1A3	0.744327830706282	0.906887399199006	4.31479946365593	7.04021039174381e-05	0.00228052098195681	1.253006632241	SLC1A3
SNORA71A	-0.744219706524931	1.41421416750739	-0.887646272007323	0.37875810306353	0.711122754652407	-6.34920243833945	SNORA71A
GPA33	-0.74363422881239	6.40581688342841	-1.68875848570617	0.0971658626584175	0.382685571700566	-5.34692853580905	GPA33
SAT2	0.741096587483574	4.41564467484027	3.51769619684483	0.000904340115482244	0.0179773295588234	-1.16437974236	SAT2
PRKCDBP	-0.740964731605735	3.67468459337485	-2.33030085757961	0.0236457719834457	0.172346740218978	-4.14657099308356	PRKCDBP
TSPAN3	-0.739555781094711	6.5588925532626	-3.52496407230469	0.000884524958301987	0.0177515981270277	-1.1436178414457	TSPAN3
ALPI	-0.739517235288042	1.53246376133169	-2.96517501388475	0.00453370039725397	0.058683298150885	-2.66004820127423	ALPI
MADCAM1	-0.739242261522402	0.949279250752374	-4.27965273226154	7.91604653432881e-05	0.00252951842302537	1.14108884455889	MADCAM1
MIR3911	-0.738493020206923	0.768775381208941	-0.803506127125931	0.425286061409666	0.744793573865768	-6.41973677470288	MIR3911
HS3ST3B1	0.738068943969095	0.948649838012671	3.46300181987149	0.00106762090662514	0.0203929469305908	-1.31977392978358	HS3ST3B1
GAS2	0.737803737807469	1.09935389523019	3.20317366376876	0.00230544672540713	0.0368943948833658	-2.03661677955521	GAS2
FSTL3	0.733646405686969	3.23004024625908	2.27495918805239	0.0269973315870723	0.187718927474912	-4.26279288007157	FSTL3
HOXA5	-0.733261706698392	2.52049562984524	-2.41717210760782	0.019129874049453	0.151609275798565	-3.95959047916018	HOXA5
ATP8B1	-0.732939216672187	5.09960337095056	-2.79900224555982	0.00714270862884713	0.0793906052713041	-3.07500671948142	ATP8B1
PDE4D	-0.732627987658374	1.74809824287646	-4.5065765556465	3.68908490100595e-05	0.00130709884344273	1.87102693474056	PDE4D
TMEM86B	0.732286058592726	1.43660215169069	4.40083564404268	5.27528554397967e-05	0.00177899584817957	1.5287636085822	TMEM86B
A4GALT	-0.732176176284342	1.62538336168394	-3.53054435205164	0.000869592469010781	0.0175107137485845	-1.12765903044106	A4GALT
TMEM171	-0.731853851011409	3.78205549698566	-1.9891975284574	0.0518731635373762	0.277986575880632	-4.82573081806483	TMEM171
SERTAD4	-0.731353832613591	0.909451980636641	-3.9478324913683	0.000234765767979493	0.00625324616120272	0.10706144529412	SERTAD4
CYP21A1P	0.731345737863151	0.430287326058807	3.892823139624	0.000280085475694126	0.00717695279305776	-0.0601363024084058	CYP21A1P
AZGP1P1	0.7309982792048	0.320985989876894	4.18818647415429	0.000107211423006588	0.00326127432428134	0.85189634909064	AZGP1P1
MMP9	0.730145992869876	3.53173418099196	1.86113660986286	0.0682982436267622	0.321248401218283	-5.05701737824281	MMP9
TGFB1I1	-0.728481559097574	3.45528096327004	-2.35672238864442	0.0221806822049416	0.165942464188113	-4.09028486428299	TGFB1I1
MUC17	-0.72792768924969	1.1690575464752	-2.1246444048138	0.03831745422906	0.23288997236562	-4.56680501989338	MUC17
ASAP3	-0.727799942158733	2.26036602945722	-3.75188522730068	0.00043794692607359	0.010284292179154	-0.482568056504547	ASAP3
LOC389332	-0.726724244520139	2.29941825023247	-2.78690864311672	0.00737859443995917	0.0812505865881218	-3.10452326497541	LOC389332
TNFRSF11A	-0.726606933784102	3.35197181898688	-2.44071232931894	0.0180477308905599	0.146028876550224	-3.90798086333188	TNFRSF11A
PRELP	0.726221041814557	2.114541728687	2.04900997225365	0.0454468126173408	0.258279583592682	-4.71317767196952	PRELP
HOXA10	-0.726101974292183	3.73626099376579	-1.67508829269621	0.0998323661496267	0.387731718964381	-5.36884507818727	HOXA10
APBB1IP	0.725504543508484	2.22026326073111	3.83029354687813	0.000341845235196418	0.00846100559198474	-0.248628767658117	APBB1IP
MTSS1	0.72522395065115	2.96064811197	3.37325583141232	0.00139778455759974	0.0249500580059274	-1.57143971409544	MTSS1
BDKRB1	-0.725116329354059	1.41912167255398	-3.9484987176267	0.000234262850783333	0.00625324616120272	0.109094148382452	BDKRB1
TMEM35	-0.723669886218022	0.994085441598299	-2.43669554712373	0.0182283894734888	0.1469900863477	-3.91681541034875	TMEM35
SERPINF1	0.723598377126605	4.88701723781734	2.27383558663697	0.0270695433354117	0.187967798168217	-4.26512890233685	SERPINF1
ADRA1B	0.722691791857462	0.574279982853897	5.54574153822835	9.56503657740721e-07	5.36011026006929e-05	5.39108997628332	ADRA1B
RETN	0.722135113250112	0.8592863324272	2.41648939299617	0.01916211122959	0.151793821548157	-3.96108131689145	RETN
HSD17B2	0.721801640055426	4.65862960927796	1.462171073537	0.149623195781994	0.471100158339663	-5.68929827301023	HSD17B2
MB	-0.720958743559909	1.92331705292949	-2.14385035313576	0.036670695721057	0.227206722011864	-4.52892567386469	MB
MATN2	-0.720679229646629	3.6029621687051	-2.47677469313414	0.0164966474486501	0.137184847112459	-3.82814902677052	MATN2
CXCL2	0.720148208611501	3.14500821472231	1.84886862182538	0.0700809692957978	0.324976886715879	-5.07847027080742	CXCL2
FOLH1	0.719723883133259	1.20616514612641	2.72461713758488	0.00871146219943298	0.0913977575757177	-3.25505077262673	FOLH1
A1CF	0.719640287971526	2.74682699439078	2.77038892832547	0.00771243352208948	0.0840899708140377	-3.14468963327929	A1CF
GADD45G	0.71911441313304	3.04175906058043	2.38747709920551	0.0205779859619835	0.158636444467993	-4.02412389824485	GADD45G
ALDOC	0.719081970182102	3.86867799175654	3.04806959296671	0.00359405719450497	0.0500913432606836	-2.44669025315769	ALDOC
CCL2	0.71876457426962	4.94389223086255	2.68571801433992	0.00965255163270403	0.0982686995059922	-3.3477563179619	CCL2
CTSB	0.718711873636664	7.36738984071483	3.54103362651134	0.000842171932948234	0.0171199321353363	-1.09761944981578	CTSB
CYP26A1	0.718691705384929	0.312941997063679	3.07248289934612	0.00335415833183581	0.0476265263885107	-2.3830718276225	CYP26A1
GCHFR	0.716981929552876	3.90639046232134	2.97879262172307	0.00436505632805709	0.0572458949689987	-2.62528329106516	GCHFR
MIA2	0.716832764066028	0.775652159976448	3.1759754994518	0.00249428342886956	0.0389293740117369	-2.10952335557271	MIA2
ADAMTS8	-0.716428613692374	0.549567236920085	-3.121828038294	0.00291434368194299	0.0435668506703281	-2.25341628794696	ADAMTS8
TM7SF2	0.716146450521907	3.17018955465219	3.12386700530282	0.00289738994326039	0.043426356411486	-2.24802839511853	TM7SF2
AK4	0.715837200573093	3.05406090889941	3.72623155126172	0.000474673769015794	0.0110183934717503	-0.558509762290051	AK4
LIFR	0.715823505758185	1.40460671790961	3.37522869354656	0.00138958420106334	0.0248744099002859	-1.56595251926964	LIFR
SCD	0.715800610772777	5.1811189265356	2.02457162759295	0.0479840850682698	0.266734238621626	-4.75950905454009	SCD
COX6B2	-0.715548499664483	1.23916386924246	-3.07087161196939	0.00336951778262203	0.0477727802738867	-2.38728150694756	COX6B2
RIPPLY1	0.715458226168348	0.301055164810063	6.02541101095634	1.6717764760459e-07	1.12755352679024e-05	7.08265814888637	RIPPLY1
PTGER3	-0.714991116023472	0.816453494082879	-3.49831595702897	0.000959267414923056	0.0188922416237549	-1.21961379780057	PTGER3
MYOCD	-0.714787730462611	0.733439496075825	-3.21836439382895	0.00220592325596341	0.0356058638366402	-1.99571588610749	MYOCD
C6orf223	0.714550863319561	2.12655669381551	1.58903603178298	0.118024972347931	0.42198061393235	-5.50311775204346	C6orf223
TINAG	-0.71357115699748	2.58469653407122	-2.78982844967637	0.00732099440863042	0.0808520347409272	-3.0974056133816	TINAG
NEXN	-0.713405575555124	1.69613841089546	-2.52381687507416	0.0146545632479884	0.127183560173834	-3.72262668170191	NEXN
ADAMTS13	0.713090839735601	1.11004554241003	5.0423963226361	5.76518257899465e-06	0.000268828328405713	3.65512055429235	ADAMTS13
PRIMA1	-0.712643023402887	0.92395212548911	-2.66361392571202	0.0102279875493628	0.102469785076773	-3.39998646402521	PRIMA1
SMPDL3B	-0.712415191201869	3.63423078639892	-2.48405980290339	0.016198324368974	0.135897536964938	-3.81190962650364	SMPDL3B
HSPB7	-0.712013926172529	1.03412529790689	-1.89292886583692	0.0638559823055004	0.309954309256687	-5.00084590703824	HSPB7
SNORA7A	0.711822549540212	1.48493870830993	0.92178448024814	0.360835292373171	0.697335667424367	-6.3186421025583	SNORA7A
CYP1A1	0.711488794817936	0.26563935773151	3.61151787603676	0.000678212016452619	0.0144397225825341	-0.894367099192175	CYP1A1
HOXB5	-0.71135594155539	2.8983965277486	-2.76611647893679	0.00780101090300444	0.0848140995413004	-3.15504892343408	HOXB5
RSPO3	-0.710556002581506	1.38663031489577	-2.76807803021196	0.00776022782822974	0.0844573891599927	-3.1502942781683	RSPO3
PACSIN3	0.710422222933762	2.12812685935799	2.28644199818591	0.0262691021814305	0.184901973423897	-4.23886543805308	PACSIN3
ABO	-0.709666267911353	4.22002369568258	-2.11280718464932	0.039364302959758	0.236523977535803	-4.59000857493164	ABO
GPD1L	-0.708834195425364	3.90077893630849	-3.31519520334205	0.00166070693730146	0.0284854228073915	-1.73200063096562	GPD1L
C1RL	0.708258532096999	3.52729697284311	3.03815636418977	0.00369597750462644	0.0508916237544419	-2.47242227900221	C1RL
TC2N	-0.706948194196045	3.55445711405856	-3.39391805382591	0.0013141313485291	0.0238858234042079	-1.51386962026797	TC2N
FOXP2	-0.706755183519446	0.994312290423717	-3.2948700860417	0.00176333385650243	0.029892782657135	-1.78778049084116	FOXP2
ONECUT1	0.705386003807273	0.250502103119837	5.20072873759733	3.29184673155054e-06	0.000162739595616052	4.19586452420323	ONECUT1
BCL2L15	-0.704977456238828	3.49373781582095	-2.15096185133527	0.0360768595691621	0.224929512368315	-4.51482743264813	BCL2L15
TNS4	0.704310558430926	2.36405273483433	1.6516506542217	0.104543597800784	0.397324581297607	-5.40604868488518	TNS4
FSTL1	-0.704038496971506	5.13641740316218	-3.16853593306934	0.00254841698345284	0.0396105800267546	-2.12939272888576	FSTL1
CYP39A1	0.703939117097813	2.21325352688815	3.32415365791902	0.00161729096830153	0.0279097208980211	-1.70734443749689	CYP39A1
TMEM61	-0.70297287034337	1.16771738140463	-3.05184482882561	0.00355593895791906	0.0496700497191579	-2.43687543532288	TMEM61
CXCL9	0.702773313444116	2.64937559689104	1.71921161278005	0.0914359544498465	0.371762898608736	-5.29753203914269	CXCL9
LSAMP	-0.702179780382564	0.804488815625497	-3.76817034436338	0.000416064840682928	0.00995043610974195	-0.434205239427919	LSAMP
NPL	0.701031054496397	2.29116416693399	4.12070108380203	0.000133869287646247	0.00394402729672288	0.640499428011752	NPL
SPTBN2	0.700530375829876	1.4478281526093	3.33286478192712	0.00157610551491344	0.0274329517503598	-1.68332763360379	SPTBN2
PRKACB	-0.7004192629429	4.33497360398164	-2.51181715859407	0.0151058419146984	0.129753073425904	-3.74969167064436	PRKACB
RCL1	0.699318998531673	2.70571576904104	5.03940309490385	5.82631288376457e-06	0.00027034378085969	3.64495087151752	RCL1
ATF3	0.698553135613302	4.10209216556743	2.287115247994	0.0262269522079908	0.184743003524024	-4.23745948958603	ATF3
TMC5	-0.6984904383055	3.99905040121644	-2.32909252990111	0.0237147939001936	0.172644555418189	-4.14913282239794	TMC5
RHOD	0.698471653091994	2.70703869160263	3.28401389251805	0.00182057787621708	0.0306158621481384	-1.81748222298044	RHOD
ATP8A1	-0.698409305262356	2.68821110266464	-2.83014435785633	0.00656696080854435	0.0751618514359758	-2.99856621993938	ATP8A1
TMEM200A	-0.69839074348342	3.21885822918344	-2.14248276544382	0.0367858711419128	0.227317678729455	-4.53163237649912	TMEM200A
SDC2	0.698000922177026	4.00801744700497	2.59118390823684	0.0123404989281848	0.115600358263279	-3.56882207939099	SDC2
CA7	-0.697757838923692	2.6516227597362	-1.69501726886225	0.0959647194943252	0.379935791960237	-5.33684096245399	CA7
CD83	0.696610320681782	2.32958581775421	3.94714985791746	0.000235282150992549	0.00625817383309053	0.104978873431784	CD83
C19orf59	0.696516819209276	0.625441409749315	3.1319258849411	0.00283128334387434	0.0426726144844907	-2.22670961918924	C19orf59
DLL1	-0.696437277430037	2.12914856001993	-4.79804038305777	1.35541424324559e-05	0.000550473074918128	2.83196912597949	DLL1
LOC100289255	-0.695725406443825	3.82606840551805	-2.16760280620826	0.0347201267221056	0.220177835173594	-4.48168500285413	LOC100289255
MS4A7	0.694432602781646	2.89578529074195	2.53514275219669	0.0142398745855027	0.125312497427033	-3.69698910354128	MS4A7
HEPH	-0.694307660318745	5.57910835544735	-3.49859165837769	0.000958464204647697	0.0188922416237549	-1.2188293622903	HEPH
MRC1	0.693743837365009	2.00780782620013	2.52506243098475	0.0146084282089532	0.127063986933626	-3.71981159236897	MRC1
PKIG	-0.693678355558048	4.64024610232379	-3.64539647832883	0.000610720873375889	0.0133334840389638	-0.795820916730825	PKIG
C1QA	0.691896864253859	5.92098489821095	2.51156589300786	0.0151154244924858	0.129753073425904	-3.75025731318995	C1QA
CSF3	-0.69182664253273	0.299374550270844	-4.92444980976069	8.72392597180889e-06	0.000381368847170395	3.25596947927182	CSF3
SNORA3	0.691660926890468	1.5948510743863	0.746116606190086	0.458907226939798	0.768128456785986	-6.46391675509122	SNORA3
ST3GAL1	0.691371687431054	2.31631823831576	2.42577131006458	0.0187279821948286	0.149736640029356	-3.94078373739136	ST3GAL1
NRARP	-0.690979489694614	5.2327663861453	-2.72107084897834	0.00879362868828055	0.092055253757305	-3.2635438940731	NRARP
KRT80	0.690337722436361	1.58709878078129	1.86857380896278	0.0672362885473525	0.319150169896655	-5.04395159156474	KRT80
SLC43A1	0.690282690462798	3.23528372489879	2.73742930628965	0.00842045316068454	0.0893372235615323	-3.22429748183757	SLC43A1
HOXB6	-0.690206994951485	3.25999728159603	-2.09947679055727	0.0405730225539962	0.241138591078752	-4.61600836992625	HOXB6
SCARB1	0.689849589321622	4.81880563227709	3.7028644568045	0.000510683679498986	0.0115916602011278	-0.627420958739454	SCARB1
IL4I1	0.68978881381635	1.85699141392795	3.02646237750464	0.00381967878928245	0.0520843806897507	-2.50270144202256	IL4I1
KLF11	0.688885928655259	2.88655117563863	3.76525069331667	0.000419909109588478	0.0100126054729525	-0.442884669632364	KLF11
QDPR	0.687633920807963	4.30913345050527	3.76281844864246	0.000423137636355604	0.0100384993829055	-0.450112231971626	QDPR
TSPAN13	-0.687220808946559	5.81304516428807	-2.52077120234235	0.0147679309948148	0.127698514923896	-3.7295056548738	TSPAN13
GATA2	-0.687142069200894	1.47763823553451	-4.659634332927	2.18641772378312e-05	0.000839237778732605	2.37259716112176	GATA2
CCDC3	0.686802857009083	2.41117577483845	3.32826581712391	0.00159772368418441	0.0277070815204982	-1.69601217380152	CCDC3
AKAP5	-0.686184092691384	1.32359338384244	-3.63145202785452	0.000637683411107506	0.0137640131345831	-0.836448726597089	AKAP5
CNTNAP1	-0.686162161973258	1.1996525585429	-3.10386063320024	0.00306781728160043	0.0449811563377516	-2.3007903569265	CNTNAP1
GBP3	-0.684906852160345	4.43848024247763	-2.71901292998153	0.00884163600872417	0.0924041483258195	-3.26846866616876	GBP3
FTL	0.684807295696666	10.5003128429151	4.73250516739354	1.70079231452379e-05	0.000671955289953594	2.61379788583835	FTL
LRIG3	-0.684342339597527	3.28922233030964	-4.59175802054537	2.75939671140397e-05	0.00102783445552	2.14929997006117	LRIG3
GPR182	0.684101173121697	0.312822267921396	6.17898457866715	9.52012685368505e-08	6.8360302521613e-06	7.62963004447835	GPR182
ASPG	0.683869572635732	1.88499779079532	1.48207779706326	0.144265631168239	0.462007197661894	-5.66102292396633	ASPG
SCARA3	-0.683758561922265	1.4018287178854	-3.42821060309252	0.00118568797967748	0.0221480885224621	-1.41783012940301	SCARA3
MT1DP	0.683719714420128	1.04413727491549	3.94891192442339	0.000233951453982302	0.00625324616120272	0.110354963691141	MT1DP
KLB	0.683320692462836	0.504754679218576	4.42475236237628	4.86670412963664e-05	0.00166801646984007	1.60586046281153	KLB
SLC25A23	-0.682161966367634	4.42123216346332	-4.15295535215776	0.000120411969572107	0.0035754403229076	0.741321889704578	SLC25A23
MSRB3	-0.682131110646206	2.45405928371123	-2.23246281356708	0.02985069240541	0.200511868402573	-4.3504845666073	MSRB3
FGFR4	0.681753729224799	4.24027699970213	2.53419123459409	0.0142742995822342	0.125498206522576	-3.69914643164105	FGFR4
MTHFD1	0.680885892924779	4.36606628941639	3.05851318000716	0.00348953173309047	0.0490325943299208	-2.41951850301675	MTHFD1
KDM8	0.680875591323245	1.44580695808503	4.86179625310528	1.08580549019654e-05	0.000459763154313043	3.04530902221332	KDM8
GALNT5	-0.680287981429776	3.25454814080647	-2.34586788574283	0.0227724535672246	0.168385977140578	-4.11347044553783	GALNT5
MCOLN2	-0.679418434231836	1.9257530418779	-2.16854326935046	0.0346448067413721	0.219909744202598	-4.47980559487072	MCOLN2
PPIC	-0.678471402643315	4.94363322798215	-3.63525642596947	0.000630216484181451	0.013648667779549	-0.825373584515713	PPIC
TPK1	-0.677909223371314	2.21316235387876	-4.27262555714996	8.10344753205061e-05	0.00256742392871251	1.11876426120658	TPK1
METTL7A	0.676782871005877	4.83328438349522	2.04508557103953	0.0458462499184237	0.259453905932697	-4.72064964552299	METTL7A
CERS4	0.676303838019318	1.89773023238861	2.50006505299034	0.0155599719451123	0.132186266389314	-3.77610021289244	CERS4
WNT2	-0.676108940951667	0.830257031853809	-3.33080067316796	0.00158577370939379	0.0275251254613068	-1.68902211430122	WNT2
SNORA55	0.675532769871017	0.225177589957006	1.76608610407756	0.0831644430835305	0.354848736473672	-5.21996278601485	SNORA55
C22orf45	0.675431013799293	0.27766743168938	5.02372937546569	6.15697843081453e-06	0.000284289823144089	3.5917317608673	C22orf45
COL18A1	0.674596172656341	4.67957989888602	2.19865745849249	0.0323077185594867	0.211191161300071	-4.4192672717659	COL18A1
CTSF	0.673858608216612	3.07924656185834	2.30759676458291	0.0249730767482475	0.178170213218986	-4.19452656533846	CTSF
PTGR1	0.673202556706349	4.80177537250211	2.9382684859586	0.00488490392477042	0.0615830511477233	-2.72840574018071	PTGR1
SLC23A1	0.673049218835775	1.05661333568693	3.28888372958935	0.00179468564680917	0.0303214280404353	-1.80416664500562	SLC23A1
AKR7A3	0.672539540374027	4.89090254794513	2.19510894339824	0.0325756935617513	0.212354840494882	-4.42643688643626	AKR7A3
IL1R2	-0.672088157138279	2.95172176308518	-1.79066693857461	0.0790821957089977	0.345914186675503	-5.17854616654659	IL1R2
CRYZ	0.672009125909726	3.92274308702179	3.43593520772982	0.00115844840919118	0.0217667110373594	-1.39611261425831	CRYZ
CAPN6	-0.671636527649295	1.23592844499437	-2.06843419398221	0.0435138789045847	0.251954285163123	-4.67601524521608	CAPN6
PDE3A	-0.671300908871206	2.67777337693241	-2.5771864735733	0.0127919703665078	0.118072512400538	-3.60103769950696	PDE3A
SGCD	-0.671269084160025	0.923644508902472	-4.42737595975683	4.82380736664088e-05	0.00165632003852751	1.61432921318783	SGCD
CH25H	-0.670921056066851	1.70968915936778	-2.94182790769907	0.00483703297320116	0.0612021628382547	-2.7193883267393	CH25H
FMO2	0.670878168912883	0.5669929014037	4.56052737825565	3.07006123896789e-05	0.00112797872564025	2.04701766846409	FMO2
LOC389023	-0.670663501454297	1.40320227426663	-2.43172610236582	0.0184541476531376	0.148395941983068	-3.92772924467679	LOC389023
CERCAM	-0.669972270521233	2.89542300513704	-2.3762444675969	0.0211508966217902	0.161067992185775	-4.04836801636882	CERCAM
MXRA8	-0.669785165542272	3.94977179783128	-2.32657363079094	0.0238592563515568	0.173234162321857	-4.15446978821455	MXRA8
PTGDS	-0.669271469977802	4.52959376415155	-1.75168184907771	0.0856371967926057	0.361123617393523	-5.24399680178093	PTGDS
ITM2A	-0.669046401004251	3.24514729656526	-2.30422075795211	0.0251760090165507	0.179279385474193	-4.20162475075939	ITM2A
PDZRN3	-0.668596735971844	2.25198396436895	-2.78528217825559	0.00741086130277736	0.0814633968003204	-3.1084857301118	PDZRN3
SLCO2B1	0.668237791845412	4.40646809417972	3.35455883227413	0.00147781137618915	0.0260826802236749	-1.62334029632958	SLCO2B1
C3orf70	-0.668125924677297	1.51504905107107	-3.14868383814858	0.00269832731861092	0.0411947545771765	-2.18225883275689	C3orf70
JAM2	-0.667905327054648	1.80210953588433	-2.94159985806621	0.00484008689615753	0.0612021628382547	-2.71996629973767	JAM2
TWSG1	-0.667553965415354	3.40485155674878	-3.31199802665512	0.00167646691934815	0.0286500588811043	-1.74078969912738	TWSG1
FAM83E	-0.667166173441454	4.10781730848058	-2.14217271504879	0.0368120269738542	0.227336536756454	-4.53224582096827	FAM83E
DEFA6	-0.666895297071623	2.00646091128094	-0.905268970255436	0.369436702523161	0.703153630484654	-6.33356622766508	DEFA6
TM4SF20	-0.666267186813804	2.02470597881666	-1.34819483930949	0.183353117895691	0.518661360810804	-5.84437025128184	TM4SF20
PABPC1L	0.665989053472434	1.91013485503393	3.53527930074281	0.000857110821281286	0.017330340321089	-1.11410564294614	PABPC1L
MYO1A	-0.665522089457493	4.76481394400736	-1.83757905253946	0.071756064084842	0.329555914208894	-5.09810229038647	MYO1A
GCSH	0.664752765468898	3.972844622133	3.88180951781726	0.000290121271613468	0.00736416695486605	-0.093458163268636	GCSH
C1orf168	0.664518424381119	0.304949349895335	4.96847206002246	7.47676224481741e-06	0.000334163331298718	3.40456322209539	C1orf168
LOC100652730	0.664192925061031	0.55545160689833	2.85211510781028	0.00618692811868384	0.0723473041150096	-2.94426500741123	LOC100652730
KRT17	0.6638897362545	1.58705296096493	1.33186607244459	0.188627052346593	0.524941006084159	-5.86562811059866	KRT17
TMEM236	-0.663636797223327	1.80418812575207	-2.40718000427021	0.0196065914342451	0.154150907258833	-3.98137659291538	TMEM236
SYTL2	-0.663403221658127	4.17507644767149	-2.65837299565669	0.0103689533653514	0.103279369358998	-3.41232231352503	SYTL2
LOC572558	-0.663015353451747	1.02669729760702	-1.94498737454879	0.057112398029782	0.292929830742106	-4.90708254929965	LOC572558
CCL3	0.662719564265364	2.96537709696357	2.21750090507162	0.030917011075027	0.205244379802005	-4.38103417909175	CCL3
HOXA6	-0.662621239467535	1.96376861538018	-2.24829660869779	0.0287577770429222	0.195567381870935	-4.31797028071812	HOXA6
FCER1G	0.662574402519666	5.24105352669792	2.96422312855993	0.00454571292964662	0.0587984853947783	-2.66247408032961	FCER1G
SLAMF9	0.662238411325251	0.408368886478264	4.80484459368341	1.3237678328856e-05	0.000542285369285131	2.85468677853688	SLAMF9
GSTO1	0.662153370150928	6.04995383055657	4.26035342594205	8.44111083211438e-05	0.00266127509289616	1.07981900374697	GSTO1
PDK4	0.661630553739459	3.42125148056208	2.05145831932839	0.0451991435303941	0.257569651651023	-4.70850990210675	PDK4
TUSC3	-0.66162615413417	2.06069582827887	-2.85759442304698	0.00609537725157196	0.0718096458184103	-2.93067504556136	TUSC3
FAM132A	-0.660917980813314	1.36928301330645	-3.07383560735453	0.00334131441760932	0.0474798516001143	-2.37953653819635	FAM132A
VIPR1	-0.660752707110068	4.02899636981423	-1.94459674777603	0.0571606384450425	0.292938577214281	-4.9077943160432	VIPR1
CILP	-0.660468886413145	1.5084397837247	-2.48838665266098	0.0160234577267615	0.13500625509911	-3.80224677161558	CILP
PMP22	-0.660438066293859	4.57063395982676	-2.64675723800633	0.0106877420917993	0.104892469855143	-3.43959703742902	PMP22
FUT3	-0.65919005756625	5.38071531536097	-1.63798540263246	0.107373273786169	0.403175385796578	-5.42752232118601	FUT3
C5AR1	0.659130825374056	2.197180379197	2.74715631539982	0.00820551941284261	0.0875982103513469	-3.200877560159	C5AR1
NUGGC	0.659008783063892	0.79359000793872	3.4433724864076	0.00113278479477244	0.0213712695796979	-1.37517389815164	NUGGC
PDZK1IP1	-0.658112899584937	5.72900790140672	-1.5256961012474	0.133055809400711	0.445524638392275	-5.59784174282091	PDZK1IP1
SULT1E1	0.657961284884398	0.492429266960168	3.9429318480267	0.000238497284586682	0.00630815296837464	0.0921148928441564	SULT1E1
FZD8	-0.65780421490241	2.54704054989784	-3.28995253001899	0.0017890497526836	0.030301528770789	-1.80124249992505	FZD8
CCL17	0.657174755781682	0.494558435862809	2.65203547797757	0.0105417882959488	0.104013412731971	-3.42721457909368	CCL17
HAVCR2	0.656902810269475	1.98710993166882	3.68400127716426	0.000541648754444864	0.0121629449794189	-0.682866094406886	HAVCR2
SLC9A2	-0.656119923865515	2.76764285362541	-2.00348545471436	0.0502708143010264	0.273325301565898	-4.79910356672913	SLC9A2
SEMA6D	-0.655806642598003	1.71916963143912	-2.76373285085644	0.00785083524872018	0.0852086342942992	-3.16082327927292	SEMA6D
ECM2	0.65513752993256	1.55284462758659	3.1798793480472	0.00246631191966151	0.0386586377777588	-2.09908450934536	ECM2
MIR3653	-0.654879168718352	0.218293056239451	-1.24540156795063	0.218484632474136	0.562749902383259	-5.97414477290335	MIR3653
CCND2	-0.654445178838511	3.7878226647802	-2.08672891828773	0.0417590656698654	0.245141422186947	-4.64074209459261	CCND2
KDELR3	-0.654187403354744	3.64314229335216	-3.08281961706787	0.00325717347285024	0.0467414293577331	-2.3560296365463	KDELR3
PPP1R3B	0.653801550447152	3.13858744104125	4.02060376604646	0.000185564192928297	0.00510842534030743	0.330166421924963	PPP1R3B
HAND1	-0.653786893496043	0.348488671019021	-1.74033351090519	0.0876281261366156	0.365056345598108	-5.26280871152005	HAND1
VILL	-0.653734846914384	4.2263943281578	-2.18748323202793	0.0331582018463442	0.214302752179401	-4.44181174596602	VILL
PTGDR	-0.653639683323009	1.39503980698979	-2.59739703532944	0.0121447926048353	0.114448307556045	-3.55447922506507	PTGDR
MEOX1	-0.653256005602676	0.829110828902714	-3.95823455535711	0.000227031055978663	0.00610752349310121	0.138819814163163	MEOX1
TSLP	0.653249742783841	0.600161261028926	4.55226590212948	3.15780017322338e-05	0.00115261155254135	2.02001020557919	TSLP
PP7080	-0.653012761099723	3.92162478623984	-1.72553473826613	0.0902819381407928	0.369842603424918	-5.28717677933144	PP7080
IL17RB	0.652991415019607	2.84906535273153	2.66555489848099	0.0101762277652335	0.102230718295015	-3.3954132135025	IL17RB
TSPAN2	-0.652578921709633	1.89726175398461	-2.04593113499631	0.0457599297210529	0.259191334497158	-4.71904074042988	TSPAN2
COL5A3	-0.652568207069093	1.67968876880721	-2.94540595526435	0.00478935175858704	0.0608250894155455	-2.71031587421868	COL5A3
SLC9B2	0.651552774451635	1.42073830393881	3.05788619307687	0.00349572584177143	0.0490456459438658	-2.42115159660964	SLC9B2
DCDC2	0.651024365957475	0.646830908860509	3.89239592485952	0.000280468447277751	0.00717702794964814	-0.0614298085404519	DCDC2
MAP2K6	-0.650793016486431	3.54674685969922	-2.88649905536394	0.00563285560002262	0.0678854358688113	-2.85867156686458	MAP2K6
ITGA7	-0.650729376373287	1.9140910285745	-1.97023205272021	0.0540678245793432	0.284595893778821	-4.86082231251699	ITGA7
FBXO32	-0.650531806587687	2.5859169086514	-2.26923527833505	0.0273669877833094	0.18924407333863	-4.27468330931145	FBXO32
CFD	-0.649868895651672	4.83916687939508	-1.57767504862284	0.120615379300924	0.425709552515914	-5.52036590335748	CFD
PANX2	0.649629804560738	0.364809634889387	4.38094422133129	5.64039179637714e-05	0.00188013309697187	1.46478686444857	PANX2
CCDC48	-0.649417696872463	1.04090168179831	-6.01797025997793	1.71793070940648e-07	1.15455948210467e-05	7.05621253006172	CCDC48
COL1A2	-0.649213895205055	7.0634202881667	-1.96493952139379	0.0546943174142882	0.286360461427456	-4.87056335464909	COL1A2
RPS17L	0.648584534477592	8.5528872611488	2.24727957251561	0.0288268973389027	0.195966866898912	-4.32006442343713	RPS17L
P2RY1	-0.648249441165729	2.20861652978813	-2.43927596405137	0.0181121467035947	0.146361955711334	-3.91114134572852	P2RY1
DMD	0.648159978266021	2.14095001510277	2.33187190951805	0.0235562986777575	0.171827230795462	-4.14323852541308	DMD
AOC3	-0.647477440697571	3.06729939000246	-1.82122369817926	0.0742425459005506	0.334383610620534	-5.12635606903989	AOC3
PTGS2	-0.647138545149908	1.60651494849044	-1.95180899906107	0.0562755612919165	0.290924566541779	-4.89463285735577	PTGS2
SNORA69	0.646739137560735	0.412779719840977	1.130984496679	0.263174370611254	0.60677319688647	-6.10716346212748	SNORA69
SLC4A4	-0.646318713470906	2.91628774826891	-1.46673359279741	0.148381675867286	0.46899888561048	-5.68284878913799	SLC4A4
SIGLEC9	0.64611121872964	1.17259794443273	4.52951025171434	3.41232924944113e-05	0.00123451796696735	1.94572814329844	SIGLEC9
AGR2	-0.645081858149472	8.3149851786903	-1.36602678185962	0.177722870941063	0.511244108092491	-5.82087967096172	AGR2
IL3RA	-0.644762051827128	2.53577497256638	-3.64689573863548	0.000607887776869603	0.0133023877939542	-0.791447268465792	IL3RA
IGSF23	0.644405293772951	0.439014752006533	4.35384976956676	6.17753526843376e-05	0.00202891745294559	1.37785655369892	IGSF23
PODNL1	-0.643678561343588	0.838245557117433	-3.88618898502798	0.000286089821641811	0.00728631887244006	-0.0802142128254939	PODNL1
LIPH	-0.64314096893582	4.00549051410785	-2.10042426536919	0.0404860550891422	0.24096411924313	-4.61416498107033	LIPH
ASPN	0.642424947148486	2.80844665772352	2.05325257194984	0.0450183849844284	0.25721002508334	-4.70508615351396	ASPN
FABP4	-0.642412073683115	1.89030652317666	-1.59250588753374	0.117242823108864	0.420898437368347	-5.49782745572734	FABP4
SLC22A18AS	-0.642395634033301	2.69153137969625	-2.52769442624262	0.0145113727184606	0.126697768741622	-3.71385943403441	SLC22A18AS
GUCY2C	-0.641771950275037	4.37809171492226	-1.9484526033308	0.0566859829257727	0.291791863530102	-4.90076309681794	GUCY2C
CYP7A1	0.641704301903217	0.221164657159488	3.28829192035186	0.00179781353176389	0.0303411157706533	-1.80578551624492	CYP7A1
TPH1	-0.641373137727131	0.921283199903605	-2.27804622433641	0.0267998132952422	0.186789930891662	-4.2563699176947	TPH1
ASCL2	0.641301542751479	4.37533080215479	1.30745954600585	0.196723400042576	0.534709260392124	-5.89695066271449	ASCL2
PI16	-0.641196968803401	1.09804750935624	-2.80631099304256	0.0070035467925287	0.0785403688698958	-3.05712275605783	PI16
FOLR1	0.640934007391011	0.769535321666717	1.74670805362697	0.0865051128638979	0.362487295525452	-5.25225514439117	FOLR1
SIDT1	-0.640929876687192	2.18385694812553	-2.54838070773156	0.0137686906292911	0.122756007157579	-3.66690993686109	SIDT1
GPM6B	-0.640735898994311	1.50594490567985	-2.77533006858888	0.00761114908645075	0.083229039083742	-3.13269419427787	GPM6B
RASGEF1B	0.640725868113775	2.57691507017385	3.58925915143013	0.00072637470946204	0.0152587167833044	-0.958814251116299	RASGEF1B
TBX3	0.640155879388624	2.51930570596224	4.40737949278704	5.16028609994152e-05	0.00174958712742182	1.54983931978828	TBX3
PTMS	0.640045732567837	5.84533327757517	2.60423603252713	0.0119326458107778	0.113111696985897	-3.53866100043569	PTMS
SLC16A9	-0.639774077315042	2.41537927350577	-2.09524044196364	0.0409638666052133	0.242452618038084	-4.6242419443322	SLC16A9
CASP1	-0.639644196626921	4.57789185729615	-2.56753185214301	0.0131120748485686	0.119913575552164	-3.62317954920207	CASP1
CLIP3	-0.639433102604037	1.61452111561577	-2.54709165238451	0.0138139422346575	0.122896897906539	-3.66984427449951	CLIP3
NPY	-0.639170468430445	0.995326414673903	-3.56350212739467	0.000786185119355095	0.0162263453322634	-1.03309088725243	NPY
FPR3	0.639166744179598	3.03728963589042	3.00154402617031	0.00409628446688741	0.0545854492426963	-2.56694931853913	FPR3
RCAN2	-0.638437947086844	2.29267739768242	-2.75839531674821	0.00796346933209341	0.0858881315457362	-3.17374006949181	RCAN2
SLC11A1	0.638018325818452	1.04470248176471	2.95662321634365	0.00464269048497019	0.0595266144092696	-2.68182260077186	SLC11A1
LRRC66	-0.637804127096017	1.667731262366	-3.46661280622228	0.00105602845273908	0.0203500993163036	-1.30956121851717	LRRC66
ANXA9	0.637558894524074	1.27387594082398	3.44577355556027	0.00112461554403589	0.0213022713632075	-1.36840792869946	ANXA9
DPYSL3	-0.63746426866966	3.47342843152229	-1.93086532336016	0.0588786851379349	0.297849050472836	-4.93273594856357	DPYSL3
GSDMB	-0.63743358544194	4.65621778071281	-2.36105863507089	0.0219481474737991	0.1648730171212	-4.08099835660103	GSDMB
C8orf4	0.637410494962174	4.67611976657507	2.23946924161398	0.0293626273797973	0.198252848790658	-4.33612039908643	C8orf4
AFMID	0.636366551060124	3.42654529860658	4.17033346175393	0.000113714892661229	0.00342504903972458	0.795806040406532	AFMID
BOK	0.636247941651883	3.3971259305925	2.60089773385296	0.0120357746179802	0.113761563393671	-3.54638629946136	BOK
EPHA4	-0.634720504593735	1.10488328063348	-3.4356314759269	0.00115950814421941	0.0217667110373594	-1.39696712838278	EPHA4
LAMB1	-0.634502450733808	4.78705086857468	-3.91493415531456	0.000260937839480631	0.00677828211635726	0.00691615645717469	LAMB1
SNORA45	-0.634290531377847	0.638388947956665	-1.05353105832061	0.296896689859428	0.638157543759735	-6.19028159504365	SNORA45
CAPN5	-0.633030512312986	5.23012672484824	-2.81979946698036	0.00675327527443554	0.0765060609224447	-3.02402738717492	CAPN5
SLC22A17	-0.632800755021093	1.89156877706913	-2.56260836824887	0.0132781054009059	0.120672290902843	-3.63444625588527	SLC22A17
CEBPB	0.632773081342718	4.22999265298956	3.01742115243951	0.00391795904270581	0.0530630140797436	-2.52605581988866	CEBPB
SCNN1A	-0.632472853807119	4.91256795428527	-1.73757458397611	0.0881179078489201	0.365496747139656	-5.26736569031336	SCNN1A
CPZ	-0.632391936710254	1.9434141799571	-2.33835283110505	0.0231903885229875	0.170441086585854	-4.12947216002442	CPZ
ENPP7	0.631242963843668	0.227252585807806	4.92944543375768	8.57270825587858e-06	0.000377379010285005	3.27280819495115	ENPP7
PLA2G4A	-0.630954628868137	1.77258552458524	-2.37325188668302	0.0213059223611624	0.161689110556776	-4.0548115986366	PLA2G4A
KLK7	0.630719319448356	0.50350769199132	1.99994670870757	0.0506636473078353	0.274271065779169	-4.80571366235615	KLK7
HSPB8	-0.630526729728458	2.28182837332108	-1.44092491408256	0.155512196779133	0.480689641773687	-5.71908740682011	HSPB8
GPR68	-0.629832091887183	1.40018494266531	-4.56384719798074	3.03547877217311e-05	0.00111744671759238	2.0578762895156	GPR68
ANO1	0.629338141813294	2.58656817074385	2.45180851325858	0.0175570216938719	0.143229702551621	-3.88351581556529	ANO1
ZNF521	-0.629219584372001	0.982423093915418	-4.87601506827665	1.03327584874114e-05	0.000442481052233025	3.0930306984209	ZNF521
VPREB3	-0.628913276793362	1.56459877143527	-2.31369467427886	0.0246102196614268	0.176447987208066	-4.18168404241099	VPREB3
N4BP2L1	0.62860426625	2.23049459540527	2.87727944596398	0.00577672446765768	0.06922152656119	-2.88169532898011	N4BP2L1
C1QC	0.628548348651344	6.38696379120473	2.37677557726785	0.021123489197654	0.161067992185775	-4.04722375661034	C1QC
ADCYAP1	-0.62740012729378	0.543764144263654	-4.02076982693143	0.000185464229542014	0.00510842534030743	0.330677991015858	ADCYAP1
PPYR1	-0.626687799005954	1.96547344533678	-2.11096550777114	0.0395294009133592	0.236980045832818	-4.59360886075924	PPYR1
CLDN11	0.626529749165806	1.21534107959295	2.89773534170997	0.00546201281939575	0.0665914216231689	-2.83053968145089	CLDN11
KCNN2	0.626482809727903	0.563179452708836	3.60762448969199	0.00068641009642075	0.0145978093140832	-0.905657081474113	KCNN2
SAMD13	-0.625906843156893	3.12194865903268	-2.17588491429554	0.0340617457800031	0.217905172444227	-4.46511080073939	SAMD13
FLJ27352	-0.625358072694686	1.42257655186286	-3.7094410096756	0.000500292356701639	0.0114521468561339	-0.608051617029983	FLJ27352
ABHD11-AS1	-0.625225634955526	3.09396487582743	-1.78404740781608	0.0801646910117046	0.348385350848788	-5.18974935837054	ABHD11-AS1
AGMAT	0.624568536596917	3.26899212330402	2.45307908456158	0.0175016073650015	0.14295754977857	-3.88070882570019	AGMAT
FAM198B	-0.624401826660994	3.29412480423942	-2.84431581048105	0.00631943986675814	0.0733062787983584	-2.9635762582635	FAM198B
PCK2	0.624214938275168	5.40328715018331	2.47525839862408	0.0165593598394717	0.13746088376634	-3.8315243046872	PCK2
SECTM1	-0.623860473329969	3.71168004098706	-1.70798157189434	0.0935155716744251	0.375169376369307	-5.31583958299225	SECTM1
ARHGAP44	-0.623360582109266	2.92355444019884	-2.07680154794756	0.0427034911255962	0.248982843441459	-4.65991519737277	ARHGAP44
PNMA6C	0.622392389437475	0.417392078436506	4.4657533762703	4.2369033828935e-05	0.00147683183251981	1.73846382807764	PNMA6C
SMPD3	-0.622297438447715	3.25016145574951	-2.7575365073242	0.0079817305436781	0.0859868689773879	-3.17581664659922	SMPD3
ITGAX	0.622146140984555	1.89443549269428	3.42647616350862	0.00119188731720475	0.0222199328582544	-1.42270222894548	ITGAX
P2RY14	-0.621641786366832	1.37395776023646	-3.42154442974561	0.00120968331600954	0.0224629984492038	-1.43654714387703	P2RY14
ALDH5A1	0.621501046713009	2.90623771546004	2.99978168486805	0.00411653882154001	0.0547856487982968	-2.57147909199732	ALDH5A1
KCNS3	-0.621407247062623	2.81682642522365	-2.64424863289052	0.0107577558322018	0.105245429472088	-3.44547549575398	KCNS3
DMRTA1	0.621174605081377	0.649265451055531	3.54141666463098	0.000841186388000353	0.0171199321353363	-1.09652146181821	DMRTA1
FAM101A	-0.62111396316865	3.69612297433415	-2.19404706812852	0.0326562634606295	0.212806602986193	-4.42858048864688	FAM101A
PCSK9	0.621094464408245	2.5110780755804	1.6795680742124	0.0989520043845985	0.385698370031608	-5.36168053230824	PCSK9
SHMT2	0.620874333359731	5.3416727032404	3.171950066869	0.00252343846970478	0.0393194187296822	-2.12027826427633	SHMT2
C1orf95	-0.62074008844633	0.680707286982493	-2.43163860663272	0.0184581449678702	0.148395941983068	-3.92792124301119	C1orf95
KAAG1	0.62031649959281	0.575888431784136	4.15598189588338	0.000119218741207191	0.00355117654211009	0.750802623566249	KAAG1
LTBP4	-0.619790104303059	4.99764175430791	-2.77018713467308	0.00771659620972874	0.0840899708140377	-3.14517918382976	LTBP4
ASRGL1	-0.619756799928075	2.58964815793744	-3.00960061812333	0.00400487010898749	0.053774741611326	-2.54621750934312	ASRGL1
DNALI1	0.619037452988734	1.59912180796621	2.559072891098	0.0133985059732934	0.121136770337222	-3.6425263589773	DNALI1
ARHGEF25	-0.619025730201095	2.14766776730298	-1.9238109401909	0.0597783329157661	0.29965065817097	-4.94548994157799	ARHGEF25
FRMD1	-0.618899144719632	2.29134728587086	-2.15996957108681	0.0353367983282807	0.222148946880686	-4.49691397774184	FRMD1
MMRN1	-0.618482898297603	1.534106629021	-2.47053307352698	0.0167561779947897	0.138525565450323	-3.84203243621135	MMRN1
OLFML3	-0.618107151899618	3.24772437909351	-2.10489688849082	0.040077710272446	0.239136669350756	-4.60545366221575	OLFML3
SLC39A14	0.617906719483972	5.07611760586774	2.90793738753378	0.00531107404319881	0.0653843763401626	-2.8049289436862	SLC39A14
NEO1	-0.617704295168875	4.21683262105739	-3.30468642337652	0.00171304172396976	0.02917113882522	-1.76086862588574	NEO1
LOC283587	0.617225842797489	0.324689488532458	4.33150235973713	6.65775604775782e-05	0.00216778832692942	1.3063443029881	LOC283587
BST2	0.617218204412913	4.94398451388879	2.07701436058175	0.0426830522739701	0.248940531869649	-4.65950499597127	BST2
FAM109B	-0.616309656899219	3.10126082205755	-4.73648829355956	1.67753860937268e-05	0.000664157581509497	2.62702467776999	FAM109B
EPO	0.615270670402146	0.221882025371218	6.45605066235805	3.43393973092881e-08	2.66872229706134e-06	8.62104371801917	EPO
IER5L	0.615050033068361	2.74622286484309	2.73570146198886	0.00845917000338535	0.0895969857060754	-3.22845115608895	IER5L
ZEB1	-0.614195915080567	2.03000201580355	-2.5043433140677	0.0153932382775375	0.131169063778649	-3.76649763498003	ZEB1
RARRES1	-0.613935159727412	3.59134933593576	-1.88490684964659	0.0649530807352052	0.313072098167726	-5.01509774228488	RARRES1
THY1	-0.613861815462607	4.43187586176127	-1.85958346693889	0.0685217976721802	0.32205927054234	-5.05974020945033	THY1
FAM150A	-0.613842242180395	0.890222855629911	-2.8295272654595	0.00657794011390243	0.0752352316312677	-3.00008694335553	FAM150A
SCIMP	0.613700024723447	1.89078808273174	2.50218693416796	0.015477074137969	0.131659704997993	-3.77133925052556	SCIMP
IFI30	0.613667784740066	6.88800806285794	3.0146849059532	0.00394816513287731	0.0533722967318453	-2.53311416173728	IFI30
CA8	-0.61335039679287	1.17882657001205	-2.23741874090824	0.029504728438005	0.198927810264807	-4.34032805537106	CA8
CD209	-0.613107812487915	1.85819399890269	-2.48002930494786	0.0163627639584784	0.136549181332684	-3.82089874430189	CD209
COL11A1	-0.612839164175048	1.10727417890681	-1.91270148180261	0.0612188932560718	0.302998601156359	-4.96549321435292	COL11A1
VAT1L	-0.612440668922081	1.00280875146573	-4.21027412224219	9.96634571610963e-05	0.00306538174020734	0.921453860235891	VAT1L
HOXB-AS3	-0.612245435670299	1.83044021241436	-1.90894222324433	0.061713005230672	0.304287030171269	-4.97223921467068	HOXB-AS3
ELFN1	0.612077664208358	0.853622295073237	3.72129106238788	0.000482078205077276	0.0111296416905677	-0.573100492532814	ELFN1
CTXN1	-0.611492424962177	1.04595145445382	-1.89295396982376	0.0638525739199082	0.309954309256687	-5.00080122477028	CTXN1
NXN	-0.610988547191584	2.07387652974206	-2.12182035992005	0.0385649687144939	0.233728958335435	-4.57235066813023	NXN
ENPP1	0.610984043771706	1.51274849217615	3.45514366133324	0.00109326791562372	0.020791907942149	-1.341975680696	ENPP1
C16orf89	-0.610603024300135	1.04781592477571	-3.03590883547154	0.00371945767358244	0.0510850604840759	-2.47824811979052	C16orf89
HRH1	-0.610571418253891	2.27403343142447	-4.87384595151023	1.04112500630593e-05	0.000444833614119624	3.08574732287438	HRH1
RAB23	-0.609871627938531	2.47132021033042	-2.32610663378698	0.0238861253967886	0.173362597278383	-4.15545873235384	RAB23
SGCB	-0.609836440146078	3.05216387449187	-4.0340626165713	0.00017762903347386	0.00496231404904414	0.371663666369333	SGCB
PBX1	-0.609794916595836	3.04466689282036	-2.81933927211503	0.00676167595043551	0.0765142490720208	-3.02515844394568	PBX1
L1TD1	-0.609333812890633	1.22130402315751	-2.01904361401204	0.0485747156984102	0.268461664022381	-4.76992354269657	L1TD1
PROM2	-0.608894792932483	2.66207480583452	-1.85017665700557	0.0698890396796837	0.324758026760922	-5.07618884447918	PROM2
PTGER2	-0.608676483974834	1.68003107059122	-3.20546959379803	0.00229013810817646	0.036714141063593	-2.03044330623168	PTGER2
CSRP1	-0.608545465637255	6.37344999250489	-1.91956464221954	0.0603254987898337	0.300423290262006	-4.95314753353895	CSRP1
TMTC1	-0.608145899148475	0.894970755044521	-4.10328696186608	0.000141729264286186	0.0041207574988803	0.586230021836572	TMTC1
SLITRK6	-0.606796280241112	1.29652023584278	-2.14390985179822	0.0366656920462009	0.227206722011864	-4.52880788244924	SLITRK6
AOAH	0.606785001152658	3.04092812335139	3.1340981682118	0.00281370805531497	0.0424861919153581	-2.22095670385076	AOAH
ANKRD37	0.60618651515867	2.9552277485675	2.37118453340574	0.0214136118412034	0.162273904864256	-4.05925917983632	ANKRD37
PIGZ	-0.606050107129289	4.10470159139247	-2.068405397765	0.0435166907659735	0.251954285163123	-4.67607055835167	PIGZ
FOSB	0.605484914769967	3.01392725878444	1.07350209740898	0.287929272649908	0.630220713258403	-6.16938903219527	FOSB
FABP6	0.605366235625267	1.69235549247895	1.33604546328379	0.187266337999686	0.522548670028362	-5.86021012975424	FABP6
SLC37A4	0.605254254060927	4.62361638150933	3.49500141111524	0.000968974114450193	0.0189627732138776	-1.22904147629267	SLC37A4
PXMP2	0.605174381104275	4.66476038369323	2.28041031914685	0.0266494199122361	0.186259916744108	-4.25144630618928	PXMP2
KCNJ8	0.604570693302022	1.47326148728745	2.10024154105822	0.0405028144503774	0.240987917736414	-4.61452054059365	KCNJ8
COL3A1	-0.604345969863462	7.31600124390081	-1.86699240362261	0.0674609193362472	0.319525619457914	-5.04673364325253	COL3A1
SULF1	-0.604341786646777	3.89625196838767	-1.59431786252819	0.116836047592619	0.420209354025925	-5.49506067828994	SULF1
ELN	-0.604317018727038	3.37773049656612	-2.16873950545763	0.0346291086613893	0.219909744202598	-4.47941335372894	ELN
CCR1	0.604101742600441	2.33129565976487	2.93535826950053	0.00492437076911805	0.0617508246844584	-2.73577266589637	CCR1
CD84	0.603876830213845	1.35853021579595	3.72342617811714	0.000478864761140425	0.0110718174038078	-0.566796231957792	CD84
SLC34A2	0.603762582907605	0.219294108799246	5.02137766966493	6.20815921163827e-06	0.000285953870028753	3.5837515493649	SLC34A2
MEIS3P1	-0.603267713934986	1.7638362580573	-3.39993025669423	0.00129069688611291	0.0235733178861144	-1.49707611321143	MEIS3P1
RAB27A	-0.603194546670303	3.68948638844547	-2.41460241578638	0.0192514668147704	0.152246210551482	-3.96520014416541	RAB27A
WLS	-0.601755435409021	4.64896841251998	-3.03377169956307	0.00374191383541876	0.0513188400739893	-2.48378501908652	WLS
MAFB	0.600131494453768	2.9303471072797	2.95191806846483	0.00470369181045388	0.0599387448315935	-2.69378366807028	MAFB
CLIC5	-0.599903903941195	3.64700749945764	-2.07332321302168	0.0430387641619217	0.250165300461031	-4.6666147247442	CLIC5
C14orf129	-0.59901199043115	4.95536925650696	-3.01157885437407	0.0039827170936958	0.0536091320844228	-2.54112099711565	C14orf129
NCAM1	-0.598983002276073	1.17934376098824	-2.8311777092625	0.00654861337135979	0.0750339086197508	-2.99601915037622	NCAM1
OXER1	0.598813589829132	1.61210602788094	3.23752696611337	0.00208614886456198	0.0341987164125459	-1.94393709441891	OXER1
RGS4	0.597797982686922	1.03122083729052	2.78057172474446	0.00750504611091664	0.0822115984945828	-3.119951886225	RGS4
COLEC12	-0.597378624465455	1.78297474685821	-2.1684213647456	0.0346545617551989	0.219909744202598	-4.4800492456296	COLEC12
FITM1	0.597366034319273	0.600897181861298	5.6411776043555	6.77455192751773e-07	3.93653578926684e-05	5.72522572056648	FITM1
PDCD4	-0.59723519334519	5.96275916721149	-2.56910040324609	0.0130595778430304	0.119665272957608	-3.61958662004612	PDCD4
LAPTM5	0.597084494005399	6.00292258963279	2.67116665664799	0.0100279256056704	0.101205141622686	-3.38217677247605	LAPTM5
SNORA34	0.596865026691706	0.64000920028209	0.953198798244156	0.344834328849393	0.683910554539045	-6.28953458949662	SNORA34
DPT	-0.595746028020446	2.78211093154421	-1.39494178793818	0.168876021739798	0.497616425426132	-5.78217905096596	DPT
PARVA	-0.595240112365743	3.50533692150683	-3.92598970345718	0.000251843511063799	0.0065954404222394	0.0405197331823324	PARVA
MFAP3L	0.595200057179863	1.09395803882	3.26522020147082	0.00192384852149728	0.0320386942931888	-1.86874830466127	MFAP3L
BPHL	0.594772214605351	3.30104142853932	3.4673858281258	0.00105356240827846	0.0203233157102541	-1.30737407064019	BPHL
ATP2C2	-0.594224077894355	4.3123663598956	-1.81714630662237	0.0748735846355248	0.335489615548417	-5.13336513280312	ATP2C2
SNORA4	0.59387941026889	2.1301828429748	0.614322336037879	0.54164141062516	0.818273942635829	-6.55321652563475	SNORA4
XK	-0.592867959940341	3.01457413286132	-2.96374278230135	0.00455178601799558	0.0588180657417033	-2.66369803246511	XK
PCSK5	-0.592592330439351	2.08106798207635	-3.12163045644985	0.00291599148781015	0.0435668506703281	-2.25393826273394	PCSK5
CASP10	-0.592502576554901	2.5893154667809	-3.49717456962011	0.000962599484123166	0.0189077978582461	-1.2228609087599	CASP10
NEDD4L	-0.59245504617267	3.32382390637218	-2.797222464008	0.00717698081595691	0.0796769181049856	-3.0793565068439	NEDD4L
CLDN10	0.591659421072086	0.329760136343988	3.94248866185483	0.000238837548882363	0.00630831763726352	0.0907637033926543	CLDN10
MPDZ	0.591287479689743	1.3924852315891	2.27549303168365	0.0269630824344585	0.187588188371836	-4.26168266196149	MPDZ
RNF128	0.591177931816233	4.80576479131704	2.17164482329382	0.0343974252791678	0.219087816660062	-4.47360267686459	RNF128
IL1B	-0.591035485350274	2.71264016876522	-1.61642709978685	0.11196394998989	0.412601594025755	-5.46107170047515	IL1B
GFRA3	-0.590706703623237	0.846888707094635	-3.11049493502647	0.00301028638531591	0.0445014299506861	-2.28331972213868	GFRA3
EMID1	-0.590167614659408	1.73668955576363	-3.37522607714775	0.00138959504605781	0.0248744099002859	-1.56595979771495	EMID1
NPDC1	-0.590067091521182	4.96390419983204	-1.95486679931516	0.0559038697920796	0.289692347002997	-4.88904005394253	NPDC1
MIR223	0.589965282138221	0.458065001810008	0.938280097909107	0.352374319073028	0.690773959056175	-6.30347535611783	MIR223
VSTM5	-0.589832620831359	0.67436369779328	-3.11022447411626	0.00301261182607717	0.0445014299506861	-2.28403244835839	VSTM5
STAB2	0.589809945223321	0.431279869734369	4.4022262317556	5.25064076839467e-05	0.00177507633627317	1.5332410749211	STAB2
FBLIM1	-0.589789361696552	4.5491490099913	-4.10666521195073	0.000140170329295633	0.00409137043083157	0.59674890691038	FBLIM1
GDF15	0.589651310833072	5.95813507155089	1.54961880492993	0.127208741077755	0.436233353051282	-5.56247826494993	GDF15
PAM	-0.589291190121367	3.84348787268363	-3.19998936439438	0.0023268383404253	0.0370196647505744	-2.04517406784441	PAM
FAM163B	0.589239319785479	1.07556003465601	2.39649029537885	0.0201283819463026	0.156372339729067	-4.00460383079043	FAM163B
ABCC6	0.589162949907238	2.53967965088919	2.46564761343863	0.0169618845017363	0.139453717377139	-3.85288000206935	ABCC6
NR1H3	0.589088771951304	3.69020516989352	3.90704883084618	0.000267616914220863	0.00692321291104246	-0.0170200690948787	NR1H3
SLC9A1	-0.588983490123076	3.82655785986276	-3.12525415098093	0.00288590897356912	0.0433230452828719	-2.2443615423042	SLC9A1
BMP8A	-0.588635194985959	1.2076082083727	-4.20807103442743	0.000100392526449784	0.00308278514147021	0.914507948287103	BMP8A
RGS2	-0.58847760746995	3.79506410766501	-1.94839418828502	0.0566931485689175	0.291791863530102	-4.9008697074339	RGS2
RASSF4	0.588426235928153	3.56158272043273	3.11416393905307	0.00297890595767061	0.0442269174611709	-2.2736468655335	RASSF4
ATP10B	-0.588399550069699	4.36193793480306	-1.83780445198758	0.071722293118245	0.329555914208894	-5.09771136398662	ATP10B
TMSB15A	-0.588310506990744	0.550028602841379	-6.48307616290414	3.10817805169783e-08	2.46630010530729e-06	8.71800125631382	TMSB15A
OLFM2	0.58818484242736	1.64378367791465	2.08251263852257	0.0421579307465632	0.24693599014498	-4.64889460307784	OLFM2
EFNA2	-0.587650603437162	3.46753017956755	-2.03057532310704	0.0473496720502746	0.264712420565256	-4.74817087402725	EFNA2
ESR1	0.587435723324074	0.433740370745376	3.68097948338708	0.000546773452071496	0.0122488928141995	-0.691732799438722	ESR1
PRSS12	-0.587382187750927	2.17811577218146	-2.42712536410235	0.0186653960721891	0.149532556514936	-3.93781752790935	PRSS12
ANTXR2	-0.586963111803749	4.22850325802112	-2.83396966027021	0.00649927835742557	0.0746451090472448	-2.98913397004512	ANTXR2
PHYH	0.58683617537183	4.48452557885769	2.46129497645676	0.017147073055989	0.140608977274143	-3.86253020298947	PHYH
ZC3H12C	-0.586674006973178	1.48934619844509	-3.5996280051486	0.000703545848585436	0.0148784583992564	-0.928822321487934	ZC3H12C
ATP1A2	-0.586308372570593	0.926584827502037	-2.02716730997564	0.0477089022054957	0.265855006831155	-4.7546105369627	ATP1A2
DGCR6	0.586099063152022	1.28388086466263	2.93097098056414	0.00498442983988377	0.0621326452318185	-2.74686878758326	DGCR6
SULT1A4	-0.585753436049802	3.42721854146369	-2.28308837089859	0.0264799600224873	0.185711023150706	-4.24586378284063	SULT1A4
HAGH	0.585582264130788	4.33196196503623	3.4141900907679	0.00123669069055748	0.022807523135916	-1.45716968464778	HAGH
C1QTNF5	-0.58534165730959	2.30680574501483	-2.46766394838064	0.0168767103049573	0.13911683723663	-3.84840503290039	C1QTNF5
FBXL22	-0.585101708542183	0.82281353769571	-2.48008171408357	0.0163606160829393	0.136549181332684	-3.82078193133547	FBXL22
DOC2B	-0.584764881585782	0.907216383032982	-2.93453612387744	0.00493557389452206	0.0617682657376071	-2.7378529010583	DOC2B
RTN4RL2	0.584701769827059	0.899501201876184	3.324795632433	0.00161422132975027	0.0278907317587684	-1.70557588584353	RTN4RL2
CLEC7A	0.584670463910872	2.24920169931421	2.41320696293374	0.0193177875577781	0.15245149102743	-3.96824443777583	CLEC7A
ABHD2	0.584186230805022	4.44298692293394	2.96765144499216	0.00450258692252437	0.0584006552416708	-2.6537344285591	ABHD2
BAIAP2L2	-0.584151372295501	4.22345461655946	-1.92351053088663	0.0598169031551628	0.299719346268307	-4.94603216918725	BAIAP2L2
ACAT2	0.584018221646823	4.40050493861518	3.07169396085049	0.00336167060601477	0.0476973323776025	-2.38513321387336	ACAT2
ARSJ	-0.583520136879988	1.1816779074907	-3.46525711761791	0.00106036654875456	0.0203648601249308	-1.3133961996055	ARSJ
SEMA3G	-0.583448881768108	1.4397916625405	-3.44870886238862	0.00111470471502949	0.0211357415093694	-1.36013251776698	SEMA3G
SSC5D	-0.583232029686296	1.33064587496585	-2.27165526479633	0.0272101578718226	0.188435581741609	-4.26965920147762	SSC5D
RASSF6	-0.583180832002138	2.39056977767474	-2.44549139237334	0.0178348900343782	0.144927667082286	-3.8974546999979	RASSF6
HSPB6	-0.583101993931897	3.36333838294453	-1.21667545294054	0.229140286368129	0.573686107392564	-6.00868028865477	HSPB6
LRRC15	-0.582764236012281	0.381173826226818	-5.40179402260724	1.60549898382643e-06	8.58919215568334e-05	4.88983664291249	LRRC15
DNAJC5B	0.582451609476742	0.568883913539837	4.1974081807392	0.000103994974124295	0.00317790467044872	0.880915157767832	DNAJC5B
TMEM176A	0.582182860018459	6.88971185559889	2.25282755135784	0.0284516233377989	0.194356077151913	-4.30863131147309	TMEM176A
GGCX	0.582065623798196	2.60520939293511	3.69207411309255	0.000528182622568274	0.0119030176935583	-0.659157539528651	GGCX
EXOC3L4	0.581893780646595	1.63225536056162	2.7228630667871	0.00875201491997991	0.0917213106347506	-3.25925269029135	EXOC3L4
ITGAM	0.581686551216108	1.77080787238712	2.71403023725502	0.00895887169076364	0.0932680771113954	-3.2803810802521	ITGAM
DFNA5	0.581554850980431	1.18835687672132	3.54343974125333	0.000835999297450222	0.0170821711331	-1.09072106331789	DFNA5
C2orf40	-0.581551603791535	1.31894734577453	-1.9599207508828	0.0552941463450988	0.288222454796354	-4.87977967320328	C2orf40
BHLHE40	0.581455696528399	5.40563835312605	2.2154041087889	0.0310691036362956	0.205729320536971	-4.3853019056741	BHLHE40
SDC4	0.581236707007633	6.41966904170867	3.04089934624793	0.00366750906081517	0.0506663559718321	-2.46530809466301	SDC4
CHRNA4	0.581049268112749	0.203475186398639	5.19983953289324	3.30226589346101e-06	0.000162828437070525	4.19281288091081	CHRNA4
CERS2	0.580884451733167	5.7197627546897	3.72871562059928	0.000470992165822528	0.0109666620687042	-0.551169352992043	CERS2
AADAT	0.580299061343803	1.80419589052492	3.28308870773893	0.00182553668805105	0.0306719398165872	-1.82001049158755	AADAT
PTRF	-0.579804854469246	4.65932726185889	-1.95750006942128	0.055585469457504	0.289023015061939	-4.88421767368694	PTRF
C3orf80	-0.579723087411244	1.09439831193021	-2.39820200901871	0.0200439997203128	0.156007954149075	-4.00089007986422	C3orf80
SCRG1	-0.579521196035024	0.518855778103043	-1.94469657625869	0.0571483068215287	0.292938577214281	-4.90761242886225	SCRG1
SELP	-0.579179181111438	1.08629269590415	-3.20650712823629	0.00228325157816828	0.0366430336222291	-2.02765253325024	SELP
SALL1	0.578926456439869	1.04258527678386	2.5348658279625	0.0142498856597447	0.125341914617736	-3.69761702509791	SALL1
WNT9A	-0.5788792709838	0.791740017630537	-2.85017664246733	0.00621962064046332	0.0725494353274551	-2.94906829604381	WNT9A
GP2	-0.578477426354464	0.878993080711829	-2.36032329297312	0.0219874265507067	0.164971215895946	-4.08257413478794	GP2
TRIM36	-0.578233003171341	1.83632709380625	-2.85179108151737	0.00619238177317513	0.0723473041150096	-2.9450680720506	TRIM36
TDGF1	0.577948501803415	2.61382636396942	1.58121903493885	0.119802450637845	0.424700036335435	-5.51499751391494	TDGF1
KCNMA1	-0.577933975574725	1.97075345435109	-1.52857063912026	0.132342111050307	0.444632764131836	-5.59361905594932	KCNMA1
SRI	-0.57787409252816	7.48730207930596	-2.2817018119684	0.026567577829403	0.185963197668004	-4.24875479828087	SRI
DUSP10	0.577762424823562	2.15022068738693	2.73424432395973	0.00849194815393045	0.089692640317101	-3.23195253803064	DUSP10
MEGF6	0.57775248724748	1.74961545583638	2.82888936091218	0.0065893075519257	0.0752352316312677	-3.0016586995866	MEGF6
ST5	-0.577220780159005	3.70255288542955	-3.67514800393512	0.000556794728106912	0.0124331152916365	-0.708831802024703	ST5
EREG	0.577073220417977	2.36074385121581	1.49337591052726	0.14129289043222	0.45831871176748	-5.64481888446788	EREG
PTGES	-0.57701334294625	2.311801268076	-2.30030152007087	0.0254134354008507	0.180425837422957	-4.20985448250241	PTGES
GPX8	-0.576267321847159	1.85569586260284	-3.1017006896674	0.00308676916048191	0.0450840182488019	-2.30647278461478	GPX8
ST6GALNAC4	-0.57543204692425	3.64702913269641	-2.4369298804928	0.0182178055439185	0.1469900863477	-3.91630033298727	ST6GALNAC4
ACY1	0.575128148934938	4.70064579734502	2.83946565230588	0.00640316484416228	0.0739594911816542	-2.97556589971554	ACY1
SLC16A14	-0.574638140845329	1.09278658163137	-3.81175004356754	0.000362550664302643	0.00889190817578626	-0.30420109828647	SLC16A14
SDR16C5	-0.574230533472561	1.65537063737266	-1.72091872566496	0.0911231984551897	0.371502298564248	-5.29473967568488	SDR16C5
EML1	-0.57384504463867	1.58502584046214	-2.42494788491026	0.0187661342230485	0.149851350867768	-3.94258689936228	EML1
TRIB1	0.573609251223575	4.82912441642129	2.95348211485464	0.00468333193905753	0.0598003540697102	-2.68980917338769	TRIB1
TTC22	-0.573426600420749	3.32279940503196	-1.87973598767722	0.0656686970424357	0.314999579285344	-5.02425626742279	TTC22
ALAS1	0.57265961108499	4.73930535409639	2.8548044443538	0.0061418355143882	0.0720425861423734	-2.93759720801585	ALAS1
FPR1	0.5720516533812	2.27014399033219	1.94758665810083	0.0567922859599433	0.292001720760558	-4.90234321074258	FPR1
AKR1B10	-0.571846378084558	3.66467205625526	-1.16381252819928	0.249733949491068	0.592863059225495	-6.07024085054584	AKR1B10
PCSK7	-0.571698475491401	4.8900726521355	-3.10808603032334	0.00303105773191151	0.0446850314341521	-2.28966624008248	PCSK7
TLR2	0.571518592999002	1.42255599897909	3.16053531422128	0.0026078650968337	0.040203699880575	-2.15072541738582	TLR2
DOK4	-0.571463472395347	4.87116683297413	-3.11446627785618	0.00297633383482685	0.044223496829823	-2.27284944001697	DOK4
BMP5	-0.570370945889967	1.29319328705612	-2.63732904826488	0.0109530566577974	0.106403536513634	-3.46166823780235	BMP5
DMKN	-0.56999665761313	1.75475955963758	-1.80414543629883	0.0769158269984533	0.341215737107304	-5.15562127680938	DMKN
NPY6R	-0.569607446624591	0.778551420909424	-2.69552705043387	0.0094068290656715	0.0966840320566738	-3.32447383461971	NPY6R
GAL3ST2	-0.569263715669297	2.91274540014103	-1.52613353889435	0.132947003869744	0.445309053198505	-5.5971996170907	GAL3ST2
NOV	-0.56918018565823	1.27762861120781	-3.09400262990062	0.00315521045957283	0.0458351296359952	-2.32670290278858	NOV
CAT	0.568970661613326	5.69752077512121	3.02747398855337	0.00380882679062213	0.0520475354130962	-2.50008530886907	CAT
BRP44L	0.568503535524103	5.73869942767156	2.85538549064321	0.00613213307432286	0.0720182419829523	-2.93615599114681	BRP44L
GLUD1	0.568498631791491	5.77203835178815	3.20047306401016	0.00232357692640528	0.0370167195276203	-2.0438745706299	GLUD1
CD300A	0.568474450306064	2.41907419064821	3.08402076707148	0.00324607558368976	0.0466819330415747	-2.35288320664885	CD300A
SCTR	0.567980839435606	0.265209422335546	5.78833685797901	3.9712910679664e-07	2.44453315489768e-05	6.2429828299331	SCTR
PPAP2B	0.567764417285395	4.19158715657733	2.37453912116235	0.0212391149744012	0.16153065439557	-4.05204074400634	PPAP2B
GADD45A	0.567697500466606	4.37344614311395	3.2249413214925	0.00216410225700944	0.0351424766249126	-1.97796754937374	GADD45A
TIMP2	-0.567472266128485	5.44505678513912	-2.19349728613953	0.0326980471518773	0.212858538594692	-4.42968999236493	TIMP2
C11orf93	-0.567253825575595	1.40291036260798	-2.3903766913036	0.0204323728208673	0.15788271715306	-4.01785062361049	C11orf93
C13orf33	-0.567060141765675	1.26448993184268	-2.45278186772098	0.0175145559451275	0.143001465206975	-3.88136555061463	C13orf33
CES1P1	0.566917467507343	0.318525709112846	2.73311378609865	0.00851745989424732	0.0898114070926078	-3.23466816550407	CES1P1
FOXL1	-0.566088339117874	1.43362157909558	-3.19844780001061	0.00233726134729184	0.0371541923767731	-2.04931472445594	FOXL1
CCNG2	-0.566072891623346	3.33296496001496	-3.57413788483826	0.000760939022535107	0.0158719347292214	-1.00245922603063	CCNG2
TSPAN8	-0.565933756181188	9.11734410972473	-1.31850631285945	0.19302699893746	0.530673628806147	-5.88284071376989	TSPAN8
MS4A4A	0.565421365702742	3.28359254418895	2.04354620030828	0.046003760286828	0.25988363439012	-4.72357724500305	MS4A4A
SLC25A13	0.565379237117202	3.74781297520099	3.21965494189294	0.00219765738787657	0.0355027885115903	-1.9922351479726	SLC25A13
CXCR2P1	0.56502007979553	0.797223767537992	2.84912865073168	0.00623736172724367	0.0726842307719229	-2.95166410451538	CXCR2P1
SOD2	0.564642198887309	6.84516041536369	2.25748759444481	0.0281397620814913	0.19296274760674	-4.29901012884573	SOD2
PDE9A	-0.564436473423663	3.41139728589254	-1.77718144243619	0.0813005408208209	0.351100094534919	-5.20133083944244	PDE9A
GZMK	0.564051149825129	1.7825464540053	2.27872351122701	0.0267566504076846	0.186663961192879	-4.2549597847584	GZMK
TCEAL7	-0.563929760702516	1.3365382977483	-2.72761699919284	0.00864250781283234	0.0907751724390093	-3.24785983413235	TCEAL7
HOXD-AS2	-0.563662721725435	0.828149994715262	-3.55417968261455	0.000808969493780161	0.0166601841767048	-1.0598946395533	HOXD-AS2
C11orf92	-0.563488611269199	0.950455187535121	-2.55451241571368	0.0135552782074411	0.121842660136851	-3.65293624300896	C11orf92
MS4A2	-0.563111234471967	0.866780007887184	-3.97233373106236	0.000216938879322339	0.00588633726437124	0.181936945652795	MS4A2
PLA2G4F	-0.562784854390958	2.50693503305485	-2.48289962808914	0.0162455043790145	0.136172370260847	-3.81449831363635	PLA2G4F
MCTP2	-0.562756465262506	2.43839511285841	-3.07816064701353	0.00330055672455437	0.0470710448352128	-2.36822587132823	MCTP2
KLF4	-0.562310017140161	5.06707481963197	-1.62600577613125	0.109904947320831	0.408895770321888	-5.44621476739948	KLF4
SLC25A15	0.56220000787452	2.87267963259552	2.73002481482786	0.00858752546356983	0.0903484224955522	-3.24208379533032	SLC25A15
C20orf3	0.562173777266052	5.70003061154527	2.90923998853468	0.00529208349459911	0.0651930833630164	-2.80165429086495	C20orf3
SNORA84	0.562141914681162	0.624283250593491	0.845216177383294	0.40180533006464	0.727595518100559	-6.38562492479394	SNORA84
CHIT1	0.561865493152841	0.606162308313038	2.36110638076903	0.0219455992588477	0.1648730171212	-4.08089602778167	CHIT1
VMO1	0.561834566931851	1.22807684270495	2.73585896190673	0.00845563403818831	0.0895969857060754	-3.22807261329432	VMO1
MIR7-1	0.561793927646691	0.538731276966185	0.75502872161566	0.453587683984023	0.763730689375738	-6.45726582993713	MIR7-1
MOB3B	-0.561658687911706	3.06600705077968	-3.07973519469644	0.00328583470502455	0.0469589254733055	-2.36410545081771	MOB3B
TFF3	-0.560803671831922	8.26521061069223	-1.08496604158331	0.282867450723756	0.62609897188086	-6.15722655493526	TFF3
IL6	-0.560154099047936	1.06490292955467	-1.87325403187731	0.0665751927949993	0.317219308565977	-5.03570595445657	IL6
EFCAB4B	-0.559879736173641	2.18260200001357	-2.68622636788759	0.00963967383467966	0.0982435188170132	-3.34655127795974	EFCAB4B
FMOD	-0.559679972505931	3.69347974376528	-1.96263783407493	0.0549687120111091	0.287160200921105	-4.87479262597191	FMOD
TRPM4	-0.559626376405976	5.04967065660934	-2.49453131065069	0.0157780582863856	0.133516918769324	-3.78850160173924	TRPM4
RNF144A	-0.559372737683504	1.76296871993533	-3.41321651888558	0.0012403085699086	0.0228519291148526	-1.45989760740573	RNF144A
LOC375295	-0.559340404458322	0.936781756949987	-3.19186857528083	0.00238224180529497	0.0377105083763584	-2.06697154653227	LOC375295
FHL5	-0.559246320941161	0.668705437392889	-4.35928475918388	6.06594088165069e-05	0.00199921978272205	1.39527438125206	FHL5
RAB43	0.559059318492087	3.21814948503752	2.69612890073305	0.00939194080636425	0.0966840320566738	-3.32304321220717	RAB43
SEMA3C	-0.558814762760584	4.07882323840209	-2.83530994118486	0.00647571734301515	0.0744784683147955	-2.98582696316097	SEMA3C
NFIL3	0.55856218053096	3.25080692025896	3.13858864918827	0.00277770123009056	0.0421340463696869	-2.20905583426687	NFIL3
FGR	0.558183969952078	1.80895714388654	2.86804053370867	0.0059243063787053	0.0704228178058618	-2.90471373480276	FGR
PCSK1N	-0.558084357432998	2.85921605000954	-1.13042947432046	0.263405941092304	0.606994807323283	-6.10777907202687	PCSK1N
B3GALT1	-0.557501927511647	0.986859974717012	-2.53105127169068	0.0143884368064748	0.126003176526331	-3.70626103055749	B3GALT1
LOC643733	-0.557336395566184	1.85369345015063	-2.89475784960747	0.00550680969407527	0.0670060715930251	-2.83800200489649	LOC643733
SLC5A6	0.557126845386761	4.21601299643316	2.4886588598889	0.0160125139368642	0.13500625509911	-3.80163842753008	SLC5A6
CLIC6	-0.556185162760285	1.33570970714046	-2.44086658000271	0.0180408255874774	0.146028876550224	-3.90764137255512	CLIC6
SDK1	-0.556128799446431	0.656519128208478	-5.05006239056677	5.61148278859216e-06	0.000262870396921643	3.68117577212473	SDK1
ARL4D	0.555312357724542	1.98076822271807	1.49417237742732	0.141085165858749	0.457966085186772	-5.64367230888532	ARL4D
LY6G6E	0.555168982708449	0.738248513891199	2.15122570214082	0.036054990217956	0.224929512368315	-4.51430360816115	LY6G6E
DAK	0.554969440931457	3.04430782809561	3.93821924219397	0.000242139550859544	0.00636880977434888	0.077751243619101	DAK
CSDC2	-0.554931992237745	0.486201057364842	-2.95463766120048	0.00466834242644107	0.0596896727984696	-2.68687178074027	CSDC2
SLC6A13	0.554885354188632	0.209431312715194	4.23183603422801	9.27939622073911e-05	0.00287280979719112	0.989527770642871	SLC6A13
PTGIS	0.554825814351997	1.47743928351998	2.10911540629782	0.039695862448869	0.237608989650362	-4.59722295388252	PTGIS
AIF1L	-0.554364994721709	1.31215953939305	-2.80149606109042	0.00709494085237772	0.0792060144172189	-3.06890840064717	AIF1L
NSUN6	0.554080710715439	2.26089533043784	3.52615143029747	0.000881327331253114	0.017706241117782	-1.14022345965868	NSUN6
TNFSF11	-0.553784334721744	0.879772872135543	-3.10254341987106	0.00307936181309109	0.045074314773471	-2.30425603425859	TNFSF11
KLK6	0.553663594168983	1.22624099905934	1.16396533098304	0.249672563775679	0.592791848994681	-6.07006664255547	KLK6
TCEAL2	-0.553542969290361	0.465945497407072	-2.15733258253389	0.0355520578460944	0.223130811706046	-4.50216457539054	TCEAL2
CNNM4	-0.553418845878576	4.34658029859404	-2.37621137218528	0.0211526055340446	0.161067992185775	-4.04843931263117	CNNM4
TGFBI	0.552768623043831	5.95556303539909	1.76039314377871	0.0841345415869069	0.357802443753885	-5.22948257269233	TGFBI
NKX3-2	-0.552551430471958	0.44182134745097	-3.05736560444628	0.0035008766406532	0.0490460351325932	-2.42250738120931	NKX3-2
LOC401093	-0.552545060211632	1.17717892472864	-2.65571372926722	0.0104411578799714	0.103616009754734	-3.41857450384934	LOC401093
SEMA7A	0.552492952616463	1.8388212571997	2.36156782820407	0.0219209851876089	0.1648730171212	-4.07990696537128	SEMA7A
P2RX7	0.552391782566291	0.970336867395417	4.09883762953106	0.000143808100585673	0.00417176033726643	0.57238280698568	P2RX7
SNORA10	0.551886979791551	1.66843652065116	0.595031004112133	0.554365289130667	0.825776028177365	-6.56485854280108	SNORA10
CFL2	0.551645033913142	2.56385262269231	1.59430119626538	0.116839783849094	0.420209354025925	-5.49508613967738	CFL2
ENDOD1	-0.551641100907175	4.03491885042243	-2.52332744353297	0.014672727774834	0.127282712001718	-3.72373255223536	ENDOD1
SOX18	-0.551504462245508	2.46743032855664	-2.5416475531329	0.0140065478698288	0.123996353617973	-3.68222419339114	SOX18
SOX10	-0.551404833401101	0.702528109315628	-2.68971073498763	0.00955182973038617	0.0975588450288495	-3.3382870305786	SOX10
HOXB7	-0.551345588793814	3.55610024418657	-2.58198672346013	0.0126354770821515	0.117094478575313	-3.59000492404125	HOXB7
GOT2	0.550745001149526	5.69207619208817	3.53962635941409	0.000845802250565392	0.0171567943092668	-1.10165279311693	GOT2
ELL3	-0.550735920933249	2.40684406773584	-2.73101250490366	0.00856506476820677	0.0901623456786983	-3.23971335069012	ELL3
HSD17B8	0.550579206558153	3.72969146696204	3.27340561195823	0.00187820772171643	0.0313893387828449	-1.84644361508159	HSD17B8
CHI3L2	-0.550032720309546	0.720092619622259	-2.44215869306145	0.0179830752779541	0.145791331457788	-3.90479688817595	CHI3L2
PROM1	-0.54966888585215	3.98941525548974	-1.54769305984208	0.127671682789336	0.436872191461635	-5.56534355684183	PROM1
BEST4	-0.54924957103705	2.47370009653285	-1.50256170122055	0.138911805872373	0.455284528618493	-5.63156116850332	BEST4
COX7A1	-0.548901687025782	2.37680855464471	-2.03881634690736	0.0464906612403275	0.26153593611069	-4.73256081056798	COX7A1
SVIL	-0.548676700298097	3.60730949312013	-2.21663154418282	0.0309799908120304	0.205482714268729	-4.38280404312601	SVIL
TTLL6	-0.548608195170793	1.13072364567686	-2.97398862659526	0.00442387122988901	0.0577060534575827	-2.63756047909737	TTLL6
MOCS1	0.548235817764034	2.14372185194813	2.71928704200232	0.00883522762743801	0.092388302183924	-3.26781285459933	MOCS1
JAM3	-0.548182242753949	2.32303924381635	-2.40541353878717	0.0196919700434635	0.154455223158247	-3.98522057650946	JAM3
STX19	-0.547747811020722	2.41093752377489	-2.00931081378807	0.0496298649119689	0.271119467417568	-4.7882004652425	STX19
PLOD2	0.5476656220637	4.81266708920371	2.66321349133034	0.0102386958508816	0.102522678231124	-3.40092963841909	PLOD2
PLA2G16	0.547224391769856	3.99508466134494	1.52023606410071	0.134419878736513	0.448524771006207	-5.60584250313128	PLA2G16
MTNR1A	-0.547135854312657	0.775972179148494	-3.19275982894848	0.00237610116483963	0.0376448578003326	-2.06458109594459	MTNR1A
PRSS23	-0.546791767979849	4.7976512210976	-2.2211831033985	0.0306515105977612	0.204165953461967	-4.37353151665845	PRSS23
TLR3	-0.54637139726553	2.22372681288025	-2.52513432662058	0.0146057692391882	0.127063986933626	-3.71964906743322	TLR3
LOC100127983	-0.546268537595764	0.756035079917618	-2.12048711288719	0.0386823065082282	0.234066151528	-4.57496664470436	LOC100127983
SCN4B	-0.546097590715512	0.860821492869089	-3.97069635912935	0.000218088297157085	0.0059090351388975	0.176925457950939	SCN4B
MIR210	-0.545643553001784	5.03219724915461	-0.323043894875031	0.747938322134207	0.915293883715948	-6.6897901579243	MIR210
RENBP	0.54518628489448	2.63237796661312	2.81376779173355	0.00686415031749177	0.0772091274906471	-3.03884114667385	RENBP
CEBPA	0.544601156047966	4.90514008596006	2.66236747612263	0.0102613535035885	0.102695103823672	-3.40292197003137	CEBPA
PRR5L	-0.544576721225749	3.67716427202228	-2.75916170831112	0.0079472057367085	0.0857617030501372	-3.17188654992211	PRR5L
SYT13	-0.543642407005414	3.30299316495888	-1.67884501340988	0.0990936666555253	0.386091168720775	-5.362838090434	SYT13
SCN7A	-0.543503915775441	0.856471497541416	-2.12108087596862	0.0386300115068787	0.233972985024825	-4.5738017872687	SCN7A
CCL26	0.543240015353968	0.792576663182933	2.86574791079886	0.00596146593035538	0.0707619636045012	-2.91041739752998	CCL26
ACBD4	0.542744982405681	2.87233893181018	2.8152384311462	0.0068369628322583	0.0770842048281779	-3.03523141314736	ACBD4
LRP10	-0.542648176339744	6.35815017464645	-3.36735318505535	0.00142259426336623	0.0253211052437994	-1.58784470550866	LRP10
TMEM173	-0.542105870664008	4.17902129542059	-3.3113500616166	0.00167967815820045	0.0286546721026336	-1.7425702890881	TMEM173
DEPDC7	0.542087423188701	2.13095540547455	2.37645320980783	0.0211401208745906	0.161067992185775	-4.04791831209151	DEPDC7
LGALS4	-0.541884379442644	9.54070887154966	-1.33618823554594	0.187219986633931	0.522548670028362	-5.8600247660113	LGALS4
OR51E2	-0.541773785349339	0.523423987943958	-2.88798677119574	0.00560995418407674	0.0677391206945583	-2.85495136139822	OR51E2
ROR2	-0.541588459930939	1.36029520117592	-2.09633947857631	0.0408621559326173	0.242134237460771	-4.6221072550313	ROR2
MMP14	-0.541298287890869	5.66115975293119	-2.18652483413375	0.0332320561635062	0.214486459551543	-4.44374090983387	MMP14
IRAK2	0.54117993186562	1.77096263244018	2.89817600024009	0.005455411847475	0.0665539100384789	-2.82943481334689	IRAK2
CMA1	-0.540963981720068	0.878112853524486	-2.88319177662023	0.00568407785295983	0.068328332433575	-2.86693683308253	CMA1
RAB34	-0.540476060011104	2.89981621778671	-2.32449953313641	0.0239787976072486	0.173895940422144	-4.15886080542504	RAB34
GSTM2	-0.540103361805463	2.6345874571265	-2.07405236947513	0.0429682925797297	0.249986508123289	-4.6652111040854	GSTM2
SPINK5	-0.54006993605342	1.14654461484679	-1.91097232642735	0.0614457510671862	0.303373335661127	-4.96859762057639	SPINK5
LEPREL2	-0.540002980101869	2.03990947699422	-2.43668658430742	0.0182287943990634	0.1469900863477	-3.91683511031998	LEPREL2
PLCE1	-0.538823401069231	2.45868829549108	-2.37666755407175	0.0211290610556465	0.161067992185775	-4.04745650597747	PLCE1
LY86	0.537947351087735	2.14151453458141	2.84585000650968	0.00629316777509059	0.073046388096242	-2.95978059944501	LY86
ARSE	0.537690071709386	4.0093441801558	2.1206733360571	0.038665898460975	0.234066151528	-4.5746013375139	ARSE
DHRS3	0.537487923895934	5.17993942215311	3.348816297418	0.00150324956504755	0.0264328380222746	-1.63924367649791	DHRS3
KIFC3	0.537090263955379	2.13522054014686	2.32711204139449	0.023828311933298	0.173076027253974	-4.15332941399758	KIFC3
C3AR1	0.537082838955862	3.05831547720064	2.27579584665584	0.0269436722574502	0.187588188371836	-4.26105281222661	C3AR1
SLC37A1	-0.536852688313642	4.02881844934583	-2.77053903068358	0.00770933848744357	0.0840899708140377	-3.14432546842689	SLC37A1
SORT1	-0.536823261610296	4.05643524468636	-3.23873528631381	0.00207880571202776	0.0341565063216483	-1.94066527628254	SORT1
MS4A6A	0.536512825655736	4.3876021147835	2.06155336662326	0.0441902739657718	0.25421392569709	-4.68921369311834	MS4A6A
CPNE5	-0.536423206732219	1.54108312802497	-3.76350478796195	0.000422224193411958	0.0100371489029421	-0.44807300249708	CPNE5
SLC30A1	0.535814754896417	3.56612694801029	3.22492763159617	0.0021641885260669	0.0351424766249126	-1.97800451764644	SLC30A1
RERG	-0.535516143623468	1.48721025990993	-2.0945249014458	0.0410302050404284	0.242464033458328	-4.62563125062259	RERG
LAMC3	0.535121329096018	0.915623196544713	3.88934520654665	0.000283217929889799	0.00722779811617414	-0.0706644136661136	LAMC3
H6PD	0.534979665515087	3.4730894254464	2.82702344373317	0.00662266250515178	0.0755241634814541	-3.00625471029276	H6PD
PIK3C2G	0.53475968934699	0.237397553580494	4.51182455224555	3.62388254910699e-05	0.00129638766215529	1.88810660818536	PIK3C2G
MEOX2	-0.534702179685282	0.627434009024386	-3.08317834019313	0.00325385537378675	0.0467293222311504	-2.35509004465753	MEOX2
LOC339524	-0.534629942516221	0.989566838681006	-3.46398885124137	0.00106444024512171	0.0203772315852561	-1.31698303379252	LOC339524
MKX	-0.534381800715746	0.407462172482348	-4.53542279949408	3.34433177568777e-05	0.00121691147560431	1.96501335884073	MKX
RORC	0.534236329070499	3.11299620887759	1.81817532564392	0.0747139046155681	0.335442877377589	-5.13159754684217	RORC
LY96	0.5340837497853	3.30215945914415	2.62249018068067	0.0113828426072055	0.109129636780808	-3.49628379916428	LY96
GIPC1	-0.53404923951083	6.39000777637205	-2.91655649235793	0.00518658360015873	0.0640187132607828	-2.78324149655453	GIPC1
LOC100507055	0.534022645213664	0.207765446264086	5.90052259146243	2.63884455071563e-07	1.70083888533326e-05	6.63954097314943	LOC100507055
CRMP1	-0.533897236590968	0.928751885273856	-3.41731254209015	0.00122515487851889	0.0226389920556059	-1.44841734107938	CRMP1
DHCR7	0.533886697214742	4.39936489924241	2.16848466390221	0.0346494961478909	0.219909744202598	-4.479922731018	DHCR7
ADAMTSL4	0.53371156718612	1.91380137553449	2.45686093640372	0.0173375988586163	0.141863325149467	-3.87234701232837	ADAMTSL4
CXCR4	0.533411368935698	4.29471058972705	2.05368088778254	0.0449753279307994	0.257121867770493	-4.70426847567829	CXCR4
FZD1	-0.533361776038764	2.82757513084936	-3.94802623397936	0.000234619409307095	0.00625324616120272	0.107652548644283	FZD1
SNORA5B	0.533262780026967	0.760518578948294	0.741752370656481	0.461525254758747	0.770024362055887	-6.46714549750742	SNORA5B
LOC388588	0.533175091163933	0.924128666424476	3.26203540229263	0.00194188797603023	0.032282178193073	-1.87741673270153	LOC388588
OAT	-0.532488533603234	5.42335318535046	-2.89619499427178	0.00548514520155856	0.0668089550514699	-2.83440085984855	OAT
PTGS1	-0.53180516763606	2.41287876564353	-1.8191269956472	0.0745664821381419	0.335203050506739	-5.12996204215877	PTGS1
RNF130	0.531787460761326	4.78363357378027	4.08780493137728	0.000149091013815347	0.00427900272933562	0.538079834360923	RNF130
DIXDC1	-0.531565995984491	1.77609901707905	-2.58964308689912	0.0123894755709666	0.115944125945344	-3.57237493166126	DIXDC1
SOD1	0.531380347619491	7.79682078272891	3.06212030367204	0.00345409542809505	0.0486586538100772	-2.41011862622988	SOD1
RBKS	0.530616613357007	2.20620176708818	3.11186017034325	0.00299857368335636	0.04444902983531	-2.27972136742554	RBKS
SLMAP	-0.530105686358045	3.60751542368803	-2.82185189505196	0.00671592633656054	0.0761743356552227	-3.0189813252408	SLMAP
LOC100129480	-0.530031568064303	1.71892554247008	-2.43972404957215	0.0180920294915631	0.146261976433291	-3.91015556679645	LOC100129480
SLC2A3	0.529769971209614	3.14186317276782	1.66298666698231	0.102242723558368	0.393112442941788	-5.38811337170563	SLC2A3
WSCD1	-0.529332144530199	1.64290520563884	-2.39630481611383	0.0201375446238332	0.156372339729067	-4.00500612094792	WSCD1
LOC729966	-0.528637875958786	3.00513576601937	-1.18596082945165	0.240949130924036	0.585627327863633	-6.04476366040836	LOC729966
PAPSS2	-0.528594759121858	4.99416838317896	-1.99563321839917	0.0511460585015716	0.275799339596938	-4.8137573718514	PAPSS2
DEGS2	-0.528393769052247	3.37239664521878	-1.70345053929632	0.0943656225886932	0.377222126937093	-5.32319584816357	DEGS2
NANS	-0.52809425050251	6.27282679743086	-2.49429818329685	0.0157873063072227	0.133516918769324	-3.78902357767228	NANS
FBN2	-0.527942551555685	0.448249767489642	-6.71392669902209	1.32524779846461e-08	1.14804149880753e-06	9.54753392263971	FBN2
FER1L6	-0.527170006298008	1.04335831652867	-2.32930518159961	0.0237026338212083	0.172627936642314	-4.14868204817336	FER1L6
GLUL	0.527006692798133	6.71139361310892	2.86933617695151	0.00590340124378931	0.0702493588462263	-2.90148892621909	GLUL
INPP5D	0.526927919837774	2.89695516362151	2.21769385535215	0.0309030483770692	0.205244379802005	-4.38064128883246	INPP5D
EGFL8	-0.526521850026295	1.01978533629092	-2.99611453916444	0.0041589847670087	0.0551949594694022	-2.58089880839808	EGFL8
MGST1	0.526320805087464	7.30775088647876	2.60234437788869	0.0119909846269268	0.113394964786937	-3.54303949460101	MGST1
SGSM3	-0.526263021963315	4.18609500839229	-3.13557529131872	0.00280181567369731	0.0423976674661648	-2.21704324777142	SGSM3
ST3GAL4	-0.526242362191858	4.02961663515427	-1.28783406945224	0.203421459991776	0.543983895772399	-5.92174377197283	ST3GAL4
ADAMTS16	-0.525922054816818	0.3098327802738	-2.49245237364087	0.0158607017317019	0.13401760724975	-3.79315502177154	ADAMTS16
EPHA7	-0.525883514373965	0.604997348509029	-2.58909758936108	0.0124068571846778	0.115976556796206	-3.57363235868536	EPHA7
FAM107A	-0.525809430029802	1.30072861447865	-2.63062311804775	0.0111454137318615	0.107687088896086	-3.47733007974592	FAM107A
FUT2	-0.525636337735552	4.17907788372342	-1.7639621123729	0.0835252824823685	0.35570173087655	-5.22351772054523	FUT2
TCF7	0.525355244136173	2.79658602745456	2.17443637291359	0.03417609861203	0.218340873575165	-4.46801343059495	TCF7
AKR7L	0.52520694661439	1.10957034278919	3.3929348100126	0.00131800206147257	0.023914071202928	-1.51661425581169	AKR7L
EDNRA	-0.525201299471025	1.79124591755166	-2.15315754275547	0.0358952228937233	0.224159584207206	-4.51046667721315	EDNRA
PLCD3	-0.524851581809837	4.67507672131456	-1.9065880114484	0.0620241654944068	0.30536066666661	-4.97645798183294	PLCD3
COL5A2	-0.524843316376883	3.88169890791549	-1.85133732027802	0.0697191058881978	0.324376771298008	-5.07416327470049	COL5A2
HIST1H2BD	-0.524721865366261	5.07573264212361	-1.64777542470415	0.1053397893652	0.398825565790258	-5.4121545646252	HIST1H2BD
TNFRSF10D	0.524663904593441	2.28950610920401	2.41102037451364	0.0194221210954285	0.153019089231192	-3.97301183216285	TNFRSF10D
CARD16	-0.524562688259144	4.35623628038954	-2.87667730760355	0.00578623817372488	0.0692478503870686	-2.88319716935157	CARD16
C2CD4B	-0.524481479907678	1.61358758667023	-2.32064953535056	0.0242021102669531	0.174983481007431	-4.16700310722803	C2CD4B
ACP5	0.524434402778009	4.79113960723146	2.69776093672993	0.00935167707725656	0.0965062413136558	-3.31916258486794	ACP5
NOSTRIN	-0.524188392617995	3.00398357291741	-2.94206988062377	0.00483379455727337	0.0612021628382547	-2.71877503133452	NOSTRIN
C9orf152	-0.523799827432614	4.73201221374116	-1.55812701278987	0.125179459967463	0.433515546976142	-5.54978014566438	C9orf152
SCARNA3	0.523771466867494	0.281096547037823	1.35093387256109	0.182479565232357	0.517669609345511	-5.84078073439203	SCARNA3
MCU	-0.523739243181681	4.44774095019434	-3.11944892382012	0.00293424339654719	0.0437357431284875	-2.25969996861563	MCU
CCDC69	-0.523695637368836	3.01380732557443	-1.60387537562459	0.114709283630817	0.417239250176779	-5.48041973927449	CCDC69
ANK2	-0.523573702767841	0.875816804930511	-2.73799198497394	0.00840788010705024	0.0893041708783148	-3.22294439977611	ANK2
TIMP3	-0.523530683039772	4.58549983803662	-1.91162122488702	0.0613605345729182	0.303190396496484	-4.96743291894693	TIMP3
EPN3	-0.523481633679905	2.22404782198337	-2.06311174855094	0.0440362883797186	0.25389606441626	-4.68622775370625	EPN3
PTPRH	-0.522545624665318	3.71297392861871	-1.71673359801762	0.0918915241491766	0.372082352418413	-5.30158098328594	PTPRH
PLA2G7	0.522545044377691	2.48369754383505	2.07996565738286	0.0424004811169999	0.247904980153109	-4.65381263337001	PLA2G7
NID2	-0.522415082699783	2.14914418491626	-2.58219762533779	0.0126286415959999	0.117094478575313	-3.58951982869641	NID2
PRKG1	-0.522302471541786	1.26375845443951	-3.8647980888412	0.00030630619480349	0.00770251995854048	-0.144824631308354	PRKG1
DPYD	0.522030194989749	2.59978172819732	2.15349597252249	0.0358672980396305	0.224074958881677	-4.50979420748761	DPYD
HDC	-0.521560019700064	0.712536977012632	-4.90308928853061	9.40060982560034e-06	0.000408116130014856	3.18403890651822	HDC
ECSCR	-0.521509611656878	3.14615452454159	-2.19350658746382	0.0326973398554303	0.212858538594692	-4.42967122347396	ECSCR
NKD2	0.521474533840192	1.52895123363818	1.65230468149502	0.104409709573587	0.397024392471367	-5.40501691433488	NKD2
EEPD1	0.52145973585261	2.48974685262908	2.79623541142109	0.00719605327240862	0.0797719618029016	-3.08176798413803	EEPD1
SULF2	-0.521276182489416	4.95170408314554	-2.26734341457838	0.0274901502211257	0.189817728309308	-4.27860793050438	SULF2
PLIN1	0.52101473947131	0.858167248439856	2.08271183227968	0.0421390124270542	0.246911340268358	-4.64850976014096	PLIN1
AVPR1A	0.521000791703168	0.432186040520456	3.57127358684088	0.000767660787106486	0.0159837640181984	-1.0107140164129	AVPR1A
FCGR1A	0.520904223538871	1.24906265436417	2.87704840462401	0.00578037317378855	0.06922152656119	-2.88227161418375	FCGR1A
HOXD4	-0.520580881339355	0.831376953635694	-3.54316722759056	0.000836696229712337	0.0170821711331	-1.09150250965512	HOXD4
ATRN	0.520508120172487	3.17618791353164	2.34299082616752	0.0229316538701164	0.168901826574551	-4.11960143952302	ATRN
EYA2	-0.520305241353129	1.21858925920236	-1.75149810628818	0.0856691302432355	0.361123617393523	-5.2443022540946	EYA2
NAB2	0.520298106206111	2.45843241904768	2.31614719187127	0.0244656118646765	0.175854454838134	-4.17651113878444	NAB2
LGR5	0.519335578647529	2.5380150053695	1.25833067737298	0.213809994618348	0.557630403033767	-5.95835317895472	LGR5
RANBP3L	0.519229577396499	0.260755810482378	3.80675307103126	0.000368333282846781	0.0090103290758568	-0.319150491836115	RANBP3L
UCN3	-0.519146186987442	1.24090307493733	-1.88475159187216	0.0649744707370498	0.313072098167726	-5.01537305123289	UCN3
CASP7	-0.518949452880874	4.98698423839965	-2.49782547173084	0.0156479037528773	0.132634947205156	-3.78112182457348	CASP7
GPR126	0.518921210070552	2.13410003530881	2.05646829329772	0.0446959916761872	0.256212653500297	-4.69894362925091	GPR126
TMEM176B	0.518358236245327	7.80197904182964	2.30463917712984	0.0251507783249815	0.179257348354829	-4.20074546756167	TMEM176B
PLAU	-0.517850881868662	3.38530496269266	-1.81410811627919	0.07534671530664	0.336786442264117	-5.13857880819896	PLAU
MLPH	-0.517467707862655	2.76250854983196	-1.54639318746593	0.127984928345257	0.436990665666275	-5.56727578375476	MLPH
TSPAN15	-0.51708172700669	5.78120147101607	-3.39214161525958	0.00132113249416225	0.0239439416048504	-1.51882801813754	TSPAN15
ARL14	-0.516937858243832	3.06037206075219	-1.81200307644109	0.0756759986475559	0.337539261799502	-5.14218664675922	ARL14
MYC	0.516885328884767	5.61561215533366	1.74922398884239	0.0860651789280179	0.361588632715377	-5.24808036873754	MYC
ZNRF3	0.516835620391907	2.3892745502456	2.8059797068003	0.00700980006234681	0.078563842241792	-3.05793413223301	ZNRF3
EFS	-0.516103128543395	1.14999290504273	-3.04256691432283	0.00365030231387433	0.0505395595289712	-2.46098091121967	EFS
MYO7B	-0.515934566803143	3.86774564430149	-1.9887388142935	0.0519253270461715	0.278187177664383	-4.82658297740167	MYO7B
CXorf36	-0.515892988458616	1.38625862380014	-3.03144002945218	0.0037665586115332	0.0515445357817424	-2.48982281215988	CXorf36
TEX30	0.515784221083118	2.30895874978383	2.83113035363903	0.00654945314577071	0.0750339086197508	-2.99613589038226	TEX30
DNM1	-0.515767507471281	1.19067975926034	-4.0128322515556	0.000190301089747403	0.00522359895331352	0.306237772811591	DNM1
RAPGEFL1	-0.515749329200507	4.36812793898768	-1.83092077388408	0.0727597154932607	0.331704314351492	-5.10963122146033	RAPGEFL1
ICAM1	0.515651386674366	3.50266172790072	1.82824540419677	0.0731663088612723	0.332282922905006	-5.11425331542049	ICAM1
SFRP1	-0.515544348492453	2.00038233375239	-1.50387065204866	0.138575109979377	0.454665910958751	-5.62966591075079	SFRP1
SLC18A1	-0.515447676659466	0.647935328592067	-2.6558313403404	0.0104379547998783	0.103616009754734	-3.41829808951501	SLC18A1
GPR37	0.514957235143373	0.665807705631136	2.75988347586683	0.00793191708441198	0.0857160249560336	-3.17014060334887	GPR37
AOC4	0.514911592436789	0.280314323338525	3.49671007001681	0.000963958657985842	0.0189077978582461	-1.22418216739512	AOC4
C5orf30	-0.514287116024856	3.55232643505778	-2.38205388965195	0.0208528315725554	0.159829473794483	-4.03584062547348	C5orf30
NOXO1	-0.51381390999779	3.45947125615467	-1.49536144347792	0.140775497865948	0.457473612875817	-5.64195951257616	NOXO1
WNT3	0.513684533305831	0.755035770035616	3.67503375773254	0.000556992803945624	0.0124331152916365	-0.709166635070663	WNT3
INSC	-0.513655483965288	0.589308912142711	-5.64901154854209	6.58508082666091e-07	3.83824850035467e-05	5.75271323543491	INSC
RETNLB	-0.51331263780547	1.19648542809962	-1.58339474460389	0.119305571336936	0.423780079528986	-5.51169635422588	RETNLB
HSPD1	0.513050096641026	7.53399679928369	2.43067129182683	0.0185023895080166	0.148468188521504	-3.93004352691875	HSPD1
IGFL2	0.512871064996802	0.689755833565564	1.79559150718142	0.0782848341609289	0.344456918250033	-5.17018781938441	IGFL2
C2orf72	0.512550005657143	3.77010463122919	1.57255222670811	0.121798307847481	0.42738034999994	-5.52810654534398	C2orf72
SLC16A11	0.512466951493428	0.662291841497735	3.94438936455946	0.000237381544532855	0.0062874480624165	0.0965591556129235	SLC16A11
SLC26A1	0.511964958973871	1.14751599165313	3.45735853675474	0.0010859804359894	0.0207158995289493	-1.33572115339321	SLC26A1
SSBP2	-0.511771321849093	1.59562736762234	-2.92171933862093	0.00511331798527279	0.0632339840900876	-2.77022863889221	SSBP2
ABCA1	0.511545149356353	2.36353766717673	2.71066751257434	0.00903879694290033	0.0939447882590384	-3.28841126420942	ABCA1
ATL1	-0.511480112067741	1.75822885458622	-3.49433584091987	0.000970934491651932	0.0189814677793444	-1.23093391523744	ATL1
SCML1	0.510812174062164	3.09001534994879	2.42143786117911	0.0189295507613577	0.150710188081045	-3.95026778757342	SCML1
KCNK6	-0.51078271455409	3.23829177577721	-3.41179851971399	0.00124559596453236	0.0229269783530152	-1.46386992350129	KCNK6
SNORA67	0.510223193271281	5.09055852110135	0.536312117707591	0.593996073053507	0.846605748000111	-6.59803705797885	SNORA67
NIPSNAP1	0.510209840806338	4.92811257008834	2.99769368744466	0.00414065685086609	0.054990368937135	-2.57684347997193	NIPSNAP1
HR	-0.509864918701818	2.78127465506156	-1.84619113433094	0.0704752279546215	0.3259292844227	-5.08313583365302	HR
TFF2	-0.509851783717793	0.896847452559859	-1.40952175379608	0.164545948303753	0.492041747958309	-5.76237958093412	TFF2
ETFB	0.509733376760325	6.34470528154779	2.92999377679684	0.00499789954614193	0.062259454438582	-2.74933866759976	ETFB
GPC3	0.509616326181152	1.75578493962906	2.6965279251494	0.00938208186902242	0.0966648458361921	-3.32209458230571	GPC3
ERO1LB	0.509603821445519	1.26073416007812	3.10725400193261	0.00303826327496623	0.0447563197720259	-2.29185752494995	ERO1LB
ADI1	0.50942725631383	6.09656550585833	2.46890225667693	0.0168245931345033	0.138869074014465	-3.84565535112026	ADI1
SUCNR1	0.50939762587645	0.727789830313234	3.83793359464114	0.000333649539683676	0.00830167530556814	-0.225688841021875	SUCNR1
PRHOXNB	-0.509370366707964	1.89831231479524	-1.03957826609484	0.30327466249492	0.643636037402291	-6.20465509933206	PRHOXNB
LGR4	-0.509276318508326	4.54375777064634	-2.36066303483608	0.02196927106924	0.164966077193875	-4.08184614483888	LGR4
TRIM40	-0.508906237734834	0.886352334770898	-2.11727283047499	0.0389664760797075	0.235256362137237	-4.58126773398493	TRIM40
RIPK4	0.508537741052855	2.60618732159157	2.58676561921986	0.0124814132845883	0.116377899478332	-3.57900548211029	RIPK4
SGPP2	-0.508314610137425	4.24775422038944	-1.7599331948262	0.0842133279989481	0.35787619061336	-5.23025051005557	SGPP2
HDGFRP3	-0.508305675085749	2.46700564374678	-2.05233068029009	0.0451111807391126	0.257223625681806	-4.70684560222776	HDGFRP3
RTKN	0.507665570366991	4.20730279145433	3.2602936594894	0.00195182105516065	0.0324187692407289	-1.8821550732226	RTKN
TMEM159	-0.507662917777214	4.19217989270773	-3.46289347719461	0.00106797058588056	0.0203929469305908	-1.32008024561037	TMEM159
LRRN2	-0.507329933128484	2.13023888194723	-1.56500948233131	0.123556991194304	0.430186233823456	-5.53946204289897	LRRN2
TNFSF13	-0.507099426294813	4.40677319925582	-2.75464382230527	0.00804352294786978	0.0863921873859292	-3.18280753663677	TNFSF13
LRRC31	-0.507098069774385	2.86034589400935	-1.71948637211972	0.0913855566161443	0.371762898608736	-5.29708277601089	LRRC31
ATP13A4	-0.506738942669605	0.910185788542356	-2.76975766138238	0.00772546246647031	0.0841380384540322	-3.14622099611778	ATP13A4
SH3TC1	0.506572520891504	1.90715329247699	3.55350403846141	0.000810645051065274	0.0166765052171761	-1.06183558540893	SH3TC1
CD72	0.506535636542403	1.25000137707556	2.83563462601111	0.00647002155809927	0.0744584747865355	-2.98502566425089	CD72
MRAP2	-0.506142025763971	1.48356827496857	-2.21064897062632	0.0314164703650918	0.207375058666466	-4.39496792365527	MRAP2
PTGIR	0.505728583230306	1.11500463036585	3.0678301859253	0.00339868954417143	0.0481141319652755	-2.39522342777538	PTGIR
HK2	-0.505671444613061	4.70890421274694	-1.79290226005719	0.0787194254188488	0.34540342682039	-5.17475472488159	HK2
TESC	0.505670503651314	2.96397349302779	1.20742306619923	0.232652105588713	0.577577890632685	-6.01964177212084	TESC
MGAT3	-0.505547120546787	1.82814305123765	-2.5509049882676	0.0136804668517012	0.122443420139515	-3.66116045470118	MGAT3
C16orf62	-0.505284583952784	2.73009685620271	-2.61391973174809	0.0116380333679647	0.110890141349149	-3.51620847307128	C16orf62
PIM1	0.505152567488571	4.34862341616781	2.50273609395909	0.0154556847400606	0.131537001494387	-3.7701065591422	PIM1
KRT18	0.504619697326966	8.24719709934266	1.82927282313847	0.0730099397318514	0.33210976143071	-5.11247900102933	KRT18
NIT2	0.504597782119935	4.51816418905084	3.99932694700774	0.000198812192310401	0.0054335285843443	0.264712477552777	NIT2
LGALS3	-0.50434217107153	9.18453024855704	-1.98332867898463	0.0525439633126558	0.280625776911625	-4.83662072158156	LGALS3
HSD17B14	0.503987216123699	1.84818665025709	2.40386233512381	0.0197672196136527	0.154691928399436	-3.98859427114306	HSD17B14
THSD4	-0.503905420477836	1.87862881728841	-3.10956000190501	0.00301833215989301	0.0445321897184215	-2.28578330392805	THSD4
TM4SF19	0.503874892866373	0.534984124102268	2.71721673817973	0.00888373441481304	0.0926503682956326	-3.27276481766829	TM4SF19
TJP3	-0.503865335422867	4.78031023960697	-1.79862900585522	0.0777963818967393	0.343427927096756	-5.16502224008185	TJP3
MTSS1L	0.503729862825308	2.79452765398116	1.80783140392502	0.0763321268192299	0.339648403672238	-5.14932558969169	MTSS1L
TMEM97	0.503676972035795	3.69090793624177	2.12015697019303	0.0387114102029434	0.234165593107811	-4.57561420728074	TMEM97
SLC35A1	-0.503597964341892	4.43671604999942	-2.54793936734738	0.0137841684711636	0.122789632819776	-3.66791471081597	SLC35A1
CXCL1	-0.50355469908341	4.08452033689628	-1.0793232850972	0.285351166785295	0.628420853433642	-6.16322858011168	CXCL1
TCF4	-0.503456509617913	2.54593837296374	-2.85995250163205	0.00605636497284818	0.0715209693511787	-2.9248206249564	TCF4
CCL4	0.503280340736689	3.28652180177182	1.64571707800571	0.105764698756845	0.399793101685952	-5.41539247831424	CCL4
SLC18B1	-0.503214437764116	3.03775045743933	-3.03313778189223	0.00374859911858242	0.0513516838330731	-2.48542685169303	SLC18B1
FGFRL1	0.503100956708483	3.21500251476668	2.07496995193291	0.0428797525526239	0.249779187833529	-4.66344417074237	FGFRL1
TM6SF2	0.503054608899016	1.27271916951818	2.37086509662327	0.0214302948759044	0.162273904864256	-4.05994611904762	TM6SF2
TMEM30B	-0.502784315347873	4.2115636126618	-2.07026148819619	0.0433357718141197	0.251427358128925	-4.67250395709675	TMEM30B
ARL4C	0.502757179567937	2.98346631323541	2.05733265154848	0.0446096774250942	0.255831690911905	-4.69729117906222	ARL4C
TLCD2	-0.50214437765694	2.29157231675065	-2.59118499719036	0.0123404643770991	0.115600358263279	-3.56881956788718	TLCD2
A2M	0.502063288677769	6.26815473131081	1.66950243053039	0.100939083489723	0.390222024913697	-5.37775452153014	A2M
PHKA2	0.502035485174694	2.54684296841318	3.15392775427572	0.00265794271591762	0.0407621980081773	-2.16831616192942	PHKA2
FAM134B	-0.501725760743057	3.71680101430963	-1.99712926349111	0.0509782979225085	0.275064330361878	-4.81096926385747	FAM134B
C2orf74	0.501695914992059	1.55004706560823	1.87980685893	0.0656588438829859	0.314999579285344	-5.02413089007899	C2orf74
CECR1	0.501207423937752	3.58117904174971	2.12602790918631	0.0381967041757149	0.232688580034561	-4.56408593593506	CECR1
SLC6A9	-0.50070774005347	2.4840183676005	-2.57928221162574	0.0127234313618683	0.117653571179698	-3.59622285809913	SLC6A9
SCUBE1	-0.500605426204679	1.00358614950126	-3.28570495258283	0.00181154700020572	0.0304911453644252	-1.81285982768565	SCUBE1
STXBP5	-0.500242814966309	2.51470078847274	-3.9567045162082	0.000228153126881586	0.00612897838002668	0.134145673592825	STXBP5
LOC100422737	0.50001559409963	0.421275779413314	4.37704863910082	5.71472288929034e-05	0.00190004474937056	1.45227298987848	LOC100422737
SLC6A6	0.499775054388487	3.02175763787335	1.69137552988259	0.0966621215505736	0.381816391023339	-5.34271458933054	SLC6A6
TMEM144	-0.499314061080839	3.02664397210337	-2.8598487418717	0.00605807670771815	0.0715209693511787	-2.9250783040412	TMEM144
COL4A5	-0.499300202704672	0.879547006417904	-4.16811783282604	0.000114548208886845	0.00344465433889819	0.7888532800106	COL4A5
CYP26B1	-0.499149932400647	0.679770649626357	-4.23975279054584	9.03889846859813e-05	0.00282148095172687	1.01456434742968	CYP26B1
GNA11	-0.499138965538518	5.69511022217683	-3.03819767382766	0.00369554723831364	0.0508916237544419	-2.47231517174318	GNA11
PARVG	0.498725949914217	2.38294010677802	2.57976108938952	0.0127078171376966	0.117640748355589	-3.59512223862631	PARVG
CCNJL	-0.498666715167534	1.99816176185447	-2.28404530198326	0.0264196405897668	0.185546639099199	-4.24386771645674	CCNJL
CARTPT	-0.498292839836278	0.316689085950948	-1.71757021505313	0.0917375073044654	0.372021276423498	-5.30021457849268	CARTPT
TRPV4	0.497847599602301	0.716022646002711	3.18612919282895	0.00242214481422534	0.0381528094588316	-2.08235453080392	TRPV4
LPP	-0.497664966241504	3.27291170238536	-2.87279711227797	0.00584789403457438	0.0697206305826623	-2.89286960252793	LPP
NFKBIZ	-0.497655174010895	3.42685449507284	-2.07348536718424	0.0430230835893786	0.250151149502899	-4.66630261535827	NFKBIZ
HLA-DQB1	0.497478759519892	4.04248999945325	1.46249186584529	0.149535638478222	0.470980211325757	-5.68884541234401	HLA-DQB1
EFEMP2	-0.497254357805239	3.2894795587933	-1.97270023480539	0.0537777709019451	0.283760609825229	-4.85627184523451	EFEMP2
CYP4F22	0.497156896911069	0.256063327188689	5.05645891252935	5.48632826103657e-06	0.000257878464240049	3.70292624905826	CYP4F22
SLC15A3	0.496930094880629	3.32520536434021	2.50789352794516	0.0152561080721497	0.130367240245497	-3.75851938653939	SLC15A3
NREP	-0.496898085026583	3.82028826348952	-2.48764558477853	0.0160532858151445	0.135100847869431	-3.8039026866573	NREP
SNORA38B	0.496709734131232	0.548904775382873	0.836200190341069	0.406811995615069	0.731056761181812	-6.39314089139842	SNORA38B
SAMD5	-0.496370853922037	2.0353622641064	-1.49404585762669	0.141118147036575	0.457966085186772	-5.64385448138674	SAMD5
MSLN	-0.495941748594961	2.51354897430637	-0.994027699501534	0.324744652812812	0.664802468115984	-6.25029749954971	MSLN
CXXC5	0.495741935698454	4.4072234124935	3.17791858902358	0.00248032387616809	0.0388077186424476	-2.10432863608354	CXXC5
IL7	-0.495661847987475	2.2121808426731	-2.47487191562197	0.0165753787816092	0.137533404345645	-3.83238435671529	IL7
CD53	0.49549895046149	4.71474559623935	2.0554242907206	0.0448004382558678	0.256458404505021	-4.70093873071634	CD53
ADORA3	0.49539780202228	1.66347816459207	2.80021621902263	0.00711941861386736	0.0793228569924874	-3.07203859700578	ADORA3
CD163L1	-0.494982505873121	2.22051035604422	-1.77886802820371	0.081020288142338	0.350531074815132	-5.198489576115	CD163L1
SAMD9	-0.49434408798062	2.15093311119024	-2.2678563044158	0.027456712025938	0.18972557870832	-4.27754421925155	SAMD9
MRC2	-0.494159986284635	3.06984610194982	-2.20311004180603	0.0319742199352792	0.209616649309536	-4.41025743854898	MRC2
MYOF	-0.493765125636924	3.73550892219504	-2.22757288270927	0.0301955600644173	0.201927461691402	-4.36048761523374	MYOF
NSUN7	-0.493657034474852	1.39288930791964	-3.44110587257745	0.00114054831944112	0.0214962624876702	-1.38155827236356	NSUN7
RNF144B	0.493420774456695	1.33614767684994	3.63930779976845	0.000622356801470612	0.0134939244497962	-0.813571905825031	RNF144B
RRAGD	0.493396893453257	1.18560434396836	3.77867979471705	0.000402505040187437	0.00970792807655141	-0.402931502734148	RRAGD
ELOVL5	0.493302864102041	4.2394675006456	1.98686432900093	0.0521389568356071	0.279003962074915	-4.83006347963567	ELOVL5
SIGLEC7	0.493142076408536	1.13581944176413	3.66144784818152	0.000581034886157788	0.0128037850934537	-0.748940711326128	SIGLEC7
C5orf4	0.492997648377659	2.85633460226918	1.68983238098279	0.0969588936093778	0.382348863189205	-5.34520006426506	C5orf4
SRD5A1	0.492598915154256	3.54620624850707	2.35712753973196	0.0221588626944356	0.165862117314473	-4.08941777559945	SRD5A1
LAIR1	0.49252867767638	2.44982590172921	2.45970520345481	0.0172151655366679	0.141044859505411	-3.86605151532628	LAIR1
KCNAB2	0.492490238238309	2.64836775404838	2.86119920065951	0.00603583306262156	0.0713755212195417	-2.92172401572636	KCNAB2
KANK2	-0.492219535553776	3.31738911121169	-1.82240790152686	0.0740601121901887	0.3343452482195	-5.12431782458921	KANK2
C1QTNF1	0.492211896976357	3.25551539389754	2.13824313243012	0.0371449406874833	0.228570285071073	-4.54001417775889	C1QTNF1
HMGCL	0.49214669413544	4.94350586890647	2.53543613636508	0.0142292754311781	0.125312497427033	-3.6963238009934	HMGCL
B3GALT4	-0.491971955179338	2.93077453793749	-2.70587914895736	0.00915373711499369	0.0948783344767595	-3.29983295168885	B3GALT4
TREM1	0.491905849306434	1.29676668598454	1.54512389526906	0.128291397501765	0.437720513427431	-5.56916112503359	TREM1
EGFL6	-0.491661755453311	0.764641714856095	-2.05505660285243	0.0448372737398443	0.256591489265745	-4.70164118169896	EGFL6
HTR2B	0.491621342635234	0.60990912521616	2.62616545971051	0.0112749821807707	0.108607763130218	-3.4877241647774	HTR2B
KRTAP5-2	-0.491052743193672	2.19064664579627	-2.45752061157387	0.0173091329668407	0.141691797173293	-3.87088740165678	KRTAP5-2
SLC29A1	0.491017847083438	4.60109932833142	1.6525849992819	0.10435236763056	0.396997272905544	-5.40457458221791	SLC29A1
S100A2	0.490981615903447	1.28119190080197	1.3220390395172	0.191856043883373	0.529342410699766	-5.87830495465272	S100A2
CLSTN1	-0.490838557897608	5.22193978068872	-3.10672301680463	0.00304287011443079	0.0447666061389187	-2.29325575211408	CLSTN1
BLVRB	0.490643352558088	5.57577601085583	2.57519565993359	0.012857388960338	0.118444775861455	-3.6056086806375	BLVRB
SLC38A2	0.490325993324499	4.94947930291863	2.3948477320668	0.0202096549007008	0.156553856019526	-4.00816555593126	SLC38A2
HLA-DRB3	0.490203864564485	4.02408568105096	0.958915963834238	0.341973102465456	0.681456372276052	-6.2841359001984	HLA-DRB3
VIPR2	-0.489734464490807	0.430781116795867	-3.37011377684531	0.00141093955992388	0.0251610893193224	-1.58017459080469	VIPR2
PRDX4	0.489607039445476	6.00983979752102	3.01841925156739	0.00390699461269719	0.0529674036330125	-2.52348003490059	PRDX4
SLPI	-0.489336221254931	5.95699196073635	-1.10074481443074	0.276002407546986	0.619703829164348	-6.14028448005654	SLPI
MECOM	-0.489116720736967	3.70162873763524	-2.68043631473187	0.0097872858879071	0.0991592778933077	-3.36026625665811	MECOM
CHN2	0.488667522071497	2.78115492371297	2.54150692885866	0.0140115551295078	0.123996353617973	-3.68254370078405	CHN2
DACT3	-0.488485314371229	1.82243316486336	-1.53588372236025	0.130540145211467	0.440934001190553	-5.58284341926618	DACT3
SNORA7B	-0.48825379851729	0.454004790999762	-1.0087557304725	0.317693959243256	0.657877270872992	-6.23575480682316	SNORA7B
CDS1	-0.488234968068706	3.48672708536547	-1.99475836134978	0.0512443816458943	0.275971291337613	-4.81538697095771	CDS1
SLC22A25	0.488166973803381	0.163498569119242	3.860728113125	0.000310305410894426	0.00779270968715589	-0.157095616526581	SLC22A25
FMO4	0.488085460236698	1.65051350672692	2.33955628211461	0.0231230036661398	0.170045920652278	-4.12691245991832	FMO4
PPP1R3C	0.487949313806116	1.36640388458933	1.56384177355885	0.123831070655388	0.430592850179895	-5.54121557163478	PPP1R3C
HIST1H2AC	-0.487836654322619	6.01772257402	-1.59981355154881	0.115609272949751	0.418679214115575	-5.48665164550661	HIST1H2AC
NLGN2	-0.487713038798672	1.56913628490436	-2.31308745734542	0.0246461404144088	0.176571457407478	-4.18296410946226	NLGN2
LOXL2	-0.487655888041302	3.06189161253019	-1.75408542871341	0.0852203789518455	0.360283603426372	-5.23999849149489	LOXL2
ARHGDIG	-0.487563184548744	1.12569752777782	-1.6194044154357	0.111320629355924	0.41164873416617	-5.4564622557413	ARHGDIG
FLJ32063	-0.487300595968797	2.04287363011872	-1.57817948658158	0.120499399681069	0.425709552515914	-5.5196024545648	FLJ32063
CBX4	0.48715240841255	3.35425053058191	3.32195669088064	0.00162783775206557	0.0280490109012394	-1.71339510491592	CBX4
PYGB	-0.486944220455068	6.33428830558955	-1.60527055452677	0.114401461475508	0.416903565275568	-5.478275865407	PYGB
FAS	-0.486882470475384	3.02157691590924	-2.0309962088588	0.0473054702428587	0.264655125785617	-4.74737494280849	FAS
TMEM45B	-0.486565731707426	5.95991968876516	-1.4611519019244	0.149901636251236	0.471736777304548	-5.69073642458365	TMEM45B
B3GNT8	-0.486503019857853	3.65912674631877	-1.95324015803117	0.0561013338477856	0.290343197906372	-4.89201616781943	B3GNT8
NFAM1	0.486424298235192	1.23915949555222	3.36540493599832	0.00143087427763022	0.0253966736212845	-1.59325535853786	NFAM1
CLEC12A	0.486000859598521	0.990455026344717	2.88460175471463	0.00566218787677168	0.0681085465304669	-2.86341397539727	CLEC12A
RHOC	-0.485599395552624	7.13267684900921	-2.90152589078863	0.00540547281710379	0.0661155143465059	-2.82103163526694	RHOC
IGDCC4	-0.485451241129645	0.656288715240823	-5.88692706319202	2.77304014282285e-07	1.77665270405147e-05	6.59140438829382	IGDCC4
DEFA1B	0.485439157571837	0.24467909723678	3.38173645913613	0.00136285642222131	0.0245587247458488	-1.54783770195192	DEFA1B
TMPRSS13	0.485417922184577	1.14440545996505	1.42495327126111	0.160057186808413	0.486352368926287	-5.74121604390012	TMPRSS13
ADAM12	-0.48528903626357	0.974818738042059	-2.1063341292448	0.0399472570643726	0.238659901822422	-4.60265103544958	ADAM12
ACAA2	0.484917701772664	6.13421602129918	2.13806650989763	0.0371599658420893	0.228588258934155	-4.54036306055009	ACAA2
GALNT3	-0.48460837784488	4.56375622086038	-1.68299235332136	0.0982833752248327	0.385087676084696	-5.3561924843147	GALNT3
C1orf21	-0.4844416793963	2.99149556421547	-2.73122101346644	0.00856033006221062	0.0901623456786983	-3.23921285052465	C1orf21
ALDH3A2	0.484430676458728	4.55742273404271	2.25889830851986	0.0280459530389524	0.192389329146609	-4.2960943312417	ALDH3A2
GCH1	0.484409555809405	3.40172520915439	2.62225754252456	0.0113897015671153	0.109129636780808	-3.49682529879029	GCH1
LINC00313	0.484268574492789	0.227527243168319	3.81726494325236	0.000356270023230153	0.00877204613911531	-0.287689465082439	LINC00313
CDC42EP3	-0.483727242384047	2.71502417288927	-2.56153194270143	0.0133146584801616	0.120888137210506	-3.6369072724972	CDC42EP3
HLA-DPA1	0.48368342073536	6.05796410959159	1.68168780452193	0.0985376641761935	0.385424295587483	-5.35828444992504	HLA-DPA1
04-Sep	0.483468004362688	1.67163076831363	2.64320824244465	0.0107869153663856	0.105331384019747	-3.44791221414207	04-Sep
PPP1R1C	0.483434316294552	0.440922665549012	3.8257403693564	0.00034682129178937	0.00856384053224342	-0.262287972413871	PPP1R1C
HOXA-AS3	-0.483310404042953	1.76640468702657	-1.94763397036539	0.0567864735252203	0.292001720760558	-4.90225689443206	HOXA-AS3
LOC115110	-0.482934744480154	2.20429314545171	-2.53195687638372	0.0143554335408781	0.125918421931947	-3.70420979701459	LOC115110
SLC25A25	0.482893662713257	3.63860486475829	3.3789937926895	0.00137406072260044	0.0247134635679136	-1.55547482049528	SLC25A25
SFXN1	0.482801293537843	4.0621738456453	2.71347439369573	0.00897203804414275	0.0933536851039316	-3.28170895035153	SFXN1
ATOX1	0.48258292958132	5.71374217301746	2.80706213679227	0.00698938748528565	0.0784747816050056	-3.05528281643849	ATOX1
FAM211A	-0.482298810543033	3.3387384344385	-2.12512564198892	0.0382754148125966	0.232795880430237	-4.56585938430911	FAM211A
CLRN3	-0.482130586662855	5.33464680706744	-1.54263758072271	0.12889341555752	0.438506963214514	-5.57285007568151	CLRN3
KCTD12	-0.481970550440011	4.15170805313452	-1.59627032546166	0.11639901033932	0.420144363581433	-5.49207619094062	KCTD12
INSM1	-0.481948971509975	0.950850167649054	-1.65447564017635	0.103966288814399	0.396549137167838	-5.40158944998261	INSM1
COL14A1	-0.481797031055229	2.89587499046403	-1.90584755900972	0.0621223080019119	0.305754440087596	-4.97778394330637	COL14A1
CKMT1A	-0.481582627656839	4.71396748407992	-1.53190287944184	0.131518593845598	0.443156834526136	-5.5887149144539	CKMT1A
SEC16B	0.481521471135944	2.09945201244168	2.04704242940686	0.045646696374012	0.259154332471178	-4.71692535353874	SEC16B
ACADM	0.481444757280107	4.64235911375516	2.08760220853693	0.0416768633314313	0.244811061901736	-4.63905177654451	ACADM
MAP3K6	-0.481427615992281	2.04750824748085	-2.8906356635572	0.00556939171369353	0.0675205471056247	-2.84832407074847	MAP3K6
ECHS1	0.481350841349619	6.2734502921366	2.83381231914516	0.00650204947750689	0.0746451090472448	-2.98952211823633	ECHS1
TPST2	0.481301114987511	3.74529555858289	2.89607634106633	0.00548693085966798	0.0668089550514699	-2.83469822559382	TPST2
EPHA3	0.481298123073918	1.22120406062335	2.97356177946234	0.00442913265594065	0.0577060534575827	-2.63865065947214	EPHA3
TPM1	-0.480867013431019	7.10700791903251	-2.02747422970734	0.0476764542963019	0.265771641845839	-4.75403097031246	TPM1
BAIAP2	0.480747074013935	2.89274194646204	2.64845223813242	0.0106406717624645	0.104660982413616	-3.4356227092879	BAIAP2
ABHD6	0.480429065859693	2.73995617589109	3.13820586749686	0.00278075360174797	0.0421464941966375	-2.21007075123232	ABHD6
NCF2	0.480289218584734	2.68418300792565	2.16000140123253	0.035334207010143	0.222148946880686	-4.49685056693141	NCF2
GJB2	-0.480126562031413	4.09545564295765	-2.05610271622324	0.0447325415430476	0.256302805534119	-4.69964234935243	GJB2
KLF10	0.480101469197117	4.58078509587603	2.79702267906719	0.0071808374167162	0.0796769181049856	-3.07984465396546	KLF10
MAGED4B	-0.479692627199431	0.957482619833037	-2.66426096208456	0.0102107063549336	0.102402210071117	-3.39846222113248	MAGED4B
HLA-DQA1	0.47962433943667	4.04582860184189	0.868645844948077	0.388973520788336	0.719026626316336	-6.36572686707691	HLA-DQA1
CDKL1	-0.4791666823025	1.39848361326101	-2.99527560933392	0.00416875231783515	0.0552469386121521	-2.58305260792713	CDKL1
RIPK3	-0.478925698397555	3.13502870363152	-3.02625146187781	0.00382194501123565	0.0520843806897507	-2.50324681509008	RIPK3
CYP2J2	0.478077884189961	3.68911091458496	1.89263727692655	0.063895582856991	0.310038047855672	-5.00136486462841	CYP2J2
NUPR1	0.477494068021234	5.25967015254382	1.30889337479268	0.196240631156297	0.53423732440344	-5.89512551995485	NUPR1
KIF13B	-0.477260315384755	3.68759380497605	-2.65504416841592	0.0104594101837492	0.103742626743751	-3.42014795563621	KIF13B
MARVELD1	-0.477173534883451	4.17002854802946	-2.58302088233398	0.0126019914351919	0.117005215463913	-3.5876259627148	MARVELD1
NECAB2	0.476989275043915	0.233423988955749	2.90174504588843	0.00540222056537336	0.0661155143465059	-2.82048164235571	NECAB2
LPIN2	0.476923895255061	3.29436632511895	2.62625864918062	0.0112722594714119	0.108607763130218	-3.48750700951496	LPIN2
MMAB	0.476799448860774	2.5933025064793	3.52291382497618	0.000890072450172894	0.0178250458340563	-1.14947737553694	MMAB
CCDC102B	0.476628555705379	1.04202646777597	3.80953268918011	0.000365105786666972	0.00894296080571435	-0.310836093944155	CCDC102B
FAM189A2	-0.476541795782311	0.761492307844077	-2.80184115237058	0.00708835408459901	0.0792060144172189	-3.06806420708842	FAM189A2
PHLDA3	-0.476408283828007	3.00865770090693	-1.41271132240653	0.163610248994875	0.491146619081824	-5.75802274271944	PHLDA3
GGT5	0.476236828889013	3.04987748034208	2.14853673422303	0.0362784114693886	0.225602358711943	-4.51963951379953	GGT5
AHCY	0.476167875935982	6.39457064620433	2.39329763733186	0.0202866225283359	0.156981874607762	-4.01152497856397	AHCY
HLA-DRB1	0.476018834799981	7.70154705920924	1.67110704053985	0.100620140296344	0.389387571618128	-5.37519790627775	HLA-DRB1
MAPRE3	0.476002153045547	3.0688827727153	2.0882798364117	0.0416131757025122	0.244760956241976	-4.63773976566409	MAPRE3
SC5DL	0.47571946627571	3.02856110394692	2.86936496112824	0.00590293758995871	0.0702493588462263	-2.90141727145166	SC5DL
SMTN	-0.475635754856256	4.01030928715926	-1.44596405076228	0.154099329989527	0.478999593098123	-5.712058442134	SMTN
CMAHP	-0.475157304910939	1.9397303776019	-2.13780283630999	0.0371824062713742	0.228651821046858	-4.54088385048812	CMAHP
DSG1	0.474895646378002	0.222921077040433	3.65340777653949	0.000595727517510407	0.0130969897184913	-0.772438008344364	DSG1
FOLR2	0.474832775628564	3.29893125632991	1.49572627836408	0.140680591903794	0.457473612875817	-5.64143373364445	FOLR2
CHRNA7	-0.474683909840482	0.73028512621007	-2.39577955378261	0.0201635129028285	0.156445333266194	-4.00614523895857	CHRNA7
KCTD9	-0.474545185426807	3.45375889084274	-2.95414162010058	0.00467477149064305	0.0597314341006725	-2.68813281475133	KCTD9
BAG2	-0.474322039311219	1.9737050105776	-1.43570696596625	0.156985836023927	0.482701612448887	-5.72634191283477	BAG2
USP54	-0.474093524874785	3.09861800581873	-3.1567164866843	0.00263669811785565	0.040482962565613	-2.16089499754021	USP54
GPX4	0.474034350823039	6.56027551144458	2.5113830913851	0.015122399502802	0.129753073425904	-3.75066880359218	GPX4
ETV4	0.473946247537359	3.15668493404293	1.185503866393	0.241128088705783	0.585911471334111	-6.0452939043753	ETV4
HLA-DOA	0.473530295761079	2.39431532021852	2.14139005780343	0.0368781243717191	0.227521521973184	-4.53379400215239	HLA-DOA
EBP	0.473413173430189	5.59762173262765	2.05307701831145	0.0450360430881074	0.25721002508334	-4.70542125291928	EBP
HCST	0.473360268367525	3.66670663034157	2.24848021059195	0.0287453146554846	0.195567381870935	-4.3175921495878	HCST
EHD3	0.472580293481053	1.52307826068199	2.83592641007166	0.00646490688948255	0.07444497963895	-2.98430550481831	EHD3
NBPF1	-0.47255286180624	2.97958299297104	-2.21030416270762	0.0314417916062187	0.207469683607072	-4.39566816415316	NBPF1
GNPTAB	-0.472287466250724	3.71730554625855	-2.62238233467045	0.0113860218034324	0.109129636780808	-3.49653483123671	GNPTAB
PLCD1	-0.472271883712268	3.09562407484949	-2.21243038903274	0.0312859368945662	0.20687497137741	-4.39134875505884	PLCD1
VCL	-0.472228803898395	4.547177027434	-2.58590225257912	0.0125091195713315	0.116486549854337	-3.58099382919974	VCL
FLRT3	0.471242668600516	1.06089301261453	2.57618147618867	0.0128249568542315	0.118261381929767	-3.60334555172346	FLRT3
SDC1	0.471071771238777	6.0770844839101	1.87533157815421	0.0662835023269301	0.316216622307447	-5.03203994996239	SDC1
CBFA2T3	-0.470909424458235	1.40924049951664	-3.08659466601821	0.00322241353285292	0.0465254430947457	-2.34613799481065	CBFA2T3
[truncated: 16,886 more rows]
