# Supplementary material for: Systems Biomedicine of Primary and Metastatic Colorectal Cancer Reveals Potential Therapeutic Targets
Source: Front Oncol. 2021 Jun 24;11:597536. doi: 10.3389/fonc.2021.597536 (PMC8263939; doi:10.3389/fonc.2021.597536)
Supplement: Supplementary File 3 — Contains all DEGs between all pairwise groups of samples. [file DataSheet_3.zip › Supplementary file 3/Validation Results/GSE50760_metastasis/GSE50760PvsN.txt]

logFC	AveExpr	t	P.Value	adj.P.Val	B	Genes
CA1	-5.10576543342486	5.2588853114164	-6.61222613240377	1.92965478630544e-08	4.49895439992323e-06	9.23651007734161	CA1
AQP8	-4.84174484902664	4.39397914358962	-6.94145715839745	5.71361740377717e-09	2.20207478919045e-06	10.3977139453169	AQP8
CLCA4	-4.81454494206339	3.96000858882198	-7.49921179818484	7.26902195682122e-10	7.7803835235535e-07	12.3638229632726	CLCA4
CA7	-4.65198810477787	2.6516227597362	-11.3007690236821	1.04372515217094e-15	6.57024983291605e-12	25.0680544326569	CA7
BEST4	-4.53373382917708	2.47370009653285	-12.4027676569454	2.87656682907726e-17	2.7161982283562e-13	28.397768971366	BEST4
GUCA2B	-4.51637496430375	3.55777121437123	-7.84327396820677	2.04599262586916e-10	3.21988089496159e-07	13.5714430291951	GUCA2B
MS4A12	-4.39152461305582	4.72556805977211	-6.32848311212938	5.49439577605124e-08	8.71946758241409e-06	8.23816205598755	MS4A12
OTOP2	-4.21562724225708	1.96187204660801	-13.1781403274643	2.52401821494227e-18	4.76660839891848e-14	30.6335080097163	OTOP2
TMIGD1	-4.2046805725887	3.20540591503127	-7.33913244773574	1.3129319996157e-09	1.07803133968446e-06	11.8002544304985	TMIGD1
SLC26A3	-4.15181325379463	6.16878512248107	-5.97778198811808	1.98999196611927e-07	2.0096790524151e-05	7.01072854245541	SLC26A3
GUCA2A	-4.1342301864816	5.1370639008804	-6.13383847638599	1.12359194712611e-07	1.43371850820788e-05	7.55578032022264	GUCA2A
CA4	-3.99837308754392	3.97695130118985	-6.94832095938464	5.57038453726073e-09	2.20207478919045e-06	10.4219340180776	CA4
CD177	-3.86176300811242	4.12329293221578	-5.53470486723174	9.95352870062088e-07	5.57781571249927e-05	5.47710629681639	CD177
ZG16	-3.84114924674903	5.14217901280093	-4.83967051579142	1.17280117895944e-05	0.000253981408986555	3.13449766188543	ZG16
CEACAM7	-3.83233043015627	6.27404184831664	-5.5922282923178	8.08687552979587e-07	4.86393725641722e-05	5.67481139765262	CEACAM7
CA2	-3.68082906139817	6.11739318119571	-6.30794631058733	5.92581349311537e-08	9.10119614072154e-06	8.16605142108451	CA2
MIR210	-3.62149798559485	5.03219724915461	-2.14407887367601	0.0366514810317033	0.0955600272481911	-4.2629393427729	MIR210
DPEP1	3.47903990243361	3.91972749877174	4.22851914051662	9.38199467644789e-05	0.00106477746072547	1.17233059056258	DPEP1
LOC646627	-3.44419664255043	5.00775207446706	-5.25112907814795	2.75138178164726e-06	9.85955312076063e-05	4.51008461193746	LOC646627
MT1M	-3.42201491802018	5.29746124690135	-5.4837533665129	1.19592610837106e-06	6.12327501144292e-05	5.30239503830705	MT1M
SLC26A2	-3.39298355217622	5.23645065243224	-6.21764554087635	8.2597374278152e-08	1.14694956856096e-05	7.84928146060353	SLC26A2
CST1	3.38393463333514	2.67479620811811	5.11581786571081	4.44848642132012e-06	0.000134200744515384	4.05373849535745	CST1
SPIB	-3.26710337566187	2.20740773401355	-10.8779236466939	4.31398142722413e-15	2.03673848132819e-11	23.7435454921809	SPIB
SNORA18	3.26074866790009	4.19186703738422	2.94834009218037	0.00475057814004656	0.019901212993518	-2.45968613970416	SNORA18
PYY	-3.20192005827994	2.72957583691038	-5.53684597828644	9.87696007185208e-07	5.55138068324186e-05	5.48445660339311	PYY
CLCA1	-3.16548629405819	5.23527899106765	-4.00234770549826	0.000196877142757035	0.00179268314414976	0.477363608578575	CLCA1
CHGA	-3.10206451138674	3.57286265060533	-4.90962239693725	9.18835122055712e-06	0.000216727454622281	3.36569592483364	CHGA
MMP1	3.09406722822343	2.07449379272108	6.64350419777911	1.71911693713332e-08	4.27177938917932e-06	9.34674265649439	MMP1
GCG	-3.06411513881649	2.69776166104646	-5.27553907535351	2.52208092832113e-06	9.38454595673078e-05	4.59278191925314	GCG
SNORD89	3.05258367094105	1.92052748400154	2.62984124856536	0.0111680411100262	0.0382184199306466	-3.22628303377708	SNORD89
CHP2	-3.02065765162496	4.67379371194229	-5.13612326933788	4.13992264519935e-06	0.000128687302674887	4.12198860988408	CHP2
ANPEP	-3.01589105064706	4.97076861687703	-5.79097609226287	3.93334514247603e-07	3.18429016507907e-05	6.36130945571922	ANPEP
IL8	2.96978273910496	3.66704807554345	5.67437150395253	6.007007017052e-07	4.00583125739082e-05	5.95793011326171	IL8
ETV4	2.95081023709387	3.15668493404293	7.38099935012375	1.12476106268484e-09	1.0114815556573e-06	11.9477300923086	ETV4
MT1H	-2.92613148363056	5.14279852363859	-4.69217189743981	1.95477886689709e-05	0.000364422496558259	2.6510403460616	MT1H
REG1A	2.92498423936634	2.61748299957907	4.15972811539796	0.00011775764715918	0.00125428830603559	0.958952450989192	REG1A
ADAMDEC1	-2.92353884467892	4.33876389159472	-5.82043139196054	3.53349382141089e-07	3.00585724402453e-05	6.46346185981978	ADAMDEC1
IGJ	-2.89344347178429	9.05562372078357	-5.3616090630582	1.85422008685543e-06	7.83376875621135e-05	4.88522808134753	IGJ
SLC4A4	-2.85410520591353	2.91628774826891	-6.47700878164312	3.17852168013205e-08	6.52048960037455e-06	8.76032777677722	SLC4A4
MT1G	-2.83318409596092	8.30842306442275	-4.54713139937802	3.2135591235286e-05	0.000514355512061884	2.18140106991611	MT1G
AKR1B10	-2.77728355497438	3.66467205625526	-5.65228271003069	6.50752707343858e-07	4.26717530492665e-05	5.88170902248435	AKR1B10
MMP7	2.77057199942143	2.83646548751741	4.42528741565558	4.85792574237159e-05	0.000685152558959578	1.79166120734319	MMP7
FCGBP	-2.76509913492542	4.76131116287089	-4.62064433872082	2.49953934011608e-05	0.000431478980238503	2.4186894567373	FCGBP
CLDN1	2.75679102883438	3.32937385235598	6.80951865278693	9.30733896315681e-09	3.1167924935463e-06	9.93218662013386	CLDN1
HSD17B2	-2.72358221274426	4.65862960927796	-5.51722648838644	1.06009417090908e-06	5.7860920282133e-05	5.41712944574696	HSD17B2
ADH1C	-2.71258145642894	6.79360373523297	-4.36310085379027	5.98876184603349e-05	0.000780522894840182	1.59453921454609	ADH1C
CFD	-2.69428065736012	4.83916687939508	-6.54085677210589	2.51140062272382e-08	5.57974126589875e-06	8.98509501911349	CFD
ADH1B	-2.67725934882778	5.31932893396996	-4.26787784245255	8.23249287754477e-05	0.000969449900420978	1.29516689251527	ADH1B
CLDN8	-2.67315720917317	2.620834637222	-4.479853649294	4.03926750564633e-05	0.000601115577967935	1.96563833443277	CLDN8
VSIG2	-2.63281114317952	4.26596916798924	-4.60268646262624	2.65812007781727e-05	0.000451426238035784	2.36058026932922	VSIG2
PKIB	-2.62813796202739	3.52030358537071	-6.26966560479135	6.82200054174449e-08	9.92929515255106e-06	8.03170278802674	PKIB
SNORA67	2.62770673304627	5.09055852110135	2.76206762314947	0.0078858168324326	0.0294781573397644	-2.91587278582304	SNORA67
ITLN1	-2.60924230987208	5.19053232195067	-3.32697474299927	0.00160384286273889	0.00865912885579911	-1.46932292242741	ITLN1
CTHRC1	2.59896779044656	3.10586369317886	5.99956931586383	1.83757927933107e-07	1.91727539724681e-05	7.08669735076192	CTHRC1
PLAC8	-2.57451632005896	5.25253300683658	-5.10356325188995	4.64555544870982e-06	0.00013738798929862	4.01258947347368	PLAC8
PIGR	-2.57226434666114	7.95213947741098	-3.41560757310607	0.00123144111363753	0.00712056504318575	-1.22619901356865	PIGR
SNORA56	2.56392308031722	1.96506077894604	2.62971414872454	0.0111717233542307	0.0382206513667839	-3.22657586922821	SNORA56
SCARA5	-2.56390014229589	2.18904669911345	-7.55191831568747	5.98419881750442e-10	7.06322466678568e-07	12.549175460081	SCARA5
FABP1	-2.55923482609084	11.0604671377011	-5.18381909662667	3.49565095657422e-06	0.000114411383561359	4.28262928330901	FABP1
SPP1	2.54252809914364	5.03526919770203	4.65858833101447	2.19429357485902e-05	0.00039465937296393	2.54177038479021	SPP1
CWH43	-2.53065871258992	2.10333341395208	-6.63679508789606	1.76225500148886e-08	4.32210203936585e-06	9.32309564713957	CWH43
HEPACAM2	-2.5251226792649	3.24118464632758	-4.65195048431047	2.24492412385117e-05	0.000399203315244155	2.52020979853142	HEPACAM2
KRT20	-2.50446434874251	7.11468617359186	-4.9721158376243	7.38176247680785e-06	0.000187623935901098	3.57322512948229	KRT20
OSTBETA	-2.47498268245458	3.11375466539749	-6.48384930193248	3.09932669602481e-08	6.43195435762951e-06	8.78440115360272	OSTBETA
MT1E	-2.47311386738199	7.7996422684861	-4.67619225225998	2.06536874452932e-05	0.000379421096696851	2.59900921112568	MT1E
LY6G6D	2.45524110475393	2.69688865944084	3.54842613291687	0.000823344336770677	0.00524077928689292	-0.854445436650192	LY6G6D
GPR15	-2.44522033273791	2.22992112278272	-6.41753325757356	3.95787568430913e-08	7.4004437918988e-06	8.55110463771481	GPR15
SST	-2.43830772007456	2.02182595214599	-5.71136463297091	5.25279397346757e-07	3.68769569475595e-05	6.08572196379748	SST
MT1F	-2.42363691163006	6.2852733804326	-4.82127174493317	1.25032167910113e-05	0.000264415732472843	3.07388703683127	MT1F
HHLA2	-2.41316536607926	3.94592253061413	-5.8318842061658	3.38915172062782e-07	2.93596927725029e-05	6.50320709760255	HHLA2
UGT1A10	-2.41029171127783	3.42825078363728	-5.42001078429147	1.50389858085656e-06	6.84364450589788e-05	5.08438882906688	UGT1A10
C2orf88	-2.40850895730008	2.68113538697826	-6.45485115072877	3.44916217970231e-08	6.84559068401395e-06	8.68236340448571	C2orf88
SCNN1B	-2.39375082493456	2.98302648884544	-5.11688010077314	4.43179735686612e-06	0.000133948188606675	4.05730676789327	SCNN1B
GCNT3	-2.38550281020734	5.0015320381338	-4.5732659523904	2.93942262871984e-05	0.000481866287702901	2.26557968755729	GCNT3
COL1A1	2.38477740765279	7.04665008103334	5.76495688235437	4.32369203929944e-07	3.34601832124482e-05	6.27115661034706	COL1A1
HPGD	-2.38281398863916	4.34112475925291	-5.95895812170085	2.13174362777917e-07	2.11884096897946e-05	6.94512847363634	HPGD
INSL5	-2.38195336349102	2.37184753708096	-3.22740453036774	0.00214863261606572	0.0108523474069005	-1.73751515767445	INSL5
MMP3	2.37685057485808	1.25602491382525	6.01194623657203	1.75622289515536e-07	1.89521539285766e-05	7.12987291810657	MMP3
CLEC3B	-2.36831135100916	4.01188443224793	-6.3903501325363	4.37488436661442e-08	7.7110156923323e-06	8.45553408467283	CLEC3B
ADTRP	-2.35770823583652	3.68271957925969	-4.85952550721415	1.0944337518439e-05	0.000243679399732921	3.19999956921431	ADTRP
NXPE4	-2.35718178363539	4.29270143207868	-4.00288833666426	0.00019653274816281	0.00179133827311509	0.479001695421144	NXPE4
CDH3	2.35018212611304	2.15683078367838	5.62555126243284	7.16876282604497e-07	4.54638900749705e-05	5.78955411845192	CDH3
BGN	2.34246365780159	5.06398456755293	5.63166207916466	7.01196883601851e-07	4.53496683110307e-05	5.81061229670465	BGN
CKB	-2.31809282784515	7.91557300768797	-4.75930445044553	1.55021871875082e-05	0.00031111456433166	2.87037984982205	CKB
SULT1A2	-2.29133816504932	2.18053731868137	-7.1593227148993	2.55233783944659e-09	1.57553522204222e-06	11.1663779790802	SULT1A2
BTNL8	-2.28904144077292	3.17707996295633	-5.50828609457941	1.0948031866885e-06	5.87006083077082e-05	5.38646821918528	BTNL8
H19	2.27687167384909	4.29145620463227	3.52478073299838	0.000885019686771122	0.0055434815206211	-0.921262623276855	H19
SLC17A4	-2.27557173250451	2.23423117523209	-7.34847775541593	1.26836640289194e-09	1.07803133968446e-06	11.8331776242104	SLC17A4
CDKN2B	-2.2733391151163	3.63359515718028	-6.3931278330445	4.33033802391323e-08	7.7110156923323e-06	8.46529828178089	CDKN2B
EDN3	-2.24691318952271	2.59384202975676	-5.90732466260693	2.57414434001302e-07	2.39471506705152e-05	6.76536487942437	EDN3
C11orf86	-2.23337573874653	1.78179871352327	-7.06310533791339	3.6432660429291e-09	1.90395506256156e-06	10.8269533850808	C11orf86
B3GNT7	-2.22851490861887	3.92489424996467	-3.77129220844278	0.000411991716568265	0.00312217639140918	-0.211808931245622	B3GNT7
OLFM4	2.22018203768327	6.2104153097464	2.61595745849757	0.0115768900442823	0.0393344360258388	-3.25820716720903	OLFM4
FOXQ1	2.21666485351305	2.23513217241651	4.34301860463478	6.4059177039454e-05	0.000815200511044534	1.53115014399735	FOXQ1
MIR3936	-2.20831957533387	2.18855756575664	-1.65616789411525	0.103621712404591	0.208936156177738	-5.12324112309945	MIR3936
MMP11	2.20754090413465	3.38088383882324	4.66659979440103	2.13467238905411e-05	0.000387009877478605	2.56780891533254	MMP11
PADI2	-2.20513817321449	4.23899367289109	-4.83392320193877	1.19649585238103e-05	0.000257062846100292	3.11555536842315	PADI2
UGT2A3	-2.20012647631002	3.78129269346999	-4.68188312273935	2.02529933401589e-05	0.000374610949293732	2.61753119352359	UGT2A3
IL1R2	-2.19118900472087	2.95172176308518	-5.83805809587357	3.31378380859266e-07	2.89769085469464e-05	6.52463864894078	IL1R2
SDCBP2	-2.18926125927965	5.18735370606258	-5.37681937901676	1.75589281509318e-06	7.53637177568972e-05	4.93704316589226	SDCBP2
TSPAN1	-2.1852089485988	7.329170126341	-4.08276352913882	0.000151567130239629	0.00149782587889869	0.722266887122464	TSPAN1
B4GALNT2	-2.18458789494369	2.08903278472697	-4.26791441370703	8.23149126128749e-05	0.000969449900420978	1.29528127927067	B4GALNT2
SULF1	2.18442490650864	3.89625196838767	5.76274506371958	4.35859415952463e-07	3.34601832124482e-05	6.26349663926727	SULF1
KLF4	-2.18175034319554	5.06707481963197	-6.30886619831997	5.90578671229878e-08	9.10119614072154e-06	8.16928089550928	KLF4
CLDN2	2.17234345444241	2.3948366155078	3.87391288779104	0.000297529085438597	0.00244616315999474	0.0915369733180942	CLDN2
TRPM6	-2.15663700902235	1.9694463739529	-6.74549354081886	1.17930226687974e-08	3.47986301719124e-06	9.70634467022098	TRPM6
CLDN23	-2.15623195293619	4.17319943450111	-7.10408566529293	3.13084321289645e-09	1.73899923751616e-06	10.9715325026797	CLDN23
TNFRSF12A	2.14851766054912	4.54701181297002	6.39098741085273	4.36462406016364e-08	7.7110156923323e-06	8.45777421709466	TNFRSF12A
TNFRSF6B	2.1426256323285	2.59053899094368	4.22302100158252	9.55449446179867e-05	0.00107852138619885	1.1552143218687	TNFRSF6B
PCK1	-2.14227513493459	5.67236995917477	-4.63741883050694	2.35978830613128e-05	0.000414554438709667	2.47305197014516	PCK1
C6orf223	2.13390649870406	2.12655669381551	4.74543449453528	1.62643986519476e-05	0.000321626354494273	2.82496518764517	C6orf223
RPL21	2.12823137924157	5.13589511404792	2.62014982395931	0.0114520164146471	0.0390170178586703	-3.24858091150378	RPL21
C21orf88	-2.11574845753169	2.00715230093797	-4.16950979219466	0.000114023992713685	0.00122602032533267	0.989189834329129	C21orf88
TNFRSF17	-2.11474659824019	2.28790915768066	-5.82958071074448	3.41770526014942e-07	2.94718556337543e-05	6.49521200154791	TNFRSF17
COL4A1	2.11297664828623	5.01676707029698	6.28087769738894	6.54638064640566e-08	9.73451956750952e-06	8.07104322182303	COL4A1
LGALS2	-2.11233873216002	4.75197537322608	-4.2103155453829	9.96497983153954e-05	0.00111486163577384	1.11570177068088	LGALS2
SNORA5C	2.11090458518502	3.55721841472269	2.23504683544197	0.0296698616665128	0.081421979771055	-4.08183410468675	SNORA5C
RNU11	2.09638541296615	1.02019844722908	3.331222368807	0.00158379395331733	0.00857264224946914	-1.45776459964445	RNU11
KIAA1199	2.08627382882296	2.18005266524031	5.28635484225912	2.42660959958211e-06	9.16530445762165e-05	4.62945896992395	KIAA1199
FABP2	-2.08057910249042	2.98412179344677	-4.32580182777369	6.78595457470475e-05	0.000850358170074957	1.47691214402116	FABP2
ABCG2	-2.08036818672032	1.78131119616455	-7.7065840170626	3.38362841188944e-10	4.56427303989515e-07	13.0923813136555	ABCG2
THBS2	2.07991547180912	3.13681803877156	5.02735563740043	6.07887156344975e-06	0.000163765320222181	3.75740637939518	THBS2
S100P	2.07189949018995	6.45773677280117	3.25862525559222	0.00196138085240209	0.0101231695538709	-1.65399526322919	S100P
CDKN2B-AS1	-2.06947124930451	1.73152775194387	-6.03224943130962	1.63044606593374e-07	1.81178757183614e-05	7.2007280425514	CDKN2B-AS1
SECTM1	-2.06879174476142	3.71168004098706	-5.66385967246679	6.24025410019321e-07	4.13498942744382e-05	5.92164931145428	SECTM1
BMP3	-2.06453158563643	1.66997255904033	-6.34296636551857	5.20909712020922e-08	8.48049992371992e-06	8.2890311726352	BMP3
LGALS9C	-2.06391496769737	3.18537587101949	-5.22387252525537	3.03177639026767e-06	0.000104530996011831	4.41787468947586	LGALS9C
LRRN2	-2.06259477195261	2.13023888194723	-6.3626846466702	4.844253144822e-08	8.06507688926248e-06	8.3583054406073	LRRN2
HMGCS2	-2.05950810915466	6.99366935531345	-4.53858106192168	3.30855412026798e-05	0.000524618342244004	2.15390440574816	HMGCS2
HSD3B2	-2.03944302623063	1.44501861637388	-4.28232849862423	7.84580218419356e-05	0.000943144330034981	1.34040112952728	HSD3B2
NXPE1	-2.03515987886435	3.51410677842628	-4.06020984073802	0.000163140385709518	0.00157430055397253	0.653329450729561	NXPE1
ALPI	-2.03034562721068	1.53246376133169	-8.14089224169381	6.86539995896896e-11	1.29653078225129e-07	14.6105356591112	ALPI
LDHD	-2.02847339980712	3.39002365974441	-5.37122872287837	1.7914200735799e-06	7.67142133550033e-05	4.91799361936397	LDHD
DHRS9	-2.02670540179816	3.0848559712542	-4.65367757890661	2.2316416527082e-05	0.000398081333655903	2.52581844756589	DHRS9
STMN2	-2.01929602111421	2.04971175902537	-6.91253449725729	6.35874192536486e-09	2.40169682521031e-06	10.2956563018409	STMN2
SLCO4A1	2.01429318451783	3.08450374453632	5.83801723837745	3.31427706970634e-07	2.89769085469464e-05	6.5244968057102	SLCO4A1
BTNL3	-2.01055038551034	3.430134132467	-4.36079155022481	6.03535162291929e-05	0.000783564535674693	1.58724321019932	BTNL3
DHRS11	-2.00346303734871	4.60057971871541	-6.65058843505109	1.67471029624932e-08	4.27177938917932e-06	9.37171311927457	DHRS11
INHBA	2.00174414711352	1.57090830916008	6.17295923320393	9.73309868196025e-08	1.28538159866307e-05	7.69272258479628	INHBA
SNORA15	1.99950462636179	2.06594270603674	1.88433814956413	0.0650314602030909	0.148055349720961	-4.74485173080452	SNORA15
ASCL2	1.99664871703364	4.37533080215479	4.07068633252551	0.000157661892079478	0.00153555690145484	0.685327745550657	ASCL2
SFRP4	1.98079715766876	1.74553973937874	5.00579374381609	6.55805060102061e-06	0.000172973164246193	3.68543358580592	SFRP4
HBB	-1.97561551224007	4.22599343669881	-4.34168618315223	6.43457407166485e-05	0.000817195234320045	1.52694910121165	HBB
DPT	-1.97538430999162	2.78211093154421	-4.6253705297892	2.45936579137975e-05	0.000427330969415787	2.43399798724711	DPT
SMPDL3A	-1.97173080180847	4.414415364222	-6.29707696553599	6.16763186647144e-08	9.39320385470267e-06	8.12789585858321	SMPDL3A
SLC6A19	-1.96593532881469	1.55029880321208	-5.41267620039948	1.54401813879593e-06	6.97578529932083e-05	5.0593455213989	SLC6A19
TMEM171	-1.96491813186788	3.78205549698566	-5.34069785399242	1.99833228071927e-06	8.20402285247465e-05	4.81405699637564	TMEM171
MEP1A	-1.96071710493091	5.50686700454927	-3.86063725183586	0.000310395263627113	0.00252397137028219	0.0520421544746794	MEP1A
TMEM72	-1.96046053621716	1.61963014555236	-7.24151248248549	1.88343012047961e-09	1.22650268362957e-06	11.4562059533768	TMEM72
HRCT1	-1.95893054697156	3.36852170623327	-5.29386784772275	2.36240006653318e-06	9.01291419322809e-05	4.6549485925151	HRCT1
HSD11B2	-1.95883314744599	5.70778691866661	-4.5699472792035	2.97292391161268e-05	0.000484870554277999	2.25487924493648	HSD11B2
SEPP1	-1.95724052727061	8.01587339306502	-4.16754381384122	0.000114765066152125	0.00123284315943281	0.983109759298033	SEPP1
ABCA8	-1.95408199919317	1.936598265088	-6.28423358390258	6.46606168649258e-08	9.69139483725495e-06	8.08281968117134	ABCA8
GREM2	-1.94658217452336	2.04251516201343	-5.79264619524115	3.90951903523517e-07	3.18429016507907e-05	6.36709880998373	GREM2
GPT	-1.94167797580354	3.70533541064653	-4.27646185019224	8.00061308727534e-05	0.000952283374830759	1.32202838293882	GPT
MOGAT2	-1.93992196814028	3.5110137108772	-5.13584189874386	4.14405079410451e-06	0.000128687302674887	4.12104229907498	MOGAT2
SNORA61	1.93581095174779	2.51065482880112	1.84711133629924	0.0703395181371692	0.157135820585802	-4.80951892441196	SNORA61
AHCYL2	-1.93563318786564	4.7889279755942	-5.44074961300927	1.39595005886336e-06	6.63689730160491e-05	5.15524694175104	AHCYL2
SLC9A3	-1.93160624977654	3.23862837999915	-3.21447451770831	0.00223101524833142	0.0111609862158249	-1.77194930062269	SLC9A3
FXYD1	-1.93091348248673	3.16323540259424	-4.46754021754443	4.21134574321285e-05	0.000619402370409459	1.92629766208531	FXYD1
UGT1A8	-1.92913138156987	1.94359672213289	-6.10193426597441	1.26306987079964e-07	1.54634627931915e-05	7.44418555934716	UGT1A8
NEU4	-1.92704362075342	3.12781289069744	-5.10606278696599	4.60467415122564e-06	0.000136728414065875	4.02097999036836	NEU4
REG1B	1.92637392311484	0.936081729226636	4.20315397592283	0.000102038449428397	0.00113687086575532	1.0934553169073	REG1B
FXYD3	-1.92332368603166	8.06698206999242	-3.82782870707153	0.000344530409731671	0.00273150998647464	-0.0452441058975079	FXYD3
CES3	-1.91367495054865	3.87913088525702	-5.55913786353484	9.11359719988049e-07	5.24726472926046e-05	5.56102313280536	CES3
SCGN	-1.91183404794802	1.74058074543484	-6.092468877808	1.30766939869835e-07	1.5629959869885e-05	7.41109288372716	SCGN
TESC	1.90592773293113	2.96397349302779	4.5509103074691	3.17242896676264e-05	0.000511188746052155	2.19356039626935	TESC
C10orf99	-1.899623300087	6.21484345598839	-3.3352263138107	0.00156511265876122	0.00849831873510801	-1.44686069120695	C10orf99
SLC7A5	1.88633818512184	3.59216622097123	5.14084682249185	4.07122250474654e-06	0.00012715123461629	4.13787734405951	SLC7A5
MMP28	-1.88056988819151	3.2551435396627	-5.24870592241027	2.77523651571584e-06	9.90743697529181e-05	4.50188134762628	MMP28
IGLL5	-1.87837080487049	6.84821764080247	-3.88151625660899	0.000290393174633866	0.00240108367029797	0.114190069083444	IGLL5
B3GALT5	-1.87826134362604	2.52080234341055	-4.82615124173454	1.22928606625081e-05	0.000261843461961639	3.08995321474702	B3GALT5
SNORA64	1.87542379887697	2.16954592732795	1.84745728803286	0.0702885548337238	0.157065179287941	-4.80892315950615	SNORA64
PHGR1	-1.87374901969598	9.48980284848495	-3.60817081406779	0.000685254046306189	0.00457765216289083	-0.684425784115121	PHGR1
FAP	1.8734420693314	1.68762060617155	5.93407965210916	2.33458217941537e-07	2.23799921107915e-05	6.85848050612115	FAP
PTP4A3	1.87138231695644	4.11776759375975	4.96580899706779	7.54695218287999e-06	0.000190285970592375	3.55224039332369	PTP4A3
PDX1	1.86897508842041	1.78022747783351	5.12868550542938	4.25042025520378e-06	0.000131158801502489	4.09697918654063	PDX1
SULT1B1	-1.86632245251088	3.93556791786997	-4.5981264754428	2.69992898253452e-05	0.000455251418171111	2.34583945411164	SULT1B1
ZBTB7C	-1.86437023025813	2.63504777844574	-5.63067743463093	7.03700175784034e-07	4.53562382924283e-05	5.8072188215225	ZBTB7C
TMEM37	-1.86106478633991	4.24935756555453	-6.18864190058319	9.1884089996099e-08	1.23066031175626e-05	7.74765106583782	TMEM37
SLC30A10	-1.861055945378	1.55354420959986	-6.15802367856181	1.02816680034116e-07	1.33909862237537e-05	7.64042731149449	SLC30A10
SNORA70	1.86024741148792	5.90265071239386	1.99811429479585	0.0508680993603062	0.122923103828456	-4.54029367693481	SNORA70
PRSS22	1.85766114413435	2.30355924176715	4.46801986008968	4.20451093591623e-05	0.000618879103856415	1.92782921502551	PRSS22
CEACAM1	-1.83829057591634	5.83265049377036	-5.06946477327163	5.24026663737219e-06	0.000148592245415576	3.89825703485803	CEACAM1
CA9	1.83769274411291	1.94769105190264	3.59742047384766	0.00070834792426137	0.00468387624288375	-0.7151436528417	CA9
CA12	-1.83537474682162	5.02374779600358	-4.5195621424926	3.5297963790338e-05	0.000545500856121549	2.09282036820855	CA12
GPA33	-1.83368887593236	6.40581688342841	-4.16422150755654	0.000116028034262084	0.00124287545492879	0.972838229542257	GPA33
CDHR5	-1.82754489039877	5.6239810794096	-4.85149616671327	1.12548632689094e-05	0.00024759726855327	3.1734989704227	CDHR5
CHST5	-1.82383110433488	2.95566391851996	-4.24473017030626	8.89080516979061e-05	0.00102379790019205	1.22285895133193	CHST5
DEFB1	-1.81578565070095	4.44814736402399	-3.64086381082508	0.000619363130242829	0.00421805723571433	-0.590676900153498	DEFB1
SELENBP1	-1.81519365243961	7.59792109233807	-4.94935110142743	7.99532454456324e-06	0.000197633120450362	3.49752291486747	SELENBP1
SNORA40	1.81426970266201	5.43060783236568	1.29639978136922	0.200477313808091	0.340579677846925	-5.62947685851025	SNORA40
DNASE1L3	-1.81260290300868	3.16616251251918	-4.4364906710148	4.6776238870834e-05	0.000669219144754319	1.82730526980466	DNASE1L3
C15orf48	-1.81190564922147	7.68949706569627	-4.16019682026502	0.000117576070232099	0.00125306099680202	0.960400530654744	C15orf48
LGALS4	-1.80645307981029	9.54070887154966	-4.45438444966973	4.40309554938306e-05	0.000641025306840644	1.8843176252865	LGALS4
B3GNT6	-1.80293221253027	2.87779366569912	-3.685575276455	0.000538997647889995	0.00384402212250852	-0.461664530692478	B3GNT6
BCAS1	-1.80230001108509	3.82108756194837	-4.15907860120284	0.00011800971937317	0.00125626468453344	0.956945886997348	BCAS1
ST6GALNAC6	-1.80098592620758	5.1631966453498	-4.3781566048428	5.6934854139117e-05	0.000755597133111191	1.64214902589246	ST6GALNAC6
CD163L1	-1.78797930072941	2.22051035604422	-6.42563964467232	3.84136513553414e-08	7.32769500854163e-06	8.57961194192873	CD163L1
REP15	-1.78423607101995	2.54517811924905	-4.28272242597473	7.83551208421371e-05	0.000942507297518318	1.34163522491294	REP15
HBA2	-1.7837982509726	3.39494452512039	-4.41151291904728	5.0889092958029e-05	0.000700977768426242	1.74789104927404	HBA2
MFAP2	1.78017290582306	2.95093655380382	5.18875861952245	3.4348643862267e-06	0.000113404569814495	4.29929141832907	MFAP2
CXCL12	-1.77297677098232	4.76337344178461	-4.84197609043159	1.16342584229902e-05	0.000252778998239339	3.14209879612229	CXCL12
HBA1	-1.76767989014177	3.33092390412713	-4.37875198335117	5.68210497286127e-05	0.000754617105573031	1.64403327034401	HBA1
KRT80	1.76341486550695	1.58709878078129	4.77312875268186	1.47773554868598e-05	0.000299825109686216	2.91569493113239	KRT80
TRIB3	1.76280356771821	3.20865678239214	4.83902754860775	1.17542891953534e-05	0.000253981408986555	3.13237813023258	TRIB3
UBD	1.75878873463133	5.54015344042763	3.57774178584439	0.000752561413310751	0.00491089229107586	-0.771231875316106	UBD
COL11A1	1.75584859805151	1.10727417890681	5.48009071814947	1.21179568989084e-06	6.13532482669935e-05	5.28985112161621	COL11A1
THY1	1.75020849157761	4.43187586176127	5.30194042478608	2.29527644705099e-06	8.8461827964404e-05	4.68234801309992	THY1
FABP6	1.74863850466893	1.69235549247895	3.85925148050786	0.000311768761013844	0.00253211427733972	0.0479237672642165	FABP6
CD79A	-1.74516642266917	3.26579969319663	-5.07000302506378	5.2303208544636e-06	0.000148533247122624	3.90005989334556	CD79A
ENTPD8	-1.74375133653438	3.21606830951833	-4.28732738897918	7.71619086801389e-05	0.000931119901229664	1.35606558299746	ENTPD8
PDE9A	-1.73394413437839	3.41139728589254	-5.4594865550536	1.30502832637892e-06	6.34303708742627e-05	5.2193243686487	PDE9A
COL8A1	1.73348419445419	1.76553872204728	5.94641116977654	2.2317526649827e-07	2.17226980616554e-05	6.90142182961197	COL8A1
LRRC19	-1.73318822141933	3.66134967174509	-4.64363497961194	2.30996622009229e-05	0.000408079626440065	2.49321726709456	LRRC19
KRT17	1.73289065510364	1.58705296096493	3.47644818823356	0.0010250578853456	0.00620256910117002	-1.056992453132	KRT17
SULT1A1	-1.72958709683382	4.89281472908552	-5.20147071755726	3.28317747027851e-06	0.000110521936766862	4.34219404917239	SULT1A1
C1orf115	-1.72863778898187	4.11647653725161	-6.02725790415405	1.66051258631304e-07	1.81264625390299e-05	7.18330498684818	C1orf115
LGALS9B	-1.72852430042626	3.04310327790085	-4.19311564187147	0.000105480351657531	0.00116219162255103	1.06230335135308	LGALS9B
NFE2L3	1.72744977709028	3.49295686671803	5.42961832528782	1.45290115666787e-06	6.74153276257314e-05	5.11720617960512	NFE2L3
SFRP1	-1.72661375810741	2.00038233375239	-5.03662539572808	5.88361177432139e-06	0.000159186258392635	3.78837984105182	SFRP1
SPARC	1.72185850407717	7.24430939775598	5.521563547362	1.04365091792748e-06	5.72946150728501e-05	5.43200777500713	SPARC
MT1X	-1.72162909414242	7.94789765599355	-3.90846913365479	0.000266401835793733	0.0022610912730981	0.194685407119566	MT1X
CHI3L1	1.71619990196759	2.87329419148358	3.67906638477943	0.000550041875668565	0.00390215658226929	-0.480502456986695	CHI3L1
CHRDL2	1.71163958201889	1.21766318840489	3.5730386293059	0.000763512018396438	0.00495325471226957	-0.784609610844531	CHRDL2
TGFBI	1.71097013187632	5.95556303539909	5.44889844285969	1.35566265221569e-06	6.53104315997278e-05	5.18310782961641	TGFBI
COL1A2	1.7108077401715	7.0634202881667	5.17800645826842	3.56854128603553e-06	0.000116044868173401	4.2630280468842	COL1A2
ITM2C	-1.70795955994016	8.49323946651292	-4.70961338088149	1.84068660679691e-05	0.000350064114495062	2.70791049826307	ITM2C
OGN	-1.70683009165969	1.7772673292024	-5.06259865185256	5.3687834874173e-06	0.000151102050908906	3.87526457300572	OGN
CPNE7	1.69898468615946	1.59885038974003	4.74261788048413	1.64236100589873e-05	0.000323260000559507	2.81574885923547	CPNE7
MALL	-1.6977680524381	5.42195506093743	-5.71627009530268	5.16010472330042e-07	3.66348036464393e-05	6.10268073457445	MALL
KRT23	1.69212480388581	1.98495489115879	3.06820824427251	0.00339505058018984	0.0152583365556604	-2.15498113856294	KRT23
ESM1	1.69136401362005	1.29295805998717	5.51432564511346	1.07123502019769e-06	5.79132719930914e-05	5.40717964088808	ESM1
CGREF1	1.6880057897935	2.20011578033408	6.7951014080913	9.81695102278062e-09	3.1167924935463e-06	9.88132629183508	CGREF1
TMEM236	-1.68188309236459	1.80418812575207	-6.10061914348274	1.26917486520767e-07	1.54634627931915e-05	7.43958722930409	TMEM236
TNC	1.67739581120041	2.83409806731225	3.91604864478932	0.000260006897619919	0.00222182364776116	0.217375744318035	TNC
C7	-1.67401658536388	3.32496326352824	-3.78433232255733	0.000395388481173549	0.00302181767177761	-0.173513648008114	C7
METTL7A	-1.67178898469141	4.83328438349522	-5.05177018640228	5.57779570944782e-06	0.000155135010269399	3.83902395157842	METTL7A
AGPAT9	-1.66969151596342	2.54064430582059	-5.86247933914722	3.0316157273159e-07	2.68789028217656e-05	6.6094532768313	AGPAT9
OSTalpha	-1.66720400947669	2.0838211380985	-3.0004287602521	0.00410909123634477	0.0176846371919715	-2.3283202589051	OSTalpha
TUBAL3	-1.6598899284284	2.20228238785652	-5.76968530022616	4.25000521852241e-07	3.31658465090065e-05	6.28753400880359	TUBAL3
TSPAN7	-1.656573383403	4.70216982961096	-5.27187827251212	2.55522718246206e-06	9.40505431419637e-05	4.58037269974444	TSPAN7
CXCL2	1.65543291985409	3.14500821472231	4.25006678410852	8.73464173974089e-05	0.00101074576749391	1.23951279815444	CXCL2
SNORA62	1.65023091455492	1.8139048125813	2.3285266220895	0.023747181373346	0.0685412685672686	-3.88930545055755	SNORA62
SCIN	-1.64322030681043	3.01129817596816	-5.26341937331411	2.63347008865812e-06	9.58248220121552e-05	4.55170851218689	SCIN
HRASLS2	-1.64190457087437	1.43718788952755	-5.30419813415266	2.27684280160368e-06	8.79913278392687e-05	4.69001307352226	HRASLS2
SCD	1.64124286813072	5.1811189265356	4.64209403400679	2.32222002193744e-05	0.000409860982376529	2.48821740365725	SCD
IL1B	1.64060556122169	2.71264016876522	4.48690367152509	3.94385317043061e-05	0.00059056722251514	1.98818372725961	IL1B
BEST2	-1.63974615354806	1.70254573549205	-3.98376046750516	0.000209078713879058	0.00188091306049048	0.421115287538458	BEST2
GDPD2	-1.63626720755321	1.43924182025893	-7.11765028831955	2.97764196604913e-09	1.70402328875266e-06	11.0193846565228	GDPD2
NAAA	-1.63532752891744	4.37333229500072	-6.23875086157993	7.64326029681224e-08	1.07989190622839e-05	7.92327141207574	NAAA
PDPN	1.63514189084231	2.02982157282137	6.00063555115578	1.83042569153365e-07	1.91727539724681e-05	7.09041625377013	PDPN
SERPINE1	1.63340794428253	3.00554603629555	3.39562332437637	0.00130744381481951	0.00744828851971839	-1.28137012022414	SERPINE1
ETHE1	-1.63277129875534	6.77016809351484	-5.75790969454565	4.43587139497752e-07	3.36431450980524e-05	6.24675280962135	ETHE1
NR3C2	-1.63275668633389	2.82513561295508	-5.40428524059842	1.59121431197889e-06	7.10721431033415e-05	5.03070610576374	NR3C2
PTPRH	-1.63222711949446	3.71297392861871	-5.36240091461173	1.8489695433073e-06	7.82910085770368e-05	4.88792461361737	PTPRH
SNORA5A	1.62586980470276	3.28176262842307	1.65602220061138	0.10365134171261	0.208951279701391	-5.12346883884691	SNORA5A
SLC9A2	-1.62504877345984	2.76764285362541	-4.962144056908	7.64460852516521e-06	0.000191979297869342	3.54005021315841	SLC9A2
CCL28	-1.6239772575685	4.18664731629225	-3.95743705146653	0.000227615247986835	0.00200865138235111	0.341690781734012	CCL28
REG3A	1.61712366806386	1.29272611865525	2.86806663519182	0.00592388455632203	0.0236967930197292	-2.65892011627121	REG3A
MT2A	-1.61660968137734	9.10318654086349	-3.77319263733003	0.000409530990852416	0.00310851799125719	-0.20623250734995	MT2A
ACADS	-1.61475598312042	5.093144433419	-6.57265382744864	2.23326588867263e-08	5.14332028141253e-06	9.09708718389903	ACADS
ENTPD5	-1.61397893694052	4.4163220101527	-4.92195417902575	8.80044728941728e-06	0.000211985264107966	3.40657544135167	ENTPD5
VIPR1	-1.60922261196864	4.02899636981423	-4.73594587507392	1.68068686002119e-05	0.000327214137644331	2.79392553163919	VIPR1
GYLTL1B	1.60474897852868	1.88224061765169	4.0749221935662	0.000155497738577011	0.00152391011573786	0.698277185705378	GYLTL1B
AMN	-1.60364414983642	4.61578660927825	-3.96311265917856	0.000223489091377669	0.00198149835242596	0.358792120039608	AMN
HILPDA	1.60119257450158	3.49469928255968	5.75854057524409	4.42571232310096e-07	3.36431450980524e-05	6.24893725420013	HILPDA
TP53INP2	-1.59919331166731	4.35768120314704	-6.76077729992609	1.11452068881443e-08	3.39479406584848e-06	9.76025098730553	TP53INP2
KLK1	-1.59793009199299	4.19316146001203	-2.9674973329678	0.00450451734106375	0.0190692243860096	-2.4115608586444	KLK1
GDF15	1.59348235125298	5.95813507155089	4.18771258786299	0.000107379291714879	0.00117830210577309	1.0455509780707	GDF15
CEL	1.59328334267842	1.68667888469476	3.2067695702158	0.00228151273985919	0.0113332253338102	-1.79242489794401	CEL
PLP1	-1.59277201137379	1.42268812087988	-4.83916472895325	1.17486779324222e-05	0.000253981408986555	3.13283033457877	PLP1
TRIM29	1.59174068237173	2.2296677859809	3.10822422204626	0.00302986251550002	0.0140208168598916	-2.05139279238601	TRIM29
LOC541471	1.58963717857107	3.67387305438908	6.44963561367124	3.51613606751047e-08	6.84559068401395e-06	8.66401496064083	LOC541471
USP2	-1.58940017306883	1.42578975530393	-7.29681641470955	1.53518845785702e-09	1.11507823179345e-06	11.6511465121966	USP2
COL5A2	1.58784764505653	3.88169890791549	5.60098892847062	7.83479175360609e-07	4.78457356206978e-05	5.70496249266886	COL5A2
SNORA10	1.58657060813023	1.66843652065116	1.71060151193837	0.093026943616083	0.192675348781501	-5.03690706352407	SNORA10
TIMP1	1.585852183122	6.986521176138	4.54251361085344	3.2645273399485e-05	0.000519819551559254	2.16654822872465	TIMP1
FCGR3A	1.58446380137789	3.79502622728797	4.98824641912279	6.97526849935836e-06	0.000180449240562168	3.62693740107966	FCGR3A
ARHGAP44	-1.57778172122111	2.92355444019884	-5.25657158152005	2.69853798397547e-06	9.75989189625012e-05	4.52851344572737	ARHGAP44
MTHFD1L	1.57406357583499	2.53049108487684	6.36498882878252	4.8033159848213e-08	8.06507688926248e-06	8.36640184073221	MTHFD1L
GBA3	-1.57013038843137	1.81170252603206	-3.65445009416854	0.000593802889625654	0.00411041024406221	-0.551571553976923	GBA3
SNORA14B	1.56625204165801	1.19360419545062	1.82124669803203	0.0742389990398635	0.163254374507387	-4.85378339508885	SNORA14B
LOXL2	1.56430209541052	3.06189161253019	5.62675357553161	7.13764140730887e-07	4.54638900749705e-05	5.7936969497742	LOXL2
CXCL3	1.56291240957855	3.53373772170624	3.64901752396765	0.000603899803684851	0.00414563714743308	-0.567218323189682	CXCL3
TMEM82	-1.5618770674057	2.01205365019273	-5.17739594720535	3.57628346713897e-06	0.000116044868173401	4.26096968126379	TMEM82
IFITM3	1.55888139162276	8.68051822398826	5.58919568832253	8.17599514374267e-07	4.88059495715098e-05	5.6643767158348	IFITM3
AZGP1	1.55764373196274	4.29214265506417	3.25767236216306	0.00196686065697529	0.0101431358566298	-1.6565522025259	AZGP1
COL12A1	1.55749311378171	2.77066719266656	5.43655196655917	1.41716256422375e-06	6.69077875634138e-05	5.14089930531459	COL12A1
FAM46C	-1.55632265103827	3.07136505941123	-5.74771789095405	4.60323068786411e-07	3.42252013938243e-05	6.21146995910304	FAM46C
WSCD1	-1.55401442076286	1.64290520563884	-7.03507670800811	4.04126152099712e-09	1.96277649218658e-06	10.7280595414339	WSCD1
NAALADL1	-1.55299608563551	1.74701606757689	-6.422827948785	3.8813843642178e-08	7.32999437182532e-06	8.56972385150129	NAALADL1
OLFML2B	1.55263463022876	2.15547725217034	5.24678128769921	2.79432883841463e-06	9.95677360631328e-05	4.49536653810743	OLFML2B
TTC22	-1.54957276677172	3.32279940503196	-5.07961732693967	5.05576649842521e-06	0.000144503840444573	3.93227305767878	TTC22
COL6A3	1.54283520391821	4.48526096871503	4.91372064030796	9.0576108038182e-06	0.000214890678429782	3.37927750657984	COL6A3
PHLPP2	-1.54282431123376	2.44376823991226	-7.24543785078862	1.85629408772705e-09	1.22650268362957e-06	11.4700447689204	PHLPP2
COL10A1	1.54207388824564	1.09572388657256	3.98540293516788	0.000207971756601529	0.00187382949590643	0.426080184667715	COL10A1
CTSE	-1.535133305349	2.73587324201888	-2.81030807387134	0.00692850398750438	0.0266921252150184	-2.79981107902229	CTSE
S100A11	1.53479790323328	8.08096713098606	6.1451936371973	1.0777391458821e-07	1.38456488231179e-05	7.59551735847718	S100A11
STC2	1.53432552613498	1.46187495808913	5.46446909147072	1.28185238669173e-06	6.30193405381274e-05	5.23637319954924	STC2
SLC6A6	1.53414704072358	3.02175763787335	5.19197335108414	3.39586435085397e-06	0.000112719631308725	4.31013799591535	SLC6A6
PDZD3	-1.53319524591991	2.598075248189	-5.51403063879445	1.07237447617757e-06	5.79132719930914e-05	5.40616784879083	PDZD3
ANLN	1.53090784245461	2.53686723341768	5.4028007183264	1.59971138679435e-06	7.10721431033415e-05	5.02564044726016	ANLN
UBE2C	1.52788577470162	5.19341241929894	4.01039505335859	0.00019181053149978	0.00176121135419312	0.501758557178839	UBE2C
S100A9	1.52680574649993	4.36480282141116	3.64106516325303	0.000618976748609614	0.00421694657196701	-0.590097970992326	S100A9
CASP5	-1.52436727953603	3.07488678796385	-4.11234391646166	0.000137587166025534	0.00140450466507687	0.812973491820553	CASP5
TUBB3	1.52207120036994	3.14406583078376	3.52789722211512	0.00087664581399303	0.00550657386797897	-0.912471537636374	TUBB3
MUC4	-1.52125010490972	3.5697086310627	-2.99925442447027	0.00412261669510472	0.0177388052602079	-2.33129970808958	MUC4
PLCD3	-1.51832208811098	4.67507672131456	-5.51549198104265	1.06674178768916e-06	5.79132719930914e-05	5.41117998633724	PLCD3
KLRB1	-1.51793617162092	2.85103595529902	-5.10091902542763	4.68919230648408e-06	0.000138151944942203	4.00371466261925	KLRB1
TNFRSF13B	-1.51056009675568	1.07862289407611	-8.5586170243534	1.49706748061664e-11	4.03887419592075e-08	16.0576787411212	TNFRSF13B
FKBP10	1.50971634075288	3.85232782798837	5.09390002057455	4.80699197808923e-06	0.00014061665462236	3.98016384822672	FKBP10
CAPN13	-1.50965897316577	2.3433394594227	-4.56354598397725	3.03860074405088e-05	0.000492989476386605	2.23424855098457	CAPN13
VWA2	1.50601274700243	1.75368283721292	4.95807756011425	7.75441879183714e-06	0.0001944117170779	3.52652798702633	VWA2
IFITM1	1.50273953486268	7.93145233682812	4.92788293510658	8.61972625149423e-06	0.000209502612946549	3.42624183899017	IFITM1
PARM1	-1.49620943540521	5.51249149852324	-4.30149839734211	7.35997683959199e-05	0.000898469053753682	1.40051791426856	PARM1
SLC22A18AS	-1.49520037065801	2.69153137969625	-5.88330530719679	2.80991751068782e-07	2.55121597064132e-05	6.68183189132526	SLC22A18AS
PCP4	1.49485521402796	1.88398585959592	1.95278084303609	0.0561571998522241	0.132308103365977	-4.62303797636241	PCP4
SI	-1.49306897445827	2.09691234396954	-3.57400540822559	0.000761248667436998	0.00494877145767563	-0.781860548894526	SI
NEURL	-1.49191581434688	1.87430162077007	-5.33957841418045	2.0063514704826e-06	8.21233967096631e-05	4.81024912218034	NEURL
MZB1	-1.48790332500312	3.93141002067971	-3.75873689931665	0.000428609051895434	0.00322609882225798	-0.248610177339139	MZB1
CXCL1	1.48600001951505	4.08452033689628	3.18510466814612	0.00242933365961243	0.0118854834616012	-1.8498231944736	CXCL1
FAM3D	-1.48592707019982	6.84280573760227	-3.08648359117451	0.00322343130659167	0.0146685542710804	-2.10778632949668	FAM3D
CNTFR	-1.48543993639132	1.41169961557184	-4.79285103577105	1.38004748346803e-05	0.000285456700167512	2.98042857166098	CNTFR
PIGZ	-1.48342838834007	4.10470159139247	-5.06283432598397	5.36432127190004e-06	0.000151102050908906	3.87605360434972	PIGZ
CPXM1	1.48044010021546	1.876165620504	5.5289093377304	1.01637424833913e-06	5.62880577122711e-05	5.45721398241409	CPXM1
CPM	-1.48018182075352	2.8215453037406	-5.16328352933153	3.75993623756405e-06	0.000119943236227022	4.21340951911267	CPM
DEFA6	1.47955608578555	2.00646091128094	2.00840554746093	0.0497290040699394	0.120761427169431	-4.52128317227147	DEFA6
TMCC3	-1.4787625774393	2.76254224773431	-6.11679605440447	1.196076087071e-07	1.50094844492394e-05	7.49615935804923	TMCC3
CCDC68	-1.47777080484768	2.42499500435895	-5.97369939833825	2.01991812283547e-07	2.01831501321417e-05	6.99649812168902	CCDC68
LYVE1	-1.47703748515266	2.49657091485149	-3.78115139367781	0.000399378275813325	0.00304860902939961	-0.182862012045677	LYVE1
PHLDA1	1.47550695133153	3.49878208940754	4.30369319582911	7.30625640450385e-05	0.000895383855931572	1.4074087618074	PHLDA1
GRIN2D	1.47383488563543	1.37867736593408	5.17913695606983	3.55424849817957e-06	0.000116044868173401	4.26683976463698	GRIN2D
PEX26	-1.47202085525374	4.30869418830301	-7.67179642566115	3.84629760179821e-10	4.84248868066395e-07	12.9703017690985	PEX26
GGT6	-1.47144121664392	4.59337366960623	-3.6643737610453	0.000575774598400632	0.00402573242902478	-0.522954571949036	GGT6
ITM2A	-1.4666500946315	3.24514729656526	-5.05119762639727	5.58906749035932e-06	0.000155219911110935	3.83710841281574	ITM2A
EPHX4	1.46596776510731	1.20283546032756	5.64616542265723	6.65330204894643e-07	4.33267617911563e-05	5.86061164990349	EPHX4
COMP	1.46208518452359	1.10884373899968	3.61582775795092	0.000669246110619427	0.0044961625041081	-0.662513841669268	COMP
SRPX2	1.46191351320885	2.05511830784301	4.71024540331066	1.83667712689956e-05	0.0003499860754795	2.7099728272162	SRPX2
POU2AF1	-1.46020745840124	2.56823680211178	-4.65485835352598	2.2226050247399e-05	0.000398081333655903	2.52965342841203	POU2AF1
TACSTD2	1.4590267556001	2.06257666470801	3.59370129443457	0.000716509216370631	0.00472143475949806	-0.725758105494731	TACSTD2
MYBL2	1.45394283992631	3.30679778825318	3.90833328178194	0.000266517827583604	0.0022610912730981	0.19427893056822	MYBL2
CXCL10	1.45313948696253	3.20912657408023	3.31144194835481	0.00167922242446999	0.00898869486567908	-1.5115087166691	CXCL10
WNT2	1.45252404125247	0.830257031853809	7.15575221884578	2.5862638010754e-09	1.57553522204222e-06	11.1537845674805	WNT2
VSTM2A	-1.45198825948866	0.943653862194381	-7.0016555452972	4.57305616395072e-09	1.96277649218658e-06	10.6101328047099	VSTM2A
KLK6	1.45146320982066	1.22624099905934	3.05140679867957	0.00356034223569656	0.0158279338797386	-2.19819929081006	KLK6
COL3A1	1.45134261375362	7.31600124390081	4.48360007355386	3.98828673513219e-05	0.000594935189517941	1.97761719399481	COL3A1
S100A8	1.45040763602242	3.40090724705732	3.70807460067603	0.000502434536597977	0.00365797804905663	-0.396399464452414	S100A8
SULT2B1	1.44722863255512	2.25440316869649	3.95586254868505	0.000228772873888226	0.0020135129513207	0.336948893813177	SULT2B1
CADM3	-1.44675974818641	1.35479750246695	-5.35093638789525	1.92644098409242e-06	8.03522558361045e-05	4.84889434238136	CADM3
SCGB2A1	-1.44666583734236	1.88164823161919	-3.63220885061144	0.000636191277764126	0.00431554320422971	-0.615543902687746	SCGB2A1
SEMA6D	-1.44490122195625	1.71916963143912	-6.08917432971312	1.32355736269761e-07	1.57203652795877e-05	7.39957624897789	SEMA6D
TEAD4	1.44477660334852	2.64035722202056	7.01769260213915	4.30966676333306e-09	1.96277649218658e-06	10.6667203368727	TEAD4
ADAMTS4	1.4434126600253	1.74366465547898	5.00383400914246	6.60340110249449e-06	0.000173459321557348	3.67889716017197	ADAMTS4
PLAU	1.44225383261343	3.38530496269266	5.0524281701279	5.56486984681137e-06	0.000155003786219812	3.84122536834655	PLAU
COL4A2	1.44038861802712	5.07360185713479	4.62657542461363	2.44922539304746e-05	0.000426842349766017	2.43790175367915	COL4A2
MDFI	1.44014803513312	1.65938242750347	5.08659205653428	4.93273720700257e-06	0.000142220980388158	3.95565442499281	MDFI
PTPRR	-1.43901876727584	2.52290495710245	-4.36388381058576	5.97304546089983e-05	0.000780410728909736	1.59701328181757	PTPRR
ARL14	-1.43789802071185	3.06037206075219	-5.04021053128105	5.80976017968751e-06	0.000157790851833866	3.80036403245112	ARL14
GPX3	-1.43410363450565	4.74301117716241	-3.71524018538858	0.000491297784290629	0.00359897542914218	-0.375565929297608	GPX3
MIR192	-1.43218495691029	10.4641933253441	-1.2650150970672	0.21142247910181	0.354340922775798	-5.66819942669563	MIR192
ANO7	-1.42864814237015	1.84359056858879	-4.49288613287282	3.86461496262331e-05	0.000582778502623293	2.0073270831111	ANO7
IRF4	-1.42752396888395	1.63780274268153	-5.68042292329265	5.87667161026695e-07	3.96360511999612e-05	5.97882263504268	IRF4
CDHR2	-1.42677119895525	3.44487950323858	-4.2604063128884	8.43962674631061e-05	0.000987266031013887	1.27180728610096	CDHR2
PLCD1	-1.42640569543965	3.09562407484949	-6.68221720690607	1.49000759158689e-08	3.9772477686946e-06	9.48321311261502	PLCD1
SPINK2	-1.42207180631923	0.973357839616047	-6.7380471028765	1.21221361502574e-08	3.51305546071414e-06	9.6800822756789	SPINK2
ADAMTS2	1.42067883830502	2.22911160162777	5.33915640835946	2.00938278069846e-06	8.21233967096631e-05	4.80881368826254	ADAMTS2
PSAT1	1.41879829928129	3.24699877555989	4.2350179305297	9.18199786472064e-05	0.00104621355009719	1.19257569503341	PSAT1
PBLD	-1.41834208984742	4.28202893421993	-4.24640129076563	8.84161439206353e-05	0.00102062278602763	1.22807291134426	PBLD
HOXD-AS1	-1.41791659061591	2.14510752075597	-4.14916303577462	0.000121923457251145	0.00128397712967804	0.926332540134873	HOXD-AS1
TPX2	1.4126763663216	3.64575529921626	4.41569930583873	5.01759886632417e-05	0.000695211699123492	1.76118742408716	TPX2
C2orf40	-1.41175169796891	1.31894734577453	-4.75782618413195	1.55817273914394e-05	0.000312378897863411	2.86553713885899	C2orf40
CLIC5	-1.4110470020846	3.64700749945764	-4.87670856093216	1.03077865699097e-05	0.000236240957976632	3.25676462612814	CLIC5
MFSD4	-1.40809340977263	2.83248331569962	-3.27851445196655	0.00185024192553644	0.00968185612739142	-1.60051415849991	MFSD4
PLA2G10	-1.4073694291795	3.66932244837209	-3.40673052151138	0.00126466884721733	0.00726597845442628	-1.25073128750321	PLA2G10
CHRDL1	-1.40473449362843	1.82174523589111	-4.47160824988963	4.1537192805903e-05	0.000613677755585206	1.9392896064457	CHRDL1
ST6GALNAC1	-1.40435946191392	5.22273801023737	-2.65534210893236	0.0104512846897697	0.0363418360092619	-3.16731199974166	ST6GALNAC1
LOC100505633	-1.40178914024954	2.97169237117908	-4.30472651758779	7.28109676818428e-05	0.000893867974831056	1.41065357033923	LOC100505633
TST	-1.40151553130574	6.59608408403353	-5.48415939964954	1.19417954674544e-06	6.12327501144292e-05	5.30378575668705	TST
PRAC	-1.40132437482287	4.50768434974131	-1.3100052861384	0.195866866628854	0.334791516110853	-5.61241409612096	PRAC
SLC36A1	-1.40052029993101	3.30748780180688	-6.5240614863275	2.67199175094497e-08	5.80006485248227e-06	8.92595474675841	SLC36A1
PCSK9	1.39949445327045	2.5110780755804	3.78452286801474	0.00039515070227933	0.00302122308200209	-0.17295351824051	PCSK9
SQLE	1.39881924442204	4.04708487513937	4.59425841394776	2.73589726715202e-05	0.000460083881479662	2.33334006945061	SQLE
COL5A1	1.39872251657633	3.90960492864395	4.93106893600034	8.52412150188268e-06	0.000207981956799812	3.43681358741062	COL5A1
ITPKA	-1.39551192924021	2.9621438974927	-5.13544475473195	4.14988442303449e-06	0.000128687302674887	4.11970664426153	ITPKA
SPON2	1.39539883661316	4.4967640976633	4.36334938030824	5.98376878719247e-05	0.000780410728909736	1.59532451239994	SPON2
PCSK1N	-1.39298364661669	2.85921605000954	-2.82156227890862	0.00672118501291141	0.0261118245152915	-2.77252249766881	PCSK1N
CYP2W1	1.39109185764614	2.74502357671845	2.44012618389657	0.0180739924388419	0.0552723230660354	-3.65115004076552	CYP2W1
ADAM12	1.39038506885353	0.974818738042059	6.0347860851486	1.61537447707586e-07	1.81178757183614e-05	7.20958313276902	ADAM12
XDH	-1.39014151611346	2.86427210363079	-4.16374313724172	0.000116210992151192	0.00124412958433972	0.971359588620461	XDH
FUCA1	-1.38701077545534	5.59006999288653	-6.6527571489787	1.66134624995882e-08	4.27177938917932e-06	9.37935764181291	FUCA1
ACSF2	-1.38486810133945	3.86326558088874	-5.79802853276978	3.83370307432439e-07	3.16978980415334e-05	6.38575867657372	ACSF2
IL6R	-1.38378615654198	2.75076772407463	-4.86009541170461	1.09226195391258e-05	0.000243679399732921	3.20188112254596	IL6R
P2RY1	-1.38348863706028	2.20861652978813	-5.2058827429927	3.23209048446679e-06	0.000109583534648394	4.35709170241519	P2RY1
FOSL1	1.38338878273562	1.53243846285882	4.05038302961948	0.000168446232564254	0.00161250837862549	0.62335363121778	FOSL1
ABP1	-1.38212936264143	5.83031884347671	-3.72420955873581	0.000477690898217369	0.00351429396682315	-0.349455539123414	ABP1
TDP2	-1.3794034805327	6.35182830058736	-5.24066112392143	2.85590583810903e-06	0.000101189083963769	4.47465463431568	TDP2
MUC2	-1.37458490043382	4.26950746267683	-2.23398926074931	0.0297437536609109	0.0815610262648906	-4.08397530275791	MUC2
CXCL5	1.36913719586067	1.1263199681132	3.52312202709817	0.000889507594374217	0.00556789887960129	-0.925939625932083	CXCL5
HTRA3	1.36910462996218	2.84764903444776	4.16225596957719	0.000116781563881098	0.00124831987832602	0.966763290005176	HTRA3
SERPINB5	1.3656388231476	2.3589196661782	2.71917260589923	0.00883790247509052	0.0320197378902745	-3.01782209053445	SERPINB5
FOSB	-1.36538999787907	3.01392725878444	-2.42078537507625	0.0189600693165808	0.057335613938131	-3.69306060690876	FOSB
FGFR2	-1.36536978139269	2.64181789693979	-4.34271055995037	6.41253175803468e-05	0.000815492675087441	1.53017884583033	FGFR2
TPSG1	-1.36424737430745	2.28258921541477	-3.25483000391763	0.00198329218341225	0.0102055784424361	-1.66417631043352	TPSG1
TMEM132A	1.36372664011929	2.76635552682857	5.33859757444119	2.01340390132772e-06	8.21233967096631e-05	4.80691288729334	TMEM132A
MIR941-2	-1.36277720636614	0.454259068788712	-2.25709850221054	0.028165684651672	0.0783438775055146	-4.03699809417647	MIR941-2
LOC100128338	1.36183162487964	2.06671213939813	5.24926176261368	2.76974658410417e-06	9.9065651971226e-05	4.50376297242374	LOC100128338
EPB41L3	-1.36067730493919	2.46693628844091	-5.77387887346728	4.18569612066959e-07	3.27995316343756e-05	6.30206111714489	EPB41L3
LTK	-1.36061731565967	1.6774187495755	-6.05976145179929	1.4741807811919e-07	1.71851259585241e-05	7.29679810129223	LTK
MACC1	1.35978483886613	2.28967413634571	4.81139596092221	1.29398267305367e-05	0.000270979378847998	3.04138842758792	MACC1
SLAMF7	-1.35796545454685	2.90294640370894	-4.56470601336895	3.02659466447358e-05	0.000491463802567357	2.23798631282404	SLAMF7
PDCD4	-1.35626699932255	5.96275916721149	-5.83419418964988	3.36075545919111e-07	2.92478649063706e-05	6.51122530045923	PDCD4
SNORA63	1.35615299432014	4.02181138548505	1.24161901649409	0.219866428278447	0.364417895211381	-5.69648529605539	SNORA63
SGK2	-1.34969897404164	3.86800938771485	-5.14347440405739	4.0334939625857e-06	0.000126742984165443	4.14671775718688	SGK2
CXCL13	-1.34788811296002	2.57331460722489	-2.81617728776965	0.00681965841058334	0.0263966617555123	-2.7855896832059	CXCL13
PDK4	-1.34548079583463	3.42125148056208	-4.17181122684135	0.000113162364525763	0.00121978952857822	0.99630913637917	PDK4
ABCB1	-1.34516057285115	3.53389222879313	-3.64531419844565	0.000610876719781383	0.0041783436628292	-0.577876755970237	ABCB1
PMEPA1	1.34414654255947	4.23813289069044	3.58836561164035	0.000728374773736077	0.00479113814071954	-0.740974608467155	PMEPA1
SLC29A1	1.34379708477198	4.60109932833142	4.52272543159832	3.49202256922769e-05	0.000542429253821194	2.10297256124059	SLC29A1
PXMP2	-1.34122749788276	4.66476038369323	-5.05399620670385	5.53418501957921e-06	0.000154834198658894	3.84647192498564	PXMP2
MXD1	-1.34089096286868	4.02001555866022	-5.41791353348374	1.515263998111e-06	6.87150912358498e-05	5.07722705066551	MXD1
ATOH1	-1.3372390728301	2.76194522948583	-3.11534230440459	0.00296889287122817	0.0138063388015622	-2.03287035882134	ATOH1
DGAT2	1.33626093642256	2.9058401003064	4.65352714740758	2.2327955040424e-05	0.000398081333655903	2.5253298961936	DGAT2
RHBDL2	-1.33585426284749	3.05161456545694	-3.62699048492496	0.000646547940573128	0.00437166410946062	-0.63052023757008	RHBDL2
AJUBA	1.33574274714304	2.14175159180837	5.31720502092056	2.17345596881111e-06	8.56904300020833e-05	4.7341899183269	AJUBA
GTF2IRD1	1.33224125744378	2.93662479962274	5.63271973970448	6.98517784747562e-07	4.5331643865834e-05	5.81425755964886	GTF2IRD1
NPY	-1.33114385908493	0.995326414673903	-7.42139101852717	9.6886451401312e-10	9.45692361337597e-07	12.0899578198328	NPY
IL6	1.33053047398903	1.06490292955467	4.44952840507963	4.47600395991593e-05	0.000647238398032254	1.86883560478179	IL6
PI16	-1.33014268992393	1.09804750935624	-5.82160277522033	3.51845495559963e-07	3.00585724402453e-05	6.46752629669864	PI16
MYC	1.3301278295787	5.61561215533366	4.50136882922562	3.75491835402552e-05	0.00056820218842766	2.03448968151735	MYC
IL1RN	1.3291597206937	2.58117337121498	3.30450057695673	0.00171398114549366	0.0091281821581071	-1.5303196998108	IL1RN
PLCE1	-1.32562179925604	2.45868829549108	-5.84711486733893	3.20622242532415e-07	2.82941637860965e-05	6.55608515581645	PLCE1
CXCL14	-1.32468783647844	4.88967895740448	-3.10289354171988	0.00307628925038104	0.0141904549324489	-2.06524519205822	CXCL14
UGP2	-1.32342686925415	6.29100946114136	-5.91397655567075	2.51239630994313e-07	2.34884179768693e-05	6.78850882608256	UGP2
ZAK	1.3228092251875	3.52322788937097	5.25535692123253	2.71024420290487e-06	9.76774079615619e-05	4.52440001406316	ZAK
TMEM220	-1.3211694557016	2.06544325017759	-4.23036113675803	9.32488265385211e-05	0.00105893210413708	1.17806729206375	TMEM220
CMBL	-1.32008652428237	4.21584050901845	-4.17215626614956	0.000113033731670879	0.00121909881359483	0.997376652909016	CMBL
LOC100289255	-1.3193171295593	3.82606840551805	-4.1104658329626	0.000138436334814601	0.00140708836543258	0.807204703064888	LOC100289255
FDCSP	-1.3164136541798	2.54673345206549	-2.33540698274204	0.0233560760343917	0.0676294841934203	-3.8748818378553	FDCSP
CCL14-CCL15	-1.315554966153	2.84866084467398	-5.43408805093725	1.42976185918033e-06	6.72043258235083e-05	5.13247890979246	CCL14-CCL15
SPINK4	1.31516075778023	4.589167286881	1.78652177121526	0.0797586164178658	0.172082882560424	-4.91234751286211	SPINK4
HSPH1	1.31336856686606	4.87849821686237	5.01838334774222	6.27393144668428e-06	0.000167113110536858	3.72744476788669	HSPH1
COL17A1	-1.31267368709714	4.48410468717327	-3.18298229593061	0.00244428977462925	0.0119462764994496	-1.85543217381296	COL17A1
ITGBL1	1.31254154714686	1.74276553741589	4.4348713259982	4.70327591939801e-05	0.000670802837650697	1.82215074413899	ITGBL1
TNXB	-1.31227944011698	1.93820368652019	-4.24026032406329	9.02368867532086e-05	0.00103659609550582	1.20891764803547	TNXB
SPDEF	-1.31191633862446	2.81082675237826	-2.94697590902208	0.00476856887023081	0.0199709749290495	-2.46310470923956	SPDEF
BARX2	-1.31183743068504	2.29530380156299	-4.25267650235678	8.65924780901394e-05	0.00100448338374219	1.24766049309378	BARX2
FAM83D	1.31109234266819	3.09283916994589	4.25721145715525	8.52973557546472e-05	0.000994346026806489	1.26182451526308	FAM83D
FRMD1	-1.30928217087383	2.29134728587086	-4.56941922311926	2.97828881632237e-05	0.000484870554277999	2.25317692296767	FRMD1
PLCL2	-1.30677035301024	2.03427953971916	-6.35488564027376	4.98541030596695e-08	8.18691075027703e-06	8.33090348676073	PLCL2
KLK10	1.30670202386051	1.37209873316062	2.71876553157946	0.00884742352669294	0.0320390399427797	-3.01878389175917	KLK10
TDGF1	1.30612900345723	2.61382636396942	3.57346032718806	0.000762523981739749	0.00495024592476974	-0.783410556283386	TDGF1
SLC22A5	-1.30588447436501	3.33255508375099	-6.36132827180644	4.86851345181849e-08	8.06507688926248e-06	8.35353956151645	SLC22A5
FMO5	-1.30582256291976	4.07678804386873	-3.50191125959261	0.00094884324692503	0.00583946168850139	-0.985628701801224	FMO5
F13A1	-1.3053568280712	3.12577860838893	-3.66621286468227	0.000572491576498449	0.00400574413566996	-0.517646165419908	F13A1
C15orf38-AP3S2	-1.30053867709313	1.64710003344911	-7.14513403607451	2.68984510043924e-09	1.58742889755609e-06	11.116332286269	C15orf38-AP3S2
FGL2	-1.29972509886759	3.87963219079298	-4.54908773493005	3.19220149168199e-05	0.000513498510821246	2.18769540973714	FGL2
VPREB3	-1.29905664880898	1.56459877143527	-4.77906980317005	1.44761609280395e-05	0.000295229264714931	2.93518447290843	VPREB3
RNF152	-1.29719836278376	1.5332231518799	-6.6452702471694	1.70793791788462e-08	4.27177938917932e-06	9.3529674918773	RNF152
APOBR	-1.2936783907794	4.11747817699216	-4.19165552053897	0.000105990283975704	0.00116644901683052	1.05777515795587	APOBR
GNG7	-1.29354112778503	1.37560101392825	-7.41241382703559	1.0015275206117e-09	9.45692361337597e-07	12.0583517971951	GNG7
RILP	-1.29161148058148	3.33186197062157	-6.05638028307849	1.49255266690881e-07	1.72925503770386e-05	7.28498781460603	RILP
GCNT2	-1.28963208945345	1.24162177246941	-6.4507650570257	3.50152352564679e-08	6.84559068401395e-06	8.66798828113705	GCNT2
GSTM2	-1.28924789116206	2.6345874571265	-4.9508442875951	7.95358777352652e-06	0.000197376485023716	3.50248473580892	GSTM2
C14orf176	-1.28899488087409	2.27591636394312	-5.2990610499138	2.31899970199033e-06	8.88322705316174e-05	4.67257368351408	C14orf176
CTSG	-1.28883083016667	2.01517433543845	-3.94024048076881	0.000240570857191532	0.00209459688246292	0.28995446538323	CTSG
C12orf36	-1.28701050435874	3.23148419252813	-3.62250206171506	0.000655584725327799	0.0044216848349341	-0.643391544536486	C12orf36
CFB	1.28669360317695	5.40985562556507	2.74691101088251	0.00821087716708933	0.0303448953621295	-2.95203128790388	CFB
EPHX2	-1.28645627025005	4.5672250793583	-4.48552788852523	3.96229851955264e-05	0.000591525751318195	1.9837828893977	EPHX2
CD27	-1.28411128388604	2.35674397292081	-5.43117607303426	1.44479514346542e-06	6.72043258235083e-05	5.12252852605949	CD27
MYO1A	-1.28302717009667	4.76481394400736	-3.54257790831631	0.000838205262900209	0.00531548233373756	-0.870996504743581	MYO1A
CCL5	-1.28088851498675	4.36982526121489	-4.80363230011734	1.32935266464015e-05	0.00027709519946721	3.01585753079101	CCL5
HOXB8	1.28014604207574	2.26570441055312	3.39180234041285	0.0013224736337722	0.00751125250339486	-1.29189559068025	HOXB8
MAOA	-1.28005767902867	5.50345875361546	-3.86106241325319	0.000309975036984637	0.0025221363952843	0.053305857622326	MAOA
MAMDC2	-1.27925007702776	1.26948070887816	-4.60401224398296	2.64608368538052e-05	0.0004501935553207	2.36486716683716	MAMDC2
UNC5CL	1.27897574658843	2.09163275574814	4.82306899743979	1.24253292417974e-05	0.000263578141607106	3.07980395726009	UNC5CL
C17orf96	1.27811146616905	1.44649506529891	5.46606366041145	1.27452167006927e-06	6.28442343061571e-05	5.24183018579519	C17orf96
APPL2	-1.27729137087188	4.41424615298003	-6.61389507992098	1.91779737206181e-08	4.49895439992323e-06	9.24239122141641	APPL2
GDPD3	-1.27553092016854	2.99832334952383	-4.57831455580408	2.88916443648471e-05	0.000475691982415116	2.28186412030523	GDPD3
SNORA45	1.27472868762392	0.638388947956665	2.11727307425951	0.0389664544581321	0.100119930944466	-4.3151090601205	SNORA45
PPARGC1A	-1.27339336950399	2.16068188198301	-4.95318863078875	7.88849151259912e-06	0.000196276893564472	3.510275967138	PPARGC1A
TRIP13	1.2728029535901	2.20531404897655	4.86027497741619	1.09157853985101e-05	0.000243679399732921	3.20247397950657	TRIP13
RFC3	1.27062273829097	3.20335525861202	5.10998727238233	4.54120072306884e-06	0.000135833806372927	4.03415643374862	RFC3
IER3	1.26922131520877	6.50699220114426	4.03343827099487	0.000177989769664201	0.00167205785280627	0.571752427661103	IER3
HIGD1A	-1.26776119170938	6.48362110571176	-6.33353289121216	5.39319760129057e-08	8.6314014152858e-06	8.25589693397272	HIGD1A
FPR1	1.26736223967459	2.27014399033219	4.31481628342783	7.03981471716977e-05	0.000872611171437063	1.44235611109037	FPR1
CAPN9	-1.26711943739095	2.17682048875157	-3.39126103068003	0.00132461608416683	0.00751583391261044	-1.29338610403854	CAPN9
VIP	-1.26668941069429	2.64725339223339	-3.00862664060517	0.00401581928269977	0.0173466680952089	-2.30749839107202	VIP
PLAC9	-1.26598258510465	2.34779988517643	-4.4507609922057	4.45738724576497e-05	0.000645534955032756	1.87276463659595	PLAC9
AREG	1.26594688305568	4.00896700149632	2.87011112113222	0.00589093026023856	0.0235899529187034	-2.65389489613147	AREG
WFDC2	-1.26590129140916	5.53030438439132	-2.14860866044197	0.0362724194939437	0.0947972103713155	-4.25406921802051	WFDC2
CCL14	-1.26571976798899	3.83122365284214	-2.48745207424689	0.016061082903275	0.0505269949405879	-3.54748740924392	CCL14
CKS2	1.26461407323531	6.29238242530344	4.72119143724438	1.76857841076655e-05	0.000339082266876409	2.74570741333435	CKS2
NEBL	1.26415717091876	2.91552259673813	4.81756925689484	1.26651842432527e-05	0.000266944201377039	3.06170024798239	NEBL
SNORA71C	1.26318639745592	1.16035160246667	1.64703851452965	0.10549175108821	0.211964196088769	-5.13747534232057	SNORA71C
HOXB13	-1.26281059902157	3.23835385034116	-1.79086751093625	0.0790495878070508	0.170885012103498	-4.90507276786514	HOXB13
PAQR5	-1.26086139077012	2.60919933839087	-5.16654738869453	3.71665263320884e-06	0.000119166358197197	4.22440552707174	PAQR5
RNASE1	-1.26033033547402	6.76999408653906	-5.26868518795464	2.58448925142868e-06	9.4772969928603e-05	4.56955093307841	RNASE1
SOSTDC1	-1.26032648475478	2.06243228572714	-3.67396938294933	0.000558841423613119	0.00394826797042041	-0.49524064447768	SOSTDC1
KRT24	-1.2590247820694	0.740982409774017	-5.87248526069057	2.92301357858663e-07	2.64120150390471e-05	6.64422216930181	KRT24
SLC28A2	-1.25464884716737	2.65185645016132	-1.97212708269479	0.0538450067214081	0.128407999991639	-4.58792599914308	SLC28A2
PRPH	-1.25454406262208	1.17930166864832	-4.60611853013115	2.62707080895365e-05	0.000448979477168232	2.37167885130151	PRPH
RAMP1	1.25379891278918	2.93240691229687	2.68753329185685	0.00960663863098814	0.0341110837074008	-3.09225484709555	RAMP1
ABHD3	-1.25036913256395	4.43809488296423	-6.04220114254896	1.57210709065216e-07	1.81031965896134e-05	7.23547122317203	ABHD3
TPSB2	-1.24899594128099	3.89245563719911	-3.622991536135	0.000654593403364977	0.00441657607093518	-0.641988350871133	TPSB2
VILL	-1.24802378177112	4.2263943281578	-4.1760525826061	0.000111590966748584	0.00120767645102981	1.00943444839704	VILL
UCN3	-1.24601605106392	1.24090307493733	-4.52364053633661	3.48116882171459e-05	0.000542424696353796	2.10591003900598	UCN3
NBPF1	-1.24377101609097	2.97958299297104	-5.81757614124485	3.57041880468162e-07	3.01586391649324e-05	6.4535554232148	NBPF1
RNU6ATAC	1.24340672034683	2.12546520507104	1.24133328740233	0.219971068822039	0.364495361472686	-5.69682767056344	RNU6ATAC
FOLR2	-1.24282787014111	3.29893125632991	-3.9149157351081	0.000260953252986191	0.00222599264836282	0.213982721053642	FOLR2
FAM150A	1.24102679586062	0.890222855629911	5.72055638201174	5.08044314419849e-07	3.63424881735562e-05	6.11750139017251	FAM150A
SLC22A3	1.24018408832575	1.82989083762799	4.82599154715045	1.22996898476834e-05	0.000261843461961639	3.08942731179325	SLC22A3
STC1	1.24009612319765	1.5022474843845	4.9251597475972	8.70227745746815e-06	0.000210695525364469	3.41720767484375	STC1
CYP4F12	-1.23977129516322	3.47471960703192	-5.14084359263985	4.07126909435675e-06	0.00012715123461629	4.13786647818435	CYP4F12
COL18A1	1.23934236389715	4.67957989888602	4.03928964090984	0.000174636553960166	0.00165261595154174	0.5895588410287	COL18A1
BMP5	-1.23879602589667	1.29319328705612	-5.7280490310996	4.94410782372221e-07	3.55512415826879e-05	6.1434141124782	BMP5
C1orf210	-1.23860504675641	4.35381961513322	-4.00427482322833	0.000195652182369838	0.00178756239189859	0.483203209409764	C1orf210
REG4	1.23589615481698	3.92657687609666	1.77533761645942	0.0816078468774352	0.175059903355069	-4.9309979169526	REG4
APOBEC3B	-1.23528675350808	2.47801779262072	-4.37405913325682	5.77241132394398e-05	0.000762474637701961	1.62918453946444	APOBEC3B
FNDC1	1.23494904849333	1.64876626143943	3.75886701010638	0.000428433591887353	0.00322606394848192	-0.248229160640571	FNDC1
DDIT4	1.23454941525347	4.97488418844151	3.41463241510586	0.00123505028704514	0.00713169093360464	-1.22889588163147	DDIT4
PAPSS2	-1.23437748387695	4.99416838317896	-4.66021402664144	2.18206485180424e-05	0.000392834077467332	2.54705271835303	PAPSS2
CHAD	-1.23027549104065	1.37410994043616	-4.96481632992442	7.57328113411567e-06	0.000190559908020227	3.54893831987458	CHAD
GTF3A	1.22947246165831	5.41612618080919	4.38071989477456	5.64464647299082e-05	0.000752151902154323	1.6502621043977	GTF3A
CXCL11	1.22909807734052	1.53440582995268	3.13100452729098	0.00283876886012153	0.0133259134783483	-1.99201328560954	CXCL11
TREM1	1.22851630826384	1.29676668598454	3.85888865989818	0.000312129333426987	0.00253219273862457	0.0468456305686686	TREM1
LRRC26	-1.22575411412999	3.04187008304015	-2.76576528847657	0.00780833339740469	0.0292522071434215	-2.9070290544104	LRRC26
ECT2	1.22483911841788	3.44509157394405	4.66191598143783	2.16933395622765e-05	0.000392037050367073	2.55258362305375	ECT2
ATP11A	1.22392059516373	2.59454785140848	5.91458152784465	2.50685398660357e-07	2.34884179768693e-05	6.79061392861189	ATP11A
RCAN2	-1.22329950318166	2.29267739768242	-5.28531180822449	2.43565892121934e-06	9.18082313915643e-05	4.62592104026548	RCAN2
RERGL	-1.22152467242735	0.875861066944008	-6.94309912158039	5.67902161832589e-09	2.20207478919045e-06	10.4035078844612	RERGL
TMPRSS2	-1.219380643547	6.07024074278496	-3.80392412949833	0.000371646203459765	0.00289066661957894	-0.115838902036753	TMPRSS2
ANKRD36BP2	-1.21924095254124	1.04331152824532	-6.45898623350154	3.39696765351598e-08	6.82465256772865e-06	8.69691161452261	ANKRD36BP2
NNMT	1.21916381881857	4.30813817582829	2.65074863821477	0.0105772029184197	0.036631299672539	-3.17796635807827	NNMT
EDIL3	-1.21894705154727	3.25867577395802	-4.52202545496662	3.50034705094464e-05	0.000542441342320869	2.10072581226663	EDIL3
CES2	-1.21750363346181	6.34648770359966	-4.48607882299485	3.95490196750837e-05	0.000590888636522117	1.98554514227184	CES2
TCN2	-1.21695234477332	3.58249990234015	-5.08967193224652	4.8793530126459e-06	0.000141238736898106	3.96598233747454	TCN2
TFPI2	1.21507154858489	1.63281271757671	4.10111650527996	0.000142739692875574	0.00143537758251077	0.778506585535411	TFPI2
MIER3	-1.21417245461587	3.59590625271808	-6.00795049948814	1.78208875096532e-07	1.90793739734732e-05	7.11593270665438	MIER3
EPHA10	-1.21290729129668	2.16343672538448	-4.84170852537459	1.16451007925986e-05	0.000252778998239339	3.14121660669813	EPHA10
NOTUM	1.21277242102689	1.55309001462387	2.51272700728722	0.0150711888108043	0.0481396872890216	-3.49148530373172	NOTUM
TTYH3	1.21134049058686	4.61166313609131	5.65842264735712	6.36439438410421e-07	4.20250307495832e-05	5.90288948799748	TTYH3
KRT19	-1.21042985641391	8.73771580587354	-3.3117286780851	0.00167780107333509	0.00898618073452445	-1.51073113604144	KRT19
TCEA3	-1.21020096455689	5.02005508743235	-3.56612140996108	0.000779894542337937	0.00503876443108174	-0.804265908314791	TCEA3
PYCR1	1.20560405620293	4.52524078492424	4.23485800909196	9.18686930205989e-05	0.00104621355009719	1.19207732809921	PYCR1
BMP2	-1.20345457218114	3.0324732559122	-4.82569787667173	1.23122581001819e-05	0.000261843461961639	3.08846021879368	BMP2
CKMT2	1.20302833253733	1.42414773691112	2.41034618957938	0.0194543919527025	0.0585025783482145	-3.71557166071189	CKMT2
SLC6A20	1.20245517511559	0.976682116314897	3.69919634265464	0.00051656905591129	0.00373656110257242	-0.422180455009595	SLC6A20
UHRF1	1.20148520069127	2.47344062691712	5.05266718291563	5.5601818256533e-06	0.000155003786219812	3.84202505670726	UHRF1
CLDN7	-1.20105931187526	7.30953943489809	-3.39300256976633	0.00131773496652224	0.00749109718325484	-1.28859018565634	CLDN7
MS4A8B	-1.19946131149668	2.62247578849072	-2.96634778140262	0.00451894105489049	0.0191217122611712	-2.41445488353355	MS4A8B
PTGDR	-1.1994113246529	1.39503980698979	-4.76615404217204	1.51387990131487e-05	0.000304803287422507	2.89282612468374	PTGDR
TNS4	1.19899313921715	2.36405273483433	2.81171108268931	0.00690233994654797	0.0266239154188232	-2.79641349463387	TNS4
SNTB1	1.19814491622911	3.33232676928202	5.27522279210241	2.5249278490674e-06	9.38454595673078e-05	4.59170970031462	SNTB1
LOC389023	-1.19760944536165	1.40320227426663	-4.34235371749126	6.42020186192013e-05	0.000815918655197588	1.52905372230392	LOC389023
MST1P9	-1.19712710911238	1.66584249026264	-3.71909149804595	0.000485410268966948	0.00356552817170004	-0.364358935858237	MST1P9
PCOLCE2	-1.19628926814792	1.35121271105871	-3.93856899337268	0.000241867403014684	0.00210007627858957	0.284932125915292	PCOLCE2
MATN2	-1.19553390463149	3.6029621687051	-4.10871855045279	0.000139230918933871	0.00141136656149552	0.801838869447487	MATN2
SNORD97	1.19546009822387	1.51763353478357	1.51163741199284	0.136590582938335	0.256795735071225	-5.34020943846716	SNORD97
SLC25A34	-1.19385515427884	1.09949952622587	-7.0203897946679	4.26688334925615e-09	1.96277649218658e-06	10.6762373943624	SLC25A34
PRR7	1.19296720432756	1.87188743900804	5.09879186252241	4.72458895335319e-06	0.000138761838855482	3.99657632534342	PRR7
EREG	1.19285791408164	2.36074385121581	3.08693110430778	0.00321933260123918	0.0146605006449004	-2.10662824542711	EREG
UGDH	-1.19229463117388	5.06183030521507	-5.00106622537716	6.6679766045012e-06	0.000174410994703608	3.66966705290951	UGDH
SAPCD2	1.19205234390475	3.37349290004646	3.59698873353608	0.000709290749690564	0.00468682848422194	-0.716376164661177	SAPCD2
DERL3	-1.19194133201024	3.34456304827834	-3.95513987216898	0.00022930610973451	0.00201509813044962	0.334772762031172	DERL3
ISX	-1.1915896358269	3.14197786570792	-2.97842038512099	0.0043695874062749	0.0185855085962841	-2.38402235219373	ISX
TOMM34	1.19049130216102	4.1197794288359	4.91834001295275	8.91243546315389e-06	0.000213052333824888	3.39459086675487	TOMM34
MFAP4	-1.190484416615	4.88787414762815	-3.35105549269458	0.00149328146084239	0.00821855222776419	-1.40367108105068	MFAP4
PTN	-1.19018342572139	2.40350430678812	-5.0747543515057	5.14332824177568e-06	0.000146282761816165	3.91597698740986	PTN
IGSF9	-1.18889736622233	2.9650218854483	-4.90949604076873	9.19241149867338e-06	0.000216727454622281	3.36527724355309	IGSF9
CDK1	1.18883073544575	3.8986422420323	3.88157159342587	0.000290341849210912	0.00240108367029797	0.114355025135093	CDK1
AGXT2L2	-1.1888287562806	3.8599749417923	-6.40585723605889	4.13190731115982e-08	7.63382056244933e-06	8.51004964656537	AGXT2L2
NME1	1.18878583646584	6.07235391097179	5.52942748437369	1.01447709787679e-06	5.62880577122711e-05	5.45899224347426	NME1
SEMA6A	-1.18844904306577	2.64357826702577	-4.83526739932773	1.1909123438779e-05	0.000256591194209385	3.11998490850354	SEMA6A
WISP1	1.18589024797984	1.15648332696013	5.31979790007645	2.153407157795e-06	8.52559626309405e-05	4.74300000770065	WISP1
B3GALT1	-1.18584368104079	0.986859974717012	-5.38371440314337	1.71303393081603e-06	7.4351336423925e-05	4.96054445289715	B3GALT1
CNNM4	-1.18543361822175	4.34658029859404	-5.08988962982893	4.87560120820712e-06	0.000141238736898106	3.96671242969587	CNNM4
SLC6A8	-1.18484506562977	5.08120891421087	-3.21960246823981	0.00219799290773219	0.0110337841739826	-1.75830391571316	SLC6A8
HAPLN3	1.18285044653156	2.25352176662907	4.47638170685367	4.08708045536219e-05	0.000607184897482777	1.95454095686501	HAPLN3
NKX2-3	-1.18280514301959	1.8112695165504	-4.5670102369873	3.00288371324133e-05	0.00048845356524171	2.24541198214861	NKX2-3
PTPRCAP	-1.18280310530219	3.83706648424722	-4.58779363584616	2.79706015668562e-05	0.000467455584592991	2.31245918666692	PTPRCAP
ENDOD1	-1.18265520114548	4.03491885042243	-5.40972440302189	1.56046108167754e-06	7.03324761992372e-05	5.04926934314654	ENDOD1
CCL23	-1.18191324773532	1.18479987550766	-5.73412217786205	4.83626780631493e-07	3.51280452008682e-05	6.16442266347607	CCL23
RHPN1	1.18190921352383	1.95892011731956	4.42221587494199	4.90852999798246e-05	0.000687157813283163	1.7818957860964	RHPN1
SPPL2A	-1.18149979894905	4.57706508239374	-6.33907992191487	5.28417299549453e-08	8.52919718118925e-06	8.27537979342648	SPPL2A
SCNN1A	-1.18125993535879	4.91256795428527	-3.24524163905799	0.00203968288958827	0.0104050273824621	-1.68986311898338	SCNN1A
ZNF575	-1.18040816855774	1.63839965645742	-7.01075289497453	4.42172807529394e-09	1.96277649218658e-06	10.6422333822743	ZNF575
LINC00152	1.18016116744128	4.03864143725738	4.0060959178656	0.000194501384273723	0.00177842340630373	0.488722877734484	LINC00152
GSTM5	-1.17990740112314	1.15540018278485	-5.71350869192517	5.21208046498212e-07	3.67276640228311e-05	6.09313386348458	GSTM5
SLC22A23	-1.17967162033853	3.75610923344476	-5.52223650205591	1.04112223448393e-06	5.72946150728501e-05	5.4343166051892	SLC22A23
CCL19	-1.1791775574026	3.4167616805095	-2.46990554041358	0.0167824741347135	0.0522394962970273	-3.58610429016851	CCL19
CFI	1.17766959302733	3.2998468468696	2.8574019871574	0.00609857118092177	0.024210955802335	-2.68509115682935	CFI
CDC25B	1.17765011680472	3.91705325283701	4.41715122888675	4.99309515043344e-05	0.000695146907229458	1.76580017803156	CDC25B
RRM2	1.17612084947233	4.02774672755634	3.7892541862925	0.000389290425996446	0.00299216511800687	-0.159040215890742	RRM2
P2RX4	-1.17490397987488	4.4481076298028	-5.58193030895151	8.39347836440572e-07	4.94914024254467e-05	5.63938301919201	P2RX4
EDN2	-1.17204646503147	1.25955678025035	-4.35442859771971	6.16555599770106e-05	0.000793307977600868	1.56714918144753	EDN2
PAQR4	1.17035977831488	3.10280379251002	4.80509414188653	1.32262106568534e-05	0.000275996672104615	3.02066365023771	PAQR4
CELP	1.17031538281302	1.76912259766695	3.04000422921068	0.00367677654975078	0.0162727736447255	-2.22743648083038	CELP
LINC00483	-1.17006105376616	3.42546765809592	-4.21646241985679	9.76429442134257e-05	0.00109826503958936	1.13481073226572	LINC00483
LTBP4	-1.16922571209132	4.99764175430791	-5.22592084429373	3.00975982345872e-06	0.000104530996011831	4.42479936146256	LTBP4
MUC12	-1.16823968346426	4.29841353139899	-2.17389319849956	0.0342190655850654	0.0905587238752747	-4.20427105810512	MUC12
SLC1A1	-1.1674557466563	2.94661554931899	-4.2597591580029	8.45780430969101e-05	0.000988401202899225	1.26978487534474	SLC1A1
SERPINH1	1.16731137699535	5.68420241975758	5.33594658244888	2.03258777333795e-06	8.27124858466672e-05	4.7978966221015	SERPINH1
RSPO2	-1.16713127134322	0.767207852605371	-6.21032178182282	8.48502767980097e-08	1.16963319513169e-05	7.82361315432273	RSPO2
PKMYT1	1.16673598264085	2.46027607734249	4.06282878205223	0.000161753838944796	0.00156813205773741	0.661324541842206	PKMYT1
MMP14	1.16572256837566	5.66115975293119	4.70882949841776	1.8456713802409e-05	0.000350658994123233	2.70535278961818	MMP14
RETSAT	-1.16555388084533	5.52510202201431	-3.30601496309586	0.00170634035486454	0.00910289197785788	-1.52621791939373	RETSAT
ABI3BP	-1.16438224070959	1.93359377054747	-5.14243792909283	4.04833503369468e-06	0.000126998018457349	4.14323040438693	ABI3BP
SLC35G1	-1.16386946890319	2.4429850437115	-6.1191440415282	1.18582006817961e-07	1.50094844492394e-05	7.50437218912846	SLC35G1
S100A2	1.16375809307568	1.28119190080197	3.13358704636852	0.00281783414677293	0.013263907742225	-1.98526308199621	S100A2
AMPD1	-1.16306237557364	0.771831034438468	-7.0731508371686	3.51037701802955e-09	1.89409914244252e-06	10.8623955458594	AMPD1
CDK3	-1.16182548288394	1.40548766832042	-5.7826986893507	4.05357511703917e-07	3.23003232427362e-05	6.33262087771841	CDK3
ADRA2A	-1.16147068149851	2.42026161252486	-4.03689150355646	0.000176003389336841	0.00165859481418475	0.582259422030695	ADRA2A
MIR22HG	-1.16032752683588	3.30336786634856	-4.99713535517404	6.76075676975609e-06	0.000176075586531397	3.65656117603936	MIR22HG
TMEM45B	-1.15954080724421	5.95991968876516	-3.48208915148714	0.00100768718209157	0.00611445013957637	-1.04121047724605	TMEM45B
CPNE8	-1.15938480475407	2.19319183619812	-5.47501510311455	1.23413216922784e-06	6.16543713373721e-05	5.27247147520342	CPNE8
ANK3	-1.15836649845644	2.4228915434261	-6.20783619663427	8.56286969188646e-08	1.17181010240055e-05	7.81490250416131	ANK3
C2CD4A	1.15774119651026	1.09304101253209	3.96407817463719	0.000222794386988666	0.00197626679111365	0.361702628526085	C2CD4A
MB	-1.15759258558509	1.92331705292949	-3.44222924759869	0.00113669427527461	0.00670257090693566	-1.15238895790846	MB
S100A14	-1.15623523351444	6.7306304445413	-2.84972750892665	0.0062272181368428	0.0246336435932711	-2.70388060635804	S100A14
SFTA2	1.1561663722187	1.10256666267361	2.65495606815822	0.0104618139788453	0.0363650574250864	-3.16820794297495	SFTA2
FHL1	-1.15561530981487	4.03750796000617	-3.1278985359382	0.00286414044145794	0.0134183309940296	-2.00012674722565	FHL1
C4orf19	-1.1547149840631	3.08316365394225	-4.47389878935454	4.12161146904868e-05	0.000611428865130317	1.94660707785273	C4orf19
O3FAR1	-1.15459685493981	2.23311262674914	-3.10916552502524	0.00302173296588643	0.0139934838304966	-2.0489450217193	O3FAR1
RDH5	-1.1545736157791	2.62068747088371	-3.69194325571461	0.000528398322700609	0.00379152848207526	-0.443215806272394	RDH5
CDC6	1.15428274836773	2.68242471965671	4.91850900611	8.90716799936971e-06	0.000213052333824888	3.39515117956255	CDC6
CSE1L	1.15215330731277	4.6008923390327	5.98523246709457	1.93650940297666e-07	1.99841421176034e-05	7.03670220340796	CSE1L
NDUFA4L2	1.15204379046111	2.5893678645054	2.79723494497811	0.00717673994975765	0.027419124813104	-2.83140972749376	NDUFA4L2
FAM82A1	-1.1510012557157	2.48503038019306	-5.39390211959471	1.65159295635933e-06	7.25356580949907e-05	4.99528325546245	FAM82A1
TPSAB1	-1.15008724805866	3.55421269754037	-3.55595224283913	0.00080458934271195	0.00516474158297593	-0.833121563678783	TPSAB1
DBNDD1	1.14974813491872	1.94577949085079	4.73439673722384	1.68971011820346e-05	0.000328293987471937	2.78886017033275	DBNDD1
LGR5	1.14900310066017	2.5380150053695	2.78399152571568	0.00743655867496528	0.0281537370501809	-2.86330955524411	LGR5
C16orf89	-1.14825026473024	1.04781592477571	-5.70908263682883	5.29647307724703e-07	3.6909186001406e-05	6.07783385328038	C16orf89
SQRDL	-1.14787282482212	6.10755779595288	-5.12263892250549	4.34238665410686e-06	0.000132910813553984	4.07665590023139	SQRDL
PINK1	-1.14765844404654	4.7112030608717	-5.22417133260171	3.02855476214703e-06	0.000104530996011831	4.41888480616567	PINK1
APLN	1.14739053266851	1.13666822912613	4.85455657231013	1.11354988026511e-05	0.000246245778557454	3.1835978820459	APLN
FSTL3	1.14619889098648	3.23004024625908	3.55424040542189	0.000808819066781297	0.00517781290717451	-0.837974136787099	FSTL3
TCF21	-1.14586103601516	2.7265524340971	-4.50498317436333	3.7091070782759e-05	0.000563527652238458	2.0460698863738	TCF21
PRKACB	-1.14577987095989	4.33497360398164	-4.10895258328063	0.000139124235890201	0.00141104253210873	0.802557508629275	PRKACB
DUSP14	1.14543635144905	2.23208974184744	5.40285492732583	1.59940031931023e-06	7.10721431033415e-05	5.0258254190827	DUSP14
TMEM100	-1.14522771538874	1.43198542011373	-5.13566960384412	4.14658063265685e-06	0.000128687302674887	4.12046284158735	TMEM100
AIFM3	-1.14388187416659	3.78756516112949	-3.45482743725088	0.0010943121561292	0.00652132693862417	-1.11733539581186	AIFM3
RPL22L1	1.14387445488371	3.57343801319685	3.52716300059719	0.000878611807314595	0.00551431837192958	-0.914543076393402	RPL22L1
PROSAPIP1	1.14359958081417	2.42186977978873	4.18857204028908	0.000107075028559292	0.00117564646182688	1.04821504247021	PROSAPIP1
PPP1R14D	-1.14202042290122	5.23925498267753	-3.07491236600385	0.00333112357277059	0.0150246641203183	-2.13769058062632	PPP1R14D
WISP2	-1.14198717019019	1.31612504349246	-3.79657095206924	0.000380391897959656	0.00294557653432401	-0.137504810963463	WISP2
SKA3	1.14144005287176	1.98875780642419	4.17910832731253	0.000110471969251675	0.00120107261906614	1.01889479277427	SKA3
PAQR8	-1.14099250065185	4.3513903741017	-4.26205439244351	8.3935060353541e-05	0.000983321100978053	1.2769583206198	PAQR8
PLS1	-1.14072815170484	5.91912290060697	-3.58498554974089	0.00073598826163677	0.00482608969479528	-0.750607026060203	PLS1
ATP8B1	-1.14066525044244	5.09960337095056	-4.35605644342046	6.13198763215695e-05	0.000791001273451393	1.57228860651068	ATP8B1
CTPS1	1.14056799082095	2.95484308247788	5.11685337074117	4.43221656235956e-06	0.000133948188606675	4.05721697321098	CTPS1
IGFBP5	1.13948263409466	4.78791040244483	3.68462296959643	0.000540600140940414	0.00385108776373433	-0.46442188453833	IGFBP5
FAM211A	-1.13938510584458	3.3387384344385	-5.02040737318913	6.22939777637311e-06	0.000166631978763182	3.73420215218379	FAM211A
IQGAP2	-1.1392965665644	3.50116640585554	-4.04611798039917	0.000170800679262623	0.00162907617569426	0.610355016080673	IQGAP2
RCN1	1.13798203837746	5.74598797295801	6.03221655845142	1.6306422952352e-07	1.81178757183614e-05	7.20061329185725	RCN1
SPON1	-1.13677449635777	3.22056059172068	-2.79491237822214	0.00722169114438148	0.027557413065598	-2.83701221445002	SPON1
SLC44A4	-1.13607128181787	6.79284538355507	-2.75456854953591	0.00804513675979454	0.0298903025199134	-2.93378145800714	SLC44A4
TNFAIP6	1.13361062423489	1.44050707393929	4.21322911312919	9.86936247730663e-05	0.00110744450614341	1.12475759130506	TNFAIP6
GINS1	1.13347820974525	2.47746829431627	4.14062149356493	0.000125395489016993	0.00130473488159004	0.899990209801094	GINS1
TMEM54	-1.13219458754799	7.32389766258278	-4.03037010474833	0.00017977282108881	0.00167986626732419	0.562420934072866	TMEM54
FRZB	-1.13161332105264	3.0121865484106	-4.35344701984847	6.18588383051888e-05	0.000795237686448938	1.56405057096507	FRZB
CASP7	-1.13011304872696	4.98698423839965	-5.43949924867456	1.40223564910795e-06	6.63689730160491e-05	5.15097287744661	CASP7
MEP1B	-1.12908734023705	0.699937761516044	-4.40800319758277	5.14945369156293e-05	0.00070725405792848	1.73674813970264	MEP1B
CD79B	-1.12833511060356	2.07904343154498	-4.67953937816111	2.04170861914473e-05	0.000377276587794014	2.60990197288791	CD79B
CNNM2	-1.1264211756394	2.70089106793318	-7.03389031310393	4.05903537637559e-09	1.96277649218658e-06	10.7238734449308	CNNM2
CALU	1.12511617533437	4.59350445173642	6.79901038611384	9.67608677797568e-09	3.1167924935463e-06	9.89511590440775	CALU
DSCC1	1.12436200332392	1.94698645590238	4.95438147227915	7.85557071631649e-06	0.000195974178305993	3.51424076306077	DSCC1
CITED2	-1.12426138918637	4.78806444439199	-5.28117125151354	2.47191189415081e-06	9.26231272242818e-05	4.61187838375195	CITED2
CENPW	1.12376281914271	4.67613536685543	3.90715435016861	0.000267526458361339	0.00226534189347488	0.190751818657996	CENPW
CD36	-1.12262019944837	2.72228943770074	-4.13394292109389	0.000128176814836062	0.0013292801472702	0.879412006438782	CD36
ACAA2	-1.12160913881934	6.13421602129918	-4.94532356343842	8.10897642300255e-06	0.000199919085833424	3.48414207133268	ACAA2
SLC16A9	-1.12095000341415	2.41537927350577	-3.67107681266064	0.00056389500641178	0.00397208399704829	-0.503599355186989	SLC16A9
BHLHE40	1.12088471804449	5.40563835312605	4.27068240050024	8.15602413226291e-05	0.000965077178091618	1.30394026354378	BHLHE40
OSM	1.12060982511083	1.16098813568798	4.43934541420317	4.63273370113359e-05	0.000665316927345307	1.83639419260817	OSM
KIAA1211	-1.12015331373272	2.11121157090312	-5.49668193299969	1.14153480053662e-06	5.95521677020276e-05	5.34668955040246	KIAA1211
CLDN5	-1.12012956208839	3.38633788235017	-3.88565424369853	0.000286579161564202	0.00238076674245792	0.126528698390594	CLDN5
C4orf34	-1.11833292616363	5.01190533331052	-4.16488454622051	0.000115774909751088	0.00124157249894907	0.974887817157861	C4orf34
THRB	-1.11813272653252	1.77863409628714	-4.67467226230383	2.07620164525483e-05	0.000381040506031462	2.59406362654252	THRB
SGK1	-1.11707283759428	4.50696788717517	-4.03138592721523	0.000179180576561709	0.00167709004828123	0.565510043190357	SGK1
EDNRA	1.11571704631077	1.79124591755166	4.57408345383848	2.9312269285048e-05	0.000481013677927357	2.26821606138016	EDNRA
FAM107A	-1.11546900473039	1.30072861447865	-5.58068833254504	8.43122485090913e-07	4.94914024254467e-05	5.63511122982429	FAM107A
ATP2A3	-1.11443344940219	4.95879991423349	-3.90981323714398	0.00026525684499516	0.00225444442742286	0.198707450260071	ATP2A3
LY6E	1.11378406611058	5.56287240443075	3.41520906687838	0.00123291481971744	0.00712472349154339	-1.22730116894955	LY6E
STYK1	-1.11369373930285	2.26043349830541	-4.6260639216785	2.45352519822594e-05	0.000427049063304119	2.43624447345587	STYK1
TMPRSS3	1.1136430137362	1.39364374892527	4.35437460061012	6.1666725502678e-05	0.000793307977600868	1.56697871702701	TMPRSS3
EFNA3	1.11078882613189	3.28080477651651	2.82263187129366	0.00670178290448662	0.0260632557972055	-2.76992486027065	EFNA3
ORC6	1.1107246322888	1.93823622063457	4.88151337088632	1.01363905936793e-05	0.000233731057828613	3.27265036775448	ORC6
FN1	1.11021279699782	6.39734443317937	2.82797352643822	0.00660565945853852	0.0258010090743537	-2.75694123307077	FN1
CKAP2	1.11004584179254	3.001302005966	4.51755210423023	3.55400583780447e-05	0.000547897144872959	2.08637095609795	CKAP2
ADAMTS12	1.1090985093134	0.934033319462988	5.94257283525609	2.26326792389271e-07	2.18070483381193e-05	6.8880542316289	ADAMTS12
CR2	-1.10714825524136	0.933548362495604	-4.45396973617266	4.40927653474184e-05	0.000641025306840644	1.88299515015392	CR2
ADCY5	-1.1070637992323	1.37734543287352	-5.23146896609846	2.95091410389019e-06	0.000103391489521273	4.44355967180296	ADCY5
MFAP5	-1.10679235542168	1.98599016772069	-3.454650036931	0.0010948983857118	0.0065227621495796	-1.11782955135894	MFAP5
MYEOV	1.10640648191274	1.75017616086494	3.19722911378567	0.00234553237448551	0.0115714155935629	-1.81773301919658	MYEOV
PRDX6	-1.10624832520904	6.74440219728171	-6.37693047685499	4.5966127559234e-08	7.83944696920721e-06	8.40836664361749	PRDX6
MYO15B	-1.10616542352174	3.49149806589029	-6.07063819657524	1.41659213050802e-07	1.66163617295925e-05	7.3347966414302	MYO15B
SRPX	-1.10432203779485	2.14448122004901	-3.93391348271897	0.000245514237904943	0.00212587637910814	0.270949627393055	SRPX
MMP12	1.10362489634445	3.30786546563263	2.17773891197373	0.0339158757288549	0.0899706859305274	-4.19665441937365	MMP12
APOLD1	1.10282799246171	2.08854545848278	3.57909701723593	0.000749433895073673	0.00489894742418357	-0.76737507990787	APOLD1
MAD2L1	1.10116097859492	4.07151999259967	3.71000572113716	0.000499409593135635	0.00364144794068204	-0.390787110751188	MAD2L1
ABCA5	-1.10084815343886	2.20553571133214	-5.39741829380298	1.63089684744741e-06	7.17936759068633e-05	5.00727696756586	ABCA5
GNA11	-1.09979669701899	5.69511022217683	-6.69432762669893	1.424798183185e-08	3.89961067963025e-06	9.52591178277053	GNA11
PLS3	1.0994271279312	4.60570082439979	4.58949456125584	2.78083944743923e-05	0.000465568731958243	2.31795191467421	PLS3
GLTP	-1.09935921855016	4.2892993074327	-6.79275636130277	9.90243842270469e-09	3.1167924935463e-06	9.87305381853675	GLTP
MARVELD3	-1.09855349150107	4.3107948034229	-4.40641432954116	5.17709268280496e-05	0.000709229065000092	1.73170498489916	MARVELD3
CDCA5	1.09843609453539	2.95189804839807	4.13256064462263	0.000128759892356867	0.00133313079339881	0.875154951172209	CDCA5
IQGAP3	1.09775043915101	2.29342348981512	4.20239207417016	0.00010229581849219	0.00113772469506773	1.09108964563027	IQGAP3
DAO	-1.09768793176438	1.1134784761633	-4.14412658373506	0.000123959272059343	0.00129335406234293	0.910796756856	DAO
ECH1	-1.09717750866258	6.56678199369989	-3.66882977193704	0.000567850963810613	0.00399101803184348	-0.510090028649869	ECH1
PTGER4	-1.09655707437164	3.59904975448119	-5.98341362305951	1.94943256299936e-07	1.99943609484154e-05	7.03036092229669	PTGER4
GDPD5	1.09554822558412	1.91216237746667	4.01794006358239	0.000187174792296324	0.00173189414625972	0.524653758047365	GDPD5
FER1L6	-1.09428453586468	1.04335831652867	-4.83510558089875	1.19158314705656e-05	0.000256591194209385	3.11945164367752	FER1L6
C7orf10	-1.09384794814007	1.72080200050155	-4.95779683381879	7.76205637684601e-06	0.0001944117170779	3.52559463431161	C7orf10
TLR3	-1.09374365146324	2.22372681288025	-5.0548942581102	5.51668615091307e-06	0.000154573617151325	3.84947698918676	TLR3
GGTA1P	-1.09318218723	2.199903292611	-4.2708561536573	8.151309374529e-05	0.000965077178091618	1.30448389668894	GGTA1P
CHPF	1.09298199917921	4.77806139690411	4.7674275010217	1.50721653537599e-05	0.000304425500220059	2.89700062377129	CHPF
CAMK2N1	-1.09213151222357	5.81821286435317	-4.6541341566541	2.22814314638342e-05	0.000398081333655903	2.52730129843572	CAMK2N1
ADAM28	-1.09210292647845	1.86781258490985	-5.4967806028198	1.14112924420327e-06	5.95521677020276e-05	5.34702770097924	ADAM28
EGLN3	-1.0911338674327	4.06175449125138	-3.34473227091965	0.00152159274419865	0.00833148129144432	-1.42093957055075	EGLN3
ETFDH	-1.09050690653538	3.7133499807882	-4.42057545530847	4.93576633244412e-05	0.000689947795619595	1.7766815875135	ETFDH
PID1	-1.09017465893972	3.66690534561922	-4.31351839797548	7.07041030576664e-05	0.000874744387017148	1.43827616916509	PID1
RNF43	1.0897887095231	4.46714163833377	2.95214482148077	0.00470073496943543	0.0197247838345096	-2.45014576643035	RNF43
HOXD1	-1.08916652250888	1.30463617167948	-4.54831406332188	3.2006311642729e-05	0.000514355512061884	2.18520605323943	HOXD1
CDCA7	1.08871216717333	4.81790038852695	3.02107289641618	0.00387798273614109	0.0169096522678422	-2.27581020357081	CDCA7
MSX2	1.088509144546	1.12081291944418	3.26160651044562	0.00194432948764744	0.0100612143733114	-1.64599237203722	MSX2
GSN	-1.08823958392782	6.7098220078138	-3.81082529017758	0.000363614187882823	0.00283754294965583	-0.0954836358712745	GSN
LIPH	-1.08823750882996	4.00549051410785	-3.55405825539853	0.000809270382267018	0.00517894651613441	-0.838490397581441	LIPH
HSP90AB1	1.08767923706349	8.20952192907749	5.19194450534632	3.39621234920118e-06	0.000112719631308725	4.31004066079439	HSP90AB1
SLC38A5	1.08763698563406	3.7433530729066	2.96094232651228	0.00458734333324775	0.0193288663204783	-2.42805263097944	SLC38A5
COL15A1	1.08741469937742	3.01025714021868	3.75743107472724	0.000430373837504265	0.00323422599334184	-0.252433744140364	COL15A1
BOP1	1.0870150267843	4.24299586266176	4.86353836003248	1.07923121880633e-05	0.000242634304370923	3.21324978766835	BOP1
PMAIP1	1.08559603076534	2.22166873475856	5.28996654203792	2.3955302498883e-06	9.08425477291977e-05	4.64171123165001	PMAIP1
CD48	-1.08554131268033	3.63362914000283	-4.40246260721247	5.246462759103e-05	0.000715891974029336	1.71916550542642	CD48
PPM1H	1.08515733083704	2.21002667175045	5.32456233645698	2.11704213913954e-06	8.43467105435658e-05	4.75919170731965	PPM1H
SMOX	1.0850691073048	2.44266602639312	4.02693980543381	0.000181786771136451	0.00169198776387968	0.551992378387427	SMOX
EGFL6	1.0845719421118	0.764641714856095	4.53331321011602	3.36843996182725e-05	0.000530993227705405	2.13697455945365	EGFL6
PTGDR2	-1.0830931986027	1.11425580658521	-6.62768705452823	1.82255130970871e-08	4.41267711331398e-06	9.29099529199456	PTGDR2
TMEM56	-1.08299883079408	3.02604122932304	-4.11409280146022	0.000136800951763442	0.00139874714350438	0.818346612498449	TMEM56
ACAT1	-1.08183172709604	5.64523012315965	-3.90231246515843	0.000271707634905584	0.00229071369874641	0.176271931354756	ACAT1
ABHD11-AS1	-1.08148720668857	3.09396487582743	-3.08596503375334	0.00322818681170505	0.0146820645940895	-2.10912811954888	ABHD11-AS1
UCA1	1.08118468374816	1.39569554632558	2.53947280396618	0.0140841669326981	0.0457087974779178	-3.43174356953057	UCA1
CD8A	-1.08083876739412	2.4078504957136	-4.22605902800716	9.45880167296923e-05	0.00107092008149894	1.16467069281398	CD8A
TPD52L1	1.08030298763773	3.41585060061558	4.26372531293801	8.34699617033102e-05	0.000979309404970598	1.28218170234081	TPD52L1
RGS16	1.08029062345488	1.96482119733979	4.72178435987323	1.76496112290465e-05	0.000338732630142829	2.74764399228407	RGS16
GPER	-1.07996019742765	1.55591026110413	-4.4615093941313	4.29821401888541e-05	0.000630635707852553	1.90704664125726	GPER
ACSL6	1.07984540529767	1.17750577456344	2.85693062704826	0.00610640106845364	0.0242369449722041	-2.68624624516633	ACSL6
MET	1.07972009950849	3.62050398289297	5.59221563710029	8.08724542501989e-07	4.86393725641722e-05	5.67476785049517	MET
SLC35D3	1.07966295251635	1.01346390855573	2.82578978313495	0.0066448009645374	0.0259003232642495	-2.76225128648244	SLC35D3
AGR3	-1.07872188187641	5.91251480174499	-2.10293105360499	0.0402567438486074	0.102625351995269	-4.34279543100205	AGR3
SNAI1	1.07855856093559	1.52906728942625	4.82820143096257	1.22055160451744e-05	0.000261358233359787	3.09670542224472	SNAI1
CAPN5	-1.07597360371007	5.23012672484824	-4.79286501236846	1.37998055217281e-05	0.000285456700167512	2.98047448182939	CAPN5
EVI2B	-1.07559039622624	3.33714651596277	-4.32561231651078	6.79025745550985e-05	0.000850358170074957	1.47631567643907	EVI2B
TARP	-1.07555300220011	1.35071593101279	-5.7356809689131	4.80896671196594e-07	3.50646086314582e-05	6.16981564345271	TARP
ZZEF1	-1.07554176108968	3.11026358763527	-6.69842430508088	1.40339056089958e-08	3.89750452096892e-06	9.54035649285763	ZZEF1
MLXIPL	1.07421397504636	2.68538383943003	3.25385873668294	0.00198893667066424	0.0102290492988818	-1.66678055715313	MLXIPL
RBM47	-1.07224394090783	5.31996297219543	-4.62921176353088	2.42718037484265e-05	0.000424419457212069	2.44644471856913	RBM47
GLIPR2	-1.07146793302625	3.82215987964508	-4.64615196327848	2.29008675935211e-05	0.000406261128894335	2.50138548190588	GLIPR2
TRANK1	-1.07115170862003	2.35883136525823	-5.77406073396075	4.18292920027672e-07	3.27995316343756e-05	6.30269115335552	TRANK1
LCN15	-1.0709935313427	1.76344681905711	-2.35434644229127	0.0223090266071833	0.0652176420242501	-3.8350009046298	LCN15
RNU4ATAC	1.07037646478159	0.465252040952327	1.96171649499414	0.0550788794190579	0.130453772704448	-4.60685745156711	RNU4ATAC
ITGA2	1.06937055774607	3.03979048447641	4.23762166370087	9.10303641470175e-05	0.0010414925827432	1.20069103041272	ITGA2
SNHG15	1.06763360909848	3.9467907989462	4.73837531740022	1.66663108604832e-05	0.000325148017148993	2.80187058498531	SNHG15
LRMP	-1.06613292909656	1.46944806066293	-5.18480325893711	3.48345570494688e-06	0.000114210175326253	4.2859487065053	LRMP
IMPDH1	1.06534830398698	4.17034824728146	4.74384649510866	1.63539747066862e-05	0.0003227218519705	2.81976878974519	IMPDH1
ZNFX1-AS1	1.06530521457309	6.25584792319865	5.1993519901616	3.30799241677877e-06	0.000110961699450919	4.33504128565621	ZNFX1-AS1
SSTR1	-1.06444394888674	1.82046030789921	-4.66144334891501	2.17286201524853e-05	0.000392132460009756	2.55104761148105	SSTR1
ANXA3	1.06360089452726	4.38150935203499	4.14681900890689	0.000122866886205141	0.00128820628362379	0.919100838342965	ANXA3
PLEKHS1	1.0635805390837	2.0682857240011	3.53612762751933	0.000854892695948931	0.00539540371897795	-0.889232313085393	PLEKHS1
NR5A2	-1.06347802236186	2.72177681406069	-4.34684103009961	6.32439636878271e-05	0.00080645662001662	1.5432052772478	NR5A2
NAT2	-1.06300825427384	3.1244805022594	-3.92235416716237	0.000254799852797082	0.0021864926296397	0.236270154669979	NAT2
NKD1	1.06294898597514	1.64439472456566	2.23936565555893	0.0293697914129269	0.0807956361214345	-4.07308144029728	NKD1
CCL15	-1.0613287810883	3.86871420756553	-4.03333102597497	0.000178051805241906	0.00167205785280627	0.571426192046225	CCL15
NR1H4	-1.06012148242748	1.50217089581934	-2.71319113722055	0.00897875441818568	0.032384220242062	-3.03194377015703	NR1H4
DUOXA2	1.05998819595404	2.24340912322737	1.9156522437868	0.0608334133850261	0.140568874311067	-4.68958639734592	DUOXA2
ELOVL5	1.05957721275285	4.2394675006456	4.26763418792028	8.23916912986852e-05	0.000969449900420978	1.29440480705884	ELOVL5
MMP9	1.05938924385685	3.53173418099196	2.70037516481763	0.00928751174076396	0.0332312730625857	-3.06212262840899	MMP9
MUSTN1	-1.05925881006338	1.25202772109246	-5.43125895469959	1.44436510889006e-06	6.72043258235083e-05	5.12281171825658	MUSTN1
LGI4	-1.05909579378356	1.69637353798552	-3.87190761359325	0.000299439037091773	0.00245651877301396	0.0855665809876873	LGI4
UBE2T	1.05871205184389	3.62158042615227	4.09118742870528	0.000147451677844195	0.00146790982397871	0.74806479745455	UBE2T
DHCR7	1.05856290834272	4.39936489924241	4.29955914708548	7.40776187214595e-05	0.000902552148099847	1.39443074979417	DHCR7
AKAP7	-1.05846025018801	2.8058574148698	-3.75700227048047	0.000430954874489643	0.00323730421827244	-0.253689156186309	AKAP7
TLCD2	-1.05792775076502	2.29157231675065	-5.45916003019848	1.30656151814076e-06	6.34303708742627e-05	5.21820722907821	TLCD2
IFI6	1.05632002511421	5.83093191677596	2.94302660148385	0.00482101014446191	0.0201292895375112	-2.47299513095737	IFI6
ITGA5	1.05604544761183	3.26208563852821	3.03406405547716	0.00373883441233856	0.0164663917623633	-2.24263753748891	ITGA5
SLC5A6	1.05440355304356	4.21601299643316	4.70997002910271	1.83842301761008e-05	0.0003499860754795	2.70907425065387	SLC5A6
ACVRL1	-1.05433542698272	4.17125964388461	-4.64932161010561	2.26529047050966e-05	0.000402446006919801	2.51167426101963	ACVRL1
SNORD17	1.05406719450213	3.46265627417945	2.44850704120887	0.0177017514091108	0.0544902323326908	-3.63290712153972	SNORD17
PROM2	-1.05346504931576	2.66207480583452	-3.20103976226869	0.00231976135894276	0.0114652429373552	-1.80763046861554	PROM2
EIF4E3	-1.05316273358012	2.55591691527557	-5.53106871825676	1.00849095305522e-06	5.61992180884213e-05	5.46462516271668	EIF4E3
PRKG2	-1.05304832961159	0.747136780308899	-6.55782115245893	2.35896437818537e-08	5.30345741452746e-06	9.04484086273032	PRKG2
SOX4	1.05157028913173	4.79606012675251	4.44542209370492	4.53857341186219e-05	0.000654271267972737	1.85574963089975	SOX4
TMEM30B	-1.050712909574	4.2115636126618	-4.3264087709987	6.77219168522384e-05	0.000849222044989722	1.4788225173736	TMEM30B
LY9	-1.05067095246984	1.06473113209143	-6.97450470115433	5.05618570498016e-09	2.08328190334778e-06	10.5143277146141	LY9
FADS2	1.05028405119912	2.36670202504858	3.43366065193804	0.00116640686130181	0.00683238014134138	-1.1761849127696	FADS2
CEP55	1.04802660336104	2.60932038351341	4.03505794600641	0.000177055410403552	0.00166518497284417	0.576679964492536	CEP55
PLA2G16	1.04726070967299	3.99508466134494	2.90937963165604	0.00529005139285832	0.0216567571112355	-2.55687541129447	PLA2G16
EPB41L4B	-1.04682034855146	5.23340706206568	-3.79153780728422	0.000386491869956111	0.0029779269539458	-0.152321334984403	EPB41L4B
TM6SF2	-1.04672231049941	1.27271916951818	-4.93313717421497	8.46261680066726e-06	0.00020701621538938	3.44367765881057	TM6SF2
VCAN	1.04626280720268	2.95216588255968	4.36517709461313	5.94717311871412e-05	0.000778325463249592	1.60110037313662	VCAN
TM4SF1	1.04596295141458	5.58131221667283	3.75439518472017	0.000434503760707671	0.00325490024631669	-0.261320189419028	TM4SF1
MCOLN2	-1.04543096706318	1.9257530418779	-3.33676887904667	0.00155797130782591	0.00846928271395866	-1.44265759395065	MCOLN2
JAG2	1.04498492720644	2.41058356359926	4.55806498608676	3.09596025276818e-05	0.000500575422718553	2.21659341829912	JAG2
SLITRK6	-1.04345057297347	1.29652023584278	-3.68668041665224	0.000537143679757115	0.00383369553749551	-0.458464139628562	SLITRK6
E2F1	1.04295291306764	2.65951965956007	4.66778184367169	2.12601089580302e-05	0.000386426523265063	2.57165226430539	E2F1
TGIF2	1.04256197750837	2.7463718837089	4.87672391159869	1.03072344799012e-05	0.000236240957976632	3.25681536986741	TGIF2
AGT	1.04108317762442	3.08349943734478	2.36605102172033	0.0216831300420799	0.0637629882972094	-3.81022490657967	AGT
MST1P2	-1.04097347289761	2.52383390522816	-3.1415236851908	0.00275440107765346	0.0130678739129344	-1.96449467585292	MST1P2
SPHK1	1.04071105025169	2.22190635373022	3.92616245007218	0.00025170386349586	0.00216359920897556	0.247689491515811	SPHK1
CCND1	1.0406393612022	4.90672562803988	5.23742929224399	2.88896039494576e-06	0.000101977601978599	4.4637202770476	CCND1
MYH11	-1.04040921381578	3.97946333184086	-1.79881361137776	0.0777667784314245	0.168575024182444	-4.89173072104259	MYH11
CLEC10A	-1.04014027825965	2.15171044151314	-3.64237907598368	0.000616461096078438	0.00420710464313968	-0.586319743975225	CLEC10A
AURKA	1.03885319090281	3.54949635514981	3.62349103648533	0.000653583253930284	0.00441291374704091	-0.640556300276476	AURKA
GRINA	1.03863689152865	5.69112745975204	5.30400557500725	2.27840928320902e-06	8.79913278392687e-05	4.68935928800662	GRINA
RECQL4	1.03857437423058	2.4446985552393	3.93330472651747	0.000245995002408938	0.00212759594401976	0.269121921610827	RECQL4
RIOK3	-1.03855145863416	4.51626873809312	-5.97911603078157	1.98030897807393e-07	2.0096790524151e-05	7.01537886687506	RIOK3
SRI	-1.0384138347707	7.48730207930596	-4.10011585396331	0.000143207879387507	0.00143855361820908	0.775436987236257	SRI
SH2D6	-1.03748413460034	0.623044291564692	-5.26773398874551	2.59326997422691e-06	9.49106656265025e-05	4.56632756041316	SH2D6
NKD2	1.0373970330382	1.52895123363818	3.28701760685279	0.00180456615204775	0.00951668019587313	-1.57758483281437	NKD2
CGN	-1.03661903579152	4.67929051793883	-4.01153979918542	0.000191100115217611	0.00175787904329498	0.505230834722048	CGN
WDR78	-1.0362540927188	1.34084564307992	-5.62031077692476	7.30598761897737e-07	4.59911920614625e-05	5.77149917871676	WDR78
GPRIN2	-1.03411120060704	2.3960140225378	-4.04896483482571	0.000169225617327422	0.00161583461518808	0.619030614085516	GPRIN2
SYTL2	-1.03365865364588	4.17507644767149	-4.14205141288131	0.000124807639923849	0.00129933422269122	0.904398250420517	SYTL2
C19orf33	-1.03351278265387	6.91219268651674	-2.62956737350221	0.0111759769990506	0.0382282785051749	-3.22691402294144	C19orf33
CYP3A4	-1.03342151272757	2.26113518652692	-1.93345260886771	0.0585516379895305	0.136478361322178	-4.65781921047985	CYP3A4
FSCN1	1.03299866956746	3.44753357608673	3.54976180350221	0.000819985696823855	0.00523156415017517	-0.850663042840734	FSCN1
SLC17A9	1.03294839396051	3.26070701443663	3.1136142110042	0.00298358806876244	0.0138608568203353	-2.03736979688564	SLC17A9
DDX21	1.03251302543166	4.55712605298728	4.85658002793824	1.10572615488439e-05	0.00024508965299286	3.19027626631092	DDX21
CDH11	1.0324990759726	2.87968510863118	4.32496677109699	6.80493458779648e-05	0.000850661387407751	1.47428397747683	CDH11
NXPE2	-1.03232757775021	1.86005770391657	-3.54468363448119	0.000832825164371215	0.0052895173864327	-0.865038985515894	NXPE2
CDA	-1.03224678694724	3.36469158254271	-2.94080898163099	0.00485069181015343	0.02022192380458	-2.47854468325576	CDA
KDELR3	1.03198391395484	3.64314229335216	4.86316342706049	1.08064281328721e-05	0.000242662776800583	3.21201161308811	KDELR3
CTSW	-1.03187922068704	1.68225545842521	-4.37935999406148	5.67050593575101e-05	0.000754536922923332	1.64595761184395	CTSW
CDC14A	-1.03136451441145	1.85025009362245	-6.85776985031766	7.78637243340164e-09	2.72306747045908e-06	10.1024207769559	CDC14A
GRAMD3	-1.03108750762544	3.18132191142307	-6.26346003205987	6.97948362528286e-08	1.00616449056082e-05	8.00993231805481	GRAMD3
DSC2	-1.03046152688228	4.65186546249727	-4.10117560923519	0.000142712085618631	0.00143537758251077	0.778687904592334	DSC2
MZT1	1.03019869219516	3.57473636096376	4.93571035502542	8.3867046918587e-06	0.000205425315312259	3.45221892672096	MZT1
FAM132A	-1.02920656028525	1.36928301330645	-4.78669345390574	1.40984673046633e-05	0.000290983120271657	2.960207073752	FAM132A
GLP2R	-1.02770150913424	0.811214084034574	-7.87725821899745	1.80569955301873e-10	3.10005782352352e-07	13.6903836709407	GLP2R
ENC1	1.027326494893	4.14442276266827	4.94987875508911	7.98055130801027e-06	0.000197633120450362	3.49927623627845	ENC1
KPNA2	1.02712560857378	4.98657022440991	4.51027448087483	3.64302303089008e-05	0.000557524229646346	2.06303013948088	KPNA2
ASPG	-1.02689310184877	1.88499779079532	-2.22547621228668	0.0303445054668833	0.0828474751687279	-4.10118069643601	ASPG
TROAP	1.02677595841118	2.62256481423925	3.57881039269568	0.000750094312586664	0.00490044098866539	-0.768190845301259	TROAP
SERINC2	-1.02495504473822	6.48346014885527	-3.56384996837769	0.00078534695011374	0.00506445206569755	-0.810715560853416	SERINC2
MXI1	-1.02492420219605	4.10062274164677	-6.09873038412209	1.2779941311144e-07	1.54711020295484e-05	7.43298341737463	MXI1
TXNIP	-1.02402793643588	7.62916708450704	-4.18552123183928	0.000108158875759931	0.00118369820878786	1.03875958208342	TXNIP
GGCT	1.02219533420349	5.55457715091729	4.99219628298036	6.87913480988544e-06	0.000178696644958303	3.64009875673386	GGCT
ATAD2	1.02212912344117	2.56131821229094	4.97521270596129	7.30195520509375e-06	0.000186600032541536	3.58353264308747	ATAD2
BCL2	-1.02194223773208	2.04668424379905	-5.68314529001506	5.81895489502879e-07	3.93874420045228e-05	5.98822314385642	BCL2
SIAE	-1.02180810087025	5.93613815441219	-4.06559673741724	0.000160300793985144	0.00155724305267975	0.669777390684963	SIAE
BYSL	1.02116838269541	2.98173179067889	6.16799374421351	9.91216645109567e-08	1.29993932936765e-05	7.67533464877391	BYSL
C11orf84	1.02008976689917	2.61889823886421	4.98870177679082	6.96411877045573e-06	0.000180407932757279	3.62845452138607	C11orf84
CEBPB	1.01938750712824	4.22999265298956	4.86101813941638	1.08875457952096e-05	0.000243679399732921	3.2049276986331	CEBPB
AHCY	1.01842896604085	6.39457064620433	5.11879058079003	4.4019363327684e-06	0.000133948188606675	4.06372505814738	AHCY
PCSK6	-1.01810081264532	3.55183264252344	-3.49051229867438	0.000982269765620428	0.00599940637895918	-1.01761537706031	PCSK6
C2orf72	-1.01755671972596	3.77010463122919	-3.12196091648713	0.00291323598734452	0.0135843115113583	-2.01562177183913	C2orf72
SLC15A1	-1.0167780210692	1.6343406246333	-3.20183835412068	0.00231439447285185	0.0114477055054497	-1.80551227725972	SLC15A1
RHOF	-1.01612242043195	3.41438840258779	-4.13295745839095	0.000128592244251715	0.00133212536077544	0.876376963145572	RHOF
F2RL2	1.01605717278702	1.01050417850005	4.82818048839563	1.22064051799487e-05	0.000261358233359787	3.09663644352007	F2RL2
MEX3A	1.01605305368771	1.26695922291618	4.09225769105496	0.000146936616567382	0.00146587321916271	0.751344356759382	MEX3A
IGFBP7	1.01539276405582	7.82046034368581	3.73722188044642	0.000458591537520885	0.00339627497493408	-0.31151203447169	IGFBP7
TMEM97	1.01518617464384	3.69090793624177	4.2732826071345	8.08574415579827e-05	0.000958564208300378	1.3120767891823	TMEM97
SERPINE2	1.01502851272125	3.90834167349936	3.65233229208828	0.000597719645536275	0.00412269375673943	-0.55767281856796	SERPINE2
FAM92A1	1.01489891930111	2.14730400694086	5.07950201416966	5.05782571002714e-06	0.000144503840444573	3.93188658108954	FAM92A1
FLJ32063	-1.01302838609182	2.04287363011872	-3.28080989738278	0.00183780516139799	0.00963814231407972	-1.59432814723348	FLJ32063
CDCA3	1.01268001738267	2.75993217232815	3.71393211822393	0.000493312963363631	0.0036095371224805	-0.379370781223288	CDCA3
MGLL	-1.01215909749361	5.13425530900814	-5.0302857429165	6.01647210747691e-06	0.000162315822499573	3.76719484662752	MGLL
PFDN4	1.01138382857231	3.86918503442634	4.67248650461885	2.09187699356126e-05	0.000382584030687615	2.58695294830125	PFDN4
MS4A1	-1.00989595598399	1.26954112839495	-3.81809361750665	0.000355335376580859	0.00279139292293241	-0.0740232614136564	MS4A1
LDLRAD3	1.0090095545394	1.70824144788087	5.36406265141323	1.83799873368462e-06	7.82910085770368e-05	4.89358375768701	LDLRAD3
HPGDS	-1.00892648698851	1.29056228941383	-5.04491025725345	5.71432876807769e-06	0.000157191782277695	3.81607823547709	HPGDS
AQP9	1.0076565541738	1.88596085794004	2.43009695529287	0.0185287045415242	0.0563288128246434	-3.67291590329733	AQP9
ATP8A1	-1.00743336248326	2.68821110266464	-4.08239384164158	0.000151750262807293	0.00149847205904316	0.721135345740294	ATP8A1
C3orf26	1.00717685858601	3.1682697737692	5.21757357694488	3.10048123502578e-06	0.000105881714508973	4.39658507931705	C3orf26
SHH	1.00707709005894	1.95795920843066	4.56956520561527	2.97680472885962e-05	0.000484870554277999	2.25364752621819	SHH
STAP2	-1.00680035543901	5.86724468721469	-3.78987413340942	0.000388528767073721	0.00298948914059865	-0.157216428173169	STAP2
FABP4	-1.00648937605728	1.89030652317666	-2.49503445338734	0.0157581156184066	0.0498479084511907	-3.53073353859224	FABP4
SLC9A3R1	-1.00590555111282	5.89342714793277	-5.01007611526702	6.46001496635837e-06	0.000170864681568176	3.69971981360245	SLC9A3R1
SEMA4G	-1.00486228325988	4.21908476083902	-3.61518393072919	0.000670578236284611	0.00450190899119619	-0.664357345340409	SEMA4G
SIM2	1.00466476353302	0.942590280409856	3.4867889821456	0.000993428924758599	0.00605190491744069	-1.0280495306063	SIM2
HMGA1	1.00454618271089	6.74635413686759	3.60595860900986	0.000689946703641815	0.00459599417928595	-0.69075134924931	HMGA1
C17orf109	-1.00412400342858	1.14725002987783	-6.52808099268499	2.63265013359875e-08	5.78111602011772e-06	8.94010746937972	C17orf109
C2	1.00402791949663	4.45415414967845	2.88190338367845	0.00570414882540869	0.0229784237559392	-2.62485981117904	C2
CKMT1A	-1.003871055417	4.71396748407992	-3.19328994042832	0.00237245582577045	0.0116585553655152	-1.82816787933191	CKMT1A
CRABP2	1.00355488348989	1.51766646236538	2.77340828241153	0.00765039562118316	0.0287976323113502	-2.88872152637742	CRABP2
NPSR1	1.00325277978237	0.744490010699753	2.33858053681297	0.0231776251571094	0.0671953563217539	-3.86821738872975	NPSR1
PPA1	1.00291958807943	6.9437674959408	5.67358638814743	6.02412537516015e-07	4.00583125739082e-05	5.9552198483674	PPA1
PACSIN3	1.00266343554978	2.12812685935799	3.2269989804361	0.00215117239295278	0.0108622702248431	-1.73859657366296	PACSIN3
REEP6	1.00249966850323	3.25031209880775	2.99625830745383	0.00415731303626635	0.0178596125318221	-2.33889756105159	REEP6
IGFBP6	-1.00218343612403	2.98776333833153	-3.4069714715446	0.00126375581354427	0.00726515328425676	-1.25006593704401	IGFBP6
CCNO	1.00025145045253	1.27450931541835	3.79026955186939	0.000388043709272887	0.00298866453899611	-0.156053081630294	CCNO
UBE2S	1.00008748033459	4.54071206499544	4.12915959836964	0.000130205498425901	0.00134441270517941	0.864683609158807	UBE2S
ST3GAL4	-0.998941115844118	4.02961663515427	-2.44463481997611	0.0178728712667408	0.0548140440364633	-3.64134207708749	ST3GAL4
CIDEC	-0.997900907153682	1.17746795317804	-3.85914781829034	0.000311871739957225	0.00253211427733972	0.0476157249772129	CIDEC
PRRX1	0.997891756732117	1.62199815762819	4.1545210387606	0.000119793252401356	0.00127198257539697	0.942870396043848	PRRX1
FBLN1	-0.997681183650208	4.56883379924658	-2.84325123334624	0.00633772966814319	0.0249776762800155	-2.71970794992392	FBLN1
MYOC	-0.997459788100341	0.536267975787948	-5.69362452851468	5.60198031337805e-07	3.84703266247798e-05	6.02441749386453	MYOC
MELK	0.997340040786794	2.69316133215763	3.80613381738174	0.000369056043217333	0.00287407149532343	-0.109323565931746	MELK
DDX60	-0.996271909135909	2.85063116937591	-4.92315422189599	8.76356948790946e-06	0.000211366551442107	3.41055546247534	DDX60
NOTCH3	0.996127364977405	2.91227471128797	3.81553658843916	0.000358227016298443	0.00280710257377431	-0.081575698863591	NOTCH3
CMA1	-0.995345178005805	0.878112853524486	-5.30492071394498	2.27097403989262e-06	8.79913278392687e-05	4.69246646812148	CMA1
GPT2	0.994805073474902	3.48385040814474	3.53705791811107	0.000852466552483756	0.00538602570881757	-0.88660349780853	GPT2
ARNTL2	0.994575547964248	1.37525426794872	6.68126034935699	1.49528510234216e-08	3.9772477686946e-06	9.47983958358833	ARNTL2
CAPN2	-0.993043489116535	5.84482988697556	-4.60109844075926	2.67260774858322e-05	0.000452259832723961	2.35544608317872	CAPN2
FXYD5	0.993016679563775	5.39311149694423	3.15727687842421	0.00263244835209787	0.0126241206524551	-1.92316705920095	FXYD5
SP5	0.992768564216063	1.58465437591508	2.63916098192201	0.0109010385395751	0.0375325638687102	-3.2047811994159	SP5
SLC13A2	-0.992641917001048	2.19301489764631	-2.40447101256412	0.0197376616724091	0.0591190706873032	-3.72820681908536	SLC13A2
CLRN3	-0.991767011801781	5.33464680706744	-3.17328355854002	0.00251374505270653	0.0121942140560911	-1.88103203318402	CLRN3
AQP7	-0.991722122541272	1.84812829038898	-4.36818212151102	5.88747768482615e-05	0.000772118167207929	1.61059910024663	AQP7
CDC42EP5	-0.991228602131099	6.43616110427961	-3.26984010665227	0.00189796135990757	0.00986595108226106	-1.62386520690981	CDC42EP5
FIBIN	0.991226569869909	1.55611186602045	3.77738932624451	0.000404146913438502	0.00307259036243402	-0.193912582187126	FIBIN
ITGB7	-0.990873176485465	2.42682461450863	-5.14952948605796	3.94785769919416e-06	0.000124885290727606	4.16709517806749	ITGB7
CPNE1	0.990803395326746	5.36385375125129	3.96148789340333	0.000224662859495581	0.00198910365755933	0.353895170752451	CPNE1
TH1L	0.990172009015951	4.91721363586948	5.28420446408181	2.4453026417769e-06	9.18082313915643e-05	4.62216518902314	TH1L
TMEM158	0.989456016413917	1.66048983565802	4.57921992553428	2.88024083551121e-05	0.000474636546061337	2.28478520324362	TMEM158
LOC388796	0.988786571003848	3.56175772919536	4.31060430733969	7.13957729197875e-05	0.000880672221809397	1.42911770289871	LOC388796
FGFBP1	-0.988650502069071	2.15186290911504	-2.72686312665679	0.00865978886077116	0.0315958486544945	-2.99963136167348	FGFBP1
CRYBA2	-0.987923736486682	0.826394100815352	-4.62950622601122	2.42473016735822e-05	0.000424383959319369	2.44739903578414	CRYBA2
GARS	0.987056584983368	4.89996838201249	5.9821202178648	1.95867449057816e-07	1.99943609484154e-05	7.02585173600404	GARS
SMPD3	-0.98690344750154	3.25016145574951	-4.37318574294319	5.78937188755231e-05	0.000762960838076939	1.62642182074513	SMPD3
OTOP3	-0.986233175863263	0.39593813632894	-9.62830832262358	3.24440409560877e-13	1.22541142691143e-09	19.6848099379625	OTOP3
C17orf110	-0.985135208698839	1.68744089741542	-5.11700204481205	4.42988541117271e-06	0.000133948188606675	4.05771641858223	C17orf110
MPZ	-0.984680584984027	1.35253593673244	-5.25611853893121	2.70289831174944e-06	9.75989189625012e-05	4.52697919077124	MPZ
SOWAHA	-0.984331532193364	2.93847686672358	-3.39015803887985	0.00132899181294407	0.00753015613184781	-1.2964227615582	SOWAHA
PTK7	0.981641977674247	3.38885726211028	3.03940906122867	0.00368295066643886	0.0162886471512173	-2.22896046080219	PTK7
LGALS3	-0.9812179937718	9.18453024855704	-3.85864577465081	0.000312370937939681	0.00253219273862457	0.0461239177841737	LGALS3
DKC1	0.980790703372831	4.89158289106032	5.36440478331788	1.83574796833041e-06	7.82910085770368e-05	4.89474896672888	DKC1
PUS7	0.980589425418875	2.29962018253288	5.32676372102495	2.10044529415179e-06	8.40400622458826e-05	4.76667435110582	PUS7
CD7	-0.980103002037115	2.27469979984324	-4.22212128907123	9.5830138529343e-05	0.00108044905440397	1.15241443902937	CD7
GAL	0.979550522802307	2.11689980250073	2.41660434692812	0.0191566797895252	0.0577636752075975	-3.70208586389916	GAL
PDGFD	-0.979464489900564	1.96092965320739	-4.38097232271419	5.63985903330994e-05	0.000752151902154323	1.65106118039455	PDGFD
STMN3	0.978987949475225	3.10221953715171	3.14111399494145	0.00275764239353328	0.0130718063759729	-1.96556761311022	STMN3
NUF2	0.978872066186089	2.07298962776952	3.87360368488045	0.000297822823139219	0.00244746342067407	0.0906162601215499	NUF2
STBD1	-0.978506306445142	4.04955796986778	-4.66650503404563	2.13536824110514e-05	0.000387009877478605	2.56750082547225	STBD1
TSPAN8	-0.978286824682961	9.11734410972473	-2.27920200914601	0.0267261933936567	0.0751860810724276	-3.99169509779911	TSPAN8
CCT6A	0.97828270012117	6.00746280799604	6.03015838127752	1.64297510853184e-07	1.81178757183614e-05	7.19342891253466	CCT6A
CHCHD10	-0.977968367455309	5.33540396847093	-4.65202529300574	2.24434719738853e-05	0.000399203315244155	2.5204527186515	CHCHD10
C8orf73	0.977790838041683	2.02781982700482	3.43935311580305	0.00114658644814508	0.00674594870503451	-1.16038042000359	C8orf73
ITGA11	0.977346176049614	1.48618534786525	4.59609536772067	2.71875779708846e-05	0.00045760909980406	2.33927552752762	ITGA11
WDR77	0.97689730588736	3.93233185748009	5.88637420343177	2.77863823120804e-07	2.53500400948618e-05	6.69250138690044	WDR77
SLC25A23	-0.976527710254423	4.42123216346332	-5.94503384940384	2.24301091978967e-07	2.17226980616554e-05	6.8966249322192	SLC25A23
DUSP1	-0.976416283455113	6.18246373798162	-2.88442640239762	0.00566490596533047	0.0228740109376237	-2.61863645348576	DUSP1
STRA6	0.976016753457755	0.845622685919972	3.72824495361119	0.000471687624701497	0.00347961749706553	-0.337696530296807	STRA6
DACH1	0.975011708382291	2.13180034306996	3.04820824503623	0.0035926505012929	0.0159452890051508	-2.20640831038963	DACH1
ID1	-0.974859472215405	6.64856748312571	-2.7226148415456	0.00875776768163195	0.0318487276463739	-3.00968476182931	ID1
SLC7A1	0.974625836266457	3.7812592975216	4.39345697973963	5.40795163607472e-05	0.000729494047480507	1.69060786536984	SLC7A1
CPT2	-0.974551649212694	3.85515092750791	-5.27137600841126	2.55980826978922e-06	9.40505431419637e-05	4.57867033946566	CPT2
PLK1	0.973101009037196	3.51492040908517	3.21480924508418	0.00222884552784117	0.0111560423517838	-1.7710590368414	PLK1
RNASEH2A	0.972389235430403	3.65328115279521	4.17771484187826	0.000110980899670673	0.00120245226063148	1.01458025388125	RNASEH2A
MAL	-0.97209398460632	0.890180067005301	-5.02256273408465	6.18231625408845e-06	0.000165607152423348	3.74139900144038	MAL
RAVER2	-0.972036766515021	3.49539813180043	-4.75460657097723	1.57563499774103e-05	0.000314876898754915	2.85499185508549	RAVER2
ARID3A	0.971830842668383	2.20770305913686	3.69734130662234	0.000519570100204169	0.00375079562016656	-0.427562681286433	ARID3A
DCAF13	0.971699133165741	3.87856911100264	5.47640740635101	1.22796479148146e-06	6.15122416104174e-05	5.27723852732151	DCAF13
PAG1	-0.97090142032881	2.46273016890677	-5.6055610672496	7.70633621420591e-07	4.74575059734307e-05	5.72070245679512	PAG1
RIPK2	0.970715661775658	2.54828837447895	5.75360068444534	4.50588039190216e-07	3.39018132275189e-05	6.23183399461893	RIPK2
PCSK5	-0.969492368495302	2.08106798207635	-5.10704703610803	4.58867360322102e-06	0.000136728414065875	4.02428430351725	PCSK5
TOP2A	0.968668337384095	3.71071766905032	3.32221710563295	0.00162658421012673	0.00874908653040255	-1.4822577866702	TOP2A
F2R	0.968665504957883	3.50682195829756	4.47309699479038	4.13282304645281e-05	0.00061214402535107	1.94404544088905	F2R
FLVCR2	-0.968555487117152	2.23146022953264	-4.72411052659443	1.75083956011067e-05	0.00033742538602655	2.75524252561286	FLVCR2
PDGFRB	0.96844127671174	3.49523346132273	4.02547271722163	0.000182654750769817	0.00169755657888189	0.547533635749037	PDGFRB
MPEG1	-0.967792102739348	3.69964156411135	-3.27977522777986	0.0018434012103996	0.00966212374643252	-1.59711683447631	MPEG1
CBX3	0.967681822561554	6.36767851650507	5.71425356495536	5.19800941133829e-07	3.67276640228311e-05	6.09570898476673	CBX3
KIAA1274	0.967259365188845	2.23511806899466	4.12744421872051	0.000130940569832369	0.00135115194780134	0.85940381932325	KIAA1274
HAPLN1	-0.966864753309758	1.03803312488333	-5.01759319205384	6.29140172999995e-06	0.000167342424888802	3.72480700937501	HAPLN1
KLF9	-0.966287193130245	3.10697613036434	-3.89253847928802	0.000280340600004087	0.00234050938597577	0.147071834898549	KLF9
SLC39A10	0.966124284270816	2.26194835809445	5.09435920962181	4.79919714425745e-06	0.00014061665462236	3.98170424781604	SLC39A10
C20orf20	0.966106655626106	3.73932616767811	5.78511250115751	4.01814270911283e-07	3.22904787496152e-05	6.34098606766206	C20orf20
CLCN2	-0.965752478502144	3.6131070970233	-4.60213348831731	2.66315617908741e-05	0.000451875152219819	2.35879238256606	CLCN2
ECI2	-0.964974075113571	4.78132902312791	-3.22651599401304	0.00215420081253638	0.0108717483550907	-1.73988436014926	ECI2
P2RX1	-0.964630810878476	1.2215788397101	-6.32561089210887	5.55279687620843e-08	8.73871408393302e-06	8.22807542413752	P2RX1
PPYR1	-0.964431162107143	1.96547344533678	-3.24863659553785	0.00201954579420875	0.0103333150348163	-1.68077387216371	PPYR1
FOS	-0.964331946305322	7.00372374661106	-2.26696750998156	0.0275146805110298	0.0769229817099627	-4.01681534222168	FOS
TRPV3	-0.963750486461723	0.719250273850309	-6.17375921807528	9.70455182035709e-08	1.28538159866307e-05	7.69552410374511	TRPV3
SORD	0.962436509054761	4.7726637952092	3.67070413739369	0.000564549277601493	0.00397469132357695	-0.504676003379304	SORD
CCNJL	-0.961796841305527	1.99816176185447	-4.40532221226794	5.19617426289951e-05	0.000710570245871523	1.72823901292879	CCNJL
ELK2AP	0.961782505741388	4.78507740372843	1.34249269510888	0.185181905704854	0.321146240399446	-5.57099827763947	ELK2AP
CNN2	0.961756265661208	5.2509478395169	4.7414188755109	1.64918472787798e-05	0.000323761843421373	2.81182619250642	CNN2
RHOU	-0.961574091946465	3.69439343789398	-5.73949781160509	4.74276085090081e-07	3.49871244801804e-05	6.18302209871703	RHOU
NUDCD1	0.960376099843923	2.64996460560158	5.88835892305004	2.75859356039172e-07	2.52893395087367e-05	6.69940209477847	NUDCD1
PPAP2A	-0.959554922668035	5.21441791287982	-4.80053565145163	1.34372351427678e-05	0.000279781902614299	3.00567842212414	PPAP2A
HSPD1	0.95881230795583	7.53399679928369	4.54255357606749	3.26408286051034e-05	0.000519819551559254	2.16667674734209	HSPD1
IL18	-0.958793080631978	4.13232839511525	-3.25452430864324	0.00198506708877075	0.0102119291668307	-1.66499602234352	IL18
SEMA3B	-0.958410425744024	3.90898708325855	-2.84281717669418	0.00634520096138187	0.024995644588172	-2.72076780353966	SEMA3B
GPR128	-0.957801199289348	1.619938636306	-3.63591354770893	0.000628935245548645	0.00427399860100257	-0.604904004758362	GPR128
ARRDC4	-0.957633104540355	3.44979987729692	-4.99977145776396	6.69839780737235e-06	0.000174964374263108	3.66534979990613	ARRDC4
SOX9	0.95705429273361	4.68412626168142	3.35362718336436	0.00148191047310819	0.00817583385470295	-1.39664192618472	SOX9
FKBP1B	-0.957037517399324	1.98505857278435	-4.51683776699607	3.56264849478123e-05	0.000548781540162671	2.08407922513767	FKBP1B
RNF186	-0.956932793269693	3.98434205892307	-2.32036191865828	0.0242188671935624	0.0696896704175568	-3.9063768212163	RNF186
CCNB1	0.955958300389024	4.03269600302544	3.28277932413959	0.0018271977701424	0.00959583701032795	-1.58901847837434	CCNB1
PLEKHB1	0.955953744378775	3.34626148021177	2.87126643318211	0.0058723834460923	0.0235206704940515	-2.65105406653946	PLEKHB1
C5orf30	-0.955828051953886	3.55232643505778	-4.42716501745916	4.82724268037436e-05	0.000682865003886665	1.79763218272438	C5orf30
KLRK1	-0.955636779120059	1.42559742773976	-4.64470673032103	2.30148084071339e-05	0.000407724818732385	2.49669513841717	KLRK1
TEF	-0.955404856463974	2.73979816024504	-4.97258448920537	7.36963034623285e-06	0.000187568017639633	3.57478483401069	TEF
PDE8A	-0.954687212008352	3.81528178084926	-6.40233842398712	4.18583557803097e-08	7.63382056244933e-06	8.49767815427056	PDE8A
PODXL	0.954066722217739	3.13153468268737	5.34338881150561	1.97918466283104e-06	8.20074781817121e-05	4.82321141688371	PODXL
BHLHA15	-0.953917357470897	1.68275676654497	-4.47842808051501	4.05883295532214e-05	0.000603551656387863	1.9610813370188	BHLHA15
HAGHL	0.953822585750965	1.7421265363492	4.15323840114868	0.000120299887305077	0.00127477603059303	0.938910488777887	HAGHL
FAM89A	0.952130763278484	2.3055765824232	5.15416652428714	3.88349021508973e-06	0.000123675738131483	4.18270537278509	FAM89A
PDE3A	-0.951879605004484	2.67777337693241	-3.65435412058784	0.00059397985470192	0.00411041024406221	-0.551848092958658	PDE3A
FAM176A	0.951836317320963	1.48137946788716	3.6877512173781	0.000535353147942204	0.0038267832283291	-0.455362663773668	FAM176A
LIFR	-0.951603530131356	1.40460671790961	-4.48697131896723	3.94294837447814e-05	0.00059056722251514	1.98840013201973	LIFR
TFCP2L1	-0.951311457819071	3.18690059478634	-3.19647131859485	0.00235068929765334	0.0115842726435745	-1.81974108262009	TFCP2L1
NAT1	-0.951063745041427	3.09655382218041	-4.69710556166271	1.9218213896202e-05	0.000360771341381486	2.66711883621845	NAT1
KRTAP13-2	-0.949754945969124	0.634679403780255	-4.42679652578054	4.83324949640794e-05	0.000683202969608264	1.79646025159413	KRTAP13-2
TMC4	-0.948748052557563	5.28624922667799	-3.27963887991688	0.00184413985236187	0.0096633132940771	-1.59748428252985	TMC4
LEF1	0.948434399782091	1.57479913588818	3.41191216483464	0.00124517142018112	0.00717578952399159	-1.23641637073373	LEF1
FAM163B	-0.947267520771413	1.07556003465601	-3.85262378872263	0.000318419059997415	0.00256432577742055	0.0282380427192663	FAM163B
CD209	-0.946966215601657	1.85819399890269	-3.83049101259654	0.000341630990953997	0.00271536248491844	-0.0373666732438469	CD209
LSP1	-0.945301651261368	4.582943812752	-4.93974963328458	8.26888835703268e-06	0.000203330672685628	3.4656297819459	LSP1
GPX8	0.945293409954103	1.85569586260284	5.08794635828811	4.90919231855393e-06	0.00014175855800595	3.96019563269327	GPX8
SUCLG2	-0.944958215856675	6.48855719187019	-4.48938259188271	3.91082914447551e-05	0.00058755774378218	1.996114729604	SUCLG2
VDR	-0.944751484909943	4.52641383940088	-4.15675298163271	0.000118916574359218	0.0012644929655258	0.949762540264719	VDR
MT1DP	-0.944550681512817	1.04413727491549	-5.45537501812657	1.32446447209929e-06	6.39706177892457e-05	5.2052587918292	MT1DP
HGD	-0.944174519138929	3.17097992173653	-2.25107282204219	0.028569845315435	0.0791464762772465	-4.0492855237209	HGD
RRP12	0.943954939062993	2.8380005259939	5.46226664900698	1.2920462852169e-06	6.32131971407286e-05	5.22883658361616	RRP12
LAPTM4B	0.94381295902369	5.19935635619151	3.41619922516396	0.00122925622495574	0.0071166473967778	-1.22456252274498	LAPTM4B
LIMA1	-0.943746197361685	5.47296285692804	-4.23727840867079	9.11340818851501e-05	0.0010417423213902	1.19962103465639	LIMA1
NMU	0.943699555391607	1.35594401981303	3.57693473026365	0.000754429802376503	0.00491798647493278	-0.773528225608975	NMU
CPNE5	-0.943655222178482	1.54108312802497	-6.62061391506294	1.87079286526766e-08	4.47214218488353e-06	9.2660682888876	CPNE5
PLAC2	-0.943541449463058	0.734592153364465	-6.47424879089534	3.21104332981114e-08	6.52048960037455e-06	8.75061527670929	PLAC2
IARS	0.943490873818512	4.31281975538417	5.9227291378864	2.43338346387581e-07	2.32093165228761e-05	6.81896848571856	IARS
NTN1	-0.942648415646769	1.4293843300032	-4.14328165826816	0.000124304016338371	0.0012960902460942	0.908191353504249	NTN1
PPIL1	0.941797327152264	3.63605851412608	6.70623074925934	1.36348210706933e-08	3.84318799880662e-06	9.5678826586239	PPIL1
LILRB5	-0.9410113305008	1.87497343043197	-3.75754167627447	0.000430224092594165	0.00323422599334184	-0.252109922380551	LILRB5
TCN1	0.940760221687437	0.693728977908502	2.57735999411802	0.0127862828183759	0.0424448850457073	-3.34627688485163	TCN1
RNF125	-0.939814637484375	2.05803154998494	-4.08231123597521	0.000151791212546972	0.00149847205904316	0.720882512963343	RNF125
SLC9A1	-0.938900823336803	3.82655785986276	-4.98197953711672	7.13051192936088e-06	0.000182961573078777	3.60606269923174	SLC9A1
KIAA0226L	0.938738221956469	3.43983465448826	2.76666107827011	0.00778966825086587	0.0291976322431889	-2.90488527061826	KIAA0226L
FJX1	0.937990194850817	1.17003376036745	4.69560483311863	1.93178843285624e-05	0.000361206183707823	2.66222736119659	FJX1
RRS1	0.93795823640321	3.84305955114975	4.67164552811463	2.0979389368991e-05	0.000382584030687615	2.58421744428545	RRS1
PHLDA2	0.937637090413483	4.85009372196215	3.19909044759033	0.00233291086979825	0.011518175627749	-1.81279936948915	PHLDA2
KIF20A	0.937189288758837	1.86619218242097	4.65335921498921	2.23408428186758e-05	0.000398081333655903	2.52478451509934	KIF20A
SGPP2	-0.936075706615993	4.24775422038944	-3.2409666692415	0.00206530928892391	0.0104960618733391	-1.70129951490556	SGPP2
TJP3	-0.935617470221065	4.78031023960697	-3.3398382504567	0.00154385324342244	0.00842141743115223	-1.43429063219093	TJP3
PRSS12	-0.935556344929592	2.17811577218146	-3.86581782981879	0.000305311984176115	0.00248868464188161	0.0674455086535746	PRSS12
SAMD9	-0.935185612545151	2.15093311119024	-4.29026388456093	7.6410263841529e-05	0.000924541832889626	1.36527132037383	SAMD9
CHP1	-0.93342823861219	5.97861720732221	-5.38531746693771	1.70321844799406e-06	7.43350696608826e-05	4.96600954506934	CHP1
SCML1	0.933069160069173	3.09001534994879	4.42309151194022	4.89405157886215e-05	0.000686652548895593	1.78467941446645	SCML1
GLDN	-0.933040157434925	0.780115030052922	-3.2681403549626	0.00190744725278955	0.00990707958441438	-1.62843614825606	GLDN
PSIMCT-1	0.932889975780264	2.20572496137353	4.73930561408932	1.6612793155415e-05	0.000324774946935831	2.80491336549366	PSIMCT-1
RIMKLA	-0.932843706571166	1.23655465386502	-5.12353979776463	4.32856143051482e-06	0.000132702731518299	4.07968337598572	RIMKLA
F2RL1	-0.932716794776346	5.09182189946739	-3.10696232354905	0.00304079307307374	0.0140610619943677	-2.05467344909081	F2RL1
COL7A1	0.932645501240057	1.24132207076279	4.70262315458163	1.8856075022882e-05	0.000355386204398329	2.68510811931618	COL7A1
SMN1	0.931935875183961	2.29981500827269	2.55447714660447	0.0135564970969529	0.044431525108635	-3.3980135708378	SMN1
FRMD3	-0.931358707940573	1.675682619751	-3.64564454161919	0.000610251246685346	0.0041762092304538	-0.576926262284445	FRMD3
TMEM61	-0.931286864619471	1.16771738140463	-4.04303369567291	0.000172523102472041	0.00163839478089581	0.600959388405529	TMEM61
TRPM4	-0.931276839113491	5.04967065660934	-4.15116108174133	0.000121124826535029	0.00128004608232458	0.932498423171045	TRPM4
SLC41A2	-0.931232065762479	2.81006025262098	-3.82645092616794	0.000346040179691276	0.00274002884422212	-0.0493196020748528	SLC41A2
TP53I3	-0.930983818857301	4.12355161086593	-5.09094368873374	4.85747566728391e-06	0.000141128350733318	3.97024756661465	TP53I3
FOXF2	-0.930222250350054	2.05238804065646	-4.07562874317481	0.000155139562484128	0.00152197955195468	0.700437840296729	FOXF2
01-Sep	-0.929696755187638	2.32005234475957	-4.71612103849802	1.79980980376863e-05	0.000344720163733981	2.72915052542233	01-Sep
FAM101A	-0.928985315167506	3.69612297433415	-3.28158378001926	0.00183363008531499	0.00962159048657225	-1.59224197005003	FAM101A
SMPD1	-0.928842766650616	3.72288190260186	-4.52644579475393	3.44810145428312e-05	0.000538160297224271	2.11491645659937	SMPD1
TRIP6	0.928830938060506	4.3985269679176	4.24453698138687	8.89650895361372e-05	0.00102383041797072	1.22225625727015	TRIP6
GZMA	-0.927076280431422	2.92413820649239	-3.13650975672218	0.00279431664773291	0.0131860744358911	-1.97761913856389	GZMA
UCHL3	0.926950014784982	4.80930031221235	4.34505415570975	6.3623787948956e-05	0.00081075252052364	1.53756924615678	UCHL3
CDKL1	-0.926392741392701	1.39848361326101	-5.790890071121	3.9345762340637e-07	3.18429016507907e-05	6.36101127509888	CDKL1
RELL1	-0.926111855202803	2.30585239472413	-5.74799691748599	4.59856651542489e-07	3.42252013938243e-05	6.21243575085813	RELL1
GTF2F2	0.925733819960538	4.44657703501578	4.98332338392002	7.09693854304658e-06	0.000182596300252636	3.61053824715143	GTF2F2
TBC1D16	0.925217964749531	2.61026318134178	5.9450362573406	2.24299118811371e-07	2.17226980616554e-05	6.89663331836129	TBC1D16
INSM1	-0.925162126727664	0.950850167649054	-3.17597565793952	0.00249428228725305	0.0121184772304538	-1.87393147027411	INSM1
CKMT1B	-0.925115699938052	4.57762101598645	-2.9900459045227	0.00423012525592844	0.0181188286364728	-2.35463462246329	CKMT1B
PRR15	-0.924766516658732	6.12809754634258	-2.2809986494882	0.0266121096019305	0.0749432880752247	-3.98799688702818	PRR15
GZMB	0.924495313971971	1.92222416292084	2.90143471478096	0.00540682640033661	0.0220630761820132	-2.57658107486909	GZMB
XPO5	0.924130890012773	3.09190088502664	5.55572755248381	9.22647900565081e-07	5.27324578728239e-05	5.54930496905549	XPO5
PXDN	0.92409039225092	3.22144860507857	3.98882944758456	0.00020568061615422	0.00185762739588877	0.436441385076335	PXDN
SNX24	-0.923716984822174	2.06258230162132	-4.90082348675866	9.47534388036888e-06	0.000222012244641149	3.33654978247926	SNX24
LOC729966	-0.92330778443742	3.00513576601937	-2.07137421601614	0.0432276244186873	0.108760150166122	-4.40315544779377	LOC729966
HTR1D	0.923033344053277	0.760638234067628	3.95145531905924	0.000232043503103101	0.00203159089295413	0.323681061347741	HTR1D
TPM4	0.922731946873011	7.12842963114225	5.77877794938742	4.11178933478312e-07	3.26100286402251e-05	6.3190347936947	TPM4
FCGR3B	0.922380526819775	1.42377981342767	2.67040716315302	0.0100478802779375	0.0352798438528507	-3.13227127085069	FCGR3B
RAPGEFL1	-0.922065107541105	4.36812793898768	-3.27335018135204	0.00187851332718567	0.00978370771756797	-1.61442106567786	RAPGEFL1
PTK2B	-0.922057543862228	3.86707260064107	-5.71666389481978	5.15273451851614e-07	3.66348036464393e-05	6.10404227655845	PTK2B
CD3E	-0.92193344541299	3.07203876068331	-3.68695535694551	0.000536683393613067	0.00383185855893488	-0.457667850011317	CD3E
FAM5C	-0.921575048834133	0.638978145942136	-4.96583807635879	7.5461822579704e-06	0.000190285970592375	3.55233712798533	FAM5C
CBX7	-0.921047659652687	3.38879539207477	-3.81277805103519	0.000361371902536659	0.00282822560273717	-0.0897201659832225	CBX7
ZFYVE28	-0.920851939770794	2.14954395404024	-5.72766498223668	4.95100690296368e-07	3.55512415826879e-05	6.14208574234216	ZFYVE28
ALG1L	0.920583008564963	1.4115099880906	3.74652359343416	0.000445389966789208	0.00331802348040007	-0.284342424692491	ALG1L
CD52	-0.920307468870289	5.49359981990056	-3.73404652865584	0.000463183549733567	0.00342491046856633	-0.320778209629433	CD52
PAICS	0.918321904822697	4.95979505709414	4.42877064762017	4.80115398026505e-05	0.000680704151030821	1.80273914397197	PAICS
RPP40	0.918111465976843	2.40782462717946	5.31163576412298	2.2171439422285e-06	8.71926550014786e-05	4.71527070753369	RPP40
ANKRD9	-0.917502360791065	4.15354147760757	-4.97932938758301	7.19717899268172e-06	0.000184171714467201	3.59723783498089	ANKRD9
BCL2A1	0.916919162068773	2.31936981894913	3.06732676910923	0.00340354080301602	0.0152819467581925	-2.15725261314461	BCL2A1
PDZK1	-0.916665814449061	2.22148795849549	-2.65632304669207	0.0104245731528977	0.0362806676931704	-3.16503494498407	PDZK1
FASN	0.916470099776642	4.06678794547786	4.51798021434876	3.54883601217015e-05	0.000547547124916938	2.08774448910817	FASN
MTM1	-0.916272416481958	3.54669885383832	-5.44250617680744	1.38716682245889e-06	6.63206213724963e-05	5.16125174696465	MTM1
POLR1D	0.915786284143963	5.9541148489657	3.47015143500884	0.00104478453776135	0.0062879639304838	-1.07459052975289	POLR1D
LOC389332	-0.915764534959998	2.29941825023247	-3.51185764997421	0.000920564058630729	0.00569621633264787	-0.957666000427043	LOC389332
PDE6A	-0.915523990895087	0.596523857421185	-7.72593841701772	3.15083171858771e-10	4.56427303989515e-07	13.1602747537574	PDE6A
DUSP4	0.91517401883516	1.39742847288857	3.51874632317614	0.000901451125840448	0.00562030522003858	-0.93827124166183	DUSP4
PNO1	0.915151189126083	3.50680729088355	6.56304784554472	2.31388566009255e-08	5.26478683022262e-06	9.06325042817488	PNO1
ATP6V0D2	-0.914000435582732	0.947339199144824	-5.32606549021784	2.10569548975067e-06	8.40720070273604e-05	4.76430092882427	ATP6V0D2
SCG2	-0.913924152309116	1.54499836479928	-3.43556828337566	0.00115972874185393	0.00680381400742823	-1.17089040489001	SCG2
ADAM33	-0.913526449948169	1.28329705828559	-3.38281591962084	0.00135847043640297	0.00765127175409186	-1.31662050378302	ADAM33
GALNT6	0.913396933752514	2.78581975201244	3.50848026012798	0.00093007525193371	0.00574941771940036	-0.9671664272749	GALNT6
ENHO	-0.913149878570229	0.962836531532977	-4.62257267184409	2.48307121178273e-05	0.0004298148472458	2.42493472630926	ENHO
EIF3B	0.913136525136032	5.55549683586428	5.21161914509417	3.16683893127986e-06	0.000107564304347518	4.37646684930185	EIF3B
NXT1	0.912850621247993	3.32155946306453	4.17827197101925	0.000110777152032937	0.00120245226063148	1.01630516478504	NXT1
CD24	-0.912777326473336	8.94530016412997	-2.18653016415092	0.0332316450313752	0.0885411422710948	-4.17920089946051	CD24
BMP6	-0.91231917338042	1.26061359241567	-5.01852062579919	6.27090110835543e-06	0.000167113110536858	3.72790305407519	BMP6
GPD1L	-0.911628343936347	3.90077893630849	-4.26365704780203	8.34889140589178e-05	0.000979309404970598	1.28196828318765	GPD1L
KRT6B	0.91082970235029	0.939145464633148	2.15264106725537	0.0359378755895602	0.0940791212238487	-4.2461599039215	KRT6B
PSPH	0.910532513883064	2.66250190802648	5.40352803372272	1.5955428081329e-06	7.10721431033415e-05	5.02812223153981	PSPH
NDRG2	-0.910392734234011	5.68856748174829	-4.29715781506562	7.46735124118371e-05	0.000908640001222644	1.38689491091928	NDRG2
LPAR1	-0.910262178786002	2.30918203343087	-5.03993877624815	5.81532607235216e-06	0.000157790851833866	3.7994555271447	LPAR1
RARRES3	-0.909715123521988	4.65714139812702	-3.25242802344963	0.00199727883702315	0.010252408490672	-1.67061578174881	RARRES3
YAE1D1	0.908824490693743	4.07428021228497	4.08678018608945	0.000149591131901579	0.00148217656136481	0.734564422362926	YAE1D1
C19orf21	-0.908564584200306	6.23260906448626	-2.59100231680981	0.0123462618219427	0.0413402756218772	-3.31526335892365	C19orf21
HJURP	0.908443484716567	2.22511136801431	3.81113041163982	0.000363262948197735	0.00283656826956229	-0.0945831941098305	HJURP
ATP1A2	-0.908305969515046	0.926584827502037	-3.14047735798782	0.00276268633770601	0.0130799358434693	-1.96723471309486	ATP1A2
LOC572558	-0.908229105181032	1.02669729760702	-2.66433368937573	0.0102087656100549	0.0357221676016095	-3.14641597662144	LOC572558
VEGFA	0.906957555828908	5.41113106938859	3.16966869687869	0.00254010378238912	0.0122936596438797	-1.89056008325998	VEGFA
PHF19	0.906819769673584	2.93215136033145	4.38999775887247	5.47126095796552e-05	0.000735531330480963	1.67964531231593	PHF19
CASD1	-0.905863510510529	2.98270363298292	-5.03596446406655	5.89732704124098e-06	0.00015932907177945	3.78617082036335	CASD1
ACOX1	-0.905574741299117	3.97223206284776	-4.96729357259706	7.50774394702435e-06	0.000189804209423768	3.55717920278285	ACOX1
SMAD7	-0.905186823965431	3.91297486152804	-4.79793789715714	1.35589653247217e-05	0.000281695335706677	2.99714112659054	SMAD7
RAE1	0.905000977257983	4.07538908273827	5.41753964402857	1.51729907573997e-06	6.87150912358498e-05	5.07595035277606	RAE1
CD37	-0.904168648175569	3.5365287661631	-3.68530940169945	0.000539444589760937	0.00384575729620056	-0.462434398361102	CD37
ZBTB7B	-0.904157396761307	4.9973008500572	-7.05672434117275	3.73027997430648e-09	1.90395506256156e-06	10.8044397397943	ZBTB7B
PTRH1	0.904079740742678	3.56383996821573	4.41294985487945	5.06432208788745e-05	0.000698610099559931	1.75245426852188	PTRH1
CIRH1A	0.904044405819779	4.02568071008244	6.38819292550494	4.40979451825199e-08	7.7110156923323e-06	8.44795131661335	CIRH1A
PPAT	0.90362817581641	2.46396371175775	4.53477020334916	3.35177152500969e-05	0.000530135722360201	2.14165622427373	PPAT
TOP1MT	0.903312983571611	3.88337599816741	3.75598971291816	0.000432329897282073	0.00324247422961555	-0.256653304007459	TOP1MT
ASPHD1	0.903064230694125	1.36354161294036	4.54763763698385	3.20801909732299e-05	0.000514355512061884	2.18302973694016	ASPHD1
CCL21	-0.902573292610537	4.9814795722005	-1.93251508812716	0.058669966064618	0.136652973499052	-4.65949868440929	CCL21
CBX2	0.90234971907687	1.0644578771878	4.13088217914695	0.000129471365389146	0.00133829596900603	0.869986658428012	CBX2
LOC100190940	0.902295966787971	0.790675457257433	3.48258494953011	0.00100617389781625	0.00610787337198969	-1.03982260791203	LOC100190940
SMPDL3B	-0.900960170548913	3.63423078639892	-3.14148121954263	0.00275473688363207	0.0130678739129344	-1.9646058934769	SMPDL3B
PLEKHA4	0.900716381334416	2.58142169607778	3.16179526569568	0.00259841739203035	0.0125117573810539	-1.91128763167977	PLEKHA4
PNPLA7	-0.900363995706228	1.55012631040471	-4.78304191500773	1.42781518140536e-05	0.000292771875144845	2.94822000796042	PNPLA7
SLC6A14	0.900147546002839	1.17323020529916	2.64657791158274	0.01069273312754	0.0369433342688609	-3.18762805701032	SLC6A14
IL16	-0.899877029819697	1.83228705459027	-5.54327376387835	9.65057885524372e-07	5.44033378153067e-05	5.50652685351	IL16
RN5-8S1	0.899620121554796	0.299873373851599	1.80484045175149	0.0768054807779113	0.167066517448843	-4.88157652568333	RN5-8S1
SLC46A3	-0.898270982233254	3.6525232605305	-4.2722846118334	8.11264870906032e-05	0.0009611503818733	1.30895360312059	SLC46A3
PRKAR2B	-0.897121268295316	1.86482764756071	-4.23711505184462	9.11834819834786e-05	0.0010417423213902	1.19911183268377	PRKAR2B
SPNS2	0.897039860608039	2.73314605332445	5.10644477776179	4.59845776496843e-06	0.000136728414065875	4.0222623829278	SPNS2
WNT5A	0.896846589443838	1.53154447877397	5.21684783417134	3.10849513908281e-06	0.000105963773829565	4.39413265066035	WNT5A
NIPAL1	-0.895645052842255	3.08370221799189	-3.500300101836	0.000953501202095678	0.00586161139374247	-0.990153654010746	NIPAL1
LIPG	0.895620187085028	2.32217764397055	4.37693224322753	5.71695843685862e-05	0.000757647439158421	1.63827454777723	LIPG
GOLM1	-0.8954241259206	6.57812954808082	-3.78890417036335	0.000389721084455197	0.0029942565825616	-0.160069834481914	GOLM1
ACHE	-0.895147939363714	2.22798839917298	-3.98156396149454	0.000210567966473251	0.00189000762682859	0.414477301241779	ACHE
TTLL6	-0.89500284251438	1.13072364567686	-4.8517836551449	1.12435971776298e-05	0.00024759726855327	3.17444754418092	TTLL6
RAB37	-0.894641213529111	1.89154751953251	-4.30980971176043	7.15855120360889e-05	0.000882436289034948	1.42662092722875	RAB37
SAMD13	-0.894428453728128	3.12194865903268	-3.10936587554752	0.00302000528453209	0.0139923453872396	-2.04842396365925	SAMD13
HIST1H1C	-0.894276035923993	4.6195994810928	-2.94883745655662	0.00474403467192219	0.0198804291596022	-2.45843949224141	HIST1H1C
GALNT12	-0.894152020765327	4.6864457113896	-3.39351760185104	0.0013157064946588	0.00748181787161439	-1.28717157234038	GALNT12
RUVBL1	0.893544036120109	4.19671399693532	4.7635756647448	1.52745978372691e-05	0.000307199978867761	2.88437528840886	RUVBL1
ABO	-0.893294992209784	4.22002369568258	-2.65950371729919	0.0103383906540628	0.0360688171996999	-3.15764725988531	ABO
ERN2	-0.892142458747735	3.84914349734677	-2.59203877480882	0.0123134022240743	0.0412521910593655	-3.31290200240386	ERN2
FAM162A	-0.891982297761589	6.39892735163298	-4.3070718835577	7.22430331739857e-05	0.000888222448887187	1.4180197628162	FAM162A
TPH1	-0.891894361126108	0.921283199903605	-3.16785419026183	0.00255343252945457	0.0123550021313732	-1.89534001203915	TPH1
PTPN21	-0.891384989086917	2.31583203373076	-5.58044743082285	8.43856583584529e-07	4.94914024254467e-05	5.63428267136477	PTPN21
VAMP2	-0.890906580047759	4.42761515072509	-5.69520889498422	5.56988099311226e-07	3.83894899835493e-05	6.02989097177765	VAMP2
PGF	0.890644765228495	1.97324424696521	3.33431612641126	0.00156934092631384	0.00851148862534088	-1.44934013498957	PGF
MBOAT1	-0.88982753868396	3.70449042026921	-4.38994773620408	5.47218172796268e-05	0.000735531330480963	1.67948681472525	MBOAT1
SLC37A2	-0.889328683213352	2.37033006407393	-2.73615444048562	0.00844900403855069	0.031066869405769	-2.97760309753079	SLC37A2
SPINT1	-0.889214856479632	5.9946115945546	-3.19091755583216	0.00238881070039833	0.0117206261566699	-1.83444818136964	SPINT1
RPS4Y1	-0.88874883819218	6.12696944822713	-0.995416404492451	0.324075403137487	0.481713025442853	-5.96366746068227	RPS4Y1
TNFSF10	-0.888653092397147	5.23290722151749	-4.11512047796779	0.00013634098970962	0.00139555533369441	0.821504487155474	TNFSF10
CALB2	-0.888228134809339	1.33646879948613	-3.77229583247613	0.000410690433494475	0.00311356436633607	-0.20886419648136	CALB2
SNORA9	0.888124767992848	1.49607628981134	0.975107414176871	0.333954913804935	0.492867970241185	-5.98319050255056	SNORA9
TESK2	-0.887392561384405	2.10442578489696	-6.40116611672225	4.20395731265412e-08	7.63382056244933e-06	8.49355667228865	TESK2
EMP1	-0.887227230163478	5.40720350880938	-3.0228888196833	0.0038582456516346	0.0168391423922162	-2.27117923595412	EMP1
TSTA3	0.886587043897593	5.45401173746639	4.50252887950838	3.74015503928026e-05	0.000566876628545809	2.03820600041347	TSTA3
SCUBE1	-0.886278428993147	1.00358614950126	-5.81705525165339	3.57719627902825e-07	3.01586391649324e-05	6.45174826885785	SCUBE1
EPHB4	0.885824091700248	4.51619208286978	5.60333771480902	7.76853933082858e-07	4.76327484619148e-05	5.71304802136522	EPHB4
DISP2	-0.885231769524419	0.961124700605626	-6.64797208759452	1.69097561787535e-08	4.27177938917932e-06	9.36249088814579	DISP2
TNFRSF11A	-0.88454703774026	3.35197181898688	-2.97124175464678	0.00445783200728968	0.0188927642409483	-2.40212869675716	TNFRSF11A
PEX11A	-0.884117744121927	2.98628586377789	-5.49693356790579	1.14050080316307e-06	5.95521677020276e-05	5.34755192937345	PEX11A
PGM5	-0.883448636866067	2.43623539864893	-2.12438202089052	0.0383403922933349	0.0989421028231251	-4.30132713716425	PGM5
LRP8	0.882185693841052	1.05924794706005	5.2844256862297	2.44337303883911e-06	9.18082313915643e-05	4.62291550482055	LRP8
PRKDC	0.881863190982482	3.43070764143973	4.65331824632328	2.23439880156345e-05	0.000398081333655903	2.52465146552922	PRKDC
KIFC1	0.881393880462165	2.90166287731845	3.38671287082971	0.00134274778377739	0.00759338323142092	-1.30590366683403	KIFC1
PRIMA1	-0.881198621323671	0.92395212548911	-3.293616638339	0.00176985525534774	0.00935190724601068	-1.55976349398573	PRIMA1
CDKN3	0.880361957885227	3.08622435310653	3.23967796870187	0.00207309382024008	0.0105242948374285	-1.70474509890639	CDKN3
SLCO1B3	0.880175765056593	1.27871395672065	2.52175175436111	0.0147313458640572	0.0472970871544917	-3.47138190709939	SLCO1B3
NR3C1	-0.879783378544411	2.52062582710566	-3.97155642451584	0.000217483809248586	0.0019373498762545	0.384258154004769	NR3C1
SPC25	0.879707200539765	2.89564326821482	3.85659317162585	0.000314419919542335	0.00254296367475674	0.040025774370644	SPC25
BGLAP	-0.879598237718188	0.511403662894261	-4.02816658908521	0.000181064026214122	0.00168775623645296	0.555721435040773	BGLAP
CMAHP	-0.878454058446895	1.9397303776019	-3.95229444713639	0.00023141732390853	0.0020279889382889	0.326206628454096	CMAHP
GEM	0.87784272758179	3.08621918408264	3.00872092443146	0.00401475815068478	0.0173466680952089	-2.30725868768541	GEM
TSPAN3	-0.877197461425307	6.5588925532626	-4.1810092151049	0.000109781373582476	0.00119631923837569	1.0247814906281	TSPAN3
ZBTB12	0.877052381160641	1.97059430428621	5.10003700959749	4.70383751952566e-06	0.000138367556941187	4.00075467804864	ZBTB12
APOBEC3C	-0.876734917850334	3.99582205509942	-4.06746474999989	0.0001593273222852	0.00155017850662339	0.675483624927464	APOBEC3C
FADS1	0.876591333028222	1.79068156804721	3.46346626286632	0.00106612313666168	0.00639369178655312	-1.09325258818284	FADS1
SNORA22	0.876350567827767	0.558268054495261	1.68368853354188	0.0981478931712512	0.200641152039303	-5.07990464856198	SNORA22
ACACB	-0.876001387947652	2.16652770597362	-4.42323216795877	4.89172975330065e-05	0.000686652548895593	1.78512657914212	ACACB
RAB31	0.875588534844593	3.276151869231	3.32246292831586	0.00162540174736997	0.00874770931863265	-1.48158974622626	RAB31
CP	-0.87545168929031	2.89118239171994	-1.71101079964091	0.0929508006965791	0.192538759587024	-5.03624846346656	CP
SLC4A11	0.87511996948814	0.932017352175548	3.41921775597223	0.00121816639800026	0.00706655901501663	-1.21621059637499	SLC4A11
TFAP4	0.874758320998287	2.95551118721664	4.41992502303543	4.94660636688495e-05	0.000690951636380342	1.77461437561567	TFAP4
POLD2	0.874287245573973	5.49280923060092	4.77494678747058	1.46845397617534e-05	0.000298638529027428	2.92165800437815	POLD2
SPOCK1	0.873803311023003	1.33340569755491	2.9558063489372	0.00465322789058791	0.0195655032674109	-2.44095624214698	SPOCK1
CD19	-0.873150024374193	0.859602702016785	-4.95258175832863	7.90529236559149e-06	0.000196436113584467	3.50825895515406	CD19
CCDC86	0.873067032071002	3.17821507920684	4.87452309555333	1.0386684318293e-05	0.000236899194868313	3.24954085201527	CCDC86
BIRC5	0.871851803341054	3.07156401670644	3.33785881383971	0.00155294403767533	0.00845216849763351	-1.43968704782706	BIRC5
TCF7	0.871568217496161	2.79658602745456	3.60740595007343	0.000686873059121256	0.00458036642708507	-0.686613091353751	TCF7
BRIX1	0.87032031760465	4.3820527734515	4.79851111972044	1.35320115990018e-05	0.000281444976924174	2.99902482556215	BRIX1
KAT2B	-0.869968713364958	2.44117912518743	-4.48991027297767	3.9038343222353e-05	0.000586973815090873	1.9978032232656	KAT2B
GNE	-0.869753115665185	4.06561395569211	-2.71507004468555	0.00893428924830735	0.0322669826839327	-3.02751035392416	GNE
EIF2S2	0.86953457083153	5.38982185044606	5.40087588326642	1.61079549836995e-06	7.12409203435985e-05	5.01907284383952	EIF2S2
OLR1	0.869119133475618	1.0734974272317	3.45195721704662	0.00110383371969692	0.00656136545626032	-1.12532857357859	OLR1
PTPRF	-0.86900381321991	5.87477907353866	-4.85527432312396	1.11076848633673e-05	0.000245918673674903	3.18596669263663	PTPRF
FSTL1	0.868986629906186	5.13641740316218	3.91088750694554	0.000264345127499631	0.00224770721874405	0.201922587297474	FSTL1
SYP	-0.868813770470692	1.43789555267893	-4.39390763437116	5.39975665086612e-05	0.000728909251977174	1.69203631076227	SYP
FAS	-0.868758968410031	3.02157691590924	-3.62396733965402	0.000652621405149825	0.00440799543499802	-0.639190646814617	FAS
CDK4	0.868739277944018	5.25462439595844	5.91722283814263	2.48279804126354e-07	2.34884179768693e-05	6.79980524338347	CDK4
FCRLA	-0.867740086217902	0.848946207052044	-5.04594491800182	5.69352730011422e-06	0.00015696680739074	3.8195384128125	FCRLA
MYO1D	-0.867352967116653	6.12565760601829	-3.64591167713877	0.000609745899414132	0.0041762092304538	-0.576157598582137	MYO1D
B3GALT4	-0.866561066252634	2.93077453793749	-4.7661446872851	1.51392895738582e-05	0.000304803287422507	2.89279546017972	B3GALT4
ECHDC2	-0.86648078751208	3.89495895887259	-4.14965797451647	0.000121725153037053	0.00128374630221042	0.927859763457218	ECHDC2
TMEM211	0.866065128748877	0.814462178472029	2.85572646848363	0.00612644596211659	0.0243062882341537	-2.689196460786	TMEM211
AVIL	-0.865530825482522	1.16354763992415	-5.46384195161089	1.28474694769283e-06	6.30193405381274e-05	5.23422708999811	AVIL
SPECC1L	-0.865405828625309	3.2125275888794	-6.23806844312455	7.66245779373068e-08	1.07989190622839e-05	7.92087856573177	SPECC1L
BCHE	-0.865383997166331	1.679125199397	-2.22184145510386	0.0306042537282901	0.083387870676491	-4.10851027882924	BCHE
VARS	0.865371493907481	4.40828594962744	5.48137455547031	1.20620949479962e-06	6.12873794924991e-05	5.29424779954056	VARS
DIAPH3	0.865328457309477	1.51943026017666	3.85339772541742	0.0003176354985307	0.00255955543847397	0.0305358530749125	DIAPH3
B3GNT8	-0.865146409718521	3.65912674631877	-3.47343930266341	0.00103443957581698	0.00624133910201397	-1.06540409886601	B3GNT8
SHROOM4	0.865128112726803	1.43324864822175	5.022999844948	6.17281082231004e-06	0.000165587403947905	3.74285865916789	SHROOM4
SLC35D1	-0.864450689460344	3.78342277884326	-4.38279516739088	5.60540493514536e-05	0.000748642660539039	1.65683211969444	SLC35D1
CYP2B6	0.864339020827792	2.78965064229915	1.97594968371907	0.0533979432011225	0.127558444063587	-4.58095306195095	CYP2B6
GRM8	0.864294750935497	1.58863708192173	2.19936889920811	0.0322542267113196	0.0865467242725367	-4.15360708320302	GRM8
DPF3	-0.863342698138064	1.04805383669423	-5.76291462195307	4.35590870090639e-07	3.34601832124482e-05	6.26408383288291	DPF3
CD22	-0.863231618908616	1.09031490236781	-4.46396002691491	4.26270620262933e-05	0.000626230481291924	1.91486795824735	CD22
CALD1	0.862733933894739	5.05997140503351	2.64445578645218	0.0107519584483619	0.0371140075484033	-3.19253963334114	CALD1
ANKRD13B	0.862170195926158	1.58400669156914	3.71189373823045	0.00049646905253853	0.00362560636395597	-0.385298406525154	ANKRD13B
FAM83E	-0.86164001120387	4.10781730848058	-2.76659968036769	0.0077909462562769	0.0291976322431889	-2.90503222307603	FAM83E
KIF2C	0.86160716458542	2.48686417606592	3.67933340727114	0.000549584561298112	0.00390037746716078	-0.479730024168926	KIF2C
BACE2	0.861583394868956	4.45880765779713	3.30319496552718	0.00172059453314149	0.00915307824179633	-1.53385502862435	BACE2
IER5L	0.861395804883271	2.74622286484309	3.83143099922134	0.000340612903940204	0.00270841039617295	-0.0345846475603988	IER5L
GBP3	-0.861271942660214	4.43848024247763	-3.41916501628924	0.00121835934089988	0.00706655901501663	-1.2163565606724	GBP3
PDLIM7	0.860213975656292	4.21638556837673	2.26640990957336	0.0275511034365139	0.0770020110105914	-4.01795759109031	PDLIM7
MAP4K1	-0.860083288869512	1.67109226864229	-4.76268576403725	1.53217440118499e-05	0.000307820357089134	2.88145896943951	MAP4K1
PLCG2	-0.859823525239302	1.97652794030668	-4.40631326607242	5.17885560304542e-05	0.000709229065000092	1.73138423119768	PLCG2
GPR56	0.859721865964659	4.78921272196682	3.45809514055687	0.00108356708437351	0.00647158899063687	-1.10823026671245	GPR56
SPTBN2	0.859580469140465	1.4478281526093	4.0895663795261	0.000148235134095088	0.00147337921441354	0.743098307563521	SPTBN2
METTL1	0.859378379683533	3.25276628398131	5.79233126835146	3.91400088312095e-07	3.18429016507907e-05	6.36600710224881	METTL1
FAIM3	-0.859258633581483	1.92183217957664	-3.95532427564462	0.000229169931471647	0.00201483899247768	0.335328019921843	FAIM3
G0S2	0.859182499770239	3.70126204296272	2.71964257831987	0.00882692200959086	0.0320005144959389	-3.01671154507043	G0S2
PRKCB	-0.859121589455852	1.61016865753112	-4.40675635776446	5.171130783951e-05	0.000709229065000092	1.73279053312748	PRKCB
SIDT1	-0.859013110375449	2.18385694812553	-3.41549445234813	0.00123185927260695	0.00712080268233311	-1.22651188175166	SIDT1
PRMT3	0.858094476932505	2.82231447649146	5.70731593842142	5.33053605471788e-07	3.70099902181423e-05	6.07172740528735	PRMT3
EYA2	-0.85791341285769	1.21858925920236	-2.8879849721899	0.00560998182514553	0.0227056379699686	-2.60985210885137	EYA2
KCNA3	-0.857668783940959	0.96628654603459	-5.48374529553106	1.19596085149439e-06	6.12327501144292e-05	5.30236739436067	KCNA3
TMEM59	-0.857148678719287	7.46303451421618	-4.53240296571269	3.378894483372e-05	0.000531082823672028	2.13405004950633	TMEM59
LOC100128881	0.856550909118752	1.54075931495569	4.40132790486488	5.26654856298018e-05	0.000717438699326047	1.71556582916427	LOC100128881
MAOB	-0.856543915768037	2.52662739708839	-2.30262624977901	0.025272364592339	0.0719753589694347	-3.94329235463566	MAOB
KCTD9	-0.856492920317707	3.45375889084274	-5.3318450190499	2.06262488099554e-06	8.32322027299163e-05	4.78394924356946	KCTD9
PP7080	-0.856304412852205	3.92162478623984	-2.26271690069073	0.0277934154426661	0.0775529921150633	-4.02551694592458	PP7080
MTHFD2	0.856288588953373	4.54747218078383	3.44220044460236	0.00113679293698252	0.00670257090693566	-1.15246900895045	MTHFD2
MCM6	0.856241925538949	3.43173021123177	5.14952602305373	3.94790616034923e-06	0.000124885290727606	4.16708352176881	MCM6
FGFRL1	0.856148027086005	3.21500251476668	3.53106351105483	0.00086821551773534	0.00545995672741655	-0.903535146885379	FGFRL1
NELF	0.856036188211949	3.91471605876432	3.86619868356018	0.000304941463049626	0.00248761102794479	0.0685783411668677	NELF
KIT	-0.855415578185837	1.65241205974983	-4.27798051533188	7.96025563557738e-05	0.000952283374830759	1.32678329782167	KIT
PAFAH1B3	0.855056807852127	3.51567715253913	4.01353687715175	0.00018986683392904	0.001751799648545	0.511289660328381	PAFAH1B3
ANTXR1	0.854642977533438	3.49490494564299	3.0050998507638	0.004055700686257	0.017492368421895	-2.31646098642768	ANTXR1
VWA5A	-0.854618088020227	4.0335528486799	-3.59618065178907	0.000711058644923286	0.00469433325903336	-0.718682801901847	VWA5A
TBC1D10C	-0.853287747316394	2.20606127350183	-4.03183049536444	0.000178921978372444	0.00167689407521767	0.566862097809463	TBC1D10C
WDR43	0.852679689381497	3.85215887249898	5.6478561120341	6.61269251712355e-07	4.32113142511689e-05	5.86644202265133	WDR43
CD55	0.852194884391007	4.81428437244703	2.71951048673237	0.00883000693875233	0.0320005144959389	-3.01702369216262	CD55
CDKN1A	-0.852120690002103	6.19072928302568	-3.55609748469753	0.000804231442279946	0.00516419951970649	-0.832709779515596	CDKN1A
ZC3HAV1L	0.852000959431572	1.64535188849529	5.27417861684707	2.53434918609092e-06	9.38454595673078e-05	4.58817001413301	ZC3HAV1L
OAF	-0.851797734550789	5.31865236616107	-4.92679316148007	8.65266910081387e-06	0.00021003297682374	3.42262631069753	OAF
CDC45	0.850937707220456	2.17860073590523	3.51065172868279	0.000923949411183861	0.00571529139541671	-0.961058836198374	CDC45
NID2	0.85084443776444	2.14914418491626	4.20556097916068	0.000101229489811094	0.0011305256742061	1.10093031394201	NID2
DKK2	0.850199794082004	0.615642015186894	4.26216483616028	8.39042409198825e-05	0.000983321100978053	1.27730354347343	DKK2
CPT1A	-0.850149754462417	5.12939360774521	-4.89353235003406	9.71981269598611e-06	0.000226551166192108	3.31241206615396	CPT1A
KAL1	0.849510486801908	0.73956802734328	5.62406720561057	7.20736243654186e-07	4.55220868274559e-05	5.78444074828488	KAL1
TMEM74B	0.849183901833188	1.66791691009664	2.71654643796935	0.00889949176024328	0.0321659142377405	-3.02402508777717	TMEM74B
FAM111B	0.848321475420742	2.11266409964718	3.98882781951006	0.000205681698957025	0.00185762739588877	0.436436460946966	FAM111B
BUB1	0.848155616125396	2.43592857723421	3.47172182497564	0.00103983123497672	0.00626386375519467	-1.07020346847598	BUB1
EEF1E1	0.84737854447402	3.99179476556026	5.44398649696205	1.37980730489314e-06	6.61361953119465e-05	5.16631259690756	EEF1E1
PTGS2	0.847257451888904	1.60651494849044	2.55537972743571	0.013525335499181	0.0443524849630201	-3.39597964775804	PTGS2
HOXA5	-0.847242544625417	2.52049562984524	-2.79290603687504	0.00726073113271372	0.0276282303931692	-2.84184914992481	HOXA5
GNG4	0.846525636026432	1.68810378176531	2.34557653035393	0.0227885304723065	0.0663728251032556	-3.85350004423231	GNG4
ACOT11	-0.845398260669848	3.33351350993813	-4.17416218733097	0.000112288715369603	0.00121244847899082	1.00358362216403	ACOT11
BMP7	0.844514223424779	1.89097146473139	1.89491200544573	0.0635872057699201	0.145539253540776	-4.72627874722968	BMP7
SH3PXD2B	0.843619333600091	2.34249510319231	5.0481819303916	5.6488073717476e-06	0.000155961589496277	3.82702036009063	SH3PXD2B
NOP58	0.843602618530318	4.47236333053731	5.58625125474435	8.2634537752109e-07	4.90740014292006e-05	5.65424664820579	NOP58
SELE	0.843254661071612	0.759174659982681	4.22492514703904	9.49440769894686e-05	0.00107366400835097	1.16114091618255	SELE
RAD54B	0.843028572316826	1.50581422739215	4.70842545027784	1.84824591678092e-05	0.000350795217471434	2.70403449652348	RAD54B
C1QTNF5	0.842936774314549	2.30680574501483	3.55362490054269	0.000810345077306684	0.00518406733907071	-0.839718574508227	C1QTNF5
AKR7A3	-0.842733188902488	4.89090254794513	-2.75060579907253	0.00813051839540515	0.0301304630881527	-2.94323039157448	AKR7A3
HSPE1	0.842592902300828	7.73769350850471	4.75272152483445	1.5859478138685e-05	0.00031660279561212	2.84881897135829	HSPE1
FAM57A	0.842446652033711	3.16350447971846	4.86684493690139	1.06686031894575e-05	0.000240629278416032	3.22417087585136	FAM57A
SLC25A20	-0.842366109395416	3.90839696401304	-4.39586438383042	5.36431397492935e-05	0.00072568101301247	1.69823940175874	SLC25A20
ITGAL	-0.841995315795775	2.11390551330086	-4.11343522583263	0.00013709605418317	0.00140100594331665	0.816326201156052	ITGAL
WDR4	0.841940629436948	2.77828322218067	4.03750404278142	0.00017565328788345	0.00165694922161786	0.584123649398477	WDR4
GLTPD1	-0.84127965733511	4.05857982325773	-5.16794656963426	3.69824814026968e-06	0.000118777918586723	4.22912004262949	GLTPD1
NAT10	0.841029181859174	3.85346170151608	5.62534658237697	7.17407426123442e-07	4.54638900749705e-05	5.78884886832294	NAT10
MFSD12	0.840969579715325	4.00136492850651	4.71082235408418	1.83302448418451e-05	0.0003499860754795	2.71185554759102	MFSD12
ISLR	0.840675486116116	3.77969443853019	2.49394102630728	0.015801484019053	0.0499767251213892	-3.53315201857992	ISLR
C16orf54	-0.84019835781737	1.15085533559768	-5.29907942605402	2.31884753578223e-06	8.88322705316174e-05	4.67263605847431	C16orf54
AHNAK	-0.839546606461254	4.62437296269675	-3.71289127792832	0.00049492211853412	0.00361990867874394	-0.382397786157092	AHNAK
KIF13B	-0.839160185837566	3.68759380497605	-4.66832729634914	2.12202568586152e-05	0.0003860737483381	2.57342589469611	KIF13B
RGS13	-0.839145209666622	0.712182853083154	-5.62762528259625	7.11516130810589e-07	4.54638900749705e-05	5.79670072859549	RGS13
RETNLB	-0.839047215328624	1.19648542809962	-2.58817502897591	0.0124363040017129	0.0415607151074764	-3.32170106387764	RETNLB
ALDH1A3	0.838967817746308	2.62372941767687	3.91325914242355	0.000262343037548823	0.00223470828331508	0.209022233444292	ALDH1A3
ALDH1A1	-0.838830837932528	5.42822288811639	-1.8705757836705	0.0669528264065355	0.151534531002807	-4.76888972296568	ALDH1A1
LOC100505865	0.838348654112873	1.72568346504539	3.77255978483571	0.000410348853190379	0.00311288197400073	-0.208089660302836	LOC100505865
SHCBP1	0.838284138604862	1.67682701683651	4.32674401646135	6.76460139107112e-05	0.000848833868906167	1.4798777660394	SHCBP1
NCAPG2	0.837710815245601	2.79807689462124	3.97446164633201	0.000215453841744623	0.00192217248767098	0.393026764745828	NCAPG2
MOCS1	-0.837135740067412	2.14372185194813	-4.15225035760455	0.000120691574887787	0.00127689657801448	0.935860496250042	MOCS1
MPND	-0.837062821221434	3.95459848837377	-5.36281342865072	1.84624009984641e-06	7.82910085770368e-05	4.8893294109527	MPND
TEX30	0.836926410510362	2.30895874978383	4.59387408087502	2.73949657778602e-05	0.000460279296009688	2.33209835764848	TEX30
ANGPTL1	-0.836536960507538	1.16094414518744	-2.84243075353592	0.0063518592109348	0.0250114196359188	-2.72171124955292	ANGPTL1
KIAA0513	-0.836524316884073	1.96627136260917	-4.74762530062631	1.61416081358261e-05	0.000319868068882556	2.83213523323682	KIAA0513
PYCRL	0.836168076088631	2.44608545910742	5.10637934571463	4.59952199662742e-06	0.000136728414065875	4.02204271692986	PYCRL
MCM3	0.83609062652728	4.59492107923545	4.54436555914246	3.24399257840892e-05	0.000518297799012288	2.17250415117244	MCM3
MOB3B	-0.836071858705139	3.06600705077968	-4.58442107986097	2.82949614577892e-05	0.000470793257383567	2.30157080416385	MOB3B
LRRC8E	0.835637606958868	1.16084463574698	4.68568393490328	1.99896272007045e-05	0.000371407827657466	2.62990656614067	LRRC8E
SNORA39	0.835588916757012	0.278529638919004	2.22158600512505	0.0306225824305982	0.0834137414109112	-4.10902502894485	SNORA39
CCNA2	0.835218047880443	3.08286493130771	3.09990735220232	0.00310258770724523	0.0142838539374271	-2.0729980639647	CCNA2
IL10RA	-0.834822038976459	2.73859640712254	-3.67331783716675	0.000559975934470589	0.00395184810256991	-0.497123761129025	IL10RA
RRP9	0.834806672575429	3.77088655571968	5.19056526668335	3.41289273477186e-06	0.000113074525080994	4.30538683937769	RRP9
PLAGL2	0.834782433944056	3.49830243749568	3.61747468924187	0.00066584999274389	0.00448078889010814	-0.657797215759349	PLAGL2
FOXM1	0.834342461116655	3.02532880947193	3.2665667059045	0.00191626929741111	0.0099455664861694	-1.63266659182426	FOXM1
DSC3	0.834009419698402	0.613563737177964	3.15473990766261	0.00265173917419373	0.01270372762675	-1.92983207238886	DSC3
SFXN3	0.833723866188443	3.43110792958411	4.41529761272863	5.02439880327139e-05	0.000695441213789436	1.75991136514395	SFXN3
VSNL1	0.833650098788566	2.35626299821603	2.82244228402933	0.00670521818490216	0.026071246741173	-2.77038534882658	VSNL1
ACADM	-0.833351952758004	4.64235911375516	-3.61351401330974	0.000674045242270558	0.00452036377850834	-0.669138001512009	ACADM
RUNX1	0.832634519724366	2.95345762561083	4.82578362721473	1.2308586921594e-05	0.000261843461961639	3.08874260364772	RUNX1
C10orf54	-0.832369098897624	3.00662167464619	-4.89083077659039	9.81195922515187e-06	0.000227639864824316	3.30347158368702	C10orf54
ALDH4A1	0.831889297099016	2.99720017988648	2.85487722513684	0.00614061942626767	0.0243574034583207	-2.69127658402056	ALDH4A1
NOP2	0.831820676658186	3.57783536974184	5.18674614563511	3.45950340151216e-06	0.000113820072713514	4.29250231066081	NOP2
SLC11A1	0.831529228305131	1.04470248176471	3.85336677958502	0.000317666793557088	0.00255955543847397	0.0304439703577843	SLC11A1
PGM1	-0.830983725238263	5.10979598499083	-4.31340909949434	7.07299274013866e-05	0.000874744387017148	1.43793261197082	PGM1
ZDHHC9	0.830612044501426	4.40665892160321	4.18241382428186	0.000109273769053632	0.00119216356359205	1.02913214189692	ZDHHC9
FAM60A	0.830451007398928	5.08948925707074	3.94834985696051	0.000234375131637205	0.00204442233762985	0.314336860751372	FAM60A
IPO5	0.830353389231051	4.46681575818478	5.08941922807456	4.88371168623053e-06	0.000141238736898106	3.96513485612994	IPO5
ABCC3	-0.830344290747616	4.77674850617057	-3.60480189380797	0.00069241260732595	0.00460105984846959	-0.694057937880009	ABCC3
BLK	-0.830199663432756	0.688262403135591	-5.79012196729397	3.94558590748479e-07	3.18429016507907e-05	6.3583487851655	BLK
APCDD1	0.830116335593828	2.92595446065431	2.08517743135349	0.0419054544970163	0.106026863367652	-4.37684822092101	APCDD1
MRPL17	0.82976568795057	4.09092254088134	6.04029847018965	1.58309820924816e-07	1.81178757183614e-05	7.22882799519079	MRPL17
FOXD2	-0.829097091719613	2.3165849920077	-3.20367203987378	0.00230211552540574	0.0114019018351134	-1.80064726462326	FOXD2
CCDC69	-0.8290600309034	3.01380732557443	-2.53908735073922	0.014097964820924	0.0457457157462455	-3.43260804374035	CCDC69
BHLHE41	-0.828786719822826	2.53686263646225	-4.27653519724929	7.99865937906684e-05	0.000952283374830759	1.32225801315699	BHLHE41
STAB1	-0.828541534802894	3.5458858884792	-3.66512075830425	0.000574438950092416	0.0040178813231464	-0.520798618751284	STAB1
ODAM	0.828268447366897	0.671923582513753	2.78515013943092	0.00741348647858133	0.0280906284406116	-2.86052321521984	ODAM
PARVB	0.827918881778671	3.21944911667138	2.67982787753685	0.00980291712411043	0.0346069910283858	-3.11028296495506	PARVB
ALDOB	0.827890867052675	4.08602613645934	1.14241896198412	0.258435734552848	0.409924311022219	-5.8108709514129	ALDOB
MND1	0.82785726295362	1.85302428806631	4.07212064768486	0.000156925839291434	0.00153154753230942	0.68971182283537	MND1
POSTN	0.827488557643037	5.61969903640709	2.30662670712742	0.0250312373816341	0.0715165562095953	-3.93498576482748	POSTN
FAM189A1	-0.826978741447291	1.01606867774986	-4.62392458974724	2.47158904220795e-05	0.000428613030873252	2.42931379462807	FAM189A1
RAD51AP1	0.826721752026243	2.32109989817108	4.00197840300599	0.00019711273210786	0.00179396334740093	0.476244705600944	RAD51AP1
TNFAIP8L3	-0.826492749566177	1.35468413990637	-4.68405482518476	2.01020984672903e-05	0.000372915647892709	2.62460173276606	TNFAIP8L3
ATP5A1	-0.826331801626128	7.60742625729697	-5.20307975587529	3.26445479547221e-06	0.000110284845818413	4.34762669608797	ATP5A1
NOLC1	0.826232429893841	4.44393920397979	4.91900937939754	8.89158944749254e-06	0.000213052333824888	3.39681025398693	NOLC1
UTP14A	0.826008212432124	3.19843050494217	5.10970263397044	4.54577525166482e-06	0.000135833806372927	4.03320065441196	UTP14A
GTPBP4	0.825274855768666	3.96443911589627	5.61807345739586	7.36536235074783e-07	4.60729620764097e-05	5.76379212588195	GTPBP4
MT3	-0.825021554497726	1.2807633351648	-2.04791341824211	0.0455581183481449	0.113220827083132	-4.44752940015858	MT3
RCSD1	-0.824686682130011	2.48092395924609	-4.45545255727657	4.3872151084554e-05	0.000639294423789971	1.88772394824265	RCSD1
TKT	0.824381097200042	6.43061356688191	4.45189878330166	4.44026934161367e-05	0.000644043675240969	1.87639191491957	TKT
AKR1C3	-0.823673267417271	5.60741498106357	-2.53663392842349	0.0141860767675892	0.0459605523684889	-3.43810806172895	AKR1C3
KLHL6	-0.823592601100451	1.46558946939222	-4.57407359900788	2.93132559307177e-05	0.000481013677927357	2.2681842792161	KLHL6
OSBPL7	-0.822870830766737	3.12469314837744	-3.74882184585886	0.000442184776123093	0.00330065592770143	-0.277623498424694	OSBPL7
MIER1	-0.822523032335967	3.52045505163549	-5.58458848274082	8.31325168126853e-07	4.92149711601117e-05	5.64852656440353	MIER1
RPF2	0.822426424916896	4.0660257743484	4.9974798198448	6.75257589109038e-06	0.000176075586531397	3.65770951456667	RPF2
GZMM	-0.822382584190434	1.48573022636212	-4.34702852099244	6.32042381317509e-05	0.00080645662001662	1.54379670877113	GZMM
TSC22D3	-0.822350486121917	4.44888413792656	-3.66635936184091	0.000572230833549853	0.00400540374039621	-0.517223247968028	TSC22D3
RUNDC3B	-0.822314965387288	1.01480194552385	-5.38438380771208	1.70892842168766e-06	7.4351336423925e-05	4.96282650418032	RUNDC3B
TCL1A	-0.822045673083828	0.772372013783929	-3.2497186362207	0.00201316722352583	0.0103145726241867	-1.67787563465109	TCL1A
HMOX1	-0.821161937437979	4.65737954617832	-3.80652085055891	0.000368604158795597	0.00287173660843847	-0.108182169577902	HMOX1
FAM3B	0.821120718813239	1.95764366544299	1.19276906043533	0.238294251255814	0.385653178075761	-5.75393891520243	FAM3B
KRT8	-0.820948638541219	9.7993845273549	-2.92951597388411	0.00500449786117373	0.0207258644974267	-2.50675906808863	KRT8
TINAG	-0.820602185916783	2.58469653407122	-3.20828455815142	0.00227149938122392	0.0112998408533607	-1.78840145334158	TINAG
ACTN1	0.820595767265281	5.50003378498638	3.44241948568953	0.00113604283860876	0.00670233333555964	-1.15186022614712	ACTN1
NUFIP1	0.820537330208993	1.98295895952694	5.34097737816204	1.99633483189061e-06	8.20402285247465e-05	4.81500785665023	NUFIP1
LMNB2	0.820278998224065	4.49873706922084	4.03203130776059	0.000178805287347121	0.00167689407521767	0.567472848943817	LMNB2
PCDH20	-0.82010297779774	1.57682736273131	-2.76882725410509	0.00774470245979139	0.0290851748216128	-2.89969910602932	PCDH20
RACGAP1	0.819717029798989	3.29689824011482	3.78978616876238	0.000388636752048906	0.00298948914059865	-0.157475216597796	RACGAP1
MEST	0.81922827466466	4.50186312333598	4.79301845178723	1.3792459689257e-05	0.000285456700167512	2.98097850116829	MEST
PITPNM3	-0.819012452085323	1.868515402272	-4.91376872799181	9.0560876293964e-06	0.000214890678429782	3.37943689277178	PITPNM3
CCL20	0.818991354948063	5.23254889563994	1.61423714186649	0.112439065674864	0.222260147069423	-5.18803298838441	CCL20
ID3	-0.818607551344839	5.72747794768327	-3.33564367458676	0.00156317742221013	0.00849025183158997	-1.4457236124617	ID3
HM13	0.81854778436567	5.92025018031922	5.0818913966218	5.01532524130363e-06	0.000143724457028861	3.93989529025972	HM13
SLC2A5	-0.817385849416516	1.57588895445196	-4.85157671354963	1.1251705684295e-05	0.00024759726855327	3.17376473425035	SLC2A5
PLSCR4	-0.817325330108329	3.32831881946819	-3.61061873392365	0.000680096935359933	0.00455286445383635	-0.677423539781165	PLSCR4
DARS	0.81705650579939	4.96963632934178	5.43978139821598	1.40081484164017e-06	6.63689730160491e-05	5.15193731472212	DARS
OSR1	-0.816761173070474	0.88023200954706	-3.758934491707	0.00042834261720016	0.00322606394848192	-0.248031544452424	OSR1
ANGPT2	0.816738118671826	1.05290528410289	4.54710294251252	3.21387081934352e-05	0.000514355512061884	2.18130952077258	ANGPT2
ANO5	-0.816665059071648	0.911705274488809	-4.61084151853548	2.58492193220974e-05	0.000442978681395471	2.38695750321227	ANO5
CAD	0.816592932353144	2.89040537424022	6.00598242283384	1.79496760820502e-07	1.90793739734732e-05	7.10906706545277	CAD
NUPR1	-0.816591133515123	5.25967015254382	-2.23841675981797	0.029435489246916	0.0809508103142579	-4.07500569460371	NUPR1
SNORA34	-0.816302472443638	0.64000920028209	-1.30364236626468	0.198013001561674	0.337619676281348	-5.62041463639092	SNORA34
GFRA2	-0.816254807399593	0.938408978964133	-4.93757826712351	8.33201844320976e-06	0.000204350867922099	3.4584201321329	GFRA2
LYAR	0.816177868886952	3.04333547838587	4.06095409689468	0.000162745188763889	0.00157283508758932	0.655601245516666	LYAR
MRPS17	0.815211575135305	4.71996164048644	4.55598514181135	3.11800187809354e-05	0.000503708002290817	2.20989623159835	MRPS17
KLK8	0.814864261332724	0.609500327371575	2.58611590352053	0.0125022580916874	0.0417220611524151	-3.3263862710219	KLK8
NEDD4L	-0.814839144521579	3.32382390637218	-3.84718870120742	0.000323974382295026	0.00259654184883799	0.0121084444599706	NEDD4L
EPHX1	-0.814549755162993	4.91146228005744	-2.70788633406634	0.00910539414443324	0.0327346979664233	-3.04444842867228	EPHX1
PSMA7	0.814166569153156	7.32212521503722	4.81289968038041	1.2872394707898e-05	0.000270105748954059	3.04633518854763	PSMA7
PPP2R3A	-0.813329398545459	1.54019330191841	-4.98369940048074	7.08757236470643e-06	0.000182596300252636	3.61179060577926	PPP2R3A
BRP44L	-0.812973322386511	5.73869942767156	-4.08326788483803	0.000151317631875042	0.00149714163974831	0.723810705020949	BRP44L
SP6	0.812856555320151	1.93360943615644	2.72007349739201	0.00881686500589471	0.0319774333851203	-3.01569315666842	SP6
SLC3A1	-0.812757784611554	3.21273420000334	-3.18871034200543	0.00240412217153934	0.011783505634446	-1.84028843777762	SLC3A1
PLEKHG6	-0.812306052732411	3.96164868219685	-3.18442338524435	0.00243412517070944	0.0119027586351237	-1.85162395292724	PLEKHG6
ZNF239	0.811938350867858	1.42916686659904	5.26670660884087	2.60278700294196e-06	9.50747244691662e-05	4.56284621738576	ZNF239
XPOT	0.811411283725065	4.04143101014797	5.25127545734377	2.74994724918265e-06	9.85955312076063e-05	4.51058019380742	XPOT
CCNYL1	-0.811336995017547	3.01176363123197	-6.51771416867392	2.73531451399986e-08	5.87004711328266e-06	8.90360699689015	CCNYL1
TMEM125	-0.811189256525019	4.05736799646022	-2.50583171132061	0.0153356123172198	0.0487974791256439	-3.50680724892256	TMEM125
C10orf2	0.811039321886388	2.62917261449386	4.8709455667967	1.05171185276857e-05	0.000237863213647118	3.23771829076873	C10orf2
RAB26	-0.811037147107213	1.54858131573905	-3.56300651151972	0.000787380846974047	0.00506844455383479	-0.813109889144309	RAB26
PTGER2	-0.810910708116615	1.68003107059122	-4.27049456745648	8.1611239259323e-05	0.000965077178091618	1.3033525893981	PTGER2
C1orf21	-0.810761616759875	2.99149556421547	-4.57097161285976	2.96254387592793e-05	0.000484269575955698	2.25818167493698	C1orf21
BCAR3	-0.810590588975951	2.75636966918419	-4.72768624147598	1.72934787863476e-05	0.000335305284271227	2.76692557721099	BCAR3
OSBPL1A	-0.810512054526597	2.92631922559612	-3.88777252994632	0.000284645441941489	0.00236807452469825	0.132847747812413	OSBPL1A
CD44	0.810383098779448	4.9994417507596	3.51322452136945	0.000916741165714802	0.00567814264169368	-0.953819475564289	CD44
CDK2	0.810252100426253	3.6539878067055	6.27164791446012	6.77244352182732e-08	9.92929515255106e-06	8.03865765570476	CDK2
PVRL4	0.81001454554084	1.84681414722336	3.07807930368734	0.00330131896052687	0.0149116021453121	-2.12951372853373	PVRL4
SNHG6	0.809712501035905	6.34115550614453	4.127011668108	0.000131126559464416	0.00135170582723008	0.858072637935518	SNHG6
HOXB-AS5	-0.809604898179697	1.46983443136235	-2.00585426621321	0.0500093241516795	0.121375926822319	-4.52600380623293	HOXB-AS5
FERMT1	0.8092655816097	4.53885081599156	2.31160350542573	0.0247341222846482	0.070880713102516	-3.9246355529317	FERMT1
PTTG1	0.809140515556149	4.55564402251718	2.77516993510633	0.00761441221474122	0.028689970516542	-2.88449648611852	PTTG1
CCT3	0.808650784388851	6.27353949122193	5.27527020912103	2.52450083823558e-06	9.38454595673078e-05	4.5918704456499	CCT3
THEM6	0.808545151143201	4.24356725293677	3.91334783417457	0.000262268449909192	0.00223470828331508	0.209287782784072	THEM6
LMCD1	0.808540805103895	2.56226256790965	4.05075649233032	0.000168241570170754	0.00161199495315814	0.624492168824885	LMCD1
NEK2	0.808349937066125	2.69164297812435	2.98349602062829	0.00430817992381252	0.0183905917407775	-2.37120173717587	NEK2
CD82	0.808059329751757	4.87658440766985	4.82775028900986	1.22246837328418e-05	0.000261453173606701	3.09521951608958	CD82
NAP1L2	-0.807925725763698	0.788171169263674	-5.04276289295866	5.75773967362513e-06	0.000157779003267611	3.80889762387383	NAP1L2
HYAL2	0.807307186586211	4.21616305343919	5.73722522417334	4.78207086310323e-07	3.50646086314582e-05	6.17515862576177	HYAL2
C1orf106	-0.806787272784656	4.81318597942682	-2.78409552654671	0.0074344849390346	0.0281532480596889	-2.8630594794452	C1orf106
SCUBE2	-0.806588448991154	1.02772886495384	-4.71225700933973	1.82397257506413e-05	0.000348640911741762	2.71653753842198	SCUBE2
SRSF5	-0.805365302928428	6.53654437362111	-5.55944539379699	9.10348534087019e-07	5.24726472926046e-05	5.56207991949577	SRSF5
FANCI	0.804409497411537	2.4999478740454	3.82489517453457	0.000347752619318875	0.00274898336769089	-0.0539205642073934	FANCI
DTL	0.803917018875506	1.84160137071678	3.93966954593492	0.000241012966383215	0.00209666044780664	0.288238842900761	DTL
DNAJC10	0.803916043177392	4.35380132953727	6.07898844209596	1.37390290563868e-07	1.62163477331165e-05	7.36397537961055	DNAJC10
CCL24	0.803799654283405	4.39363429763735	1.91563988930449	0.0608350230206168	0.140568874311067	-4.68960835724786	CCL24
PROSER1	0.803616796112844	4.28639352626598	3.98160680909485	0.000210538817662062	0.00189000762682859	0.414606771196913	PROSER1
NOL6	0.803234571231501	3.34856940089249	5.16388672870488	3.75189967497925e-06	0.0001198893830152	4.21544155070028	NOL6
BCL2L15	-0.802772998966927	3.49373781582095	-2.44934654403316	0.0176648477350123	0.0543854987733466	-3.63107701959864	BCL2L15
HSBP1L1	-0.802771580128072	3.75500299385864	-4.21478250726839	9.81874784386287e-05	0.00110242005369412	1.12958701130788	HSBP1L1
KIAA1161	-0.802764546915989	3.9264821447982	-4.11155508908587	0.000137943215242317	0.00140566886862192	0.810550341039172	KIAA1161
FAM167B	0.802728718908086	2.06255606991199	3.82693064579833	0.000345513783052099	0.00273815685813634	-0.0479006762754324	FAM167B
TUBB	0.802628424628984	7.17512389750753	4.7851684957658	1.41732360374715e-05	0.000291253060465342	2.9552006112405	TUBB
SLCO2A1	-0.802607909347659	2.71835118794344	-3.2098572065479	0.00226114871968412	0.0112729127695973	-1.78422354140111	SLCO2A1
SIGMAR1	0.802482648248028	5.26077033712174	4.20408032388697	0.000101726377124861	0.00113472073784834	1.09633186497928	SIGMAR1
EIF4EBP1	0.802461069871645	4.89972055192106	4.06046730691053	0.000163003567316681	0.00157378444211427	0.654115325947485	EIF4EBP1
KIF4A	0.801702809763325	2.01955982208368	3.46447468056589	0.00106287799572476	0.0063782812040871	-1.09043895457726	KIF4A
MKI67	0.801546858589023	2.59512208994776	3.1667925281475	0.00256126161088174	0.0123770280249492	-1.89813588134616	MKI67
MMP10	0.800971137482026	0.611112256992829	2.54824495842824	0.0137734496862875	0.0449369006771991	-3.41204232650399	MMP10
EXO1	0.800472017988263	1.35624923565885	4.37545518980852	5.74540141874579e-05	0.000760349725248874	1.63360107822695	EXO1
CKS1B	0.800257753090728	5.64015981876658	3.86914409657877	0.0003020905453885	0.00247462076746038	0.0773413939602037	CKS1B
PRRT2	-0.800081385862109	1.50659493398528	-4.4346387182105	4.70697190378034e-05	0.000670802837650697	1.82141039978492	PRRT2
BUB1B	0.799894223835544	2.17977714699657	3.68147603429562	0.000545928168043803	0.00388208569959807	-0.473530736237395	BUB1B
CENPN	0.799845535868278	2.68437222626473	4.74140925829983	1.6492395730546e-05	0.000323761843421373	2.81179473035367	CENPN
LRRC66	-0.799785930875147	1.667731262366	-4.34702133840348	6.32057595306927e-05	0.00080645662001662	1.54377405140581	LRRC66
POLD4	-0.799226319122785	5.47720794362494	-4.19800725115131	0.000103789294356355	0.00114973351249876	1.07747898793686	POLD4
HMMR	0.799187344174799	2.3374060425071	3.16454874754173	0.00257788239575536	0.0124446086512883	-1.90404276912203	HMMR
SNORA21	0.79890154539285	3.75516713636974	0.694942598135272	0.490139342488507	0.642663436985035	-6.21255753697848	SNORA21
CHEK1	0.798649932250793	2.57288217766263	4.23755226615379	9.10513240195405e-05	0.0010414925827432	1.20047470081476	CHEK1
NPM1	0.798455771439855	8.19476905067916	5.29798372900249	2.32793785576508e-06	8.89941425225175e-05	4.66891699046021	NPM1
IFRD2	0.798155557731431	4.40159972769891	5.99769106677333	1.85024845986793e-07	1.9198869321212e-05	7.08014649077303	IFRD2
ACO2	-0.797817367333229	5.36093497713312	-5.28851666213651	2.40795925559317e-06	9.11308828494528e-05	4.63679240331138	ACO2
HOXD4	-0.796772737175433	0.831376953635694	-5.42297873662653	1.48795850317861e-06	6.84364450589788e-05	5.09452513686704	HOXD4
GFI1	-0.796179390404272	1.39676583962554	-4.58263926853398	2.84678107579806e-05	0.000471178445367628	2.29581951022144	GFI1
TMPRSS13	0.795704096601504	1.14440545996505	2.33580406406388	0.0233336809717467	0.0675749984897157	-3.87404836887489	TMPRSS13
MIR765	0.795662823823336	0.265220941274445	1.7863517585333	0.0797864625424307	0.172123297362783	-4.91263179600214	MIR765
C1QTNF7	-0.795425899489209	0.723841752994414	-5.91482101969572	2.5046632886674e-07	2.34884179768693e-05	6.79144729100053	C1QTNF7
LTC4S	-0.795374493716438	1.82438321560218	-4.1910375406408	0.000106206826733117	0.00116747143355933	1.05585888120554	LTC4S
C19orf48	0.794821956702948	4.5479988928391	3.96461185483231	0.000222411290185992	0.00197379568381695	0.363311546809262	C19orf48
MIR214	0.794555738713204	0.264851912904401	1.8091975781639	0.0761167289280304	0.165987802542791	-4.87421688394894	MIR214
MCM2	0.793817579823068	3.63264918680256	3.59627195162307	0.000710858691319163	0.00469433325903336	-0.718422205591076	MCM2
WDR12	0.793785788390235	3.51464558663704	5.20037130659435	3.29603099021302e-06	0.000110757197954044	4.33848236068866	WDR12
FAM54A	0.793651987916255	1.72005187250094	3.82645335708869	0.000346037510296984	0.00274002884422212	-0.0493124120889643	FAM54A
HADH	-0.793412648462854	5.65397377762034	-5.12502866153685	4.30580765501243e-06	0.000132219800918552	4.08468720594437	HADH
INSIG1	0.792626080709486	4.5032492401754	3.35393322745384	0.00148056274433996	0.00817317375821696	-1.39580519226975	INSIG1
GINS2	0.792225922318042	3.40355348659644	3.14018431495694	0.00276501096908204	0.0130837464673301	-1.96800199992863	GINS2
08-Mar	-0.791963766379852	3.07441672773864	-4.91983758580266	8.86586298043959e-06	0.000213017585732318	3.39955644547106	08-Mar
POU5F1B	0.791805023407357	0.874940958247919	3.55006073737312	0.000819235798154746	0.00522854614672267	-0.849816394987196	POU5F1B
KIAA0020	0.791463773684248	3.8423186773552	4.78591750212636	1.41364637830419e-05	0.000291130990777258	2.95765953686071	KIAA0020
CBFB	0.790940158219904	4.00830199117323	5.406377810711	1.57931259675636e-06	7.10126628327237e-05	5.03784723186078	CBFB
HIST3H2A	0.790743492699248	3.59595884590075	2.84802003579607	0.0062561800715272	0.024722318612846	-2.70805603160863	HIST3H2A
CADPS	0.790065054264534	1.31569370579585	3.67458365741719	0.000557773828105405	0.00394367605532406	-0.493465072979349	CADPS
ACSS2	-0.789944743861816	5.52551159312364	-4.13997591927748	0.000125661767190258	0.00130606630346067	0.898000331445251	ACSS2
TEX10	0.789506441601923	2.60404928271534	5.58883966306801	8.18652127939968e-07	4.88059495715098e-05	5.66315177719972	TEX10
FILIP1L	0.789503341630119	3.16101952780707	3.0176467429416	0.00391547834984246	0.0170298960471614	-2.2845422988384	FILIP1L
ADHFE1	-0.789464628743875	1.29249992387415	-3.04476717428314	0.00362771450715631	0.0160782418370446	-2.21523309059206	ADHFE1
NCF1C	-0.789443586386717	1.80861007900455	-4.20390496542982	0.000101785381515229	0.00113472073784834	1.09578730853177	NCF1C
UNC5C	-0.789178723202318	0.786696472091726	-7.31629933624826	1.42852751683692e-09	1.11507823179345e-06	11.7198039262807	UNC5C
GATM	-0.789163387597458	3.69389567816063	-1.88491316357597	0.0649522109859797	0.147910290349259	-4.74384404393914	GATM
ASUN	0.789054195305123	2.74985400650704	5.75793562006117	4.43545346119043e-07	3.36431450980524e-05	6.24684257661283	ASUN
TRIM36	-0.788619743319825	1.83632709380625	-3.88939880355044	0.000283169401848712	0.00235995328945848	0.137700340678685	TRIM36
ADORA3	-0.788610931212435	1.66347816459207	-4.45759167898021	4.35557878499853e-05	0.000636157040639577	1.89454693170745	ADORA3
COLEC12	-0.788175054244328	1.78297474685821	-2.86099226987282	0.00603923654007003	0.0240208471059862	-2.67628848437396	COLEC12
TMEM206	0.788116507518786	2.05882184380897	5.32240221010066	2.13345376405152e-06	8.48216301770797e-05	4.75185013042945	TMEM206
CDK8	0.787309414691211	3.69160445536649	3.10149108301687	0.00308861413349296	0.0142368752528715	-2.0688869496636	CDK8
SLC23A1	-0.786709434628569	1.05661333568693	-3.84428922440465	0.000326976034516203	0.0026176101788209	0.00350883384815681	SLC23A1
FAM134B	-0.786458418304276	3.71680101430963	-3.13051320982253	0.00284276813291184	0.0133347432166021	-1.99329706712689	FAM134B
PLEKHG4	0.786332705962687	2.23743263868111	3.18035185320987	0.00246294646285396	0.0120001919378217	-1.86238040610383	PLEKHG4
C11orf95	0.786209450849081	2.48379717316703	4.30458981059735	7.28442050974316e-05	0.000893867974831056	1.41022426609397	C11orf95
ASB9	0.786175167822681	1.69390548708988	3.66856797091243	0.000568313594192177	0.00399278356633901	-0.510846101917202	ASB9
CTXN1	0.786168875594513	1.04595145445382	2.43368753766748	0.0183647421520574	0.0559474359641239	-3.66513163300397	CTXN1
ADH6	-0.786139112643876	2.88940168868603	-1.98106080214196	0.0528051687888921	0.126343039728649	-4.57161158563688	ADH6
MRPL50	0.786123146908769	4.72192575447812	5.77776408344328	4.12697741329828e-07	3.26100286402251e-05	6.31552185353413	MRPL50
NCOA7	0.786059307238555	4.25111377858276	3.03645425346764	0.00371374685411992	0.0163903036550724	-2.23652344073033	NCOA7
PLXNA1	0.78577329163552	2.68325972879103	4.85130990041305	1.12621685828573e-05	0.00024759726855327	3.17288439193858	PLXNA1
SHMT2	0.785769264336573	5.3416727032404	4.01437253343811	0.000189353066051624	0.00174947781427834	0.513825375424621	SHMT2
LEAP2	-0.785624391590348	2.41012691709218	-1.71822088647388	0.0916178696320809	0.19049949412286	-5.0246234046985	LEAP2
SLC39A5	-0.785458435661079	5.63506210528921	-2.36805912555437	0.0215773415830347	0.0635487868105946	-3.80596427609015	SLC39A5
NOP56	0.785408443280366	5.15846049730088	3.7670300788152	0.000417562175039776	0.00315805433545301	-0.224309539980515	NOP56
BMX	-0.785379155787509	0.830249470034545	-4.45641106449099	4.37301174996824e-05	0.0006378021241422	1.89078104500891	BMX
CKAP2L	0.785146151816996	1.42446708353966	4.26663343856854	8.26664537124498e-05	0.000971472295183332	1.29127494845182	CKAP2L
CRAT	-0.785077934491525	4.20406166934316	-3.60689212650834	0.000687962738688097	0.00458601352634123	-0.688082335573421	CRAT
FEN1	0.784838757712305	3.51215717734491	4.23099596991371	9.30527766567527e-05	0.00105734156869	1.18004468872057	FEN1
MCM10	0.784715470257128	1.13728889918871	4.65343231654746	2.23352318301786e-05	0.000398081333655903	2.52502192039843	MCM10
B2M	-0.78391794703494	11.7989281799688	-4.57262291230731	2.94588503141921e-05	0.000482506841442774	2.26350607388672	B2M
HSD17B11	-0.78354967983735	6.13240469692553	-3.64878734784271	0.000604331214385745	0.00414709120046323	-0.567880970902981	HSD17B11
PACSIN2	-0.783480166606176	5.08972367214178	-5.50641891517678	1.10219275562119e-06	5.87006083077082e-05	5.38006621563178	PACSIN2
PDCD2L	0.782990365984019	2.67123412614472	5.23951212536836	2.86761461736263e-06	0.000101413674248864	4.47076696693129	PDCD2L
KCNMA1	-0.782739756060342	1.97075345435109	-2.07025899108313	0.043336014775807	0.108977610269284	-4.40527448077553	KCNMA1
SATB2	-0.782374372984273	4.37633085035108	-2.67978810375061	0.00980393974063351	0.0346069910283858	-3.11037592125739	SATB2
DPY19L1	0.782341207433892	3.15151157585048	5.68552609517297	5.76894022202939e-07	3.93308433548827e-05	5.99644499859384	DPY19L1
DCN	-0.781801059234604	6.67002341051674	-2.3586749236247	0.0220757045494378	0.0646757183394558	-3.8258499816125	DCN
NEO1	-0.781219624104562	4.21683262105739	-4.17948507990841	0.000110334760435562	0.00120096366041821	1.02006142236513	NEO1
GPNMB	-0.781023887869861	5.48563495927222	-2.72304650472315	0.00874776587272612	0.0318246115404417	-3.00866378203132	GPNMB
ZAP70	-0.780686725732017	1.94192684361132	-4.07125135802477	0.000157371537925594	0.00153351986260311	0.687054689184257	ZAP70
DNAJC2	0.780071199649747	3.28858713593503	5.5058885805242	1.10430059561788e-06	5.87006083077082e-05	5.37824795164297	DNAJC2
NEURL1B	-0.779821009646559	3.59428353411179	-4.65358650303753	2.23234016018402e-05	0.000398081333655903	2.525522662746	NEURL1B
FIGF	-0.779808682262196	0.535673609767763	-5.27466295392654	2.5299748260922e-06	9.38454595673078e-05	4.58981186055407	FIGF
RPS21	0.779743066949283	10.5711468274041	4.06721447160391	0.000159457416476574	0.00155064537083424	0.674719020141521	RPS21
GRAMD1A	0.779690954934996	3.93803001649098	3.65089156545012	0.000600398307982763	0.00413301267365287	-0.561822287135215	GRAMD1A
LOX	0.778830796386638	2.05113069204878	3.25231466323333	0.00199794122490459	0.0102530217479139	-1.67091961214908	LOX
ADAMTS9	0.778808396856488	1.2468715024084	4.5707941042895	2.96434011016567e-05	0.000484269575955698	2.2576093691324	ADAMTS9
STAP1	-0.778692043625214	0.68860764602877	-7.00461918894336	4.52319768497584e-09	1.96277649218658e-06	10.6205902467974	STAP1
EXOSC8	0.778345366589917	3.78252636935108	5.27622803902686	2.51589040599182e-06	9.38454595673078e-05	4.59511761009163	EXOSC8
NCS1	0.777906760032223	2.07582754545824	2.43063894824178	0.0185038705367392	0.0562714323810498	-3.67174146366777	NCS1
DNTTIP1	0.777842431262585	4.50262148724215	4.04951897153986	0.000168920671051146	0.00161522373306374	0.62071967116341	DNTTIP1
SFN	-0.77749767445351	6.34713429533679	-2.16489773257315	0.0349375735780992	0.0920217680644915	-4.22204332522759	SFN
SRM	0.777363750849962	4.20859321960992	4.23958939576287	9.04380038875017e-05	0.00103708549816907	1.20682564716879	SRM
SLC25A32	0.777251250598814	3.35369687189859	5.38512842347465	1.70437305603189e-06	7.43350696608826e-05	4.965365044319	SLC25A32
FAM72D	0.777167404766256	1.59969063251267	3.51373083091157	0.000915328952503519	0.00567311692419723	-0.952394433805245	FAM72D
PTGDS	-0.776651862185639	4.52959376415155	-2.03272816946479	0.0471239535731307	0.116073544180067	-4.4760221132072	PTGDS
RNF183	0.776406712452496	0.886604177207545	3.86699667858265	0.000304166521192224	0.00248558405569674	0.0709521390358141	RNF183
NCAM1	-0.776362357529502	1.17934376098824	-3.66958626972012	0.00056651617710016	0.00398311913795105	-0.507905110217572	NCAM1
HELLS	0.776348642284922	1.45264531362873	4.42446416194492	4.87143891407769e-05	0.000685522532729934	1.78904352421099	HELLS
LACTB2	0.776337820976873	3.81677892045422	4.10157788033072	0.000142524323459314	0.00143537758251077	0.779922026264989	LACTB2
PHF16	0.775830022929257	2.02109770635461	5.4210372512431	1.49836670247524e-06	6.84364450589788e-05	5.08789431144379	PHF16
NEGR1	-0.775381073843953	1.17682547631296	-3.34981629803394	0.0014987901515166	0.00823527844381468	-1.40705691927127	NEGR1
TRIM16	0.775365416733505	3.17709986685815	4.02866581309432	0.0001807707102432	0.0016858542533051	0.557239094645857	TRIM16
IGF2BP3	0.775052700695454	0.683704700249724	2.24861477593443	0.0287361837707705	0.0795256199459263	-4.05429017978284	IGF2BP3
SNORA59A	0.774939534222283	0.548078654851644	1.84594196738461	0.0705120126566895	0.157420423102208	-4.81153197633742	SNORA59A
ZMYND19	0.774849625647814	3.30419281031787	5.35594321664064	1.89222079202045e-06	7.95870593703924e-05	4.86593701169218	ZMYND19
ARHGDIG	0.774487640157864	1.12569752777782	2.5724023960768	0.0129496895349686	0.0428742789039063	-3.35751591455839	ARHGDIG
RASD1	-0.774422250401507	3.13972657037627	-2.24438822873208	0.0290242044642863	0.0801348101327553	-4.06288506573128	RASD1
UCHL1	-0.774338389220269	2.3591416618096	-2.5157117910551	0.0149580133610177	0.0479026763308155	-3.48484266352622	UCHL1
P2RY14	-0.774029086787743	1.37395776023646	-4.26029100430657	8.44286280162789e-05	0.000987266031013887	1.27144692695557	P2RY14
B4GALNT4	0.773804014777886	1.37520543906889	2.54945804560168	0.0137309745791206	0.0448647696390524	-3.40931372823159	B4GALNT4
MUC13	-0.773667418084011	7.22908137343981	-2.03300938239634	0.0470945382209841	0.116035974915717	-4.4754961006462	MUC13
HDAC9	-0.773559736439675	1.43307944724156	-4.30162668494288	7.35682629908324e-05	0.000898469053753682	1.40092064456272	HDAC9
CCR10	-0.773503012978081	1.26682891399203	-4.94493099712515	8.1201386788386e-06	0.000199933271121078	3.4828380337812	CCR10
SNORA59B	0.773451194031589	0.547174796755157	1.84504832400482	0.0706440751555953	0.157576311830702	-4.81306961822469	SNORA59B
UGGT2	0.772749727862483	2.10620254666565	5.95334862433014	2.17589333346849e-07	2.15140029332735e-05	6.92558621445122	UGGT2
CECR1	-0.772475786784394	3.58117904174971	-3.27669743790196	0.00186014287884971	0.00971710479635422	-1.60540884093264	CECR1
MCM7	0.77247076591748	5.472639375612	3.59192854376599	0.000720430846326992	0.00474549582591044	-0.730815196446247	MCM7
SLC35A3	-0.772469582556178	4.81101878708585	-3.48918479380973	0.000986234672077415	0.00601584036892183	-1.0213363365389	SLC35A3
C8G	-0.772415636190017	1.96881234982648	-2.03356887271832	0.0470360618198729	0.115952312694255	-4.47444938235435	C8G
MMP2	0.771412273529258	4.95634324806064	2.60639943457911	0.0118662436045268	0.0401436929432897	-3.28010965054703	MMP2
C14orf159	-0.770945211994546	3.33934550028899	-4.50678797783877	3.68643614384925e-05	0.000561438278843493	2.05185388058519	C14orf159
PDE5A	-0.770823544965909	2.26760804199972	-3.35314869333654	0.00148401993312935	0.00818269093055409	-1.39795003489883	PDE5A
CENPA	0.770673918136701	2.12396025511147	3.32698357906457	0.00160380090800571	0.00865912885579911	-1.46929888822604	CENPA
CRYAB	-0.770656144424757	3.34471572955101	-2.03468314609581	0.0469197881372297	0.115797203211132	-4.47236402231273	CRYAB
SNORD10	0.770565582047981	2.28642899329883	0.936279375550271	0.353393598658085	0.512859303055247	-6.01943522129529	SNORD10
ID2	-0.770551939849299	6.12424968101236	-3.70598701975241	0.000505724318068795	0.0036762708000465	-0.402464647207435	ID2
DGKA	-0.770028212281283	3.16242952698094	-4.08132996980996	0.000152278470154048	0.00150121957234353	0.717879330007937	DGKA
FOXA1	-0.769947319053544	3.41049387996141	-2.42599898854747	0.0187174454152588	0.056765530217948	-3.68178902360481	FOXA1
JPH1	0.769778446827768	2.18340138392246	3.39943970512889	0.00129259400547462	0.00738150522932817	-1.27084986939037	JPH1
GSDMB	-0.76976249989433	4.65621778071281	-2.85120589632753	0.00620224224780763	0.0245451267497584	-2.70026391624874	GSDMB
EPDR1	0.769306768568151	3.21980887673	3.25551901253051	0.00197929720392013	0.0101886363847336	-1.6623285711301	EPDR1
EPB41L2	0.768542818685026	4.88739270651016	3.9512535887838	0.000232194283071088	0.00203196896932229	0.323073945622965	EPB41L2
GRB10	0.768370753860597	2.44402370527127	3.91153789374806	0.000263794622278896	0.00224435361173409	0.203869333026289	GRB10
IPO4	0.767760628747169	3.37769459657746	4.92613148879056	8.67273117164219e-06	0.00021024971524578	3.42043122319769	IPO4
ACAP1	-0.767729136788162	1.96776391002277	-3.96547368942238	0.000221793973297702	0.00196924268252332	0.36591001301182	ACAP1
MIR1247	-0.767474411393257	4.05628620338073	-0.662457063624282	0.510560720761663	0.659142686053049	-6.23428041388628	MIR1247
SAA2	0.76711446002295	2.90451447327158	1.16882984540809	0.247723999726708	0.396732338436132	-5.78129787552073	SAA2
CNTN1	-0.767046932078235	0.622091952454465	-5.55486052533216	9.25539766007988e-07	5.27324578728239e-05	5.54632604657111	CNTN1
SSB	0.766281043642336	5.65370499302129	6.42876648369516	3.79734321264591e-08	7.31763536436919e-06	8.59060874891589	SSB
CYBRD1	-0.765828040470944	3.85106865446608	-2.80004592324968	0.00712268149570995	0.0272732846809575	-2.82462452436229	CYBRD1
GSTA1	-0.765590661148877	3.03191924303591	-1.65300485017595	0.104266530852815	0.209900163645177	-5.12818084316485	GSTA1
CDC42BPG	-0.765391225952816	2.91599152550433	-3.64908284724577	0.000603777424351331	0.00414563714743308	-0.567030261347915	CDC42BPG
PCK2	-0.765358954412598	5.40328715018331	-3.03495008483248	0.00372951621188738	0.01644836844033	-2.24037147533499	PCK2
ATIC	0.765032399430313	4.93140356602992	4.87283771362575	1.04479331104863e-05	0.000237150500951363	3.24397082969717	ATIC
GAS2	0.764947733120141	1.09935389523019	3.32101927291868	0.00163235771450534	0.0087701494846183	-1.48551252589102	GAS2
HTR4	-0.764792916559408	0.86213606768101	-4.24560747928326	8.86494782109073e-05	0.0010223764594615	1.22559606765139	HTR4
ELN	0.764688324054179	3.37773049656612	2.74427117944128	0.00826873845196957	0.0305288613226677	-2.95831391973676	ELN
NANP	0.764482140675727	1.73476268509469	4.64435056632019	2.30429731170771e-05	0.000407841187737584	2.4955393372297	NANP
GRAMD4	-0.764397391818368	4.11844629976218	-4.51404236815573	3.59666728407841e-05	0.000553570184676617	2.07511252612756	GRAMD4
TCOF1	0.764308863187463	2.89251130139781	5.23432334756331	2.92108287154561e-06	0.000102620151537797	4.45321368718579	TCOF1
CCR2	-0.764026697773959	1.65887960556182	-3.52216173634527	0.000892115728634833	0.00558237426615932	-0.928646717044451	CCR2
DSN1	0.763906376192903	2.88275333945393	4.30383871423032	7.30270816987195e-05	0.000895383855931572	1.40786569284371	DSN1
AGFG2	-0.763894133714735	3.44229049563743	-4.00893586363327	0.00019271978856317	0.00176589675255481	0.497333243434295	AGFG2
ECE2	0.763737143820768	3.28689904647744	4.04302343517414	0.000172528860398961	0.00163839478089581	0.600928138065367	ECE2
PDRG1	0.763718899041036	3.65869553870268	4.82127752680959	1.25029654554698e-05	0.000264415732472843	3.07390607064507	PDRG1
PRSS3	-0.763609722299287	6.02249214452359	-2.20089398373683	0.0321398214922504	0.0862836052103984	-4.15055860694898	PRSS3
FAM151A	-0.762893730948547	0.554029447884958	-6.22538527684792	8.02811852655084e-08	1.1230445805475e-05	7.87641160283741	FAM151A
PPAP2B	-0.76230778330556	4.19158715657733	-3.18817030218312	0.00240788247668621	0.0117988740457237	-1.84171696470747	PPAP2B
HK2	-0.761666059267975	4.70890421274694	-2.70055351872866	0.00928314886096168	0.033228253646562	-3.0617033785852	HK2
CCNDBP1	-0.761303012041444	3.63906634746095	-4.96831642748731	7.48084651350006e-06	0.000189377729768698	3.5605822761189	CCNDBP1
BTBD3	-0.760828335950983	3.52295003778582	-4.5342981999861	3.35716254421001e-05	0.000530544055626829	2.14013949624122	BTBD3
KIFC3	0.760701675870951	2.13522054014686	3.2959786252527	0.00175758531904435	0.00930008370696345	-1.5533790753389	KIFC3
SOCS6	-0.760519166005739	3.05599843362384	-5.14654553585841	3.98983306434397e-06	0.000125999995685846	4.15705224415086	SOCS6
ADRM1	0.760390133649916	5.95621207729614	4.40045549901637	5.28204227880883e-05	0.000718152400542151	1.71279853092239	ADRM1
PSMG1	0.760354984751994	4.50250266504666	3.90757252167222	0.000267168272860596	0.00226355892013116	0.192002833175805	PSMG1
NUPL1	0.760140518593215	3.39084392442833	4.9185476444576	8.90596408379249e-06	0.000213052333824888	3.3952792896056	NUPL1
HMGCL	-0.759455402985918	4.94350586890647	-3.91255431690107	0.000262936506339581	0.00223875379721505	0.206912050992291	HMGCL
CPZ	0.758860914750386	1.9434141799571	2.80598860518766	0.00700963203141252	0.0269496948113244	-2.81026348263574	CPZ
CYP3A5	-0.758704779539785	5.09574257030929	-1.97567495859208	0.0534299663683743	0.127595462173337	-4.58145458419164	CYP3A5
ACAA1	-0.758468367621115	5.57615517185545	-3.95895346957454	0.000226505673290755	0.00200072918860434	0.346258679348682	ACAA1
TTK	0.7582259745322	2.04334921147881	3.12971790607575	0.00284925303648024	0.0133585262149775	-1.99537485615599	TTK
ASAP3	-0.758004359601394	2.26036602945722	-3.90759217510039	0.000267151450061711	0.00226355892013116	0.192061630735677	ASAP3
SLC13A3	0.757590719379687	0.96425466471333	2.86518324585937	0.00597065128921102	0.0238446279368111	-2.66600290929221	SLC13A3
SCN9A	-0.757500077352242	0.91423864150655	-4.22311463868473	9.55153105988218e-05	0.00107852138619885	1.15550573459313	SCN9A
RTN1	-0.757282636748657	1.38948737156735	-3.74527062652549	0.000447146760142124	0.00332848504741191	-0.288004481480058	RTN1
IL10RB	-0.757222148928461	4.80982038817953	-5.13128073783441	4.21153863180016e-06	0.000130171697318406	4.10570435837607	IL10RB
SF3B3	0.756959067421104	3.81700016916982	5.1728261151867	3.63476380899041e-06	0.000117137396813625	4.24556461556264	SF3B3
PRHOXNB	-0.756874748594519	1.89831231479524	-1.5447120410245	0.128390965233855	0.244866024888039	-5.29214620600676	PRHOXNB
SNHG1	0.756354498189077	4.49133457090729	4.40334968761285	5.23081220585429e-05	0.000714272512708303	1.72197992511995	SNHG1
KCNJ8	0.756300703070835	1.47326148728745	2.62734229713546	0.0112406426721031	0.0384077323797116	-3.23203858831903	KCNJ8
LRRC32	0.756161807618701	3.05281176868627	3.37932677634499	0.00137269577789663	0.00772218044848909	-1.32620921640011	LRRC32
SCN7A	-0.755966301010601	0.856471497541416	-2.95023755562568	0.00472565958952841	0.0198144052727007	-2.45492933304678	SCN7A
FIGNL1	0.755885150750545	2.05800725036639	4.53176580091801	3.38623142223386e-05	0.000531082823672028	2.13200305980345	FIGNL1
NUTF2	0.755806864761786	5.95740549002296	4.74245968521404	1.6432597327886e-05	0.000323260000559507	2.81523128562834	NUTF2
SLC6A9	-0.755474506577409	2.4840183676005	-3.89165535157047	0.000281133521062301	0.00234609215433564	0.144435408875696	SLC6A9
LCN2	0.754877597351607	6.68880820451004	1.23507742776307	0.222271327541931	0.367436451385623	-5.70430514005449	LCN2
THBS4	0.754685561548522	0.907302786090372	1.70852435224547	0.0934141676663658	0.19328657350491	-5.04024733095684	THBS4
SNORA54	-0.754682027027963	0.251560675675988	-1.78933388309313	0.079299202243523	0.171385378160784	-4.90764183402945	SNORA54
MAPK15	0.75443915528889	0.795291512626022	3.26457271316727	0.00192750318381547	0.00999750003470343	-1.63802513225912	MAPK15
SH2D7	-0.754329513874634	0.448493646692042	-4.53272944473163	3.37514110188199e-05	0.000531082823672028	2.1350989603971	SH2D7
LTBP2	0.753819977801693	2.19655658844709	3.35404433652472	0.00148007373987307	0.00817317375821696	-1.39550140460769	LTBP2
03-Mar	-0.753559859486703	2.52727165891348	-3.81263391340182	0.000361536955142937	0.00282834523524207	-0.0901456365478133	03-Mar
LDLR	0.753199173559381	4.17176098600926	3.05402829519346	0.00353406565857076	0.0157272311976044	-2.19146683712696	LDLR
ZNF503	0.75303505183842	3.28580500617089	2.90306599013952	0.00538265626102952	0.0219834479864927	-2.57253819646816	ZNF503
GSTP1	0.752934072630572	7.53210486628229	3.6983411851213	0.000517950444726219	0.00374339615333129	-0.424661813616583	GSTP1
NPM3	0.752920321070538	4.2643628207527	2.71804520519155	0.00886429431772924	0.0320755313643067	-3.02048555505431	NPM3
CCL4L1	0.752905064299331	2.53699072012376	2.13612163109192	0.0373257675778649	0.0969520441758265	-4.2784831451633	CCL4L1
CREB3L3	-0.752828711121829	1.63464857068914	-1.81129622225989	0.0757868396992158	0.165650760100571	-4.87066648122968	CREB3L3
MKI67IP	0.752504858849318	4.12687124495459	5.82681762769644	3.45227074048596e-07	2.9634605879126e-05	6.48562251803299	MKI67IP
RBKS	-0.752372076851725	2.20620176708818	-4.41236976057148	5.07423403553638e-05	0.000699466494606603	1.75061200710768	RBKS
PRSS8	-0.752292055052949	6.77088644446528	-2.06279813353026	0.0440672395575852	0.11041658737495	-4.41942597358494	PRSS8
LEPRE1	0.75213244113309	2.73654899376244	4.16628948120418	0.00011524032386218	0.00123654177053253	0.979231285077766	LEPRE1
GNPTAB	-0.751874696216508	3.71730554625855	-4.17479408652602	0.000112055010626694	0.00121131017497717	1.00553922414434	GNPTAB
SNORD22	0.751619792478692	1.66327126229627	0.757542087790464	0.452093976977127	0.608581848685796	-6.1678234939866	SNORD22
BDH1	-0.751457286541727	4.55762013508851	-2.9785553912011	0.00436794352804101	0.0185827018533576	-2.38368153744337	BDH1
MESP1	-0.75134163640102	1.45930213867868	-3.10559631139773	0.00305266714634488	0.0140987085005437	-2.05822375425664	MESP1
DSG3	0.751172551218404	0.615963336285924	2.29220839567669	0.0259100297306883	0.0734480503548557	-3.96486906934055	DSG3
ASF1B	0.75115538952869	3.62624177230607	2.68613461348236	0.00964199702522324	0.034202723121196	-3.09553018688297	ASF1B
POLR1C	0.751016977711075	4.35090986544482	4.5830274393158	2.84300675245562e-05	0.000471178445367628	2.29707236152462	POLR1C
SIPA1L2	-0.750967506557063	2.90513635212587	-4.42623360823466	4.84243973434726e-05	0.000683478881787354	1.7946700618572	SIPA1L2
HTRA1	0.750923448429578	4.07878180439958	2.69266706416644	0.00947787425830183	0.033765262284103	-3.08022189805085	HTRA1
DHDDS	-0.750891897879777	3.5952379810648	-5.08331960394393	4.99008948978872e-06	0.000143218601845988	3.94468291618429	DHDDS
FCER2	-0.750800402702491	0.626326776136011	-5.42068269736562	1.50027520172829e-06	6.84364450589788e-05	5.08668345683265	FCER2
GNL3	0.750447341226698	4.87134213664742	4.95535806092412	7.8287187619676e-06	0.000195821660688421	3.51748701602498	GNL3
CELSR1	0.750306061361638	1.33413626191891	3.57596706544049	0.000756675852259604	0.00492922506723788	-0.776281155896663	CELSR1
MAF	-0.750238334334894	2.85769181456988	-3.61733578269768	0.000666135792872725	0.00448078889010814	-0.658195077465574	MAF
MPI	-0.749956971921723	3.75401282780196	-5.10386920231713	4.6405323254182e-06	0.00013738798929862	4.01361642780688	MPI
RFC4	0.749873430596094	3.19777516816914	4.29472101154477	7.52829720856838e-05	0.000912528195018061	1.37924975603261	RFC4
SDHA	-0.749378646350003	6.37085104782428	-5.19703548613627	3.33533538840057e-06	0.00011168051207437	4.32722182754937	SDHA
ACADSB	-0.749329418622088	3.20727813829044	-2.46457485677646	0.0170073579280341	0.0528093058530242	-3.59779360053007	ACADSB
PEA15	0.749193357440476	5.23329159781321	4.04543011073634	0.000171183374194483	0.00163048306945892	0.608259247505962	PEA15
RASSF6	-0.748894556854422	2.39056977767474	-3.14038989638127	0.00276337995478736	0.0130799358434693	-1.96746372254792	RASSF6
CTSK	0.748344590115332	4.29870272760306	2.88021585827147	0.00573053704515123	0.0230650452041093	-2.62902012489435	CTSK
RBM28	0.748218700646029	2.47088231712606	5.56276366977381	8.9950813892038e-07	5.21771326358704e-05	5.57348359823921	RBM28
ACTL10	0.747963588172467	1.83765385242726	3.6784653387762	0.000551072587277823	0.00390800067996309	-0.482241021860981	ACTL10
AXIN2	0.747676070028514	4.14715271928129	2.13026507023049	0.0378289593586165	0.097876407382857	-4.28989254806693	AXIN2
LUM	0.747578026546314	5.98197561347371	2.60411509915635	0.0119363676499199	0.0403108553413336	-3.28533518398801	LUM
PDLIM2	-0.747545109010328	3.41172743818119	-4.19382996900673	0.000105231748192122	0.0011614854264221	1.06451893266322	PDLIM2
HKDC1	0.747357067251446	3.14712007101466	2.5292695540628	0.0144535695401834	0.0466351718377523	-3.45459250502691	HKDC1
CPA3	-0.747322844888318	2.89268866818852	-2.65984872000947	0.0103290818722645	0.0360563236890416	-3.15684552597633	CPA3
ICAM1	0.747197799635845	3.50266172790072	2.64919474379856	0.0106201120836577	0.0367260239333226	-3.18156738238957	ICAM1
KIRREL	0.746613038311171	2.0971594162937	3.53759017878641	0.000851081402288929	0.00538267658480456	-0.885099247279769	KIRREL
EXOSC5	0.746297890807957	4.29808898906003	4.3475163551023	6.31009896445655e-05	0.00080645662001662	1.54533561379417	EXOSC5
CILP	-0.746187978231386	1.5084397837247	-2.81134243202726	0.00690920588092627	0.026639516754041	-2.7973063546534	CILP
GYPC	-0.745888249426434	3.35847612007079	-2.8914929139433	0.00555632304546139	0.0225367613216362	-2.60118511480534	GYPC
NKRF	0.745588310007702	2.21641963573912	4.88090010829294	1.01581099722425e-05	0.000233861117504688	3.27062247846853	NKRF
TRAP1	0.745228303717974	5.49672053034363	4.359266131908	6.06631997548742e-05	0.000785212150356957	1.58242476907601	TRAP1
MT1L	-0.74497665627206	2.99297829610652	-2.03359439864691	0.047033395418636	0.115952312694255	-4.4744016215158	MT1L
POLR1A	0.744412494943042	2.70253434499826	6.01317743876598	1.74832831495594e-07	1.89521539285766e-05	7.13416858888365	POLR1A
ULBP2	0.744306238444352	0.611796439687648	2.96150570530825	0.00458016940534084	0.0193072542901477	-2.42663623591095	ULBP2
BCL2L11	-0.744269027140001	2.90324918379202	-4.14994774642161	0.000121609196967288	0.00128374630221042	0.928753948882257	BCL2L11
CCL3L1	0.743837388404912	1.46896584192214	2.61987154595075	0.0114602669404437	0.0390310443950009	-3.2492202413769	CCL3L1
CD3D	-0.743637868628494	3.26568661224721	-2.86206069845157	0.00602168273766315	0.0239661703900461	-2.67366736087668	CD3D
ASB2	-0.743501043959596	1.50349290263757	-2.61461187022208	0.0116172323331394	0.0394305234743598	-3.26129432869614	ASB2
ZYX	0.743470863778025	5.69948678180845	2.88995447117213	0.0055797967331329	0.0226076939080058	-2.60498704273977	ZYX
IMPA1	-0.743303387511409	3.59742564907164	-4.27771252154619	7.96736297461274e-05	0.000952283374830759	1.32594415634763	IMPA1
CENPF	0.743261327551633	1.92750567269248	3.27852412372284	0.0018501893573689	0.00968185612739142	-1.60048809993752	CENPF
MTMR11	-0.743092691073764	4.53094391827004	-2.73094354960507	0.00856663109965206	0.0313346558816442	-2.98996419053901	MTMR11
GMPS	0.742974114969966	3.99359144346061	4.77965935895599	1.44466024390869e-05	0.000295208282377964	2.93711899955725	GMPS
C4BPB	0.742961803037352	2.90050834770986	1.6787342695183	0.0991153783238681	0.202203080873528	-5.08775333745137	C4BPB
IPO7	0.742503552180409	4.73884493748586	5.55441138162896	9.27041356302755e-07	5.27324578728239e-05	5.5447829262824	IPO7
PTPLAD1	0.742418321753545	4.64085940208157	4.39601328811434	5.36162616442742e-05	0.00072568101301247	1.69871149367303	PTPLAD1
SEZ6L2	0.742378846619797	2.57300481422236	3.03102183982167	0.00377099471370475	0.01657324532658	-2.25041464984503	SEZ6L2
MYZAP	-0.742333295585209	2.63013364465324	-4.68628263213789	1.99484490447487e-05	0.000371159074098601	2.63185627238457	MYZAP
SLC2A13	-0.742271523308091	2.29821543156791	-4.6561654431194	2.21264344549047e-05	0.000397203150837334	2.53389911318581	SLC2A13
NMB	0.742155420429914	1.51458774339273	4.27655937063645	7.99801558646196e-05	0.000952283374830759	1.32233369403699	NMB
PAK1IP1	0.741754267384084	3.42528189189026	5.78282063601509	4.05177764969947e-07	3.23003232427362e-05	6.33304347398342	PAK1IP1
FAM84B	0.741677722123589	3.49363148703736	4.68279441510846	2.01895401097827e-05	0.000374170230591999	2.62049798476343	FAM84B
POMP	0.741642837912598	6.38842837264842	4.92085810838407	8.83426316809341e-06	0.000212528738763623	3.40294054658733	POMP
PAFAH2	-0.740353252538656	3.28608419101803	-4.51170204961933	3.62539164789982e-05	0.000556178076934103	2.06760738308241	PAFAH2
ADCY9	-0.739974847044063	2.46301171706297	-5.00501457945226	6.57604455481796e-06	0.000173205859717904	3.68283468797024	ADCY9
PRSS33	0.739767453833903	0.776333635378198	2.35826557673448	0.0220976761075075	0.0647300470436295	-3.8267159683458	PRSS33
TGDS	0.739542466298635	3.33305150245114	4.67252152309216	2.09162494487464e-05	0.000382584030687615	2.58706685959348	TGDS
CCL4	0.739469634466203	3.28652180177182	2.4180515462343	0.0190884195972264	0.057631463484192	-3.6989633121937	CCL4
C6orf48	0.739438042029098	6.59447139784559	4.36637986355699	5.92320948549798e-05	0.000776265170948157	1.60490190610965	C6orf48
RPS6KA1	-0.739091945383874	4.98567007079853	-3.78630782415947	0.000392929942819428	0.00301033751324337	-0.167705672536435	RPS6KA1
ABCE1	0.739066671643843	4.04140007151547	4.26884600043453	8.20601678608103e-05	0.000968566418782126	1.2981952308573	ABCE1
MGAT4A	-0.739029315482267	3.59751069033062	-4.41099752199825	5.09775649423576e-05	0.000701684631148997	1.74625448416736	MGAT4A
PLAUR	0.738833715303199	4.08337556758099	2.52200933116496	0.0147217491151294	0.0472823523876223	-3.47080730815849	PLAUR
NQO1	0.738725547735896	5.49106395694396	2.53094043419801	0.0143924808193393	0.0464936709328127	-3.45085566872523	NQO1
ABCC1	0.738715578030737	3.13069533596987	4.05478463752522	0.000166049326397857	0.0015958481063733	0.636775768498503	ABCC1
02-Mar	-0.738561376045501	3.31476396846315	-2.93707036199681	0.00490111649002118	0.0204051113126213	-2.48789377842076	02-Mar
LOC283070	-0.738312418136306	2.88723871207228	-3.5485160648234	0.000823117785050451	0.00524077928689292	-0.854190791617087	LOC283070
COL27A1	0.737951505944369	1.9081346673858	3.09057103977729	0.00318617593554995	0.0145410663467523	-2.09720446973516	COL27A1
BDKRB1	-0.737931921726783	1.41912167255398	-4.01828386519662	0.000186966156867853	0.00173081170218108	0.525697548097293	BDKRB1
DQX1	-0.73788325005368	2.00410845107277	-2.74214642795195	0.00831558220567667	0.0306683081781366	-2.96336743216908	DQX1
GIMAP5	-0.737855921941042	2.85427286969892	-3.17521952882769	0.00249973442264789	0.0121418427396362	-1.87592621058306	GIMAP5
EVPL	0.737686825379423	2.82286519911961	2.90367752768572	0.00537362116950379	0.0219512947839236	-2.57102216990042	EVPL
LRRC20	0.737503147590317	2.29619053301563	4.32775283940403	6.74181051841874e-05	0.000848405065611232	1.48305345401483	LRRC20
CDR2L	0.737419703564917	1.71261468340344	3.85868705681224	0.00031232986076388	0.00253219273862457	0.0462465824533673	CDR2L
HEYL	0.736857312023909	1.81269442373775	3.57165845914793	0.000766754306065031	0.0049691678346047	-0.788533390236957	HEYL
GRB7	0.73678743842233	3.4749595219476	2.94321094330793	0.00481855045056224	0.0201277110662904	-2.47253368524098	GRB7
UGT1A1	-0.736400955390307	1.4480426180901	-1.79231635210017	0.0788143774791712	0.170493644753052	-4.90264394849855	UGT1A1
JAM2	-0.736022930112027	1.80210953588433	-3.24160454940326	0.00206146631724182	0.0104878209593512	-1.69959368814597	JAM2
PDGFB	0.735972086825684	2.24461771076982	3.1116548292407	0.00300033262118001	0.0139090793981009	-2.04246938450113	PDGFB
NUDT1	0.735956936828037	3.97876073945423	3.15941415741279	0.00261629920116051	0.012565821570172	-1.91754929930796	NUDT1
P2RY10	-0.735869155688805	1.25677953886656	-4.22795599406041	9.39952300600734e-05	0.00106603359152041	1.17057696888955	P2RY10
RPN2	0.735740815796167	6.53021336283139	4.83681306594275	1.18452357153057e-05	0.000255654030266912	3.12507890613319	RPN2
OTUD6B	0.735740664059547	2.67686581160008	4.39486927929168	5.38230992734169e-05	0.000727594294759111	1.69508466700046	OTUD6B
FAM188B	0.73573931499659	1.54272994767419	6.03151323447443	1.63484630347949e-07	1.81178757183614e-05	7.19815819131801	FAM188B
UBTD1	0.735719222890113	1.86071616563708	3.56853186947736	0.000774147959019757	0.0050119246506987	-0.797418824640395	UBTD1
SLC22A4	-0.735490471558448	1.18413090614666	-5.47429553680744	1.23733157198115e-06	6.16543713373721e-05	5.27000789843956	SLC22A4
DPCD	0.735068431860749	3.79938173495149	4.33211092699838	6.64421008192583e-05	0.000839303728409159	1.49677624191973	DPCD
FAM150B	-0.734640074411283	0.926235658847244	-4.21497768254677	9.81240624425128e-05	0.00110236342607189	1.13019386134484	FAM150B
FAM46A	-0.734586315023469	2.68406265236747	-4.53082179241479	3.39713026738581e-05	0.000531082823672028	2.12897051032708	FAM46A
NBPF16	-0.734586150458117	2.39764903197527	-5.27168496705664	2.55698933872622e-06	9.40505431419637e-05	4.57971751002468	NBPF16
CNTN3	-0.73458153793267	0.912396844175896	-4.05780494624768	0.000164423731658089	0.00158506491697959	0.645990111595075	CNTN3
TDO2	0.734177033932537	2.068790432903	1.79639104402797	0.0781560143895061	0.169243932088731	-4.89580389726608	TDO2
NME4	0.734078738386707	5.00111664226037	3.85334266657747	0.000317691180713953	0.00255955543847397	0.0303723755801606	NME4
ITGA8	-0.733964804594423	1.04406960258385	-5.5066632720663	1.10122288747858e-06	5.87006083077082e-05	5.3809040128877	ITGA8
CCDC113	0.733918886858749	1.17258629692664	5.17580710197257	3.59651006049108e-06	0.000116344710898298	4.2556131613901	CCDC113
GART	0.733854031926397	4.35682881344007	6.37627197432972	4.6077766141488e-08	7.83944696920721e-06	8.40605237220766	GART
SYNGR1	-0.733715162034213	1.22287433332162	-3.42057003131594	0.00121322913332552	0.00704545885081564	-1.21246750738411	SYNGR1
P4HA3	0.733061540725228	0.670982327535269	4.17803973183627	0.000110862040063293	0.00120245226063148	1.0155861223695	P4HA3
IFITM2	0.732839100187562	6.17176857890982	2.68920390100465	0.00956456169326661	0.0340227439399774	-3.08834103486127	IFITM2
IL23A	0.732712591865458	0.859293752217045	2.70692118333816	0.00912861042757146	0.0328056722977521	-3.04672154285867	IL23A
VWA1	0.732585969117557	3.58908017494129	3.25565061021379	0.00197853504445807	0.0101886363847336	-1.66197563169246	VWA1
EVI2A	-0.732265651768681	1.98018902870337	-3.75683676045476	0.000431179344737619	0.00323770255481906	-0.254173698949425	EVI2A
PSMD14	0.731918256457788	5.02441074116689	5.1947456548421	3.36258246993627e-06	0.000112393575123445	4.31949342623416	PSMD14
KCNS3	-0.73188339020213	2.81682642522365	-3.11435320898701	0.00297729551503665	0.0138351933566602	-2.03544587523427	KCNS3
UGT1A6	0.731846937896707	1.57552338734694	2.25916350081708	0.0280283493870853	0.0780125833714232	-4.03278100426325	UGT1A6
CLMN	-0.731815435930837	2.49936250843756	-4.09890678395944	0.000143775565216832	0.00144272133321991	0.771728544868628	CLMN
LOC100132273	-0.731794333242557	1.52091747493183	-5.56239648759414	9.007013629491e-07	5.21771326358704e-05	5.57222165188407	LOC100132273
NOP16	0.731773576493703	4.04712905516959	4.1127047833735	0.000137424580162959	0.00140360367570443	0.814082094271944	NOP16
CCNF	0.731676657340822	1.914559501186	3.739453126714	0.000455391001120213	0.00337654458427767	-0.304998228113252	CCNF
LRRC1	-0.731670699399175	3.90717602554506	-4.17301495952225	0.000112714220599625	0.00121634746058509	1.00003354990273	LRRC1
GLOD5	-0.731503245852904	1.80210803693808	-4.22695367655	9.43079953686148e-05	0.00106839021747828	1.16745605733729	GLOD5
NTM	0.731222066568107	1.51813534871405	2.82926087109496	0.0065826850454553	0.025737889665305	-2.75380948662607	NTM
COL5A3	0.731012219298419	1.67968876880721	3.29946773497134	0.00173960731844087	0.0092282259013359	-1.54394262879262	COL5A3
DLGAP5	0.730914573411174	2.18599381940435	3.34561551010633	0.00151760784580505	0.0083120719744862	-1.418528729694	DLGAP5
MAP7D2	0.73068722972567	1.24478603243723	2.05679295055674	0.0446635546379521	0.111540760293272	-4.43078496032877	MAP7D2
SND1	0.730640164598719	5.80505635929254	5.02423726292891	6.14597976605105e-06	0.000165102173373932	3.74699103435391	SND1
FCGR1A	0.730633448608744	1.24906265436417	4.03542091366412	0.000176846672767383	0.0016640505307484	0.577784360261388	FCGR1A
KIF23	0.730339009398668	1.96538710811492	3.58170991758454	0.000743439006428915	0.00486966358948249	-0.759936674540199	KIF23
CCL8	-0.729694319237601	1.79196836635694	-2.38313649560053	0.0207977041657595	0.0617069352977798	-3.77388178358818	CCL8
RHEB	0.729483613809737	5.06646285881326	4.60939230345968	2.59778419584994e-05	0.000444779279588633	2.38226868147442	RHEB
MAFG-AS1	0.729432086300389	0.85780659567207	5.53097870057322	1.00881837076912e-06	5.61992180884213e-05	5.46431620048029	MAFG-AS1
TP53INP1	-0.7293201817408	3.04142280174169	-4.00914520134599	0.00019258908965496	0.00176555580491938	0.497968054799186	TP53INP1
CST2	0.728679277143659	0.627021059539047	3.22961501737604	0.00213483895868892	0.0107942258995556	-1.73161922263915	CST2
LOXL1	0.728573362450487	2.23741503911647	3.17003951428975	0.0025373879494307	0.0122836635285821	-1.88958301825301	LOXL1
ZSWIM4	0.728490700938379	1.59311200711586	5.42785149273629	1.46214959496374e-06	6.76781742668877e-05	5.11116992827319	ZSWIM4
SNRPB	0.728400035899563	7.13509845637384	3.09575064192741	0.0031395456716365	0.0144013407842738	-2.08378139964595	SNRPB
SYT7	0.728209338999774	2.71153113020267	3.25330901880712	0.00199213805369951	0.0102399366206084	-1.66825428284718	SYT7
SET	0.728078807192925	6.61014841011279	5.42175943817642	1.49448671919133e-06	6.84364450589788e-05	5.09036075118222	SET
LRP11	0.727829943315654	3.87231364161828	4.31720165506711	6.98391885541511e-05	0.000868849193573876	1.44985607512192	LRP11
ASPA	-0.727663249311655	0.859880553175482	-4.47158232450031	4.15408408452445e-05	0.000613677755585206	1.9392067931729	ASPA
PVT1	0.726409305008439	1.33964662577262	4.0613801740311	0.000162519360614385	0.00157283508758932	0.656901914344793	PVT1
PDCD5	0.726345289072681	5.84851237318074	5.23409433592006	2.92346526488402e-06	0.000102620151537797	4.45243907322763	PDCD5
FAM107B	-0.726318075038828	3.56151741486006	-3.11353231911467	0.0029842861441082	0.0138608568203353	-2.03758297668724	FAM107B
MCM4	0.726244628512417	3.90881649279437	3.29863438973188	0.00174388534284962	0.00924572563158763	-1.54619703496071	MCM4
CBX8	0.726149279743115	2.13558207802766	4.74993084099749	1.60133680286274e-05	0.000318471965507475	2.83968214087979	CBX8
FNBP1	-0.725702908819912	3.05511585097811	-3.51824351806536	0.000902833287571413	0.00562706489629906	-0.939687650540032	FNBP1
CLU	-0.725686478938051	5.42069958820014	-1.49394338447824	0.141144864201425	0.262820031595732	-5.36553118570899	CLU
AKR1C2	-0.725541001659739	2.06852464703236	-2.42485883732311	0.0187702642809583	0.056843560126026	-3.68425562146079	AKR1C2
LETM1	-0.725202195735775	3.78873922771955	-4.30273219469745	7.3297310172959e-05	0.000895935082599567	1.40439137657415	LETM1
HAVCR1	-0.724570557251436	1.4030091518778	-3.0993780671612	0.0031072708956695	0.0142971061773242	-2.07437168429859	HAVCR1
AKR1C1	-0.724501206799268	2.65065772488903	-1.8217039635081	0.0741685126291356	0.16324852692322	-4.85300559363601	AKR1C1
TOX	-0.724403363491791	1.87464049402399	-3.27101850304788	0.00189141119194934	0.0098400276473728	-1.62069537343697	TOX
E2F5	0.724374500416629	2.37189536637867	3.81895162970376	0.000354370124955836	0.00278844992074623	-0.0714884098997333	E2F5
XRN2	0.723787475845665	4.62513037913106	4.14654517178173	0.000122977561279817	0.00128820628362379	0.918256137884911	XRN2
CXCL6	0.723765588286974	1.39438724231303	2.19379819149326	0.0326751723730185	0.0874409281939144	-4.1647274479447	CXCL6
KIAA1549	0.72375200049861	0.966383727460948	5.79731315023319	3.84369534101729e-07	3.16978980415334e-05	6.38327834676562	KIAA1549
CDX1	-0.723714559000555	6.03078684067841	-1.99267754325178	0.0514788940804853	0.124055091084566	-4.55030297510989	CDX1
FGFR3	-0.723305544810454	3.33253328697282	-2.80329829275638	0.00706060381070286	0.0270905125894196	-2.81676763899868	FGFR3
NT5DC2	0.722948449573489	3.50277856079067	2.8230954864261	0.006693389151201	0.0260359740721794	-2.76879869019172	NT5DC2
DDX27	0.722945905887933	4.40906165260117	4.47100957047922	4.16215145533382e-05	0.000614079923702963	1.93737730232216	DDX27
NHSL1	-0.722912829703212	3.09866444986003	-4.51202067845351	3.62146776474421e-05	0.000556027794611336	2.06862909338624	NHSL1
TRAF5	0.722876106784661	2.96455112074431	4.26078091138129	8.42912221430269e-05	0.00098688141982087	1.27297800254293	TRAF5
HPRT1	0.72270292037716	4.37584051522155	4.27925306834887	7.92659086430531e-05	0.000949832921779224	1.33076824858383	HPRT1
CCT4	0.722566992422864	5.74149543791524	5.47834850603805	1.21941728776032e-06	6.14098546116095e-05	5.28388508348659	CCT4
MCAM	0.722073231180604	4.19295497684164	2.55702849572055	0.0134685797852147	0.0442201198268046	-3.39226279135339	MCAM
DYRK2	-0.721740705388985	3.88466343292333	-5.06752381865796	5.2762863151517e-06	0.00014938930593949	3.8917563760744	DYRK2
CDC20	0.721659197146111	3.75684126922276	2.39620298412036	0.0201425767169542	0.0600556617145059	-3.74594638535897	CDC20
BOK	0.72089337226964	3.3971259305925	2.94691709873003	0.00476934587926995	0.0199709749290495	-2.46325205943037	BOK
RAN	0.720765604635278	7.56810011055616	4.92409640365023	8.73472228884874e-06	0.000211210282234198	3.41368050716189	RAN
MIF	0.720238720232087	6.56657517285631	3.65058978624264	0.000600960842629304	0.00413301267365287	-0.562691326880901	MIF
GPR4	0.719773212257722	1.17305116718471	4.09894498174484	0.00014375759720315	0.00144272133321991	0.77184569618172	GPR4
MIR1248	0.71956589542825	0.63627057954459	0.823532836102108	0.413910648576736	0.571939898907708	-6.11658727007668	MIR1248
C1orf112	0.719451604265159	1.51466475585352	5.01972852091876	6.24429947403011e-06	0.000166794336021299	3.73193564462663	C1orf112
LOC100129480	-0.719414380909017	1.71892554247008	-3.31144911447775	0.00167918688732774	0.00898869486567908	-1.51148928343327	LOC100129480
DLGAP4	0.719404370483696	4.1772171946155	4.74980097586362	1.60205648521102e-05	0.000318471965507475	2.83925700600493	DLGAP4
DHRS1	-0.719341898674178	4.52121366083693	-3.69112803545298	0.00052974400167196	0.00379810762018791	-0.44557861387774	DHRS1
SLC25A15	0.719300574951965	2.87267963259552	3.49290002033778	0.000975176442292819	0.00596766270664287	-1.01092047329904	SLC25A15
TTC26	0.719208745244958	1.31395197633602	5.65450115406321	6.45544704282166e-07	4.24777412556401e-05	5.88936124291682	TTC26
IL11	0.718986112950979	0.407367055634373	3.9544566425813	0.0002298113420422	0.00201805583583861	0.332715606494293	IL11
TPD52L2	0.718628508850425	5.53593215131244	5.7542688242194	4.49495371511369e-07	3.39018132275189e-05	6.23414710762145	TPD52L2
HMP19	-0.718512579793788	0.618063234017068	-3.91904374226861	0.000257520907124029	0.00220448566241166	0.226348484230155	HMP19
CELSR3	0.71817873917199	1.01816815724255	3.97091089508512	0.000217937361158818	0.0019395603513121	0.382310258779845	CELSR3
PLIN1	-0.717847714750671	0.858167248439856	-2.86953480587372	0.00590020242787097	0.0236120624815307	-2.65531170531401	PLIN1
OSBPL3	0.71716603883133	2.15326405120839	4.41610686827535	5.01070873848047e-05	0.000695146907229458	1.7624821806379	OSBPL3
WDR3	0.716936900186396	3.24818780049002	4.69522790148061	1.93429975490563e-05	0.000361318010597357	2.66099888601272	WDR3
N6AMT2	0.716880166405794	2.67618195986426	4.42112472555015	4.92663028697806e-05	0.000689180836811709	1.77842738962798	N6AMT2
ANGPTL2	0.716772924143158	3.13049006143365	2.58701594478854	0.0124733905480203	0.0416625363458372	-3.32433872526208	ANGPTL2
LOC282997	-0.716508969429189	1.15971069047515	-5.33275413787506	2.0559295233379e-06	8.32322027299163e-05	4.7870404516757	LOC282997
KIAA1737	-0.71624260019971	3.2145507864476	-5.40513686221061	1.58635996613216e-06	7.10721431033415e-05	5.03361227137879	KIAA1737
LOC100862671	0.715892156381099	3.05813756030137	3.35348344256639	0.00148254386671425	0.00817693952187462	-1.39703490110715	LOC100862671
GPSM2	0.715692187314661	3.4753398224594	2.26287442882192	0.027783040973189	0.0775355000411814	-4.02519470180343	GPSM2
PITX2	0.715505425741822	1.78759593384303	1.74669540342098	0.0865073295771601	0.182903148126362	-4.97828787684281	PITX2
CDT1	0.715382114515623	2.45202533288425	3.02358675031775	0.00385068491194607	0.0168216943238727	-2.26939885762443	CDT1
SLC52A2	0.715235524010229	5.42031360395849	3.12694591872851	0.00287196454521419	0.0134414193886398	-2.00261407681854	SLC52A2
HOXA6	-0.715014010474422	1.96376861538018	-2.42606707900406	0.0187142952791814	0.0567650925710472	-3.68164168789614	HOXA6
PRC1	0.714713610983162	3.29801719806434	3.05625767515712	0.0035118623459962	0.0156640341058428	-2.1857382627885	PRC1
PRRG2	-0.714670439776042	2.81042897593479	-3.3825642597436	0.00135949176416442	0.00765474119446782	-1.31731231427002	PRRG2
ZNF367	0.714663334636825	1.88759876493525	4.1996236385281	0.000103236305006895	0.0011448136347946	1.08249551753489	ZNF367
PANK3	-0.714528941295312	3.74827477519881	-3.85571249211501	0.000315303006089306	0.00254792352160742	0.0374098794474289	PANK3
KLC4	-0.714515206527262	4.77815098744482	-3.80101700996002	0.000375080510216815	0.00291258035996898	-0.124407430450505	KLC4
AEN	0.714487374944137	2.92982935450619	4.7149230169027	1.80726761298911e-05	0.000345797860904755	2.72523950824188	AEN
OLA1	0.714374359695968	4.42933581731684	5.0772677909167	5.09788698644934e-06	0.000145209043347053	3.92439902273375	OLA1
CFH	-0.7141768489959	4.73517636819471	-1.76836480669055	0.0827787655458008	0.176901322545258	-4.9425731673145	CFH
VAPA	-0.713921956323775	4.32137071785914	-5.04226095937656	5.7679334100505e-06	0.000157779003267611	3.80721934266576	VAPA
SCP2	-0.713856257195687	6.70392553469184	-3.88891869151473	0.000283604392735572	0.00236253593154446	0.136267633482823	SCP2
NUSAP1	0.713744872621001	3.2300062965617	2.95436067346866	0.0046719313791893	0.0196239822277558	-2.44458549216492	NUSAP1
SLC2A1	0.713653724318433	4.81813689374807	1.67985174335285	0.0988964732769307	0.201909178144307	-5.08598481258545	SLC2A1
ATP13A4	-0.713565833596498	0.910185788542356	-3.90024185647248	0.000273514856656726	0.00229978987887902	0.170082627113875	ATP13A4
KLF7	0.713242929787506	1.72265176056577	4.3525041331293	6.20547181744833e-05	0.000796671211913743	1.56107439815531	KLF7
GNG12	-0.713185403084664	5.32852863343297	-4.20056603197293	0.000102915219177387	0.00114259489368897	1.08542070757077	GNG12
PRELP	-0.713094995576318	2.114541728687	-2.01197524303234	0.049339061943634	0.120150636338559	-4.51466956462968	PRELP
LITAF	-0.713092375997166	6.18048036528129	-4.25010991628848	8.73339049790388e-05	0.00101074576749391	1.23964744013365	LITAF
CD3EAP	0.713075673844071	2.27642831010065	4.77482439790262	1.46907701067768e-05	0.000298638529027428	2.92125654523918	CD3EAP
CHTF18	0.712982751043669	2.48815490488772	3.56268257441517	0.000788163318535524	0.00507136772420558	-0.814029361751982	CHTF18
SAA1	0.712904341547151	4.61316179866162	0.998298646694629	0.322689333706837	0.480484748644139	-5.96086537397178	SAA1
CDCA4	0.712776901762367	2.84568086528992	4.38705575143076	5.52567203113075e-05	0.000740087349701448	1.67032489116139	CDCA4
CTSH	0.712314663707675	5.32142709868479	3.55545139801357	0.000805824674842814	0.00516763732995714	-0.834541462137144	CTSH
SNORA71B	0.712141637495122	1.19380865842518	0.905773566213332	0.369171977836963	0.528983628609364	-6.04691265152586	SNORA71B
STIP1	0.712126860961693	5.49217251870356	5.32965435369743	2.0788469703696e-06	8.35298405009145e-05	4.7765010828728	STIP1
C1QA	-0.712063687756186	5.92098489821095	-2.58477088741606	0.0125455109796175	0.0418146796417361	-3.32944508959703	C1QA
KIAA0101	0.712020263220252	3.57046295017137	2.80062669153776	0.00711155959593228	0.027236220435851	-2.82322202900576	KIAA0101
MMRN1	-0.711909623649617	1.534106629021	-2.84372660170504	0.00632955663037123	0.0249622819538817	-2.71854708890374	MMRN1
KLHL35	0.711775521943413	0.69966829726977	4.91777764038606	8.92998648453323e-06	0.000213202016131998	3.39272631571663	KLHL35
LRRC6	0.711727519841873	1.34272195792635	3.81833647675947	0.000355061907107157	0.0027904053748309	-0.0733058069414803	LRRC6
CD247	-0.711609909775117	2.08401179711807	-3.33196976399433	0.00158029086648873	0.0085610421725874	-1.45572986328582	CD247
PKP2	-0.710839537120115	4.59344585736359	-3.02034080291591	0.00388596643148424	0.0169293933864788	-2.27767664007581	PKP2
PERP	0.710797679288959	5.95775425087008	3.42331893888667	0.00120325118367977	0.00701123067071657	-1.2048556929892	PERP
LOC284889	0.710547813252149	4.79064263462289	4.01313129456893	0.000190116674527416	0.00175310224533704	0.510059059185669	LOC284889
OCEL1	-0.710359328689967	3.02539320269759	-3.58736048095051	0.000730630905515672	0.00479929205240468	-0.74383957067201	OCEL1
HCAR3	0.709969681972578	0.786526079068037	2.57656959867247	0.0128122085547918	0.0425085310184898	-3.34806985333821	HCAR3
BBIP1	-0.709430148497993	3.7807333925765	-5.75169303587015	4.53722299566164e-07	3.40021651877262e-05	6.22522997209031	BBIP1
FUT1	0.708986274708782	0.900640156556272	4.60171728146907	2.66695285026829e-05	0.000452113147013614	2.35744675267932	FUT1
PRR15L	-0.708704920675171	6.07487772488042	-2.01334714186221	0.0491899035066756	0.119849223032327	-4.51212516762022	PRR15L
MAP2K6	-0.708699257787338	3.54674685969922	-3.14333388084678	0.0027401222828188	0.0130214416988004	-1.95975282491679	MAP2K6
DDX56	0.708609475565436	4.13135874715416	5.33539442796081	2.03660608518402e-06	8.27124858466672e-05	4.79601884829238	DDX56
ACADVL	-0.708490329599387	6.90083410791302	-3.90348832061561	0.000270686480346063	0.00228516503412401	0.179787495140741	ACADVL
BDKRB2	-0.708430105585644	2.40455491580266	-4.2278010133193	9.40435246742388e-05	0.00106603359152041	1.17009438294669	BDKRB2
GHR	-0.70826878479893	1.57537198511644	-2.34367186586864	0.0228938793963615	0.066576980659114	-3.85751036488521	GHR
B4GALNT3	-0.707893088637043	3.97178924683482	-2.59805854628243	0.0121241232617413	0.0407336893431745	-3.29917285898832	B4GALNT3
FRRS1	-0.70784461638467	1.73812142707301	-3.95410725639476	0.000230070119913186	0.00201805583583861	0.331663702203532	FRRS1
STARD5	-0.707794208490627	3.178454629452	-4.14014316063269	0.000125592733081874	0.00130606630346067	0.89851581117119	STARD5
PAM16	0.707786279964	4.2467082984741	3.97055706366566	0.000218186352006011	0.00194086163807514	0.381242637491732	PAM16
LIPC	-0.707376665573616	1.55195292029245	-1.99502754027206	0.0512141119336055	0.123553717918516	-4.54597939217401	LIPC
FPR2	0.707115374890249	0.670045119957079	3.41728505590996	0.0012252559781617	0.00709784022932015	-1.22155868691852	FPR2
DDX10	0.707079004839227	2.8019508548174	5.00296245292458	6.62366886122284e-06	0.000173492352904568	3.67599047849107	DDX10
FAM70B	0.70707608228104	1.62036515770476	3.51968832009727	0.000898867095545459	0.00560604527720475	-0.935617291889539	FAM70B
SLC4A2	0.706918190668047	4.51347636759463	4.55870261245573	3.08923340182969e-05	0.000500344535107664	2.21864685698239	SLC4A2
HR	-0.706746907006211	2.78127465506156	-2.55908933145046	0.0133979438084416	0.0440091454536567	-3.38761439450737	HR
DPM1	0.706731803988696	5.35658113879072	4.80917647004274	1.30399899962002e-05	0.000272713412046777	3.03408804799204	DPM1
FBLN2	-0.706508906104029	3.21840329028883	-2.64678581173837	0.0106869470208729	0.0369352178010812	-3.18714671926695	FBLN2
SNRPG	0.706049607732101	6.69027797222759	5.08344968102877	4.98779730968254e-06	0.000143218601845988	3.94511898094882	SNRPG
NAMPT	0.705754871467436	5.20067172590153	2.71565864859506	0.00892040133991195	0.0322291523444111	-3.02612102867286	NAMPT
RORC	-0.705598161091548	3.11299620887759	-2.40137387988656	0.0198884752038283	0.0594764614765316	-3.7348576188996	RORC
CCDC85B	0.705578307406809	4.25131295956241	3.80194466297719	0.000373981332931194	0.00290643517382947	-0.121673635242677	CCDC85B
GIMAP7	-0.705395727413448	3.06576833161261	-2.99697501679116	0.00414898852416152	0.0178319636501571	-2.33708054213972	GIMAP7
SHROOM3	-0.704754087703543	3.52802706921191	-3.90258896002301	0.00027146718362686	0.00228970869262763	0.177098542364401	SHROOM3
CYP2B7P1	-0.704662046997381	0.793517791935234	-2.46055844069598	0.0171785897732342	0.0532099916219152	-3.60658779115825	CYP2B7P1
STK17B	-0.704538864885413	3.32733987361841	-4.25406166870956	8.61948800855661e-05	0.00100110105191631	1.25198602562607	STK17B
MAST2	-0.70453825706737	3.91322154390502	-4.95478565730998	7.84444641868775e-06	0.000195955516689045	3.51558427744079	MAST2
DPYD	-0.7041692030625	2.59978172819732	-2.90486174425072	0.00535616512567071	0.0218858964010467	-2.56808579797025	DPYD
NBPF10	-0.704168376711181	3.02276957183821	-5.70923665289501	5.29351380081184e-07	3.6909186001406e-05	6.07836621569423	NBPF10
C10orf116	-0.704097242267704	5.47864137278228	-1.88643969729589	0.0647422194647196	0.147628207509204	-4.74116756206328	C10orf116
SLIT3	-0.703754999111748	1.90126253101638	-2.5285396215625	0.0144803301906505	0.0466896082722271	-3.45622435851467	SLIT3
CEP72	0.703743351126127	1.23396754362486	4.62822353364355	2.4354211009369e-05	0.000425466489280235	2.4432421640342	CEP72
INPP5J	-0.703312125416997	2.02726868600842	-3.44040091962698	0.00114297319222836	0.00673270390992909	-1.15746953143928	INPP5J
APIP	0.703264075979331	4.61737891101766	3.48929274081932	0.000985911694552012	0.00601581336078021	-1.02103379650675	APIP
PRPF4	0.703237728156093	3.58980391579194	6.15300550343531	1.04727987934118e-07	1.35464935077795e-05	7.62286036388306	PRPF4
PRDX4	0.703152542466904	6.00983979752102	4.33492372449235	6.58194825967396e-05	0.000832552531037795	1.50563656605511	PRDX4
CHCHD6	0.702959807177664	3.070002357858	3.93173201559949	0.000247241255854016	0.00213495707215505	0.264400773206886	CHCHD6
C16orf59	0.702418850643821	1.29292465404902	4.14251325127914	0.000124618346456871	0.00129807913559735	0.90582212933592	C16orf59
ACACA	0.702390666237275	2.57243936518137	5.26424239316571	2.62575468923762e-06	9.57285276182479e-05	4.55449685478748	ACACA
P2RY8	-0.702098745618952	1.37140117900775	-4.41516649280003	5.02662036972507e-05	0.000695441213789436	1.75949484744784	P2RY8
CENPK	0.702093804193211	2.52693592579686	3.35089241971488	0.00149400528450699	0.00821855222776419	-1.40411668931128	CENPK
KIF18B	0.70202178165963	1.70879620487379	3.49861864420608	0.000958385620326257	0.00588015348923371	-0.994874685088349	KIF18B
NRARP	-0.701748662796689	5.2327663861453	-2.7634797531972	0.00785614286403854	0.0293846817166504	-2.91249641827549	NRARP
LMOD1	-0.701718449299999	2.57181941505554	-1.62925588193549	0.109213347041617	0.217608573420652	-5.16499801199999	LMOD1
CYP2D6	-0.701511898103873	2.51745149212341	-1.67822095098997	0.0992160669475044	0.202321069463732	-5.0885653668593	CYP2D6
ARMC10	0.70101000688502	4.112296997771	5.54782700446785	9.49333181497813e-07	5.36771171634317e-05	5.52216438073381	ARMC10
PPIA	0.700981952233777	8.58055931260492	4.87610784690741	1.03294141913439e-05	0.000236449681216401	3.25477892809167	PPIA
HOMER1	0.70096927925461	0.89906677365905	4.33183763224632	6.65028996964749e-05	0.000839510201048081	1.49591550269762	HOMER1
RHBDF2	0.70071948971525	2.78299769764299	4.05996364468258	0.00016327131903097	0.00157475937686408	0.652577999499345	RHBDF2
SIPA1L3	-0.700216950140947	3.25216307530383	-4.57536038247326	2.91846999363367e-05	0.000480098482837734	2.27233443891989	SIPA1L3
GPR143	0.700114017833437	1.09238272678753	2.54537020100129	0.0138745834886515	0.045168334629061	-3.41850450245813	GPR143
NOS3	0.700000785179744	1.75708406164093	3.64984191605273	0.000602357092568505	0.00413876723243167	-0.564844802934862	NOS3
EZH2	0.699952163415442	2.84936920334236	3.45640384423746	0.00108911592377566	0.00650267284872063	-1.11294356124503	EZH2
MXRA5	0.699944689769485	2.36847426920273	2.81348944303427	0.0068693073367423	0.02652901207656	-2.79210515929682	MXRA5
RRP1	0.699868543852688	3.59881989702708	4.08021748875352	0.000152832714991166	0.00150403638489222	0.714475002462081	RRP1
PLA2G4F	-0.699856610263197	2.50693503305485	-3.08763411769265	0.00321290366857922	0.0146382836625135	-2.10480873996967	PLA2G4F
HS3ST6	-0.699644953709153	0.552093367222488	-3.04217622138667	0.00365432688134301	0.0161847943607323	-2.2218731486464	HS3ST6
DNMT1	0.699594763575946	3.42816326680602	4.45922857666733	4.33152042453084e-05	0.000633357740388569	1.8997689735482	DNMT1
PQLC1	-0.699488354633449	4.44149618863546	-3.65300833969984	0.000596466654462461	0.00411765267166052	-0.555725389198135	PQLC1
ANXA5	0.699480211216254	6.23679233194143	3.91891445974644	0.000257627739313876	0.00220448566241166	0.225961102662587	ANXA5
FHL3	0.699435847669986	2.26329919987728	2.70759704390605	0.00911234719862064	0.0327534596204703	-3.04512982594389	FHL3
SH3KBP1	-0.699071783639033	4.33347700886624	-3.35393427488326	0.00148055813376164	0.00817317375821696	-1.39580232848196	SH3KBP1
ITGA1	0.698563886911307	3.50251557090974	3.2377824063154	0.00208459447767609	0.0105769926681658	-1.70981160220533	ITGA1
BAIAP2L2	-0.698419451668625	4.22345461655946	-2.2997757669926	0.0254454365067741	0.0723809411704214	-3.949203977057	BAIAP2L2
CALML4	-0.698354629400775	3.82093239776238	-4.05344168675383	0.00016677711419146	0.00160039928938299	0.632679824315998	CALML4
ACTR3B	0.697800260935832	2.1652518001544	5.04108990362114	5.79178540169264e-06	0.000157779003267611	3.80330397528481	ACTR3B
NAA10	0.697485854579626	4.67379949852589	4.16659623498834	0.000115123921045887	0.00123599502498668	0.980179734041079	NAA10
IMMP2L	0.697362147277145	2.96883335883411	4.01855663802695	0.000186800785060454	0.00173030471867634	0.526525725863164	IMMP2L
GJA4	0.697020631768334	2.17564687923491	3.1515017041283	0.00267655515584004	0.0127772356213446	-1.93833408827105	GJA4
TBC1D10A	-0.696979750524088	3.46247346995187	-5.21241123143634	3.15793161965656e-06	0.000107455024571557	4.37914267905338	TBC1D10A
COX6B2	-0.69686326705222	1.23916386924246	-2.99068144957097	0.00422262211452223	0.018094898714035	-2.35302573245634	COX6B2
PFDN2	0.696858778720852	5.56810158183968	3.91149383710621	0.000263831878106946	0.00224435361173409	0.203737456663132	PFDN2
LOC115110	-0.696339212124518	2.20429314545171	-3.65080557277392	0.000600558552156465	0.00413301267365287	-0.562069926278729	LOC115110
CKAP5	0.696040376642661	3.53927544348306	4.56200078414287	3.05466556136336e-05	0.000495170464603837	2.22927033364615	CKAP5
GCSH	0.695594654875209	3.972844622133	4.06191006957718	0.000162238929880319	0.00157128261111401	0.658519602364938	GCSH
SMARCC1	0.695568063674558	4.35591379446728	5.22282695261754	3.04307598500652e-06	0.00010467848811812	4.41434027007185	SMARCC1
CXCL9	0.695240014946201	2.64937559689104	1.70078271968978	0.0948690957237105	0.195568482997737	-5.05266468020513	CXCL9
TMTC4	0.695184017691267	3.2460496237022	4.25341508034911	8.63802555306322e-05	0.00100263744664781	1.24996680691466	TMTC4
SYTL4	-0.695139688264723	2.37056215469701	-4.58955353075912	2.78027874281048e-05	0.000465568731958243	2.31814235743376	SYTL4
PRELID2	-0.694688949324803	3.05123959772098	-3.34399606997782	0.00152492182361107	0.0083400395440222	-1.42294875266105	PRELID2
SGOL1	0.6941642691734	1.30796394350136	4.07982667337252	0.000153027884630145	0.00150517270897932	0.713279171062459	SGOL1
CHN1	0.694159522062531	1.43956517683513	3.81853027975894	0.000354843822193135	0.00278985244884153	-0.0727332562577727	CHN1
RBM24	-0.694151902960745	1.12424479532813	-2.99157647027541	0.00421207669524167	0.0180661068338948	-2.35075956967178	RBM24
TMEM161A	0.694008066102046	3.64392579339692	4.74706392314371	1.6172985436758e-05	0.000320153909825132	2.83029784314883	TMEM161A
MYO5B	-0.69397234009877	3.63626886807933	-3.32179110548153	0.00162863529540907	0.00875762458821193	-1.48341539668925	MYO5B
FLT1	0.693557151262917	2.28428077596756	4.09516076364271	0.000145548274453899	0.00145619526130921	0.760242289755535	FLT1
AURKB	0.693499906464729	3.07255164015884	2.55341235552823	0.0135933428685914	0.0445314830349126	-3.40041231198925	AURKB
C7orf50	0.693364356289804	4.80777202286405	4.25509685843956	8.58988979043646e-05	0.000999507508887199	1.25521910238412	C7orf50
TGFA	-0.693159201880011	2.5563257471433	-3.2494853881042	0.00201454059891095	0.0103145726241867	-1.67850044151387	TGFA
MAPRE1	0.693018570919496	5.81594349122048	4.20241167596771	0.000102289189151312	0.00113772469506773	1.09115050575301	MAPRE1
TEAD2	0.692993656611796	3.2886658525918	3.10153466075363	0.0030882304739551	0.0142368752528715	-2.06877380849096	TEAD2
GALM	-0.692801815499753	4.2958671417759	-4.25559098299741	8.57579658321202e-05	0.000998910822523542	1.25676247000431	GALM
SH3BGRL2	-0.692715494333529	4.88706921263569	-3.82843262123143	0.000343870640726803	0.00272857018912844	-0.0434574636336302	SH3BGRL2
RAB4B	-0.692668122006169	4.02064751771964	-4.67207817279613	2.09481819471674e-05	0.000382584030687615	2.58562471409008	RAB4B
ESPN	-0.692544538571408	2.61144453339654	-2.74335533240292	0.00828890000027314	0.0305853607864709	-2.96049252868882	ESPN
CEACAM3	-0.691427215455368	0.742813598141651	-5.04471141917374	5.71833489143642e-06	0.000157191782277695	3.81541329520897	CEACAM3
ATG4D	-0.691376582633672	3.65637121851261	-5.35522137503074	1.89711707438919e-06	7.96156798885328e-05	4.86347968044322	ATG4D
LRRC31	-0.691338927047728	2.86034589400935	-2.34421689694723	0.0228636888212018	0.0665199142487131	-3.85636305604961	LRRC31
LOC96610	-0.691195539265438	3.06093560966906	-3.03417906216139	0.00373762368124977	0.0164663917623633	-2.24234342838271	LOC96610
AFAP1-AS1	0.69083925838977	0.469048268530537	2.25632481440457	0.0282172931052582	0.0784575353787989	-4.03857728700518	AFAP1-AS1
QPCT	0.690369335219164	3.1038087011443	1.81114018198869	0.0758113265587875	0.165650760100571	-4.87093058860828	QPCT
MPPE1	-0.690182478047729	3.08640831739188	-5.06495194106091	5.32439009807182e-06	0.00015052560928456	3.88314386054179	MPPE1
SEC14L2	0.690113974378312	1.54615948703504	2.55580909860486	0.0135105343212536	0.0443193400480937	-3.39501188504194	SEC14L2
ASIC1	0.690094521246591	1.20563771114288	3.65151679046499	0.000599234454030178	0.00413043985711436	-0.560021680286945	ASIC1
TRAF3IP3	-0.68993688020293	1.71414758128385	-3.88671046822623	0.00028561338949467	0.00237508096019676	0.129679283719662	TRAF3IP3
CCDC99	0.689845070898151	1.96147699680853	5.04132762331798	5.78693570370649e-06	0.000157779003267611	3.80409875537591	CCDC99
CNTN4	-0.689837307057785	1.02530371307975	-4.9167959017884	8.96070685772858e-06	0.000213665339656824	3.3894715316064	CNTN4
SPECC1	-0.689686013573873	2.5774300959233	-3.18100916979832	0.00245827185822454	0.0119866935302273	-1.86064448498121	SPECC1
ABCC13	-0.689549331674435	0.808866017993775	-3.73591242245394	0.000460479883645627	0.00340892301162198	-0.315333781477112	ABCC13
ITGB8	0.689268542710233	1.56568482719249	3.62463687473986	0.000651271631417114	0.004400452507804	-0.637270781120347	ITGB8
PIEZO1	0.689104310810675	4.02122546219728	4.70641364334658	1.86111730416205e-05	0.000352176355602208	2.6974712018298	PIEZO1
SCAMP2	-0.688744444997764	6.2981862914132	-4.72593711687159	1.73982843036345e-05	0.000336301534364521	2.76121017939452	SCAMP2
CDC25A	0.68868026763333	1.82064849961977	3.14799513206074	0.00270367383805697	0.0128676613991194	-1.94753407577879	CDC25A
ALDH1B1	0.688538686565025	5.11640393702316	3.43917083124461	0.00114721614745619	0.00674717438327937	-1.16088676568268	ALDH1B1
SESN2	-0.688478408334178	3.00508016205731	-4.59747545879299	2.70595012544304e-05	0.000455859662078428	2.34373543586725	SESN2
E2F3	0.688351331840546	2.42941198861364	5.60556902726681	7.70611440375855e-07	4.74575059734307e-05	5.72072986233252	E2F3
LEPREL1	-0.688274399413421	2.60553686734783	-2.44409481183781	0.017896853181099	0.0548583139628397	-3.64251755123971	LEPREL1
DTD1	0.688152542676848	4.00105610864464	3.483719844899	0.00100271808758438	0.00609473160091119	-1.03664527928779	DTD1
POLR3K	0.688119444196472	4.49227842046924	4.07261506768905	0.000156672887492759	0.00152986943138612	0.69122323101058	POLR3K
CCT5	0.688025589918866	5.90428547717458	4.12141734937306	0.000133555207595485	0.00137224705954338	0.840862279089705	CCT5
PHYH	-0.687915234334589	4.48452557885769	-2.88523847294005	0.00565232844971309	0.0228409134107579	-2.61663254042384	PHYH
IMPA2	-0.687740014627855	4.7603132548445	-4.08766412755176	0.00014915963586327	0.00147867702009336	0.737271546296343	IMPA2
CMTM8	0.687601351772362	3.46469108734275	3.71981516325201	0.000484311576589575	0.00355884207155413	-0.362252390006837	CMTM8
TAGLN2	0.68759618089886	8.30014725469665	4.42725173297885	4.82583018089931e-05	0.000682865003886665	1.7979079743483	TAGLN2
EIF2C2	0.687197202567421	2.29538267365969	4.58375028709233	2.83599127460475e-05	0.000471178445367628	2.29940552512898	EIF2C2
MPP6	0.687190621521718	1.24868653453147	3.78741258061976	0.000391561469130521	0.00300350866958972	-0.164456948541098	MPP6
KLK11	0.687073181646224	1.08292418165065	2.11937867172481	0.0387800967666817	0.099899348989058	-4.31103103452594	KLK11
CHAF1B	0.68702433703975	1.87387729370214	3.75565446018584	0.000432786087795679	0.00324425959972192	-0.257634618978822	CHAF1B
CTSS	-0.686821719343734	6.30199757953002	-3.28324664963501	0.00182468924749956	0.00958799567029191	-1.58775824193474	CTSS
INHBB	0.686429755333497	1.468217809671	2.52520667549317	0.0146030939500092	0.0469731611728706	-3.46367090945725	INHBB
TWISTNB	0.686142573403086	2.80445498764622	5.47020016087315	1.25569760638582e-06	6.22410742692814e-05	5.25598810644864	TWISTNB
PLA2G2D	-0.686113321780381	0.889503610644876	-3.00617163770094	0.0040435418419252	0.0174542371850874	-2.31373804262247	PLA2G2D
GSTM4	-0.686016102719591	3.9991289956666	-3.2066585550961	0.00228224813049935	0.0113332253338102	-1.79271967782911	GSTM4
ATP6V1F	0.685923608385314	6.56230432524781	3.97991625973828	0.000211691843175034	0.00189648978100594	0.40949909578198	ATP6V1F
[truncated: 16,886 more rows]
