# Supplementary material for: Systems Biomedicine of Primary and Metastatic Colorectal Cancer Reveals Potential Therapeutic Targets
Source: Front Oncol. 2021 Jun 24;11:597536. doi: 10.3389/fonc.2021.597536 (PMC8263939; doi:10.3389/fonc.2021.597536)
Supplement: Supplementary File 3 — Contains all DEGs between all pairwise groups of samples. [file DataSheet_3.zip › Supplementary file 3/Validation Results/GSE41258_liver_lung metastasis/GSE41258_liver_Normal.txt]

logFC	AveExpr	t	P.Value	adj.P.Val	B
ORM1	5.33444419559694	6.48904465553931	19.074691579814	3.15617410662919e-19	1.82326665067482e-15	33.1985216384361
CLCA4	-5.36308607198944	5.89141895791533	-18.9113729511873	4.08209257959211e-19	1.82326665067482e-15	32.9637386280653
ADAMDEC1	-4.4027391518219	7.85663873440095	-16.7342427801757	1.52075909780213e-17	4.52831367355547e-14	29.6216553451803
IGH	-2.84636323997431	5.25243680044014	-15.9147708079008	6.55212799393392e-17	1.46325398424529e-13	28.2530125317355
UGT2A3	-2.61846332273797	4.3126286851272	-14.7508337509706	5.78664994291447e-16	1.0338428788011e-12	26.1937511716105
LPAR1	-2.15684697058383	5.54695494814666	-14.3330720900559	1.30538353580772e-15	1.94349852089506e-12	25.4196326125398
BEST2	-2.08771002806514	6.75940545863699	-14.1873910898069	1.7407313532024e-15	2.22142188259386e-12	25.1451506210418
MS4A12	-4.96891415719821	6.34336447743621	-13.9332263395823	2.8911109784609e-15	3.2282867963239e-12	24.6605490414738
GUCA2B	-2.14685211867912	5.27020866180207	-13.6602205015762	5.02329237832188e-15	4.98589675728326e-12	24.1317921901837
ABCA8	-2.78431972083059	5.17718285687332	-13.5643909464686	6.1096790257924e-15	5.45777627374035e-12	23.9441388257019
LRRC19	-2.41307266309096	5.0016684427383	-12.898260901933	2.44937336718651e-14	1.98911384446155e-11	22.6095743174984
GREM2	-1.76563148047418	5.02557604118777	-12.7882079998556	3.09558702789868e-14	2.30440657668491e-11	22.3839157424226
CA4	-3.81397473976902	6.66407701084722	-12.5464747116771	5.20238457477935e-14	3.57483856973107e-11	21.882991044488
CHP2	-2.79035147647541	7.84006058097576	-12.4690822204539	6.15177819181894e-14	3.92527389910847e-11	21.7210751436578
SLC4A4	-4.11947249068974	6.37264689507167	-11.8565780288436	2.37631315542484e-13	1.36450777606498e-10	20.412767036382
FGB	4.92596420683535	6.64916578553859	11.8440621045197	2.44398571779243e-13	1.36450777606498e-10	20.3855291256154
ZG16	-5.91944705610433	7.6677203463771	-11.4282948866429	6.27922311739244e-13	3.29954706515686e-10	19.4690295418572
CA2	-5.00650489063422	7.87898434016762	-11.0777021154024	1.41472115617309e-12	7.02094671560788e-10	18.6783527845366
FGG	5.6155270448477	5.68304083266353	11.0395040166206	1.54706705700848e-12	7.27365790539829e-10	18.5912082692664
CA1	-4.65943345285436	8.19641861129944	-10.9050946487622	2.12230074822661e-12	9.47925629195415e-10	18.2829992330738
CRP	3.47185049085194	6.0803145533456	10.7599066321316	2.99386866374793e-12	1.27353470348858e-09	17.947317156023
FOXF2	-2.11498549093958	6.42253844145383	-10.5669571333124	4.74922374560268e-12	1.92840071452131e-09	17.4967545077097
RCAN2	-1.72778693841661	6.29543043108186	-10.5424823941829	5.03720190757516e-12	1.95640541914647e-09	17.4392382229272
HP	5.08465295097953	7.48842482880243	10.5244093032329	5.26126645428489e-12	1.95828721817196e-09	17.396713195183
ITM2A	-2.62907582116131	5.23772655069932	-10.4944402427202	5.65551758482541e-12	2.02082954340981e-09	17.326098688109
FGA	3.88034980806561	7.36919183353961	10.4206606298361	6.75997163242579e-12	2.26638931133594e-09	17.1517294436289
TIMP1	2.32344127284628	10.4930641610879	10.4151905080425	6.85016359633609e-12	2.26638931133594e-09	17.1387716399722
CDH3	1.89132584066515	7.49213804014566	10.2265545202211	1.08449365432786e-11	3.45992207646814e-09	16.689400560891
TNFRSF17	-1.96583987002766	4.817134534549	-10.1964958778373	1.16736359488605e-11	3.59588241141969e-09	16.6173407368352
FGL1	2.62032730962796	7.3432157657187	10.0774738910017	1.56435009496083e-11	4.65811313276168e-09	16.3307815739571
CEACAM7	-5.04823588852247	6.31133578657465	-9.99899231458223	1.89932430912029e-11	5.47311743657147e-09	16.1407555323283
NR3C2	-2.54348817152844	6.32490729009074	-9.97312629637658	2.02510628086526e-11	5.65321075217794e-09	16.07793971327
RAB27A	-1.70535074616681	7.47401207818668	-9.92999979866553	2.25405476861904e-11	6.10165795396178e-09	15.9730006027528
CWH43	-1.7435361543708	4.73485895946813	-9.89279931776856	2.47271514389025e-11	6.34431692452152e-09	15.8822741818654
PRKAR2B	-1.93031386646036	5.37636257428525	-9.88576893549049	2.51641340724007e-11	6.34431692452152e-09	15.8651065853363
HSD17B2	-2.1317282709776	6.84121858390584	-9.87938752959924	2.5567604307934e-11	6.34431692452152e-09	15.8495178043936
APOB	3.79433107953511	5.5782899145423	9.8263206679405	2.91894572287464e-11	7.04728166011870e-09	15.7196651509516
TCF21	-1.87215531734869	4.98822906314845	-9.72197436742915	3.79164050229348e-11	8.91334858078622e-09	15.4631956296478
AKR1B10	-3.43369571408063	6.83955519063399	-9.67819266256141	4.23327584534483e-11	9.67542375324901e-09	15.3551367316449
APCS	2.57619694058637	5.72806155844713	9.66900413199237	4.33244095074399e-11	9.67542375324901e-09	15.3324245494051
TRPA1	-1.14234492130445	5.7597914761968	-9.64866337005184	4.56048498090915e-11	9.93629569133206e-09	15.2821047310812
ABCG2	-2.04138472631676	5.98526434753129	-9.59355723606003	5.24185314823584e-11	1.11489224221883e-08	15.1454931351326
SERPINA3	2.83400317715493	7.82342452902222	9.54866334119757	5.87326447433742e-11	1.22013654765712e-08	15.0338877361976
SFRP1	-1.76061965209397	6.6088372199027	-9.53801272489678	6.03413185150707e-11	1.2250659052162e-08	15.0073695909629
PLP1	-1.57538730845016	4.43105020367543	-9.50529353385972	6.55701856449602e-11	1.30164104081429e-08	14.9258065245283
EPB41L3	-1.80975966385212	4.84675063396986	-9.47954776283617	7.00081690317103e-11	1.35952820426145e-08	14.8615229368828
ITIH3	3.13041502591894	5.97600479627874	9.35969211517916	9.50724356368997e-11	1.78465054912092e-08	14.5610556890066
CCDC68	-1.50792852505197	6.03377955648608	-9.35632776404812	9.58952494770002e-11	1.78465054912092e-08	14.5525929833266
TPSAB1	-2.55934280153152	7.46228123992937	-9.34068175164687	9.98182696883887e-11	1.81974816964566e-08	14.5132164404606
TSPAN7	-2.17411745993078	6.83901788596404	-9.3255002432429	1.03781354869244e-10	1.85415768609392e-08	14.4749766984224
F5	1.86927733468704	5.2083917777679	9.24573071972515	1.27403909188773e-10	2.23132078664711e-08	14.273529322375
APOA2	4.49587742267818	4.90625160447429	9.23823711656211	1.29887698315963e-10	2.23132078664711e-08	14.254560287004
NR5A2	-1.38250307856281	4.67428566151274	-9.22524175851813	1.34312756462924e-10	2.24104908076213e-08	14.2216460323505
MT1M	-2.63999686121692	6.70346525886045	-9.21962773672776	1.36271655706492e-10	2.24104908076213e-08	14.2074198365542
PYY	-4.01350928951627	5.15688664357477	-9.21479803041568	1.37980185203087e-10	2.24104908076213e-08	14.1951776727756
AQP8	-4.06380790342135	6.99180807270493	-9.19132354643522	1.46600802043288e-10	2.33854457973695e-08	14.1356298408085
CFD	-2.66223823322741	7.523567161852	-9.17914948702208	1.51285825743133e-10	2.37023836010565e-08	14.1047181005057
APOC1	2.81016526272574	8.25644282145121	9.17253673845938	1.53894352273735e-10	2.37023836010565e-08	14.0879188411013
APOC3	3.88258069964056	5.42496912808653	9.15308739445271	1.61835485310329e-10	2.430712616643e-08	14.0384743314468
STMN2	-1.43547056756512	5.33925014134324	-9.14969476007567	1.6326290943533e-10	2.430712616643e-08	14.0298442040345
GTF2IRD1	1.228742864816	8.21454735941359	9.10766279163322	1.82050241512659e-10	2.64457379790229e-08	13.9227933880522
CHL1	-1.04826122229371	4.06794927223936	-9.10450420895776	1.83548164636675e-10	2.64457379790229e-08	13.914739067808
PRDX6	-1.13206324498711	9.1135744868031	-9.00995667190877	2.34713830747022e-10	3.29625824293089e-08	13.6730146276727
CFB	2.06494919805818	7.35225842408731	9.0076027063133	2.36158656159831e-10	3.29625824293089e-08	13.666980837168
ATP5F1A	-1.11863263986785	10.344677796377	-8.96655169442243	2.62864925586099e-10	3.61257289270865e-08	13.5616359320317
APOH	3.67380117683226	6.45180692282318	8.95232083377104	2.72825305614379e-10	3.69264917432311e-08	13.525063348725
JCHAIN	-3.89781409727233	8.0263742595932	-8.9315913387776	2.88026896799608e-10	3.84021532703119e-08	13.4717404635836
PADI2	-1.98499961446951	8.02892441755041	-8.88370638264617	3.26529357223319e-10	4.28953933540575e-08	13.3483425842257
GC	3.71062237444964	4.96745162235771	8.82622897883366	3.79749532649107e-10	4.91638054370214e-08	13.1998162260255
AMBP	2.64876826454527	5.34922306576158	8.81864938048141	3.87399039496394e-10	4.94376517117327e-08	13.1801966841153
PLCE1	-1.70511069831591	5.43839604746231	-8.77399540732225	4.35763207032323e-10	5.4826376456616e-08	13.0644545014206
SI	-3.6705965685382	4.75384289310426	-8.75853155301107	4.53910244645754e-10	5.59609828464129e-08	13.0243100895191
CHGA	-1.52346319591836	5.6428758834729	-8.75570448457257	4.57310169907997e-10	5.59609828464129e-08	13.0169675078768
ETHE1	-1.59710645622825	9.47435434217184	-8.74958699504545	4.6475633176752e-10	5.61036258335035e-08	13.0010752388623
KNG1	2.38395552983575	5.53639251065453	8.72802013140208	4.92006773237054e-10	5.8601286737688e-08	12.9450079619001
NAAA	-1.58778886271788	6.78178726713485	-8.72088564041817	5.01375262970723e-10	5.89313845278614e-08	12.926446757752
ZZEF1	-1.21836007942789	7.00213443712268	-8.70654261285618	5.20763058396523e-10	6.04152779305992e-08	12.8891111216508
CAV1	-2.73277603825978	7.61397338109489	-8.66558266668352	5.80441086274125e-10	6.64753874831636e-08	12.7823391122154
AHCYL2	-1.8992327851077	7.78804710642621	-8.64366961076852	6.15182621163787e-10	6.95623589222292e-08	12.7251256654892
ANK2	-1.74025925597507	4.64621215050688	-8.57328207574726	7.41784416900265e-10	8.18494018401926e-08	12.5409175645284
ALB	5.45252266034572	5.75260666641578	8.57308712004254	7.42169657344185e-10	8.18494018401926e-08	12.5404064436121
CPA3	-1.82394505833109	7.43044455915767	-8.56196289787379	7.64492364915317e-10	8.29687455441009e-08	12.5112334372671
ADAM28	-1.39705981488209	5.47724721652274	-8.55823929759879	7.72116141235648e-10	8.29687455441009e-08	12.5014647346157
TPSB2	-2.45333451655225	7.30414239305101	-8.55433982660123	7.80182987317192e-10	8.29687455441009e-08	12.4912326813801
GCG	-3.74726108319251	5.13319288082353	-8.53978609315144	8.11055588976466e-10	8.52371714861973e-08	12.4530265678182
BMP2	-1.75396340420494	6.14927232705844	-8.51473399989387	8.67141454769843e-10	9.00717978541745e-08	12.3871950693931
SCGN	-0.817828580791321	6.87683216041228	-8.50301157892796	8.94725841918723e-10	9.18688039754018e-08	12.3563627305399
POU2AF1	-2.33843254355543	6.51282699152435	-8.49413764529739	9.16200058514912e-10	9.30047173035649e-08	12.3330104892472
SUCLG2	-1.26757133235059	7.83592204934045	-8.42146647599162	1.11302698772068e-09	1.11715394172009e-07	12.1413844072152
SPARCL1	-3.32495762328291	8.50737305536302	-8.41479769277899	1.13311999431259e-09	1.12468454546604e-07	12.12376500538
COLEC11	1.1577163474638	6.00525916401709	8.40379668932302	1.16707608321665e-09	1.14565831333784e-07	12.0946869189978
ADGRL3	-0.829301917232889	4.67645751522941	-8.36226929514561	1.30486328977904e-09	1.26699388778219e-07	11.9847791766111
ENTPD5	-1.15434119192595	5.88276036332954	-8.35435740207158	1.3329366577083e-09	1.28033582401164e-07	11.9638139594425
SGK1	-1.8207463982084	8.77809732144702	-8.3495576095061	1.3502662097809e-09	1.28318383531625e-07	11.9510913518813
HSD11B2	-2.61126446239141	7.58441049799694	-8.33317505549062	1.41116047428987e-09	1.3159995362968e-07	11.9076443906997
SLCO4A1	2.0033635146794	7.78563547838122	8.33236020356241	1.4142612278573e-09	1.3159995362968e-07	11.9054824776197
FOXF1	-2.22272182658112	6.67513789392455	-8.32545578353771	1.44081435458889e-09	1.32688604428274e-07	11.8871606746027
CLDN8	-2.9431816715298	5.13476600934853	-8.31976279916214	1.46308968734935e-09	1.33365103847875e-07	11.8720489559601
FXYD5	1.47479636189829	8.76651196590673	8.31290656514774	1.49038217143758e-09	1.34480645832847e-07	11.8538439127826
SINHCAF	1.24241868865492	9.12885472293888	8.25851103425703	1.72611472562279e-09	1.54193828439884e-07	11.7091959358264
FCN3	1.32579921328936	5.65647140049891	8.25404455083064	1.74708151564341e-09	1.54521576032105e-07	11.697301870085
HPX	1.97994954440584	7.69250208974181	8.24202514474	1.80479934050972e-09	1.58061495184053e-07	11.665282016577
MGLL	-1.27474057433332	8.62616472791527	-8.23490818969541	1.83988571215525e-09	1.5956989385129e-07	11.6463136642948
COL4A5	-0.779742261156112	4.19103271728294	-8.19090210973804	2.07279078317206e-09	1.78040769866116e-07	11.5288839581606
HHLA2	-1.63900137279793	4.7042445410761	-8.16044406890617	2.25135684109429e-09	1.91536863442813e-07	11.447463184777
NAT1	-1.39911762294549	6.9762455662753	-8.14484244027376	2.34880545688122e-09	1.96979832803589e-07	11.405711342472
PAFAH1B1	-1.01352868680665	7.73746278333117	-8.14318043807752	2.35943603604434e-09	1.96979832803589e-07	11.4012618153096
FHL1	-2.72638384408769	8.72162870137536	-8.13284626149626	2.42664269862519e-09	2.0071480765573e-07	11.373587260864
F2	1.52011716169375	6.03388094134933	8.12612179641182	2.47141631654867e-09	2.02542770236049e-07	11.3555721693335
KIT	-1.42556831773689	6.78524870185949	-8.11588518012657	2.54119310000452e-09	2.06367981475822e-07	11.3281369877469
MIF	1.21734478659426	10.3127713311063	8.10644664328317	2.6073039103472e-09	2.09829241721906e-07	11.3028290900318
CHRDL1	-2.07237521771472	6.10165305551879	-8.06850554549565	2.89118766044808e-09	2.30598030096274e-07	11.2009837540059
SMPDL3A	-2.04573737603745	7.07649938036018	-8.06103147990437	2.95071427359855e-09	2.33263102708459e-07	11.1808999309623
SPP1	4.73434070865459	8.31332545885432	8.05319169075033	3.0144931586541e-09	2.36214626195238e-07	11.1598258881308
UGDH	-1.46278483295459	7.76349610426064	-8.03878311442402	3.13538885484171e-09	2.43551553393922e-07	11.1210744486798
VNN1	1.80334746000387	4.48178129651105	8.0084015114274	3.40671408992124e-09	2.62346353148849e-07	11.0392797009815
KCTD9	-1.22396288078913	5.48918977781955	-7.94801368488048	4.01904373457748e-09	3.0473108178137e-07	10.8763630406326
TF	2.57045494995528	6.35581263513123	7.94744352583747	4.02532941343352e-09	3.0473108178137e-07	10.8748227119713
FBLN1	-3.35118469542726	6.997731799098	-7.93006966481633	4.22173236015718e-09	3.16913740951967e-07	10.8278668533928
CYP2E1	3.44378275813931	6.12161714858291	7.92318956264449	4.30217481178792e-09	3.20261063280845e-07	10.8092620170452
IGFBP1	2.283846351918	4.28683201661137	7.90485932161641	4.52417892400398e-09	3.34004052298575e-07	10.7596661728972
MMP28	-0.883184622405951	4.19445030690027	-7.89564427899014	4.64014684261482e-09	3.3975763725474e-07	10.734717772826
SELENBP1	-2.63353844310025	9.10110009212936	-7.84395708953328	5.34892974786499e-09	3.8847145884291e-07	10.5945920222982
PDE9A	-1.99790892831069	7.35558232438966	-7.83831467975079	5.43268486307449e-09	3.89495523190875e-07	10.5792757963593
DHRS9	-1.78782830664425	6.94564993658897	-7.83714362874294	5.45023400860399e-09	3.89495523190875e-07	10.5760965199792
FGL2	-1.74994713457664	6.00057159060992	-7.81340075229725	5.81872700579884e-09	4.12529272561913e-07	10.5116018025871
GNA11	-1.25556382376809	8.27093434208037	-7.79817148008301	6.06831138250022e-09	4.26318960892222e-07	10.4701978724312
GLTP	-0.98783525664385	5.15525712463632	-7.79576822314455	6.10867871870642e-09	4.26318960892222e-07	10.4636615992376
DHRS11	-3.01034628781209	6.9069707796256	-7.77698585401841	6.43370636433532e-09	4.45521697307034e-07	10.4125545114391
TFR2	1.48759409488762	5.59899218139061	7.76241192236418	6.69796688046431e-09	4.5706957606856e-07	10.3728698517112
RNF43	1.83230235551783	8.02890181072616	7.76215083353036	6.70280023116325e-09	4.5706957606856e-07	10.3721586807591
MFAP4	-1.76150601375665	6.9871376757236	-7.75143843068854	6.90419509926119e-09	4.67236172891668e-07	10.3429725991295
AZGP1	2.14779362956248	5.24126464860918	7.74388913442986	7.04980388927784e-09	4.73502993555782e-07	10.3223963215161
SERPINC1	2.61288604735681	5.5709730928675	7.73757119304767	7.17405692286977e-09	4.78252615611908e-07	10.3051710587105
TOX	-1.34842939908503	4.33649836478829	-7.73455021415285	7.23425303390321e-09	4.78693202606351e-07	10.296932991564
CPM	-1.58154134165574	4.5340465199328	-7.72053726060979	7.52025264673254e-09	4.93958947744572e-07	10.2587063296144
UGP2	-1.33599026166394	9.34850655648976	-7.70963154605201	7.7507580486019e-09	5.05383369694604e-07	10.228940160945
VWF	-1.79420909887375	7.22540110863218	-7.69152555948044	8.1494046245369e-09	5.2562837708642e-07	10.1794908478149
APOA1	2.72433156521524	5.65509244532468	7.69022070584994	8.17892582727105e-09	5.2562837708642e-07	10.1759256836584
PLAC8	-3.30882265507782	8.48919430962312	-7.6776300531971	8.4694160660443e-09	5.39068244101958e-07	10.1415149252622
CDHR5	-2.06322856221906	6.32716336914958	-7.6759591879811	8.50874537315304e-09	5.39068244101958e-07	10.1369470011989
SQOR	-1.55219804610763	9.68687426710109	-7.67101587729868	8.62619135582956e-09	5.42660333673419e-07	10.1234307507604
S100A11	1.34743581642552	9.94610620056552	7.6668341945137	8.72682608418095e-09	5.45152009860059e-07	10.1119947730906
FAM107A	-1.66921474176649	5.91658471626074	-7.62096669036751	9.91208845347801e-09	6.14893653853605e-07	9.98642495943798
CLCA1	-4.63886936744338	8.58735640350526	-7.59537315581371	1.06431978495387e-08	6.55694388896064e-07	9.91625364574443
IQGAP2	-1.29407680823187	6.70273122913052	-7.58377397733785	1.09923366969772e-08	6.71765192907916e-07	9.88442692727416
SOX4	1.57947624823923	9.11398654046143	7.58174936046938	1.10544591243103e-08	6.71765192907916e-07	9.87887006224556
P2RY14	-2.44839659144654	4.58800262771901	-7.55284766538568	1.1981120968018e-08	7.23157794643951e-07	9.79949446779015
NEBL	2.20799643762268	7.32748586659672	7.548465488748	1.2128351297809e-08	7.27131289552535e-07	9.78745103598446
C5	1.4529077416785	5.59820635582852	7.52282512793697	1.3027357811253e-08	7.75822582186156e-07	9.71694104773994
SPIB	-1.10581040615352	6.28577149623204	-7.51815827470067	1.31981202220607e-08	7.80786807573965e-07	9.70409947114535
TM4SF4	1.85811299758906	6.84919353907196	7.5131322389261	1.3384565881576e-08	7.86607414606044e-07	9.6902668304425
PDGFRA	-2.24649927521914	7.26589390445432	-7.48080451186798	1.46493669102479e-08	8.55312383066956e-07	9.6012274529809
HIGD1A	-1.34014658019581	8.61795780035493	-7.47841247699446	1.47476380636464e-08	8.55458771575021e-07	9.59463453775615
ITIH2	1.81086173589357	7.09409959251528	7.46938755331514	1.51244645110413e-08	8.71657041787949e-07	9.56975440270008
ZMYM3	0.659038593958537	7.65406294283613	7.45941813554946	1.55520924833733e-08	8.90556680474188e-07	9.54226003882639
ARHGAP44	-1.5230920113398	5.34104327951336	-7.45431580913198	1.57756745651031e-08	8.97605738153285e-07	9.52818425911806
ADH1C	-2.35864607388642	6.27565031564954	-7.4347071483697	1.66656854599663e-08	9.42244102619488e-07	9.47406334956503
PTGDR	-1.01012760191394	3.97901075536968	-7.42217289656183	1.72611104490291e-08	9.69770437994826e-07	9.43944619111315
CEMIP	2.51676892183388	7.1371508147101	7.38542083833423	1.9134341628419e-08	1.06829421104167e-06	9.33784600178538
IL6R	-0.931480502309497	5.45830394470281	-7.37900879498679	1.94816868873399e-08	1.07883654012263e-06	9.32010514162751
DPEP1	2.54905104737765	7.78078360818291	7.37749341009819	1.95647060897645e-08	1.07883654012263e-06	9.31591172562272
CD177	-2.27093883831554	7.07003130822277	-7.37196995953984	1.98703518646625e-08	1.08896842458301e-06	9.30062499308103
CES3	-1.32632104647042	7.40488752209278	-7.33957569319977	2.17629541165873e-08	1.18541749465533e-06	9.21090487436929
PXMP2	-1.07948009417635	7.81766245815096	-7.28691685310127	2.52377900714595e-08	1.36635865883847e-06	9.06482255667575
CASD1	-1.16424502036177	5.89242243744086	-7.28371945152315	2.54660571609873e-08	1.37041137722349e-06	9.05594320265835
TP53I3	-1.2799162038223	7.87190538931065	-7.2542643818982	2.76698556133342e-08	1.48008874367613e-06	8.97409499806703
PLPP1	-1.39886631680771	7.72800384107753	-7.24431829729022	2.8456872946251e-08	1.5131264644575e-06	8.94643709940812
GARS	0.898535839460955	9.32432929233048	7.23503391717763	2.92119909028672e-08	1.54408706943972e-06	8.92061008701154
ITIH4	1.59628873917941	6.84994833578931	7.23170261081942	2.94878547016684e-08	1.54950003558826e-06	8.91134100519935
FMO3	1.75096889377681	5.15834893576678	7.21307090778405	3.1080126945475e-08	1.62361856142648e-06	8.85947896111502
ACO2	-0.96879788548296	8.64806651045313	-7.20907672709347	3.14326551120046e-08	1.63022067865098e-06	8.848356410919
SST	-1.8244384958887	5.25935815920764	-7.20751608186435	3.15714964073234e-08	1.63022067865098e-06	8.84401005979332
CPB2	2.00903394170103	4.62849237453421	7.19293632165939	3.28989631948147e-08	1.68507666643235e-06	8.80339394491841
HPGDS	-0.749114577802068	5.27575548468544	-7.19145567069674	3.3036898250953e-08	1.68507666643235e-06	8.79926796479569
SRPX	-2.38803848415877	6.49357362717523	-7.18971544209095	3.31997641656884e-08	1.68507666643235e-06	8.79441836344983
ACTG2	-3.84450072676483	8.22734388922778	-7.18155245048435	3.39746511812813e-08	1.71466417515472e-06	8.77166598761068
MYOT	-0.979164027683049	4.25297209313986	-7.15535977736475	3.65869563537959e-08	1.83613079274415e-06	8.69861512311336
TMEM100	-1.15821951830659	4.25887913677674	-7.13500437518192	3.87568810153738e-08	1.93416322966667e-06	8.64179714523023
METTL7A	-1.83251551200873	8.07431965109633	-7.11818906200181	4.06474491643608e-08	2.01724257436241e-06	8.59482975519575
PLOD3	0.730783051990507	8.87803697368914	7.08399108891868	4.47855711206734e-08	2.21032876696672e-06	8.49922498857103
BCL2	-0.940492761501418	5.73831650781684	-7.07556568730957	4.58690036195804e-08	2.25136158974567e-06	8.47565328847522
HADH	-1.35432436383701	7.09352829026189	-7.0684889344892	4.67994926670727e-08	2.28448015297793e-06	8.45584940945849
TRIB3	1.28408654132972	7.7924259102383	7.05758577470358	4.82706441966241e-08	2.34348730765458e-06	8.42532814243016
VPS13D	-0.800093960738592	6.20276092749454	-7.02908408299712	5.23414003420238e-08	2.52738232029891e-06	8.34548965196249
CITED2	-1.42930764482904	6.07538041452947	-7.02097694376076	5.35615737454254e-08	2.57239536703164e-06	8.32276600051348
SEMA6A	-2.21103969165394	4.82334963270374	-7.00733410150256	5.56802554728072e-08	2.63631138625027e-06	8.284512268682
C8A	1.0594889402705	4.9017597542806	7.00606247555975	5.58820051725319e-08	2.63631138625027e-06	8.28094581496854
HRG	2.77222376500193	6.59698874674817	7.00502444476948	5.60472421485521e-08	2.63631138625027e-06	8.27803439959046
RETSAT	-1.34550840877555	7.99822937050324	-7.0048635748068	5.60728941439105e-08	2.63631138625027e-06	8.27758319077694
NDUFA6	-0.894118819035167	7.14645612457552	-6.99039907970298	5.84286131704339e-08	2.73268482435333e-06	8.23700324292226
MALL	-1.60279145884717	8.78993269838947	-6.98681774362522	5.90271882863541e-08	2.74630142167709e-06	8.2269528467852
TDO2	1.80703999679496	5.72719120356621	6.96509081977063	6.27939688886323e-08	2.89671926036839e-06	8.16595459996885
MPC1	-1.06237255251822	7.19599948681316	-6.96444985130391	6.29087133674541e-08	2.89671926036839e-06	8.16415442361228
C4orf19	-1.44469299917728	7.15726983561079	-6.9522306864423	6.51371858253267e-08	2.98395118450074e-06	8.12982939003777
TGIF1	1.23107834651005	7.76934672534666	6.90790934124041	7.39123551111445e-08	3.36866871534619e-06	8.00521193482516
DPT	-2.98162272358131	5.55900725437638	-6.89161527735592	7.74311744265075e-08	3.51113036117762e-06	7.95935394205239
F9	2.01498597571929	5.01503036985329	6.88584398285108	7.87177638458943e-08	3.55144335573421e-06	7.94310556983357
ITIH1	1.44981690851452	6.89069295426209	6.88158785520231	7.96804116578673e-08	3.57499674985317e-06	7.93112107966517
CRYBG3	-0.726577466284768	7.37804625984863	-6.88001034995669	8.0040227243998e-08	3.57499674985317e-06	7.92667870299692
PHLPP2	-1.11483461710176	7.46850181152141	-6.8535103307184	8.63363880858556e-08	3.83702962572611e-06	7.85201999408815
CA7	-0.887973062485766	6.90050198764164	-6.8448379407797	8.85038262801001e-08	3.9044446318215e-06	7.82757392113162
SLC26A2	-4.00222354404451	8.1531854756167	-6.84395544637014	8.87274443367025e-08	3.9044446318215e-06	7.8250859464499
KIF13B	-1.17168325750744	7.68049607199851	-6.84129877072119	8.94040823643726e-08	3.91493464588696e-06	7.8175957007351
LGALS2	-2.35872357901378	6.27161788528594	-6.82557699850784	9.35164910361418e-08	4.07503811915051e-06	7.77325722024531
AGT	1.93831255078717	7.54934957158097	6.76305188276063	1.11855390452115e-07	4.85050583936283e-06	7.59671676942393
PPP2CB	-0.881608051397803	9.11144940929199	-6.75557414375163	1.14279349357554e-07	4.91852982155497e-06	7.57558145047625
FRZB	-1.77147470479508	5.86268253206501	-6.75482448269494	1.14525266190914e-07	4.91852982155497e-06	7.57346233099556
GPM6B	-2.34795406682252	5.88665859083726	-6.75255732481266	1.15272237888747e-07	4.92692297157981e-06	7.56705331610697
PLCL2	-1.0923239219063	6.03111196629527	-6.7507987899982	1.15855020211547e-07	4.92825188357025e-06	7.56208183441461
LBP	0.928487895663185	6.72116397850542	6.73910198463998	1.19807879922065e-07	5.0722454566057e-06	7.52900784252752
OSBPL3	1.27029800046517	6.6624369500964	6.72950700127934	1.23152020670651e-07	5.18923113514586e-06	7.50186866998642
SLC26A3	-5.16237299448094	7.94079138478807	-6.71690858393272	1.27686640251991e-07	5.34667796779756e-06	7.46622306237768
SOX9	1.70893121978332	9.36675328763006	6.71582175630757	1.28085647051235e-07	5.34667796779756e-06	7.46314742484051
C4BPA	2.12586962658041	7.48362747009731	6.71318783957348	1.29057870553305e-07	5.3622044541985e-06	7.45569325291145
ARL14	-2.14835204251652	4.93506132422566	-6.70911469654803	1.30576039194336e-07	5.40016554686576e-06	7.4441648751841
MATN2	-2.54116496836051	6.34427906874996	-6.67006288236888	1.46079763011305e-07	5.98977373599228e-06	7.33356826109373
ETFDH	-0.902017663375255	4.89405357258135	-6.6698389894051	1.46173813326577e-07	5.98977373599228e-06	7.33293384033446
IL1R2	-1.91596166317977	6.07014063488104	-6.66693525454106	1.47399135234904e-07	6.0124039956776e-06	7.32470549446067
HADHB	-0.649035784866774	8.86341266904966	-6.64719484913597	1.56008844244141e-07	6.31944800057577e-06	7.26874959424642
ASGR2	1.09391600852339	6.49168030365696	6.64645453881059	1.56341431560198e-07	6.31944800057577e-06	7.26665053659804
SCNN1B	-1.6337689958834	6.7693743760831	-6.63782839910464	1.60269953232173e-07	6.4277152613484e-06	7.24218910398664
NFE2L3	1.5482562859654	6.5459137570288	6.63741863637273	1.60459028689208e-07	6.4277152613484e-06	7.24102698488982
CFHR2	1.63887441522314	6.30145861497408	6.60911943060836	1.74077204765835e-07	6.94210567041609e-06	7.16073750787229
SLC25A20	-0.724114613412246	7.71355687966618	-6.60219574247728	1.77583139389545e-07	7.05044526296358e-06	7.14108472783335
LPCAT4	-0.989713787559785	7.34898866576117	-6.59916235198088	1.79141530776164e-07	7.06579938914809e-06	7.13247337440915
ADAMTS1	-1.85911930159791	6.91711448540019	-6.59836814769446	1.79551825964023e-07	7.06579938914809e-06	7.13021863157183
ENPP2	-1.6900196030047	6.6793426536269	-6.59192464645732	1.82915885234455e-07	7.16661229297976e-06	7.11192383318279
HILPDA	1.155302751103	8.06224591513125	6.58227326536281	1.88074174834892e-07	7.33653538777333e-06	7.08451530046418
KLF4	-2.36805233321946	8.65973521543135	-6.57201087128403	1.93720268910548e-07	7.52392679207792e-06	7.05536410540858
SLCO2A1	-1.17243574089572	7.14664544310682	-6.55151550512045	2.0551373304071e-07	7.94742068074747e-06	6.99712247145449
VEGFA	1.67509834610043	9.21183612053762	6.54982192735405	2.06520091947953e-07	7.95191371280633e-06	6.99230848643231
CDK4	0.849542388198225	8.96049942256051	6.5431082604254	2.10558679078025e-07	8.07262094508152e-06	6.97322291580646
NDN	-1.34255740711199	6.54082005248712	-6.5388068156034	2.1318800736027e-07	8.13849773397132e-06	6.96099311257663
F12	1.40150575375571	7.15110660068398	6.51860901869389	2.25984427482877e-07	8.59029315193422e-06	6.90354961224869
BGN	2.28616949561933	8.09076995868204	6.51583673667117	2.27800320707048e-07	8.60072248993462e-06	6.89566288317703
TMEM131	-1.28012784315888	7.56830161938103	-6.51525323225212	2.28184398311262e-07	8.60072248993462e-06	6.89400283206696
HPD	1.49105485600529	5.2644711630289	6.50687879464689	2.33769215561449e-07	8.7742033723127e-06	6.87017523148173
ENC1	1.94215615439924	7.17577200318882	6.49603395560575	2.41207033259633e-07	9.01549133099707e-06	6.83931147457565
AHSG	2.74851581258356	6.34700652652803	6.48346366042477	2.50127635272612e-07	9.3099590245427e-06	6.80352712672399
SCUBE2	-0.981003845520785	5.82092929276345	-6.45865252797372	2.68724206697378e-07	9.96063625903602e-06	6.7328650853924
AADAC	1.20750240557992	5.22229032083459	6.45711780363413	2.69919313702785e-07	9.96359185664039e-06	6.72849284843975
DAAM2	-0.912912680169117	6.32079054224872	-6.44759141213213	2.77458507643371e-07	1.01997401184289e-05	6.70134988451314
FAS	-1.2173158263189	5.12409914613187	-6.42019812224524	3.00342622161338e-07	1.09957403433083e-05	6.62326693607767
CA12	-2.18796026356781	6.98242171567092	-6.4155893037682	3.0437581028908e-07	1.10979147482137e-05	6.61012503172301
ENDOD1	-1.23542679650149	7.55195448537392	-6.41070118815445	3.08713123588081e-07	1.12103021667168e-05	6.5961852452923
MAB21L2	-3.62656449156348	6.5309869778598	-6.40115171467637	3.17367226864977e-07	1.14779005570236e-05	6.56894797988137
GSN	-1.29914025541237	9.78288045268984	-6.37690865126788	3.40452502567834e-07	1.22631540541873e-05	6.49977571419277
SMAD1	-1.2133968210957	7.0647793771303	-6.37447136611612	3.42865106801803e-07	1.23004578275522e-05	6.49281945170782
ITM2C	-1.76697563550671	9.58386154242729	-6.37230409315092	3.45024909555263e-07	1.23284300682286e-05	6.48663352723988
TMEM30B	-1.18128446676469	7.86913912308126	-6.34963052371331	3.68459613063499e-07	1.31133455119372e-05	6.42190061395827
RHBDF1	0.835885160167606	8.21793150679442	6.34656395653413	3.71750004965003e-07	1.31779475966364e-05	6.41314321843721
C8B	0.972967327867526	6.6535585721183	6.34061906406888	3.7821342604396e-07	1.33540732602794e-05	6.39616441573144
LGALS4	-1.33480858508924	11.5047844934583	-6.3364117116465	3.82856102291191e-07	1.34647778022331e-05	6.38414682403591
NDUFS4	-0.917874948001855	7.67193991808891	-6.33145665143802	3.88397579043042e-07	1.35859604782448e-05	6.36999220055878
ADTRP	-1.15342593188841	6.67556833420099	-6.33021687703885	3.89796677237606e-07	1.35859604782448e-05	6.36645043711566
GOLM1	-1.43226592600308	8.50390298088903	-6.32927374071034	3.90864417654642e-07	1.35859604782448e-05	6.36375604359218
PON1	1.4364870620356	4.88974928008594	6.32683453792327	3.93639572130829e-07	1.3629388751336e-05	6.35678738143641
ECI2	-1.23820740987572	7.0810633627954	-6.3164157406866	4.05718716560696e-07	1.39933795175162e-05	6.32701760102177
MFAP5	-1.95635545917933	4.88469985831428	-6.31059222409061	4.12632337098068e-07	1.41728346491218e-05	6.31037526506877
ATP5MC1	-0.826641106569914	8.76508645678048	-6.30937286846182	4.1409491138708e-07	1.41728346491218e-05	6.3068903684122
SETBP1	-1.30075941004524	5.9198702350442	-6.29500295027046	4.31729858258563e-07	1.47200107779532e-05	6.26581505565152
NAP1L2	-0.513372231701382	3.73858706476447	-6.28945837241515	4.38734888672855e-07	1.49019724734396e-05	6.24996320256491
GPD1L	-1.21142096837144	8.19930156515608	-6.27475025165874	4.57877160564926e-07	1.54932449822973e-05	6.20790468326294
PDGFD	-1.07519368757966	5.93795053410738	-6.26768600398715	4.67368112593577e-07	1.57547145275412e-05	6.18769993982314
SRI	-1.64595176535097	5.64848035330975	-6.26054395455591	4.77165140573625e-07	1.60244969952789e-05	6.16726992338553
KIF5C	-0.722415952427435	4.89903720519031	-6.2502800931619	4.91607984521512e-07	1.64367988152616e-05	6.13790509124857
WDR7	-0.616727788804098	5.94939527498904	-6.24922153999484	4.93122364546079e-07	1.64367988152616e-05	6.13487625936174
BRINP3	-0.60549371070284	3.48494981698902	-6.24009960090896	5.06368627038615e-07	1.68155797224385e-05	6.10877325834493
NDRG2	-1.08045613008783	6.64460130744943	-6.23581446196763	5.12714390632342e-07	1.69632505611804e-05	6.09650955743291
CHI3L1	1.42121266383476	6.74887321563139	6.23433095076238	5.14929905574579e-07	1.69736857804344e-05	6.09226365227612
GDF15	2.54836211523359	7.8883473023251	6.23162740994371	5.18992276466734e-07	1.70446985502843e-05	6.08452564937903
COLEC12	-1.13211012776712	5.46556542958164	-6.22881346589987	5.23254832997307e-07	1.70819156929468e-05	6.0764712513259
IRAK1	0.831866055258503	8.66192297955975	6.22835677256474	5.23949949610144e-07	1.70819156929468e-05	6.07516401195298
CASP7	-1.24979367457025	7.49956045459579	-6.22554358665841	5.28252358636147e-07	1.71595575261698e-05	6.06711130942182
SMCHD1	-0.862611904134791	5.01722892639181	-6.2195026987744	5.3761176633584e-07	1.73593970134951e-05	6.04981798640526
CD27	-0.88578845372013	6.02202576090799	-6.21906846671482	5.38290940640116e-07	1.73593970134951e-05	6.0485748331973
PAPSS2	-2.05316506945862	7.87375835904105	-6.21141635518612	5.50402275139929e-07	1.76861277835431e-05	6.02666620426613
FNBP1	-1.43208461232757	7.55489734447454	-6.20887784320123	5.54480419555165e-07	1.77533103508469e-05	6.01939758069598
COMT	0.683943198680206	8.79914365529902	6.19770996174491	5.7278627449115e-07	1.82499993769308e-05	5.98741630609425
FAM162A	-0.902491652158641	9.48255183613291	-6.19693480494721	5.74079237089169e-07	1.82499993769308e-05	5.9851962724826
ASPA	-0.766824641686395	4.97718419833105	-6.19436784298004	5.78381953088884e-07	1.83154898870754e-05	5.97784433278213
PTN	-1.21444381438007	4.93528748917158	-6.19237409319662	5.81746252374885e-07	1.83154898870754e-05	5.97213388470229
SLC3A2	0.70805110303381	8.26029372814803	6.19205277895457	5.82290286346067e-07	1.83154898870754e-05	5.97121356623801
C2	1.11371611302857	8.07027738703503	6.19032924848498	5.85217242779712e-07	1.83429671219339e-05	5.96627688905149
CNPY2	0.639766272790204	9.06452381393916	6.16666671896949	6.26932587325344e-07	1.95817790299906e-05	5.8984861789591
ALDOB	2.96055067547254	5.10744222216078	6.15984615153419	6.39503642862052e-07	1.99048294135426e-05	5.87894099585975
HADHA	-0.951860192420714	8.42252945902622	-6.1494917021421	6.59074866778146e-07	2.03939584365678e-05	5.84926487743456
CRK	-0.952233187700685	6.9230791009672	-6.14912215557298	6.59784393615595e-07	2.03939584365678e-05	5.84820565562196
EPHX2	-1.1428878229029	6.54419653490015	-6.13886138403783	6.7979509433229e-07	2.09400330264495e-05	5.81879296981661
ASGR1	1.01609122172399	4.77465423563402	6.12958851453241	6.98404295565616e-07	2.14393318635314e-05	5.79220801294926
COL1A1	2.28673150327189	7.63463448038964	6.12035361924841	7.17446975357899e-07	2.18257865100873e-05	5.76572810695737
NXPE4	-2.05243146517907	6.84220242342647	-6.11996453733002	7.18260650906585e-07	2.18257865100873e-05	5.76461238043055
CGRRF1	-0.701186679514561	5.6051286886282	-6.11993464135378	7.18323209892049e-07	2.18257865100873e-05	5.76452665082087
IGHD	-1.76589419317998	7.3945325497791	-6.11023539212573	7.38911700613383e-07	2.23752482087435e-05	5.73671104822272
ITIH5	-1.21167800439273	5.78113534691672	-6.10629315004731	7.47448671517175e-07	2.25572938603477e-05	5.72540427935156
LYVE1	-1.42931148403723	4.46537740537516	-6.10511940819134	7.50009548569864e-07	2.25583680046283e-05	5.7220377337153
GTF3A	1.43455200930687	9.80268538442562	6.08481033106561	7.95744869043276e-07	2.38536540777301e-05	5.66377764070774
IL11RA	-0.68266255355655	5.9891835484368	-6.08039813440607	8.06046370765948e-07	2.40816462543552e-05	5.65111821112316
BHLHE41	-1.47715136792703	5.85168581332317	-6.07735300294915	8.13234241828711e-07	2.42154049408529e-05	5.64238068366892
FABP4	-2.33579497678855	5.7212032314204	-6.07398049445321	8.21270162697953e-07	2.43594123316833e-05	5.63270335651966
SLC7A5	1.49794158963641	7.60775074929529	6.07234137579499	8.25204613672663e-07	2.43594123316833e-05	5.62799978014865
C4BPB	1.22951413108079	5.71751156662027	6.07190668635931	8.26251196294644e-07	2.43594123316833e-05	5.62675238727771
NEDD4L	-1.23927035544013	7.30436125245597	-6.07054395891934	8.29540838892407e-07	2.4375948400743e-05	5.62284182975065
HPGD	-2.46671659272969	5.66475910688049	-6.06800962251014	8.35693844390402e-07	2.44762397112769e-05	5.61556895937814
COL1A2	2.14537748589365	9.77848422988552	6.06548837885581	8.41860625899473e-07	2.45762776835294e-05	5.60833340541561
PLXNA3	0.886550581643339	6.85519061081583	6.04630089910503	8.90316780692483e-07	2.5861694583923e-05	5.55326024837705
SERPIND1	1.43618841994827	4.82338168514813	6.04493742818316	8.93865029800292e-07	2.5861694583923e-05	5.54934617810683
PLAT	-1.62051120672668	7.38625686383601	-6.04459379924553	8.94761519805246e-07	2.5861694583923e-05	5.54835972273544
DIXDC1	-1.38235749059053	6.14443848463141	-6.04355662198599	8.97472889400663e-07	2.5861694583923e-05	5.54538227110392
MAOA	-1.47504667392881	9.07050484835795	-6.03781291369503	9.1263829504915e-07	2.60887317266669e-05	5.52889291351632
NCAM1	-0.894050205401881	5.17345707429585	-6.03728059157864	9.1405679852332e-07	2.60887317266669e-05	5.52736462991144
MEIS3P1	-0.95203907077759	6.24505812490987	-6.03725945073558	9.14113179273115e-07	2.60887317266669e-05	5.52730393485297
PTGER4	-2.00974964593057	6.99391845451923	-6.03030858990413	9.32841450692172e-07	2.65384480223986e-05	5.50734719805619
C6	1.25063736964332	5.73849056625936	6.02629385350138	9.43834024010367e-07	2.67659344015384e-05	5.49581959411494
VPS4B	-0.817014595788738	8.55521260121406	-6.02396103859563	9.50281152720161e-07	2.68634858773709e-05	5.48912105467995
ACKR1	-1.29743274646673	6.59404525481765	-6.01459651093576	9.76610494416916e-07	2.75206988852565e-05	5.46222935763251
PLN	-3.28152069254406	6.6315509240448	-6.01231976286407	9.83121919619357e-07	2.75449506057503e-05	5.45569083943101
PTPRH	-1.11367208629653	6.70373575413038	-6.0121399236317	9.83638110739321e-07	2.75449506057503e-05	5.4551743570605
UBE2I	0.586719920376174	9.15083320873049	6.00994157567432	9.89970084899659e-07	2.75948582832179e-05	5.44886080213466
PRDX1	0.623800925270739	10.0354486176466	6.00937850072122	9.91598512136231e-07	2.75948582832179e-05	5.44724364868523
ABHD3	-0.990639997150479	7.28186976777598	-6.00636435265696	1.00036142082136e-06	2.77522626465753e-05	5.43858681106139
CFI	1.39426407161745	7.16831372272211	6.00424457057401	1.00657077912073e-06	2.78380704950016e-05	5.43249845948374
CLDN7	-0.963787312018891	9.8111237013769	-6.00280362651399	1.01081376904645e-06	2.78691339471973e-05	5.4283597478786
MYH11	-4.09981695385787	6.28459753612202	-5.98705598907302	1.05837312234277e-06	2.90906064673475e-05	5.38312430509005
SLC35A3	-1.2914211489969	7.97931770364711	-5.97898232565995	1.08362241526153e-06	2.96932485752492e-05	5.35992922844852
OGN	-1.44659374464178	3.95833873167049	-5.94652369829663	1.19139465604254e-06	3.25465702214924e-05	5.26665624404219
GPS2	-0.864860683274736	7.17653727543097	-5.94093584256169	1.21100676061064e-06	3.28942040875234e-05	5.25059564262668
SOSTDC1	-1.12435886134142	5.11452547424336	-5.9408007966491	1.21148473578811e-06	3.28942040875234e-05	5.25020748216176
TENT5A	-1.16184376745531	8.07774832051005	-5.9342767637963	1.23480285916293e-06	3.34257392148559e-05	5.23145489327534
KBTBD11	-1.1408985655439	5.75286917942698	-5.93234756407388	1.24178421622349e-06	3.35131673822491e-05	5.22590938342074
MEP1A	-2.4249001236352	7.62937263298947	-5.92563068610653	1.26640211738474e-06	3.40746087789092e-05	5.20660076857493
C5orf30	-0.96103971364061	7.07528333420876	-5.91741547081135	1.29717938088429e-06	3.47979081364546e-05	5.18298317982489
ANPEP	-1.96636529696155	5.78811847450155	-5.90892126868251	1.32979251280823e-06	3.55659775955566e-05	5.15856151480094
TSPAN1	-1.84581722750113	9.59611807974247	-5.90348794853542	1.35108432631247e-06	3.59774055814263e-05	5.14293912705022
FCGBP	-4.10741404357363	9.22775861956668	-5.90174919327778	1.35797016345942e-06	3.59774055814263e-05	5.13793952424088
PPARGC1A	-0.732929705836561	4.96006448438157	-5.90155652560065	1.35873533491338e-06	3.59774055814263e-05	5.1373855240682
PQLC1	-0.639333205015371	7.05134304942648	-5.90091519658532	1.3612854680983e-06	3.59774055814263e-05	5.13554142755451
MUC2	-3.81788445759342	8.53472823547571	-5.89189973782631	1.39764704752283e-06	3.68294427006533e-05	5.10961693287735
COL4A6	-0.550504565069997	4.96696558760012	-5.87280348357861	1.47792226111645e-06	3.88302339957449e-05	5.05469745847837
P4HA1	0.916123672683157	8.00692679303893	5.8699419877382	1.49034392061486e-06	3.9041766108072e-05	5.04646720115241
HSPH1	1.49609759138463	8.76225555568332	5.86785956903573	1.49944951431789e-06	3.91654459397711e-05	5.04047760438884
EML1	-1.51527857757278	5.04617632022691	-5.86501153398915	1.51199339445903e-06	3.93779504160423e-05	5.03228571671463
SERPINA7	0.947336305671865	5.04266289807548	5.84140103469113	1.62012672521815e-06	4.19720212522252e-05	4.96436672285038
CYP2C8	2.37755829586052	4.38749549606771	5.84121795023362	1.62099488772167e-06	4.19720212522252e-05	4.96384000400805
MAT1A	0.968618419372724	6.69890919087214	5.82697206308813	1.68999949498701e-06	4.36322701986097e-05	4.92285351036039
SLC2A2	1.21647945954274	4.10962977049981	5.81628730947741	1.74368392362979e-06	4.4888554725605e-05	4.89210983928219
TTR	1.34786825952761	7.43907626711091	5.80690413315726	1.79223917228451e-06	4.60059555345331e-05	4.86510934120589
ATP2A3	-1.69606223243537	7.22916119281745	-5.8044864177524	1.80496862365324e-06	4.61999562037089e-05	4.85815197999934
NDUFS3	-0.691879561440681	9.12079326423336	-5.80143827272594	1.82114677560017e-06	4.64808689898182e-05	4.84938029717985
FUCA1	-0.970848838160023	9.00149820429537	-5.80008281725226	1.82838759491695e-06	4.65327247447098e-05	4.84547963028549
NONO	0.76166130524388	8.00711405053751	5.79663040426652	1.84696115399688e-06	4.68718863314037e-05	4.83554428044276
DNASE1L3	-0.969733386136879	5.86963475069888	-5.79301438376207	1.86661803156912e-06	4.72365407252321e-05	4.82513786413264
SERPINE1	1.84673795611425	6.74013667615389	5.78225694011595	1.9263465952156e-06	4.85948516105043e-05	4.79417800723359
VIP	-1.54824089230495	3.98233547556194	-5.78140227285302	1.9311734380084e-06	4.85948516105043e-05	4.79171819279291
CFHR5	0.926858714125522	3.88572349564383	5.77578107967904	1.96322376717051e-06	4.92625784048713e-05	4.77553954799537
TEX10	0.609933134216551	7.23913618924002	5.77377597919192	1.97478497367089e-06	4.92983154804977e-05	4.76976843646688
AMPD2	0.594201686174085	7.30885823885234	5.77362032422869	1.97568531758851e-06	4.92983154804977e-05	4.76932042512577
PARM1	-1.2420999026077	8.01099066142189	-5.76515039826562	2.02530357163853e-06	5.0395645697624e-05	4.74494140384342
MFN2	-0.717841815605275	6.32935526884062	-5.76185970618879	2.04491664913324e-06	5.07423345186311e-05	4.73546948285164
TGFBI	1.55588387854088	10.3595349706365	5.75914507330243	2.06123972380799e-06	5.0927086000809e-05	4.72765556265901
GNAI1	-0.87660774836804	4.25271030839406	-5.75872717249264	2.06376414779949e-06	5.0927086000809e-05	4.72645264830319
ABCD3	-0.900633979898893	7.9786900477358	-5.75547533474403	2.0835139072788e-06	5.11518433522942e-05	4.7170922449354
THBS2	2.21121655303857	8.45831767605739	5.75534252668398	2.08432452482202e-06	5.11518433522942e-05	4.71670995402248
SCG2	-0.939857259367225	4.39081571955131	-5.74700539654498	2.1358503597593e-06	5.22727431883009e-05	4.69271082239327
BHLHE40	1.13834771903123	9.3030126114033	5.74134769023949	2.17154273138976e-06	5.30010689057506e-05	4.67642407172284
TRIM29	1.74058466024547	7.63577931470851	5.73835154368095	2.19068608181665e-06	5.33226124492319e-05	4.66779893250539
C1orf115	-1.00897037561271	7.33124486071115	-5.73214121696497	2.23090683634232e-06	5.41540510028421e-05	4.64992060902024
DST	-0.967181382633305	8.27946627125806	-5.73032735352042	2.24279340436306e-06	5.42950500844856e-05	4.64469875383175
TST	-1.17742348624234	9.15073774234407	-5.72338710224933	2.28886377012683e-06	5.52605947528188e-05	4.62471837365486
ACACB	-0.863627353972316	6.27107736969086	-5.71872927992365	2.32031430693491e-06	5.58689156437994e-05	4.61130857854486
KLF9	-1.44758397551613	4.77583295218267	-5.7121256988878	2.36564747106833e-06	5.68073356426167e-05	4.59229654220103
MEIS1	-1.58679378607846	6.11529968344053	-5.70988416648237	2.38123657659161e-06	5.70283816050748e-05	4.58584294801792
PKIG	-0.976238300574717	7.77551627841017	-5.70054050280389	2.44733648856211e-06	5.84546974661106e-05	4.55894103377639
PRKCB	-0.831607224565569	6.23572932797744	-5.695676905413	2.4824682250294e-06	5.91357030778336e-05	4.5449375998832
SPON1	-1.4473152028543	5.51305952283304	-5.69338854069182	2.4991725659124e-06	5.93752886470624e-05	4.53834878337922
MYLK	-2.70676320798821	8.66812606695461	-5.68620979463996	2.55231024998521e-06	6.03890225565825e-05	4.51767893044933
TSC22D3	-1.43144835392653	8.78543056340342	-5.68580204930888	2.55536219930462e-06	6.03890225565825e-05	4.51650489034493
SERPINF2	0.99564946369786	5.76448955709054	5.68138169460544	2.58868412962017e-06	6.10150800261133e-05	4.50377706539898
SDHA	-0.66836817565952	8.64442801383547	-5.6713513014323	2.66592146154142e-06	6.2562710511342e-05	4.47489528710263
HABP2	0.769176782599737	5.85427388799266	5.67104034893201	2.66835248010985e-06	6.2562710511342e-05	4.47399990987705
MAL	-0.78208741650354	5.66458834676884	-5.66114492098641	2.74688662860277e-06	6.42354404536873e-05	4.44550600084389
ATP2A2	-0.801839530625943	8.34828810539714	-5.64771993908874	2.85715098325143e-06	6.66395032203264e-05	4.40684773532262
CLDN5	-0.868920821508501	6.56131724634896	-5.64073479034477	2.91626676251496e-06	6.7841174451943e-05	4.38673307605998
VWA5A	-1.17955496053895	7.83286645921274	-5.63154304777869	2.99592964137662e-06	6.95133493153697e-05	4.3602639023189
SYNM	-2.92222255991541	7.35527298260068	-5.62338864449812	3.06842636853348e-06	7.10110174873306e-05	4.33678165624173
CACNB2	-1.10046830766654	5.25551985281542	-5.61553683272188	3.13989423704723e-06	7.24771969497232e-05	4.31417059667286
OLFM1	-0.982914763290105	5.11678072050266	-5.61073741887166	3.18439805156262e-06	7.33150200891982e-05	4.3003495337411
NAT2	-0.873251305302746	7.36433668522802	-5.60820249713163	3.2081583432196e-06	7.36721811824696e-05	4.29304960170915
SORD	1.4494246291234	7.71882768718385	5.60457392803092	3.24247912394154e-06	7.42694000363327e-05	4.28260022582762
ATP6V1F	0.641249566925183	9.34803513594544	5.59914621821195	3.29450513291347e-06	7.52276336497355e-05	4.26696974483031
SLC9A1	-0.632220939733944	7.93007634323938	-5.59845848678246	3.30115665405757e-06	7.52276336497355e-05	4.26498924426767
NOVA1	-0.808868044939031	6.14831166376711	-5.58527031186955	3.43134407556618e-06	7.79954112647141e-05	4.22701046445238
NUTF2	1.02020575167216	7.57050249977918	5.57981367415378	3.4867026766616e-06	7.90525761690813e-05	4.21129667802894
DHRS1	-0.575643823969109	7.57264288694587	-5.56483536561026	3.64330318323311e-06	8.23939932552439e-05	4.16816302920442
SLC17A4	-1.01535192891058	6.72833678966199	-5.5563422443719	3.73521068658037e-06	8.41567197078664e-05	4.14370528166034
LMOD1	-2.24779775629348	7.26551720850548	-5.55589728443129	3.74008930079738e-06	8.41567197078664e-05	4.14242393130938
ATP1A2	-1.20998309530404	4.13357948190815	-5.54580786425401	3.8524408742036e-06	8.64669706765346e-05	4.1133696487517
ALDH8A1	1.43299778996389	4.19146627277329	5.5448743074502	3.86300591223279e-06	8.64867965262543e-05	4.1106813272053
UBE2C	1.31566182263419	8.84226350485623	5.54290347903882	3.88540512132878e-06	8.66251520939015e-05	4.10500603446091
DHDDS	-0.552286407909327	7.18453620219861	-5.54250784863241	3.88991726386888e-06	8.66251520939015e-05	4.10386676023194
CKS2	1.40114768628336	8.34272894740697	5.54177604301534	3.89827730233387e-06	8.66251520939015e-05	4.10175942348661
PEG3	-0.750255419176966	4.83827278263266	-5.53881909203539	3.93224072393738e-06	8.71630431437534e-05	4.0932444961251
SMYD2	0.800490426543134	8.04738380929092	5.53123059126657	4.02076430504325e-06	8.89046721211667e-05	4.07139262806631
GPSM2	1.24558069577306	7.39028940849999	5.5258541059032	4.08468897102509e-06	9.00951273534991e-05	4.05591068961969
HSPA2	-2.00979489930348	6.86963749367579	-5.52234001619482	4.12701934943616e-06	9.08045907598848e-05	4.04579174014385
PCSK5	-0.998826550432389	4.79182821368319	-5.51886066122556	4.16936409113764e-06	9.15108831108907e-05	4.03577289334614
MORF4L2	0.64216350165888	10.3025359419998	5.51614655435985	4.20269736788286e-06	9.19880960813526e-05	4.02795764802653
AOC1	-1.378874971711	9.15546060762532	-5.51541708877487	4.21170170125078e-06	9.19880960813526e-05	4.02585716793307
ARG1	1.6257100011588	4.61725661487872	5.51388086559735	4.23072766631808e-06	9.20461416184678e-05	4.02143366019077
PGM1	-1.14425506660284	8.53706444134247	-5.5135394733906	4.23496744712754e-06	9.20461416184678e-05	4.02045063418975
TENT5C	-0.784751489344132	5.87386998397381	-5.51064015247362	4.27114629097102e-06	9.26071597505925e-05	4.01210218526776
RPN2	0.733866360329216	10.5623324517854	5.50240270754977	4.3756337914893e-06	9.43714489891007e-05	3.98838324991681
SULT1B1	-0.882888934673123	7.55924859976919	-5.50199313942011	4.3808952141676e-06	9.43714489891007e-05	3.98720395273111
CXCL8	2.27751183089243	8.21454122191588	5.50173532772145	4.38421038066459e-06	9.43714489891007e-05	3.98646161884875
LIMA1	-1.00746373439139	9.1279827924887	-5.49930673996668	4.4155627959126e-06	9.48178424420367e-05	3.97946885832452
HDGF	0.556559953921665	10.2101316869868	5.49576091822286	4.46174194979823e-06	9.55797142387232e-05	3.96925928394363
ECH1	-0.662923421952998	8.74511354368215	-5.49038649251607	4.53265944617869e-06	9.68666192170197e-05	3.95378479192852
CXCL2	1.82313951226712	7.11622036715727	5.48898697479283	4.55131104808264e-06	9.70330825597189e-05	3.94975523122824
PDK4	-1.19893266055823	4.85976022948399	-5.48672943119407	4.58155976074339e-06	9.74454127207635e-05	3.94325524191671
CP	1.28792847577107	6.22472401845167	5.48223044966257	4.64244284561325e-06	9.85058003322165e-05	3.93030179388342
EIF3E	0.622712368485855	10.5032770785652	5.47815424793104	4.69830358366862e-06	9.94548481348621e-05	3.91856580043002
HEATR1	0.752851970201259	7.5812951933987	5.46903726711061	4.82569098499688e-06	0.000101658491188676	3.89231733697896
PDE4D	-0.878423269432376	6.42606978546684	-5.46902955271127	4.82580022551106e-06	0.000101658491188676	3.89229512706855
MARCKSL1	0.833842185555927	10.076559290109	5.46827160788765	4.83654525413491e-06	0.000101658491188676	3.89011299225664
PRDX4	0.762096647631799	9.08212217788209	5.46728938061293	4.85050545847462e-06	0.000101712594508342	3.88728515527942
GSTM4	-1.10871645069215	5.41874470484033	-5.46346226973884	4.9052851929998e-06	0.000102451269439929	3.87626699935495
PRSS12	-0.586646338826739	4.02403328864876	-5.46322724492618	4.90866935187391e-06	0.000102451269439929	3.87559037484845
TMCC1	0.99276415406892	6.04560830272164	5.45328181974379	5.05403696112765e-06	0.000105239422316441	3.84695866277096
CDH19	-1.63570036950195	4.36209606504636	-5.45175846808668	5.07668040790785e-06	0.000105465083915909	3.84257322986451
CERS2	0.52106270938808	8.96685049599163	5.45013884315334	5.10086623462692e-06	0.000105721666064785	3.83791068038558
INHBA	1.82548751646672	6.85155996815236	5.44396912932477	5.19405931214032e-06	0.000107404008878124	3.820149752581
DNAJC11	-0.53883213064832	7.83065101746822	-5.44149698931567	5.23187715483362e-06	0.000107886971748471	3.81303328992986
JAM2	-0.805556768164024	6.34874140851055	-5.44086624289922	5.24157010397811e-06	0.000107886971748471	3.81121759696423
MYO1A	-1.19415031797948	7.11673521084681	-5.43514337947135	5.33034096208666e-06	0.00010946192141223	3.79474380014732
AGXT	1.07274455872535	4.37864797103878	5.4159512159797	5.63916925293284e-06	0.000115538300312957	3.73950121588831
NAA10	0.606228283268107	7.43931629953756	5.41283589402268	5.69096097450482e-06	0.000116332618730553	3.73053468917119
FBP1	0.855140730005932	7.93191509811329	5.41110900161549	5.71987497222373e-06	0.00011665671946775	3.72556441843315
GCNT3	-2.17679104088333	7.56352707841654	-5.40462030516139	5.82983705723031e-06	0.000118628552237445	3.70688940709812
NUP58	0.939484084979008	6.62553912224679	5.40006253886124	5.90833799788994e-06	0.00011995268939807	3.6937722465306
IGFBP6	-1.43220543067549	6.92564697310948	-5.39484412067577	5.99951668826273e-06	0.000121527624889458	3.67875423605723
CD36	-1.09302976194552	5.24730800112993	-5.38902183247434	6.10290832476475e-06	0.000123126736580412	3.66199899567858
CMAHP	-1.32282600718258	6.16454480651752	-5.38884771510474	6.10602757249779e-06	0.000123126736580412	3.66149793550098
LRP8	0.87909826555919	6.57479802712587	5.38705335668976	6.13826585397061e-06	0.000123230412689633	3.65633431954879
OSBPL1A	-1.3905396622545	5.445139767452	-5.38702598490277	6.13875894401508e-06	0.000123230412689633	3.65625555241268
DCLK1	-0.704370299742062	4.30538140032752	-5.38253611825792	6.22018027747527e-06	0.000124465564783241	3.64333538202851
GMPS	0.800680716092644	8.14077382022705	5.38209953445725	6.22815487049241e-06	0.000124465564783241	3.64207907843371
NCOA1	-0.838224535653252	6.65193326032474	-5.37386756920008	6.38044737084101e-06	0.000127015292872035	3.61839172940185
AQP9	1.11222758939992	7.06776496110907	5.37366836284296	6.38417849541517e-06	0.000127015292872035	3.61781853458643
SERPINA10	0.79745220183324	4.53457390324796	5.35711904852834	6.70188780367418e-06	0.000133039919444937	3.57020281155536
CXCL6	1.05240464936709	4.35549743271048	5.35521714022669	6.73939824035984e-06	0.000133487903505841	3.5647310467067
RBP4	3.52271760224326	6.89708806676708	5.34772228210285	6.88927004454534e-06	0.000136154533867087	3.54316929501778
PROX1	1.2373195449063	5.81186564424655	5.34585779728534	6.92706804705669e-06	0.000136599335241407	3.53780562526566
RERGL	-0.84469895950896	4.07165290033579	-5.34035349515257	7.03986825618342e-06	0.000138517936415168	3.52197159724229
CHST5	-0.825224340868744	6.3725265659058	-5.32837007827701	7.29183525716573e-06	0.000143160361213761	3.48750204988852
HOXD1	-0.673939656726788	7.1773821798083	-5.31939042773515	7.48653361326033e-06	0.000146660536770295	3.46167517919708
CNN1	-3.12741633294096	7.71776726657427	-5.31789937905345	7.51936201642405e-06	0.000146981314863711	3.4573869077455
PMP22	-1.4335960722773	8.49444289834053	-5.31564429423724	7.56928568654041e-06	0.000147634124536824	3.4509013794714
ETV4	0.997896766695014	7.30962539714584	5.31280138581739	7.63269497318144e-06	0.000148546545088082	3.4427255013766
APOBR	-0.905046008455342	6.51242142994778	-5.31189314207871	7.65306443654009e-06	0.000148619183938288	3.44011354548365
KCNMA1	-1.56433991536064	7.1232085723911	-5.30830187442275	7.73414028634825e-06	0.000149867842034596	3.4297858986274
BBIP1	-0.942712189855034	5.55579078386549	-5.30720927676032	7.75897642990383e-06	0.000150023671966084	3.4266439174749
SLC25A11	-0.850064830597693	6.77427760418675	-5.30256222209175	7.86550321999571e-06	0.000151754946574993	3.41328078347008
CES2	-1.18340966544171	9.16333399295389	-5.30089954446344	7.90397151750837e-06	0.00015216848613341	3.40849972086907
ME2	-1.06572518714879	6.19964653563477	-5.29603813745793	8.01752832310249e-06	0.000154022753785537	3.39452112627859
SLC18A2	-0.490510605407794	4.64765215652879	-5.29491168415249	8.0440726947272e-06	0.000154201075927034	3.39128220074454
SDHB	-0.963628586682156	6.94988928029497	-5.29131415566831	8.12943619378495e-06	0.000155503754858846	3.38093837894009
GALNT12	-1.3693706030489	8.44616400991965	-5.28984370036168	8.16458769578906e-06	0.000155842439928384	3.37671055640125
PFDN2	0.671669432972373	8.06915790707441	5.28504295426046	8.28041087180168e-06	0.000157716226690414	3.36290802325781
SNHG32	0.71635205756021	9.06443259380453	5.27831623188251	8.44546641332327e-06	0.000160517769085568	3.34356938775333
CD209	-0.565418178789471	6.60042898096569	-5.27746706882096	8.46653483537741e-06	0.000160576551346977	3.3411282351769
CPT2	-0.755280322219008	4.75221988333653	-5.27289005312883	8.58100160608195e-06	0.000162162602356694	3.32797075272619
SCARB1	0.753765673632981	7.34116770220413	5.27267303911474	8.58646713474939e-06	0.000162162602356694	3.32734692275791
CIRBP	-0.928728146077314	8.1717025513529	-5.26752519102903	8.71714075320608e-06	0.000163925734453305	3.31254934404763
CILP	-0.859060274714171	7.19973211400013	-5.2673395253431	8.72189064128442e-06	0.000163925734453305	3.31201566142717
COX5A	-0.792425340968215	9.77519207184293	-5.26618342650367	8.75152534691301e-06	0.000163925734453305	3.30869256493296
MMP7	2.28369771904306	6.73549659483323	5.26611716729912	8.75322683692227e-06	0.000163925734453305	3.30850211050325
SIM2	1.03085357417195	5.64483607866249	5.26289271825214	8.83642888650546e-06	0.000165137697161408	3.29923398470011
NANS	-1.10038493764178	7.95674081102176	-5.24870771934762	9.21193168943939e-06	0.000171795794951487	3.25846592061386
ECT2	1.40121725252128	6.16545236098083	5.24245526944967	9.38246508726438e-06	0.000174611584634443	3.24049848638545
RAE1	1.02138326104053	7.77133563374796	5.24016423278737	9.44573831395646e-06	0.000175188968678891	3.23391517558772
DHX34	0.51712310480873	6.03517828277883	5.23991263652778	9.45271273964239e-06	0.000175188968678891	3.23319222363602
PHLDA1	1.84436347262679	6.49553844454572	5.23454815212135	9.602649605921e-06	0.000177599314554228	3.2177781472223
KRT24	-0.974506125204683	4.97973427262385	-5.21907359806653	1.00485963080272e-05	0.000185463038883486	3.17332034300064
P2RX4	-0.886753033624657	7.80607618033922	-5.21243781519286	1.02461042759175e-05	0.000188396064489613	3.15425884734089
HAPLN1	-0.563850037629043	5.61730358359435	-5.21231850269904	1.02496907356937e-05	0.000188396064489613	3.15391613446929
TDP2	-1.42753867509575	8.94382636011575	-5.20813502046455	1.03762389220139e-05	0.000190330476982238	3.14189987370268
LGR5	2.53725515711751	6.78130839148747	5.206102261773	1.04382905537716e-05	0.000191076330977135	3.13606141471706
HBB	-2.89672527405372	8.47816656848653	-5.19975386858758	1.06344747562266e-05	0.000194269453982357	3.11782874409008
FXYD1	-0.882702789670484	6.15656344268349	-5.1981233703249	1.06854531288173e-05	0.0001948023526525	3.11314619992242
PDZRN3	-1.7734502540674	4.99871882789558	-5.19402765528869	1.08145859889385e-05	0.000196754982971869	3.10138441641724
ITPKA	-0.820292306366103	5.72241908997351	-5.18530718798688	1.10947423189286e-05	0.000201441734014206	3.07634396441878
AMPD1	-0.942041508533057	5.00181133244267	-5.18424217968567	1.11294495560933e-05	0.000201662013964667	3.07328606174246
CPT1A	-0.760242700506044	8.80061875385385	-5.18255761725181	1.11845685728496e-05	0.000202025643381494	3.06844936602924
SLIT3	-0.855799508370513	5.52498384537143	-5.18199947398369	1.12028910674441e-05	0.000202025643381494	3.06684685889141
CCL11	-1.23933888997591	6.41088409834311	-5.18155921811655	1.12173647282236e-05	0.000202025643381494	3.06558283249329
HAMP	1.36340170657163	5.49219639960255	5.17575728598957	1.14098586166673e-05	0.000205079008093942	3.0489255964858
FABP1	-2.49168362712093	10.0806432392065	-5.17465074465353	1.14469434142895e-05	0.000205332420722587	3.04574890616226
CRYAB	-1.73049989440664	6.78874026451279	-5.17234765258403	1.15245156376104e-05	0.000206309615612773	3.03913729864731
SPECC1L	-0.609291959632063	6.86972528077407	-5.16711339646124	1.17027704722083e-05	0.000209081697256473	3.02411192858858
SOCS6	-0.629856132110187	4.28342469299585	-5.16285300016183	1.184988846818e-05	0.000211287532307889	3.01188302062795
EFNA3	0.969647164954642	7.28119300143288	5.16194488580941	1.18814847817709e-05	0.000211428891544939	3.00927650491095
FKBP9	0.560821146100759	9.18476314875551	5.15854732899058	1.20004442026711e-05	0.000213121208871691	2.99952500232925
PBX1	-1.22671137365935	7.57071228075443	-5.1564514833004	1.20744181995668e-05	0.000214009479715734	2.99350987429137
PPM1H	1.13393203339354	5.31132147553217	5.14530974624565	1.24753747268374e-05	0.000220632711521355	2.96153628057215
ABCG5	0.760395144992044	4.42307346819944	5.14341836425716	1.254474611579e-05	0.000220632711521355	2.95610914212537
HPR	1.21271916575141	4.93609227564081	5.1427162455906	1.25705959512742e-05	0.000220632711521355	2.95409452402604
PPP3CB	-0.67260190275665	7.48582204868148	-5.14260688593821	1.25746270135249e-05	0.000220632711521355	2.95378073599589
SIK3	-0.56747348611301	7.08075515446215	-5.1424588829034	1.25800845469001e-05	0.000220632711521355	2.95335606858648
PPP1R12B	-1.50517362835908	7.92708736401033	-5.1413511672733	1.26210060400807e-05	0.000220632711521355	2.9501777164917
IGF1	-1.54480809197158	5.64081677116528	-5.14094161669975	1.26361693434715e-05	0.000220632711521355	2.94900261410672
DES	-3.57690456977187	6.86493767710203	-5.14068472201234	1.26456899472668e-05	0.000220632711521355	2.94826552354607
MTUS1	-1.21085815426152	8.09098217542303	-5.1394825748124	1.26903370730264e-05	0.000220980080064999	2.94481632639012
WFDC1	-1.45211302646601	7.89305243388077	-5.13699850915407	1.27830925988223e-05	0.000222162191021945	2.93768927542712
SLC27A5	0.700804560479127	6.22125823108393	5.13293066237616	1.29364490573716e-05	0.000224390872678643	2.9260188390943
RUNDC3B	-0.550199057422021	3.780146107377	-5.12205161916079	1.33556585362008e-05	0.000230910574517171	2.89481148047618
PPP1R13L	0.803682090410024	6.8405815922869	5.12183817571679	1.33640173542345e-05	0.000230910574517171	2.89419926132851
DPYS	0.803420771563641	4.3719078209691	5.11662170120709	1.3569932881016e-05	0.000234015850243467	2.87923758554896
LGALS3	-0.578385627923261	11.6966872971531	-5.11394102640554	1.36769773389697e-05	0.000235407396086737	2.87154952789289
SCD	1.62918849041888	7.99896696783451	5.10889092667747	1.38809293359662e-05	0.000238458349534972	2.85706707442139
NLGN4X	-0.71758409694392	3.74791120658215	-5.10362193308129	1.4096953738374e-05	0.000241704583003636	2.84195830884227
PPP1R14B	0.680840065476336	7.90749239232983	5.09548669349326	1.44370911438488e-05	0.000246615520504313	2.81863351580452
AKR7A3	-0.727422021345675	7.84512481861052	-5.09545128817669	1.4438589188823e-05	0.000246615520504313	2.81853201189717
NCOR1	-0.607089786481178	7.64573765777759	-5.09335513637815	1.45275567524554e-05	0.000247661573415427	2.81252265099855
KBTBD2	0.664945854341532	7.8681788041827	5.07969361526992	1.51209315953399e-05	0.000257286251316517	2.7733629504686
MT1F	-1.15742089271443	9.12047900152443	-5.07712152171638	1.52353201180852e-05	0.000258739761625199	2.76599139887073
STAP2	-1.03668695627289	7.83609113476434	-5.07056208916299	1.55309556911142e-05	0.00026326001364084	2.74719392758912
UTP25	0.93604479993752	6.00005597878317	5.06853697433375	1.56233778164277e-05	0.000264325064458616	2.7413910172941
TESC	1.66922178516723	7.01837332854987	5.06299465229815	1.58791296487263e-05	0.000268144168529437	2.72551085099994
AOC3	-1.60282461635962	5.84932940283378	-5.04974993202613	1.65073301210564e-05	0.000278183332775029	2.68756859670181
SNAPC4	0.512781487818436	6.3002052683666	5.04915921863678	1.65359173517901e-05	0.000278183332775029	2.6858766167396
MMP2	-1.36846816429209	8.60966859238917	-5.04469065298418	1.67537744763358e-05	0.000281318547738924	2.67307798332866
LPP	-1.19162137390581	8.60909022586336	-5.04138595686096	1.69167259214951e-05	0.000283521787348436	2.66361361729443
TRAF1	0.49536275080357	5.96054134688127	5.0405435433485	1.69585164148643e-05	0.000283689938453151	2.66120112303002
DPY19L1	0.787079985604608	6.80611533110956	5.03831220654788	1.70697062230394e-05	0.000285016234935347	2.65481125447631
UGT2B17	-3.41051606448188	5.71262157662203	-5.03747985124231	1.71113690306819e-05	0.000285178842446047	2.65242772027824
SLC35D1	-1.12321721477717	7.81628078925928	-5.02700485839081	1.76444236953026e-05	0.000293515152458358	2.622435154796
ABCB4	0.847570808489507	4.93166101005344	5.02360045989159	1.78212035075468e-05	0.000295904853035159	2.61268896515878
TPH1	-1.22026542439965	3.81664842458262	-5.0223429646052	1.78869464229069e-05	0.000296445440437528	2.60908916299072
RIOK3	-1.03931004897053	6.68423726231139	-5.01742753457572	1.81462544094211e-05	0.000300186093776591	2.59501883561859
NARS	-0.593104591900483	9.48582808395285	-5.01293169209735	1.83867033910002e-05	0.000303601518284297	2.58215091597593
DMXL1	-0.918444843538668	4.68053381592791	-5.00349302367148	1.89018767755632e-05	0.000311532223682852	2.55513996546555
UQCRC1	-0.756059601015249	9.56297792057021	-5.0007648462041	1.90534431986882e-05	0.000313451948607517	2.54733373051855
PAM16	0.561409399501641	6.906863904192	4.99906395856213	1.9148549233367e-05	0.000314437482172182	2.5424671654473
PON3	1.09785751968441	6.25926436414132	4.99720525278641	1.92530201998815e-05	0.00031515337661401	2.53714927079661
GPX1	0.770991091144422	9.0532136727197	4.99703345374439	1.92627049850273e-05	0.00031515337661401	2.53665775257297
SLC25A4	-0.714146267156869	7.42436703345247	-4.98548238877374	1.99251176061688e-05	0.00032539501933438	2.50361459537282
GAS7	-0.819403397753787	6.58511157678451	-4.98176768592581	2.01429233405781e-05	0.000327952279692068	2.49299016903995
SLC30A10	-0.828169363914025	4.26816142608403	-4.98098192455432	2.01892979687939e-05	0.000327952279692068	2.49074293231419
SFXN3	0.804879459403931	6.9333169135413	4.98093881564536	2.01918452737756e-05	0.000327952279692068	2.49061964429252
RCAN1	-0.954914978359653	6.890136434619	-4.9802350364806	2.02334768427141e-05	0.000328032030192314	2.48860691029537
POLD2	0.668345593120388	7.42074234644027	4.97910671584853	2.03004002043678e-05	0.000328500310840638	2.48538010330814
C8G	0.602382587058537	4.40588244503744	4.97789125841847	2.03727383386422e-05	0.000328500310840638	2.48190419739436
CELSR3	0.837393529710145	6.39214552072583	4.97748920426316	2.03967230699964e-05	0.000328500310840638	2.48075444484652
ATF7IP	0.653049776645174	6.78448940029101	4.97727595043579	2.04094562315632e-05	0.000328500310840638	2.4801446082991
LRRC1	-0.986952195407482	7.08117607714313	-4.97299546857093	2.06667188343484e-05	0.000332042804581357	2.46790448636494
SLC22A5	-0.969719711418016	7.31926514363389	-4.96191069224783	2.13480250739237e-05	0.000342373263887542	2.4362132804553
ECI1	-0.686367053148495	7.43308453261574	-4.95944961084798	2.15022970642844e-05	0.000344229425941313	2.42917825985341
SLC44A4	-1.76422461520491	8.05426248704663	-4.95725934510709	2.16405256420288e-05	0.000345822568086303	2.42291773002349
PRKACB	-1.61373262814825	6.74659554823953	-4.94994527863909	2.2108556421154e-05	0.000352670954482444	2.4020141110566
SMPD1	-0.743234826203757	7.12032505150764	-4.94873904967914	2.21867051324197e-05	0.000352710125331821	2.39856707621149
IGK	-1.03870414244195	8.22129555797427	-4.94868859582263	2.21899798988563e-05	0.000352710125331821	2.39842289675872
SCN3A	-0.397986723525204	3.97601738402279	-4.94683969745235	2.23103170480455e-05	0.000353993005666414	2.39313952013757
STX8	-0.619762191061826	7.26420658178343	-4.94423073400929	2.24812288194147e-05	0.000356072370645091	2.3856846192799
PACSIN2	-0.762036289889688	9.09845544971022	-4.94276275788245	2.25779670649118e-05	0.000356971645647534	2.3814902154206
EDN3	-1.25961126775089	6.29732623524566	-4.94072765282131	2.27127638656883e-05	0.000358103805001885	2.37567563245412
MET	1.32715623907032	7.48262440865612	4.94007418286384	2.27562165260381e-05	0.000358103805001885	2.37380864091849
ICA1	0.663375926902749	7.72131914810006	4.93986959230926	2.27698378194415e-05	0.000358103805001885	2.37322412344004
CPS1	1.61528912166245	6.23841476802312	4.93532141243901	2.30747508487549e-05	0.000361967821948153	2.36023072131852
ATF5	0.781687738506551	4.69602327001702	4.93493746172501	2.31006762960035e-05	0.000361967821948153	2.35913390738401
CYP4A11	1.04918222419508	4.71410092734089	4.93439890287269	2.31370901525127e-05	0.000361967821948153	2.35759545011595
CCND1	1.15642682625262	7.24963463538001	4.93239374634121	2.32731685123204e-05	0.000363096057420188	2.35186767237772
LDB3	-0.759550822307272	4.72015061727583	-4.93213919186878	2.32905004927535e-05	0.000363096057420188	2.3511405528637
SLC6A6	0.872063027594666	6.02183370157462	4.92750913849484	2.36079990359104e-05	0.000367404626111128	2.33791593087639
ANK3	-1.30885274044373	6.7734565348216	-4.9252284968189	2.37659690457273e-05	0.000369219828670404	2.33140242472243
ACADS	-0.662892184619034	7.33843987091398	-4.92384035618119	2.38626336162575e-05	0.000370077961968799	2.32743809135729
GALNT6	1.15284352321172	7.57445314478641	4.91638364847959	2.43886193142917e-05	0.000376550557158954	2.30614529587492
FGFR1	-1.10880333484547	7.29259457473125	-4.91635728456826	2.43904992917445e-05	0.000376550557158954	2.30607002067541
CDH2	0.568923001219233	4.35787368888319	4.91613375167084	2.44064449339566e-05	0.000376550557158954	2.30543178355225
SDHD	-0.65248450239586	8.0905755310381	-4.90915780114165	2.49093154327259e-05	0.000383646404759552	2.28551579821814
SNCA	-0.556491928722482	5.61778390554904	-4.90705701329405	2.50627621016859e-05	0.000385345359473941	2.27951889420105
PDE2A	-0.738047596804477	6.53085976324629	-4.90636566294254	2.51134652688907e-05	0.000385461486678695	2.27754544233897
ATIC	0.709742824207734	8.49754606636283	4.89976121062884	2.56030011673854e-05	0.000392301216858068	2.25869499447827
CHP1	-0.661049517947838	8.6217256658537	-4.89837812643447	2.57067134795574e-05	0.000393215875878229	2.25474782626575
KCNN3	-0.616329905959228	6.14412085819535	-4.89775413081687	2.57536411948811e-05	0.000393260302211749	2.2529670618304
KLRB1	-0.766747757178193	6.08448755359698	-4.8966264181595	2.58386671854075e-05	0.000393885348066972	2.24974886335415
FGF9	-0.925010050111265	5.75411307738127	-4.88790002059161	2.65061136628493e-05	0.000402891509003822	2.22484942320499
RHBDF2	0.797651969086593	6.51452005838877	4.88754694160402	2.65334770070533e-05	0.000402891509003822	2.22384209486192
MPDU1	-0.659430809376148	7.70485614747432	-4.88714358821148	2.65647709395781e-05	0.000402891509003822	2.22269134679373
SULT1A2	-0.795196530949426	8.04088353643938	-4.88522567888141	2.67140734588979e-05	0.000404469183403957	2.2172198222746
TPM1	-1.79225886200007	8.59627736313162	-4.88240635615438	2.69350632856134e-05	0.000406941111729096	2.20917723321938
AFM	0.925079156455203	4.62837189539089	4.8819824550451	2.69684471223133e-05	0.000406941111729096	2.20796804029928
APC	-0.84897803292719	4.62546395023487	-4.88096782278771	2.70485204141423e-05	0.000407461100943564	2.20507382525655
APPL2	-1.09274057173898	6.24238884216988	-4.87699351681671	2.73644487667424e-05	0.000411526297699174	2.19373801858767
TSPAN3	-0.928427574087687	8.82192491856494	-4.87606732964466	2.7438599227138e-05	0.00041194791074962	2.19109646551235
ATP5PB	-0.871968476463328	9.90669262268514	-4.87524588253829	2.75045312790329e-05	0.000412244929388592	2.18875369767381
EIF2AK1	0.650126032767661	9.35688837538376	4.87267178030536	2.77121586303301e-05	0.000414661160878959	2.18141271578403
CALCOCO2	-0.554372762125212	8.76855696325764	-4.86614934653036	2.82452585785244e-05	0.000421338190164184	2.16281409690842
LMO3	-1.36745411287562	6.33010719163709	-4.8660588891671	2.82527231510518e-05	0.000421338190164184	2.16255618402334
FH	-0.652742418195993	8.04625970714911	-4.86528331333084	2.83168044420501e-05	0.000421590023468055	2.16034488295737
SLC22A18AS	-0.611713538772653	7.0588260913235	-4.86361940255756	2.84547713566498e-05	0.000422939222177957	2.15560095486749
ATP5F1B	-0.693579009018288	10.5563543198721	-4.86210643785493	2.85808019370741e-05	0.000424106816783859	2.15128758623573
GAREM1	-0.858606239701457	6.44110561400229	-4.85543753835505	2.91429671771466e-05	0.00043173155189627	2.13227726614134
HERPUD1	-0.764153575908129	9.0297037269933	-4.85342615432825	2.93146664264759e-05	0.000433556150973028	2.12654436809176
SIDT1	-0.894081853176655	5.34977374830452	-4.85162298545123	2.94694458005586e-05	0.000435124891465107	2.12140522323789
APOM	0.684671511050306	6.04105563880043	4.8473606248001	2.98385512598292e-05	0.000439847819148605	2.10925833326234
CLMN	-1.13440545382722	6.90038077954458	-4.84389802124194	3.01417786060353e-05	0.000443585680869379	2.09939174419763
ITGA7	-1.06450134768252	7.23012995912751	-4.84202383684966	3.03071796002409e-05	0.000445286242383144	2.09405174214233
MMRN1	-0.571132538398709	3.55154848170594	-4.83130536481406	3.12705781064278e-05	0.000458686492979836	2.06351812177849
AP5M1	-1.25212859846839	7.12731003871652	-4.83004021138435	3.1386281119835e-05	0.000459628933186043	2.05991475569395
TRIM24	0.874805574574911	6.64042971389365	4.82697246851284	3.16686061657557e-05	0.000463004351683626	2.05117790521334
SEMA3G	-0.657115198727902	5.69390035485149	-4.82582592247846	3.17747692855964e-05	0.000463797408542864	2.04791278691884
IARS	0.589221376336976	9.20551104263357	4.82381556703389	3.1961769719871e-05	0.000465731359573067	2.04218800645614
HAL	0.551766607799184	4.80613195657333	4.82328251615773	3.20115364130598e-05	0.000465731359573067	2.04067012679144
DNAJC2	0.776082310638872	8.21572326231003	4.82079857980109	3.22444583506337e-05	0.000468357311294652	2.03359737261606
HSD11B1	1.1061527022171	6.49810978476198	4.81973567861318	3.23446414250339e-05	0.000468855309980425	2.03057103940588
CCDC25	-0.441894692123364	5.83179301825158	-4.81932200982262	3.23837150182383e-05	0.000468855309980425	2.02939325312254
HMGCS2	-1.9106466745867	8.85672324320286	-4.81729857525517	3.25755174375938e-05	0.000470869089433698	2.02363240834102
RECK	-0.836088297393095	4.41290487686484	-4.8145387691209	3.28389406549795e-05	0.000473909946479696	2.01577566319489
CAVIN2	-0.995200963473344	4.73790856953762	-4.8099014933808	3.32863395119373e-05	0.00047922758552539	2.00257560479211
S100B	-0.609664778014918	4.28349882273467	-4.80960949417444	3.33147129308482e-05	0.00047922758552539	2.00174449121851
CLIC5	-1.33129257581783	7.43457095945674	-4.808265713792	3.3445597259252e-05	0.00048033684938408	1.99791980681138
SLC9A2	-0.662320569878751	4.9582171664693	-4.80714168190993	3.35554701079585e-05	0.000481141275239797	1.99472070013642
CSTB	0.792250171730686	10.5106604739514	4.80504395594486	3.3761479805314e-05	0.000483319389584728	1.98875067284224
C14orf132	-0.662243616362451	6.66236491753982	-4.80230348287087	3.40325041016963e-05	0.000486419774624724	1.98095202760166
TMEM63A	0.821692805959298	6.82722812736703	4.80054125305275	3.42079230948394e-05	0.000488145969658467	1.97593756404898
COL14A1	-1.36580814783415	5.67499814424766	-4.7995680666896	3.43051821688141e-05	0.0004887530977895	1.97316846404117
PIGR	-1.84487582964967	7.86484677675414	-4.79390810208533	3.48762975999674e-05	0.000496098672707816	1.95706537030187
MUC4	-2.90132308685663	6.90343121538	-4.79261073725132	3.50085314041227e-05	0.000497187934869679	1.95337467486883
SNRPB	0.769667233575277	9.74813122790811	4.78809935456107	3.54722397724765e-05	0.000502973837916718	1.94054208933993
CYP3A4	1.43901155099776	6.95757678819201	4.78431359413273	3.58660649135233e-05	0.000507034745918611	1.92977500952396
RALGAPA1	-0.948823172668994	6.86964420737938	-4.78425537717147	3.58721548662893e-05	0.000507034745918611	1.92960944527439
KLHL24	0.864662741704238	6.4459146324069	4.78191048281473	3.61183043587747e-05	0.000509707445240023	1.92294102602075
TTC28	-0.631824125582072	4.26995932734173	-4.77703306311257	3.66356819760785e-05	0.000516193291943705	1.90907227963769
LRRFIP2	-0.621152483167927	7.1807946044135	-4.77274465441963	3.70966518867499e-05	0.000521865183156436	1.89688024514133
AGRN	0.798345692203498	8.27561511984494	4.76619719107767	3.78115778013479e-05	0.000531086202043146	1.87826909629125
SLC4A2	0.523443524088159	7.24077356551953	4.76085913690069	3.84045503327689e-05	0.000538568050427982	1.86309877687087
BTNL8	-1.25664491469164	6.78957071020868	-4.75622971608176	3.89262696380586e-05	0.000545028787894635	1.84994459932732
OXCT1	-1.00399362534653	6.74113191849519	-4.75132466904264	3.94867243006088e-05	0.000552010810919152	1.83600955913003
ADCY9	-0.801850574349262	6.69583263947289	-4.7456680362393	4.0143000831664e-05	0.000560308478795711	1.81994226683811
ANKRD12	-0.763210504482704	6.50157990702195	-4.74194833223371	4.05804420466722e-05	0.000564914868551298	1.80937844025608
FLNC	-1.0037883434033	7.4337142009682	-4.74178717034702	4.05995013556401e-05	0.000564914868551298	1.80892077772675
ATP11A	0.647130019559881	5.75565221701741	4.74025186783492	4.07815149072631e-05	0.000565698339211703	1.80456100466352
CYP2C9	1.1878731663773	6.88519232790023	4.74024389924475	4.07824617096537e-05	0.000565698339211703	1.80453837701124
ADRM1	0.729569028960328	8.50535429366623	4.73833941709348	4.10093726181103e-05	0.000567154138262301	1.79913058327745
COL21A1	-0.638621229689867	4.24799879257041	-4.73783480105804	4.10697050276057e-05	0.000567154138262301	1.79769778318444
OLFML1	-0.681291534839098	5.59191085309954	-4.7377664589576	4.10778828451482e-05	0.000567154138262301	1.79750373551393
APOE	1.75197806857641	7.39147239649714	4.73646517278562	4.12339032974348e-05	0.000568429719376521	1.79380900900598
ENPEP	0.653815865864104	4.31263684532698	4.73443203137063	4.14788483973081e-05	0.000570925350898542	1.78803667905328
PPP1CB	-0.78480211368138	7.43560783344179	-4.73085716639491	4.19130389513794e-05	0.000576014118388727	1.77788823496289
F2RL1	-1.22976329660922	8.1726642761463	-4.72614576164853	4.24921613506441e-05	0.000583076002066519	1.76451534460666
CBX3	0.826740213295183	6.93779269447922	4.72538526586728	4.25863818698189e-05	0.000583472621538485	1.76235696117155
MRPS17	0.937590769983379	7.5500194178316	4.72472994124014	4.26677385255229e-05	0.000583692049385139	1.76049711467828
FBXL7	-0.64497949941341	6.24242455628143	-4.72229752501974	4.29710659720841e-05	0.00058694270998261	1.75359417501811
CYP1B1	1.61903489728295	6.55886387175755	4.72091084708131	4.31449436053896e-05	0.000588417986606023	1.74965920418471
KRT20	-1.89143476718466	10.0604364993737	-4.71194753277052	4.42858179188511e-05	0.000603056724800452	1.72422887443531
KRT23	2.82423132212084	7.1158730190992	4.70647858232461	4.49965605884447e-05	0.000611177136511767	1.70871674644061
PLIN2	1.06950453560634	8.38607340438631	4.70630746193248	4.50189808378756e-05	0.000611177136511767	1.70823143165583
ACAA2	-0.957187163641835	9.00123985523894	-4.70191799984988	4.5597890399e-05	0.000618097048458676	1.69578353476798
SERPINA1	2.36104549026876	9.17974146203351	4.69890733859102	4.59992156854039e-05	0.000622592414723807	1.6872469098347
C9orf16	0.742784045125171	8.14713462210836	4.69656285595046	4.63141616743577e-05	0.000625906817302628	1.6805998829032
PJA2	-1.27561787919746	7.23354485896545	-4.69384505835483	4.6681932772877e-05	0.00062992402637479	1.67289518027448
TLR3	-0.872680058816734	5.02914597868922	-4.69143858718759	4.70099907144384e-05	0.00063339403778594	1.66607372350566
SLC25A12	-0.554296707223649	5.74591198526971	-4.68668106663362	4.76652900758297e-05	0.000641256078685824	1.65258975502263
AOX1	1.18126531926008	5.83267552572418	4.68190834395754	4.8331778920637e-05	0.000649002764084858	1.63906517525527
ADAMTSL3	-1.00387623915271	4.84267378458636	-4.6815199959151	4.83864145170172e-05	0.000649002764084858	1.63796481356416
BCAR3	-0.465313718712066	5.42788247154608	-4.67557438508571	4.92305678645196e-05	0.000659335326437412	1.62112033830182
GNG12	-0.685343349886868	8.84521499146481	-4.67291426813585	4.96129589749582e-05	0.000663461919945062	1.61358523913141
MVP	-0.690032753394327	8.52181290764321	-4.6722546501062	4.97082333644193e-05	0.000663742374655244	1.61171691350428
MYL6	-0.551637972834607	10.7946140817237	-4.67118350754596	4.98633342003597e-05	0.00066481964837584	1.60868307399514
SGCE	-1.33085773299101	5.77939611013436	-4.66930377703359	5.01366780816997e-05	0.000667467876756816	1.60335934708173
KAT2B	-0.830461492525658	4.96948796772883	-4.66645580233878	5.05536518711385e-05	0.0006720175181025	1.59529413286586
ID2	-0.899516477089795	8.8497065536156	-4.66525708983294	5.07301818660129e-05	0.000673362131662844	1.59189975532872
ELOVL6	-1.27604552933039	5.92266902247052	-4.65228349328644	5.26802680067135e-05	0.000698208952676516	1.55517295184358
GRINA	0.759012090785964	7.60551506819815	4.65061518482037	5.29363632194954e-05	0.000700378285740112	1.55045154136567
SLC35A1	-1.07816461044616	7.3376549403032	-4.65019698522155	5.30007523967666e-05	0.000700378285740112	1.54926806183955
CDC25B	1.10099335251015	8.43278779236203	4.64963534840613	5.30873483213916e-05	0.000700486384867047	1.54767869511484
ZNF106	-0.652369190978365	7.38165608308846	-4.64848328322816	5.32654182040244e-05	0.000701799381735324	1.54441859781865
IFRD2	0.541356422343347	8.1153624419251	4.64231169566396	5.42294557836304e-05	0.00071344879015489	1.526956922013
C1GALT1	0.583989223207994	4.72867038137344	4.64013362161996	5.45737926287988e-05	0.000716923072872146	1.52079540247517
CHCHD2	0.505104649264794	10.7272754777786	4.63407138294228	5.55436280498937e-05	0.000728592113611895	1.50364892607284
HSD17B11	-0.791515451286186	8.72329904403417	-4.63177254071074	5.59158427158595e-05	0.000732399153930753	1.49714798452641
TRANK1	-0.715658241161165	7.38329886477847	-4.6308870552931	5.60598731788119e-05	0.000733210610697404	1.49464406758563
KIAA0513	-0.677882940171218	6.81248294923854	-4.62400185006383	5.71924054093304e-05	0.000746929470060743	1.47517768208188
RBM47	-1.01342859779416	9.46771384576588	-4.62151783318846	5.76065322658555e-05	0.000751239639023194	1.46815604957747
IFITM2	0.749884135344242	10.0582340174573	4.6196737798224	5.79158853686668e-05	0.000754172892125802	1.46294389078866
RNF138	-1.12620659119858	7.34112656977796	-4.61856583119482	5.81025420076548e-05	0.000755502194693421	1.4598125031067
RPL12	0.449261871109247	11.8981178304816	4.61537185389266	5.86439725438118e-05	0.00076143402141551	1.45078620487018
ATP2B1	-0.754081359692756	6.80537147418425	-4.61377683346281	5.89162211137883e-05	0.000763593563369593	1.4462790739674
SIDT2	-0.69867481215435	8.07495188240164	-4.61339689456909	5.89812558742885e-05	0.000763593563369593	1.44520550606781
GUSBP11	-1.27103862412833	8.70362334213828	-4.61167701175962	5.92765411069637e-05	0.000766305849071645	1.44034596471546
TNFRSF12A	1.00111733074976	7.7638107316443	4.6094154207701	5.96670601719943e-05	0.000770239665486163	1.43395636345747
BMP5	-0.463495172103736	5.81612496100873	-4.60694485347745	6.00965750697446e-05	0.000774664798121254	1.4269770517373
SULT2B1	0.734470565497388	6.26975961662705	4.60564878696924	6.03231222273111e-05	0.000776464626594481	1.42331597986481
DDX56	0.633634549986668	7.13577425883486	4.59981702106798	6.13529947797839e-05	0.000788584607723467	1.40684518141358
PLPBP	-0.889489544520944	7.99281126545925	-4.59864779060209	6.15615620710521e-05	0.000789487522768507	1.40354339297296
HAO1	0.520614224785997	5.13905725802772	4.5984327329638	6.16000003772136e-05	0.000789487522768507	1.40293611013158
CCDC69	-1.21818116113169	4.74659621733435	-4.5919138188646	6.27764977401336e-05	0.000803413258327527	1.38453059261322
COQ9	-0.616119148441172	8.71531048332923	-4.57961478672395	6.50570298396233e-05	0.000830776600492145	1.34981974716164
BYSL	0.425987227276755	6.94738204451006	4.57938400990649	6.5100595583175e-05	0.000830776600492145	1.34916861883171
NR3C1	-1.19337513165935	5.36550459068584	-4.57611587726564	6.57206569255501e-05	0.000837493050379371	1.33994841766472
PPM1A	-0.59793037680437	8.12219241867282	-4.57385087208217	6.61538197498417e-05	0.000841812068127259	1.33355907007531
ATP5MPL	-0.783347050678736	7.50198880603401	-4.5720865950442	6.64931783847669e-05	0.000844926831452522	1.32858267232931
FGFR2	-1.01624236010725	5.16107263960967	-4.56945523723193	6.70025221696314e-05	0.000850189674064371	1.32116127759526
INSM1	-0.562565352224313	4.08123278660448	-4.56631392496445	6.76156323211664e-05	0.000855281213175013	1.31230277111204
TMEM9B	-0.638338928578937	8.64708886605535	-4.56594753661491	6.7687503103401e-05	0.000855281213175013	1.31126963677046
UPB1	0.540928523314294	5.23611590079735	4.56592965426013	6.76910128416808e-05	0.000855281213175013	1.31121921291013
ARPC1B	0.568553131296873	9.08539828186814	4.56431238383226	6.80091771245387e-05	0.000858087541318509	1.3066590745007
SASH1	-0.69281680344556	7.29602767678351	-4.56380175937865	6.81099387657363e-05	0.00085814680253078	1.30521936078783
GSTM2	-0.788127109204701	7.68594120434371	-4.56254924376207	6.83577237268316e-05	0.000860055698664488	1.30168801387838
GSTO1	0.495457469864188	9.11224237585835	4.55760656072538	6.93442656259045e-05	0.000871240963201414	1.2877545516614
PROC	0.786499437721124	5.62566613349788	4.55601926911327	6.96640606925347e-05	0.000874029570458445	1.28328062821309
GALNT1	-0.622885141609919	7.66067746989898	-4.5537425570507	7.0125302757384e-05	0.000878582509862148	1.27686407713886
GNPTAB	-1.11245421873902	6.66113660122156	-4.54886739020186	7.11231510088842e-05	0.000889836285661572	1.26312644384978
SOCS2	-0.867394652874588	4.92915665037059	-4.54818479787243	7.12639799014147e-05	0.000890351234208863	1.26120322637562
WDR1	-0.801058645129551	5.74977834454921	-4.54405284264397	7.21223690911362e-05	0.000899817211021117	1.24956265283446
RPS6KA5	-0.823809785763007	6.91652488244	-4.54298309074697	7.23462647797333e-05	0.000901351720052102	1.24654930261043
PTP4A1	-0.9446436541231	9.48342703601353	-4.5411377284577	7.27341097464074e-05	0.000904921730312893	1.24135151137572
SUCLG1	-0.688713324921666	9.45566421895885	-4.53600777191936	7.38231211706935e-05	0.000917193242583874	1.22690442046666
JOSD1	-0.557267608481842	8.28616276493945	-4.53112919866281	7.48737167141833e-05	0.000928954043621944	1.21316849458481
CCN3	-0.57401188879018	4.31243664999343	-4.52867634158687	7.54075072072641e-05	0.000933913827851229	1.20626351281747
SCGB2A1	-0.998650415795391	4.29666882862807	-4.52833279996847	7.54825684214248e-05	0.000933913827851229	1.20529648042049
TNFRSF11A	-0.870466571385057	5.49098547967287	-4.52732851801666	7.5702420158844e-05	0.000935338477564251	1.20246962559448
CAPN9	-1.05567614390989	5.92604079321413	-4.52473026097698	7.62741575618783e-05	0.000941100897099805	1.19515666951265
ANXA3	1.30384610946368	7.0634456871516	4.52129302084313	7.70370730590125e-05	0.000949202998118839	1.18548372785381
GDPD3	-0.735308599915081	6.98981760280048	-4.51960581809805	7.74143125540857e-05	0.000952537264525685	1.18073624915119
SLCO1B3	1.69028626665007	4.68469489808839	4.51861613272859	7.7636444064136e-05	0.000953956471561109	1.17795163402936
CXCL3	1.64511456249953	5.70619754241092	4.51618083965249	7.81857231697146e-05	0.000959386078399808	1.17110016474834
ITPR1	-1.18637308988777	4.88257282326039	-4.51493580314957	7.84680225038077e-05	0.000961529279871762	1.16759767965039
INSL5	-1.43324916683092	5.0578912141348	-4.50961680238333	7.968543952162e-05	0.000975109631844701	1.15263684712773
MYO1D	-0.996470591398865	8.18676112493219	-4.50589231847664	8.05489947547499e-05	0.000984328550128839	1.14216322175719
PLXNA1	0.902846167189052	7.13186673654616	4.50191443246167	8.14815175565284e-05	0.00099436392941594	1.13097909389979
STAU1	0.740550957813561	9.77293820192816	4.49658048612284	8.27486982916376e-05	0.00100747774384325	1.11598570467639
NOL8	0.652655365769952	7.33715081763112	4.49631092406213	8.28132522176692e-05	0.00100747774384325	1.11522808653165
SLC39A8	-1.45070335221764	6.54223993134517	-4.4959721465272	8.28944522248731e-05	0.00100747774384325	1.11427594892158
SNRK	-0.679212128492992	7.61177358576018	-4.49487207292212	8.31586665532312e-05	0.00100931571782611	1.11118429041289
SYTL2	-0.608550399879282	5.87219244787349	-4.49125485322005	8.40333254220527e-05	0.0010185477557601	1.10101959767952
RCN1	0.944002640703485	7.90882823230808	4.48927921952223	8.45148730783815e-05	0.00102299642440269	1.095468666155
OLFML3	-1.15301171408839	7.5055361617342	-4.48555237955344	8.54306989365211e-05	0.00103155846921393	1.08499885458284
PLS3	1.08901014689092	8.4342742167413	4.48546138809711	8.54531811505995e-05	0.00103155846921393	1.08474325650408
HSPB8	-1.517305027114	6.94460450913246	-4.48168145448344	8.63923111547054e-05	0.0010414878752294	1.07412631823639
SLC7A1	0.733260113755662	8.76317138142148	4.48113438592423	8.65290729786353e-05	0.00104173073978187	1.07258989802321
ADNP	0.873335652543021	7.87979845838507	4.47681575965417	8.76162211796261e-05	0.00105339933216366	1.06046268514533
SND1	0.493829713336485	9.0495551404415	4.47462364636724	8.81732029594957e-05	0.00105867099736179	1.05430797763005
EDNRB	-0.625716810891081	4.90404449579296	-4.47305884754299	8.8572931588793e-05	0.0010620429501781	1.04991497096283
TMEM246	-0.594366294712614	6.80450768747405	-4.47212166826473	8.88131908628943e-05	0.00106349629219603	1.04728410559238
EXOSC5	0.519727231041245	7.14536877623367	4.46830217125456	8.97990480389779e-05	0.00107386197608057	1.03656323899068
TRAP1	0.498123255620545	8.33937150039608	4.46660809427562	9.02397615022789e-05	0.00107768955815489	1.03180883410765
UQCRC2	-1.06526430672491	8.43499794383366	-4.46322759825984	9.11255894329398e-05	0.00108324102027704	1.02232274076714
IMMT	-0.602473295850193	8.05189671874814	-4.46311077377691	9.11563552228912e-05	0.00108324102027704	1.02199494592221
NIBAN1	-1.75910759625907	6.73457829510818	-4.46280600305082	9.12366650456814e-05	0.00108324102027704	1.02113980669716
ELAVL1	0.473085280675157	9.03427089567976	4.46265679554271	9.12760080343836e-05	0.00108324102027704	1.02072115850354
FRYL	-1.16518440410998	7.73899763468247	-4.46206515135689	9.14321775660748e-05	0.00108324102027704	1.01906114765139
GPA33	-1.28370281443059	9.36768203462147	-4.46206511445281	9.14321873154471e-05	0.00108324102027704	1.01906104410899
ZNF200	0.714371865252839	5.6929604807737	4.45325400894671	9.37894170874194e-05	0.00110969650707539	0.994345166433674
BCL2L1	0.836103842183059	7.50888378275773	4.45197257880205	9.41371979814986e-05	0.00111221013878935	0.990751583065913
NUFIP1	1.01689694653521	5.13459344172272	4.45155473531403	9.42508759726337e-05	0.00111221013878935	0.98957985360617
GRAMD2B	-1.13028525786991	6.0111049592977	-4.44664986382413	9.55954642161562e-05	0.00112658876232576	0.975827360534535
ATP5IF1	-0.818574831410429	8.20900237132954	-4.43644073273064	9.84551412993486e-05	0.00115876123481829	0.947213830452661
DCN	-1.73003648326699	6.93767073731674	-4.43110591243964	9.99828977564155e-05	0.00117519371797113	0.932267828323833
RIPK1	-0.563337307946145	6.38301910240311	-4.42911848228747	0.000100558008548107	0.00118040038155091	0.926700933957624
CAND2	-0.442856424954141	4.60936695643634	-4.42736570809831	0.00010106792433542	0.00118482909197941	0.921791810573228
MGAT5	0.835704369054467	8.71885097769287	4.42301440291794	0.000102344858790591	0.00119822624321933	0.909606771695554
SNTB1	0.978260694953156	5.63997076928976	4.42242565892367	0.000102518849857437	0.00119869225886974	0.90795831866189
ZNF304	-0.436507535448982	3.91433069856477	-4.42160915230319	0.000102760634606734	0.00119994869142739	0.905672227908566
PTGDR2	-0.39950161802489	6.15107225558838	-4.42060022696197	0.000103060175867787	0.00120187539298556	0.90284753296505
RPS7	0.45690716149501	11.2602178791054	4.41837252254495	0.000103724616703745	0.00120804693743749	0.896611155698356
ITGA8	-0.570762206828341	6.17840788290138	-4.41680998010882	0.000104193184812103	0.00121192411448765	0.892237320701748
DUS4L	0.611493999104753	5.64869740224781	4.41225017636446	0.000105572530129087	0.00122549337923426	0.879475723310471
NFASC	-0.764625688585321	5.42101993818467	-4.41204783429157	0.000105634154484539	0.00122549337923426	0.878909498118722
CSRP1	-1.32409273614903	9.61800452709862	-4.41005094635451	0.000106244223724468	0.00122925540653276	0.873321827375081
MYL9	-2.40488844029114	8.88767650457072	-4.40938479919357	0.000106448510476169	0.00122925540653276	0.871457956063759
HIBCH	-0.654243410317224	6.67020401220829	-4.40883147224457	0.000106618493329589	0.00122925540653276	0.869909805548431
BDH2	-0.799850990891507	6.6714369549969	-4.40874990083657	0.000106643574822678	0.00122925540653276	0.86968158127881
RGS2	-1.59940833448916	8.01280999994797	-4.40834800465253	0.000106767234459394	0.00122925540653276	0.868557152266985
BCL2L2	-0.686405163548719	7.57253572159597	-4.40829328865371	0.000106784080988405	0.00122925540653276	0.868404069219274
PLCG2	-0.568979488763858	6.42635357835399	-4.40723201435538	0.000107111356283943	0.00123143596613187	0.865434952772621
DDR2	-1.14181659943982	7.21319536369443	-4.40241567187018	0.00010860909537388	0.00124469382574017	0.851962478864012
RASL12	-0.856780390484734	5.81875104661776	-4.40229859495953	0.000108645758811084	0.00124469382574017	0.851635030598413
SULT2A1	0.469769821294246	4.66672957902254	4.4021811617993	0.000108682546073809	0.00124469382574017	0.851306588059781
PFKFB2	-0.553895183457773	5.65493161290412	-4.39860108161518	0.000109809962281731	0.00125599538164239	0.841294667875673
SDS	0.75851404146079	6.22023530932852	4.39802008764782	0.000109994009916315	0.00125649167593662	0.839670067236568
GGCT	0.674931351326927	9.05605922115217	4.39586188208347	0.000110680355669461	0.00126176259978489	0.833635653855732
UCHL1	-0.764316780316118	7.34495917653454	-4.39493941851761	0.000110975001537576	0.00126176259978489	0.831056634560247
NAP1L1	0.670365858092765	9.43703635842745	4.39491329156197	0.000110983358054566	0.00126176259978489	0.830983590852864
TMPRSS2	-1.43226028154171	7.53267142596688	-4.39479744236364	0.000111020419056412	0.00126176259978489	0.83065970995801
FXYD6	-1.29779650818014	6.83158780023744	-4.39168794162745	0.000112019744082132	0.00127150238104915	0.821967219109863
ADH5	-0.862595261785817	7.36432936183346	-4.39065229528873	0.000112354543224142	0.00127368418099145	0.819072441465585
CTSS	-0.954437283057363	8.40592786544997	-4.38979560753202	0.000112632235015052	0.00127521388515775	0.8166780039977
NDUFB1	-0.538677705067057	9.49630642426419	-4.38803066875627	0.000113206467871642	0.00127962135320774	0.811745369238703
MTM1	-0.515430858371531	4.39826674649327	-4.3874444264686	0.000113397843107305	0.00127962135320774	0.810107051778954
SEM1	0.478362802062087	8.77673208714145	4.3872809658429	0.000113451260689637	0.00127962135320774	0.809650252919422
HGFAC	0.579411537267665	5.68562512822352	4.38477803784801	0.00011427230242486	0.00128725659213276	0.80265621573824
POLR1D	1.0120925388489	9.14323388327553	4.38375795952333	0.000114608599292014	0.00128941891369718	0.799806048133696
RRP1	0.509804185661176	6.73389107246473	4.38225754129789	0.000115105027487603	0.00129314181105577	0.795614073905907
MEST	0.782700075306604	8.86044068732211	4.38188376329294	0.000115229025142773	0.00129314181105577	0.794569841344737
SECISBP2L	-0.69856397850286	6.21031887090168	-4.37789148476771	0.000116561672891744	0.00130645598988952	0.783417883180027
RHOD	0.529958932351867	5.80469954783122	4.37737574369587	0.000116734935062082	0.00130675836454835	0.781977403967216
CFHR4	1.1495770364809	4.62849913609981	4.37615604312772	0.000117145701962912	0.00130971533871677	0.778570912725747
PLS1	-0.727377978104922	9.32914956421816	-4.37535470553841	0.000117416349224773	0.00131110030953112	0.776332991359425
RHOBTB3	-1.30277037469485	6.6581322326536	-4.37436166803249	0.000117752597483921	0.00131321342487374	0.773559843880133
CYP4F3	1.46573093286411	5.86062904237081	4.37033548839115	0.000119125639158231	0.00132643817385668	0.762317967289633
S100P	1.85671459160509	9.83663965043772	4.36985969839803	0.000119288936214901	0.00132643817385668	0.76098963858565
TPD52L2	0.690275912440876	8.48601017004492	4.36958333092216	0.000119383890269872	0.00132643817385668	0.760218081770217
FJX1	0.547146043916193	5.46590297882895	4.36742712568967	0.000120127279810691	0.0013330397398123	0.754198850219679
CRYZL1	-0.765591707557233	5.64337044139103	-4.36557827253932	0.000120768336655493	0.00133849075849072	0.749038206716165
PTGS1	-1.00582870880814	6.70218109653029	-4.36491498348694	0.000120999141212847	0.00133938702410702	0.747186922236367
KYNU	1.03931600905483	4.56049824070838	4.36164351973997	0.000122143887600998	0.0013487985151073	0.738057072885827
MSRA	-0.436445143255419	7.571410376966	-4.36162229639152	0.000122151348787844	0.0013487985151073	0.737997849329912
BZW2	0.719493488579142	9.55814156823273	4.36072890483633	0.000122465833367454	0.00135060159194008	0.7355049138798
SNX10	0.773900706348139	5.5118118363446	4.36000089950344	0.000122722689979217	0.00135176546187959	0.733473569503682
PDLIM1	-0.547801139814554	10.0189608822411	-4.35561570095936	0.000124281155940007	0.00136724577095084	0.721239401778753
WNT5B	-0.447179097761954	5.37235515944427	-4.35392613210445	0.000124886806917369	0.00137178897531592	0.716526536311783
YEATS2	0.653174157193434	5.96547646086871	4.35360776188955	0.000125001256678289	0.00137178897531592	0.715638529308131
RAP1A	-0.777759615991878	8.16361835231812	-4.35271089697673	0.000125324223417489	0.00137364575188765	0.713137056797126
UAP1	-0.984598359263538	8.43706699349902	-4.35057427232408	0.000126096952215358	0.00138042165948504	0.707178256950447
MAP3K20	0.468513173716098	6.25830752128866	4.34786774003141	0.000127082536552529	0.00138950832193848	0.699631110838017
COL4A3	-0.526336522917303	4.14631478406358	-4.34615827369463	0.000127708946290328	0.00139465038778912	0.69486488817459
IGLC1	-2.08296423763852	11.4039789182681	-4.3444627317835	0.000128333258691458	0.00139975702062368	0.690137957800555
IGLV1-44	-1.20240245381878	6.98595117647005	-4.33965450789896	0.000130120087300484	0.00141751553640881	0.676735859746042
FOXN3	-1.02404122455963	7.2305076949274	-4.33592753910161	0.000131521943078878	0.00143104204326872	0.666350175762853
CD48	-0.633015053613041	7.43107631890698	-4.33415523230369	0.000132193785260154	0.00143660229164107	0.661412211867399
CASQ2	-1.01981819870011	6.45532033308517	-4.33071869027912	0.000133506149565332	0.00144910137796733	0.651838864322324
TP73-AS1	-0.462497417942619	5.35819724053353	-4.32943838817613	0.000133998352184574	0.00145267873794272	0.648272760733466
LDHA	0.490251443531145	11.0547622406851	4.32586869442853	0.000135380153416287	0.00146587989147599	0.638331307252316
PID1	-1.10501353722898	6.03084289554938	-4.32015157133016	0.000137622500764579	0.00148835568926148	0.622413758011279
MDH1	-0.618591892690736	9.49583126108623	-4.31910892341098	0.000138035369715355	0.00149101566827964	0.619511416801019
MEF2C	-0.873523236289345	5.86610698183102	-4.31579664882543	0.000139355077499153	0.00150184830529237	0.61029249128725
KANK2	-1.10585966655234	7.91310000729249	-4.31574817787287	0.000139374481706859	0.00150184830529237	0.610157597603863
RRP9	0.504436314208434	6.79646645130777	4.31397851865859	0.00014008474800876	0.00150768319754488	0.605232941595195
SULT1A1	-0.833976918700571	8.19018413615014	-4.30469219281329	0.000143870715429584	0.00154656690846266	0.57939934508914
CDO1	0.67986990579177	4.37454399095773	4.30206380685815	0.000144960461208141	0.00155640841342827	0.57209009670415
RNF10	-0.530490511106223	6.52372748818679	-4.30066801367673	0.000145542465524944	0.00155961567483554	0.568209028710064
GPRC5A	1.06267780815922	9.20993775493284	4.30051033041689	0.00014560835920887	0.00155961567483554	0.567770603900315
EIF2AK3	-0.828959175773297	6.50298454199759	-4.29926692427082	0.000146128991622199	0.00156331770318695	0.564313567895525
GID8	0.683200615080075	8.09135797155825	4.29551729501007	0.000147710137554942	0.00157834289327547	0.553890089374907
SSPN	-1.12881729303653	6.51889657357948	-4.29297742874519	0.00014879070495335	0.00158798968619866	0.54683095996734
SOS2	-0.641906297037926	6.97451216470625	-4.27992672704823	0.000154466922712216	0.00164660264986662	0.510576254416717
FUT1	0.432216253362768	5.34001724649565	4.27803830978452	0.000155305719349985	0.00165357090697666	0.50533269488918
EMD	0.563550911855367	7.85934951050845	4.27675903005979	0.000155876494494379	0.00165581000624962	0.501780877553484
LRMP	-0.653317523101388	6.99996800548571	-4.27673611722635	0.000155886736287465	0.00165581000624962	0.501717264513292
RNF113A	0.577296534670952	7.62175414940505	4.27457593667987	0.000156855293946169	0.00166411916962129	0.495720353455332
RPS6KA1	-0.612755139735439	7.52818411131709	-4.271464779845	0.000158260653244715	0.00167703726623373	0.487084855623467
CD1D	-0.48723101254115	4.4576952167769	-4.270239549161	0.000158817503373782	0.00168038235782058	0.483684503399363
NSF	-0.591682042366588	8.04639361683739	-4.2699430535782	0.000158952545881383	0.00168038235782058	0.482861686167452
MS4A1	-1.04633431818983	6.15299595495882	-4.26704790772807	0.000160277126808078	0.0016923824749132	0.474828058201096
MRGBP	0.926375719949943	6.34060787516464	4.26630103451439	0.000160620593019522	0.00169400679745383	0.47275582795819
FN1	1.36065428776025	10.9243167261329	4.26462024777019	0.000161396190685864	0.0016989449390117	0.468092776037039
ATP8A1	-1.15912506866377	5.92590013219745	-4.26446246643647	0.000161469187643674	0.0016989449390117	0.467655064619255
UQCRFS1	-0.790101271298511	10.0836395840693	-4.2622477888711	0.000162497234127386	0.00170774001976235	0.461511648151121
KCTD12	-1.80931191660838	7.70793468382862	-4.26125169356595	0.000162961715226511	0.00170774001976235	0.458748807104176
TUBAL3	-0.980017140746119	5.47900465480138	-4.26096324654161	0.00016309646230418	0.00170774001976235	0.457948782641777
TXNDC15	-0.624895762608917	7.12446448656455	-4.26088361721576	0.000163133680182625	0.00170774001976235	0.457727928708181
LAMA4	-1.12670534314165	6.88786375714565	-4.26061147410396	0.000163260939983997	0.00170774001976235	0.456973141437023
SYNE1	-0.972542107878082	6.12145601362098	-4.25430088188306	0.000166239444402656	0.001736861937835	0.439474439501698
FLVCR2	-0.438248123506958	5.80623659305988	-4.25370723717868	0.000166522370923646	0.00173778544329548	0.437828681053668
PLPP3	-1.22051664387985	6.79968004977551	-4.24968967097219	0.000168449599452861	0.00175408471318113	0.42669245516136
TM4SF1	1.41604781160747	7.38203735519444	4.24963296024628	0.000168476960025681	0.00175408471318113	0.426535280292562
PPA1	0.678572390156157	10.8529563503567	4.24887428976821	0.000168843407673419	0.00175585350494372	0.424432665861733
TKT	0.643134013681049	8.59739998062478	4.24614470992534	0.000170168325086361	0.00176623555665686	0.416868635913893
SRPX2	1.14585553906509	5.90407576770865	4.24600340812785	0.000170237189553516	0.00176623555665686	0.416477106198329
NUDCD3	0.554870075406091	8.4817201954525	4.24472199056185	0.000170862950323658	0.00177067138659076	0.412926621309227
NEK2	0.998175393815422	6.86956539115988	4.243909304177	0.000171260984972813	0.00177273972046597	0.410675025408509
IGLJ3	-1.20500182467172	7.65062076188388	-4.24318740171995	0.000171615320430414	0.00177435145532974	0.40867505152675
KLK10	1.96831863603115	6.75550152950416	4.2426014927201	0.00017190343536418	0.00177454176302176	0.407051905849546
CEBPB	0.778162764318314	9.63848476639329	4.24234233090508	0.000172031027289471	0.00177454176302176	0.406333968744332
PPP2R3A	-0.621487785703743	6.99507198217905	-4.24142380766948	0.000172483989906943	0.00177716203210925	0.403789548284845
NEO1	-0.882990040052888	7.92444021656311	-4.24084954776492	0.000172767777330904	0.0017780352014942	0.402198856263266
CSF2RB	-0.818841518028676	6.35916459892906	-4.23824939532069	0.000174058475409074	0.00178925703202446	0.39499721578558
TEAD4	0.717547903977892	5.24365371408911	4.23771801892322	0.000174323411479674	0.00178992072959532	0.393525613502526
BRD3	0.512010202323024	7.92745163605447	4.23645249299101	0.000174955980877232	0.00179435336070759	0.390021051827915
DUSP1	-1.02645678052732	9.9912227854922	-4.2342392550825	0.000176067690649948	0.00180368426671558	0.38389273434331
CKB	-1.26332005533319	9.06976980853585	-4.23257965874474	0.000176905859908552	0.00181019478415017	0.379297999902014
PVR	0.481078018781012	4.70384051233423	4.22985451245042	0.000178290695959692	0.0018204311136185	0.371754287507787
EFHC2	-0.37843307852268	4.39870676144297	-4.22980921316906	0.000178313805487091	0.0018204311136185	0.371628902107923
NIT2	0.718295910489075	7.47332221681246	4.22543895898307	0.000180557201279445	0.00184122999889188	0.359534093042849
SMARCA4	0.611479572990284	7.83927527389235	4.22332891860745	0.00018165026379533	0.00185026431754126	0.353695745846302
CBX4	0.591579466380163	5.7803996040346	4.22149410898834	0.000182606034054858	0.00185788120980871	0.348619609431513
SOX10	-0.508917276989427	6.39368260737332	-4.22038774346566	0.000183184737781595	0.0018616487629158	0.345559066816167
ABHD5	-0.520356834700099	4.25166306785732	-4.2185899388225	0.000184128957562728	0.00186803301532372	0.340586274942959
RPL35	0.435824144496447	10.7819101465386	4.21839585951904	0.00018423117502521	0.00186803301532372	0.340049480310839
TRMT1	0.62240970228007	6.45661421582304	4.21642288947119	0.000185273467095961	0.0018764715210524	0.334592931969822
VIPR1	-0.901985011819437	7.7004664000294	-4.21456303159055	0.000186261309221377	0.0018843400625986	0.329449871661433
GHITM	-0.74888886936205	9.27468128950245	-4.21286656674136	0.00018716688012235	0.00188993676555658	0.324759200547014
CNNM4	-0.715491091849512	7.17781738726455	-4.21254520287023	0.000187338910568702	0.00188993676555658	0.323870699850519
CAST	-0.854232226910648	8.99972555263223	-4.21233927114414	0.000187449230301481	0.00188993676555658	0.323301353823207
CKAP5	0.464973924158349	7.90387499580479	4.21085235256703	0.000188247684737016	0.00189584731426805	0.319190656259254
GRB7	0.708593215127172	7.27657443880656	4.20948659721243	0.000188984020547076	0.00190111965714756	0.315415285662324
NCOA4	-0.500657779874182	9.78249017666803	-4.20774828450099	0.000189925312478193	0.00190843961346198	0.310610553533582
MBD2	-0.900247085303608	7.85120547280466	-4.20679528883776	0.000190443310854602	0.00191149448973501	0.307976692979961
AKR1C4	0.597239000210021	4.22432377048952	4.20636352575635	0.000190678451299594	0.00191170662790042	0.306783455039541
CDK2	0.467639938899892	7.32439208595086	4.20418222819955	0.000191870765653052	0.00191818416988104	0.300755665210739
TRIP13	0.74341231145844	6.82537394589615	4.20414837477568	0.000191889327809833	0.00191818416988104	0.300662121792011
TPX2	1.09435311015054	7.67381140326666	4.20366040619865	0.000192157081756605	0.00191818416988104	0.299313796066347
NFKB1	-0.42513287109437	7.53361849999946	-4.20361237257581	0.000192183458193611	0.00191818416988104	0.299181074828522
GAS2	0.679956932483301	4.1784291269482	4.20086842418027	0.000193696148099486	0.00193112465510347	0.291600015353563
INPP5A	-0.865237987277212	8.11341064355476	-4.19911394904059	0.000194669483880097	0.00193660467564869	0.286753441507661
CEACAM6	1.18768923889772	10.9102601075149	4.19909613563717	0.000194679390880166	0.00193660467564869	0.286704236609327
SLC25A24	-0.686017459263786	8.23043811893723	-4.1940395514553	0.000197511751561523	0.00196259452358074	0.272739152766239
CHPF	0.589529202949095	8.07492871413552	4.1928911326617	0.000198160638466232	0.00196685442602095	0.269568165270936
SLC36A1	-0.620723602338061	7.35599726905351	-4.19076353997787	0.000199368322774109	0.00197664509138858	0.26369416472147
CAB39	-0.562384459947584	8.40092264931251	-4.18776649691338	0.000201081806706963	0.0019914232586622	0.255421182963427
TRMT112	0.611390330078413	8.78776499328176	4.18687672038553	0.000201593293008267	0.0019942778365923	0.252965388844753
MT1E	-1.25454549119499	10.2211353382087	-4.18594828501955	0.000202128364679951	0.00199735916115709	0.250403056402041
VSNL1	1.20629380310678	7.59444347227966	4.18544020095592	0.000202421771699436	0.00199804827247631	0.249000895481774
CEBPD	-0.742962779943174	9.80552651953013	-4.18489639568157	0.000202736270386038	0.00199894382269148	0.247500209117528
CXCL1	0.996229304379198	6.94411543933743	4.18436557618402	0.000203043721869369	0.00199976799058333	0.246035412684873
COL6A1	-1.31154570787518	7.73977879056682	-4.18184465791372	0.000204510104506023	0.00201199203034395	0.239079672404468
GULP1	-1.01693975236737	4.26120943699681	-4.18032886260227	0.000205396823236261	0.00201849265343182	0.234897860887616
PABPC3	0.596780083324404	10.4543875568206	4.17933845792124	0.000205978234296954	0.00202198194173043	0.232165746791764
B3GALT4	-0.457431893366095	6.95004059973884	-4.17652152143476	0.000207640750161469	0.00203606456771943	0.224396019848378
PPAT	0.96128480421473	6.45469762375879	4.17426233717478	0.000208983604394846	0.00204698523909996	0.2181657966182
TOMM34	0.576362657429076	8.44565262113584	4.17347352832391	0.000209454476360162	0.00204935031470463	0.215990704999494
MIR1244-3	0.448031424960249	10.2264087225681	4.17283623388964	0.000209835663951486	0.00205083368279937	0.214233492536104
HMGCR	-1.0426478719235	7.10149835599459	-4.17124266873278	0.000210791813555781	0.00205792707157791	0.209839896702155
IRF4	-0.454909041449224	6.73688703211168	-4.17009946856087	0.000211480375224868	0.00206239540598662	0.206688297657436
RGS10	-0.833831594972968	6.71102285108049	-4.16838009220076	0.000212520134491211	0.00207027520328243	0.201948759172352
PIGZ	-0.973660879711935	7.73174329562879	-4.16700162061301	0.000213357361963954	0.00207616700917647	0.198149353235033
SMAD2	-0.946350650102632	7.15221047190801	-4.16553959296913	0.00021424887669835	0.00208257368394598	0.194120048681285
SPINK5	-1.10127374172056	7.22975057648465	-4.16490912793822	0.000214634449149595	0.0020840538415797	0.192382633832008
NEK1	-0.602802738315063	5.03766790836957	-4.16249442805292	0.000216117514453813	0.00209617563150479	0.185728997322616
GAMT	0.55487726691397	5.33730469405125	4.16009202101475	0.000217603011979368	0.00210829469198665	0.179110359361473
WLS	-0.812479878195347	7.34839222268735	-4.15262851915934	0.000222282200836899	0.0021512967498115	0.158555582826221
FABP6	1.06372375879236	5.36296785721986	4.1517803217294	0.000222820181645033	0.00215416956995138	0.156220304685701
ABCC1	0.632936956094671	7.83006766169836	4.1497019805805	0.000224143805884368	0.00216462337077303	0.150498762344834
CLIC2	-0.495043884275954	5.24141345781379	-4.14900918371992	0.00022458673705035	0.00216655866314339	0.148591725137261
DYRK2	-0.867488186463341	6.63908850611809	-4.14596198779643	0.000226545144435372	0.00218309360867441	0.14020494116163
TMEM35A	-1.01521948405023	5.36339856451314	-4.1452875472823	0.000226980861683286	0.00218493538514741	0.138348929286006
ZNF84	0.574417110374612	5.20436360501649	4.14281268744693	0.000228586783501193	0.00219802555114764	0.131539063600702
FBLN5	-0.831309296705749	6.87809631177074	-4.13887575997065	0.000231164435794704	0.00222042140317644	0.120708650327632
MRPL35	-0.589133571244509	7.40723565457102	-4.13686854067965	0.000232489592747895	0.00223075137703216	0.115188013616968
SHB	0.726530940844945	6.69003077231681	4.13592892117584	0.000233112483746089	0.0022343281301543	0.11260396888696
HNRNPU	0.525783932814948	8.91005048050074	4.13474343758035	0.000233900699146295	0.00223948011304808	0.109344025277179
NPM1	0.954107967282761	9.51882632615401	4.13349883081713	0.00023473103867189	0.00224502394909635	0.105921801650125
NOL6	0.486906210335255	7.00194373717148	4.13114908516388	0.000236306563145319	0.00225749099630985	0.0994616854497998
SLC2A1	1.12829470017278	8.48993796871645	4.1308022853161	0.000236539972298894	0.00225749099630985	0.098508328055039
ANXA10	0.674936707021049	5.11995267422731	4.12999467611831	0.000237084400235082	0.00226027208890074	0.0962882930348954
VAPA	-0.551211054859877	9.64960720693303	-4.12479381352669	0.000240619986758983	0.00229153341334541	0.0819947910083778
POMP	0.485483327886506	9.89692978014463	4.12254613836781	0.000242163932350926	0.00230378105185391	0.0758192025625464
PUS7	1.00580569514499	7.20878198924342	4.12124174638261	0.00024306438100989	0.00230988735698015	0.0722357945094592
CD47	0.657435375552023	8.398129645931	4.11834559356981	0.000245075411831149	0.00232652354291993	0.0642807525133833
JAG2	0.697540572416342	7.43144230213947	4.11647151473222	0.000246385422029805	0.00233647661888774	0.0591340097655122
DNAAF5	0.553213393452239	8.02031785808288	4.11433608038319	0.000247886496033226	0.00234821852498919	0.0532703809675867
AKAP7	-1.23918827663367	5.2218376860784	-4.10909983380605	0.000251605304411237	0.00238092180540846	0.0388962482430184
THOC2	0.630879926952724	6.9244773883696	4.10785437156557	0.00025249786021548	0.00238683956116919	0.0354781269222135
MRPL57	0.587793587849951	9.34079584754492	4.106722068571	0.000253312014872752	0.00239200447025189	0.0323708419950499
FILIP1L	-1.06613007613452	7.15630350582653	-4.10526187060413	0.000254365735396817	0.00239941828331549	0.0283641297942134
SECTM1	-0.85154911265504	7.35280909857364	-4.10276667663007	0.000256176294060104	0.00241271629140724	0.0215184510246136
CXXC1	-0.438050638535486	6.73273891922047	-4.1025753335228	0.000256315656615412	0.00241271629140724	0.020993545242467
BTNL3	-0.666481129892701	7.49431504791061	-4.10176483757215	0.000256906796770917	0.002415735174268	0.0187702195784789
TACR2	-0.81538518020554	5.94639027111295	-4.10064538139124	0.000257725477578356	0.00242088505910353	0.0156995866502507
STYK1	-0.798774022896586	4.18889690361949	-4.09548439088121	0.00026153301112572	0.00245406973569964	0.00154649364851966
GDE1	-1.14154745968423	7.81371268474103	-4.09369953409586	0.000262862583683369	0.00246395746069626	-0.00334687582628757
PFDN4	1.30249146820752	7.2098127673273	4.08877314648226	0.000266566816985297	0.00249606014269356	-0.0168496488894778
CHMP2B	-1.03118456621251	6.94925247864539	-4.08839242046734	0.000266855211774867	0.00249614409087423	-0.0178929737565472
HS2ST1	0.904196500312855	6.60129800766055	4.08270844240921	0.000271197285596152	0.00253410601697743	-0.0334655043429821
CTSV	0.877379203374989	6.50471484195643	4.0819549201651	0.000271778085454713	0.00253687945388397	-0.0355294405550168
STAB1	-0.752190581989863	8.50431265598598	-4.07985665537762	0.000273401816707394	0.00254937205495527	-0.0412760691815697
TACC1	-0.877186274743522	9.42835124516515	-4.0784349872289	0.000274507365897742	0.00255701178265332	-0.0451691421438776
CXCL14	-2.49434058797438	7.90040140414855	-4.07805930672477	0.000274800241948023	0.00255707350137676	-0.0461978286515565
SERINC1	-0.816941189002564	7.99937035702587	-4.07313594246158	0.000278666854708723	0.00259035485235487	-0.059676216319243
SEMA6D	-0.468956713490617	5.7600178959086	-4.07225631003818	0.000279363273628078	0.00259412902631977	-0.0620837933261464
RCBTB1	1.08175823460716	5.05322953884573	4.0711072243653	0.000280275592274445	0.00259989809531424	-0.0652286247911347
SLCO1B1	0.520844274535795	4.78647322031282	4.06926937682956	0.000281740826079497	0.00261077883751882	-0.0702578876859681
KCNMB1	-1.40600604766515	7.33524957353736	-4.0682941944146	0.000282521340333319	0.00261373406531443	-0.072926180382745
MIA3	-0.562436458962963	5.91024882882467	-4.06814002968201	0.000282644924112139	0.00261373406531443	-0.0733479872559721
LRP10	-0.628638146597675	9.18926039474002	-4.06753445197903	0.000283130888967861	0.00261552040449835	-0.0750048468762134
IL6ST	-1.12455747952645	7.84334163054064	-4.06635987039542	0.000284075803612848	0.00262057189612397	-0.0782182784711178
MMUT	-0.613635974647069	6.00494605041132	-4.06612585367314	0.000284264431584476	0.00262057189612397	-0.0788584686952456
WDR12	0.590538776975807	8.13455357396528	4.0648893028509	0.000285263185984039	0.00262706808288188	-0.082241058423441
CSDE1	-0.584335497650461	8.7943393074573	-4.06407881097157	0.000285919679394755	0.00263040215863373	-0.0844579859128594
PTGER3	-0.525069164920118	4.77961117772301	-4.06030365947464	0.000288997082017207	0.0026559783268104	-0.0947822641812213
ZNF91	-0.903397512587143	8.22143084715289	-4.05508864083061	0.000293301650127513	0.00269247982276005	-0.109039284169762
LAS1L	0.512157961931661	7.55895387073768	4.054506571612	0.000293785978522819	0.00269247982276005	-0.110630206345939
GPT	-0.429048255788467	5.93461093226174	-4.05440204544759	0.00029387303561973	0.00269247982276005	-0.110915891464314
ZPR1	0.517195895186902	7.11079684193096	4.05353456852092	0.000294596509987385	0.00269634285216938	-0.113286740857516
HAO2	0.438979641068318	5.72963067126138	4.05114756208436	0.000296596285283728	0.00271186757056248	-0.119809691422718
F13A1	-1.13689264924152	6.91629549623197	-4.04993056695088	0.000297620964627635	0.00271845406648125	-0.123134891243256
MEIS2	-1.45521973556638	5.02574778926255	-4.04895472845263	0.000298445099825622	0.00272319721832715	-0.125800947602173
SYNC	-0.931018183158914	4.18634138657043	-4.04742504222932	0.000299741481235477	0.00272999335751567	-0.129979740068906
SPINK2	-0.411517737069539	5.66196309290377	-4.04735481609722	0.000299801128817069	0.00272999335751567	-0.13017157149732
TTC19	-0.567846969367912	8.35633407220455	-4.04494392078541	0.000301855921501183	0.00274590524111004	-0.136756586416412
SERPINH1	0.717256042941535	8.58466661663079	4.04370393913334	0.00030291811485636	0.00275112155935808	-0.140142929132514
CTSG	-0.447667395750958	6.24393074565356	-4.04355575802383	0.000303045294347739	0.00275112155935808	-0.140547583842845
EFNA4	0.838971580108246	6.03216216612074	4.04162705508008	0.000304705419978848	0.00276313308319349	-0.145814074503955
CLSTN1	-0.613043642060584	8.60696045139803	-4.04123425021398	0.000305044615466376	0.00276313308319349	-0.146886563400666
CKAP2	0.900384013262308	6.36384150839322	4.04088958410606	0.000305342546593616	0.00276313308319349	-0.147827589781624
SMYD3	0.675230226492307	6.83366411896159	4.04058545487292	0.000305605674039535	0.00276313308319349	-0.148657918741696
VPS41	0.394487185255169	7.72643100089976	4.03936512168485	0.000306663720025051	0.00276989586550433	-0.151989451660292
HMGB1	0.597791805571269	9.87088718473946	4.03579550480731	0.000309779258525664	0.00279265289852828	-0.161732714599059
TAPBPL	-0.664696649676189	6.25867739431578	-4.03575913422794	0.000309811161464501	0.00279265289852828	-0.16183197374908
WIPI2	0.507836512465627	7.42562110167863	4.03540599722064	0.000310121087578647	0.00279265289852828	-0.162795706919723
SMPDL3B	-0.616961974730263	6.38404341544737	-4.03490576134365	0.000310560632672069	0.00279379469452124	-0.164160835633941
MAP2K4	-0.647375470949948	6.4963779555289	-4.03304953977602	0.000312196986066093	0.00280568981542093	-0.169225931289173
GBA3	-0.684896944134717	5.00998905202227	-4.0326633267345	0.000312538511679069	0.00280593620585842	-0.17027970118942
CLDN1	0.956748261043136	4.82617854916605	4.02884702570754	0.000315932963562872	0.00283356341717584	-0.180690601423608
TELO2	0.398967476259952	6.33375191308997	4.02615492567093	0.000318349162114375	0.0028523701756948	-0.188032751368626
ALDH4A1	0.807154871306443	6.5270387843387	4.02544258832741	0.000318991515295912	0.00285526172959758	-0.189975238756565
PRR7	0.556746148974593	4.64976288069777	4.02494453692569	0.000319441388613283	0.00285642635083329	-0.191333319091577
AGFG1	0.73440452273584	6.1945662227861	4.0208329274706	0.00032317906858132	0.00288695861963693	-0.202542716673666
SLC10A1	0.489076860582584	6.36784570730471	4.01880588628969	0.000325037479120292	0.00290036453201305	-0.208067624756341
ZMIZ2	0.652239643789279	7.60671225871602	4.01832307506129	0.000325481664824885	0.00290036453201305	-0.20938344215975
FXYD3	-1.07539389544769	10.6596263651118	-4.01813611670329	0.000325653825770636	0.00290036453201305	-0.209892950549055
KDELR2	0.546119359761335	9.8615081810481	4.01589933152354	0.00032772049701858	0.00291586374488742	-0.215988150444336
EMC7	-0.551730832938721	7.8041736665116	-4.0135274257771	0.000329926032763943	0.00293256641858737	-0.222450339207737
SBNO2	0.477127056359176	7.45783273029904	4.01291238741089	0.000330500298380515	0.00293475066146435	-0.224125789454129
IQCB1	0.450851497674986	7.07640505691365	4.01191378108291	0.000331434787891663	0.00294012607769238	-0.226845953125195
BDKRB2	-0.490091506443806	6.8466923182529	-4.00362732862167	0.000339289580722219	0.00300681927042816	-0.24940933871132
NDUFV2	-0.600992321413107	8.96971721432774	-4.00258924801391	0.000340286331321019	0.00301266382328113	-0.252234871464284
TNFRSF10B	0.615394120170526	7.29231391956631	4.00142995915448	0.000341402850255517	0.00301955610032924	-0.255390033020706
SOBP	-1.1571626303808	5.81831249121795	-3.99765311926865	0.000345065262168924	0.0030489297595994	-0.265667119319016
OLR1	0.756303598047217	4.27271582964112	3.99716824459902	0.000345538221098975	0.00305009182715133	-0.266986269912422
B4GAT1	-0.386676605563427	7.08047195509173	-3.99674950482865	0.000345947180579611	0.00305068723012602	-0.268125451185423
ATP2C2	-0.895823427628559	7.760347686758	-3.99288134021121	0.000349747453100549	0.00308115778949428	-0.27864691945807
PLEKHB2	-0.841373404766017	7.28057059911957	-3.9923189788827	0.000350303332641658	0.00308301445368269	-0.280176269552365
GPX2	0.916965205361217	10.5382407597499	3.99129047100537	0.000351322222023532	0.00308893839501596	-0.282973127040367
COX7A1	-0.969501792281426	6.75103837420649	-3.98655585849963	0.000356050058105711	0.0031274288781301	-0.295845031326413
ACSM5	0.49998760434439	6.04199818905491	3.98512208604714	0.000357494011709672	0.00313702751139735	-0.299741997579974
SPDEF	-0.892429881779208	7.03313915107394	-3.98411315367838	0.000358513539290872	0.00314288660106512	-0.30248397604068
ADD1	-0.60159648226372	8.2420146585736	-3.97703464799062	0.000365746751869392	0.00320315268083263	-0.321714718062083
YTHDF1	0.647765085715003	8.87566856857258	3.97601818372847	0.000366797078056518	0.00320920499341711	-0.324475286239679
NELFCD	0.902919941816609	8.71670718624264	3.97409541215175	0.000368791974442892	0.00322241044668373	-0.329696603964321
TP53TG1	-0.531457920426051	5.98526025356271	-3.97386872605472	0.000369027861519921	0.00322241044668373	-0.330312117815795
SLC46A3	-0.893965447314534	7.23752687553023	-3.97060303694041	0.000372442513918184	0.00324905173518666	-0.339178032128528
IMPA2	-1.1474589383809	7.62844884798318	-3.96622695663084	0.000377066668094862	0.00328618199618673	-0.351054656855442
NRXN1	-0.440500618299487	4.40991815193842	-3.96464887959229	0.000378747932434188	0.0032976172323924	-0.355336451366177
NDUFB7	-0.612917234052516	6.3315386484548	-3.96358585263734	0.000379884596283093	0.00330429318266491	-0.358220435998117
PCLO	-0.615491894400188	5.19919423400684	-3.96297693849407	0.000380537191588397	0.00330463563353509	-0.359872297776452
MARCH8	-0.777751541510008	6.03575736870651	-3.96277411918139	0.00038075480353177	0.00330463563353509	-0.360422486746343
IMPDH1	0.449717542525938	7.72144551022072	3.96251427802192	0.000381033773932738	0.00330463563353509	-0.361127345221703
BMPR1A	-0.89310664485288	5.3543932428011	-3.96117851982694	0.000382471025126661	0.00331388328560278	-0.364750544153143
GPR137B	0.819185717650742	5.59541654467021	3.95907725534151	0.000384742675849443	0.00333033558465414	-0.370449313971151
ENOX2	0.532393980552362	6.40487529541923	3.95744829665203	0.000386512790262803	0.00334241893070437	-0.374866451953849
ZNF271P	-0.642246811839462	5.2121640678261	-3.95670223116597	0.000387326159993228	0.003346213333868	-0.376889301271866
EPHA1	0.598635854055955	6.81862342877446	3.95611288833259	0.000387969850988124	0.00334853213048776	-0.378487127895179
CARHSP1	0.583485413341958	8.38908688958633	3.95577052950741	0.000388344261411096	0.00334853213048776	-0.379415294131766
PIBF1	0.892855368979885	5.03446565618206	3.95472881666901	0.000389485672154858	0.00335513549600709	-0.382239305108343
SCP2	-0.919811680202245	8.03198918436096	-3.95232902409865	0.000392127627064684	0.00337463978089482	-0.388744010862018
ADH1A	1.04339236545633	4.77491963486592	3.95149222718887	0.000393052975844693	0.0033793476739371	-0.391011855821873
ARMCX1	-0.87411175354595	4.57498474727321	-3.94898732565693	0.000395835722547053	0.00339667440384179	-0.397799533562061
PAFAH1B3	0.523001117474625	7.20652106815304	3.94881414776001	0.00039602881921096	0.00339667440384179	-0.398268749423524
PCM1	-0.647509818763625	7.01514236517088	-3.94865265470299	0.000396208969976844	0.00339667440384179	-0.398706299519793
CXCL12	-1.60180070931795	6.92411006028684	-3.94513665051742	0.000400151093146654	0.00342718093487926	-0.408231059840684
ARHGEF6	-0.581547716294507	7.04088287740061	-3.94150887555147	0.00040425869053717	0.00345904490667485	-0.418055553470518
EIF3H	0.538825465593417	10.0739271928395	3.93993755173189	0.00040605060019386	0.00347105264261412	-0.422309941869246
ACD	0.42604049799336	6.8302577283888	3.93831432005696	0.000407909851123033	0.00348361252397902	-0.426704258715356
MMP11	1.25902736952542	8.39378230173672	3.93571326131443	0.000410906456595444	0.00350585231782913	-0.433744390163036
ZNF282	0.4432191438844	7.16337963584376	3.93520349558375	0.000411496257784205	0.00350753441868922	-0.435123954818173
ACOX1	-0.866445248781116	6.75316905256554	-3.93312994731804	0.000413903895548718	0.00352469351662221	-0.440734904145076
IER3	0.916854792197871	9.88510741889375	3.93223038162412	0.000414952672775639	0.00353025926276646	-0.443168779699592
SLC17A5	-0.560946875408148	7.02552120758284	-3.9311198224704	0.000416251021234943	0.00353793565432136	-0.446173256042489
GNAQ	-0.665300721203414	8.88930342489069	-3.92811331050862	0.000419785857142863	0.00356458846184144	-0.454305516467111
SNHG17	0.880279573483482	6.87762347850872	3.92720729869911	0.000420856815008702	0.00356724902007402	-0.456755748683285
NCL	0.52183951819076	10.0210015508825	3.92717263114997	0.000420897846989591	0.00356724902007402	-0.456849500239274
ALG3	0.433755542784996	7.9461743281982	3.92653551054355	0.000421652629139321	0.00357025870720527	-0.458572416243278
TGDS	0.703318601572345	6.28323826013965	3.92467671925528	0.000423862257048124	0.00358556964224516	-0.463598447097578
GZMA	-0.60824009122082	5.23050134451065	-3.92171770766531	0.000427403110414522	0.00361210216209359	-0.471597683175258
EMC3	-0.474644671833559	7.88434093787505	-3.92059990490844	0.000428748212668511	0.00361580343468233	-0.474618945679952
PDLIM2	-0.728166857576788	6.43195647005067	-3.92027167621347	0.000429143969359122	0.00361580343468233	-0.475506044348601
HMGB3	0.713444507085103	7.51190536794975	3.92011880459143	0.000429328413675025	0.00361580343468233	-0.475919199305073
H2AFY	-0.96557360901145	6.63533262448737	-3.92000966481673	0.000429460141519976	0.00361580343468233	-0.4762141599589
FCGR1B	0.726902785745598	6.07473386130591	3.91619687187565	0.00043408689683959	0.0036513166190848	-0.486516797841973
AGL	-0.968570238912092	6.02731398395311	-3.90939544411372	0.000442461416369548	0.00371825760341409	-0.504886386886326
SIGMAR1	0.58559614658236	7.33471549533572	3.9080078317412	0.000444189233639524	0.00372926919558446	-0.508632734752551
BEX4	-0.896982639085084	6.17540909225742	-3.90652142702531	0.000446047369572175	0.00374135319473074	-0.512645288879074
CAPN5	-0.679533429999664	7.39944013528149	-3.90480373805798	0.000448204080604034	0.00375591655913306	-0.517281526818538
AFG3L2	-0.530495748730333	7.54335269806979	-3.9013023241047	0.000452631979313765	0.00378946717076838	-0.526730016912181
CTPS2	0.434088490431711	5.23939979139469	3.89950073083267	0.000454926883235248	0.0038051140898319	-0.531590412333955
RPL36	0.508762861970546	10.2835470890612	3.89804777618001	0.000456785951724416	0.00381473575681877	-0.535509661669162
REEP5	-0.56367599121976	7.89569616287194	-3.89793442633834	0.000456931295174755	0.00381473575681877	-0.535815393677993
GNA14	-0.539926596319732	6.66654393451725	-3.8967814940438	0.000458412214985524	0.00382352597242361	-0.538924952973592
PSMB2	0.506232231941032	9.13838264493105	3.89598638882653	0.000459436240081385	0.00382849247448415	-0.541069231660901
HOXD4	-0.552754037297412	5.84894435420037	-3.89564542556762	0.000459876054028665	0.00382858601177825	-0.541988710612771
LIMS2	-0.862585153637545	7.10184991557198	-3.89364008539553	0.000462471099272138	0.00384660552122719	-0.547395954048964
EYA2	-0.641231872497698	5.03851373990434	-3.89152310278838	0.000465226119016267	0.00386592085690447	-0.553103161125153
SNORA21	0.720126442398505	5.28297324682899	3.8895191023075	0.000467848853959707	0.00388410205615433	-0.558504762248931
CAMK2G	-0.527628906204186	7.96498826516047	-3.88402902098918	0.000475108099816213	0.00394070627266316	-0.573297704414819
HSPB6	-0.983364733147566	7.09933364655556	-3.88303847171015	0.000476429499832458	0.00394800066976192	-0.575965931346079
CDC16	0.568552997463502	8.27417416398779	3.88251279300707	0.000477132214369652	0.0039501594726266	-0.577381845071573
SET	0.714785390548244	10.8086452633839	3.88185173402292	0.000478017337108847	0.00395382302999382	-0.57916230791588
JAM3	-1.01646043376998	7.71015771577901	-3.88118013181554	0.000478918216637572	0.003957610017783	-0.580971056409266
HYMAI	-0.577816706242985	5.92036704663966	-3.88004306278837	0.000480447244596923	0.00396657600368236	-0.584033137737928
BDH1	-0.669360824738201	7.67714634845355	-3.87857213310777	0.0004824322831133	0.00397863987806719	-0.587993816211278
HPS4	0.336711173831707	6.76279904240936	3.87824993587229	0.000482868159156395	0.00397863987806719	-0.588861304368002
UCKL1	0.754404741084607	8.09669895742574	3.87797187985433	0.000483244628646915	0.00397863987806719	-0.589609925371932
RUVBL1	0.505351678880672	6.79890770162433	3.877000564923	0.000484561972774061	0.00398393300078073	-0.592224883331389
MKI67	0.750733377437882	6.51755633610159	3.87684043212032	0.000484779488620693	0.00398393300078073	-0.592655967669036
COX7C	-0.622872428468514	7.71493238706864	-3.87524794554467	0.000486947825999197	0.00399807438387025	-0.596942662015866
WDR3	0.60765355496392	6.5487493153751	3.87401153160741	0.000488637852682473	0.00400826624243575	-0.600270435528723
GLA	0.569979798375899	7.95930332451768	3.8736309669075	0.000489159188347469	0.00400886149496141	-0.601294638032824
CHMP2A	-0.603848406360161	8.31757676375198	-3.8713179839238	0.000492339430002277	0.00403122651531654	-0.607518722910132
PBLD	-1.13491898435892	6.64914666235193	-3.86905134755123	0.000495475502604888	0.00405318925345189	-0.613616794607731
PDE3A	-0.403648181580209	5.16022746623847	-3.86834208965232	0.000496460812386099	0.00405753379418575	-0.615524690700217
EAPP	-0.774623863553725	7.37676072979201	-3.86681973981719	0.000498582134820051	0.00407068641709893	-0.619619369569095
ABHD2	0.915411256457617	6.72770450139104	3.86653385418081	0.000498981487375274	0.00407068641709893	-0.620388254062968
TACSTD2	2.60280377304093	6.53585507477861	3.86564979992258	0.000500218393715421	0.00407528848763964	-0.622765772961017
TRAF5	1.05031389522919	8.02919554815196	3.86547877999572	0.000500458017568642	0.00407528848763964	-0.623225680346017
MADCAM1	-0.380692013367947	6.15746977733404	-3.86480617032315	0.000501401527865408	0.0040773987898716	-0.625034393359472
CUL7	0.414663813742573	6.65280755786789	3.86464344442056	0.00050163005374106	0.0040773987898716	-0.625471962106025
MAEA	-0.550004398933528	7.90472994147723	-3.8637526121031	0.000502882904410643	0.00408098939491032	-0.627867285642957
GTF2A2	-0.570375041289227	8.50558931459497	-3.86367976970962	0.000502985483465383	0.00408098939491032	-0.628063139827926
PERP	1.14264236191328	9.28730439630563	3.86323941407997	0.000503606041299604	0.00408231648541684	-0.629247112764195
COA1	0.453622231692843	7.39300148180021	3.86197035629069	0.000505398600472001	0.00409009152698023	-0.632658923058762
PDZRN4	-1.19710463122007	4.26638009573604	-3.86191218389742	0.000505480918592429	0.00409009152698023	-0.632815307454154
MBD1	-0.351231613619839	7.74185425998263	-3.86044656412982	0.000507559194316382	0.0041031912061794	-0.636755040387607
MORC4	0.839412945555567	5.77770033199235	3.85985937351644	0.000508394176464771	0.00410420095534185	-0.638333315703062
PUS1	0.604787307544259	5.88450086376828	3.85971267909172	0.000508602984166957	0.00410420095534185	-0.638727593490974
ENTR1	0.518277359316745	6.58505466958463	3.85863701787404	0.0005101366573865	0.00411207540924069	-0.641618534893361
PSMA2	0.58456311248724	9.34456267965821	3.85838302643096	0.000510499454701436	0.00411207540924069	-0.642301118319429
ARNTL2	0.705034380537783	5.47926900890817	3.8576456604669	0.000511554121945856	0.00411685853274084	-0.644282643085181
MYC	1.07591083653011	8.42625247857565	3.85382221328835	0.00051705701390604	0.00415395604695642	-0.654555193580423
SLC12A8	0.47628008768445	6.44209927070781	3.85379677159223	0.000517093823375746	0.00415395604695642	-0.654623536018044
PDCD4-AS1	-0.323302649111605	4.6824450637483	-3.85116974399596	0.000520908429567641	0.00418084007307074	-0.661679472164714
TGFBR3	-0.751350651836326	5.83876566439762	-3.85063984131989	0.00052168119816303	0.00418328379101468	-0.663102525947233
KLKB1	0.513386928301878	6.06314688262099	3.84961038679373	0.000523185668985025	0.00419158527447823	-0.665866922349456
AKR7A2	-0.943147725455178	6.53272641807461	-3.84613612323739	0.000528294324597511	0.00422872150683653	-0.67519437839079
NME1	0.785137801489096	9.06559523333654	3.84511864548788	0.000529799633125031	0.00423536460315871	-0.677925447950099
RND1	0.471803308680439	5.36828850629288	3.84466621366659	0.000530470325528459	0.00423536460315871	-0.679139760920657
NRG1	-0.638627145774493	5.69492537646653	-3.84461478009373	0.000530546623859241	0.00423536460315871	-0.679277803726043
GOT1	-0.643728579597474	7.49228852042641	-3.84296653277841	0.000532997360682686	0.00425006675403731	-0.683701184523685
PMAIP1	1.33792676297728	6.30106725286557	3.8427367829771	0.000533339844540001	0.00425006675403731	-0.684317706065025
LGR4	-1.00199751868335	6.35194205914809	-3.84211629654331	0.000534265864301024	0.00425365148467117	-0.685982681401309
BCHE	-0.981552718744692	4.66720750266073	-3.84161813427933	0.000535010459925744	0.00425578667721876	-0.6873193482555
CAPN2	-0.592316428373776	10.1677426166929	-3.84041813509872	0.00053680823432207	0.00426628821814863	-0.690538920077278
RBMX2	0.532075977112641	6.27532606528762	3.83684829938168	0.000542191239081448	0.00430523941219073	-0.70011452943495
OMD	-0.46286815518698	4.00720764398998	-3.8359226170604	0.000543595652476851	0.00431255769411697	-0.702597014895511
TPK1	-0.724034854433007	5.3501368770569	-3.83446770119344	0.000545810166014848	0.0043262841286696	-0.706498348193705
NUDT3	-0.904495076766217	6.15594418102979	-3.83253859820361	0.000548759991188564	0.00434580939830447	-0.711670366290234
PDE8A	-0.791289771642401	7.60079411894802	-3.83188688324302	0.000549760044959571	0.00434987288009198	-0.713417428786213
MAPK6	-0.553177837059403	8.66917306094961	-3.82982496427709	0.000552935758020578	0.00437112843044055	-0.718944125386343
ADAM8	0.616209724562166	6.4267614816392	3.82828518411401	0.000555318933810589	0.0043860866805747	-0.723070582857114
GEMIN6	0.433641827863689	6.90286051062053	3.82738335861621	0.000556719365694284	0.0043932633336988	-0.725487100649757
TRAPPC8	-0.490001869105518	8.05130467703181	-3.82652382962176	0.00055805731720092	0.0043999346995197	-0.727790085451455
ZNF26	0.438434603352451	6.76349550651403	3.82344166062613	0.000562880850883244	0.00443405171158732	-0.73604674144631
NDUFB8	-0.545119911927268	9.16540901123399	-3.8205290561136	0.000567476319326567	0.00446631362162487	-0.743846893740195
UBE2S	0.851858467869022	7.81689604769142	3.81562253706405	0.000575300500105879	0.00452390789387836	-0.756981889963082
COL18A1	0.94845422587458	6.72588190117826	3.80986132475285	0.00058462174645118	0.00459316276257554	-0.772396913610203
FZD1	-0.719368789812127	5.94990282102267	-3.80942908584855	0.000585326978548863	0.00459466247748418	-0.773553085589734
EMP1	-1.05587407506062	7.83003900351463	-3.80574300538838	0.000591374852664817	0.00463806107010958	-0.783410784693034
RAC1	0.537672779957205	9.972760843719	3.80424916659451	0.00059384312663494	0.00465333390371045	-0.787404745625349
ELK4	0.411629902128824	5.82564242919238	3.80020157841293	0.000600581469675239	0.00469685905321413	-0.798223510759463
BCL7A	0.483032237250248	6.52018580143156	3.80006395790168	0.000600811880800066	0.00469685905321413	-0.798591279433831
ATP5PF	-0.551728243421371	9.20782019965337	-3.79996654583287	0.000600975024943887	0.00469685905321413	-0.798851594488321
ATP9B	-0.513957768832911	5.16315432847872	-3.79912913221976	0.00060237929123653	0.00470371871382511	-0.801089318100924
RALBP1	-0.530464997786185	7.61776510285642	-3.79877203829398	0.000602979075975725	0.00470429003117131	-0.802043482503925
TRAF3IP2	-0.523796418216993	7.95510905856326	-3.79803929004338	0.00060421164052753	0.00470979283144191	-0.804001299500132
PCID2	0.574325693760356	7.4632953319487	3.79693645995963	0.000606071347807605	0.00472017031383203	-0.806947663495812
AHCY	0.875656056055936	8.96121529753821	3.79628524704654	0.00060717210566198	0.00472462405912758	-0.808687318039003
PFKFB3	0.641861591541613	6.75167225245365	3.7954547756028	0.000608578690641288	0.00473144773150446	-0.810905681870852
IGLL3P	-1.23118943802739	8.76045600887173	-3.79429233940429	0.000610552857451933	0.00474266841358098	-0.814010485985978
COX4I1	-0.460712023071194	10.9143826498281	-3.79263333139706	0.000613381150204112	0.00476049853585868	-0.818440984866832
SLC5A6	0.704966116657465	8.10790238651985	3.79119575438414	0.000615842252064157	0.00477545037993847	-0.82227954468714
AK2	-0.582473114229855	7.14375726379088	-3.79018182593386	0.000617583852078882	0.00478480186523908	-0.824986564483892
ZNF24	-0.514734581902271	7.1669352495382	-3.78957752703842	0.000618624119735204	0.00478870819895544	-0.826599811461489
IGHM	-1.78086885292326	7.49334529447858	-3.78758843114851	0.000622060295982644	0.00481113820260863	-0.831909249165743
CCT5	0.438579622312139	9.47704680683894	3.78646003207542	0.000624017860838129	0.00482210341770502	-0.834920783635114
TWNK	0.477399832406133	6.12838924913576	3.78590761923482	0.000624978379497498	0.00482535165432251	-0.83639496985584
PNMA1	-1.26237938035466	6.51742406875862	-3.78470337055607	0.000627077278875051	0.0048373759345344	-0.839608382850904
OLA1	0.555102675572765	9.09823839243581	3.78192584582211	0.000631944441691402	0.00486760702451408	-0.847018440171826
UTP14A	0.862309243834305	6.17127025456028	3.78184538079781	0.000632085989973842	0.00486760702451408	-0.847233079078998
SERPINA4	0.477334647979434	6.10746299231368	3.78091230813722	0.000633729638422638	0.00487606103361707	-0.849721905669688
SDF4	-0.934769787536852	6.31030929069588	-3.78010530512368	0.000635154562058869	0.00488082083881599	-0.851874272642597
BCAS1	-0.858858112031646	6.25235584478629	-3.77994328255264	0.000635441020434679	0.00488082083881599	-0.852306383822638
VPS26C	-0.510661096332214	7.06712167524309	-3.77950591780067	0.000636214915625663	0.00488176667313266	-0.853472792273157
PTGER2	-0.623834794729522	4.64954647381458	-3.77925623182392	0.000636657133572098	0.00488176667313266	-0.854138656990538
ANO1	1.00975218054506	4.8869424752922	3.77828067894651	0.000638387799804594	0.00488896920154675	-0.856740109228053
FEZ1	-0.800938783506928	6.32169305458833	-3.77811001163491	0.000638691039763243	0.00488896920154675	-0.857195191899837
SH3GLB1	-0.493874474855278	7.9820910852258	-3.77769079860201	0.000639436488123461	0.00489048471610178	-0.858312985990999
KIFAP3	-0.604713398360935	7.17166601290574	-3.77718151309539	0.000640343242784102	0.00489323027184806	-0.859670886685351
UQCR10	-0.568928960037598	9.93411093201418	-3.77641462746859	0.000641711000223951	0.00489553608050726	-0.861715491227264
PEX10	0.46158821550034	6.81039661077364	3.77639779986023	0.00064174104447263	0.00489553608050726	-0.861760353775199
IL16	-0.587212791204364	6.20442984950327	-3.77271883779567	0.000648342466838527	0.00494167513333495	-0.871566665962809
SF3A2	0.583008614818062	7.36638815085212	3.77221144039847	0.000649258092657479	0.00494443524442392	-0.872918852538456
SSBP2	-0.471223611766603	5.58707053415209	-3.77140206005182	0.000650721266508952	0.0049513569622866	-0.87507566336342
TAB2	-0.553807924837024	7.36411554935528	-3.7710780546849	0.000651307892202325	0.004951602894505	-0.875939012867397
PIPOX	0.532963003902036	5.24077785068834	3.7698382501655	0.000653557364659894	0.00496447953954663	-0.879242352231066
SS18	-0.63991946245939	4.33871888654748	-3.76719885134021	0.000658371419799986	0.00499679854976489	-0.886273389591842
ACTR10	-0.414152236460273	8.59330336199796	-3.76292614503616	0.000666237677982581	0.00505220813023633	-0.897651353742599
CDHR2	-0.547142414055224	7.14832654383236	-3.76154885289666	0.000668792759913548	0.00506357287449395	-0.901317943585338
TNS3	0.557039611993684	9.14159771701584	3.76150728011088	0.000668870031557468	0.00506357287449395	-0.901428609501314
HNRNPA1	0.649955835321477	5.77290448464595	3.7579777934839	0.000675462061199979	0.00510914698789112	-0.910822313900125
PANK3	-0.629775258331379	7.71576951543032	-3.7566149304809	0.000678024349463229	0.00512418909793149	-0.914448654602476
LGALS9	-0.593066439515579	8.01412070285768	-3.75550031044883	0.000680126943329518	0.00513573456023887	-0.917414086684267
ZSCAN18	-0.984625274592362	7.13444306645121	-3.75012336709299	0.000690359246323579	0.00520859725287883	-0.931714594908206
FCHO1	0.476852602579267	5.70649857830669	3.74834983093852	0.000693766977980169	0.00522989064497624	-0.936429748120776
PODXL	0.641724660661727	7.46729380216468	3.74684883619565	0.00069666380774584	0.00524729999544147	-0.940419642226499
RUNX1T1	-0.877945687895337	5.63849488241809	-3.74593414731434	0.000698434863278279	0.00525620777899315	-0.942850733491563
YIPF5	-0.477164595419064	5.91174377062299	-3.74512316695772	0.000700008773338784	0.00526361815844727	-0.945005991895663
NBEAL2	0.67294399436384	6.95501735338883	3.74392678948087	0.000702336937539382	0.00527668281163945	-0.948185149151122
EFS	-0.49166272608955	4.56903517803668	-3.74343709005871	0.000703292067027816	0.00527941851660461	-0.949486323087583
ADGRG1	1.01152152215643	8.38194401546672	3.74306051154249	0.000704027419373611	0.00528050120677117	-0.95048687991361
POLR1C	0.713266793751322	6.6405309396941	3.74207929776855	0.000705946966410794	0.00529045658636546	-0.953093748900063
POLR2C	0.380717059171952	8.33010517677582	3.74177197494127	0.000706549226802879	0.0052905316370747	-0.953910183287387
MB	-0.510818763652066	6.10517822646952	-3.74038432679274	0.00070927482254933	0.00530649245379662	-0.957596286746392
PTMA	0.601205486555431	9.39401652430358	3.73846637786321	0.000713058851401159	0.00533033867746155	-0.962690186693846
CHODL	-0.383640878363717	5.58539007898644	-3.73414821833196	0.000721650325029357	0.00538567138831215	-0.974155096943321
GATM	1.24323885426493	6.71643046408657	3.73414003473742	0.00072166670231833	0.00538567138831215	-0.974176819843455
SNRPD2	0.47743089914316	9.84397806040649	3.73270817184122	0.000724537760695211	0.00540258415383165	-0.977977334167671
TMEM254	-0.390327806294119	4.57463618878404	-3.73065539592262	0.000728673190317191	0.0054257839295281	-0.983424907963032
NKRF	0.541827236990843	6.36487583965258	3.73056103109377	0.00072886384366212	0.0054257839295281	-0.983675301308987
RNASE1	-1.13923281464982	9.23222073150846	-3.73023096149444	0.000729531092791986	0.00542622918560434	-0.98455110842601
ITGA2	0.484381061736959	7.03074686053468	3.72797262508036	0.000734112356662797	0.00545248431892932	-0.990542565963657
CELSR1	0.538803432289678	4.98535394395739	3.72788939827627	0.000734281723460425	0.00545248431892932	-0.990763342829578
JPT2	0.563486953708686	8.81177555458995	3.72507069965566	0.000740040246579758	0.00549068066669184	-0.998239399556128
LY6E	1.01002414351868	7.95891221427933	3.72451046323528	0.000741190008130876	0.0054946475872474	-0.999725054280494
TFCP2L1	-0.593332804634891	7.52504085048073	-3.72333566088515	0.000743606666971123	0.00550799200336073	-1.00284015120954
RPP40	0.764953411621434	6.02611903751729	3.72214997510534	0.000746053472632467	0.00552055149264837	-1.00598371435091
ETFA	-0.759518993585367	8.05700626918109	-3.72191550662624	0.000746538251776472	0.00552055149264837	-1.00660530492663
RIPK2	0.424643763995578	7.31959205987372	3.72087965610815	0.000748683605176007	0.00553183676181743	-1.00935122468852
KRT7	0.567947583938292	4.314473580407	3.72036849788014	0.000749744471732076	0.00553509699667986	-1.01070613495215
NAALADL1	-0.502493615327205	4.86131635286971	-3.71954556401058	0.000751455470497601	0.00554314757882334	-1.01288730442911
APLNR	0.551337597055465	7.39131998051542	3.71897990002272	0.000752633766296262	0.00554483575022855	-1.01438647494257
RNF11	-0.746371677943523	7.63957121264644	-3.71883985832157	0.000752925754508813	0.00554483575022855	-1.01475761140326
CCT3	0.608032451605547	9.19302659369582	3.71779505644026	0.000755107650368086	0.00555632342729663	-1.01752635591509
ANKZF1	0.438618870932209	6.90114631215292	3.7169984078955	0.000756775443472154	0.00555805917848447	-1.01963728303438
TREM2	0.553513387049775	6.65723025118676	3.71685002386593	0.000757086482109056	0.00555805917848447	-1.02003044529885
ACADM	-0.836479656281111	6.89848383813836	-3.71679105666526	0.000757210122043613	0.00555805917848447	-1.0201866846377
PLSCR4	-0.852376001267473	7.01718486861318	-3.7161647958056	0.000758524449828654	0.00555994286830279	-1.0218459633157
MOB3B	-0.444047251140342	7.22826331422963	-3.71607572630737	0.000758711558990384	0.00555994286830279	-1.02208194405156
TMEM132A	0.440222190523341	6.78313398569802	3.71401626776822	0.000763050403079411	0.00558715512353146	-1.02753764993847
DIPK1A	-0.524029496350714	6.37014620040208	-3.71025528154473	0.000771036259374559	0.00564100483619405	-1.03749777778897
PDZD3	-0.500267882232609	7.20192482030354	-3.70979064839845	0.000772028447663666	0.00564364167183267	-1.03872797678965
ATP5F1D	-0.581880221158015	8.14817579356414	-3.70677410891097	0.000778500247625696	0.00568629821098965	-1.04671331488484
NBEA	-0.57971636592806	4.18432478739902	-3.7051809539839	0.000781939484874938	0.00570675279280051	-1.05092964918872
VAMP8	-0.690657315358463	8.78965659214859	-3.70449792225817	0.000783418498625719	0.00571287954957025	-1.05273709321823
CYC1	-0.598233018650113	9.16524129908411	-3.70101296956405	0.000791007069916064	0.00575674416294999	-1.06195693736674
ZNF473	0.337076390306366	5.57181665990434	3.7009436044205	0.000791158836084693	0.00575674416294999	-1.06214041575381
ADGRA3	-0.780103512754362	7.17485965737363	-3.70084846199683	0.000791367047140109	0.00575674416294999	-1.0623920756344
KAT6B	-0.610581245126319	6.97522539513983	-3.69585852492093	0.000802361952187757	0.00582896819945665	-1.07558726763478
UBAC1	-0.492243182079713	7.365495318688	-3.69575096806315	0.000802600569274787	0.00582896819945665	-1.07587160841024
BAAT	0.583159113597757	6.05198884397372	3.69460096642208	0.000805156179774347	0.00584277835412205	-1.07891158290442
SORBS1	-1.95004876703703	6.82234972344273	-3.69130926923304	0.000812514936168236	0.00589139279609647	-1.08761093333097
DBNDD1	0.38095477262981	6.09194740207047	3.68971073834567	0.000816112033804868	0.00591267542415157	-1.09183443523643
ABCA5	-0.742817716578772	5.78260553270024	-3.6879532564039	0.000820084644045488	0.00593618476641706	-1.09647705663636
BAD	-0.47917844898937	6.54316763547812	-3.68768792941023	0.000820686016626561	0.00593618476641706	-1.09717787586357
AKAP9	-0.895867292632754	5.62601640087411	-3.68652981196323	0.000823315942191	0.00595038941067331	-1.10023662241255
GNG7	-0.3413102170404	5.48794760962788	-3.68450030333534	0.000827944409499151	0.005979003565122	-1.1055959004104
B2M	-0.440408237303719	12.0509561056936	-3.68325423793575	0.000830798664401894	0.00599476936114872	-1.10888576887713
IDH3A	-0.875400580697947	6.60687607377527	-3.68158533824713	0.000834636427188205	0.00601760064896872	-1.11329130435332
NDUFA5	-0.859434599213268	7.57809130184241	-3.68058507949553	0.00083694483539252	0.00602937759238821	-1.11593138605939
LZTS3	0.559241739097303	6.10313983582445	3.67750651785338	0.000844088503176957	0.00607594085324719	-1.12405512073098
RGS5	-1.36345980535417	7.21805807747104	-3.67576750072638	0.00084814991922993	0.00609796202266122	-1.12864283985466
EIF3B	0.659103112348976	6.8964888395168	3.67518273457184	0.000849519874339018	0.00609796202266122	-1.13018532033317
PDZD2	-0.5030897146274	4.25543758057052	-3.6750754155605	0.000849771527857253	0.00609796202266122	-1.13046839275889
RPA3	0.53948644295981	7.56432749228722	3.67502989778866	0.000849878284810615	0.00609796202266122	-1.1305884527325
PCBP2	0.55811945127129	7.9533950666507	3.67471959481263	0.000850606413164553	0.00609828819325759	-1.13140690749645
SMG7	0.497328600307717	7.84415235607209	3.67428862462602	0.000851618691817709	0.00610064937771259	-1.13254358754632
IFITM3	0.683966166519866	11.4609718287374	3.67373826574562	0.000852913093822542	0.00610502617557433	-1.13399507574011
MAN1A1	-0.640896109482465	4.48881469074705	-3.67294218316748	0.000854788795810625	0.00611127001595547	-1.13609446715106
RETREG1	-1.01605814083542	6.84996820544934	-3.67278753083215	0.000855153646025337	0.00611127001595547	-1.13650228761013
IGF2BP2	0.679478812511154	7.54508139424834	3.66664274520371	0.000869773042722312	0.00621077745055029	-1.15270053783234
JUP	0.538437931744152	9.48250463744301	3.66563110974299	0.000872202998848672	0.00622315446383002	-1.15536625039197
TGIF2	0.717914512279523	4.86410618353676	3.66479690012168	0.000874211727523248	0.0062325086687671	-1.15756421139842
NFKBIA	-0.634772002937416	9.8300571667537	-3.66363873241954	0.000877007966630461	0.00624745786755176	-1.16061539387849
LPGAT1	1.01310255363672	6.24774693708134	3.6619971924046	0.000880986103026806	0.00627079590305854	-1.16493934332812
ZNF74	0.380305672925246	5.11153542521776	3.66042587482699	0.000884810445841352	0.00628639891521305	-1.1690775810426
MST1L	-0.724686258229277	4.62635920081275	-3.66033608728221	0.000885029460194511	0.00628639891521305	-1.16931402453636
IGBP1	0.440841595078007	8.12635260305745	3.65999187596079	0.000885869565021401	0.00628639891521305	-1.17022043709733
CD44	0.740758801725531	8.1574570943955	3.65994129324372	0.000885993085665872	0.00628639891521305	-1.17035363376488
FAM30A	-0.446491169977508	5.39168722412376	-3.65946193048031	0.000887164496434087	0.006289714640195	-1.17161587587803
LETM1	-0.407338268046986	6.81716910987348	-3.65830777630008	0.000889991046284893	0.00630455659916245	-1.17465467938026
NSDHL	0.529800221535654	4.85371164006016	3.65803128457496	0.000890669475891975	0.00630455659916245	-1.17538260372328
FAM114A1	-0.603185891852837	8.30107363444513	-3.65385344565181	0.000900981887510587	0.0063725029304292	-1.18637893062066
NCF4	-0.510571433668737	6.93686330769721	-3.65257772062414	0.00090415383600557	0.00638987833626405	-1.18973569137513
CTSH	0.872434808400243	8.62186452586291	3.64678940670159	0.000918682308226154	0.00648742218133141	-1.20496019201485
CEP70	-0.431776001626503	6.30021307964643	-3.64600423088527	0.0009206704152657	0.00649632608180766	-1.20702460776606
NEFL	-0.4754842482888	3.82677644510712	-3.6449534331964	0.000923337615509852	0.00651000388267523	-1.20978712103697
RAN	0.585088077640165	9.25970788903927	3.63839183783195	0.000940162801978772	0.00662340245274162	-1.22702991991568
GLOD4	-0.766201149324774	7.57819967975702	-3.63757045439426	0.000942289790820482	0.00663075477654375	-1.2291874780261
DCHS1	-0.586760381147953	6.65952813347732	-3.63741572595125	0.000942690984687178	0.00663075477654375	-1.22959388638881
ABCB1	-1.28171490240334	6.23220938639109	-3.63666342195632	0.000944643985817162	0.00663644370595866	-1.2315697795708
IL1RN	0.973578652968333	6.90959020131959	3.6362823368596	0.000945634787946705	0.00663644370595866	-1.23257061824013
PDCD11	0.408991723652965	6.85846358087762	3.63619232736876	0.000945868955039445	0.00663644370595866	-1.23280700262363
ISCU	-0.495679532091868	8.71963806300893	-3.63596084646031	0.000946471429686705	0.00663644370595866	-1.23341491042017
SRF	-0.49406384062035	6.97016816608282	-3.62961321478265	0.00096313801228093	0.00674800930486709	-1.25007861054792
DPYD	-0.904970568936419	4.65160108848853	-3.62885418375058	0.000965149879756505	0.00675680554534863	-1.25207039807883
SDC4	0.804540877330167	9.07233131281027	3.62737260308272	0.000969088651017742	0.00677906728233476	-1.25595774306028
ALPI	-0.540974779592915	5.3688655964669	-3.62614960092722	0.000972351718366477	0.00679657112689182	-1.2591661371599
EPAS1	-0.587659364376982	9.245961829781	-3.62398503011997	0.000978153066320379	0.00683177587290066	-1.26484351609675
NFAT5	1.00108126406867	7.21728954672574	3.6204187367614	0.000987784402491755	0.00688893006318571	-1.27419434458409
ROR1	-0.456456761880968	4.76286476474761	-3.62038402889321	0.000987878586246601	0.00688893006318571	-1.27428532982032
MAGI2	-0.640931761899438	4.59453753563139	-3.61490156935907	0.00100286553919046	0.00698798585147301	-1.28865279445884
PTBP3	1.00423581602812	6.21181304962868	3.61328328384798	0.00100733123221827	0.00701363203227264	-1.29289197100451
ATG4A	-0.355276860682708	6.98386027007574	-3.61193513484311	0.00101106617104376	0.00703415428811051	-1.29642290481275
EIF2S2	0.7000748969147	9.25077957937337	3.61159310488135	0.00101201586753958	0.0070352822916195	-1.29731862682041
MTERF3	0.752900952207136	6.03316094200901	3.60911440618316	0.0010189241900202	0.00707779921419163	-1.30380888058349
CCNG2	-0.608671190041779	6.4154551469688	-3.60702059198879	0.0010247953560513	0.00711305121647731	-1.30928989034949
TRA2A	0.766495214789813	7.39633070103153	3.60666810733469	0.00102578695652993	0.00711440596481515	-1.31021246341572
SEMA3F	0.461299502340624	7.35457504341922	3.60518562896622	0.0010299676010647	0.00713785925547788	-1.3140922019508
BSG	-0.732445981486192	8.46376274054712	-3.60451429423238	0.00103186621038024	0.00714547353281139	-1.31584890612915
NDUFV1	-0.533219903090322	8.9466866805322	-3.6004183422946	0.00104352360345807	0.00721511406365321	-1.32656393547866
ATRX	0.779844424389815	5.74556452127923	3.60041321682	0.00104353827048471	0.00721511406365321	-1.32657734052627
LAMC2	1.01587548714181	7.91742742302159	3.59993418044887	0.00104490995897761	0.0072190105673217	-1.32783016561621
PATZ1	0.533964829358078	5.40823799174321	3.59712965736541	0.00105297559826848	0.00726911207058138	-1.33516342991383
SLC25A22	0.341522683483817	6.38873464686294	3.59460809729304	0.0010602788584812	0.0073138772531371	-1.34175474022317
KIAA0232	-0.742082923708566	7.39677659690983	-3.59169622067815	0.00106877358440473	0.00736397757751429	-1.34936389601549
IL20RA	0.925395393122788	5.49200258083719	3.59155387781514	0.00106919052032196	0.00736397757751429	-1.34973579156958
WDR74	0.521195130331143	6.73277051428986	3.59085706736591	0.00107123381661234	0.00736691699653906	-1.35155624021673
SLIT2	-0.798237641508823	6.34369139428191	-3.59084587353372	0.0010712666717233	0.00736691699653906	-1.35158548338447
KCNN4	0.976368741408569	7.7775244306988	3.58883549507354	0.00107718318633688	0.00739656680608709	-1.35683684073173
E2F6	0.420656215627864	6.79087674058736	3.58857363047534	0.00107795617301485	0.00739656680608709	-1.35752077158367
ATXN2L	0.552777398359372	6.56215737320487	3.58839512176921	0.00107848341260443	0.00739656680608709	-1.35798698363195
CCNB1IP1	0.588085818296984	7.48724829954434	3.58809282649581	0.00107937683457399	0.00739656680608709	-1.35877646719258
NXT1	0.606992396343199	7.50601197775243	3.58797737068708	0.00107971824864408	0.00739656680608709	-1.35907798765086
SLC11A2	0.806325207356835	7.59170299981285	3.58496148241238	0.00108867361789646	0.00745220032848207	-1.36695271790827
STX12	-0.551922236565908	6.89412698134386	-3.58456988673282	0.00108984167764558	0.00745448369556503	-1.36797499958389
PLCG1	0.574302477866475	7.5068801492932	3.5833286743029	0.0010935520073856	0.00747413931291169	-1.3712149375779
DUSP14	0.578551317253624	6.30001658020928	3.58192132399189	0.00109777374944434	0.00749581946244824	-1.37488796732536
CRELD2	-0.449466253896647	8.57461362746324	-3.5817122422114	0.00109840229221367	0.00749581946244824	-1.37543359535712
FBN2	-0.368860542223981	4.79953087648546	-3.58022001196352	0.00110289836000328	0.00752075652664833	-1.3793273837575
NHP2	0.474078369536786	9.29072881449664	3.5798943271898	0.00110388200692575	0.00752172232484189	-1.38017712548541
ACKR3	-0.979615310096228	6.22905191873485	-3.57851338894386	0.00110806220830647	0.00754232344174719	-1.38377975474026
IMPA1	-0.98392220609075	8.36402554469411	-3.57833805419384	0.00110859405339909	0.00754232344174719	-1.3842371303541
IGKC	-1.85423963666058	8.18671368885312	-3.57650544931494	0.00111416771116426	0.00757001460685096	-1.38901706318674
RGL1	-0.52869402889239	7.488400212358	-3.57644270190116	0.00111435902921852	0.00757001460685096	-1.38918070701237
DDX10	0.493680289879215	7.44996285726288	3.57578116666241	0.0011163779965901	0.00757796705436123	-1.39090590116344
FGGY	0.551028559555737	5.91622730011458	3.57524066593309	0.00111803019872393	0.00758341971541448	-1.39231535244003
RPS19	0.425452345142423	11.3857400873391	3.5734525031585	0.00112351312008345	0.00761482754302388	-1.39697765356807
GSTT1	-1.18154575599655	6.61196968911713	-3.5731510994495	0.00112443985044832	0.00761533069299076	-1.39776340923737
UBR7	-0.528243393109186	6.73229094247178	-3.57151198506698	0.0011294926123796	0.00764375568665677	-1.40203606277622
SEC61G	0.51791250157472	8.6954827358872	3.57085809248443	0.00113151443216604	0.00764700725973308	-1.4037403198095
COL6A2	-1.46416845872843	9.05937513675921	-3.57080292550775	0.00113168516706226	0.00764700725973308	-1.40388409679875
XPOT	0.864582684957227	7.19071454537957	3.56778420903834	0.00114106578190417	0.00770456585770968	-1.41175006742869
TMEM184B	0.500082899070483	6.7993331751964	3.56711624447077	0.00114315160519013	0.00771281970480623	-1.41349021918653
RTEL1	0.474246004873502	6.48959955749519	3.56655958142146	0.00114489268745873	0.00771873688835383	-1.4149403062194
F7	0.564666255329946	4.92233842906827	3.56598167115766	0.00114670293683924	0.00772511111220586	-1.41644563858268
LSM14B	0.431436184780718	6.68969128466514	3.56429730675156	0.00115199484714906	0.00775169792131209	-1.42083244847181
FRMD4B	-0.587898673976785	5.01599258643205	-3.56417343402371	0.00115238495908457	0.00775169792131209	-1.42115503117971
SHMT2	0.685579258857977	6.28473595954126	3.56348182086044	0.0011545654017988	0.00775402931581323	-1.42295600438743
VPS35L	-0.611132383292182	6.23573928512886	-3.56331813112924	0.00115508204827062	0.00775402931581323	-1.42338223339883
SNRPF	0.494301229663305	8.52360157309923	3.56300944893815	0.00115605693596032	0.00775402931581323	-1.42418598296901
PGRMC2	-0.590422433796123	6.01077513626567	-3.56287677443894	0.0011564761961559	0.00775402931581323	-1.42453143285706
MT1G	-1.00623879012607	9.83003039491204	-3.56268842249329	0.00115707165319367	0.00775402931581323	-1.42502184282121
ZEB1	-1.44389166739051	6.33808161907444	-3.56221549215023	0.00115856808465603	0.00775823740647102	-1.42625315732991
MYOC	-0.44894669477043	6.38085989846789	-3.56169700404191	0.00116021081810055	0.00775876019431764	-1.42760300445849
PHB	-0.468862393132143	8.30053631900895	-3.56164261966782	0.00116038325530151	0.00775876019431764	-1.42774458542595
NUP107	0.529835585853722	7.99945547206671	3.56077255594875	0.00116314534743064	0.00777141165938509	-1.43000952964991
PLD1	-0.4630782511712	4.18902413629795	-3.55944079503401	0.00116738544777619	0.007793911961872	-1.43347589896117
CBFA2T3	-0.512677364721157	4.752447998157	-3.55860145621764	0.00117006542997089	0.00780597048986555	-1.43566028176157
SCARB2	-0.790502207681563	7.64255646386588	-3.55710892364967	0.00117484573331326	0.00783201263857265	-1.43954405477558
AHNAK	-0.680761419922854	9.51215140993232	-3.55618834974106	0.00117780356434551	0.00784587564526358	-1.44193916261081
RIPK4	0.514938811034223	7.97672358803768	3.55551708335238	0.00117996489844307	0.00785441612354093	-1.44368546445655
RBM39	0.661927537977355	9.30963422335553	3.55434853560941	0.00118373651850936	0.00787365474299635	-1.44672510546293
FHL5	-0.415109242881229	4.20833531661468	-3.55172454884771	0.00119224822877066	0.00792437010982762	-1.45354907716442
CRHBP	0.478042957732276	5.32257596227334	3.54434864362494	0.00121649218642366	0.00807949791919893	-1.47271923820496
PYCR1	0.455263525752312	7.58837819322032	3.54122763751611	0.00122689343749308	0.00814252531732966	-1.4808255949259
CSE1L	1.0409918102748	6.59649487636167	3.54012278563471	0.00123059607884058	0.00816103546568887	-1.48369454071762
HSF1	0.487750277893859	7.0162168597478	3.53880481342768	0.00123502705821554	0.00818434474112714	-1.48711638121411
CYP1A2	0.547383320318982	7.09854894232074	3.53673132272321	0.00124202927254101	0.00822464602787904	-1.49249864306919
DACH1	1.27590786444463	6.11609846075685	3.53351199558296	0.00125297703071051	0.00829099541876816	-1.50085247848569
ITPRID2	-0.59718747218775	8.3121497128115	-3.53259226664654	0.00125612176902564	0.00830565193390526	-1.50323847318812
PLXNB1	0.500514709101775	7.61878286912069	3.53083079642	0.0012621658791857	0.00833944363814046	-1.507807385248
CAMSAP1	0.535906624155652	5.35687604137242	3.52510133528716	0.00128202013421256	0.00846436501028886	-1.52266158597385
KIF4A	0.742712209366509	6.19918232011237	3.52293727693894	0.00128959739838018	0.00850810454928374	-1.52826936726326
PAQR4	0.512683647869802	7.18564703421462	3.52234988467149	0.00129166155025575	0.00851543367412146	-1.52979123100001
DMXL2	-0.690340523951073	6.53818911237375	-3.52071257739883	0.00129743205110164	0.00854716851953607	-1.53403271058419
FERMT1	0.990314630696099	9.36324670106544	3.51981646151237	0.00130060083669921	0.00855956592384537	-1.53635375033575
DLC1	-0.851482391546661	7.38425353806279	-3.51963869546928	0.00130123032851024	0.00855956592384537	-1.53681415321166
SSB	0.61181920906578	7.15294743491916	3.51859566380395	0.00130492976316576	0.0085775846757614	-1.53951533321211
CEACAM1	-1.18408643946694	9.82550605625356	-3.51747244179679	0.00130892496938907	0.00859751967025922	-1.54242379059182
LIF	0.55104251610474	7.31214667156036	3.51399903849514	0.00132135441072317	0.00867278394635567	-1.55141518557283
CENPF	0.707268047986285	7.42840621941732	3.51318937686819	0.00132426808227838	0.00868215138960244	-1.55351054509561
METTL1	0.44663126124256	6.88980083815096	3.5130624411281	0.00132472543871355	0.00868215138960244	-1.55383902841934
SVIL	-0.96982358897676	8.24307415114366	-3.51207488462977	0.00132828886862443	0.00869912350690765	-1.55639444022353
ZNF423	-0.613778849043384	5.88879499375013	-3.51065463095199	0.001333429833756	0.00872524996594785	-1.56006894665792
ZFR	0.44461249565423	6.84885504326854	3.50984178521086	0.00133638076632207	0.00872524996594785	-1.56217166011063
CAPG	0.714847750191212	7.82317132722029	3.50965697165862	0.00133705258700146	0.00872524996594785	-1.56264971574864
ADCY2	-0.414236739332552	6.4475521610144	-3.5096308738923	0.00133714748194294	0.00872524996594785	-1.56271722171973
MORC2	0.708779332881385	6.46900056599723	3.50962691034943	0.00133716189447919	0.00872524996594785	-1.56272747402637
E2F3	0.664250221098028	5.57297553782451	3.5081167707321	0.00134266410107242	0.00875475796706564	-1.56663330659692
NBPF1	-0.521112239006138	9.49732921392262	-3.50686128900323	0.00134725508336327	0.00877828567445959	-1.56987992351406
MGST3	-0.44744572132899	10.1334068637087	-3.50567904900105	0.00135159208246881	0.00880012541741539	-1.57293666952435
PIEZO1	0.453218684384128	8.1905437383942	3.50511680293613	0.00135365938232119	0.00880716625074671	-1.57439022690699
ASXL1	0.647271624178517	7.4165205320437	3.50449448743005	0.00135595110588679	0.00881183177619069	-1.57599895927788
PAICS	0.739684817146268	8.11775290143731	3.50423045989569	0.00135692453759059	0.00881183177619069	-1.57668145198079
WSB2	-0.541151962827625	8.53751307182698	-3.50411897193449	0.00135733578014535	0.00881183177619069	-1.57696963370234
ATP6V0D1	-0.721215209528195	9.116650892652	-3.50131895960026	0.00136770362644671	0.00887269171753698	-1.5842059611433
ARFGAP1	0.51480773306461	7.59335353349632	3.49989198869957	0.00137301673918928	0.00890069559592004	-1.58789282259174
SLC35C2	0.351136080481532	6.79537060402902	3.49739001427848	0.00138238055885821	0.00895489886314752	-1.59435555279103
PGGHG	0.988664386394243	6.77822016138346	3.49688285519567	0.00138428613205162	0.00896074494030224	-1.59566532007087
TIMM22	-0.351480104587921	6.11432754922125	-3.49634473055439	0.00138631082381482	0.0089609245452422	-1.5970549650716
PRUNE2	-1.33542098898919	7.80491431000648	-3.4963422588905	0.00138632013002628	0.0089609245452422	-1.59706134763933
MSLN	1.94073339356035	5.13052799456517	3.49582970936037	0.00138825126361051	0.00896691868245313	-1.59838485875291
RAD54B	0.682723871300534	5.30571528660867	3.49548836657916	0.00138953878025728	0.00896874994511434	-1.59926622987399
CEP55	0.93503620413891	6.34092600582184	3.49096806108687	0.00140669797765558	0.00907294803927604	-1.61093435260108
EID1	-0.807419695089868	4.97536911675417	-3.48627369222634	0.00142473414522374	0.00918264799371119	-1.62304462955874
ATP6V1G1	0.582560326043861	9.26688265429008	3.48486357916278	0.00143019532808993	0.00921120033585245	-1.62668093614331
LAMA2	-0.519373740467294	5.70835313726062	-3.48444630039476	0.00143181526003673	0.00921498971030842	-1.6277568605863
ZFC3H1	0.39210520701946	7.88977689325014	3.47917986100133	0.0014524129362931	0.00934082416119964	-1.64133103555847
SQLE	0.935397245243689	8.42375975854763	3.47825311466827	0.0014560669838526	0.00935500597523979	-1.64371875615753
MEGF6	0.44883582129205	6.62826104302425	3.47808961512335	0.00145671256146407	0.00935500597523979	-1.6441399757321
DDX27	0.710976176294822	7.27113045968782	3.47768599654907	0.00145830742997029	0.00935852031029068	-1.64517976947655
TPRA1	0.373714248574482	6.29921910778727	3.47712002225578	0.00146054666988823	0.00936616181056106	-1.64663772911209
DPM2	0.50016673543954	6.91518991613826	3.47431078927086	0.00147171035170557	0.00943098175881339	-1.6538727795036
PRPF19	0.385667063341705	8.32554783143453	3.47394254909013	0.00147317979308811	0.00943363089007604	-1.65482096968516
PEX11A	-0.397528125751447	6.69721746094711	-3.47236419064364	0.00147949417664583	0.00946727899711836	-1.65888460762539
BNC2	-0.583658496633982	7.06793373576602	-3.46862403541238	0.0014945613504878	0.00955032010109162	-1.66851067152212
MACROD1	0.580172821431714	6.95102928582973	3.46861211833467	0.00149460959379	0.00955032010109162	-1.66854133509277
ACADVL	-0.590591049619134	9.2097392304382	-3.46661368023985	0.00150272102892278	0.00959299199278227	-1.67368279780031
CLIC1	0.443778517963977	10.0937028254026	3.46643816690232	0.00150343544048978	0.00959299199278227	-1.67413428399746
NACA	0.610359288656933	7.0420876716515	3.46591259436995	0.00150557669483214	0.00959979772657783	-1.67548619194502
FOS	-1.08505182850039	9.07380915779931	-3.46466180201855	0.00151068441762554	0.00962549493769537	-1.67870317854701
NDUFS2	-0.377045123480395	8.88581343096382	-3.46274115790284	0.00151856005393697	0.00966573812000551	-1.68364197148462
CAPN10	0.438582476575503	7.33168860705015	3.46259415174025	0.0015191644823114	0.00966573812000551	-1.68401993567324
ATAD2	0.601664276622137	5.48105948654375	3.45986229963422	0.00153043898720388	0.00973054197344647	-1.69104241254893
SPART	-0.709784238569618	4.49088949984408	-3.45837474563366	0.00153661205507424	0.00976284174109404	-1.69486524775177
FAM13B	-0.829644849587868	6.18745834503555	-3.45624900304027	0.00154547512605376	0.00981217434331073	-1.70032685318772
NAT10	0.518703264473195	7.89840839634714	3.45582928514123	0.00154723090914631	0.00981634496548579	-1.70140504086622
ATP5MC3	-0.61710823554305	9.69703051162174	-3.45347266705232	0.00155712495435491	0.00987210590294704	-1.70745770543656
DLD	-0.61612808593758	8.32750237027262	-3.45007333737109	0.00157150413391723	0.00995620314062595	-1.7161851207985
CDK1	0.804622892218604	7.04323839874895	3.44931085857394	0.00157474693537594	0.00996967708980388	-1.71814216478726
LOC101929272	-0.34067189333574	4.25958136976077	-3.44788882658767	0.00158081202129899	0.0100009871007534	-1.72179154693096
HPN	0.707879599158304	5.39636699772271	3.44742688187239	0.00158278708994002	0.0100063956648508	-1.72297689459431
PRR36	0.453320359703601	6.5844022640067	3.4468378288435	0.00158530906365617	0.0100152516730131	-1.72448829614861
COX8A	-0.436801065371782	9.97207947755848	-3.44628943650849	0.00158766042999641	0.0100230181068254	-1.72589526365979
UBFD1	0.531240217028158	5.78327137031953	3.44533199234852	0.00159177375770113	0.0100418891084352	-1.72835145801992
IFRD1	0.890819670589317	6.12069371019138	3.44418425317579	0.00159671814501132	0.0100659726107171	-1.73129541688967
LRRC31	-0.844225764724829	6.24329056438096	-3.43956889588399	0.00161675050257802	0.0101850721012196	-1.74312930026123
RBKS	-0.347251959206582	5.32938652084443	-3.43863679011171	0.00162082544717577	0.0102035473711213	-1.74551835727547
CCR10	-0.392311304880721	4.6384499725815	-3.43716163069359	0.00162729470432941	0.0102370588688554	-1.7492986935875
TARBP1	0.598264835433766	8.24251698733885	3.43475740766603	0.00163789163034333	0.0102942727988128	-1.7554583083238
CRYZ	0.906721838562214	7.28783981525809	3.43457591561768	0.00163869427067187	0.0102942727988128	-1.75592321010275
WDR43	0.685829491917664	5.32056021251491	3.43333799954263	0.00164417900364203	0.0103214694585624	-1.75909389798295
SMTN	-1.18941622613857	8.05742890815686	-3.43279446415603	0.00164659277892422	0.0103293632683498	-1.76048589476663
TXN2	-0.372873434890931	7.2177265678582	-3.43142839306618	0.00165267440222672	0.0103602389018185	-1.76398396116329
SLC12A7	0.390976666509781	8.95470379737655	3.43058136373805	0.00165645614990599	0.0103677506232755	-1.76615260704608
THUMPD2	0.401123060899814	6.21246929838803	3.43053522200608	0.00165666239875651	0.0103677506232755	-1.76627073645139
LRRC6	0.378192256856221	5.523871236376	3.43018354480379	0.00165823517224607	0.0103677506232755	-1.76717105609673
GPM6A	-1.02280930029887	4.54629948322944	-3.43012097939643	0.00165851512825039	0.0103677506232755	-1.76733122370548
STAT3	-0.521446637707713	9.20227922608778	-3.42968674948062	0.00166045939284368	0.0103726459834074	-1.7684428163037
MZB1	-0.744698517655967	7.43976351714068	-3.42800408699085	0.00166801425168045	0.0104125585676181	-1.77274967931668
UBB	-0.317505732796977	11.8831063321525	-3.4256309146841	0.00167872561989293	0.0104675650008647	-1.7788222790155
CD19	-0.490697557373619	5.32555097146582	-3.42553289717817	0.00167916944433439	0.0104675650008647	-1.7790730496317
ABITRAM	0.440361261486227	7.67205456836758	3.42495531756039	0.00168178702532732	0.0104765714764637	-1.78055067743588
BCAP31	0.572931103377652	9.27231278625038	3.42250545389501	0.0016929334717525	0.0105338910342442	-1.78681690692342
STRAP	0.589378382419463	9.61520314958243	3.42241489392443	0.00169334686277562	0.0105338910342442	-1.78704850025945
SMPD3	-0.476776387773507	5.65635144838295	-3.42154503579577	0.00169732256813023	0.0105512752269362	-1.78927288541075
PDP1	0.815277388567789	7.22531970765794	3.41964714367269	0.00170602811820971	0.0105980175104084	-1.79412523055542
STIP1	0.556931193939598	7.70196710672411	3.41684453248064	0.00171896216265651	0.0106667741871656	-1.80128838915112
PCDH17	0.504751865778907	6.6397657449356	3.41673178154462	0.00171948447660566	0.0106667741871656	-1.8015765107992
SCRG1	-0.65700189962334	4.65577864530141	-3.4162399028721	0.00172176486989294	0.0106735083849783	-1.802833396772
GAS2L1	-0.438083733358484	6.43175674654156	-3.41552962676224	0.00172506290665532	0.0106865374099528	-1.80464820022674
CD22	-0.458264577508508	4.95481396729791	-3.41397715656532	0.0017322926844066	0.0107238881149024	-1.80861425583468
ING1	0.346444177881128	6.6758031267449	3.41304847949678	0.00173663140864738	0.010743302197678	-1.81098632238981
ABCC2	0.613702219113936	5.22839026207375	3.41250688189375	0.00173916654323189	0.0107515396060142	-1.81236955546371
FBXO41	0.375015997166691	6.74344565482667	3.4089328631802	0.00175598542495433	0.0108480067780892	-1.82149498846971
CPNE7	0.490994027680951	6.81959805355067	3.40759896920218	0.00176230255231096	0.0108733082616297	-1.82489963711563
NPTN	-0.677154350585184	9.36458001670111	-3.40734356570574	0.00176351459602473	0.0108733082616297	-1.82555146148234
BTG1	-0.743777949276387	9.29794946260169	-3.40729763714459	0.00176373263977404	0.0108733082616297	-1.82566867498215
KAT2A	0.465288949483314	8.14306228062526	3.40572873234957	0.00177119652972917	0.0109117921379798	-1.8296722073737
SCML1	0.875949678900682	7.58532613324824	3.40515694896656	0.00177392426899696	0.010913946371747	-1.83113107056848
FYCO1	-0.589696159638644	6.02590886902147	-3.40514324050977	0.00177398971585991	0.010913946371747	-1.83116604528218
NUCB2	-0.89035654094423	6.41669633479581	-3.40422272372842	0.00177838975939127	0.0109334863872279	-1.83351443125233
NFYA	0.493788781548805	6.8522976312681	3.40332326524399	0.00178269927883513	0.0109524433685242	-1.83580880750797
HECTD3	-0.388705215237627	8.27611760367636	-3.40240996086352	0.00178708540932062	0.0109718446470523	-1.83813821240109
CD79A	-0.687379808070126	6.89479166025034	-3.40069561627222	0.00179534655286933	0.0110149936516358	-1.84250989990772
YAP1	0.875557796860303	5.85961980380943	3.40034722962938	0.00179702985296425	0.011017754067625	-1.84339818187933
PABPC1	0.410503280217336	11.6143221214901	3.39762414141647	0.001810239374137	0.011091130541266	-1.85033977527672
CAD	0.433901096279035	7.26684016522104	3.39375435955875	0.0018291720946777	0.0111994477873584	-1.86019998924974
CASP6	-0.751247736766994	7.03055764613446	-3.39193676893342	0.001838130114068	0.0112465865129927	-1.86482939322388
MOCS2	-0.519079096455445	6.20469954348013	-3.39156589220082	0.0018399631567623	0.0112500964266651	-1.86577387318554
PLAGL2	0.774565658802293	6.91127097832528	3.39025340130055	0.00184646420642215	0.0112821236360938	-1.86911589105096
GAS6	-0.63577886136915	6.79286046896851	-3.3884110801059	0.00185562686692008	0.0113299343353786	-1.87380599772016
CBX7	-0.659870678966206	7.42955287415011	-3.38817068213338	0.00185682568756233	0.0113299343353786	-1.87441790460012
LTBP2	0.87222495324622	7.35364005236894	3.38595589749118	0.00186790547913828	0.0113897608499265	-1.88005443540626
SNRNP25	-0.519397719746529	7.14276977160914	-3.38568856113957	0.00186924715786344	0.0113901670267354	-1.88073467729796
NUDT9	-0.457246165375423	6.68929720012023	-3.38471522247245	0.00187413987124346	0.011404915837888	-1.88321114004897
CDKN1A	-0.588107822973027	9.27390337077719	-3.3846990978801	0.00187422102877192	0.011404915837888	-1.88325216297398
RAD54L	0.403617084732607	6.28273178625239	3.38410366670399	0.00187722029006843	0.0114153906406952	-1.88476694775943
RSRC1	0.590695822678581	5.96163971572167	3.38377712691126	0.00187886706908244	0.0114176323320499	-1.88559761590631
MLXIPL	0.736069581892458	7.13943193264897	3.38294569622879	0.00188306634097329	0.0114353716002137	-1.88771247973451
HIST1H4E	0.325698027340882	5.49329127056823	3.37980126710951	0.00189902945397214	0.0115244769784872	-1.89570856806935
CNPY3	0.3815568055827	6.6401558535717	3.377071385751	0.00191299340079483	0.0116013374401224	-1.90264763472382
PEX26	-0.406795803086185	6.75391297341763	-3.37622708421722	0.00191733212125349	0.011613039842914	-1.90479322144103
DDX21	0.716172505146046	9.20345116373012	3.37618996435151	0.00191752309059646	0.011613039842914	-1.90488754670645
ATP5PO	-0.64894982313945	9.75958076007642	-3.37565801508556	0.0019202617999195	0.0116217470587269	-1.90623922864135
GDPD5	0.817032094812039	7.59497409871901	3.37509584648717	0.00192316017453783	0.0116314081510809	-1.90766758812442
AAK1	-0.400350302043806	6.33842938840837	-3.37451325064498	0.00192616829906429	0.0116384678266904	-1.90914773020066
KDM3A	0.714318742925364	7.32406757782165	3.37436525627803	0.0019269331597084	0.0116384678266904	-1.9095237051575
TMEM135	-0.783926049415718	5.97465140335999	-3.37082966184705	0.00194529268639036	0.0117414186267062	-1.9185034431312
UST	-0.457314297735184	5.05816792564026	-3.368843023955	0.00195568242803184	0.011796158764084	-1.92354716359935
CCT7	0.397143385232033	8.90072145213736	3.36747020170632	0.00196289313887945	0.0118316628944738	-1.9270316891313
PPT1	0.465606404438249	8.71483178184351	3.36673921319652	0.00196674304367649	0.0118439005748696	-1.92888682341366
RGN	0.551926871185496	6.27971247707081	3.36658140788945	0.00196757510949361	0.0118439005748696	-1.92928728339475
SH3BP4	0.719588286371337	8.19902643950493	3.36474050092771	0.00197730672949803	0.0118944653297009	-1.93395826290724
ERO1A	0.62614974837483	7.34195944025502	3.36258995783321	0.0019887337094354	0.0119551535843785	-1.93941334800064
LAMP2	0.811271413193363	5.74001273151956	3.36196255702143	0.00199207935144186	0.0119672124051313	-1.94100450460379
XPO4	0.468115572477261	5.00305512013745	3.35898805014974	0.00200801470200423	0.0120548355732552	-1.94854624821842
LAGE3	0.45136847185628	7.06694502859893	3.35797315568601	0.00201347974660822	0.0120795262434193	-1.95111874302702
AURKA	0.916256395390905	7.29611532570543	3.35724473276077	0.0020174109849442	0.0120926127784779	-1.9529648775461
IL10RB	-0.769178008726815	6.76665105274931	-3.35706752347488	0.00201836848233634	0.0120926127784779	-1.95341397253095
MRE11	0.635119768848181	5.75058330909911	3.35556499456998	0.00202650449368263	0.0121307865151964	-1.95722132063874
TLR2	0.429177832209688	6.12972676126216	3.35538965586233	0.00202745597975911	0.0121307865151964	-1.95766556876468
GPX3	-1.06357177554913	8.56874760108005	-3.35510317414678	0.00202901151267876	0.0121319677662379	-1.95839139123072
NT5DC2	0.645563838198612	6.44169155143428	3.3547313962153	0.00203103189308381	0.0121359250173362	-1.95933327369194
TMEM123	0.734763838115684	8.46354256367975	3.35434701532707	0.00203312279259239	0.0121402980656603	-1.96030703262554
PSPC1	0.677739770587478	5.6181912296786	3.35323194714893	0.00203920007387197	0.0121684530794244	-1.96313155226785
PAFAH2	-0.328096846659702	6.24254924639627	-3.35270726023195	0.00204206572040166	0.0121774186117143	-1.96446045300574
NDNF	-0.636497740839778	6.28921595119169	-3.35241121673865	0.00204368430576281	0.0121789405626279	-1.96521021315512
ACTR5	0.480965071189723	5.86406954465272	3.3519520897479	0.00204619696771394	0.0121857850083924	-1.966372936014
MTMR9	-0.515840407687636	6.67587630525767	-3.35139234911351	0.00204926426763184	0.0121959211877117	-1.96779035608006
AXL	-1.03035113356685	6.94677242987705	-3.35017917227791	0.00205592745750019	0.0122274300784615	-1.97086206991042
TRAF2	0.396717862429642	6.59161726535238	3.34944550486051	0.00205996709671608	0.0122353732074437	-1.97271942668162
SELENOW	-0.494498322241304	9.31246347779159	-3.34943910201484	0.00206000238486459	0.0122353732074437	-1.97273563530416
FBXW4	-0.505940735478857	7.54060038025415	-3.34754331910067	0.00207047620514946	0.0122894112562127	-1.97753410168798
CDK5	0.414959494588898	6.9930480004403	3.34726203226617	0.00207203460476621	0.0122904947705023	-1.9782459630723
PMEPA1	1.22960744013625	6.76577724378468	3.34242402253592	0.00209901517206608	0.0124422710896259	-1.9904851623004
EXOSC7	0.432113156590545	7.95489209994578	3.34123615885701	0.00210569099043823	0.0124735660594063	-1.99348891716827
AFF1	-0.580412607042227	8.52708124178106	-3.34024402408027	0.00211128241274799	0.0124984001279508	-1.99599733733706
CAPN6	-0.584284058618106	4.85322434866468	-3.33752053260136	0.00212670462484477	0.0125813592143963	-2.00288130972553
SPINT1	-0.513963722856412	8.3091547858445	-3.33706336444285	0.00212930398158996	0.0125884000447009	-2.00403659496119
AARS	0.381463963391781	8.96199405003247	3.33493499062896	0.00214144560842575	0.0126518079497799	-2.00941408828439
ZC3H14	-0.58146135478503	6.59296515926315	-3.33357773021535	0.00214922294339831	0.0126893645428798	-2.01284244078651
COL5A1	1.10842856308774	8.36511478273035	3.3320699588411	0.00215789448913876	0.0127321476033531	-2.01665018273217
APEX2	0.357732143787135	7.5311629117132	3.33136052044938	0.00216198623225037	0.0127478699753746	-2.01844151758073
FECH	-0.390931757923159	6.29706266651007	-3.33036096539547	0.00216776387347678	0.0127692287092134	-2.02096508472516
AEN	0.366511731315594	6.21181504359658	3.33022360711163	0.00216855898967788	0.0127692287092134	-2.02131184321101
TMBIM4	-0.398282713273747	7.29262251911132	-3.32999258541624	0.00216989691935363	0.0127692287092134	-2.02189503764605
SP2	-0.530893496659696	6.6362057326531	-3.32962390071557	0.00217203374451613	0.0127733887029379	-2.02282570991163
CPNE1	0.84977183833878	7.87669546065642	3.32915760534331	0.00217473919184099	0.0127794017130065	-2.02400270966402
MRPL34	-0.530365911097022	7.04665237192209	-3.32895471245147	0.00217591738559083	0.0127794017130065	-2.02451481693575
PDLIM5	-0.887019292035111	7.8774172235851	-3.32788723935922	0.00218212626094392	0.0128074467076295	-2.02720889929569
SMAD5	0.525247176005838	5.57848316865819	3.3267393569601	0.00218882178285405	0.0128383092490054	-2.03010545054569
EDIL3	-0.377043810402093	4.35469460707001	-3.32584995692297	0.00219402313202227	0.0128603731222802	-2.0323494173894
SLC30A9	-0.721319633733095	7.08519365178301	-3.32542604417135	0.00219650640719287	0.0128664863839042	-2.03341885178779
VDR	-0.70948582663147	6.67971184427356	-3.32484204617195	0.00219993187276164	0.0128781070900261	-2.03489203603975
NRIP1	-0.704508162247053	7.47064586661189	-3.32352612961543	0.00220766921815855	0.0129149372140212	-2.03821108591616
CLCN5	0.403951501011163	4.70751001363256	3.3227109552524	0.00221247536990236	0.0129240730647012	-2.04026682634152
PSEN1	-0.613670609200104	7.25753109741869	-3.32270122778249	0.00221253278218677	0.0129240730647012	-2.04029135599727
ITCH	0.365996177650872	6.44989116453035	3.32252532355878	0.0022135712290376	0.0129240730647012	-2.04073492575257
TMEM97	0.946210366552436	7.70570617325034	3.32214108333235	0.00221584120813109	0.0129288762326813	-2.0417038073029
GPN2	-0.307447644356007	6.3287697048394	-3.32085534523897	0.00222345320938904	0.0129648221406477	-2.04494546585936
CCNO	0.413748365711441	5.41605277372023	3.3188804556827	0.00223519405342524	0.0130247804822229	-2.04992345330242
SERPINA6	0.640308464680648	6.23043176199173	3.31862262383445	0.00223673125822233	0.0130252414144068	-2.05057324838307
NAP1L3	-0.474705747105337	3.9833930987449	-3.31713565930921	0.00224561639625944	0.0130684633666355	-2.05432025819629
SLC28A3	0.402962278138908	5.66188918044137	3.31619111066186	0.00225127796466617	0.0130928815484134	-2.05670000617475
BHMT	0.441462819813013	6.36545866669851	3.31559354882226	0.00225486677627534	0.0131052211531995	-2.0582053657393
ACOT9	0.402236900908357	7.69655565684492	3.31474113112826	0.00225999567994718	0.0131264898627881	-2.06035252132404
TIMM17B	0.43405335343888	8.2591906532301	3.31234809899388	0.00227445410423745	0.0132018833743685	-2.06637889121686
CTSK	-0.90401892849581	8.22269253060858	-3.31131696758184	0.0022807113665383	0.013229606907329	-2.06897493268502
FERMT2	-1.30289884153211	7.80175443911774	-3.30957508802549	0.00229131917677939	0.0132767394221444	-2.07335950077037
HK2	-0.725193318531995	8.02430036463746	-3.30928353415978	0.00229309931207051	0.0132767394221444	-2.07409327465062
PINK1	-0.459937894328044	7.8595163245557	-3.30918703194358	0.00229368881575384	0.0132767394221444	-2.07433614151861
SGK2	-0.510668914818385	7.5759866713081	-3.30881219770632	0.00229597994548823	0.0132767394221444	-2.07527945295863
DIAPH1	0.363340022658523	7.99397267991471	3.30876509002102	0.0022962680406597	0.0132767394221444	-2.07539800091249
CCT6A	0.729163277364686	7.68964155553846	3.30728876364459	0.00230531433921143	0.0133204223752754	-2.07911280337279
CADM3	-0.386797573938318	5.13895501292551	-3.30696890004387	0.00230727882192367	0.0133231556019678	-2.07991755232838
PDHB	-0.445730653845512	8.74937319843582	-3.30593801629569	0.0023136210434794	0.013351147791603	-2.08251090653102
REL	-0.388505211190683	4.59846366001241	-3.30501640999344	0.00231930510197259	0.0133752511142187	-2.08482902019867
TIMP4	-0.401321380880263	5.59059833685552	-3.30477560543081	0.00232079248035811	0.0133752511142187	-2.08543466300409
NNMT	1.39343139356499	8.03593174941643	3.30452689862907	0.00232232962767339	0.0133754806989081	-2.08606015785841
PRRC2B	0.344388306250115	8.3552895636374	3.30329221952065	0.0023299750850685	0.0134108681926011	-2.089165020283
SLC13A3	0.396095555196596	6.00024493232772	3.30275688039006	0.00233329753314385	0.0134178219911213	-2.09051106709523
TPSG1	-0.487552030975167	6.8224014265096	-3.30261363403667	0.00233418732499748	0.0134178219911213	-2.09087122491846
FBXL14	-0.525556413059143	7.33366023148435	-3.30199665446172	0.00233802348327412	0.0134312307241722	-2.09242238109241
SORBS2	-0.908665426981964	7.53363362218772	-3.30112037077496	0.00234348228172473	0.0134539378037577	-2.09462521242169
ANKFY1	-0.322784171471465	6.46225918148526	-3.30046138891085	0.00234759544046097	0.0134622146290295	-2.09628159393592
DSC2	-1.16826066076321	6.55952325536153	-3.30040655201694	0.00234793802664591	0.0134622146290295	-2.09641942169222
GPKOW	0.328701440997984	7.12683089144844	3.29867203959994	0.00235879890385954	0.0135158118076826	-2.10077838665709
LZTS1	0.305726061461014	4.27651720642879	3.2959726068263	0.00237579751677408	0.0136044866777839	-2.10756002935499
OLFML2A	-0.593726198717989	7.25512190994258	-3.29553100977391	0.00237858944066143	0.0136117485415942	-2.10866917023154
PCSK2	-0.360471033061081	4.36215431717758	-3.29291881854126	0.00239516895038561	0.0136978516221477	-2.11522860408483
CHD7	0.760827420483931	7.04097892117584	3.29159490003203	0.00240361402099979	0.0137324824672988	-2.11855209647467
CA9	1.07909278000435	6.90911514431777	3.29148771925034	0.00240429895654934	0.0137324824672988	-2.1188211283781
MT1H	-0.925949459792587	10.2242856424575	-3.29084581188542	0.00240840495863951	0.0137471447255762	-2.12043227414133
PHKA1	0.341932645381297	5.46284087560645	3.29042663686797	0.00241108986119722	0.0137536818199711	-2.12148429247431
MEAK7	0.386357747905165	6.54500212437964	3.28981302197073	0.00241502535951042	0.0137673398446117	-2.12302418411329
SEMA4C	0.450638694461525	8.09254185791056	3.28952671540252	0.00241686372702377	0.0137690329550404	-2.12374263361123
BMERB1	-0.60101448862213	5.65513996839204	-3.28831276614925	0.00242467335870996	0.0138045188569469	-2.12678853992833
NFKBIE	0.326193321157116	6.62044517482559	3.28807850298533	0.00242618320893392	0.0138045188569469	-2.1273762630326
COL11A1	1.58212509330869	5.82049449764356	3.28628105713296	0.00243779791452422	0.0138617751562348	-2.13188503462063
STC2	0.558988902263749	5.95290376114622	3.28464893733486	0.00244839040842316	0.0139131498208932	-2.13597804040689
IFT88	0.423349811313601	6.7617012184276	3.28426539741187	0.00245088597602413	0.0139184770653678	-2.13693973008857
ENDOG	-0.486941314281808	6.48895775032754	-3.28283774037066	0.00246019668345693	0.0139624758407375	-2.14051895478809
FAM83E	-0.607233750966715	6.38710541188564	-3.28233112484738	0.00246350879299924	0.0139723962208649	-2.14178888597308
CYP4F11	0.336076659612843	4.54551269143902	3.27895653773316	0.00248568002296504	0.0140892002824535	-2.15024547065742
FAT4	-0.619473867623595	4.4599849304002	-3.27871468154021	0.00248727634372225	0.014089308546906	-2.15085138716628
PSMB7	0.398891757380001	9.06605885091233	3.27791673545513	0.00249254997881668	0.0141102338154432	-2.15285030494614
SNRPA	0.323916979026219	8.62903436373029	3.27735380930152	0.00249627679914135	0.01412238166354	-2.1542603339382
ZMYND8	0.973122048921237	7.8891224019766	3.27658567416957	0.00250137079640049	0.0141320266586472	-2.15618418051477
BID	0.54166060262111	6.93365954424861	3.27649059250174	0.00250200203535246	0.0141320266586472	-2.15642230342138
HAND1	-0.790511120836229	6.15552611979194	-3.27638132236346	0.00250272765856709	0.0141320266586472	-2.15669595574899
MUC5B	-1.77183082598346	7.61307561340011	-3.2759905753725	0.0025053241149307	0.0141377513068073	-2.15767449179037
ZCCHC2	-0.517733805457984	5.2584978005155	-3.27569984763416	0.00250725763006594	0.0141397300564261	-2.15840251496154
SULF1	1.51946920341007	7.74373471708626	3.27520112777322	0.0025105777442617	0.0141495211290156	-2.15965130486692
RTN4	-0.684557842538402	9.20539089468879	-3.27390091537326	0.00251925340373024	0.0141894644738476	-2.16290658001741
GALNT7	-0.990175954871633	8.12271774814641	-3.27219945345676	0.00253064973205475	0.0142446717431916	-2.1671654714424
MRPL3	0.465772226232769	9.27287019432161	3.27142933521812	0.00253582415374535	0.0142648092981154	-2.16909277487443
DNAJB1	0.72270538070693	8.98122165508611	3.27026735685179	0.00254365064345927	0.0142998308357594	-2.17200032253294
KRT6B	1.0441954102844	6.08478348189842	3.26933127495533	0.00254997241084786	0.0143263544315119	-2.17434224881366
A2M	-0.960488443677919	9.87222946668259	-3.26769546305472	0.00256105585476129	0.0143795801072172	-2.17843398431
HERC1	-0.492425266271884	7.18289200078539	-3.26740660649819	0.00256301778319607	0.0143815564430217	-2.17915640906781
CYP2B6	0.680714622549055	5.74128731618533	3.2669557372129	0.00256608298375477	0.0143897170708609	-2.18028396088147
TUBB2A	-1.05897042747624	7.85863798640933	-3.26552049948926	0.00257586370074058	0.0144355021572871	-2.18387274312836
TMEM50A	-0.535649412973451	7.99708140724738	-3.26520276338982	0.00257803379285061	0.0144386055620906	-2.18466712919897
MCAM	-0.81027222970982	7.22428713153135	-3.26444433781771	0.00258322080140574	0.014458591114635	-2.18656314639825
EPN3	-0.385430568621958	5.30139578003326	-3.26331397976093	0.00259097005019785	0.0144928838186709	-2.18938856336005
APPBP2	-0.488201895174925	5.65527415727533	-3.26198778076421	0.00260009024389864	0.0145347973396411	-2.19270287601646
PHYH	-0.627650871938095	7.34207498506236	-3.26089703778248	0.00260761422033508	0.0145677409820221	-2.19542825384305
FANCG	0.425903776736685	6.86189012939277	3.26064358882952	0.0026093654970971	0.0145684137409802	-2.19606146709745
PUS3	0.381718634262874	6.96788527937934	3.26035034275361	0.0026113931667275	0.0145706278315908	-2.19679407817066
PLEKHO1	-0.892258293077075	6.08583152980573	-3.25806796793186	0.00262722637855142	0.0146498209985018	-2.2024949635415
DESI1	0.502822833853156	6.87826579531953	3.25542120501594	0.00264570235355106	0.0147436426227521	-2.20910350640351
VOPP1	0.386242200756904	9.03603879939053	3.25494650467651	0.00264902915432321	0.014752978451103	-2.21028847211472
SLC25A3	-0.426169287887255	10.9437058193139	-3.25436836457765	0.00265308628446389	0.0147663674636236	-2.21173153108381
FAM49A	-0.440680023841046	4.51330809452777	-3.25010162323043	0.00268321259656037	0.01492297173826	-2.22237749166294
MDK	0.904975692583794	7.23877183756537	3.2499112163732	0.00268456460129675	0.01492297173826	-2.22285241276404
PTP4A3	0.820694977297125	6.21279846062657	3.24933904983919	0.00268863125176215	0.0149362829427806	-2.22427945128801
LTBP4	-0.542392401736788	6.47941108447226	-3.24685830633834	0.00270633124122455	0.0150252684759844	-2.2304652016795
DENND2A	-0.465450285065219	6.08017034237918	-3.24640187905149	0.00270959993546777	0.0150340721885302	-2.23160304696247
PBX2	0.490678950506469	6.63818116875812	3.24373095273709	0.0027288034860433	0.0151312237993946	-2.23825988597082
GJA1	-1.23580607241856	6.77531209505392	-3.24293940102163	0.00273451955956095	0.0151535131672196	-2.2402321658778
SMPX	-0.659483925307137	4.66102360699406	-3.23977394528199	0.00275749299993762	0.0152713483995305	-2.24811698428432
EVPL	0.501014055544863	7.68740751281789	3.23935203632266	0.00276056891556993	0.0152789108567449	-2.24916762142113
RALA	0.704917399739009	6.85913634944103	3.23806582418007	0.00276996625252313	0.0153214294326868	-2.25237011824197
GSTM1	-0.574662646892172	7.5493742966817	-3.2375213815022	0.00277395326506862	0.0153339879436003	-2.25372551416563
CDKN2C	-0.493578817312019	5.03965527159047	-3.23677665370552	0.00277941586692514	0.0153546827082513	-2.25557933528782
SERPINB5	1.60719820989172	6.48106966645166	3.23577993684681	0.00278674289912148	0.0153856454374859	-2.25806008489285
LRRC8E	0.342035093276875	4.82912348972634	3.23476378901483	0.00279423176454296	0.0154174628490811	-2.26058879835823
EXOSC4	0.476119766765893	7.64237142601192	3.23223744409166	0.00281293397013188	0.0155110735525852	-2.26687393687943
BTBD3	-0.831447115297916	6.88509851832089	-3.23200267788516	0.00281467797285749	0.0155111155654139	-2.26745787087768
TMEM47	-1.35626541439401	7.14652743558865	-3.23088336147068	0.002823007224796	0.0155474251165861	-2.27024165077878
MCM3AP-AS1	0.338414110954869	4.52806453159401	3.23042816730534	0.00282640122382308	0.0155565262676596	-2.27137359496212
ASB6	0.360673545980112	6.91197699643044	3.22889471389808	0.00283786359410112	0.0156099972205082	-2.27518628094304
QTRT2	0.485406988391133	5.89579009380891	3.22800745141038	0.00284451602963504	0.0156369610416799	-2.27739189688089
STX16	0.663679276920726	8.68908894200135	3.22354576605602	0.0028781947946766	0.0158123702957233	-2.28847837747242
SEL1L	-0.527805091387235	8.11079587952812	-3.22325885370985	0.00288037351462335	0.0158146137714384	-2.28919103565906
EHMT2	0.532928522011732	6.5142740641125	3.22269469184999	0.00288466217131973	0.0158284319265351	-2.29059225641718
ZNF146	0.448697761785464	7.42772766516189	3.22170981777063	0.00289216362203306	0.0158495058275401	-2.29303810953945
FEM1B	-0.643111749254508	6.05730940334463	-3.22168385151785	0.00289236164991434	0.0158495058275401	-2.29310258942121
ZBTB16	-0.976286870259873	5.43926300968186	-3.22149194600791	0.00289382559103525	0.0158495058275401	-2.29357912453977
MXI1	-0.714668895601648	9.03292822604469	-3.22057922416133	0.00290079793042601	0.0158735927634871	-2.29584537526812
OGDHL	0.353818433154309	5.73822058091776	3.22045118119652	0.00290177734050985	0.0158735927634871	-2.29616327448521
IGHG1	-0.685740293589816	6.84550905803511	-3.21994707835849	0.0029056363292757	0.0158849751098041	-2.29741477531617
NCAPG2	0.514578187980172	6.28357739023132	3.2185799939493	0.00291612625619817	0.0159307848143235	-2.30080823704292
SH3TC2	0.600677260245032	4.91284561901983	3.2183905898265	0.00291758244220679	0.0159307848143235	-2.30127832970834
CDC42EP3	-0.943548094193312	5.54773165307774	-3.21662468131305	0.00293119263320549	0.0159865837796042	-2.30566055687118
GSR	-0.594850656356038	6.94943339402958	-3.21660032835735	0.00293138074901955	0.0159865837796042	-2.30572098187078
MLXIP	-0.602171164190894	8.62759278592262	-3.21616610305811	0.00293473688268859	0.0159951217651355	-2.3067983504001
CPQ	-0.519535787941502	6.04224388821092	-3.2142741984086	0.00294940229039538	0.0160502265719355	-2.31149154040457
PRKCA	-0.821443320029752	7.66623124353292	-3.21420464775116	0.00294994275444325	0.0160502265719355	-2.31166404568849
LSM8	0.475687789727216	7.55549488961852	3.21416671658648	0.0029502375496606	0.0160502265719355	-2.31175812489103
COL4A1	1.18344040192631	8.97165073215617	3.21138324176875	0.00297194719380909	0.0161584931724264	-2.31866031959667
FARP1	0.692576331972677	7.4441037007181	3.20909965421832	0.00298987174313105	0.0162460609984122	-2.32432065499455
HIST3H2A	0.417421664937386	7.41493389285608	3.20676714676186	0.00300828675382144	0.0163361857579859	-2.33010011736477
PCMTD2	0.904279800772163	7.85963881123666	3.2064566210475	0.00301074648377085	0.0163396101698208	-2.33086937210964
RGS4	0.442812765118596	6.24727595315286	3.20555334318137	0.00301791242435958	0.0163685559725587	-2.33310681414945
LSM5	0.635406054428969	7.95687716086061	3.20440045347117	0.00302708224310447	0.0164083286878958	-2.33596208083355
HAND2-AS1	-1.07111344598226	5.57815442909549	-3.20311043243753	0.00303737428481931	0.0164541324962346	-2.33915634384828
EZH2	0.731141100919364	5.06301833958393	3.20238667613732	0.00304316316511205	0.0164755009417854	-2.34094817088587
EEF1E1	0.715995533828858	7.25275432439171	3.20175735447872	0.00304820527441371	0.0164928029777939	-2.34250603380023
AK1	-0.75639577811939	7.40652853586565	-3.19973993500811	0.00306442256586638	0.0165705125792278	-2.34749902069415
SAP30BP	-0.373545692740954	6.34210932919461	-3.19912334676567	0.00306939549028186	0.0165873623198353	-2.34902471483872
OCEL1	-0.328864873798053	6.53226229420182	-3.19876522495828	0.00307228735693873	0.0165929522125355	-2.34991078670313
JADE3	0.730359821109016	5.43384930828393	3.19769190736095	0.00308097007007841	0.0166297919250818	-2.35256610373537
ZC3H3	0.284392900469453	6.15403946787997	3.19724351595901	0.00308460430535451	0.0166393540215772	-2.35367525857292
THOC6	0.428872324502945	6.05491979108209	3.19629989243145	0.00309226578306529	0.0166706157152216	-2.35600917305671
OAT	-0.87768567586853	8.34341229728007	-3.1959508427921	0.00309510438615069	0.0166737918907651	-2.35687240619814
PSRC1	0.426054324849521	6.12485670336224	3.19576852929624	0.00309658801598335	0.0166737918907651	-2.35732326558555
DHRS7	-0.444977989667706	8.31778516599926	-3.19431999901901	0.00310839998447616	0.0167273114827262	-2.36090499454139
RPL14	0.420675138400462	10.4867782274393	3.19345497529577	0.00311547425640327	0.0167552868949129	-2.36304350816189
GLO1	0.506603254515564	9.45482737215341	3.19304501119133	0.00311883235407778	0.0167632547647273	-2.3640569179378
ATOH1	-0.647903832197057	6.37536191961305	-3.18815923154679	0.00315911935511525	0.0169695809977418	-2.37612913401416
EMP3	-0.743837955780399	7.9360242539809	-3.18755168811635	0.00316416356472107	0.016986462213734	-2.37762963769101
DRAP1	0.378973752325628	6.88769728382541	3.18597677084823	0.00317727530068049	0.0170466067633507	-2.38151866072073
PCDH9	-0.404628026876069	5.7568014143186	-3.18566052698741	0.00317991437854105	0.0170505252962228	-2.38229945772272
TLK1	-0.582752469942302	6.93812655700098	-3.18177381894365	0.00321252037392796	0.01721502369544	-2.3918923469342
PPP4C	0.397730659077249	8.53983584356389	3.18037029120925	0.00322437283960031	0.0172681790024877	-2.39535493861076
CASP1	-1.07812256912308	6.12873707090866	-3.17820544943098	0.00324273618128677	0.0173561188181155	-2.40069418447745
TAGLN	-1.78183665358995	10.0243761583375	-3.17599587946931	0.00326158168625779	0.0174465324570903	-2.40614179670666
TBCA	0.386565390390192	8.71453551435329	3.17398205757593	0.00327884851767251	0.0175283984490536	-2.41110508241155
DENND1B	-0.750213294804713	6.9353305679544	-3.17350153385624	0.00328298145765561	0.0175399960294483	-2.41228914381592
SNX1	-0.588147979169554	5.70327886684414	-3.17243285902915	0.00329219083313406	0.0175786854228252	-2.41492213715182
SF3B3	0.483039574157045	8.00112280484119	3.17156957306902	0.00329964822421842	0.0176079794426184	-2.41704875747024
ARNTL	-0.468242810879699	4.97532792428209	-3.17115843379783	0.00330320545595204	0.017616438410758	-2.41806145270392
TRAK1	-0.414949240648514	6.96808926595934	-3.17092438309042	0.00330523212552667	0.0176167294614139	-2.41863792272972
POP7	0.375017425589892	7.33714954545384	3.16941131875706	0.00331836251974359	0.0176700405224931	-2.42236408501472
MAP2K6	-0.646093651672079	7.46387074964099	-3.16916347061098	0.00332051808064883	0.0176700405224931	-2.42297436217812
FOXA1	-0.616856754444771	5.89009992680137	-3.16908871719572	0.0033211684806074	0.0176700405224931	-2.42315842282741
DEPP1	0.872145883510136	7.67348996739909	3.16822495784367	0.00332869251804674	0.0176995299188759	-2.42528503898906
ST5	-0.580729776486975	7.10133471293964	-3.16756581799631	0.00333444507588442	0.0177195704121806	-2.42690766872233
CBFB	0.772349816530076	8.48887450033385	3.1663353537722	0.00334520914259909	0.0177590793804036	-2.429936277683
CD34	-0.477202168823804	7.08756827858929	-3.16615775527135	0.00334676550008541	0.0177590793804036	-2.43037335983132
PLA2G15	0.344132455922331	5.03065686998215	3.16603474191991	0.00334784391319821	0.0177590793804036	-2.43067609665644
WDR77	0.521476933861226	7.73945714894531	3.16481007492581	0.00335859818709381	0.0178055534749608	-2.43368967650638
CCT4	0.453888597971314	10.1301153095956	3.16302697013214	0.00337431516649122	0.0178782665375244	-2.43807633322286
HSPB7	-0.863225609034542	6.91509225834357	-3.16208087579344	0.00338268282899718	0.0179117078275865	-2.44040331623033
TTC17	0.507217548691217	7.47394661098631	3.16179200429942	0.00338524166751864	0.0179117078275865	-2.4411137425958
ABCB7	0.4165139516661	6.43988322465421	3.16163398710536	0.00338664217181167	0.0179117078275865	-2.44150234247559
TPST2	0.443505515107509	6.91853253854525	3.16034727161733	0.00339806687188021	0.0179614978500035	-2.44466628715108
SLC43A3	0.410610767578707	7.73867436533833	3.15979369668765	0.00340299332700927	0.0179692831601782	-2.44602728218153
CAPZB	-0.445475317353953	9.10286163047932	-3.15972974774941	0.00340356286880349	0.0179692831601782	-2.44618449618623
ITFG1	-0.428782079742273	8.41206356788141	-3.15923568527835	0.0034079661468161	0.0179819028880734	-2.44739905811146
NBL1	-0.638654660855073	8.95461629022026	-3.15845396770287	0.00341494420296692	0.0180080853394944	-2.44932056396292
FEZ2	-0.499327033236852	8.57126394365663	-3.1576715696619	0.0034219419550996	0.0180343406990588	-2.45124349279319
TRAM2	-0.449446380017172	6.17706937059691	-3.15661092334628	0.00343145015760879	0.0180737878879241	-2.45384988379629
ATP5F1C	-0.407145745031915	9.97713341300271	-3.15517099534411	0.00344439870740556	0.0181229988373642	-2.45738757148592
TCOF1	0.456575930154485	6.06816863785742	3.15512081621322	0.00344485078090725	0.0181229988373642	-2.45751083882497
NECTIN3	-0.674753390855169	4.85657860885473	-3.15482876572362	0.00344748304167666	0.018126171872453	-2.45822825383201
AMFR	0.850445448331196	6.51366446526915	3.15067996411151	0.00348508376197482	0.0183033072587106	-2.46841591583847
TJP3	-0.499775092836325	6.93045469357296	-3.15056647884156	0.00348611774771468	0.0183033072587106	-2.46869448751763
RARRES1	-1.13323583533117	6.88092892858757	-3.15043457316718	0.00348731993219808	0.0183033072587106	-2.46901826903009
PRKAR1B	0.409605515210976	6.50501038677259	3.1486239425145	0.00350386190510762	0.0183718905537793	-2.473462002101
NFYC	-0.367446564566823	7.06397542942867	-3.14855422510097	0.00350450033624089	0.0183718905537793	-2.47363307889641
VDAC3	-0.577413264651747	7.81013733988028	-3.14638333910547	0.00352443552627169	0.0184655616165308	-2.47895913142735
F11	0.41752155985739	5.70760020931394	3.14551038876806	0.00353248219278795	0.0184960349815152	-2.48110028233486
C11orf95	0.729054146483679	6.77189557451338	3.14530338266531	0.00353439289303106	0.0184960349815152	-2.48160797581356
EHD2	-0.532922944038299	7.96014544258149	-3.14480482709869	0.00353899868027336	0.0185092946199543	-2.48283063753937
KHSRP	0.404692999258892	7.67000650228576	3.14431752619373	0.00354350601342876	0.0185142152001682	-2.48402559944655
RBCK1	0.680112755865792	8.62025116336222	3.14425501308979	0.00354408462916015	0.0185142152001682	-2.48417888734748
SPRY4	0.484187315562338	8.01899989285514	3.14215537129392	0.00356357103339257	0.0186051315261811	-2.48932646856544
MPPE1	-0.40659535347165	7.40612255509146	-3.1416104842487	0.00356864467111042	0.0186207376442929	-2.4906620427344
TCF3	0.469846473453702	8.03548554738107	3.14117531435297	0.00357270162926747	0.0186272674286401	-2.49172860101946
PARVA	-0.590219917846468	7.7785338050325	-3.14102901315892	0.00357406653673897	0.0186272674286401	-2.49208715321539
CAMTA2	-0.357444784398182	7.39305939950015	-3.13949873482613	0.00358837293634433	0.0186909244550227	-2.4958370014406
PPP1R16B	-0.461954517098939	5.13264337582644	-3.13909104931109	0.00359219352381543	0.0186999211819599	-2.49683584551532
ZNF107	0.440075319947123	4.1694483901879	3.13844268183507	0.00359827761317696	0.0187206837032672	-2.49842422770173
FAM50A	0.457408318506264	7.82518542906465	3.13801614266902	0.00360228547590751	0.0187277206791716	-2.49946907630797
DUSP10	0.555060025974183	6.33324067761424	3.13785261880477	0.00360382311065666	0.0187277206791716	-2.49986962377952
RNF219	0.5942114259978	5.2351523222389	3.13748880399091	0.0036072463458494	0.0187346113996934	-2.5007607391287
LIMK1	0.374681553431705	5.93484313104323	3.13560761018063	0.0036249964320366	0.0188158588770383	-2.50536759729067
ABCC10	0.559881188415657	7.22262514243666	3.13080442223695	0.00367069477903026	0.0190419956219961	-2.51712348878888
VCL	-0.696174629078602	9.47926693939904	-3.12981393482077	0.00368018634583176	0.019080153585209	-2.51954653611165
SMOX	0.467395996216839	6.34065761089061	3.12929105454746	0.00368520637148683	0.019095097747385	-2.52082550344832
ENTPD4	-0.548012138187945	6.99978464476068	-3.12770329963061	0.00370048989817713	0.0191631746437196	-2.52470846300667
APOD	-1.07761765164781	7.39183073923508	-3.12730642215092	0.00370431959600714	0.019171892787446	-2.52567888953044
GSK3B	0.498160236453685	7.54213988156542	3.12644101602124	0.00371268346808242	0.0192040540940245	-2.52779471373027
OGT	0.976020935178827	7.59902266569292	3.12569618620962	0.00371989638435276	0.0192302282415644	-2.52961549258892
FAP	1.00163711013425	6.54164792648332	3.12412936249824	0.00373511299155379	0.0192977237441006	-2.53344492894402
ISG20	-0.757362888501144	6.87668762109148	-3.12253012418711	0.0037507054219664	0.0193619939407537	-2.53735253508017
CD69	-0.770862446107031	4.74271446698792	-3.122284166486	0.00375310897137811	0.0193619939407537	-2.53795341778401
PLCXD1	-0.440345798461902	7.27160777252456	-3.12218739728594	0.0037540550213126	0.0193619939407537	-2.53818982119215
RIMS3	-0.476291288968067	5.15299084209676	-3.12185130631504	0.00375734252695329	0.0193677673359918	-2.5390108480996
RTN1	-0.441643550079911	4.88939097933357	-3.12017738239287	0.00377375697532639	0.0194411597811942	-2.54309932692783
E2F5	0.539742345985642	6.00801318906278	3.11983764266685	0.00377709676442359	0.0194471500844934	-2.5439289822037
FTSJ1	0.652570096971267	7.27716832590644	3.11955984303681	0.0037798297433295	0.0194500110006696	-2.54460734198533
ATAT1	0.391617624518292	6.7169462436762	3.11880459285563	0.0037872693624426	0.0194661276645789	-2.54645142689906
RNFT2	0.429775426808366	4.40705460099454	3.11879945345546	0.00378732003593844	0.0194661276645789	-2.54646397489223
WNT11	0.76516201120612	6.58677382567121	3.11845744636841	0.00379069360880028	0.0194722633740155	-2.54729897022961
VLDLR	-0.455667804734325	4.60071702731861	-3.11768500258968	0.00379832354222504	0.019500243794653	-2.54918467811305
MPP6	0.358604811291022	3.88868986992794	3.11733779054699	0.00380175793663617	0.0195066649327805	-2.55003221908046
LRP5	0.600735958157918	6.5949525379393	3.11683706362879	0.00380671599783928	0.0195208920830645	-2.55125439952039
RBM28	0.552740416039057	6.63155432296885	3.11505709745285	0.00382439053687363	0.0196002757693013	-2.55559811408418
DCTN6	-0.502298575878021	7.89731075477119	-3.1140426756341	0.00383449830838668	0.0196408104293682	-2.55807305050941
PBX3	-0.76908662888567	6.89897690323996	-3.11346848682976	0.00384023081380404	0.0196503729066147	-2.55947373711666
TSPYL5	-0.754962090171428	5.04591345730746	-3.11341505196367	0.00384076470334146	0.0196503729066147	-2.55960408007659
USPL1	0.408911993959794	7.19776604442021	3.11305692616571	0.00384434470524403	0.0196574305964195	-2.5604776207098
PHLPP1	-0.414140298394026	4.83437505609654	-3.11225848424256	0.00385233774391399	0.0196870326466726	-2.56242498718063
TNFSF10	-0.80086463508225	5.27491601931838	-3.1113995143874	0.00386095434829419	0.0197197857022939	-2.56451968033953
ZNF185	0.432305933705253	7.41119098244	3.1097689795347	0.00387736117338835	0.0197922670639304	-2.56849506885204
PNPLA3	0.383020929364103	5.65277350008805	3.10925763036481	0.00388252011980626	0.019807282827087	-2.56974155360774
XPO7	-0.385430042400412	7.03876963171147	-3.10831275865717	0.00389206999282884	0.0198446696609247	-2.57204452094508
CD46	0.733218690861824	8.94110755447364	3.10657720851252	0.00390966947355869	0.0199230333184825	-2.57627365775649
CEP192	-0.439091265669521	6.03931373185857	-3.10630071302029	0.00391248027027757	0.0199259898827762	-2.5769472967637
CBX6	-0.481141360308353	7.39567391222204	-3.10562495534999	0.0039193579666988	0.019949643713117	-2.57859354168879
MAPRE2	-0.423737468051725	7.82058627967356	-3.10445241993705	0.00393131900859507	0.0199991302413325	-2.581449554105
MBNL1	-0.950180614989001	6.40972520562313	-3.10291240281881	0.00394708142124672	0.0200678874991445	-2.58519978336537
WWTR1	-1.30083697365699	6.3771994107084	-3.10228583920839	0.00395351160237275	0.0200891462707598	-2.58672529672607
BST1	-0.2796524228197	5.33116287904955	-3.10032582174412	0.00397369081529478	0.0201802046918864	-2.59149634141434
CSPP1	0.408871119422228	5.91234866957368	3.0998635060654	0.00397846479023114	0.0201929693017811	-2.59262146691229
TMCO1	-0.477868639587205	8.94241629889922	-3.09840224177271	0.00399358997584938	0.0202582278559129	-2.5961771138278
FLNB	-0.627574939135972	8.67351354531465	-3.09743361190397	0.00400364610473652	0.0202977131972823	-2.59853355214091
LRRFIP1	-0.666099609130602	7.58888758262065	-3.0969042494884	0.00400915200086811	0.0203140980282217	-2.59982119311179
ZDHHC7	-0.364627868223723	8.64188338139602	-3.09618213190192	0.00401667433813241	0.0203406756590345	-2.60157750785946
LIG1	0.415253557630693	6.86100308908756	3.09584426702092	0.00402019849525399	0.020346987624988	-2.60239917786854
RYK	0.548860582400302	7.78817786582075	3.09459692470039	0.00403323455750594	0.0203905546012293	-2.60543223174056
ICMT	-0.394094049825332	6.68365892072691	-3.09458381647217	0.00403337176540605	0.0203905546012293	-2.60546410238154
PTGDS	-0.625802521347242	6.56455641815214	-3.09316016676097	0.00404829995858294	0.0204544476979759	-2.60892505444685
SLC3A1	-1.2912541667424	6.534081001306	-3.09137637981098	0.00406707855232072	0.0205377121016851	-2.61326030257708
ANXA9	0.366550990171283	5.31651673394068	3.09114526461988	0.00406951763156297	0.0205384186456226	-2.61382189740477
GNA15	0.441902108716111	5.06301218816346	3.08967100486158	0.00408510897721546	0.0206054649878406	-2.61740371879476
DHRS7B	-0.49526749606381	6.31225160538526	-3.08781539074094	0.004104814032221	0.0206931736737191	-2.62191075609494
REXO4	0.314424464703541	6.78952730301194	3.08751725971568	0.00410798833246149	0.0206961674601135	-2.62263473982364
DDIT4	0.678074918954948	8.31519421508355	3.08732453845241	0.00411004153971134	0.0206961674601135	-2.62310272554307
RCL1	0.352385734268312	7.3341722089162	3.08508732398225	0.00413394769698385	0.0208048195927644	-2.62853420481141
PENK	-0.426888480933125	4.26461434816393	-3.08441752551473	0.00414113058178001	0.0208292339454058	-2.63015991808191
TGOLN2	-0.744254416784443	7.53289105964534	-3.08346082684322	0.00415141071507194	0.0208691907246695	-2.63248165481975
KIF14	0.665169468019911	5.6989766130577	3.08265875269878	0.00416004800210852	0.0209008485955205	-2.6344278448223
DMD	-1.32444903198224	5.02225185244579	-3.08181450563332	0.00416915785790139	0.0209297353978972	-2.63647606880337
PHOX2B	-0.310135493686358	5.55563500475695	-3.08169179997839	0.00417048348911418	0.0209297353978972	-2.6367737391294
CANT1	-0.653889611298283	8.48643898047371	-3.08137978765665	0.00417385606698083	0.0209348996329814	-2.63753061752069
ARPC5L	0.348627293488521	8.697610785932	3.08109342627119	0.00417695365845738	0.020938679590909	-2.63822523539881
PDE6A	-0.402456620616992	6.45096700428159	-3.08041912071623	0.00418425628826539	0.0209635229518086	-2.63986073908954
EHBP1L1	-0.462208685357104	6.31782428407764	-3.0777162728446	0.00421364951696365	0.021097460344958	-2.64641444914008
GM2A	0.468538241207853	8.03771202677685	3.07752717286636	0.00421571327837792	0.021097460344958	-2.6468728510116
STON1	-0.774918551577632	4.88166014742762	-3.07727202617555	0.00421849936717229	0.0210995827810471	-2.64749133409087
LINC00597	-0.350022856839415	4.71137079577273	-3.07633636915133	0.00422873128428858	0.02113892365	-2.64975915588979
PPIH	0.422820777732634	7.89321152446838	3.07550713865003	0.00423781904613523	0.0211725042165134	-2.65176871060122
ANGPT1	-0.30573038125768	3.74009588531727	-3.07507041161799	0.00424261270184798	0.0211846055145937	-2.65282695522061
C3	1.21961703033357	9.51534437616144	3.07465807087064	0.00424714340688247	0.021195381035576	-2.65382603382471
LEF1	0.960711855731856	5.972274509018	3.07441863397411	0.00424977639040355	0.0211966792269542	-2.6544061426267
LDB1	0.454260657748953	7.21358583063779	3.07179416208805	0.00427873825656066	0.0213292236863038	-2.66076311409937
PLAAT3	0.826659154988137	7.15981695287185	3.07156006174315	0.00428133070188188	0.0213302438147858	-2.66133000627229
LARP7	-0.528036541997254	6.93817343149603	-3.06948091656358	0.00430442078401105	0.0214333282405634	-2.66636378544431
MAN2A1	-0.738761369434754	7.7889882780932	-3.06783426503384	0.00432279154137772	0.0215128116095416	-2.67034914445863
PUM3	0.540642904689175	7.84850890199461	3.06739251409617	0.00432773254143601	0.0215160603835971	-2.6714181074127
SVEP1	-0.407558449797092	7.42559125396147	-3.06734524551489	0.00432826155931087	0.0215160603835971	-2.6715324844559
UFSP2	-0.483249148611918	6.81594808952805	-3.06442599424093	0.00436105218040242	0.0216670073011873	-2.67859441060631
SLC1A1	-0.973826839390891	6.35930216104703	-3.06314797365441	0.00437548161922814	0.0217266132876959	-2.68168489965101
DYRK1B	0.344961342102604	5.70955435555904	3.06256599723934	0.00438206739006436	0.0217472266641361	-2.68309199238829
MOSPD1	0.778097019327644	6.24359580642582	3.06183168879605	0.00439039039422458	0.0217764338654126	-2.68486718244672
MTTP	0.616547941111385	4.36822397447336	3.05918407394641	0.00442052434309796	0.0219137313856238	-2.69126585638149
WDR5B	0.373475281011637	6.11059803773318	3.05894932270482	0.00442320561751861	0.0219148617755373	-2.69183304978648
HEXIM1	-0.515881805599831	6.11815606801101	-3.0580395740946	0.00443361112759131	0.0219456230259018	-2.69403091069394
GRK5	-0.530756563713301	6.47980455992288	-3.05797699690945	0.00443432772436502	0.0219456230259018	-2.69418207770788
MAFG	0.434894887231937	7.37915706619562	3.05635032368917	0.00445299398751733	0.0220258002715904	-2.69811101980266
GABARAP	-0.384268709000763	10.0791126530196	-3.05547353505867	0.0044630861058437	0.0220635020384625	-2.70022827295878
SMARCD3	-0.389067697149719	5.29230171572081	-3.05484155879093	0.00447037379588422	0.0220873059284479	-2.70175415121449
HSP90AA1	0.725724378265118	10.2869864492052	3.05424375172668	0.00447727784019208	0.0221091890251165	-2.70319737019998
RALGDS	0.472533162583464	8.12836119800792	3.05289729080193	0.00449286508321423	0.0221739026454987	-2.70644741337476
FCMR	-0.631419715855263	6.25841525582153	-3.05229700948841	0.00449983077480065	0.0221960178416865	-2.70789609929462
USP6NL	0.433819713472757	4.09320774754722	3.05140271812632	0.00451022715646791	0.0222229328959733	-2.71005404291021
C1orf109	0.533946970127773	4.3077311959368	3.05139965787372	0.00451026277178995	0.0222229328959733	-2.71006142676726
MYCL	0.428203964795949	6.41813968752343	3.05104111420594	0.00451443736030232	0.0222312397682363	-2.71092650210804
ADRB2	-0.333798697785615	5.12208685541498	-3.05002251798142	0.00452631704580441	0.0222774601488544	-2.71338381302458
TMEM258	0.319228841749855	9.97273603516105	3.04956469929524	0.00453166613812684	0.0222915052928893	-2.7144881302007
TMEM127	-0.350854482454438	7.25849309894777	-3.04904830305638	0.00453770683128964	0.022304845008375	-2.71573363460417
FANCE	0.32433327647359	5.98625630314692	3.04890608624079	0.00453937179281605	0.022304845008375	-2.71607662927452
EXT1	-0.368933638366749	7.69080698960266	-3.04742782487984	0.00455671241612063	0.0223777416235325	-2.71964133921234
UBE2H	0.458327861379188	6.77605262640081	3.04617841189973	0.00457141747462001	0.022437622143286	-2.72265345805728
CDH6	0.318620291998852	6.15431640949616	3.04571868142637	0.00457683961306723	0.0224518991013342	-2.72376161776809
SGPP1	-0.574606185819069	4.75338822736005	-3.0442759349342	0.00459389519821631	0.0225231974784118	-2.727238695727
RAB20	0.460294963465557	8.57715333455271	3.04344108906967	0.00460379190250859	0.0225524433201536	-2.72925029399473
PZP	0.449010538145159	6.57818841868588	3.0433469194364	0.00460490950587263	0.0225524433201536	-2.72947718084436
ACTR1A	-0.423360254302335	7.13552122079203	-3.04113526259198	0.00463123142194498	0.0226639886486339	-2.73480470603326
TMOD1	-0.37841272817615	6.33731970839507	-3.04100720931185	0.00463275979764978	0.0226639886486339	-2.73511310037678
TTC39A	-0.883642436015569	6.66204135716057	-3.04028528077676	0.00464138529483613	0.0226785719280859	-2.73685160732945
BCL2L13	-0.493771057190805	6.83060525111985	-3.04007857921065	0.00464385773478055	0.0226785719280859	-2.73734933227866
PRPF6	0.49416681764286	6.76850220202751	3.04000399875351	0.00464475012760812	0.0226785719280859	-2.73752891295468
NR2F6	-0.44406476205852	8.3695934789483	-3.03990827588398	0.0046458957380944	0.0226785719280859	-2.7377593984285
GLRX5	-0.374116088549513	8.7931427290071	-3.03915666257595	0.0046549003449301	0.0227101173027092	-2.73956902479451
CEPT1	0.44224609419554	6.96230643269733	3.03824082805696	0.00466589472479396	0.0227437729368387	-2.74177370556461
CYBRD1	-0.554609886879476	5.64738432614789	-3.0381579531705	0.00466689083098907	0.0227437729368387	-2.7419731914875
SNRPD3	0.369589572468	8.69470889577721	3.03379673618204	0.00471959510912726	0.0229880823935844	-2.75246671813418
NCF2	0.708901975255086	5.99381055084245	3.03272675530464	0.00473261140658695	0.0230389197248181	-2.75503992646785
PLK1	0.415407342054616	6.08960475813707	3.03211602438582	0.00474005616634397	0.0230625935370102	-2.75650845456213
NMD3	0.441122979884255	5.8464055228453	3.03147810665179	0.00474784416982669	0.0230879107071649	-2.75804217969704
ZNF267	0.598779724038396	5.57398440361595	3.03059746368923	0.00475861538634922	0.0231276992634699	-2.76015918772482
AKAP8L	0.412785118225681	5.43936745126766	3.02944355723477	0.00477276393002616	0.0231838500200781	-2.76293258764415
C1QTNF3	-0.517917885864679	6.20028038761361	-3.02839452707936	0.004785661091095	0.0232260826402542	-2.76545341079459
ACP1	0.675841007481976	6.82726005381432	3.0283135316557	0.00478665824926766	0.0232260826402542	-2.76564802295876
BACE2	1.01568346636175	8.04611974435036	3.02678124854682	0.00480555972750808	0.0232927019053256	-2.76932918017654
CCNF	0.431143234513059	7.37773432330174	3.02677776513502	0.00480560277751204	0.0232927019053256	-2.76933754754852
CFAP298	0.463543380699251	7.95363204025839	3.02601421986553	0.00481504792311886	0.0233258259746317	-2.77117150188981
SLC5A1	0.54800574583614	6.45249792878307	3.02578609135851	0.00481787330725832	0.0233268630101564	-2.77171939243401
GART	0.633181721832247	6.84363034446057	3.02452086959068	0.00483357165498356	0.0233901926294518	-2.77475762780646
NOP14	0.364842512520776	7.27426203290479	3.02390877517728	0.00484118363316671	0.0234143440146607	-2.77622722513421
FOSB	-1.01376321859791	6.79929652386671	-3.021357959134	0.00487302778736293	0.0235556045587192	-2.78234978277577
DGKZ	0.453920113541457	7.66953333506856	3.02059379393935	0.00488260607567546	0.0235788407759529	-2.78418339964811
ARID3A	0.805408662465958	5.49051222210976	3.02055332804607	0.00488311378434041	0.0235788407759529	-2.78428049050017
EIF6	0.563504070989945	8.91634343666065	3.01990976340498	0.00489119503923729	0.0236039177673236	-2.78582451434828
CHST15	-0.58897299024661	6.90200693420117	-3.01971908529924	0.00489359181742788	0.0236039177673236	-2.78628194924414
SSBP1	0.49969232200289	8.58900054610837	3.01801260287803	0.00491509142632823	0.0236948255323206	-2.79037506813117
TAF1D	0.571634172642291	6.75702460125612	3.01728136392414	0.00492433147691751	0.0237221443890822	-2.79212860231158
NOP2	0.408490638433544	7.9847208171524	3.01714397422136	0.00492606938785933	0.0237221443890822	-2.79245804076699
HIPK1	-0.637771384826123	7.08626523211413	-3.01481449367358	0.00495562462576718	0.0238516135678762	-2.79804248900448
THBS4	-1.08130385501244	6.19719803152946	-3.01377877740849	0.00496881905813405	0.0239022405203616	-2.80052463259089
STX1A	0.400766920215394	7.00751150898209	3.01017592251797	0.00501497669396109	0.0241112953752177	-2.80915533960543
VPREB3	-0.319261891880529	5.9881639797846	-3.00803107810552	0.00504264743379445	0.024231290761746	-2.81429061687983
ZNF692	0.345338412601833	6.78834608899447	3.00605314216103	0.00506829279481127	0.0243374284523483	-2.81902446106584
TFB1M	0.414235247757928	6.28888076351038	3.00575338423772	0.00507219011700602	0.0243374284523483	-2.819741727309
TRAK2	-0.715098159775344	7.20787334419401	-3.0056981531622	0.00507290851654232	0.0243374284523483	-2.81987388087061
CHGB	-0.730386687473659	5.67297856310711	-3.00535487706998	0.00507737572202899	0.0243457849301583	-2.82069522057691
HIPK2	-0.395660335744623	5.88541439841108	-3.00445679516029	0.00508908046620031	0.0243888174917207	-2.82284376831751
ESM1	0.31779480749183	4.14756048100668	3.00403196262055	0.00509462621355093	0.0243893710335595	-2.82386000135882
ZMIZ1	-0.517446905488981	8.6688326515912	-3.00402964514651	0.00509465648143089	0.0243893710335595	-2.82386554471938
AUTS2	0.57445682709381	8.75640458105523	3.00381384890416	0.0050974756809389	0.024389796603014	-2.82438171536119
COPS4	-0.562174341157034	7.37390658829588	-3.00265067111407	0.00511269705736707	0.0244495304140579	-2.82716360365579
TSPAN5	0.5054753549138	5.78905580227384	3.00189091377485	0.00512266245312816	0.0244758816113584	-2.8289803344859
CNOT9	0.404692095552439	7.28600643924613	3.00181285948406	0.00512368729578419	0.0244758816113584	-2.82916696321778
ATP5MG	-0.410215797586134	7.11689056702734	-3.00044510088653	0.00514167727617766	0.0245486922010128	-2.83243684869686
KLK1	-0.916159250191139	8.23262920890125	-2.99954085695899	0.00515360346898748	0.0245924892032399	-2.83459815587016
EPHA2	0.729244576654636	7.0425998833798	2.99825334300967	0.00517062979285342	0.0246605637691189	-2.83767491728491
NDUFC1	-0.407211822694562	9.62043185293684	-2.99659048080629	0.00519269848188258	0.0247495421193792	-2.84164754801538
ADAP1	0.505182219720027	9.70845619639069	2.99643043579687	0.00519482721077309	0.0247495421193792	-2.84202983534678
PLP2	0.497222986375204	9.4805553305801	2.99499877322806	0.00521390621188242	0.0248271983959199	-2.84544902846928
OSER1	0.701958341474274	7.18517597196318	2.99409563788724	0.0052259758581271	0.0248714130744003	-2.84760548481779
SCAMP2	-0.31285083715334	8.46995172834766	-2.992997152269	0.00524069178732282	0.0249281681236181	-2.85022789479996
CRADD	-0.276125012857329	5.95087998001356	-2.99243091196289	0.00524829274713594	0.0249510373124882	-2.85157946643044
KCND3	-0.452287222998971	5.80865807007706	-2.99183972164313	0.00525623974056851	0.0249755263843077	-2.85299043827697
KLF6	-0.556427264730571	8.28836895505739	-2.99094882505927	0.00526823697565483	0.0250192242974612	-2.85511641149664
ABL1	-0.449467654781044	8.33829708180945	-2.99040727211753	0.00527554242388671	0.0250339530868222	-2.85640856132621
KRT18	0.594656281270101	11.5088566193057	2.99030351306748	0.0052769432063681	0.0250339530868222	-2.85665611624501
SLC25A15	0.413431504457535	7.3281673538211	2.98844485282871	0.00530209536229773	0.025139924560194	-2.86108980604565
NSG1	-0.305690005842957	5.33748210534091	-2.98785543191472	0.00531009527559921	0.0251604709581722	-2.8624954995119
RNF44	0.466544284646133	8.0573551036713	2.98771066860189	0.00531206181877452	0.0251604709581722	-2.86284071758587
EHD3	0.343067097435275	5.15764504656651	2.98692830146511	0.00532270183048703	0.0251975068636676	-2.86470627071735
GLRX	-0.414901899424181	7.8562009418789	-2.98547050532844	0.0053425812505607	0.0252625606675663	-2.86818164811478
SLC7A7	0.379041541376711	7.72702331300476	2.98533013289917	0.00534449915438319	0.0252625606675663	-2.86851624464156
DPM3	-0.566855377629297	6.98634255596157	-2.98529876967572	0.00534492775794249	0.0252625606675663	-2.86859100188116
BRIX1	0.364670377723143	4.82226365619835	2.98412911396893	0.00536093524435368	0.025324819956537	-2.87137867150447
PI4KA	-0.536408879759254	6.73402421948063	-2.98375662650129	0.00536604247330031	0.0253355483160632	-2.87226630071787
DNAJB5	-0.448354851247348	6.7586672848561	-2.98330164221727	0.00537228706333494	0.0253516325075388	-2.87335043309875
TMEM251	-0.740715792215119	6.20922005849388	-2.98222451988324	0.00538709777401148	0.0254081015919982	-2.87591661813081
RPL24	0.284594057277953	11.1466878910259	2.98182866943449	0.00539255050455476	0.0254125833691188	-2.87685957861787
HK3	0.313375238651611	6.41056334067939	2.98174253958371	0.00539373760974467	0.0254125833691188	-2.87706474028371
CREB3L1	-0.710333263988321	9.0530389716824	-2.98042689404144	0.00541190151566587	0.0254740966184987	-2.88019819714009
GLS	0.64658768886741	7.20142159501918	2.98026885046953	0.0054140873601952	0.0254740966184987	-2.88057455498276
GPER1	-0.355929261582382	5.5007912210662	-2.98011682634435	0.00541619073862151	0.0254740966184987	-2.88093656773835
CYTIP	-0.557180798934053	5.50746874626419	-2.97997163264057	0.00541820033305134	0.0254740966184987	-2.8812823055658
OXA1L	-0.400593525536936	8.7128956514841	-2.97900030742219	0.00543166235727093	0.0255239557272494	-2.88359499738373
FAM8A1	-0.329384504883942	8.14730524362774	-2.97806192511162	0.00544469780402422	0.0255717589292052	-2.88582884819759
GJB3	0.595947209062849	7.29562506446888	2.97629797456539	0.00546928154930829	0.0256737215344041	-2.89002691387843
ECHS1	-0.388256999093473	9.19212770455066	-2.97566385233552	0.00547814473842436	0.0257018208762315	-2.89153573149119
GDI1	0.372115467751001	8.85300762480873	2.97542641882503	0.00548146685832567	0.0257039073204322	-2.89210062912581
LRRC42	0.414944484959793	5.84089185931977	2.97359621546496	0.00550713859629177	0.0258107392868176	-2.89645415945261
TUBB2B	-0.402084634715151	3.9456763210687	-2.97291503627365	0.00551672225463678	0.0258155882901254	-2.89807410215332
ESF1	0.537568074942488	6.118584795007	2.97265418817568	0.00552039635067839	0.0258155882901254	-2.89869438095411
KIF21B	0.416045526416486	7.20101499823228	2.97252885738648	0.00552216248063085	0.0258155882901254	-2.89899239795507
ACSF2	-0.54479102656605	7.13419163532146	-2.97244742693852	0.0055233102638817	0.0258155882901254	-2.89918602299606
TGFB1I1	-1.04330956642829	7.8770055185356	-2.97238189897454	0.0055242340610379	0.0258155882901254	-2.89934183298031
MLX	-0.400259635366923	7.69958154728994	-2.97229121908152	0.0055255126845091	0.0258155882901254	-2.89955744508335
SLC19A2	0.657638177938685	6.4052563373087	2.97194450860455	0.00553040402032331	0.0258249341942228	-2.90038179381702
VPS45	-0.382601548688239	6.43462490209508	-2.9712985666733	0.00553952776901154	0.0258540238038559	-2.90191745829198
CPTP	-0.422037831826001	7.08895865158269	-2.97089494265732	0.00554523605631953	0.0258671507525339	-2.9028769391945
GSTM5	-0.354629195607204	7.03365735928952	-2.96972454689594	0.00556181988963023	0.0259309692453376	-2.9056587447393
PPIP5K2	-0.574101338112354	6.03395293745206	-2.96937029991089	0.00556684858727774	0.0259408755504184	-2.90650059897275
USP16	-0.444982744025279	7.43453306771182	-2.96906107279488	0.0055712417152031	0.0259478113878568	-2.90723541860921
HPRT1	0.61733617476584	8.26616022795299	2.96881571956475	0.00557472972761299	0.0259505266580338	-2.90781842313522
LPCAT3	-0.468416149449769	5.97982991662081	-2.96770688661756	0.00559051893953257	0.0260003329856555	-2.91045287333766
LOC728392	-0.384654727756208	6.53651716616815	-2.96765559106519	0.00559125038234012	0.0260003329856555	-2.91057473170477
TBC1D16	0.56258262924535	6.47831102556732	2.96627603894201	0.00561095585390965	0.0260762423555212	-2.91385156418496
POLD4	-0.356888908317064	7.7071312687938	-2.96610437183398	0.00561341252095233	0.0260762423555212	-2.91425926226276
PLPP2	0.510866007265235	7.62235850057221	2.96578747527861	0.00561795018180481	0.0260837572630262	-2.91501183546744
G6PD	0.368945863302526	6.57311277657165	2.96537712044274	0.00562383122109175	0.0260974983366299	-2.91598628758665
CNN2	0.468974227240958	7.92178200203482	2.96481725009404	0.00563186442751177	0.0261212071292641	-2.91731566409886
PRMT3	0.645419820297692	5.47853603878721	2.96309613590505	0.00565662741132019	0.0262224455969503	-2.92140144564523
INTS13	0.716663298855435	6.20450816279954	2.96234939225166	0.00566740330993836	0.0262587727010785	-2.92317373264508
PRMT1	0.411575245948784	8.82755844711056	2.96142356144876	0.00568079042446979	0.0263071544125394	-2.92537070356968
TIAM1	-0.547108958408624	5.48796342681907	-2.96120376304578	0.0056839729942805	0.0263082542787087	-2.92589222164378
PTBP2	-0.604190904694869	5.89171345247915	-2.960779234847	0.00569012471108597	0.0263230885780067	-2.92689944190108
FBXO2	0.614804077011998	5.77687231585494	2.95940295830452	0.00571011116136213	0.0264018752611014	-2.9301641798984
MPG	0.37188614703595	7.10722657180693	2.95825331963472	0.00572685709999579	0.0264656050047917	-2.93289063477816
CR2	-0.613017146225059	4.62887232011174	-2.95535448981996	0.00576928813970561	0.0266479063867581	-2.93976274436884
DIO2	-0.318324606282706	5.25193118573774	-2.95387124213966	0.00579111339282503	0.0267348919576775	-2.94327751675296
WEE1	0.479912183705588	8.02620853139389	2.95242791305952	0.0058124260022831	0.026819422251237	-2.94669672808981
FUS	0.416845528618933	7.99831466276974	2.95075302014304	0.00583725067159176	0.0269200620801906	-2.95066331052897
ADIPOR1	0.371841115510786	8.12839141209297	2.95053031870604	0.00584055899447724	0.0269214207934289	-2.9511906285126
NSFL1C	-0.416595944465921	7.42458134982265	-2.94491054850467	0.0059246306114684	0.0272948557257593	-2.96448971356792
SPG11	-0.40295902305721	8.1114430785328	-2.94372343235082	0.00594253519559095	0.027363230361966	-2.96729714303766
CCN6	0.84387874852399	4.50852353066273	2.94254749303855	0.00596032148575552	0.0274309901248089	-2.97007749981706
TRMT5	-0.365683110706193	9.63211277521612	-2.9420171606556	0.00596835926476315	0.0274538379568122	-2.97133119366041
CLCN7	0.364798636821599	8.0317740804404	2.94177914755123	0.00597196993965426	0.0274563085285288	-2.97189380911132
TNFAIP1	0.330354769356067	7.87728517191135	2.93947638692712	0.00600700945381878	0.0276031972484378	-2.97733572508965
TUSC3	-0.69295380500319	5.45798507574202	-2.9374997676373	0.00603724075301754	0.0277278517463782	-2.98200494553467
MEP1B	-0.431962502032737	5.48810036616673	-2.93673759862227	0.00604893596289293	0.0277558955850427	-2.98380487800751
INTS3	0.414662877977861	7.96458797379121	2.93669690235151	0.00604956103258458	0.0277558955850427	-2.98390097844931
PPM1B	-0.452933942691994	4.98075827472198	-2.93638285424711	0.00605438666591834	0.0277637762251789	-2.98464254793683
TTC9	0.351746030423373	5.86719348007931	2.93509593601745	0.00607419924185218	0.0278403395728402	-2.98768090269685
NUP155	0.51016313384011	6.16860807130365	2.93466690414908	0.00608081791129166	0.0278563827700351	-2.98869365677317
LRIF1	0.788710011197811	4.98967752036589	2.93405206267738	0.00609031491129588	0.0278855884687884	-2.99014487631607
YPEL5	-0.375960405959164	8.39015501880377	-2.93358466827584	0.00609754375387744	0.02790438440235	-2.9912479571436
POPDC2	-0.69372951606001	5.48380195265997	-2.93283106149732	0.00610921625889202	0.0279434863495558	-2.99302630433395
LIME1	0.425183335894324	6.12990750119338	2.92986092074857	0.00615542563307076	0.0281404386797447	-3.00003262189494
SAMD4A	-0.750435163560694	6.92051907615569	-2.92787764617722	0.00618646448522854	0.0282678707143461	-3.00470872262788
ARHGEF9	-0.480516218095361	6.35051510478591	-2.92747420461179	0.00619279648737641	0.0282823369231766	-3.00565972035752
P2RX1	-0.329720456155604	6.88187104285823	-2.92637095806413	0.0062101430904052	0.0283470660330044	-3.00825992100995
COPS3	-0.448076340517297	7.23647179624294	-2.92228799945727	0.0062747392806466	0.0286272962175772	-3.0178779650758
PIN4	0.600317399271846	7.4386897889566	2.91776420641751	0.00634704852224404	0.0289424116637091	-3.02852538456195
WIPI1	-0.675562617643434	6.60023830183722	-2.91717429823888	0.00635653534911617	0.0289597573366559	-3.02991311660422
NOX4	0.552318858687535	4.49686911164329	2.91712453877073	0.00635733618461684	0.0289597573366559	-3.03003016603894
ZNF696	0.276439742868448	4.91929407862442	2.9168280031479	0.00636211063830575	0.0289667351335297	-3.03072768419139
SAMD9	-0.688495417364605	4.79692723151305	-2.91627862769961	0.0063709649302112	0.0289922718907675	-3.03201982952424
C7	-1.01486724002974	6.61678471703119	-2.91585802793179	0.00637775158124817	0.0290083782460743	-3.0330089956824
AMPD3	0.385844147427436	6.98952129611153	2.91519866538257	0.00638840452316432	0.0290420445829145	-3.0345595173259
DNAJC13	-0.257014944182681	6.77440721141386	-2.91391634503931	0.00640917021456374	0.029121626412359	-3.03757437032839
CRISPLD2	-0.988139831871159	8.80245996192585	-2.91354389186678	0.00641521355818639	0.0291342667591658	-3.03844989764817
HMGN2	-0.326155743253995	10.6157371047535	-2.91235849578416	0.00643448325336638	0.0292069303365456	-3.04123598080377
TARBP2	0.306011598879856	6.95173470738253	2.91168859003242	0.00644539726119889	0.0292416118508328	-3.0428101953963
TWSG1	-0.495075354769223	4.45212305243868	-2.91128251069982	0.00645202152581284	0.0292568062386224	-3.04376434062632
DXO	0.311010462602197	7.33831632364617	2.90726909968201	0.00651783670310014	0.0295402512779267	-3.0531902981585
CAMK2N1	-0.695830115324181	9.60912927245484	-2.90643840158713	0.00653153784008879	0.0295873364733839	-3.05514034291422
SMAD4	-0.729333470556451	5.48257401754699	-2.90443688106284	0.00656466134490939	0.0297107922593229	-3.05983753320885
FZD5	-0.775227271763931	7.83916100835286	-2.90438975282317	0.00656544317921229	0.0297107922593229	-3.0599481115577
HUWE1	0.298705586453661	8.82192233497575	2.90374119292375	0.006576211370031	0.0297444537561959	-3.06146974013884
DOCK6	0.2822112915745	7.13536759232712	2.90060290375004	0.00662855222172419	0.0299525997947359	-3.06882988466554
BAG2	-1.28536151934984	5.15858952324523	-2.90057994897258	0.00662893650444339	0.0299525997947359	-3.06888370277485
GATA2	-0.417018307468662	5.84900310930281	-2.89909000788507	0.0066539242674677	0.0300503061078306	-3.07237637890468
TCF20	0.451746761798486	8.1856448373567	2.89851372399622	0.00666361284652089	0.0300788547539015	-3.07372700560445
NOD2	0.488323061264198	4.84371804734092	2.89821122838865	0.00666870376048195	0.0300866316628208	-3.07443589661616
LIPC	0.310776822507777	4.86828617907374	2.89726440058934	0.00668466225212441	0.0301434063090496	-3.07665448483902
TUFT1	0.580598878321146	7.9737895330748	2.89629985225168	0.00670095634092397	0.0302016362227416	-3.0789141598078
AGR2	-0.797573680140747	10.8745937104471	-2.89574969559876	0.00671026684140624	0.0302283478034705	-3.08020283051666
CCND3	-0.329636177160418	8.14180202054113	-2.89541251383418	0.00671597910146989	0.0302388313071727	-3.08099256437402
EPB41L1	0.743566489670306	6.53605787233497	2.89517667507657	0.0067199772076624	0.0302415901239538	-3.081544904663
R3HDM4	0.406086457794478	7.68206473694424	2.89486429630781	0.00672527631995786	0.0302501980695788	-3.08227646306435
MKNK1	-0.268260653076913	8.27267473465037	-2.89277147732829	0.00676087982416935	0.0303950374782611	-3.08717643478758
LRRC61	0.30035865553886	6.53355436220034	2.89253176435862	0.00676496916728247	0.0303981235268281	-3.08773754861762
RRP15	0.565420879441497	5.5675136995319	2.8916013840073	0.00678086287267146	0.0304542222431243	-3.08991510059345
FAM189A1	-0.338023030387324	5.59967745055472	-2.8903541079379	0.00680222519508028	0.0305348128983176	-3.09283370205721
PER3	-0.531545287091849	5.61417173868956	-2.88990757007127	0.00680988849711452	0.0305538593393893	-3.09387841250945
KLHL7	0.600070196512547	4.7397281395708	2.8894307918546	0.00681807973003804	0.0305676503554764	-3.09499376819976
CASP5	-0.458084639629279	5.67365853540501	-2.88933038038273	0.00681980601796311	0.0305676503554764	-3.09522865298645
DYNC1I1	-0.331230094173083	6.29734560865259	-2.88826556930273	0.00683813769471267	0.0306294814089243	-3.09771918865704
TMPO	0.546274202273479	7.16686454493848	2.88813095714515	0.00684045845861457	0.0306294814089243	-3.09803400089977
TPM2	-1.57094232899534	8.02313330700785	-2.88720626156224	0.00685642057702721	0.0306756205386644	-3.10019631802808
PIGV	-0.329784609776789	7.3125989581874	-2.88713624627204	0.00685763060737858	0.0306756205386644	-3.10036002591836
FBXO9	-0.346634942336474	5.43722528339174	-2.88679541257588	0.00686352388962488	0.0306760684337642	-3.10115692093408
MDFI	0.466564252796012	5.60369518623445	2.88673327739725	0.00686459876850942	0.0306760684337642	-3.10130219174157
[truncated: 6,934 more rows]
