# Supplementary material for: Systems Biomedicine of Primary and Metastatic Colorectal Cancer Reveals Potential Therapeutic Targets
Source: Front Oncol. 2021 Jun 24;11:597536. doi: 10.3389/fonc.2021.597536 (PMC8263939; doi:10.3389/fonc.2021.597536)
Supplement: Supplementary File 3 — Contains all DEGs between all pairwise groups of samples. [file DataSheet_3.zip › Supplementary file 3/Validation Results/GSE41258_liver_lung metastasis/GSE41258_liver_primary.txt]

logFC	AveExpr	t	P.Value	adj.P.Val	B
ORM1	5.63146501184387	6.48904465553931	20.1367667004744	6.19058806390804e-20	5.53005231748906e-16	33.4638940269613
FGB	5.08094008050811	6.64916578553859	12.2166884159199	1.0678596621603e-13	4.76959518103898e-10	20.8723608208111
FGG	5.85193531941764	5.68304083266353	11.5042564923604	5.27651401973537e-13	1.57116999127654e-09	19.388668383242
CRP	3.53741553949845	6.0803145533456	10.9631048411635	1.85109389428436e-12	3.88423710952575e-09	18.2148096916698
HP	5.26363982963704	7.48842482880243	10.8948831957602	2.17409443049689e-12	3.88423710952575e-09	18.0638940747585
FGA	3.92813821846666	7.36919183353961	10.5489961746866	4.95885816075336e-12	7.38291332500162e-09	17.2885285995728
SERPINA3	3.03452067784582	7.82342452902222	10.2242709493858	1.09057288753967e-11	1.39172680062741e-08	16.5449557526178
ALB	6.3435777538359	5.75260666641578	9.97410705542133	2.02018523366383e-11	1.88427718476404e-08	15.9617135079767
FGL1	2.5831183148019	7.3432157657187	9.93437242711497	2.22968389205879e-11	1.88427718476404e-08	15.8682387655725
APOB	3.83376811568449	5.5782899145423	9.92845223086264	2.26274517665729e-11	1.88427718476404e-08	15.8542920187954
APCS	2.64263430841015	5.72806155844713	9.91835742245185	2.32027863342712e-11	1.88427718476404e-08	15.8304990143732
ITIH3	3.19979553685561	5.97600479627874	9.56713432836314	5.60457739168906e-11	4.17214081999653e-08	14.9934623176563
APOH	3.8461694117811	6.45180692282318	9.37234784844562	9.20411993230458e-11	6.32464641194437e-08	14.5215252543571
APOC3	3.93690039240795	5.42496912808653	9.28114471858914	1.16304904839129e-10	7.42108367805668e-08	14.2986657164415
APOA2	4.43404920922674	4.90625160447429	9.11119101573281	1.80391747161578e-10	1.07429298492959e-07	13.8801723896548
AMBP	2.72865350777777	5.34922306576158	9.08461449346302	1.93273740197999e-10	1.07907145074295e-07	13.8143546620723
GC	3.80676891937224	4.96745162235771	9.0549268454918	2.08777217709249e-10	1.09706287399807e-07	13.7407122532645
TF	2.91072097997957	6.35581263513123	8.99949271947381	2.41206212147661e-10	1.19705282950837e-07	13.602865688996
HPX	2.02570009796152	7.69250208974181	8.4324730346153	1.08065386272118e-09	5.08077945036227e-07	12.167869287498
KNG1	2.28590177352068	5.53639251065453	8.36903056621651	1.28134961198548e-09	5.72314804193316e-07	12.0045206928713
F5	1.68808668925537	5.2083917777679	8.34953415995948	1.35035143414553e-09	5.74413779105811e-07	11.9542115206785
COLEC11	1.12434498917443	6.00525916401709	8.16155590994318	2.24457113987282e-09	9.11397908749266e-07	11.4664999522882
C5	1.55739337571167	5.59820635582852	8.06382792575061	2.9282977079786e-09	1.13732536632056e-06	11.2110715467727
ITIH2	1.91752853118158	7.09409959251528	7.90936351464003	4.46857086612253e-09	1.66323931446136e-06	10.8047913556017
APOA1	2.7858373964676	5.65509244532468	7.86383885977316	5.0641179700957e-09	1.8095106330746e-06	10.6844602159115
CP	1.82843918629852	6.22472401845167	7.78298265086557	6.32806710386936e-09	2.17417782457173e-06	10.4700885190951
CYP2E1	3.34550839903171	6.12161714858291	7.69708750248503	8.02477848141207e-09	2.64936715443272e-06	10.2414550831725
IGFBP1	2.22024787974587	4.28683201661137	7.68473200211952	8.30429646525423e-09	2.64936715443272e-06	10.2084919471837
SERPINC1	2.57107169667947	5.5709730928675	7.6137458484314	1.01130428002103e-08	3.11516590807857e-06	10.018744390367
F2	1.38551373018189	6.03388094134933	7.40656944463019	1.80325767203117e-08	5.26788207605192e-06	9.46148536856303
CFHR2	1.83540904385435	6.30145861497408	7.40168829421898	1.82810191825377e-08	5.26788207605192e-06	9.44829518693195
ITIH4	1.62782742079818	6.84994833578931	7.37458300620547	1.9725157555535e-08	5.50640101386233e-06	9.37499939651312
FCN3	1.1723735547094	5.65647140049891	7.2988605316626	2.44032959277251e-08	6.60589825825359e-06	9.16979255942397
MMP3	-2.52738467789405	5.38085716748203	-7.27776765471627	2.58965515458657e-08	6.65028461464662e-06	9.1125159385076
F9	2.12903513112372	5.01503036985329	7.27558599592414	2.60561918182729e-08	6.65028461464662e-06	9.10658891966943
HRG	2.86738828238758	6.59698874674817	7.24549196365344	2.83628346695086e-08	7.03792228063113e-06	9.02477702862861
TM4SF4	1.77230531357857	6.84919353907196	7.16617568788573	3.5484435876297e-08	8.56709366710705e-06	8.80867594659463
VWF	-1.65913794840806	7.22540110863218	-7.11249427109412	4.13086730348012e-08	9.71079937420736e-06	8.66203336353265
CPB2	1.97538699126531	4.62849237453421	7.07247027731907	4.62736780971159e-08	1.05990452933727e-05	8.55250089459605
VNN1	1.57841729834756	4.48178129651105	7.00951966168659	5.5335226100462e-08	1.20860144141213e-05	8.37988999755513
APOC1	2.14722267800289	8.25644282145121	7.00865502854122	5.54714643433305e-08	1.20860144141213e-05	8.37751634915125
FMO3	1.67676898522135	5.15834893576678	6.9074063105066	7.4018530433812e-08	1.57430364848867e-05	8.09904507211613
C8A	1.03253125199192	4.9017597542806	6.82779988017277	9.2923631055957e-08	1.93043440982061e-05	7.87939765091716
ITIH1	1.4117668922992	6.89069295426209	6.70098261605808	1.3366127682122e-07	2.7136276950999e-05	7.52827542542128
AOX1	1.67808891442642	5.83267552572418	6.65105320731579	1.54286993530263e-07	3.06276825156853e-05	7.38964416610825
AHSG	2.78660901107215	6.34700652652803	6.5733215637264	1.92989734488013e-07	3.747776735177e-05	7.17340119228199
C6	1.36242272649082	5.73849056625936	6.56494032707802	1.97709568613892e-07	3.75774377963382e-05	7.15005578857466
UGT2B28	1.01564621655524	6.82954635528714	6.55695598708478	2.02314254594676e-07	3.76515257561301e-05	7.12781068579855
AADAC	1.21540388621612	5.22229032083459	6.4993709627627	2.38893293057101e-07	4.33498936812086e-05	6.96722500530426
HPD	1.48810017979181	5.2644711630289	6.49398475528871	2.42639055643169e-07	4.33498936812086e-05	6.95219152917417
TTR	1.49783542044092	7.43907626711091	6.45299466937226	2.73156665453214e-07	4.78452645586972e-05	6.83771222727559
MMP2	-1.73889284052319	8.60966859238917	-6.41021595388471	3.0914706737618e-07	5.31078990936811e-05	6.71810563941127
ASGR2	1.05198251710158	6.49168030365696	6.39167351154976	3.26198698674095e-07	5.49798674576546e-05	6.66622144133346
HABP2	0.85893902034544	5.85427388799266	6.33284564984839	3.86836091403349e-07	6.39927186019652e-05	6.50145596442729
PON1	1.42741213794285	4.88974928008594	6.28686512594843	4.42050403989842e-07	7.17970228880228e-05	6.3725129711684
C8B	0.963335302061599	6.6535585721183	6.27784922103158	4.53775146032414e-07	7.23852389197778e-05	6.34721379903941
LBP	0.864011172136955	6.72116397850542	6.27112042288969	4.62729397568407e-07	7.25186264645364e-05	6.32832905814498
DIO2	-0.666780189111022	5.25193118573774	-6.18734080423017	5.9032747824053e-07	9.05755715686875e-05	6.09296709015046
CYP2C9	1.54936105218521	6.88519232790023	6.18277227167837	5.98226656504261e-07	9.05755715686875e-05	6.08012091201324
TFR2	1.17882296915316	5.59899218139061	6.15121389736527	6.55778381581548e-07	9.76344713777994e-05	5.99135067422096
CYP2C8	2.45042164395713	4.38749549606771	6.02022962685878	9.60685755228718e-07	0.000140685341827183	5.62235481245767
CYP3A4	1.80748760061761	6.95757678819201	6.0093940822541	9.91553413723297e-07	0.000142863655561132	5.59179342065964
C4BPA	1.89785699919817	7.48362747009731	5.99315704451769	1.03968600615938e-06	0.000147420874492408	5.54598765205887
GATM	1.98066967041978	6.71643046408657	5.94905627871292	1.18261131564099e-06	0.000165066670040953	5.42152078448373
SLC2A2	1.24252327951225	4.10962977049981	5.9408092143815	1.21145493691991e-06	0.000166491183869317	5.3982362095948
WNT5A	-1.49038260870311	6.24178427120388	-5.91356041641875	1.31187988803232e-06	0.000177560955148375	5.32128420918826
MAT1A	0.979194119144796	6.69890919087214	5.89059289239198	1.40299825384835e-06	0.000187059453755631	5.25640175003864
SERPINA7	0.933093612402397	5.04266289807548	5.75357870306197	2.09512039727599e-06	0.000275231036895095	4.86899854761338
FBP1	0.894761162738727	7.93191509811329	5.66181683564281	2.74148145161621e-06	0.000354922518946197	4.60929156673838
CXCL1	-1.34449281022353	6.94411543933743	-5.64714309024668	2.86198704803072e-06	0.000365230432857978	4.56774828382755
PON3	1.23898792660632	6.25926436414132	5.63959973308361	2.92598798327957e-06	0.000368138741614597	4.54639092782459
ALDH8A1	1.45486146971501	4.19146627277329	5.62947412816687	3.01415920120411e-06	0.000373965057560504	4.51772138854659
ABCG5	0.826683797407095	4.42307346819944	5.59180401534782	3.3662157593692e-06	0.000411923361348563	4.41105291272917
CFHR5	0.889284046893723	3.88572349564383	5.54163206779062	3.89992417108152e-06	0.00046793249083224	4.26896677795722
AGXT	1.09714225141295	4.37864797103878	5.53912752324102	3.92868429558021e-06	0.00046793249083224	4.26187363486842
TDO2	1.43315044802031	5.72719120356621	5.52396352408411	4.10740841421137e-06	0.00047654195082308	4.2189271948401
SERPIND1	1.31240769831973	4.82338168514813	5.52394261533901	4.10766038434761e-06	0.00047654195082308	4.21886797821088
ASGR1	0.911290603431478	4.77465423563402	5.49737690550803	4.44063641282291e-06	0.000508566731740347	4.14362978582787
AKR1C1	1.24701419903283	8.84761390894801	5.48446229028238	4.61213959581363e-06	0.000521522063410166	4.10705378398905
SPARCL1	-2.16017122100421	8.50737305536302	-5.46695803857082	4.8552238489581e-06	0.000542146433034284	4.05747998620347
CDO1	0.861186257453697	4.37454399095773	5.44939288765916	5.11204432036764e-06	0.000563776443380792	4.00773502287794
AFM	1.02996649666069	4.62837189539089	5.43551147044492	5.32458628341878e-06	0.000579235757873926	3.96842377897364
ARG1	1.60152780603384	4.61725661487872	5.43186270559795	5.38190617973087e-06	0.000579235757873926	3.95809094876844
ALDOB	2.59076585707803	5.10744222216078	5.3904563183	6.07727061384097e-06	0.000646288790398112	3.8408419513172
C8G	0.648242561523146	4.40588244503744	5.35686297988439	6.70692594038908e-06	0.00070485846382936	3.74573188442752
ADH1A	1.41005360028142	4.77491963486592	5.34009642575339	7.04518104855925e-06	0.000731797701241625	3.69826851177629
FBN2	-0.541033454174517	4.79953087648546	-5.25135810975724	9.14058049855131e-06	0.000938537995328263	3.44715938620571
HPR	1.23641676573606	4.93609227564081	5.24320944786225	9.36172911031434e-06	0.00095032188798225	3.42411016472094
ACSM5	0.656790402991395	6.04199818905491	5.23490966200426	9.59247124441829e-06	0.000962803883442569	3.4006354090113
CAV1	-1.64436402057188	7.61397338109489	-5.21424813262767	1.0191840677271e-05	0.00101159680855624	3.34220612888075
CYP4A11	1.10565763176635	4.71410092734089	5.20000785309366	1.06265556759269e-05	0.0010431540862973	3.30194346966378
HAMP	1.36154886178013	5.49219639960255	5.16872350065455	1.16476467430594e-05	0.00113096117777989	3.21351493760642
ABCB4	0.844854157140956	4.93166101005344	5.00749871260717	1.86815093766261e-05	0.00179442928238065	2.75845003955524
FOXF1	-1.33269944035685	6.67513789392455	-4.99177635759429	1.95614181491473e-05	0.00185895902474822	2.71414333802001
DPYS	0.781580441431939	4.3719078209691	4.97753056606515	2.03942543158765e-05	0.00191770393477605	2.67401020817686
CPS1	1.61684157625549	6.23841476802312	4.9400647505152	2.27568443376089e-05	0.00211757177570688	2.56852139668893
CTSK	-1.34039799641776	8.22269253060858	-4.90972311413432	2.48681833342958e-05	0.0022901802239718	2.48315837214503
FILIP1L	-1.25983570747202	7.15630350582653	-4.85114866270582	2.95102951426773e-05	0.00268995373989323	2.31854923003406
CFB	1.10954929213058	7.35225842408731	4.84001214944262	3.04857188807782e-05	0.00275079724002011	2.28728194853137
GREM1	-2.43300623424985	6.64531938825581	-4.80057898757098	3.42041574704348e-05	0.00302726821267023	2.17664781362854
SERPINF2	0.841249807201313	5.76448955709054	4.80034533185293	3.42274811910549e-05	0.00302726821267023	2.17599264841892
MMP1	-2.83925921604272	5.36833194791838	-4.79653969623916	3.46095935426601e-05	0.00303105391290767	2.1653223834975
SERPINA1	2.38965921110982	9.17974146203351	4.75585381564901	3.89689396591734e-05	0.00337970425218831	2.05132537421665
LAMA4	-1.25388594911626	6.88786375714565	-4.74154213836085	4.06284963147844e-05	0.00348975343826893	2.01126089576825
CHN1	-0.712418428917617	6.72817986522818	-4.71853425439815	4.34445721132788e-05	0.0036960986922659	1.94689195893417
CDH2	0.542631692394874	4.35787368888319	4.68894731271505	4.73520165988188e-05	0.00399052419129479	1.86419171494159
TPSAB1	-1.28196469194651	7.46228123992937	-4.67871056474141	4.87834926768431e-05	0.00407273775777794	1.835598595338
DKK3	-1.53511224924615	6.21772213841771	-4.62750337246421	5.66136451235077e-05	0.00468268233229902	1.69273066005691
LPAR1	-0.694907367091388	5.54695494814666	-4.61792492665148	5.82107872767343e-05	0.00477061433709236	1.66603803967733
APOE	1.70393034245686	7.39147239649714	4.60656835188437	6.01622990895481e-05	0.00488572561606303	1.63440341620399
FBLN1	-1.9335616274482	6.997731799098	-4.57547995722299	6.58419870738933e-05	0.00529668773436563	1.54787913868451
UPB1	0.541709864812944	5.23611590079735	4.57252488850093	6.6408712218622e-05	0.00529668773436563	1.53966050485098
PDPN	-0.597850776010683	4.81685547679262	-4.56274687875167	6.83185664662486e-05	0.00540079428533627	1.51247326211959
ATF5	0.721959187284458	4.69602327001702	4.55786020895447	6.92932972921539e-05	0.00542979846237553	1.49889039454083
TRPA1	-0.537226359243217	5.7597914761968	-4.53761048627698	7.3481169134363e-05	0.0057078894250197	1.44263548721545
APOM	0.635567702290874	6.04105563880043	4.49971381130402	8.20019767728039e-05	0.00631485912509877	1.33749294390897
PCK1	2.03094966599901	7.46321637996907	4.49185252433217	8.38881818098802e-05	0.0064048985308347	1.31570509718245
SERPINA4	0.566700879339697	6.10746299231368	4.48877184758639	8.46389809429029e-05	0.00640745776917756	1.30716907960105
BHMT2	0.61245298666031	5.62152283801847	4.44939624976566	9.48402726722979e-05	0.00711939626707258	1.19817709835601
BLNK	0.859347451930972	6.22415135735623	4.42696165805543	0.000101185831695356	0.00753244195445511	1.13617238651369
C4BPB	0.892206257059046	5.71751156662027	4.40612515212519	0.00010745374408922	0.0079329280656942	1.07864787106137
HAL	0.502631514964002	4.80613195657333	4.39376679184269	0.000111350669422827	0.00815324204880424	1.04455892275791
LIPC	0.462633669174529	4.86828617907374	4.31297305055574	0.000140489886990991	0.0102032208169962	0.822264201358518
GAMT	0.572319561821794	5.33730469405125	4.29086247459232	0.000149696430902188	0.0107841791713649	0.761607470500668
HAO1	0.484611832965241	5.13905725802772	4.28043416678631	0.00015424228923993	0.0110227709582424	0.733026756964104
CCN1	-1.36031136778095	7.54996931021924	-4.24688793366821	0.000169806560303716	0.012038746057088	0.641210021017857
TNFSF11	-0.434768339344247	4.15667081134849	-4.20737446791738	0.000190128334300925	0.0133733575614974	0.533308441996819
BHMT	0.559811748723605	6.36545866669851	4.20444970520749	0.000191724167472465	0.0133802499064963	0.525332554564553
ANGPTL2	-0.935750274238532	7.96316318828098	-4.1750717197544	0.000208501531658937	0.0143322445171156	0.445303710810108
HSD11B1	0.958171236858639	6.49810978476198	4.17494988463368	0.000208574027451587	0.0143322445171156	0.444972145985615
PROC	0.711185437697608	5.62566613349788	4.11974173491012	0.000244103930058917	0.0166456519634832	0.295013447251375
ADH1B	2.31818403525942	5.78967763634565	4.09617486650686	0.000261020433579223	0.0175770632478175	0.231178382941891
SERPINA10	0.609614209556221	4.53457390324796	4.09526224488387	0.000261698131866084	0.0175770632478175	0.228708584031722
PDGFRA	-1.2227269125717	7.26589390445432	-4.07165989557531	0.000279836434190675	0.0186550661688455	0.16489211810152
HGD	0.642719967983184	5.53564820026894	4.0475662285064	0.00029962159779326	0.0196838102474947	0.0998637910134264
SULT2A1	0.431921076920732	4.66672957902254	4.0475031430628	0.000299675158811069	0.0196838102474947	0.0996936815156362
ACTG2	-2.15806037949488	8.22734388922778	-4.03127087446189	0.000313772886971038	0.0204593664183378	0.0559510327377524
HSD17B2	0.868427779353873	6.84121858390584	4.02468489559023	0.000319676160203505	0.0206932401383907	0.0382189311870587
TPSB2	-1.15118780411116	7.30414239305101	-4.0139865208618	0.000329498008997839	0.021157126452677	0.00943420307778631
AKR1C2	1.05829275406302	7.48249222960021	4.01175962168744	0.000331579279455365	0.021157126452677	0.00344564251029134
PLAT	-1.07113947304368	7.38625686383601	-3.99540773924371	0.000347260798706443	0.0220005724457067	-0.0404950534965209
C3	1.57920147991902	9.51534437616144	3.98117151122093	0.000361502328668504	0.0227415514225052	-0.0787032986827612
CRHBP	0.535654177383981	5.32257596227334	3.97149487583542	0.000371506940517632	0.0232074930045036	-0.104648751702472
SLCO1B1	0.506469138384072	4.78647322031282	3.95695883759575	0.000387046215993627	0.0240103044963269	-0.143584368211126
ANXA10	0.637277297861944	5.11995267422731	3.89955357295274	0.00045485941059357	0.0278917050199784	-0.296877995828251
MXRA5	-1.18773595349604	8.01901066769294	-3.89866917341779	0.000455989962911571	0.0278917050199784	-0.29923368952919
ITGAE	-0.52556351942231	8.04066595103798	-3.89633935425186	0.000458981376686089	0.0278917050199784	-0.305438530203559
F12	0.833828307050674	7.15110660068398	3.87825787216153	0.000482857418144311	0.0289051974592381	-0.353549803144841
CYP1A2	0.600212294276769	7.09854894232074	3.87806778660186	0.000483114744914454	0.0289051974592381	-0.354055168516007
MFAP2	-1.01870545719335	7.14213163839795	-3.87463388434229	0.000487786458870688	0.0289051974592381	-0.363183115741003
CFHR4	1.01767497752683	4.62849913609981	3.87403746031414	0.000488602352663714	0.0289051974592381	-0.364768231831221
OGDHL	0.424113557780872	5.73822058091776	3.86027657163128	0.000507800785224053	0.0298087993595186	-0.401316652127979
BMP8A	-0.295673880245853	4.44020086984612	-3.85834740712695	0.000510550352849698	0.0298087993595186	-0.406436766077096
CXCL5	-1.88763114602668	4.41851892899798	-3.82450692596225	0.000561209157759163	0.0325537753653416	-0.496102310483169
HMGCS2	1.50492666814359	8.85672324320286	3.79435988387536	0.00061043797625748	0.0351809189800521	-0.575739715646342
GPX7	-0.582247658012496	5.51981469325729	-3.77210828659202	0.000649444392996822	0.0371890177092347	-0.634370695053775
COL7A1	-0.598267659096653	6.4835012165258	-3.76518219248079	0.000662072867027041	0.0376706810264494	-0.652594004714422
SLC10A1	0.456243626317853	6.36784570730471	3.74901108354263	0.00069249451801244	0.0391522375278806	-0.695092707250832
RBP4	2.46488908693994	6.89708806676708	3.7418674391461	0.000706362092210837	0.0395782212758569	-0.713844523786644
NID2	-0.740010582645378	6.92458079869541	-3.74057987331865	0.000708890115765936	0.0395782212758569	-0.717222887036008
AQP9	0.771706207339301	7.06776496110907	3.72845744100461	0.000733126508879776	0.0406771372908263	-0.749008318174284
MTSS1	0.741144846727993	7.76599719761069	3.72230420591659	0.000745734756902796	0.0411212875519301	-0.765127112809548
POF1B	0.660834643997735	6.50779455538457	3.70555752482083	0.000781125230614436	0.0426703511309384	-0.808943823920997
SERPINA5	0.59115474817029	5.92449860254651	3.70266516421135	0.000787400522372533	0.0426703511309384	-0.816503718998656
CIDEB	0.507033852727076	7.91027906623901	3.70231793177818	0.00078815716294692	0.0426703511309384	-0.817411141076712
LAMC1	-0.781626721035488	8.44772074319327	-3.69328193779	0.00080809713690884	0.0434863356867871	-0.84101315845237
TWIST1	-0.597650952440914	4.12702287303468	-3.69085227818409	0.000813541707944774	0.0435171741141956	-0.847355562647422
BLMH	-0.500643589740501	6.79787942754556	-3.67424802727338	0.000851714108566318	0.0452878698322793	-0.890655258012521
SNRNP25	-0.559640086970616	7.14276977160914	-3.64800800769059	0.000915604982002051	0.0483970373031025	-0.958923638518273
NABP2	-0.477906438876647	6.04471360890695	-3.64361524366384	0.000926745132510677	0.0486977309924581	-0.970332993370568
IL1B	-0.753607221696794	7.59012744645684	-3.63932775273501	0.00093774490098421	0.0489875742718827	-0.981463550643548
FMO5	0.916037163240743	6.24860176796301	3.63665670861991	0.000944661431449483	0.0490619800415014	-0.988395035029037
CDH11	-1.53292712789341	7.31377742357967	-3.63424389471386	0.000950951753954845	0.0491031908559458	-0.994654620584912
COL6A2	-1.48608116323855	9.05937513675921	-3.62424346297056	0.000977458672596151	0.0501818294385139	-1.02058075924554
RALGPS1	0.644460480016217	6.65893170091309	3.59765829538483	0.00105145067393549	0.053417606627746	-1.08935988095859
ATP5MC1	-0.471312607773603	8.76508645678048	-3.5973132190218	0.00105244584870517	0.053417606627746	-1.09025125783638
ANG	0.764947663444905	7.25412359524582	3.58457907007867	0.00108981427149566	0.0550017564252582	-1.1231202683547
SPP1	2.10432812547892	8.31332545885432	3.57949687561353	0.00110508355644735	0.0554590528637314	-1.13622465921807
COL6A1	-1.12153034662542	7.73977879056682	-3.57598340687793	0.00111576039604699	0.0556820537312166	-1.14527953932176
MEIS1	-0.991360487201692	6.11529968344053	-3.5672899647146	0.00114260878233473	0.0567051347366455	-1.16766808902606
FKBP11	-0.609587978880373	8.2419222182041	-3.55807589244546	0.00117174656457967	0.0578299008916588	-1.19137225737576
WFDC1	-0.997196435088445	7.89305243388077	-3.52768448944357	0.00127303170593295	0.0624834737862587	-1.26937152330275
RANGRF	-0.455192888937018	6.83134989262017	-3.52113276607852	0.00129594877536937	0.0629599028032157	-1.28614868931
NR1H4	0.781867161343245	5.98004884231364	3.52088181341338	0.00129683444708292	0.0629599028032157	-1.28679104147198
COL11A1	-1.69287321272844	5.82049449764356	-3.51631940776747	0.00131303849310376	0.0634020154534913	-1.2984657578761
CES1	1.16502493337739	7.19342315626901	3.51399916560751	0.00132135395377899	0.0634605100489662	-1.3044004886097
P3H4	-0.462652244077679	5.6206128739297	-3.50268749253684	0.00136262673327835	0.0650927519164464	-1.33330907540646
GULP1	-0.848360925047004	4.26120943699681	-3.48735276856086	0.00142056860956268	0.0674996776022524	-1.37243381715407
SFRP4	-1.37897484060931	6.66322028886057	-3.45943759216588	0.0015321990021364	0.0724186967517694	-1.44346064027772
MAB21L2	-1.95722570974112	6.5309869778598	-3.4546466048138	0.00155218869157995	0.0729773767467563	-1.45562508429521
SERPINA6	0.665729594847588	6.23043176199173	3.45037652425731	0.00157021647603645	0.0734384491122179	-1.46646054503881
MAOB	0.594248023902641	7.57333952261541	3.44226335199065	0.00160502636486555	0.0743781661138644	-1.48703131937393
VPS41	0.336130256559012	7.72643100089976	3.44181734017344	0.0016069613858699	0.0743781661138644	-1.48816153828073
HAO2	0.37272905151445	5.72963067126138	3.43975038269664	0.0016159582332586	0.0744090458644283	-1.49339845881784
ADH1C	1.09017449881292	6.27565031564954	3.43634775434523	0.0016308745603941	0.0747107817846181	-1.50201638001568
FOXF2	-0.687087881577857	6.42253844145383	-3.43285011767442	0.00164634547171123	0.0748919878329405	-1.51087089658613
CYP3A7-CYP3A51P	0.621725669666463	7.21547250934282	3.42914642511068	0.00166288175808256	0.0748919878329405	-1.52024258901214
ABLIM3	0.507651408493601	5.37943107799462	3.4290551374587	0.00166329135166417	0.0748919878329405	-1.52047352190467
PDZK1	0.481325607610295	4.04482695938513	3.42655711710409	0.0016745373327607	0.0748919878329405	-1.52679174574933
CYP2C18	0.55042977770917	5.43342807849445	3.42606778015397	0.0016767488600233	0.0748919878329405	-1.52802917608967
ZMYM3	0.301790140273717	7.65406294283613	3.41585282883965	0.00172356142444811	0.0764630102417946	-1.55384219562105
HOMER1	-0.6358198074733	4.62930129821402	-3.41467451142625	0.00172904153910696	0.0764630102417946	-1.55681751416714
AGTR1	0.852721251202376	5.3790643497224	3.40929047805275	0.00175429551788693	0.0771976446368666	-1.57040650603897
KLHL24	0.615736840381472	6.4459146324069	3.40525653490286	0.00177344889587591	0.0776579362100956	-1.58058148174826
CREB3L2	-0.671874348963747	8.14552685080665	-3.39599209628803	0.0018182009958218	0.0792292170520789	-1.6039284895513
ADH6	0.589550743264929	6.76059657004604	3.39280982548478	0.0018338219941192	0.0795219993857613	-1.61194123177855
GHR	0.869093137698035	4.77020667627539	3.38358322560563	0.00187984559308486	0.0809116983475799	-1.63515345178835
AZGP1	0.938220984978924	5.24126464860918	3.38276414980913	0.00188398446840889	0.0809116983475799	-1.63721265502817
MAK16	-0.424773877534438	6.98946803191596	-3.37192119294136	0.001939606766853	0.0828214520745107	-1.66445050719228
GATA6	0.969344282490124	6.73457433660939	3.37050349306489	0.00194699484335019	0.0828214520745107	-1.6680087870701
CFI	0.781378206603605	7.16831372272211	3.36491913552787	0.00197636038942291	0.0832657494466387	-1.68201810937584
RELN	0.470791656681525	5.79169460113931	3.36406560426946	0.00198088601060329	0.0832657494466387	-1.6841583770603
COL15A1	-1.46111594320625	8.00429175355438	-3.36321557335454	0.00198540295893138	0.0832657494466387	-1.68628961344429
PLXNA3	0.491788289165244	6.85519061081583	3.35401051729881	0.00203495492148666	0.0845757314612495	-1.70935267496683
HGFAC	0.44318926376057	5.68562512822352	3.35389688564253	0.00203557396889831	0.0845757314612495	-1.70963718991485
SLC25A37	-0.454738252042369	4.76698897085366	-3.34735551047619	0.00207151658722521	0.0856706373781611	-1.72600801695203
MASP2	0.29568231932355	5.81776749238888	3.33971780115406	0.00211425385005395	0.0870351596430042	-1.7451033820176
CYP1B1	1.14444656997074	6.55886387175755	3.33706841967819	0.00212927522199005	0.0872514475139318	-1.75172236173981
MYCL	0.467123684721257	6.41813968752343	3.32835210478044	0.00217942032184973	0.0888984554113409	-1.77348071808185
LOXL2	-0.810505093333733	7.74920954202365	-3.32481353675249	0.00220009922702938	0.0893340290684249	-1.78230619410979
EHHADH	0.519155727553823	4.21757013703208	3.32300985176167	0.00221071195535389	0.0893587778152773	-1.78680299740196
SPOCK1	-1.08898282529892	6.54017625009538	-3.31638070709252	0.00225014043878033	0.0905428132415525	-1.80332016787282
RGN	0.542049867027308	6.27971247707081	3.30633476961076	0.00231117815625491	0.0925818586090812	-1.82832028015812
FLRT3	0.416282276755141	4.4303034750088	3.29819060950621	0.00236182196167699	0.0934654480483565	-1.8485606980127
COL8A2	-0.816717523055024	6.05181728665527	-3.29815364455042	0.00236205423010067	0.0934654480483565	-1.84865251055063
ADAM19	-0.469051097350889	6.58203624604029	-3.29774481387694	0.00236462456721466	0.0934654480483565	-1.84966791953295
FCGRT	0.536209253135256	8.79036684575359	3.2848580280893	0.00244703094851094	0.0959238573953461	-1.88164324903661
KLKB1	0.43787649330597	6.06314688262099	3.28339855153517	0.00245653522831181	0.0959238573953461	-1.88526071754508
CYB5A	0.767096347630891	6.56976045180411	3.28301552121549	0.00245903541291103	0.0959238573953461	-1.8862099686948
CCL11	-0.783374901887928	6.41088409834311	-3.27521671186921	0.00251047393304253	0.0975046245385607	-1.90552568088086
CYP2A6	0.47958839079931	7.00135629355722	3.26718929068415	0.00256449475078442	0.0991715654058756	-1.92538400407789
GTF2E2	-0.407327141615478	7.08563145891541	-3.26462719468038	0.00258196929815102	0.0994169471568236	-1.93171708509836
NSF	-0.449714216542429	8.04639361683739	-3.24541553997506	0.0027166764729348	0.103668506390662	-1.97912663278291
AKR1C4	0.460707615708429	4.22432377048952	3.24477087074461	0.00272131122431424	0.103668506390662	-1.98071510098843
MT1X	1.05188434594939	8.80378228205861	3.2439529529347	0.0027272023958139	0.103668506390662	-1.98273022800109
IGFBP5	-1.39104082398501	9.03277444792851	-3.23544105421824	0.00278923828257574	0.105577396518005	-2.00368615989462
PZP	0.476332583098794	6.57818841868588	3.22853291013907	0.00284057449719298	0.107066886006012	-2.02067343158799
DCTN6	-0.519339303790686	7.89731075477119	-3.21968811540296	0.00290762063699541	0.108867683732596	-2.04239630207661
DEFB1	0.824496499059178	5.89967023460391	3.21902268453128	0.00291272544633275	0.108867683732596	-2.04402938912477
PAFAH1B1	-0.399930646586967	7.73746278333117	-3.2132365469947	0.00295747549088393	0.110079702333609	-2.05822242004305
ALAD	0.388587450489651	6.35629937758161	3.20477164267517	0.00302412699218939	0.112093470627501	-2.07896298622787
CCN2	-1.16180745871831	8.02210956694237	-3.2009191192224	0.00305493357225273	0.112767444631957	-2.08839317046829
SLC17A9	-0.551820878595646	7.93217566385339	-3.18296413111339	0.00320250101913171	0.116646215649146	-2.13226686691607
TIMP3	-1.12355797864095	8.19075788454007	-3.18186171059725	0.00321177953268445	0.116646215649146	-2.13495655386218
TMEM158	-0.972112916980769	6.63830671255021	-3.18181051812105	0.00321221101571536	0.116646215649146	-2.13508144170431
CLU	1.31087826855088	7.7285691881319	3.18180669271528	0.00321224326090785	0.116646215649146	-2.13509077402394
TBCD	-0.374801652544987	7.39016562853664	-3.1704074775873	0.00330971226251153	0.11968095088235	-2.16287422842968
RTL8C	-0.526444598131642	8.98867363872851	-3.16892307767571	0.00332261007710991	0.11968095088235	-2.16648839142013
CPA3	-0.671830818370887	7.43044455915767	-3.15370822945894	0.00345760025148025	0.124043144764952	-2.2034823910827
PLVAP	-0.529291983356102	7.98598230655388	-3.14891366666858	0.00350120996716109	0.1251052345466	-2.2151209118306
GLIPR1	-0.773084820273821	7.4460949068096	-3.12974776517301	0.00368082126229657	0.130999108908746	-2.26155251101941
PDZD2	-0.426436660887236	4.25543758057052	-3.11512408851588	0.00382372392526024	0.135193327429033	-2.29687974127238
TRAF1	0.306089404534782	5.96054134688127	3.11460029889688	0.00382893897229882	0.135193327429033	-2.29814346740017
CFH	0.781400624270923	6.99947847111519	3.11198241882287	0.00385510505068066	0.135453097222628	-2.30445783435083
PEX11A	0.356139079415149	6.69721746094711	3.11083545073026	0.00386662261186277	0.135453097222628	-2.30722345256535
MST1	0.613775868783871	7.83072404891564	3.10712465677319	0.00390410988498033	0.13623208438488	-2.31616737074699
RGS16	-0.586144384471476	6.44570191304778	-3.09968207762949	0.00398033974867578	0.138351653598913	-2.33408869391425
DDX39A	-0.535446363084395	8.17408551818276	-3.08226009047862	0.00416434741394126	0.143678911165395	-2.37595010699834
AGT	0.883025679965344	7.54934957158097	3.08100387885861	0.00417792274685321	0.143678911165395	-2.37896363452734
RAB27A	-0.528968947598871	7.47401207818668	-3.08010628016772	0.00418764841808473	0.143678911165395	-2.38111648081134
SMAD1	-0.586125668305005	7.0647793771303	-3.07915862692148	0.00419793975306931	0.143678911165395	-2.38338901459454
ACE2	-0.946398705900162	6.39248429135822	-3.07649717705273	0.00422697108866318	0.143936234357572	-2.38976933192847
DNM1	-0.479894006761361	6.56504015531098	-3.07551946451727	0.00423768382805793	0.143936234357572	-2.3921124650387
MXRA7	-0.841224580487347	9.30142193402908	-3.07237470392401	0.0042723157148134	0.14423992205792	-2.39964630756896
P4HA1	0.479413329271701	8.00692679303893	3.07177787768681	0.00427891854308169	0.14423992205792	-2.40107564359018
RER1	0.365464705208775	6.87993992680316	3.06643472595968	0.00433846383749682	0.145697358873531	-2.41386525019836
ALDOA	0.419149356013587	11.201852586453	3.05531106716911	0.0044649585425515	0.149383800227013	-2.44045265972689
RHOBTB3	-0.909156655315955	6.6581322326536	-3.05270990229746	0.00449503845005942	0.149406152869603	-2.4466623137457
KMO	0.356817842470719	4.98712444287316	3.052361922205	0.00449907703144781	0.149406152869603	-2.44749281423418
WDR48	0.321588565938877	7.65226040612394	3.04402848092447	0.0045968265453337	0.152086857516541	-2.46736626553957
CORIN	-0.326670247403551	3.95687167019323	-3.03931719038541	0.00465297577502527	0.15337650405277	-2.47858854966794
KLF11	0.579000255392875	6.50995851241319	3.03788354906303	0.00467019044059799	0.153377982374492	-2.48200159395459
CAT	0.52939154228298	9.56339120468494	3.03207788223402	0.00474052148372092	0.1550848108376	-2.49581402132809
CYP2J2	0.520866214579711	7.44105493236569	3.03073895296633	0.00475688326088687	0.1550848108376	-2.49899744971548
LRP4	1.04780659679413	6.77510727757297	3.02262380647962	0.00485720036865309	0.157779530520648	-2.51827542169678
NDRG1	0.689584634321612	9.51363435856848	3.0073984787416	0.00505083616156017	0.16347507040296	-2.55436703907017
DAAM2	-0.425545637492689	6.32079054224872	-3.00548393879235	0.0050756957478686	0.163490856832653	-2.55889831085683
TUBG1	-0.670360047716493	6.88480978729845	-3.0045451574066	0.00508792770619921	0.163490856832653	-2.56111960352263
ENTPD1-AS1	-0.324485300445283	6.48786760960648	-2.99464198400681	0.00521867124912731	0.167091004546431	-2.58452843870841
LIPA	0.723782048122917	8.57209180161931	2.98835236000225	0.00530334996719105	0.169195804488992	-2.59937330034851
PKIG	-0.510125909877459	7.77551627841017	-2.97877414671622	0.00543480134847479	0.172772528277314	-2.62194639296251
PLAU	-0.827642905166869	6.62646720955241	-2.96677444283323	0.00560382912091076	0.177514204032255	-2.6501687935474
DHX30	-0.294338932050083	7.26479603037373	-2.96075644675532	0.00569045510439409	0.179621326669797	-2.6642984854504
RIPK4	0.427923172511903	7.97672358803768	2.95469698073953	0.00577895346887126	0.18177250470925	-2.67850915027623
PRRX1	-0.508606694618952	5.25506683422268	-2.94952746984875	0.0058554786535278	0.182584678776132	-2.69061964570541
RGS5	-1.09376128613075	7.21805807747104	-2.94868405604941	0.00586805416793384	0.182584678776132	-2.6925943496963
TRA2A	0.626599790332707	7.39633070103153	2.94840389900581	0.00587223701220312	0.182584678776132	-2.69325021679612
GAL3ST4	0.32880067059406	7.23750853757638	2.94727270415574	0.00588915476295254	0.182584678776132	-2.69589806233878
SURF1	0.357851972797485	8.3498334234707	2.9460847383705	0.00590697102499745	0.182584678776132	-2.69867817265377
CPE	-1.05634721512423	4.64343313277684	-2.93830820784588	0.0060248588187997	0.184950600219212	-2.71686125961297
BAAT	0.463389327476422	6.05198884397372	2.9358002253652	0.00606334889446231	0.184950600219212	-2.72271958018045
DNMT1	-0.487840314271373	6.94323404892693	-2.93535965244796	0.00607013426092586	0.184950600219212	-2.72374840619197
RND1	0.360211954983098	5.36828850629288	2.93532221500448	0.00607071117345281	0.184950600219212	-2.72383582605584
GJA1	-1.11817744978682	6.77531209505392	-2.93426435601734	0.00608703419505745	0.184950600219212	-2.72630576049636
MCAM	-0.727309770269728	7.22428713153135	-2.9302031765877	0.00615008408912414	0.1849517968212	-2.73578324715066
SPINT2	0.438683760323034	9.32346704264606	2.93019522508811	0.00615020813762099	0.1849517968212	-2.73580179602657
INHBA	-0.982560352369835	6.85155996815236	-2.93019162155271	0.00615026435586206	0.1849517968212	-2.73581020217118
EMC7	-0.402634350184049	7.8041736665116	-2.92893547097286	0.00616989090481557	0.1849517968212	-2.73874012588784
SGCD	-0.66914087383445	5.60687958981749	-2.91893774467929	0.00632821545221944	0.188550202184634	-2.7620337487821
CXCL12	1.18504483041796	6.92411006028684	2.91869254757591	0.00633214604896342	0.188550202184634	-2.76260445677024
PLIN3	-0.380732561978414	8.44062222709456	-2.91555009372305	0.00638272461455172	0.189424847115583	-2.76991622612364
MT1H	0.819691174367174	10.2242856424575	2.91320140605718	0.00642077539100518	0.189756621635194	-2.77537812166267
ZNF185	0.404846560688047	7.41119098244	2.91224148858752	0.00643638826323339	0.189756621635194	-2.77760968861464
ZNF606	0.36564093732208	6.42856294514367	2.91043973338078	0.00646578998143545	0.189996387842641	-2.78179717161927
ID2	-0.560698576869093	8.8497065536156	-2.90801011167764	0.00650563763032018	0.190540527710328	-2.78744151909808
CXCL6	0.571130393312909	4.35549743271048	2.90622744151985	0.00653502162665517	0.190775152224385	-2.79158117684662
EIF5B	-0.379900667699294	8.81640978968695	-2.90399235946803	0.00657203922375137	0.190775152224385	-2.79676933715015
PDLIM2	-0.539335611260929	6.43195647005067	-2.90365058337818	0.00657771710344908	0.190775152224385	-2.79756247773379
FAM160B2	-0.335182647604256	6.70723314776575	-2.90050387014871	0.00663021027920934	0.191675302343615	-2.80486233925549
CXCL3	-1.05417125530388	5.70619754241092	-2.89391883911255	0.00674133876249398	0.19425928763019	-2.82012368665113
GLT8D2	-0.489910739575544	6.53422805403767	-2.8879189583362	0.00684411489843191	0.196051024913044	-2.83401135236378
GJB1	0.380060898306484	7.55541578320706	2.88720079419817	0.00685651505882775	0.196051024913044	-2.83567253201242
HS3ST2	0.339673146245162	6.1000789088213	2.88567978096284	0.00688284734331113	0.196051024913044	-2.83918998079383
DAPK1	0.681342651512329	7.0681596355191	2.88519244455455	0.00689130435718077	0.196051024913044	-2.84031675163434
SLC39A4	-0.656940884561293	8.10809059043171	-2.88309479042078	0.00692781769367305	0.196233924438278	-2.84516547251887
IL6	-0.648671094833682	4.88746155719224	-2.88230182203073	0.00694166798639827	0.196233924438278	-2.84699788066798
DCUN1D4	0.457229264221592	6.06160456524087	2.8734345083337	0.00709833030836452	0.200029604557162	-2.86746859209928
TUBB3	-0.450242580842069	8.61367555199143	-2.87197440021365	0.00712444289345445	0.200134114362354	-2.8708357977855
PLN	-1.56139236131777	6.6315509240448	-2.86074385356317	0.00732832610575652	0.205216103770292	-2.89670136787693
TSPAN8	0.520477346079357	11.3201486895523	2.85796692391639	0.0073795772841532	0.206005512122939	-2.90308784729192
WNT2	-0.475267191840674	6.63612440273756	-2.85650807146115	0.00740663653209234	0.206116773025485	-2.90644150287064
PMP22	-0.768504928536803	8.49444289834053	-2.84954661739592	0.00753704663574423	0.208531301178276	-2.92243079505598
DDX1	-0.357438224425474	8.88475488264238	-2.84938559296228	0.00754008846754539	0.208531301178276	-2.92280036847862
MARC2	0.426388915777286	6.42714581127222	2.84790062682875	0.00756819454089391	0.208662598252485	-2.92620798980044
TRIM36	0.52976100575044	4.72622472182348	2.84242214668784	0.00767273835570077	0.210894066866077	-2.93877061881511
FBXL7	-0.386283727483585	6.24242455628143	-2.82822429536154	0.00795000603592316	0.216761272902354	-2.97126066132812
REL	-0.332456136357415	4.59846366001241	-2.82820655840567	0.00795035821674816	0.216761272902354	-2.97130118962222
TRIP13	-0.500030020877243	6.82537394589615	-2.82777183967531	0.00795899446008866	0.216761272902354	-2.97229445862801
CTNNBL1	-0.401224035933026	6.88615793477071	-2.82366196706172	0.00804107774785347	0.217767458526135	-2.98168041820425
ABITRAM	0.363027213915434	7.67205456836758	2.8234817534187	0.00804469509835717	0.217767458526135	-2.98209179631215
DCHS1	-0.45298997918961	6.65952813347732	-2.80815291376522	0.00835802274911015	0.224942662530316	-3.01702577897036
MYLK	-1.33669567329575	8.66812606695461	-2.8080520702793	0.00836012134334097	0.224942662530316	-3.01725522075319
KDM3B	0.477474828067088	7.61501635016181	2.80623770662403	0.00839796333893727	0.225282301822002	-3.02138246338484
SGCB	-0.520812031181651	6.15884140489616	-2.80335000898213	0.00845852244634906	0.226227488063581	-3.02794797577642
MAP11	0.371996088798113	7.059438961202	2.79515267029127	0.00863266551502246	0.230195824017002	-3.04656337994247
DSG2	0.499665542171854	9.09212551501704	2.79161960181637	0.00870875060105701	0.231533539045364	-3.0545765090027
SLC1A1	0.885387302266757	6.35930216104703	2.7849636209802	0.00885379382252086	0.234305579729387	-3.0696558632782
DGLUCY	0.547941879506302	7.46848779535136	2.78443203083429	0.00886547475075931	0.234305579729387	-3.07085925902959
DHRS3	0.473249897897004	8.20427780822216	2.78152007750127	0.00892971664980786	0.235307253193904	-3.07744876882034
TCF21	-0.534355211466806	4.98822906314845	-2.77487002325187	0.00907806081224132	0.238032964105416	-3.09248159226411
CTSD	0.568056907921439	8.06884210672948	2.77449707271508	0.00908644808686295	0.238032964105416	-3.09332402022686
PRSS23	-0.741669041371834	8.62905090632729	-2.77085511620634	0.00916873320566021	0.239486238965388	-3.10154691969155
HSPA2	-1.00779424025362	6.86963749367579	-2.76912955793249	0.00920796234196697	0.239809701460032	-3.10544063061567
LDHB	-0.762485355074459	9.6716979166608	-2.76461306394669	0.00931138420616358	0.241798241609475	-3.11562506530735
HBP1	0.351689947694446	7.94682707050602	2.75649023414224	0.00950011986419927	0.245559351996201	-3.13391600943876
LRRC15	-0.659703571264366	6.49116103453735	-2.75601812431181	0.00951119845412353	0.245559351996201	-3.13497809086953
IGBP1	0.330632975130703	8.12635260305745	2.74500867525667	0.00977299014698749	0.251591126752275	-3.15971382689261
FAT4	-0.518348332973119	4.4599849304002	-2.74348342730014	0.00980978412074489	0.251812648133949	-3.1631359140079
TIMP1	0.609748989604553	10.4930641610879	2.73329563481417	0.0100588780297729	0.257050136184077	-3.18596344639527
BSPRY	0.370695892230914	7.06761531085924	2.73279093623974	0.0100713699389261	0.257050136184077	-3.18709294914111
SLC35B1	-0.348955420613269	7.91013733478341	-2.7301572570054	0.0101367915448141	0.257648259586014	-3.19298496519805
ENPP2	-0.699788833991477	6.6793426536269	-2.72952766577538	0.0101524893512008	0.257648259586014	-3.19439295414424
DLG5	-0.555532266103225	6.48987250555909	-2.72034203386148	0.0103841077513735	0.262074584722824	-3.21491239794593
HSD17B6	0.852474799487458	6.00919998573839	2.71946176734783	0.0104065603430968	0.262074584722824	-3.21687653990736
OXCT1	-0.574575277558579	6.74113191849519	-2.71913448608186	0.010414919688414	0.262074584722824	-3.21760670315819
XPO7	-0.336765349218767	7.03876963171147	-2.71585480242059	0.0104990344731735	0.263449086934997	-3.2249206494879
IQGAP2	0.462709176879903	6.70273122913052	2.71164879269553	0.010607832323493	0.265284734544605	-3.23429233804916
CENPU	-0.612200165960712	6.79211809673144	-2.71073593909923	0.0106315834509088	0.265284734544605	-3.23632513320833
PBK	-0.663588224892298	4.97667536830455	-2.70810102204167	0.0107004179680146	0.266258589716643	-3.24219032638646
CAD	-0.345979012490463	7.26684016522104	-2.70607240226987	0.0107536957952308	0.26684101260777	-3.24670350872163
TRAM2	-0.38376142563535	6.17706937059691	-2.69528371342807	0.0110412087448448	0.273216392569803	-3.27067018432728
DSP	0.43184577241133	9.76376355958481	2.69159275704526	0.0111412001028008	0.274929117453922	-3.27885574392763
TMCC1	0.489787296554704	6.04560830272164	2.69041559256158	0.0111732671227198	0.274960868339549	-3.2814649019031
MMP12	-1.14874909671307	7.98253382023321	-2.6854885248958	0.0113084177257817	0.277117991520186	-3.2923778549215
ATP2A2	-0.381199526081121	8.34828810539714	-2.68496136943871	0.0113229673015636	0.277117991520186	-3.29354470607607
MT1HL1	0.680198865963046	10.4187253956172	2.68181677445739	0.0114101204585686	0.2784879946896	-3.30050222866606
SDS	0.462275145813246	6.22023530932852	2.68036617145746	0.0114505338606142	0.278611534949069	-3.3037100068482
BST1	-0.241684387905052	5.33116287904955	-2.67939873711573	0.0114775601546241	0.278611534949069	-3.30584872660218
MFAP4	-0.607753033400325	6.9871376757236	-2.67439349208923	0.0116183352787055	0.281264468955763	-3.31690611205818
ENPEP	0.368377853957617	4.31263684532698	2.66750931337451	0.011814575495526	0.285242170004144	-3.33209302880457
NCLN	-0.35397422349274	5.89114331370615	-2.66424542157102	0.0119086866529579	0.286739347360842	-3.33928471781065
MEP1A	-1.08970975835122	7.62937263298947	-2.6628798110479	0.0119482686695533	0.286919043078278	-3.34229206141484
ADAMDEC1	-0.699452511523853	7.85663873440095	-2.65852864260655	0.0120752018973099	0.288691545652957	-3.35186767043186
FGFR1	-0.599479283657808	7.29259457473125	-2.65804967439927	0.0120892506009272	0.288691545652957	-3.3529211277767
RPS6KA2	-0.498808155221949	5.79457611251843	-2.65703596546132	0.0121190338766214	0.288691545652957	-3.35515031275334
JCHAIN	-1.15864968256845	8.0263742595932	-2.65497153308252	0.0121798983909484	0.289369766825379	-3.35968840865721
MRPL40	-0.395748228527075	6.76520464090767	-2.65221722141049	0.0122615435185486	0.290424095961097	-3.36573952539214
NR4A1	-0.560950277048475	8.29519553164255	-2.65128475540292	0.012289299034288	0.290424095961097	-3.36778721194278
OAT	-0.72766108628467	8.34341229728007	-2.64966049454686	0.0123377854157237	0.290800625642902	-3.37135297881434
PDGFRL	-0.472866420962117	4.91689989233998	-2.64277783117402	0.0125452157804982	0.294911612018922	-3.38644714694287
MAGED1	-0.301551449365705	9.48415663266345	-2.64053690964364	0.0126134469943567	0.295737328085533	-3.39135623948161
ANO10	0.370726315975566	7.2183745470475	2.63687097585641	0.0127258081824912	0.297590692393179	-3.39938130766032
KYNU	0.627292677130978	4.56049824070838	2.63252660052533	0.0128601633516715	0.299402994845654	-3.40888230904117
COL10A1	-0.93408977113706	6.75354581883563	-2.63219924262514	0.0128703403135264	0.299402994845654	-3.4095978231218
VEGFA	0.672816502634202	9.21183612053762	2.63078779362304	0.0129143051174695	0.299645422374949	-3.41268220829881
PIEZO2	0.295295016925517	5.36761769246067	2.6177191223227	0.0133280287826591	0.308443733459828	-3.44119019733454
BCHE	0.668246212253189	4.66720750266073	2.61539366977501	0.0134029195426545	0.309375401226182	-3.4462533629647
CXCL14	-1.59840956253173	7.90040140414855	-2.61327944702768	0.0134713451752065	0.310153418685876	-3.45085410412589
TGIF1	0.464717135235527	7.76934672534666	2.60765194077903	0.0136550531156448	0.313574780159524	-3.4630883654147
POMP	-0.306853545985199	9.89692978014463	-2.60568762794153	0.0137197206219744	0.314251959784866	-3.46735479067812
DDR2	-0.674596845044446	7.21319536369443	-2.60099189683779	0.0138754580724558	0.316741671075941	-3.47754533800247
CBLC	0.526966861391309	5.67521690683809	2.60027636015398	0.0138993322581181	0.316741671075941	-3.47909713097834
TTI2	-0.263764273545539	6.33466449793951	-2.59646854786579	0.0140270209486269	0.318838112300469	-3.48735052278862
SLC24A3	-0.71409506112657	6.23216209241071	-2.59506282273088	0.0140744327456566	0.319103826692768	-3.49039543362612
HNRNPAB	0.35934111636497	9.84122210206434	2.59311634948427	0.0141403270157477	0.319786180333353	-3.49460987960794
CYP3A43	0.243451122332412	5.18206598447126	2.58941125921694	0.0142665436934029	0.321825845487798	-3.5026263517688
ZG16	-1.34007792108429	7.6677203463771	-2.58720206601688	0.0143422955309896	0.322261364641897	-3.5074026968826
UGT2B15	1.00511063447911	7.44484710557069	2.58579866725116	0.0143906097967095	0.322261364641897	-3.5104355107342
ISG20L2	-0.432472365115067	7.0228455759594	-2.58562192323135	0.0143967051309604	0.322261364641897	-3.51081738729057
PECAM1	-0.487197129339398	7.63659297557991	-2.58465331101669	0.0144301517806738	0.322261364641897	-3.51290988769874
MRPL58	-0.450971796187318	6.6060029842685	-2.57962532845399	0.014604925291728	0.325351116286799	-3.52376366341857
MEGF9	0.404879049533312	6.73363279501219	2.57833471159276	0.0146501011825505	0.325545656377421	-3.526547460474
PRKD1	-0.339568531035246	4.26402031958227	-2.57629847926866	0.0147216382197685	0.326052922952232	-3.53093766334604
OGA	0.417374481620523	7.75910791920214	2.57560914967038	0.0147459286771188	0.326052922952232	-3.53242337363581
TMED2	-0.683026165802861	6.61429488825288	-2.57337014330227	0.0148250815144485	0.326993711527329	-3.53724730507475
MFAP5	-0.797140509978103	4.88469985831428	-2.57132653484436	0.0148976684200178	0.32707394952576	-3.5416478569094
BNIP3	0.929391744676012	5.16247236741687	2.57120634713805	0.0149019475491978	0.32707394952576	-3.54190658879207
BARD1	-0.472487301613319	6.43305269410397	-2.56215917144578	0.0152273320303081	0.333396463300838	-3.56135997310466
CCDC25	-0.234744182682135	5.83179301825158	-2.56012988262373	0.0153012090655633	0.333465666388753	-3.56571720445071
FEM1C	0.410587951707446	6.24039813321599	2.56002182889018	0.0153051520451571	0.333465666388753	-3.56594915076506
EMC6	-0.310917930837508	7.46857045504146	-2.55433797782972	0.0155138850531084	0.337191083161599	-3.57814093290112
NDN	-0.524228440664793	6.54082005248712	-2.55320814036979	0.0155556880768114	0.337279032985815	-3.58056229387354
HSPG2	-0.493272586023152	5.95754691194371	-2.55040565831586	0.0156598255176043	0.33746759439637	-3.58656526253666
MAP3K4	-0.440730172809761	7.23724687990361	-2.54911432712826	0.0157080257252216	0.33746759439637	-3.58932985542766
STOML2	-0.404983601861539	7.9224492157664	-2.54811349413872	0.0157454766805433	0.33746759439637	-3.59147188961282
KBTBD2	0.333533622604518	7.8681788041827	2.54794973479421	0.0157516123367574	0.33746759439637	-3.59182232295134
ATF7IP	0.334301148873998	6.78448940029101	2.54790542466975	0.015753272905327	0.33746759439637	-3.5919171409089
IPO9	-0.333948828116018	8.23388086451335	-2.53607834114715	0.0162023092568886	0.346256527731546	-3.61718660520829
PEX10	0.309800204995455	6.81039661077364	2.53457253295112	0.0162603170250432	0.346666854378786	-3.620398294797
FIBP	-0.299480290321995	8.34314679336635	-2.53051773603189	0.0164174692417984	0.349183935088059	-3.62904035149055
TAX1BP1	0.472986225458967	4.19234752669054	2.52507343026145	0.0166306704968136	0.352878336218613	-3.64062944304861
MOGS	-0.2141844684955	6.96035559341318	-2.52358118587268	0.0166895499601817	0.353288506621572	-3.64380303138821
FRZB	-0.661293851981637	5.86268253206501	-2.52158491991446	0.0167686160379606	0.353666779521572	-3.64804658158137
NUDCD3	0.329324334426312	8.4817201954525	2.51931092759587	0.0168591010941036	0.353666779521572	-3.65287778302298
PSMD11	-0.385882047794489	8.54190607780733	-2.51918863490854	0.0168639799585147	0.353666779521572	-3.65313751721295
FRAT1	0.258510890954416	6.33966993600921	2.51914342448611	0.0168657839556912	0.353666779521572	-3.65323353630164
C11orf80	0.309441693784875	5.47890211755736	2.51606003029151	0.0169892372903688	0.355421210105068	-3.65977942007228
SLC39A8	-0.81118061018916	6.54223993134517	-2.51398428468391	0.0170728129379181	0.356084189395552	-3.66418310775073
MAOA	0.614001692408031	9.07050484835795	2.51329494379832	0.0171006512090778	0.356084189395552	-3.66564500580764
TBX3	0.617541746297546	5.93389253850049	2.51180016272885	0.0171611594799712	0.356393780050479	-3.66881409644889
CEBPD	-0.445781355779536	9.80552651953013	-2.51095860980615	0.0171953116760054	0.356393780050479	-3.67059772182189
LDHA	0.284415432649553	11.0547622406851	2.50961793696969	0.0172498481901419	0.356616303412516	-3.67343837977337
TNFSF4	-0.436662168200148	5.68514456037613	-2.50716241666731	0.017350146761458	0.356616303412516	-3.67863858033976
SIM2	0.49106096845221	5.64483607866249	2.50704974968044	0.017354761588397	0.356616303412516	-3.67887710020252
LCN2	-1.09529141170711	8.99127247230655	-2.50678200499323	0.01736573289874	0.356616303412516	-3.67944389609415
TRPM4	0.574719600693702	7.24643057450643	2.49903185106714	0.0176860800110182	0.362361818207397	-3.69583283343616
RAB31	-0.910031818866475	7.50148386847777	-2.49766282390611	0.0177432277795227	0.36270080950681	-3.69872432460663
STX8	-0.312925155779523	7.26420658178343	-2.49639974003419	0.0177961032266832	0.362951119004478	-3.70139111242235
N4BP2L1	0.492288649434773	6.61454928206503	2.4944431451149	0.0178782958113231	0.363796848479612	-3.70552034343238
PTGS2	-0.90659017636169	4.5807674466916	-2.49345705725077	0.0179198511042368	0.363813704350335	-3.70760057580931
MAT2B	0.266902540141244	9.00801997424182	2.49186105980825	0.0179872965769892	0.364354921365635	-3.71096629070881
SLCO1B3	0.931282938115368	4.68469489808839	2.48958427417322	0.0180839142630629	0.365308170838017	-3.71576517605273
OXLD1	-0.271771230812861	6.55368224735665	-2.48882724862313	0.0181161445965791	0.365308170838017	-3.71736013977969
MN1	-0.403781886032018	5.46846572612066	-2.48292055001078	0.018369435023221	0.36870059349322	-3.72979364006831
DSN1	-0.228761178920846	4.30815933082207	-2.48122152957968	0.0184428905684595	0.36870059349322	-3.73336636143664
NME1	-0.506463878288946	9.06559523333654	-2.48034637738936	0.0184808318116992	0.36870059349322	-3.73520599864144
ALDH3A2	0.394981123523531	8.41766672243202	2.48007191592391	0.0184927454945619	0.36870059349322	-3.73578284754672
CD248	-0.497843181670266	7.32890736533543	-2.4793608388436	0.0185236442816758	0.36870059349322	-3.73727715215847
ECHDC2	0.39400876531137	8.17777922515018	2.4791681927613	0.0185320235619004	0.36870059349322	-3.73768194163861
STXBP6	0.4235965394485	6.64611705860294	2.47189651585515	0.0188508592585503	0.370820643333525	-3.7529457033906
DUSP1	-0.599187520212396	9.9912227854922	-2.47170983461719	0.0188591102250396	0.370820643333525	-3.75333716126306
ASB6	0.276042876298051	6.91197699643044	2.47124690463754	0.0188795851360608	0.370820643333525	-3.75430780765457
MPHOSPH10	-0.307582158624648	6.94666537877271	-2.47095419737284	0.0188925417675593	0.370820643333525	-3.75492147682068
PPP2CB	-0.322460932838709	9.11144940929199	-2.47094923509525	0.0188927614919501	0.370820643333525	-3.75493187995369
LUM	-0.958584524723286	8.35545236057667	-2.47020362506739	0.0189258028952203	0.370820643333525	-3.7564948483008
KIF3B	-0.407320559403879	7.13844588350638	-2.47012786719458	0.0189291630314662	0.370820643333525	-3.75665363617602
NAMPT	-0.616201261619347	7.33388407467979	-2.46809440482406	0.0190195586468821	0.371019198659966	-3.76091452412283
EPHX1	0.568507220196172	7.91327002377129	2.467665658162	0.0190386685044802	0.371019198659966	-3.76181261029831
PRPF4	-0.413774572394704	7.0266812303947	-2.4671001860469	0.0190638992706733	0.371019198659966	-3.76299693058818
CTSL	0.541602230479405	7.86854040547006	2.46312582465002	0.0192420956836743	0.373106011933961	-3.7713156087716
AMZ2	-0.51647066194323	7.31297631318386	-2.46248698358106	0.0192708807552835	0.373106011933961	-3.7726519089196
FSTL1	-0.752633994142517	9.45405614849043	-2.46192076583243	0.0192964264539897	0.373106011933961	-3.77383610206524
CERS2	0.234932624019233	8.96685049599163	2.45731539912892	0.019505356783981	0.376331214149681	-3.78346093821623
P3H2	0.696057621744775	7.1547584295106	2.45577603280117	0.0195756525232785	0.376873499979411	-3.78667535502184
ANKMY2	0.419117183503682	7.05959735957385	2.45471665181018	0.019624163963204	0.37699496060925	-3.78888669793253
RGS4	0.338906582353753	6.24727595315286	2.4533690391678	0.0196860329304242	0.377371957440943	-3.7916987548029
EHBP1L1	-0.367690868221559	6.31782428407764	-2.44834899116519	0.0199180752588773	0.381002497403749	-3.80216480737528
HCAR3	-0.67148115651371	5.22816329535519	-2.44604939971636	0.0200252015939474	0.381614164458201	-3.8069542319769
CCDC85B	-0.414106417953908	6.68229046617129	-2.44530477571186	0.0200600024670634	0.381614164458201	-3.80850442345083
SSPN	-0.642550956275055	6.51889657357948	-2.4436698207264	0.0201366078239988	0.381614164458201	-3.81190701530728
ATRN	0.287869284930621	6.19568594901651	2.44264303059759	0.0201848542337429	0.381614164458201	-3.81404312841583
MAP3K9	0.314349773206628	4.75791905907782	2.44200709971402	0.020214787999563	0.381614164458201	-3.81536579844492
MTTP	0.491828219597805	4.36822397447336	2.44035046779793	0.020292957347403	0.381614164458201	-3.8188103152061
SPRY1	-0.381873011442158	8.03005337553052	-2.43935673642108	0.0203399795566487	0.381614164458201	-3.82087574332172
SYNDIG1	-0.314320355109789	5.81838106607208	-2.43674246143229	0.0204641593140664	0.381614164458201	-3.8263066537313
KRT10	-0.362337136588895	8.26126955965739	-2.43626698202487	0.0204868191119688	0.381614164458201	-3.82729398917419
PPM1G	-0.313645565434382	7.48750979292379	-2.43586902656396	0.020505801968691	0.381614164458201	-3.8281202443531
PDCD2	-0.616061627351758	6.23811359022008	-2.4357751259808	0.0205102834560797	0.381614164458201	-3.82831519200107
SLC43A3	0.316474942986765	7.73867436533833	2.43538554993564	0.0205288858597005	0.381614164458201	-3.82912393855794
FHL1	-0.81635475989352	8.72162870137536	-2.43519920038125	0.0205377895633051	0.381614164458201	-3.82951076254742
PCOLCE	-0.593384867131991	7.40146722731	-2.43498294865166	0.0205481263969993	0.381614164458201	-3.82995963199714
ACAA1	0.487188893420895	6.96707500865379	2.43241187670874	0.0206713878611619	0.38239708374521	-3.83529426295138
S100A9	-0.488377132331911	6.37750130701318	-2.43231807916683	0.0206758973971719	0.38239708374521	-3.83548880731414
TMEM123	0.532438290406935	8.46354256367975	2.43068955986257	0.0207543354434693	0.383054707678742	-3.83886567997399
CYBC1	-0.281411597710755	6.08621621386155	-2.42782614521883	0.0208929109511472	0.384817265003295	-3.84479945066954
DES	-1.68758304877957	6.86493767710203	-2.42537429410409	0.0210122387143939	0.3861898508471	-3.84987653457512
YIF1A	-0.352120466006036	8.04019780110754	-2.424521332274	0.0210538964919442	0.3861898508471	-3.85164194899503
KRAS	0.426628808364796	7.96152674721284	2.41783975517679	0.021382831463952	0.391419740712056	-3.86545634175386
TDRD7	0.367429068149129	6.95008965681053	2.41469494460158	0.0215392657390683	0.392933438519876	-3.87194926273685
ROBO1	-0.464882165408898	5.56809700719011	-2.41367098242734	0.0215904258664181	0.392933438519876	-3.87406212541027
PLS1	0.401137225883827	9.32914956421816	2.41293756708188	0.0216271374288937	0.392933438519876	-3.87557508855374
MPZL2	0.472863352278134	6.02109333634302	2.4126515413676	0.0216414700270658	0.392933438519876	-3.87616504530084
SLC23A2	0.332205979198062	5.9656373931432	2.40738185736621	0.021907083549043	0.396653933888718	-3.88702566026259
CNOT7	-0.427982666030919	8.38261836908885	-2.40682766259147	0.0219351890004508	0.396653933888718	-3.88816688120228
CTSC	-0.437347374021247	8.38482268131464	-2.40520807533273	0.0220175130231305	0.396973679303511	-3.89150096192515
GEMIN6	-0.27245572794993	6.90286051062053	-2.40473232080143	0.0220417491251026	0.396973679303511	-3.89248005492618
ELP3	-0.255713541169658	5.32297173239491	-2.40118911621544	0.022223013789316	0.398940068540403	-3.89976768206963
ITGB1BP1	-0.520778583968521	7.16591030293686	-2.40060221709962	0.0222531692127658	0.398940068540403	-3.90097409227285
TMEM214	-0.2965304761779	8.0627796388212	-2.39998525887005	0.0222849092356052	0.398940068540403	-3.90224207084911
MRPS14	-0.264408522576796	7.98523467747788	-2.39725600829037	0.0224258128796673	0.400488771475332	-3.90784854490065
ZNF84	0.332294488416886	5.20436360501649	2.39657523725986	0.0224610852467414	0.400488771475332	-3.9092463077433
LPIN2	0.441441380093993	7.2549905727652	2.38853639744761	0.0228814289348922	0.407170925648192	-3.92573086291727
GPR161	-0.307688378792906	4.93635360533152	-2.37889152737407	0.0233951787933038	0.414794838155552	-3.94545793211882
HMOX1	0.396252470681193	7.30816777773482	2.37875118165054	0.023402731269495	0.414794838155552	-3.9457445769045
WDR37	0.317037991061453	6.81652928559312	2.37643946162825	0.0235274517221616	0.416179655909049	-3.95046438111836
MT1G	0.670038200948584	9.83003039491204	2.37233682955979	0.0237502811282463	0.418484499718395	-3.95883277832122
AP2B1	-0.357043588275827	8.36236415287456	-2.37231552730838	0.0237514431162237	0.418484499718395	-3.95887620351773
RPP25	-0.352582094870248	6.49689037479768	-2.36718311670607	0.0240329125936731	0.421533889060089	-3.96933081263425
EDNRA	-0.646319069263721	6.0942469061552	-2.36702931073746	0.0240413940697703	0.421533889060089	-3.96964386768211
ADGRL4	-0.375917200053293	4.83493113445531	-2.36658194637906	0.0240660789679442	0.421533889060089	-3.97055434748088
CDH5	-0.519510270244058	5.13641126236661	-2.36474376582905	0.0241677485527183	0.421892149658519	-3.97429416412681
STAT3	-0.359400926703794	9.20227922608778	-2.36387102136803	0.0242161562326812	0.421892149658519	-3.97606906862752
APBA3	-0.27171923816222	6.17340726705724	-2.36341297290594	0.0242415975424297	0.421892149658519	-3.97700042032884
GAS1	-1.04409074895603	6.18734285157371	-2.36280422488606	0.0242754466500032	0.421892149658519	-3.97823799436248
PCM1	-0.38716431471697	7.01514236517088	-2.36101037360719	0.0243754422013544	0.422136277212674	-3.98188356345079
COL5A3	-0.317671679642627	6.54350011036851	-2.36085706849111	0.0243840052660629	0.422136277212674	-3.98219502903233
CH25H	-0.472403158480398	5.8163175889807	-2.35419367407758	0.0247588442005132	0.427400230010893	-3.99571914212605
EIF2S2	-0.456254083612924	9.25077957937337	-2.35375401933769	0.0247837589998481	0.427400230010893	-3.99661052737831
FKBP14	-0.289866024074001	4.74046408552938	-2.35257409488308	0.0248507365009048	0.427729535958733	-3.9990022064392
CSRP2	-0.457961773477654	6.35012858462549	-2.3509838534817	0.0249412648074011	0.42846215100868	-4.00222425470965
DSCC1	-0.388144453610018	5.45807707456516	-2.35009344383559	0.0249920838980656	0.428511104532476	-4.0040276783716
PRRC2C	-0.365461128761787	7.38882495229471	-2.34820054282391	0.0251004308181956	0.429544345783412	-4.00785993772582
ABO	0.441618033623143	5.60207671077898	2.34698388784729	0.0251702948234472	0.429594026598453	-4.01032196067215
TAF7	0.42227475039249	7.98063037976848	2.34601835330447	0.0252258640257274	0.429594026598453	-4.01227517699925
TRO	-0.299282115039912	5.08557321393633	-2.3456411038387	0.0252476059514371	0.429594026598453	-4.01303817544065
GPS2	-0.341299761846096	7.17653727543097	-2.34447007179436	0.0253152038906291	0.42992531626424	-4.01540607257753
NF2	-0.251495602301842	5.58745938825324	-2.34176107300815	0.0254722095857298	0.431770869505359	-4.0208806371878
FKBP10	-0.367229706627155	6.44396442180765	-2.34088513878087	0.0255231644701398	0.431815204946512	-4.02264984140194
MITF	-0.431264231518277	6.05508061658516	-2.33874158446076	0.0256482487979474	0.432479913056131	-4.02697740391855
ACAT1	0.566954916432477	8.70016557933376	2.33855298756608	0.0256592806358166	0.432479913056131	-4.02735802306766
TESK2	0.257189241416175	6.79469774170939	2.33639088232523	0.0257860585588824	0.433798231838976	-4.03171995411535
MT1F	0.532076272497301	9.12047900152443	2.33399613856564	0.0259271388722271	0.435351751025573	-4.03654789423668
DRAM1	-0.463667308060156	7.22712182865378	-2.33227965385311	0.0260286904921374	0.435536590759581	-4.04000627220443
TNFSF14	0.314668889024073	4.82819562543273	2.33109396611135	0.0260990487604286	0.435536590759581	-4.0423941482802
PLIN2	0.529441326075936	8.38607340438631	2.32978316651455	0.0261770312730951	0.435536590759581	-4.04503298934057
CES2	0.519883717263678	9.16333399295389	2.3287382556474	0.0262393463156219	0.435536590759581	-4.04713580305395
MRPL33	-0.226822395130533	8.46607838317997	-2.32863692643328	0.0262453963852133	0.435536590759581	-4.04733968584862
CBX1	-0.531849601049336	7.13748749852636	-2.32812923189253	0.0262757283307889	0.435536590759581	-4.04836111485554
IFRD1	0.602142010352949	6.12069371019138	2.32806717083523	0.0262794383095728	0.435536590759581	-4.04848596447967
TNFAIP6	-0.843225216598326	5.7878388079078	-2.32656931579535	0.0263691231117515	0.435805174347301	-4.0514985181726
PPP1R13L	0.364885747218515	6.8405815922869	2.32540425148116	0.0264390731251383	0.435805174347301	-4.0538407984225
ZNF264	0.374916853014248	6.97597547001321	2.3244291456512	0.0264977470011563	0.435805174347301	-4.05580054127833
SLCO2A1	-0.41589203705362	7.14664544310682	-2.32398504597897	0.0265245082664036	0.435805174347301	-4.05669288838034
F11	0.308442646672308	5.70760020931394	2.32373520969372	0.0265395740339115	0.435805174347301	-4.05719484121572
ADGRG6	0.505945072826996	5.5708726779795	2.31930182790147	0.0268082077240902	0.439408659815226	-4.06609570090819
KRT7	0.353896296702448	4.314473580407	2.31821504484344	0.0268744334318482	0.439687387997618	-4.06827578383538
CRELD2	-0.290019823365064	8.57461362746324	-2.31111355485544	0.0273108296329911	0.445050802789679	-4.0825034670938
CXCL2	-0.767483578020654	7.11622036715727	-2.31068842223937	0.0273371564682766	0.445050802789679	-4.08335422607354
BIRC5	-0.491901247824046	7.00146232649498	-2.31045344867964	0.0273517173101459	0.445050802789679	-4.08382439828504
DTL	-0.572150377765291	6.15169974368398	-2.30836566654418	0.0274814007843991	0.446347914921885	-4.08800046732525
MAP2K6	-0.470437840628534	7.46387074964099	-2.30755156911796	0.0275321190044288	0.446360107198844	-4.08962813027887
AUTS2	0.440702991557048	8.75640458105523	2.30441990913336	0.027728009671286	0.448721576799996	-4.09588558922589
YIPF6	0.281219207065451	8.45255518681606	2.30302271738034	0.0278158113882384	0.449328468591562	-4.09867540280126
CRYM	0.33766577987762	7.39950785981414	2.29924926352744	0.0280541959083244	0.452361249186032	-4.10620393292024
USP25	0.300328663257313	7.25450457908533	2.29723157838126	0.028182415898486	0.453088771875518	-4.11022585852118
PKN1	-0.350884830065044	6.15507151765148	-2.29688075120912	0.0282047641363543	0.453088771875518	-4.11092491763605
DIAPH1	0.252143181512338	7.99397267991471	2.29614824860332	0.0282514772119852	0.453088771875518	-4.11238425815276
JMJD6	-0.338965696007308	6.62453511282198	-2.29418501815052	0.0283770203146141	0.454286599409404	-4.11629389512473
ADAM12	-0.649006496186692	4.91745530896035	-2.29168794468664	0.0285374276857386	0.455245339562914	-4.12126318607874
TWSG1	-0.389531561853669	4.45212305243868	-2.2906339660531	0.0286053782266608	0.455245339562914	-4.12335948930915
LSM12	-0.270347954626515	5.92335220094298	-2.29048014788646	0.0286153071449124	0.455245339562914	-4.123665367103
PRKAR1B	0.297870292000172	6.50501038677259	2.28971900603548	0.0286644843500812	0.455245339562914	-4.12517873246917
KNTC1	-0.329806349685534	5.63374111398071	-2.28929798632247	0.0286917190388358	0.455245339562914	-4.12601568401813
POLR2F	-0.286238663295566	7.1703411697602	-2.2857725652269	0.0289206860363195	0.457836487552794	-4.13301959350863
SFMBT1	0.278541441054231	5.98799745613197	2.28520762603302	0.0289575299974621	0.457836487552794	-4.13414123155735
EXOC3	0.238351109970664	7.23857873778864	2.28390931408873	0.0290423630097553	0.458366481918982	-4.13671816417009
NUCB2	-0.596884338143407	6.41669633479581	-2.28215005327024	0.0291576719845839	0.458571098429472	-4.14020832642769
SLC22A18	0.365553022677817	8.53452379791434	2.28058281114359	0.0292607423045477	0.458571098429472	-4.14331592026354
MLH3	0.297914573031721	5.42443522762304	2.28010501574153	0.0292922298942246	0.458571098429472	-4.14426300816944
KANK1	0.64447110070962	7.95124637450083	2.27986074088629	0.0293083398346204	0.458571098429472	-4.14474715566646
GPX3	0.722701031492153	8.56874760108005	2.27980525664717	0.0293120001346948	0.458571098429472	-4.14485711903874
DNAJC16	0.27680724055628	7.22482087377991	2.27831192312174	0.0294106701901468	0.459174756797047	-4.14781601169806
ZEB1	-0.922663579136739	6.33808161907444	-2.27629715571643	0.0295442670542562	0.459174756797047	-4.15180586527881
RNF186	0.501713981629877	7.2889933616524	2.2756651926431	0.0295862841609221	0.459174756797047	-4.15305682179463
TNFAIP3	-0.38560259774906	8.92169156874631	-2.27518099183076	0.0296185134248119	0.459174756797047	-4.15401511721852
PHF7	0.229086057599202	6.42850336215706	2.2749786880289	0.0296319884787364	0.459174756797047	-4.15441545890079
RAB14	0.377630660417095	8.35570310489832	2.27457342826969	0.0296589986199369	0.459174756797047	-4.15521735577669
PDE4B	-0.606546941357826	6.48254919316116	-2.27355678568748	0.0297268543068617	0.459429047617985	-4.15722855755979
GOSR2	-0.271124716367336	5.28964423894883	-2.27190348046316	0.0298375022669349	0.459751023203005	-4.16049787290456
CRK	-0.351699792379613	6.9230791009672	-2.27112960708074	0.0298894211611768	0.459751023203005	-4.16202757426747
MYL9	-1.23832913356423	8.88767650457072	-2.27048771429731	0.0299325471626259	0.459751023203005	-4.16329610717421
SEMA3G	-0.309121537109077	5.69390035485149	-2.27017535108799	0.0299535537338127	0.459751023203005	-4.16391331777364
BACE1	-0.304563201604971	6.25659229432121	-2.26827460298625	0.0300816659901489	0.460925424168097	-4.1676677605504
HYAL1	0.467544127579305	6.32436567230316	2.26587495724022	0.0302441080234237	0.461737630579159	-4.17240440990708
TTI1	-0.501871213808167	6.97955832110248	-2.26566483330841	0.0302583696737224	0.461737630579159	-4.17281900034276
CDC45	-0.301274525969609	6.3765082843333	-2.26520294519665	0.0302897404589037	0.461737630579159	-4.17373024306867
SYNC	-0.520592104679564	4.18634138657043	-2.26317547753768	0.0304277893104788	0.463051860154186	-4.17772857620777
SHANK2	0.365956991803991	5.50189740613403	2.26229715951266	0.0304877687302864	0.46317557494498	-4.17945988921663
SRM	-0.350383594094904	7.51521716160303	-2.25971296720886	0.0306648572298809	0.463792389111296	-4.18455095277526
CRYZ	0.596274920395077	7.28783981525809	2.25863257459775	0.0307391675230508	0.463792389111296	-4.18667816524789
LSR	0.328799725873736	8.5435091582142	2.25812783754328	0.030773939168088	0.463792389111296	-4.18767170281241
ELN	-0.609100718261625	7.16711181773545	-2.2576639061702	0.0308059308468346	0.463792389111296	-4.18858477579521
KIAA0100	-0.274640272886327	7.74246031434881	-2.25744576292058	0.0308209838459379	0.463792389111296	-4.18901406116597
TENM3	-0.239582856777587	4.36550295979448	-2.25717201093714	0.0308398834805899	0.463792389111296	-4.18955273684126
LRP8	-0.367881095230007	6.57479802712587	-2.25434990212488	0.0310353274847359	0.465947193985119	-4.19510318833485
LAMB1	-0.64552801928321	6.92318922145795	-2.2463319890572	0.0315966880963532	0.472763514375046	-4.21084516295863
LSM7	-0.410837014832262	8.09202720765259	-2.24490566483762	0.0316974991068987	0.472763514375046	-4.21364127559997
PNMA2	0.309254430366256	4.65813239712615	2.24452910896342	0.0317241617654429	0.472763514375046	-4.21437924656656
CSGALNACT1	-0.601008309762408	5.39602716047956	-2.24451583951621	0.0317251016974269	0.472763514375046	-4.21440525027595
FAM98A	-0.370562838311408	7.87470863812652	-2.2440229450207	0.0317600332392259	0.472763514375046	-4.21537108071295
MT2A	0.6388006197504	10.855893222474	2.24336266552003	0.0318068814664058	0.472763514375046	-4.21666466195631
CCL4	-0.486262752897118	7.45298321106976	-2.24090556160406	0.0319817632516403	0.47457324107459	-4.22147604798102
PCLAF	-0.522883515350383	8.41739905324949	-2.23680704501326	0.0322753905198466	0.476757141483254	-4.22949304196304
ZNF219	0.28491212374901	7.22554696613343	2.23587657911869	0.0323423869823501	0.476757141483254	-4.23131161332442
ALDH6A1	0.566468887446653	5.08106108596462	2.23549247376204	0.0323700801088713	0.476757141483254	-4.23206217666062
GPR137B	0.462327313941919	5.59541654467021	2.23440120318476	0.0324488742636931	0.476757141483254	-4.23419406816517
GAB2	0.267413964097463	7.09194082321486	2.2333508403201	0.0325248770394886	0.476757141483254	-4.23624532703499
POLI	-0.258065316926572	4.36118895986289	-2.23232786063344	0.032599051727186	0.476757141483254	-4.23824243388366
ACAT2	-0.295158865975407	7.17330684546827	-2.2315232023654	0.0326575027410376	0.476757141483254	-4.23981285546211
CD34	-0.336179955617404	7.08756827858929	-2.23049860873081	0.0327320659494075	0.476757141483254	-4.24181191951848
TP53I3	-0.393398308886946	7.87190538931065	-2.22968920272672	0.0327910770191157	0.476757141483254	-4.24339066215184
NCOA2	0.504863939406006	6.99616021528498	2.22879933044198	0.0328560645982905	0.476757141483254	-4.24512587172348
CHPF	-0.313370039292604	8.07492871413552	-2.22877247203183	0.0328580278667662	0.476757141483254	-4.24517823652131
HPN	0.457542699001308	5.39636699772271	2.22826735226878	0.0328949701709488	0.476757141483254	-4.24616296316138
LINC00339	0.2924740592205	6.33026405738569	2.22802423135864	0.032912764256957	0.476757141483254	-4.24663686725114
FASN	-0.463832592632361	8.0330752317437	-2.22793285144289	0.0329194546071246	0.476757141483254	-4.24681498004539
MORC4	0.484484132049924	5.77770033199235	2.22779578074673	0.0329294924767903	0.476757141483254	-4.24708214084799
IMMT	-0.300248011776262	8.05189671874814	-2.22423158900795	0.0331914673015997	0.478072345125498	-4.25402479932377
NUDT3	-0.524835896740427	6.15594418102979	-2.22384165889759	0.0332202408622888	0.478072345125498	-4.25478384831835
THBS4	-0.797869081011629	6.19719803152946	-2.22379758691935	0.0332234944078463	0.478072345125498	-4.25486963396587
FMO2	0.397368564972906	5.56418932518586	2.22364984261337	0.0332344034840406	0.478072345125498	-4.2551572076632
GDF11	-0.231128234477995	5.24961503405944	-2.22257414493982	0.033313927086626	0.47844583708172	-4.25725055531686
DHRS1	0.229748568775635	7.57264288694587	2.22101394557758	0.0334295714132178	0.479336053666573	-4.26028544601852
PSMC5	-0.299483327091261	8.502061132875	-2.21975837027848	0.0335228973639665	0.47990391370563	-4.262726652489
LCAT	0.230855040728769	5.44602835990722	2.21817356913258	0.0336410273117011	0.480209744968567	-4.26580652926673
OTC	0.296744388504098	5.03367209924437	2.21799405840514	0.0336544313740917	0.480209744968567	-4.26615528604948
ATP5MPL	-0.379848089162382	7.50198880603401	-2.21702290843849	0.0337270300243005	0.480209744968567	-4.26804169621431
GBP1	-0.747437321833622	7.13568263250442	-2.21641789883599	0.0337723285385058	0.480209744968567	-4.26921659143049
PNRC2	0.385064711729976	9.10250647116279	2.21534254066133	0.0338529775562742	0.480209744968567	-4.27130429822092
HMGCL	0.298160295477873	7.91676982521731	2.21445819277413	0.0339194303739636	0.480209744968567	-4.27302062064596
COMT	-0.244373062014999	8.79914365529902	-2.21444319317024	0.0339205584994028	0.480209744968567	-4.27304972721091
NMRK1	0.568699674392587	6.55654673182899	2.21298528176456	0.0340303688273471	0.481002032808056	-4.27587809898014
WNT5B	-0.227119057869309	5.37235515944427	-2.21132786864409	0.0341555917979714	0.482009323114185	-4.27909184955787
PSORS1C1	0.299706311711446	4.77212339662285	2.20788747382477	0.0344168410994519	0.484930033976978	-4.28575719427527
MRPL18	-0.279404477406075	8.40105824946245	-2.20393957366705	0.0347188281874197	0.488414633383024	-4.29339638395707
NDUFS4	-0.319255636235323	7.67193991808891	-2.2022098173085	0.0348518870258319	0.489515576732322	-4.2967403000477
SECISBP2	0.312280676468641	6.1446916768263	2.20071711453658	0.0349670769250915	0.490037196191785	-4.29962439979096
PEBP1	0.448071845947638	9.62066508671684	2.19950668234897	0.0350607339681958	0.490037196191785	-4.30196205963808
COPS8	-0.302711868379728	7.06659091940955	-2.19846667151512	0.0351413835816718	0.490037196191785	-4.30396983592733
HSPBAP1	0.348141614357488	5.86127820186606	2.19814453526865	0.0351663978359697	0.490037196191785	-4.30459158921072
CCND3	-0.250166336784686	8.14180202054113	-2.19737635688555	0.035226111966545	0.490037196191785	-4.30607397526699
COPE	-0.290613101998476	8.31024626431041	-2.19658908644355	0.0352874041521481	0.490037196191785	-4.30759280841835
ST5	-0.402518979822669	7.10133471293964	-2.19552262206005	0.0353705845877582	0.490037196191785	-4.30964963454894
KRCC1	0.468424707135322	8.39139366771629	2.19533921211963	0.0353849075421954	0.490037196191785	-4.31000329222817
F7	0.34762080101646	4.92233842906827	2.19529570474069	0.0353883059052375	0.490037196191785	-4.31008718153709
UBE3A	0.42198680545849	6.03932704556146	2.19334332893666	0.0355411063083044	0.490037196191785	-4.3138504195014
CFLAR	-0.345238885126562	7.80428550165542	-2.19144374717482	0.0356903398494926	0.490037196191785	-4.31750952805807
TOX4	0.325940571513117	5.27450228290422	2.19137279540824	0.0356959247287465	0.490037196191785	-4.31764615509159
EXOSC9	-0.232817207196208	7.13492227585749	-2.19109384465335	0.0357178895493879	0.490037196191785	-4.31818328014053
LY86	0.333056105517758	7.24767728041603	2.19075614792924	0.0357444962174095	0.490037196191785	-4.31883345423065
POLRMT	-0.267296923208179	6.93668764393334	-2.19075108944578	0.0357448949029025	0.490037196191785	-4.31884319286585
NOS2	-0.34696622318058	5.01499722652277	-2.1897911263364	0.0358206264821837	0.490037196191785	-4.32069102182125
BHLHE41	-0.532244034310124	5.85168581332317	-2.18977888823659	0.0358215928706185	0.490037196191785	-4.32071457503266
SOCS3	-0.315367482980275	5.81554354618757	-2.18809375232168	0.0359548829333927	0.490445422188993	-4.32395682797696
CCNG1	0.403810561332733	9.04599697536159	2.18761902071249	0.0359925128280937	0.490445422188993	-4.32486989360362
SLC17A3	0.257992072823855	5.99381924110201	2.18732114517673	0.0360161420526116	0.490445422188993	-4.32544273195843
SH3BP2	0.305769773010947	6.86444874472391	2.18467515323575	0.0362266457551343	0.492561075389063	-4.33052865717863
FAM216A	-0.387956301909059	5.33915586368984	-2.18328365492285	0.0363377870481713	0.493005550325581	-4.33320146555385
MT1E	0.654219277856264	10.2211353382087	2.182884625061	0.0363697142801475	0.493005550325581	-4.33396769526152
MRC2	-0.316996159338697	7.0697704597721	-2.18106456592009	0.0365156585719091	0.494233906095248	-4.33746131728236
ZFYVE26	0.24853907340334	6.50269752136768	2.17974792344213	0.0366215608576293	0.494324716657138	-4.33998728280898
DNASE1L3	0.364859462542911	5.86963475069888	2.17960538925329	0.0366330418030925	0.494324716657138	-4.34026066556775
HIST1H2AC	0.663229063953618	7.45528724408275	2.1776835802928	0.0367881546048986	0.495309188389018	-4.34394543325594
LMOD1	-0.88063830420981	7.26551720850548	-2.17667979658159	0.0368694043597123	0.495309188389018	-4.34586907502915
MARCO	0.420047803837537	5.87284924386936	2.17402103220699	0.0370853872750384	0.495309188389018	-4.3509611330023
MEGF6	0.280526343549535	6.62826104302425	2.17383665915848	0.0371004064054285	0.495309188389018	-4.35131407282785
DIXDC1	-0.497169408470136	6.14443848463141	-2.17358497440845	0.0371209175316578	0.495309188389018	-4.35179582963708
LIF	-0.340727148476475	7.31214667156036	-2.17281759055401	0.0371835180854915	0.495309188389018	-4.3532644453844
CST1	-0.762922680903713	4.91523053271547	-2.17263475577905	0.0371984469870977	0.495309188389018	-4.35361429706246
NCAPD2	-0.345872256221113	6.69925697529701	-2.1725723752527	0.0372035417294044	0.495309188389018	-4.35373365629901
SLC27A5	0.296621174953873	6.22125823108393	2.17255424677865	0.0372050224346838	0.495309188389018	-4.35376834294302
NOP10	-0.271524768457423	9.19699184262998	-2.1710834569282	0.0373253292732776	0.496171378568734	-4.35658180675597
OGFOD2	-0.223848155210086	5.98015371036652	-2.17035017107154	0.0373854395122974	0.496231992813302	-4.35798397653403
CDH6	0.22687425810496	6.15431640949616	2.16871047951809	0.0375201632964116	0.496411446494365	-4.36111808018652
RNASEH2A	-0.328487961941093	6.23910261809891	-2.16841901688796	0.0375441562614986	0.496411446494365	-4.36167499742615
SLC25A1	-0.388863476342775	7.73652476984449	-2.16807864214722	0.0375721929228078	0.496411446494365	-4.3623253040221
CD93	-0.530861200810514	7.99280868673041	-2.16748372040561	0.0376212413832626	0.496411446494365	-4.36346175618879
AKIRIN1	-0.300208894057738	6.57521239169092	-2.16256706603436	0.0380287831373964	0.500715575674639	-4.37284495267211
SNX13	0.380801440306565	6.88072963660954	2.16219790897239	0.0380595405667839	0.500715575674639	-4.37354883206667
RANBP1	-0.379104782355833	8.93239266453638	-2.15779464451825	0.0384281219452521	0.504580774024074	-4.3819377372738
PSMB6	-0.336843435835103	8.36593732479961	-2.15734063384671	0.0384663055088318	0.504580774024074	-4.38280197482533
C19orf53	-0.290032691870511	8.54928043464626	-2.15577113084601	0.038598565159692	0.505573288228048	-4.3857885784874
RDH16	0.250127395384215	6.79365842476795	2.15225219723686	0.0388965710114209	0.508730701090809	-4.39247886485936
TEAD4	-0.364141617529235	5.24365371408911	-2.15055954520777	0.0390406427589175	0.509868511352939	-4.39569407654658
CNN1	-1.26373230004958	7.71776726657427	-2.14886682752716	0.0391851941766894	0.511009254861849	-4.39890752634404
SORL1	0.612235620432108	8.84290306208948	2.14455096800844	0.0395559057152038	0.514854040236285	-4.4070921940413
IGFBP3	-0.703575790604869	8.83589303502535	-2.14409456588275	0.0395952900080967	0.514854040236285	-4.40795700420459
GZMB	-0.523259309149871	5.22593450238256	-2.14179739149099	0.0397940492190557	0.516686397781722	-4.41230769964504
CCR2	0.276279308152481	5.24118869307267	2.13989156725177	0.0399596193310906	0.518083134230235	-4.41591455778672
RAPGEF5	0.326291061392276	7.03742824242531	2.13646583502027	0.040258770796055	0.521205216697333	-4.42239187049524
CTDSPL	0.337829510272153	8.08100275978036	2.13497614638555	0.0403894764337035	0.522140655545981	-4.42520612333065
FMO4	0.270143272568588	7.36728915966055	2.13391510507662	0.0404828018999132	0.522590851693533	-4.42720969842745
KPNA2	-0.443399813229377	8.38840291071401	-2.12822049204318	0.040986955725806	0.527796983833252	-4.43795013737789
SH3GLB2	0.483783310179316	6.01055387023481	2.12802607273513	0.0410042658435327	0.527796983833252	-4.43831644580345
MYH11	-1.45630037504192	6.28459753612202	-2.12666857579571	0.0411253112659067	0.528593389263806	-4.4408734269044
EDEM1	0.244097898297698	7.02669246595203	2.12507549005158	0.0412677675816688	0.529662310067597	-4.44387260083467
PIK3CB	0.320041542380979	6.73101725855454	2.124399317688	0.0413283641055652	0.529679019447653	-4.44514506575789
C7	0.739121040994965	6.61678471703119	2.12359995080275	0.0414001026523015	0.529838276494283	-4.4466489737578
GNLY	-0.272122579118153	5.29941913888541	-2.12175199134551	0.0415663688654669	0.530966966726844	-4.45012404842664
FUCA1	0.355037330409685	9.00149820429537	2.12107780186982	0.041627174753344	0.530966966726844	-4.45139129084469
CLCA4	-0.601393683866086	5.89141895791533	-2.12064100658021	0.0416666118521793	0.530966966726844	-4.45221215289277
EVA1B	-0.249142507710589	5.47183958691598	-2.11998244542809	0.041726134177271	0.530968029352653	-4.45344953549
GADD45GIP1	-0.327715402705942	5.78105890299954	-2.11797347224429	0.0419081755395713	0.531184384558347	-4.45722244596596
FZD1	-0.399896810253	5.94990282102267	-2.11766004014949	0.0419366402554259	0.531184384558347	-4.45781083793282
HOXD11	-0.330162617017197	6.2448245183748	-2.11724292349555	0.0419745477631721	0.531184384558347	-4.45859377062566
CALU	-0.478439758911516	5.78319290406302	-2.11717207933135	0.0419809890852114	0.531184384558347	-4.45872673439515
WDR60	0.283077680738001	5.70410997882785	2.11465973504859	0.0422099841076459	0.532187080260641	-4.46343985865589
ABI1	0.501436252054376	6.30626231639257	2.11415974069822	0.0422556892788933	0.532187080260641	-4.46437733858819
TSR2	0.22015742509565	7.58063108250773	2.11330971295158	0.0423334920394674	0.532187080260641	-4.46597074123922
HEPH	0.370082969890102	9.1661214558424	2.11226232820595	0.0424295331780517	0.532187080260641	-4.46793343159607
BAG2	-0.936020839531161	5.15858952324523	-2.11224876277443	0.0424307783397128	0.532187080260641	-4.46795884699796
SNTB2	-0.24353055503668	7.50777516123378	-2.11194351336277	0.0424588055266604	0.532187080260641	-4.46853071197888
THY1	-0.582495433268768	7.51283266201575	-2.11174258951464	0.0424772627589653	0.532187080260641	-4.46890709578644
ELAC2	-0.266474792606837	6.56720058563506	-2.10798428727178	0.0428238182335984	0.535777546611673	-4.47594241904969
ACKR3	-0.57663591235539	6.22905191873485	-2.10643842704635	0.0429670874554552	0.536818170964449	-4.47883343531606
MOCS2	-0.322178415630591	6.20469954348013	-2.10505360958954	0.0430957911685537	0.53767416551493	-4.48142191531244
DUT	-0.388154803665563	9.15312661474381	-2.10224248358421	0.0433581036118493	0.538250828864055	-4.48667247583597
EXOSC4	-0.309643523918889	7.64237142601192	-2.10207906117714	0.0433733962447797	0.538250828864055	-4.48697754963968
RNASEH1	-0.277467652375795	6.32275290109683	-2.10205671446828	0.0433754877607352	0.538250828864055	-4.4870192646527
RAB5B	0.237418199854741	7.53854980362039	2.10197614986708	0.0433830288572842	0.538250828864055	-4.48716965329558
KLF13	-0.317348558468339	5.5318788156099	-2.10040420404798	0.0435303999616674	0.538642526593522	-4.49010310739996
NKX3-2	-0.358441993770555	5.14319791693162	-2.09966591974888	0.0435997672541188	0.538642526593522	-4.49148026872712
MRPL17	-0.357247927259087	7.38545045318116	-2.09950399504635	0.0436149943392042	0.538642526593522	-4.49178226661252
LGALS1	-0.626940671483041	9.75624220986144	-2.09907039998089	0.0436557919236214	0.538642526593522	-4.49259085694422
OGFOD1	-0.226737151476184	6.89463955618559	-2.09740221026274	0.0438130689407538	0.539837441169315	-4.49570060471758
SMAD5	0.330918511137274	5.57848316865819	2.09592680405915	0.0439525873035196	0.540810554245649	-4.4984494169817
COL17A1	0.555448701485166	6.13827555741341	2.09388797383737	0.0441460304290141	0.54244358985197	-4.50224552798266
LPCAT1	-0.341582997255684	6.79000380552595	-2.0907640653753	0.0444438839999919	0.545245898168478	-4.50805652354213
ARHGEF10	-0.328964501435729	7.16803483243706	-2.09021762601258	0.0444961669948305	0.545245898168478	-4.5090723170356
ANGPT2	-0.218729435667958	3.9300351336674	-2.08781467691146	0.0447267246730658	0.547320317129448	-4.51353684590092
COBL	0.492547410547344	7.80241101411916	2.08631876702478	0.0448707858785483	0.547373803880017	-4.51631418515308
MTCL1	-0.49949351535857	6.40988452617608	-2.08588663857206	0.0449124774742797	0.547373803880017	-4.51711620312922
CIAO1	-0.264329288668907	6.92681740694152	-2.085861312319	0.0449149220020209	0.547373803880017	-4.51716320401463
PIM1	0.249905662577625	7.00754334924675	2.08504877528983	0.0449934116209932	0.547583305191189	-4.51867089397354
ST6GALNAC4	-0.369877492382527	5.28806764030557	-2.08297744677099	0.045194045967236	0.549276751871183	-4.52251229625536
ALDH1L1	0.419973842428358	6.28643934691481	2.0804619923166	0.0454387603888187	0.550815569094133	-4.52717345626636
SRF	-0.283125839481446	6.97016816608282	-2.07996862741054	0.0454868939296581	0.550815569094133	-4.52808716379443
IER2	-0.333148845716345	9.91656534153058	-2.07977659723648	0.0455056408811676	0.550815569094133	-4.52844275747224
HNRNPD	0.474381042825399	7.42940993601969	2.07858864407481	0.04562176635761	0.550843127494637	-4.53064200599694
EPB41L4B	0.501626987068082	8.99988666249225	2.0780431880008	0.0456751735623634	0.550843127494637	-4.531651484504
ATP2C2	-0.466143157696143	7.760347686758	-2.07770221098058	0.045708587614751	0.550843127494637	-4.53228243015965
EPHA1	0.314249834073013	6.81862342877446	2.07673464646242	0.0458035214903028	0.550843127494637	-4.53407238771249
TMEM45A	0.698159981538452	5.78652917146352	2.07660518605844	0.045816236844119	0.550843127494637	-4.53431183641844
GLRX2	-0.330259246995325	7.08675251892843	-2.07535728118646	0.0459389633155848	0.551445602612269	-4.53661936663983
BAZ2B	0.28797734698761	7.39890023401116	2.07315632486603	0.046156124878047	0.551445602612269	-4.54068663298351
XYLT1	0.353498012271612	6.72499647967387	2.06984618157031	0.0464844296717693	0.551445602612269	-4.54679743541375
EIF3I	-0.380561988881471	8.61499758137352	-2.06925117403776	0.046543660986706	0.551445602612269	-4.54789508015132
ALG12	-0.261442584586096	6.35426826744623	-2.06921957822757	0.0465468081179449	0.551445602612269	-4.54795336003897
CLPP	-0.27851629897652	7.84591521920493	-2.06857841375534	0.0466107124283314	0.551445602612269	-4.54913587004853
CHRNA3	-0.33048773801278	6.62772963258235	-2.06847398300378	0.0466211282653912	0.551445602612269	-4.54932844690979
RGCC	-0.690672396781591	7.18334046451969	-2.06834357688582	0.0466341377420251	0.551445602612269	-4.54956891356781
RGS2	-0.750210434794574	8.01280999994797	-2.06775755883032	0.0466926391037279	0.551445602612269	-4.55064937814868
RC3H2	0.277552948334074	4.98061939609592	2.06761546357885	0.046706834004825	0.551445602612269	-4.55091132958804
MXRA8	-0.492374996823671	8.29981426772691	-2.0671465007662	0.046753708991005	0.551445602612269	-4.55177576127442
PGAP1	0.373578744384167	4.98179614786279	2.06669010553777	0.0467993675573586	0.551445602612269	-4.55261688370738
CYP27A1	0.293005416098464	7.90818118663167	2.06620012240472	0.0468484300112485	0.551445602612269	-4.55351974989371
KIF13B	-0.353784871566111	7.68049607199851	-2.06570162323038	0.0468983916506703	0.551445602612269	-4.55443814050432
PDZRN3	-0.705297853869665	4.99871882789558	-2.06565509791603	0.0469030570016362	0.551445602612269	-4.55452384598408
NMT1	-0.372954097594038	7.40663450272089	-2.06562582535563	0.0469059925328039	0.551445602612269	-4.55457776896647
PARP2	-0.269255705338541	5.5536817138913	-2.06544806932148	0.0469238218600007	0.551445602612269	-4.55490520082749
ISLR	-0.667011327810166	6.9165875279887	-2.06491315699358	0.0469775107565137	0.551445602612269	-4.55589039538887
COMMD4	-0.293132632814052	6.63909905218368	-2.06403712316623	0.0470655546595666	0.551754067944761	-4.55750344235904
ESPL1	-0.290682408791496	7.04289198023819	-2.06311606090102	0.0471582806502564	0.551801951745031	-4.55919883691025
TBCA	0.251228708110776	8.71453551435329	2.06276979707549	0.0471931815888507	0.551801951745031	-4.55983605348876
ZMYM1	0.260967772857575	4.71266316003749	2.06175316456209	0.0472957823177213	0.552278723456477	-4.56170645287009
ACACA	-0.32893294953359	7.79938229632082	-2.06063438044481	0.0474089192196709	0.552877121918173	-4.56376397650349
TRMT112	-0.300677050356061	8.78776499328176	-2.05907368919054	0.0475671416789348	0.55399905686822	-4.56663277305029
ARL6IP1	0.286930463791796	9.02609565252147	2.05587951363926	0.0478924151900212	0.557061126162056	-4.5724989891692
MTREX	-0.270809299384041	7.41555775812844	-2.05480789287181	0.0480019792506772	0.557520362880336	-4.5744654976545
GOSR1	-0.3815001929938	8.14812996067079	-2.05411355304277	0.0480730871661125	0.557520362880336	-4.57573924697233
ITGA5	-0.539348654426461	8.01727101822951	-2.05351113710188	0.0481348560939651	0.557520362880336	-4.57684409719869
RUNX1T1	-0.481180881848626	5.63849488241809	-2.05305626669526	0.0481815426109504	0.557520362880336	-4.57767817976503
EGFR	0.43200518771931	8.1123711962275	2.05217362593137	0.0482722477494074	0.557709638888103	-4.5792962486732
GZMK	0.291175363837709	6.91433142314231	2.051682679703	0.04832276508445	0.557709638888103	-4.58019602726318
HIST1H2BK	0.475869930254913	8.57963563790877	2.05007651106209	0.0484883612815999	0.557949222259433	-4.58313857025455
C1QTNF3	-0.350578463868322	6.20028038761361	-2.04991936032136	0.0485045902960644	0.557949222259433	-4.58342637969082
APOD	-0.706135627374216	7.39183073923508	-2.0492449052038	0.0485742957372142	0.557949222259433	-4.58466140010457
EDIL3	-0.232189253887984	4.35469460707001	-2.04810846574512	0.0486919467236377	0.557949222259433	-4.58674167292381
TRIM29	0.62116030960916	7.63577931470851	2.04783846653939	0.048719935430076	0.557949222259433	-4.58723578125072
PDGFA	0.509542160161973	6.62804842151726	2.04768064489964	0.0487363021100701	0.557949222259433	-4.5875245774378
LGMN	0.438398856479089	7.50999733012708	2.04695930595172	0.0488111690970369	0.557949222259433	-4.58884433083738
ACSL1	0.686507639983578	6.5253637108505	2.04613344052388	0.0488970088056431	0.557949222259433	-4.59035488678024
TMEM187	0.271197674954762	6.03449466752085	2.04574962899977	0.048936946940459	0.557949222259433	-4.59105674125022
LRRC59	-0.309341348688367	9.08130802656304	-2.04545026993807	0.0489681171220638	0.557949222259433	-4.59160409215206
PLEKHO1	-0.559914903861068	6.08583152980573	-2.04452099486377	0.0490649871914655	0.558340803288359	-4.59330279584665
PITPNA	-0.354140959818407	7.39436628300815	-2.04282477020478	0.0492422400986351	0.559644950128635	-4.59640194646241
EMP2	0.342766655951536	7.97034541561561	2.04175969086926	0.0493538264124543	0.560045809169836	-4.59834693007929
SASH1	-0.309777877791023	7.29602767678351	-2.04060412023529	0.0494751443481511	0.560045809169836	-4.60045628231245
ZNF106	-0.28622440576265	7.38165608308846	-2.03950367957171	0.0495909177003346	0.560045809169836	-4.60246414874445
PLA1A	-0.340179507752165	5.56692973053759	-2.03912850697329	0.049630442557326	0.560045809169836	-4.60314849924874
PSMB8	-0.449462240963971	8.16902853273742	-2.03902738758334	0.049641100328202	0.560045809169836	-4.60333293408082
PINK1	0.283305104320808	7.8595163245557	2.03833949944811	0.0497136556116262	0.560045809169836	-4.6045874082931
MT1M	0.583380056034015	6.70346525886045	2.03733081075927	0.0498202157412032	0.560045809169836	-4.60642632531389
ITIH5	-0.404177899031633	5.78113534691672	-2.03686848099079	0.049869124238289	0.560045809169836	-4.60726895412603
RAD51C	-0.311919114313826	6.2933347202635	-2.03668664169646	0.0498883720185251	0.560045809169836	-4.60760032885095
CRIP2	-0.527415509775775	6.72272803388177	-2.03653478262746	0.0499044513712291	0.560045809169836	-4.6078770516975
ELK4	0.220416957938214	5.82564242919238	2.03490773418991	0.0500770143042613	0.561277250664951	-4.61084091964801
SERPING1	0.801155795342074	8.09537114477277	2.03306123298091	0.0502734860242656	0.562293193278466	-4.61420233961723
CSDE1	-0.292209467487655	8.7943393074573	-2.03232956059816	0.0503515243607082	0.562293193278466	-4.61553364575313
SYNPO	0.353278086773084	7.42774443252735	2.03228300649288	0.0503564932970752	0.562293193278466	-4.61561834026102
VCL	-0.450744621366749	9.47926693939904	-2.02642661492319	0.0509850124390367	0.568600644341966	-4.62626077915342
SEPTIN2	-0.346899423578751	8.76226124870719	-2.02329033821088	0.0513244219834829	0.571672146606549	-4.63195039375807
SORBS3	-0.269965594065931	6.34977808948945	-2.0220567974263	0.0514584577831028	0.572259395312883	-4.63418633417444
HOXD4	-0.286849079064202	5.84894435420037	-2.02162666807169	0.0515052674164959	0.572259395312883	-4.6349657476388
CCNE1	-0.3089671831057	6.242513874186	-2.02049325208169	0.0516287921769857	0.572919255300637	-4.63701893451196
MYL6B	-0.295110346405353	6.52035834086253	-2.01669298420678	0.0520448574006241	0.575756206361681	-4.64389664096074
GDI1	0.252197257007779	8.85300762480873	2.0165632613753	0.0520591115158039	0.575756206361681	-4.64413123609255
RHBDF1	0.265572546971001	8.21793150679442	2.01639320180437	0.0520778030605886	0.575756206361681	-4.64443875986952
VPS13D	0.229386770094642	6.20276092749454	2.01523692671537	0.0522050470825742	0.576449549553319	-4.64652915480157
TJP2	0.346298753841563	8.09328818983373	2.0135828716898	0.0523875429816933	0.577179442746446	-4.64951785895287
CAPN6	-0.352435769268327	4.85322434866468	-2.013167395219	0.0524334711265144	0.577179442746446	-4.6502682830854
NFATC3	-0.29561990208073	6.90778494555852	-2.0128825012159	0.0524649846087669	0.577179442746446	-4.65078278289265
MCL1	-0.605050829426832	5.61794218628189	-2.01041725319566	0.0527383701562691	0.579002876360192	-4.65523250458914
NAAA	-0.365927986543364	6.78178726713485	-2.00984916710565	0.0528015448454169	0.579002876360192	-4.65625728971196
TRA2B	-0.318474190646746	8.08192932981942	-2.00950776917293	0.0528395422366925	0.579002876360192	-4.65687303834146
PEPD	0.272088989091519	7.51681047633425	2.0090547723011	0.0528899974375817	0.579002876360192	-4.65768994283843
TRIM16	-0.374090271237407	6.28731825430142	-2.00838062454314	0.0529651626226681	0.579116031466701	-4.65890539203999
NAALADL1	-0.271145580265091	4.86131635286971	-2.00706697461095	0.0531118984881303	0.579809619473711	-4.6612729185213
FOCAD	-0.278664174110021	6.7584007453808	-2.00665064861627	0.0531584765765813	0.579809619473711	-4.66202299182501
CSTB	0.330434607191171	10.5106604739514	2.00410535557281	0.0534440183352423	0.579809619473711	-4.6666060932207
DBNDD1	0.206892022275552	6.09194740207047	2.00383817480075	0.0534740694029177	0.579809619473711	-4.6670869222274
ARF5	0.23851137042263	8.4969372736312	2.00383183863812	0.0534747822398892	0.579809619473711	-4.6670983244309
RAC1	0.283195806130934	9.972760843719	2.00372317442295	0.0534870085767937	0.579809619473711	-4.66729386611596
HTRA1	-0.499930040517372	8.61254616088718	-2.00330621210265	0.0535339456988629	0.579809619473711	-4.66804411512745
OSBPL3	0.378131571697113	6.6624369500964	2.00318276357883	0.0535478491062142	0.579809619473711	-4.66826621539741
PDE3A	-0.208912501518641	5.16022746623847	-2.00210247328595	0.0536696516253758	0.580424937009059	-4.67020934789807
SLC6A8	0.607677652400699	7.89941702600834	2.00034078945188	0.0538688003842545	0.581775414110278	-4.6733763671209
NUP85	-0.348424219510532	7.3504530465894	-1.99984663091486	0.0539247781129867	0.581775414110278	-4.67426433853393
KRT2	0.208614722235139	5.96882669896605	1.99826957883644	0.0541037647545814	0.58300232877283	-4.67709706126646
ZMIZ2	0.324032940472573	7.60671225871602	1.99630466221946	0.0543274975739205	0.584707874491363	-4.68062404275189
KHDRBS3	-0.378947991170539	6.13403460658516	-1.99527689362954	0.054444844611817	0.585265700261566	-4.68246779040192
KMT5A	-0.271259146939674	5.20852940393509	-1.99410113082984	0.0545793604049715	0.585449634102148	-4.68457612454265
PFKL	0.334247285025027	8.02549129920565	1.9931065853942	0.0546933699827553	0.585449634102148	-4.68635875204372
GOT1	0.333759037895204	7.49228852042641	1.99249319246571	0.0547637897702499	0.585449634102148	-4.68745785532217
SNF8	-0.269207125072398	7.49203992084468	-1.99241899656921	0.0547723130965798	0.585449634102148	-4.68759078481353
OLFML2B	-0.626698729266869	6.65521004016745	-1.99226815728059	0.0547896444765919	0.585449634102148	-4.68786101686202
GCAT	-0.275266527964737	6.50499658939783	-1.98936182794397	0.0551245162601345	0.58774741952257	-4.69306466396487
TNFRSF10B	-0.305888779660526	7.29231391956631	-1.98895713654798	0.0551712867590607	0.58774741952257	-4.6937887760298
PHLPP2	0.323391866591498	7.46850181152141	1.98807021647484	0.0552739098683787	0.58774741952257	-4.69537533601629
MCF2L-AS1	-0.284178131106348	5.08613653576771	-1.98794704815811	0.0552881744965113	0.58774741952257	-4.69559562111372
NPTX1	0.537443466105656	6.3414098310362	1.98680550097924	0.0554205345996906	0.58774741952257	-4.69763675911402
ALDH1A3	-0.336022265768019	6.64163983553431	-1.98647471808966	0.0554589398092917	0.58774741952257	-4.69822804322465
CENPN	-0.370140331344385	6.03290623322216	-1.98642039118006	0.0554652495978425	0.58774741952257	-4.6983251468352
GLRX3	-0.28475098098219	7.71760480239866	-1.98419269289616	0.0557245248463607	0.589244863614871	-4.70230513982659
DST	-0.334724548617514	8.27946627125806	-1.98316600306701	0.0558443735047326	0.589244863614871	-4.70413824609705
EHD1	-0.222411444676156	6.29442006251517	-1.98313928892595	0.0558474949251809	0.589244863614871	-4.70418593306211
MRPS15	-0.249993823797491	6.97905900112851	-1.98294318821563	0.0558704130171046	0.589244863614871	-4.7045359738168
FDFT1	-0.36278383750513	8.98555560706668	-1.98231674795465	0.0559436793832763	0.589321801805197	-4.70565399199139
TRPC4AP	-0.221452154264679	6.95377202594589	-1.97935150073552	0.0562916221342668	0.591860869136602	-4.71094237757438
SH3GL1	-0.207129577214745	7.51634690316812	-1.97904579501426	0.0563276006899684	0.591860869136602	-4.71148723875633
ANO1	0.528776687768791	4.8869424752922	1.97857135777188	0.0563834769545783	0.591860869136602	-4.71233270107941
TJP1	0.284968467564681	8.73060843650078	1.97747299817267	0.056513020221223	0.592524424455616	-4.71428940569822
TRAPPC2L	-0.306451646030625	7.49794908904197	-1.97538699643755	0.0567597622592492	0.593244569577767	-4.71800323794838
CENPBD1P1	-0.211653419575394	5.4055102046546	-1.97523812197167	0.056777407636588	0.593244569577767	-4.71826817090296
MMD	-0.26809142582034	7.49426938078353	-1.97520835253602	0.0567809366381944	0.593244569577767	-4.71832114591022
RASL12	-0.383783166010433	5.81875104661776	-1.97195000172795	0.0571683522914691	0.59614579818623	-4.72411564150802
IQCE	0.351081022379261	6.24416040432497	1.97175097330682	0.0571920910159632	0.59614579818623	-4.72446934178134
AATF	-0.241317288406355	8.09016432292947	-1.97104181999675	0.0572767436415869	0.596332343764913	-4.72572937562971
HIST2H2BE	0.435995502917648	6.84029891375711	1.97047085343662	0.0573449799403725	0.596335689638435	-4.7267436196425
WEE1	0.320119499633458	8.02620853139389	1.96938060404042	0.0574754723288612	0.596335689638435	-4.72867966004624
DUSP3	-0.354811342423013	6.77074243504718	-1.96936506169039	0.0574773344653188	0.596335689638435	-4.72870725374183
TPRA1	0.21129335847318	6.29921910778727	1.96592013849944	0.0578913696881412	0.599371197112876	-4.73481912149568
COG2	-0.203741330887167	7.60397541524377	-1.96581454115481	0.0579041019935534	0.599371197112876	-4.73500633643588
CALCOCO1	0.24037754410501	8.23875854441518	1.96440853705929	0.0580738618982347	0.600432648538114	-4.73749830918016
MAGI2	-0.34808702741422	4.59453753563139	-1.9632360517509	0.0582157576599833	0.601203888065469	-4.73957532987283
BMP7	-0.532276344388461	6.20979635574536	-1.96241845594632	0.0583148825005838	0.601532154015837	-4.74102309991019
EXO1	-0.229774924689365	6.07829552386851	-1.96172283928494	0.0583993341466626	0.601708479737182	-4.74225450137175
KCND3	-0.295848903664844	5.80865807007706	-1.95701416396427	0.0589737929757633	0.606733645110135	-4.7505809353616
SLC35G2	-0.337953077837196	5.07389519844066	-1.95617513795153	0.0590766678965134	0.606733645110135	-4.75206295167873
ABCB7	0.257691502530077	6.43988322465421	1.95605983743965	0.0590908173341338	0.606733645110135	-4.7522665741212
TXNDC15	-0.286663230564976	7.12446448656455	-1.9546278529286	0.0592667929124454	0.607513883570798	-4.75479469500982
ZNF137P	0.347292465672517	5.33036551907251	1.95433512736655	0.0593028217254826	0.607513883570798	-4.75531131323611
SOCS2	-0.372377260898666	4.92915665037059	-1.95256056914794	0.0595216426449114	0.609057083329889	-4.75844185037326
ALDH1A1	0.861894963899904	6.9712252487758	1.9518805871279	0.0596056768639482	0.609219120624313	-4.75964082942612
TPM4	-0.41089613191537	7.62134525096659	-1.94963275678172	0.059884203852905	0.611366392020572	-4.76360198248487
KDM3A	0.412564734137701	7.32406757782165	1.94891162891591	0.0599737972549382	0.611582112874843	-4.76487200211133
NEUROD6	-0.200845009619695	5.76359032086852	-1.94787590331301	0.0601026799760404	0.611749922915778	-4.76669543130081
ABCD3	0.304778620149605	7.9786900477358	1.94767893503784	0.0601272173200552	0.611749922915778	-4.76704211417309
KRT20	0.780639192736858	10.0604364993737	1.94473051992984	0.0604955565078977	0.614019949082226	-4.7722283071751
FSCN1	-0.452653611351951	4.77642917921771	-1.94444391704483	0.0605314653391005	0.614019949082226	-4.77273210510728
CBX8	-0.167886255734387	5.58888999093094	-1.94410583581398	0.0605738477183404	0.614019949082226	-4.77332631784181
PTP4A1	0.404325980938456	9.48342703601353	1.94369586734769	0.0606252765129882	0.614019949082226	-4.77404677067505
SLIT3	-0.320848999292777	5.52498384537143	-1.94279072294528	0.0607389571148744	0.614257172773773	-4.77563699083341
RNPEPL1	0.255709129501153	7.18645413827844	1.94212929168348	0.0608221456729759	0.614257172773773	-4.77679866996342
COL5A2	-0.813149534533956	7.97440100943444	-1.94148936919915	0.0609027230563855	0.614257172773773	-4.77792227637875
MS4A6A	0.471157034347599	7.44588772242023	1.94132250326386	0.060923749588891	0.614257172773773	-4.77821521958734
PIGF	-0.4199472488776	5.98647982040434	-1.93936502157742	0.0611708792741165	0.615794683624313	-4.78165021484532
DDX50	-0.338759756490668	7.99480698314154	-1.93886120080315	0.0612346264458799	0.615794683624313	-4.78253387915061
HK1	-0.268848309497063	8.12426044605352	-1.938478803244	0.0612830486669668	0.615794683624313	-4.78320445529166
TSC1	0.245359220949825	7.49495371438279	1.93645963240319	0.061539282669375	0.61718480927963	-4.78674356350132
LYPLA2	0.257166372978526	8.16249658707359	1.93630005277917	0.0615595729394549	0.61718480927963	-4.78702314314267
CEMIP2	0.351577964333191	7.71801842599051	1.93480602015785	0.0617498178614831	0.617889282555517	-4.78963977023596
PFDN2	-0.245842153301011	8.06915790707441	-1.93441338310414	0.061799899320756	0.617889282555517	-4.79032716458274
MTX1	-0.238449031671435	7.8772305315707	-1.93385881360659	0.0618706954431279	0.617889282555517	-4.791297868364
CDK2AP1	-0.281568465940053	8.93221513175385	-1.93357842825094	0.0619065160514035	0.617889282555517	-4.79178856384724
KIF2C	-0.264520813933448	7.09731251098579	-1.93292626607622	0.0619899024505449	0.618031025212854	-4.79292967946821
TREM2	0.287657982939382	6.65723025118676	1.93162732061857	0.0621562773038186	0.61899891321629	-4.79520159331287
HSPA9	0.33009568103261	9.10407844806981	1.93057535918405	0.0622913005036533	0.619652769932222	-4.79704063690196
OMD	-0.232869402527971	4.00720764398998	-1.92985626245457	0.0623837453072196	0.619882087685642	-4.79829730948797
ATP6AP1	0.258594681001629	8.92254243503721	1.92644063385074	0.062824471016062	0.622818988611527	-4.80426130911846
IP6K2	0.255754030159247	7.38186063104637	1.9261027384339	0.0628682164479256	0.622818988611527	-4.80485085128498
PTPRM	-0.295634431510662	6.35010299738167	-1.92594634444886	0.0628884728229707	0.622818988611527	-4.80512369160049
WIPI1	-0.445285197317432	6.60023830183722	-1.92280404373447	0.0632966661403836	0.624185184713722	-4.81060194177605
EFNB2	-0.72973383927366	8.15648864979131	-1.92239620837085	0.0633498126712794	0.624185184713722	-4.81131243807005
TFPI	0.531352568161233	5.66580928862715	1.92229188808738	0.0633634132279751	0.624185184713722	-4.81149415688579
CDK5RAP1	-0.284145073423987	7.72423819335988	-1.92205424300212	0.0633944051768448	0.624185184713722	-4.81190808925828
CREBL2	0.427734438018006	6.54579852310946	1.92169627213138	0.0634411138832605	0.624185184713722	-4.81253152969169
POU2AF1	-0.529022725811337	6.51282699152435	-1.92162560468805	0.063450338218962	0.624185184713722	-4.81265459292095
NT5DC2	-0.369689714265628	6.44169155143428	-1.9211263362667	0.0635155415767125	0.624185184713722	-4.81352393764728
FOXM1	-0.395781946834623	6.32928973990955	-1.91870342907286	0.0638327912188238	0.626613542810718	-4.81774025238913
PNO1	-0.296410621553371	6.96914094181168	-1.91705464368709	0.0640494614730043	0.62741643325222	-4.82060703848944
PWP1	-0.223011273540699	8.56483982923859	-1.91623145320796	0.0641578762554905	0.62741643325222	-4.82203761001094
LYRM4	-0.333009865819435	6.8455773310773	-1.91614661221415	0.0641690588829644	0.62741643325222	-4.82218502220524
ALAS1	0.37861611853158	7.73701372750257	1.91591628924645	0.0641994255282207	0.62741643325222	-4.82258518489321
FRMD4B	0.315861381742125	5.01599258643205	1.91492989433713	0.0643296160137545	0.62741643325222	-4.82429851402871
TMEM59	0.285198212048305	10.1234967637755	1.91377912529125	0.0644817897832708	0.62741643325222	-4.82629647006662
GASK1B	-0.286418190395279	4.50418785847231	-1.91346143109712	0.064523855302983	0.62741643325222	-4.82684788036156
WFS1	-0.486400179006728	7.06669483596311	-1.91324621523355	0.0645523652495635	0.62741643325222	-4.82722138146543
FGGY	0.294874217868951	5.91622730011458	1.91323349176359	0.0645540510859727	0.62741643325222	-4.82724346164759
PRSS22	-0.256681649464183	6.64202521037117	-1.91275906218898	0.0646169392804257	0.62741643325222	-4.82806669879986
JUNB	-0.33316260785514	8.68854234154411	-1.91206317251063	0.0647092789144229	0.627630823607535	-4.82927392364452
POGLUT2	-0.332511738678241	4.73314723784573	-1.91005508322045	0.064976377181999	0.629374143849467	-4.83275558870851
ACADM	0.429775618568939	6.89848383813836	1.90965334718551	0.0650299266509636	0.629374143849467	-4.83345177791495
VIPAS39	0.229439676956134	6.97704985476537	1.9088997820469	0.065130475986466	0.629665088730628	-4.83475735632363
NFKBIA	-0.330464920367627	9.8300571667537	-1.90730542046944	0.0653436564207124	0.631043116547269	-4.83751829518763
GOLGA8A	-0.665271001694641	7.69576286286075	-1.9055769020782	0.0655754547921567	0.631544169990712	-4.84050948073816
ARL8B	0.241726138061019	8.89569417421353	1.90536302341139	0.065604185683349	0.631544169990712	-4.84087944597632
ZNF692	-0.218817032852418	6.78834608899447	-1.90472766759012	0.0656895987765376	0.631544169990712	-4.8419782835845
MAP1S	-0.260472553104953	6.02154520810394	-1.90455896496606	0.0657122941673582	0.631544169990712	-4.84227000308523
ZNF200	0.305477375457335	5.6929604807737	1.90428600714338	0.0657490292277356	0.631544169990712	-4.84274195649468
ELOVL5	-0.601701521234698	7.54949764735929	-1.9030822045716	0.0659112501186783	0.632129604523881	-4.84482273049584
ADA	-0.300808106922694	6.90647438907427	-1.90250126762391	0.0659896588751054	0.632129604523881	-4.8458265062037
MAPRE1	-0.452700361254012	7.25793701506636	-1.90195278407956	0.0660637612195319	0.632129604523881	-4.84677398332532
CYTIP	-0.355541555441737	5.50746874626419	-1.90154390005583	0.0661190497762425	0.632129604523881	-4.84748016802923
EFEMP2	-0.476408703676917	6.62620355572017	-1.90121320496973	0.0661637949434488	0.632129604523881	-4.8480512240341
MARCH5	0.243370924748104	7.65463388497596	1.89935079090458	0.0664162793489921	0.632213885636198	-4.85126583039558
OLFML2A	-0.342180897772771	7.25512190994258	-1.89930604712639	0.0664223553913118	0.632213885636198	-4.85134302921984
DIPK1A	-0.268252269704674	6.37014620040208	-1.89929079830274	0.0664244262355603	0.632213885636198	-4.85136933849686
F10	0.370456184762845	5.59149929271305	1.8990142934004	0.0664619862348188	0.632213885636198	-4.85184637196366
MRPS7	-0.312761035585027	7.8754436301516	-1.89853981912829	0.0665264807453293	0.632213885636198	-4.85266481847984
GM2A	0.288794193443872	8.03771202677685	1.89690381600092	0.0667492737634038	0.633160533784418	-4.85548560029609
EMILIN1	-0.598329503791447	6.34163072129694	-1.89587276351536	0.0668900138420643	0.633160533784418	-4.857262336501
FN3KRP	-0.252062302910644	7.63181704518503	-1.89549048021682	0.0669422609672207	0.633160533784418	-4.85792090132731
SOS2	0.284189804573471	6.97451216470625	1.8948428232614	0.0670308572709499	0.633160533784418	-4.85903638754417
SNRPF	-0.262848535366739	8.52360157309923	-1.89465807274881	0.0670561487460352	0.633160533784418	-4.85935453525525
MYBL2	-0.26918718375528	7.28061504720273	-1.89234003268349	0.0673741767225468	0.633160533784418	-4.8633441902893
GLI2	-0.211881232119224	4.59817142726135	-1.89229940830266	0.0673797618240787	0.633160533784418	-4.86341407552234
RAB29	-0.294170913942578	6.85462644214303	-1.89207469087593	0.0674106635196371	0.633160533784418	-4.86380063037661
NBL1	-0.382296420795202	8.95461629022026	-1.89063937227449	0.0676083273395253	0.633160533784418	-4.86626877555106
SDF2L1	-0.299690198619992	7.55088251036331	-1.89028119994733	0.0676577304966193	0.633160533784418	-4.86688444855134
ITGA7	-0.415548038200538	7.23012995912751	-1.8901746913741	0.0676724273507652	0.633160533784418	-4.86706751133255
GPX2	0.43424088296211	10.5382407597499	1.89012787852171	0.0676788878096517	0.633160533784418	-4.86714796883347
SNRPG	-0.2917636668146	8.65255895024506	-1.88974015498903	0.067732416431817	0.633160533784418	-4.86781429022822
SERPINH1	-0.335177861971525	8.58466661663079	-1.8896460393782	0.0677454154098626	0.633160533784418	-4.86797601594366
RPN2	-0.251983750830764	10.5623324517854	-1.88933046639138	0.0677890171178908	0.633160533784418	-4.86851824110115
NDUFS6	-0.277200606105961	8.19828912819093	-1.88929816244517	0.0677934818131615	0.633160533784418	-4.86857374244688
MYC	-0.527378793578823	8.42625247857565	-1.88902652571657	0.0678310344600569	0.633160533784418	-4.86904041100875
ABAT	0.637204852742885	5.78745222721402	1.8878237055106	0.0679975345850504	0.633854261850147	-4.87110619762701
NR4A2	-0.572339062357635	5.44731102891287	-1.88746492239327	0.0680472671123129	0.633854261850147	-4.87172218720077
PRKAR2B	-0.368243996235565	5.37636257428525	-1.88589799924187	0.0682648323271634	0.634915207012564	-4.87441131917749
PEX19	0.173781461523798	6.82463662634999	1.88550912100892	0.0683189201604845	0.634915207012564	-4.87507843036535
STON1	-0.474708490801059	4.88166014742762	-1.88511057885516	0.0683743903667398	0.634915207012564	-4.87576200574302
CCNL2	0.289614724373014	7.74869580848779	1.88407269582414	0.0685190276690443	0.635597584805372	-4.87754163013821
GCNT1	0.259549744057275	6.19557187696683	1.88256717940595	0.0687293011099668	0.636803978386119	-4.88012169819373
MRPL35	-0.26803389001915	7.40723565457102	-1.88212151127951	0.0687916533239231	0.636803978386119	-4.88088514251409
KLHDC2	0.266527356374983	8.31490330527598	1.8808580504001	0.0689686851665398	0.637531329012054	-4.8830487073527
PTPRO	0.957092870216544	6.9537083441987	1.88017048338074	0.0690651891867966	0.637531329012054	-4.88422561676852
ADAMTS1	-0.529591385041882	6.91711448540019	-1.87962059419763	0.0691424528427478	0.637531329012054	-4.88516661512837
CCZ1B	0.31607490102296	5.96396783429644	1.87952637477726	0.0691556988483914	0.637531329012054	-4.88532782610044
PDLIM5	-0.500439807154731	7.8774172235851	-1.8775321610837	0.0694365710161235	0.639460710192815	-4.88873844157685
TXN2	-0.203897869867204	7.2177265678582	-1.87640328990638	0.0695959993482965	0.640268859092001	-4.89066781552177
TRIM68	0.260439382887734	6.76426528441865	1.87460978254095	0.0698499397254437	0.641273205641761	-4.89373122037969
FNBP1L	0.496839996529019	6.17205805759234	1.87447508117348	0.0698690440090569	0.641273205641761	-4.89396120267822
SELENOP	0.641505752834579	10.1455604020733	1.87293343459134	0.0700880108376284	0.641273205641761	-4.89659238922124
TTC9	0.22442753978745	5.86719348007931	1.87270445999827	0.0701205833157005	0.641273205641761	-4.89698304088069
CCT7	-0.220831005870179	8.90072145213736	-1.87247694292122	0.0701529613309606	0.641273205641761	-4.89737116797689
CNBP	0.216517680215446	9.66829078404283	1.87219807639534	0.070192664409956	0.641273205641761	-4.89784684184244
SACS	-0.46003673001098	4.02164460593136	-1.87209265328883	0.070207678844469	0.641273205641761	-4.89802665149258
CEBPB	-0.34315542395124	9.63848476639329	-1.87079470756136	0.0703927592946074	0.641436008933675	-4.90023976267046
MUC2	-1.21205769644279	8.53472823547571	-1.87049202332412	0.0704359807053925	0.641436008933675	-4.90075568888664
KIFAP3	-0.299374316853476	7.17166601290574	-1.8699620980443	0.0705117055689954	0.641436008933675	-4.90165878699462
GPATCH4	0.195226753415992	5.82095494611892	1.86968684589832	0.0705510659111298	0.641436008933675	-4.90212779044934
HIBCH	0.277415290984174	6.67020401220829	1.86945293828772	0.0705845289132209	0.641436008933675	-4.90252630323797
H2AFV	0.426063878842849	8.35647456116874	1.8676202937816	0.070847180234773	0.641537139991903	-4.90564722999839
LTBP4	0.311939836204591	6.47941108447226	1.86732787003569	0.0708891673737017	0.641537139991903	-4.90614498980611
FXYD5	0.331122949240759	8.76651196590673	1.86642319558721	0.0710191986601802	0.641537139991903	-4.90768451857473
ANGPTL4	0.281203096567505	6.22715470412115	1.86633633749335	0.0710316937669992	0.641537139991903	-4.90783229774371
RAD23A	-0.311355540500783	8.07983518346954	-1.86610445747673	0.0710650604679951	0.641537139991903	-4.90822678818653
RBPMS	-0.648414789555219	8.04908983156747	-1.86597674154686	0.0710834440733122	0.641537139991903	-4.90844405062595
ODR4	-0.280011473496301	6.9663603194784	-1.8655549142257	0.0711441914666213	0.641537139991903	-4.90916155236299
WBP2	-0.213946984877293	7.86046849710994	-1.86537447711733	0.0711701898278267	0.641537139991903	-4.90946842477332
COL6A3	-0.548618367460612	10.1510451024998	-1.86399639947681	0.0713690196955244	0.642356305583083	-4.91181135849153
SNRPD2	-0.238362926051334	9.84397806040649	-1.86359794377072	0.0714265978366608	0.642356305583083	-4.91248853240978
NREP	-0.507637189542505	7.93933675419698	-1.86325082353716	0.0714767902999647	0.642356305583083	-4.9130783671364
EIF4EBP2	0.243197587836134	8.36229684503096	1.86223052683571	0.0716244970477119	0.643036816208252	-4.91481156796318
CEBPZ	-0.345440480869198	6.00963397636684	-1.86071089666038	0.0718449766608944	0.644368651116235	-4.9173915838029
PROX1	0.430217829395843	5.81186564424655	1.85876263514539	0.0721284962816133	0.64626264521931	-4.92069685016551
DGKZ	-0.279143604335365	7.66953333506856	-1.85755029072149	0.0723054055369996	0.646515664265096	-4.92275221266666
TCF4	-0.654128754393055	5.86588020737355	-1.85715451678318	0.0723632386013075	0.646515664265096	-4.92342295921946
TSR1	-0.471195663466262	5.64381764666875	-1.85661856413458	0.0724416186627738	0.646515664265096	-4.92433109347203
NSUN6	0.253860178259976	4.55524414798062	1.85658704227323	0.0724462308216009	0.646515664265096	-4.92438449849526
BNC2	-0.31223231283029	7.06793373576602	-1.85556538825599	0.0725958516170286	0.646989473291872	-4.92611501200968
FDPS	-0.343813887261127	8.07618613007164	-1.85496521169111	0.0726838705804455	0.646989473291872	-4.92713125483327
NPC2	0.327018391361634	9.42731460726988	1.85474216466683	0.0727166048567155	0.646989473291872	-4.92750885949844
SYF2	0.228991220909712	7.94599444212458	1.85299136694952	0.0729739899093247	0.647352558901065	-4.93047158120154
AGTPBP1	0.295029970874518	4.81360601115435	1.85280066581881	0.0730020719692613	0.647352558901065	-4.93079415200086
AOC3	-0.587933842581921	5.84932940283378	-1.85230427041794	0.0730752130177213	0.647352558901065	-4.93163367905107
CCL19	0.560437028820052	5.96903998842399	1.85197174213812	0.0731242442593153	0.647352558901065	-4.93219596507369
TCAF1	0.403404263284749	5.70780188328645	1.85166794015993	0.0731690644305882	0.647352558901065	-4.93270960552462
ZNF45	0.259275615672424	4.86654909529163	1.85044480826523	0.0733497521738176	0.647352558901065	-4.93477687778795
UBE2C	-0.439130038069074	8.84226350485623	-1.85006159933265	0.0734064404128708	0.647352558901065	-4.93542433070288
BEX3	-0.43321143779667	9.6683093569249	-1.84995087174176	0.0734228273675977	0.647352558901065	-4.93561139104073
HLF	0.296240811983498	4.31458611117488	1.84951943420717	0.073486707152948	0.647352558901065	-4.93634016444357
PSMA2	0.280129466376138	9.34456267965821	1.84898218033292	0.0735663208746134	0.647352558901065	-4.93724748866702
DUSP14	-0.29854619862017	6.30001658020928	-1.84835633960802	0.0736591550222265	0.647352558901065	-4.93830415213951
RFK	0.330595127723149	7.05590750397634	1.84830462693241	0.0736668303089502	0.647352558901065	-4.93839145042968
PHF20L1	-0.210345437274349	6.49956735943215	-1.84789748376789	0.0737272831243906	0.647352558901065	-4.93907869675328
SUPT7L	-0.289596592514469	6.98266893351056	-1.84759678369805	0.0737719584642656	0.647352558901065	-4.93958619174707
LPP	-0.436575973188491	8.60909022586336	-1.84701955548284	0.0738577828019501	0.647469650411992	-4.94056019992842
MANF	-0.220878950967176	8.68532333596546	-1.84590112180305	0.0740243185998473	0.648293370639643	-4.94244673355754
SPDEF	-0.412730156715744	7.03313915107394	-1.84256901283115	0.0745223778038127	0.65201606358615	-4.94806175088681
NECTIN3	0.393739029752792	4.85657860885473	1.84093808802932	0.0747671990400299	0.653201968479018	-4.9508070772476
KANK2	-0.47152268719173	7.91310000729249	-1.84017307043824	0.0748822739536676	0.653201968479018	-4.95209415071598
AXL	-0.565926476462497	6.94677242987705	-1.84010579764386	0.0748924004493592	0.653201968479018	-4.9522073104944
TPX2	-0.478820873618552	7.67381140326666	-1.83926040820122	0.0750197557375484	0.653201968479018	-4.95362905793262
FHOD3	-0.268591188341733	5.63193757722123	-1.83923535378343	0.0750235329295279	0.653201968479018	-4.95367118555628
INSIG2	0.299099492164843	5.66798031977634	1.83809909159802	0.0751950061616036	0.653818717219138	-4.95558126060673
KLRD1	-0.191903471114697	6.23724334934309	-1.83779632957158	0.0752407524125461	0.653818717219138	-4.95609004755548
KIAA1324	0.443957030752309	6.12492269714567	1.83727136601742	0.0753201288692957	0.653870687121527	-4.95697208026169
TNKS	-0.335100086284704	5.93742043218027	-1.83537735170837	0.0756071058261818	0.653870687121527	-4.9601526703256
PNRC1	0.239394699738031	8.10940922891749	1.83529401074227	0.0756197548898482	0.653870687121527	-4.96029256266211
BDH2	-0.332907581844368	6.6714369549969	-1.8349746204705	0.0756682470402057	0.653870687121527	-4.96082862902051
SPSB3	0.244908679074194	6.85859956895896	1.83464104471437	0.0757189212822995	0.653870687121527	-4.96138842384051
DNAJB9	0.293454258508257	3.92147612650277	1.83449529406007	0.0757410716871	0.653870687121527	-4.96163299150687
RFC4	-0.281028705794855	7.15823683065792	-1.8343766048163	0.0757591135308161	0.653870687121527	-4.96183213887876
ERO1A	0.341439030862809	7.34195944025502	1.83361801130086	0.0758745133432857	0.654234582717733	-4.9631047284418
SRPRB	-0.198552544626411	8.28349828444054	-1.83249573172737	0.0760455135537503	0.654638025210575	-4.96498664399267
TPM1	-0.672628168600788	8.59627736313162	-1.83234917418131	0.076067868596057	0.654638025210575	-4.96523233295843
RBFOX2	-0.357539548098378	7.56794315442019	-1.83160821513147	0.0761809761089164	0.654980423080799	-4.9664742328105
MAPKAPK5-AS1	-0.250402128920491	4.49480234909614	-1.82996955170527	0.0764316282042375	0.656503591104282	-4.96921930527533
CAVIN3	-0.397768685603581	6.04263266885619	-1.82786839812414	0.0767540528166773	0.658639725082977	-4.9727362262125
CD4	0.224055507347381	7.47400110546042	1.82597136714721	0.0770461505498773	0.658956503318411	-4.97590867480159
FMOD	-0.408878732689463	8.00986488466873	-1.82497623363942	0.0771997562177021	0.658956503318411	-4.97757179223681
MMP14	-0.408250661987712	7.45403510939348	-1.82496161167431	0.077202015163369	0.658956503318411	-4.97759622372746
SYNM	-0.948306990708045	7.35527298260068	-1.82487769282028	0.0772149808672633	0.658956503318411	-4.97773643865925
PRKCA	-0.466370351981857	7.66623124353292	-1.82484867350207	0.077219464867272	0.658956503318411	-4.97778492406499
AURKB	-0.353885034111662	6.3134519999333	-1.82475230245151	0.0772343574990673	0.658956503318411	-4.97794593609698
TTC28	-0.241280358055085	4.26995932734173	-1.82424855468591	0.0773122436663749	0.658956503318411	-4.97878746103125
USP36	-0.271589781220566	4.48176353896599	-1.82344080090016	0.0774372730239254	0.658956503318411	-4.98013644353244
GUK1	-0.377300675297557	8.06111503541647	-1.82313151844614	0.0774851913786084	0.658956503318411	-4.980652829901
DCN	-0.711008342290373	6.93767073731674	-1.82109065316778	0.0778020248343038	0.658956503318411	-4.98405853309408
DYNLT1	-0.223904392865057	9.38451789309281	-1.81844737060245	0.0782140207449786	0.658956503318411	-4.98846492325082
FERMT2	-0.715800564985619	7.80175443911774	-1.81824992267644	0.0782448704792257	0.658956503318411	-4.98879386330944
MFAP3	-0.233104186760382	6.76533511353706	-1.81781371489793	0.0783130613665598	0.658956503318411	-4.98952046460757
MRGBP	-0.394685413585145	6.34060787516464	-1.81767154732534	0.0783352968771635	0.658956503318411	-4.98975724581605
SSR3	-0.218922559800453	4.47740155645492	-1.81764736412913	0.0783390797495933	0.658956503318411	-4.98979752162318
RTL8A	-0.30757048105363	6.59123656701136	-1.81762667024328	0.0783423169278843	0.658956503318411	-4.98983198582699
CA9	0.595742076293355	6.90911514431777	1.81715396886667	0.0784162934067773	0.658956503318411	-4.99061914980767
SMAGP	0.350925804636017	8.43697888353267	1.81712797798729	0.0784203626336148	0.658956503318411	-4.99066242618946
NKIRAS2	-0.21051677850459	7.29034148354844	-1.81658207344838	0.0785058730053502	0.658956503318411	-4.99157127403985
TGFB1I1	-0.637334567408601	7.8770055185356	-1.81576187232852	0.0786344984046918	0.658956503318411	-4.99293636702574
HOXC6	-0.653307313028537	5.85149514372543	-1.81529426035967	0.0787079104310774	0.658956503318411	-4.99371440793173
HNMT	0.430830977158675	8.01018417026672	1.81519445793384	0.0787235863146109	0.658956503318411	-4.99388044413188
ZNF350	0.167154351930376	4.17595074180513	1.81502500081737	0.0787502088906591	0.658956503318411	-4.99416234430151
CGREF1	-0.239713763055828	5.01249603759073	-1.81465876699813	0.0788077722749016	0.658956503318411	-4.99477151907641
NCOR1	-0.21625314201221	7.64573765777759	-1.81431820490683	0.0788613328043355	0.658956503318411	-4.99533790319243
MLXIPL	0.394711261553331	7.13943193264897	1.81407681606923	0.078899315024444	0.658956503318411	-4.99573930133801
ALDH1B1	-0.381705391570108	6.98767102993273	-1.81382535092816	0.0789388992982938	0.658956503318411	-4.99615740891539
TOP2A	-0.625078684059504	6.81815114594367	-1.81382025993943	0.0789397008685927	0.658956503318411	-4.99616587314487
AUH	0.334102032971536	7.03514702996008	1.81376954701941	0.0789476859375918	0.658956503318411	-4.99625018691009
SMARCA4	-0.262556994259483	7.83927527389235	-1.81341224730714	0.0790039645196483	0.658956503318411	-4.99684416830415
SPAG5	-0.260582862142419	6.06257542875652	-1.81205116210726	0.0792186631208815	0.659591983637648	-4.99910598939164
MARF1	0.245530982076862	6.81919043061749	1.81199312336986	0.0792278292223437	0.659591983637648	-4.99920240618964
PLXDC1	-0.295268856464364	5.58639608942953	-1.8094730906385	0.0796266911487302	0.662295374331105	-5.00338638681238
LOC730101	-0.274049461652401	5.17747825008956	-1.80895459580905	0.0797089682383829	0.662362989091604	-5.00424665028112
CA4	-0.54972782930025	6.66407701084722	-1.80838804114324	0.0797989543483101	0.662494478804325	-5.00518642319785
LMAN1	-0.234448159888845	4.96633422589866	-1.8056156279639	0.0802405447296259	0.664598923422238	-5.00978171117422
ZWINT	-0.364940691628808	8.18050219109521	-1.80547309854368	0.0802633028778772	0.664598923422238	-5.01001779927602
TNC	-0.920385289004091	7.63726975245826	-1.80539588581601	0.0802756339832749	0.664598923422238	-5.01014568938651
CADM1	0.393967371480155	6.05601302402694	1.80466909999466	0.0803917828179822	0.664944255475033	-5.01134927165169
EIPR1	-0.276926852705576	6.84955896103087	-1.80372915287396	0.0805422091266011	0.665178871926162	-5.01290527117016
ARHGEF5	0.204360144632468	7.58570763500015	1.80276663499979	0.0806964954398444	0.665178871926162	-5.01449795040261
ITGA6	0.362787603914674	8.61043854158209	1.8027522355068	0.0806988055047562	0.665178871926162	-5.01452177200018
AKT3	-0.392427353371856	6.72446268186145	-1.80263260042056	0.0807180003546356	0.665178871926162	-5.01471968261984
ATG2B	0.208938662922145	4.56317711118567	1.80079255870398	0.0810137148888861	0.667000474748774	-5.01776228941394
KIAA1614	0.205132873465439	6.42796758861591	1.79982456942899	0.0811696503022694	0.66706450509531	-5.01936189466297
TUBB6	-0.588224492748149	8.03202414182944	-1.79981718799609	0.0811708403714992	0.66706450509531	-5.0193740898103
SOCS1	-0.260193722086726	5.68803519824077	-1.79911593307761	0.0812839675830302	0.667380222811773	-5.02053247392854
ASPSCR1	-0.284956133941377	6.18323158671616	-1.79750659333864	0.0815440943972561	0.668701390075068	-5.02318950728215
CMC2	-0.243411464253714	7.60074072548427	-1.79719466548739	0.0815945947813528	0.668701390075068	-5.02370427842353
CCL24	-0.363920563081074	5.47524379248187	-1.79605473420155	0.0817793728657211	0.669601409541234	-5.0255848748634
RHOQ	-0.39299443195718	7.84061012528674	-1.7952434007879	0.0819111028949027	0.670065826153998	-5.02692277546944
UPP1	0.306326361397432	6.22231515060365	1.79465930941581	0.0820060488304213	0.670228759562812	-5.02788564526043
PSD3	-0.501074255272212	4.44322665751236	-1.79377061224378	0.0821506885872425	0.670548353660979	-5.02935016466759
DDIT4	-0.393812868598253	8.31519421508355	-1.79305870014417	0.0822667118410032	0.670548353660979	-5.03052292577307
SPDYE2	-0.271282316398329	6.13647700085733	-1.79303641848834	0.0822703454172656	0.670548353660979	-5.03055962509711
P3H1	-0.249396190416175	6.94886026315196	-1.79173906421773	0.0824821461028696	0.67097467462724	-5.03269580921018
TEFM	-0.270101318115405	5.85146738859065	-1.79129297584718	0.0825550794351422	0.67097467462724	-5.03343003304892
AMFR	0.483458636948308	6.51366446526915	1.79108894509186	0.0825884557239147	0.67097467462724	-5.03376580070241
MDH1	-0.256493217374285	9.49583126108623	-1.79087724402091	0.0826230988570429	0.67097467462724	-5.03411415815597
SLC30A3	0.20540257353059	7.71873131933253	1.78978034411282	0.082802794921371	0.671823221646328	-5.03591858561176
ATP5F1D	-0.280679431347198	8.14817579356414	-1.78802305215168	0.0830913683572337	0.673193234323736	-5.03880749148644
WIPF1	-0.367557927478391	5.50254092699444	-1.78764212726826	0.0831540342059028	0.673193234323736	-5.03943340833131
EPHB4	0.372763257693653	7.21800110708075	1.78673679046847	0.0833031317084584	0.673193234323736	-5.04092057534051
DYRK1B	0.20123660112225	5.70955435555904	1.78657807927274	0.0833292927638126	0.673193234323736	-5.04118122155749
ARL2	-0.216620014839735	7.76971031478166	-1.78646187587411	0.0833484514902106	0.673193234323736	-5.04137204660261
CHAF1A	-0.257324076211073	5.43183907989747	-1.78551252931352	0.0835051123757852	0.67384929435672	-5.04293064924687
MYRF	0.383952688784887	7.08347859810811	1.78388969671374	0.0837734896269409	0.675376695223973	-5.04559338759368
PPARGC1A	0.221491856265615	4.96006448438157	1.78345440129183	0.0838456011422127	0.675376695223973	-5.04630728198184
GP2	-0.374043601477099	5.71602391041524	-1.78262917839142	0.0839824528256002	0.675869595577555	-5.04766027501054
LRBA	0.278168186671121	6.97092805879895	1.78162549726431	0.0841491542869934	0.676601615882729	-5.04930516829819
PSMD1	-0.241562356824507	7.97571061777512	-1.7806993179824	0.0843032320134782	0.676655495627119	-5.05082237415342
WWC1	0.364009127044762	6.41626644259375	1.7805298766403	0.0843314458453109	0.676655495627119	-5.05109987190524
ITPR1	-0.467781813202975	4.88257282326039	-1.78021979299289	0.0843830988613691	0.676655495627119	-5.05160764661806
PDLIM4	-0.535012147375687	4.83571613011384	-1.77843344124725	0.0846811871807645	0.678436811736116	-5.05453146060446
ABTB2	0.175047828294634	6.63018939079546	1.7751660288097	0.0852287264911088	0.681323822636692	-5.05987318046686
GTF2A2	-0.26204216111806	8.50558931459497	-1.77505487342923	0.0852474060115096	0.681323822636692	-5.06005476092489
ZNF281	-0.273903515868737	4.68858463402115	-1.77474158525551	0.0853000723312742	0.681323822636692	-5.06056648995338
KCTD17	0.316908925231679	7.10436102486017	1.77365819262023	0.0854824117922146	0.681323822636692	-5.06233554690095
KPNB1	-0.33466231466736	6.88418802626939	-1.77350625217632	0.0855080103412398	0.681323822636692	-5.06258357754182
EXOSC8	-0.480917653683999	5.90744046609006	-1.77332527216298	0.0855385098662543	0.681323822636692	-5.0628789902228
FXYD6	-0.523878113700709	6.83158780023744	-1.77278115661457	0.085630261968437	0.681323822636692	-5.06376699813731
ADRA2A	0.307173662361024	5.86868730073402	1.77253322247419	0.0856720977425894	0.681323822636692	-5.06417155769795
TOB1	-0.324248794377219	8.39534146908371	-1.77220224895096	0.0857279723098222	0.681323822636692	-5.0647115421054
NRP2	-0.23188658883328	4.80378734179915	-1.77119147322947	0.0858988011026837	0.681375415865904	-5.06636011400642
NME4	-0.33256954181518	8.04224240851397	-1.77064928308756	0.0859905539156954	0.681375415865904	-5.06724410637837
MRPS16	-0.244918258381595	7.17803922978369	-1.77049478133834	0.0860167148354377	0.681375415865904	-5.06749596695855
ARRB2	-0.209195063130704	7.25962947898326	-1.76982459272782	0.0861302720496296	0.681375415865904	-5.06858826419177
CENPA	-0.173224768110579	6.16209420626668	-1.76958353224868	0.0861711484806433	0.681375415865904	-5.06898107014069
TXNIP	0.57162202053412	9.34063533737779	1.76945988657651	0.0861921213398043	0.681375415865904	-5.06918253264612
HDGFL3	-0.622092921601766	5.87806925342921	-1.7672190280322	0.0865729655546751	0.683445806901223	-5.07283168063638
MAZ	-0.262579772421452	5.97448671885217	-1.76688219054857	0.0866303353952648	0.683445806901223	-5.0733798786562
CRYAB	-0.590920050782444	6.78874026451279	-1.76622023925486	0.0867431719100749	0.683445806901223	-5.07445694453672
SCG2	-0.288780706196436	4.39081571955131	-1.76582588514171	0.0868104526939761	0.683445806901223	-5.07509844348077
REX1BD	-0.208207834735378	7.12233645224904	-1.7656729312062	0.0868365600395039	0.683445806901223	-5.07534722318308
SGCE	-0.503100100824991	5.77939611013436	-1.76512270453478	0.086930531783994	0.683583134178185	-5.07624202092624
WRAP53	-0.187788759711484	5.60712550218549	-1.76356451881482	0.0871971163661792	0.684663193464221	-5.07877475337731
SEPTIN9	-0.26542215255633	6.90422298198178	-1.76342412173797	0.087221170285714	0.684663193464221	-5.07900286968151
ERAL1	-0.218281068622445	6.48731555404635	-1.76270068838748	0.0873452033607163	0.685034856559507	-5.08017806309949
XPO6	-0.174062671460142	8.23327089401525	-1.7618602848064	0.0874894780236044	0.685564479986718	-5.08154277303488
RAPGEF2	-0.552047992282959	7.435365307968	-1.76108045051248	0.0876235344928091	0.68566603445177	-5.08280864741133
IFT20	-0.267974097947142	7.5981938130788	-1.76049589742816	0.0877241350517879	0.68566603445177	-5.08375722727272
GTPBP2	0.259328644019358	7.37012529153913	1.76005858361387	0.0877994597262528	0.68566603445177	-5.08446670617269
EIF3D	-0.234086549559478	9.32350969284935	-1.75996638924278	0.0878153466178392	0.68566603445177	-5.08461625980483
BRIX1	-0.215020382625166	4.82226365619835	-1.75953031308629	0.087890523943132	0.68566603445177	-5.08532355593984
RAB17	0.338501706058939	7.51907021200335	1.75877829930664	0.0880202949159534	0.68566603445177	-5.08654295012486
SMC6	-0.214988511296785	7.04513993302841	-1.75863341964518	0.0880453145870154	0.68566603445177	-5.08677782396576
CLCC1	0.212105908049645	4.00692689212858	1.75774644956591	0.0881986187799493	0.68566603445177	-5.08821540174914
ANXA4	-0.325648244383784	9.53819576215394	-1.75724390594898	0.0882855784887325	0.68566603445177	-5.08902964636243
KDM7A	0.320263449643727	7.2264669088943	1.7568305452226	0.0883571602750504	0.68566603445177	-5.08969924906209
DLC1	-0.424925256513534	7.38425353806279	-1.7564466280866	0.0884236871547008	0.68566603445177	-5.09032103997304
PDE4D	-0.282057093105978	6.42606978546684	-1.75607663347217	0.0884878414549503	0.68566603445177	-5.09092017616016
TSPAN15	0.295296470376907	6.83362894806688	1.75600496431173	0.0885002728896105	0.68566603445177	-5.09103621877552
TACC1	-0.377400594443023	9.42835124516515	-1.75470573684871	0.0887258870068676	0.686606516847718	-5.09313917766547
IRX5	0.189619376545622	4.38858675586547	1.75442106091768	0.0887753864277527	0.686606516847718	-5.09359978936447
SLC22A7	0.24803292887333	6.06057323475071	1.75295248491919	0.0890311123378818	0.687585694612898	-5.09597499864546
RSL1D1	0.330633533759157	6.51418769664468	1.75264938797426	0.0890839684240254	0.687585694612898	-5.09646501013374
COLEC12	-0.318499598181511	5.46556542958164	-1.75236890597342	0.0891329043279678	0.687585694612898	-5.09691839824891
VRTN	0.239778238033118	5.93871324975405	1.75137337896284	0.0893067776555677	0.687927042561123	-5.09852714574559
FBLN5	-0.351593226453582	6.87809631177074	-1.75049249191025	0.0894608668959854	0.687927042561123	-5.09995000957446
KPNA6	-0.332465649941643	6.35521975646004	-1.75040063612412	0.0894769476690042	0.687927042561123	-5.10009834681158
GCN1	-0.203518571150765	6.57110488888006	-1.7503535465412	0.0894851923716584	0.687927042561123	-5.1001743889468
SLC13A3	0.209752500565611	6.00024493232772	1.7489757340959	0.0897267108838848	0.688761751425344	-5.10239858879491
PANK3	0.29313481006015	7.71576951543032	1.74855170880055	0.0898011492481351	0.688761751425344	-5.10308280136521
MRPS34	-0.210385029653518	7.25698912535624	-1.74841545381047	0.0898250800862561	0.688761751425344	-5.10330263509411
LMNB2	-0.327598506952908	8.06202636441861	-1.74697370309364	0.09007862805475	0.690113537232489	-5.10562788920723
SLC4A7	-0.213517966815273	6.46423321473552	-1.7459453026558	0.0902598518556401	0.690768299032591	-5.10728552548175
NCKIPSD	0.220114230086501	7.07347229063265	1.74523552456242	0.0903851073046359	0.690768299032591	-5.10842911777811
AMPD3	0.230984239649003	6.98952129611153	1.7451734116968	0.0903960754023395	0.690768299032591	-5.10852917557854
NME3	-0.202789422372017	7.03613574537004	-1.74298922364473	0.0907824797851779	0.692356674664022	-5.11204582151651
MLST8	-0.178797294795839	6.64704808090072	-1.74277904181769	0.0908197362396701	0.692356674664022	-5.11238403241782
TIMM10B	-0.264620109569404	6.76801604243475	-1.74268476554536	0.0908364516630733	0.692356674664022	-5.11253572471201
OTUD3	0.285336196585935	6.10642910636092	1.74149112886442	0.091048310499892	0.692638707721759	-5.1144557225161
MASP1	0.181504410790128	5.94643506388993	1.74141777015802	0.0910613445036596	0.692638707721759	-5.11457368659811
PRDM1	-0.234852683766149	6.64492034001685	-1.74068488876606	0.0911916453745924	0.692638707721759	-5.11575196732945
UBE2L3	-0.310579170139799	6.79048976883231	-1.74048271695262	0.0912276176155319	0.692638707721759	-5.11607693438934
NSL1	-0.282634965195194	6.96326339038355	-1.74029437714132	0.0912611394815304	0.692638707721759	-5.1163796401018
HIST1H2BE	0.293893703042393	5.99873968968768	1.73819977225385	0.0916346489698626	0.694883123300325	-5.11974433093805
ABCC3	0.396207702840629	8.85021103036756	1.7351208146272	0.0921860212210431	0.69767471672803	-5.12468416603831
PAWR	-0.336637107398481	8.40168115531815	-1.73484496466251	0.0922355555981877	0.69767471672803	-5.12512638223166
COX7A1	-0.421899787937403	6.75103837420649	-1.73483647445736	0.0922370805391027	0.69767471672803	-5.12513999199135
SMURF2	-0.390835158497355	6.16115914648573	-1.73280815010409	0.092601999234545	0.699308889610867	-5.12838980749783
PTPN11	-0.324538614445654	7.03806316332716	-1.7302067435283	0.0930717968261488	0.699308889610867	-5.1325532193347
CDC42EP3	-0.507524146375232	5.54773165307774	-1.73018705208517	0.0930753605960889	0.699308889610867	-5.13258471468713
GSS	-0.293943682229132	8.35648608870912	-1.73010426503855	0.0930903447023895	0.699308889610867	-5.132717124651
PLSCR1	0.371658639427372	7.65119582979056	1.73001604846017	0.0931063137605905	0.699308889610867	-5.13285821285825
KLK10	0.802535803339388	6.75550152950416	1.72982134847557	0.0931415666997577	0.699308889610867	-5.13316958303905
TGFA	0.37370767117294	6.36014762873224	1.72973684738895	0.0931568701974193	0.699308889610867	-5.13330471073573
KLHL28	0.193915911621562	5.52876020709326	1.72955467939258	0.0931898687609722	0.699308889610867	-5.13359600131559
ADAMTS9	-0.208789051641152	5.68144235738007	-1.72937904849553	0.0932216924643294	0.699308889610867	-5.13387681487736
PDE3B	0.245188417456036	5.3925484891435	1.72899781591527	0.0932908018773454	0.699308889610867	-5.13448628056413
CHP1	0.233236211320445	8.6217256658537	1.72828074872701	0.0934209075704049	0.699308889610867	-5.13563233396158
BMPR1A	-0.389652142834542	5.3543932428011	-1.72821656550879	0.0934325604896734	0.699308889610867	-5.13573489565792
IKBKE	-0.17660128134311	6.01071838947955	-1.72760062925975	0.0935444501525148	0.699308889610867	-5.13671897173494
FNBP1	-0.398467112914961	7.55489734447454	-1.72757503804263	0.0935491014312086	0.699308889610867	-5.13675985231576
CHIC2	0.314770170839017	6.71345639427799	1.72597753121583	0.0938398375463026	0.700895709699934	-5.13931078947285
IDO1	-0.226296342878388	6.8801418409136	-1.72437334338332	0.094132552269489	0.702427089971478	-5.14187042674185
ARPC1B	0.214748975534871	9.08539828186814	1.72399263058019	0.0942021329660619	0.702427089971478	-5.14247760123973
AMOT	0.151162433421866	4.57789748650616	1.72311161395176	0.0943633168039161	0.702913949117182	-5.1438822520231
GNPAT	-0.282256435838793	8.30959865932459	-1.7220482053106	0.0945581777269712	0.702913949117182	-5.14557690677406
ARID3A	-0.45915239598028	5.49051222210976	-1.72197588924887	0.0945714412996636	0.702913949117182	-5.14569211859778
CUEDC1	-0.23996700388091	6.97479388910204	-1.72167959371091	0.0946258015022578	0.702913949117182	-5.14616412602974
KCNMA1	-0.507208716387984	7.1232085723911	-1.72112016927292	0.0947285083976111	0.702913949117182	-5.14705512176309
MICU1	-0.16893673227348	8.00581121162291	-1.72084748515706	0.0947786054075423	0.702913949117182	-5.14748933887824
IRF6	0.269828730375833	9.11674450363624	1.72063185267482	0.0948182367274381	0.702913949117182	-5.14783266761509
KYAT1	0.157989248054283	6.73146218131444	1.71921965085898	0.0950781304030828	0.703544482208154	-5.15008028424676
ACYP2	0.199335349713256	5.92279382866518	1.71914808562776	0.0950913167482539	0.703544482208154	-5.15019414447548
DLG3	0.249682478607244	7.7104168517574	1.71854415127086	0.0952026565305233	0.703544482208154	-5.15115484689274
RPS4X	0.193850076951513	11.7770631579654	1.71840958505284	0.0952274796924802	0.703544482208154	-5.15136886855938
ARAP1	0.283730154498934	6.81182989491207	1.71767486362931	0.0953631079781616	0.703544482208154	-5.15253716538891
WDR61	-0.259143828918701	6.12535403006275	-1.71760594360555	0.0953758387948141	0.703544482208154	-5.15264673536695
ATP1A1	0.317806903249329	10.2245352771832	1.71594574322462	0.0956829394875656	0.705028491275742	-5.15528504096509
TMC5	-0.616865166576348	7.73368591976698	-1.71549938044597	0.0957656479964111	0.705028491275742	-5.15599401643486
NTNG1	0.205105539227363	5.8025696243573	1.71523971407914	0.0958137902618102	0.705028491275742	-5.15640638419728
RNF128	0.447227718382553	8.06198717613415	1.71434127601005	0.0959805175518321	0.705219128492199	-5.15783276452115
DDX27	-0.350460178277968	7.27113045968782	-1.71424935881393	0.0959975887435927	0.705219128492199	-5.15797865930119
ARIH2	-0.307742539596005	5.38416026795084	-1.71280784569995	0.0962656445764971	0.706388827317354	-5.16026583822663
ZNF580	-0.213367783251817	7.45731895916842	-1.71211687023566	0.0963943566237773	0.706388827317354	-5.16136160847388
BAX	-0.345965709515152	5.66787939919602	-1.71191207740028	0.0964325322550159	0.706388827317354	-5.16168630467413
RTN4	-0.357835412994469	9.20539089468879	-1.71134944829712	0.0965374776546283	0.706388827317354	-5.1625781791014
SLC38A3	0.223268166459744	5.96959934242851	1.71092752953024	0.0966162395263474	0.706388827317354	-5.1632468408815
OGT	0.534092211976457	7.59902266569292	1.71042436682283	0.0967102379645096	0.706388827317354	-5.16404407977222
SSB	-0.297341458106265	7.15294743491916	-1.71002209420555	0.0967854436530659	0.706388827317354	-5.164681322539
SUB1	-0.387657252930522	6.81865845658271	-1.7099047873113	0.0968073836327793	0.706388827317354	-5.16486712570611
ZKSCAN7	0.237796037318226	4.36919808038779	1.70927720196491	0.0969248320172415	0.706388827317354	-5.16586098221835
COPS3	-0.262065973407517	7.23647179624294	-1.70915573955709	0.0969475766585778	0.706388827317354	-5.16605329742959
ADCY7	0.347353641293997	4.90715790616021	1.70785667284215	0.0971911149678686	0.707586169525648	-5.16810943913852
PRKAR1A	-0.330295770061037	8.84564712292799	-1.70696603603992	0.0973583797965065	0.708129546382933	-5.16951837296186
CNDP2	0.210107364815439	8.83268347469374	1.70645500600121	0.0974544617714136	0.708129546382933	-5.1703265155803
RFWD3	-0.208371226141363	4.06092942593477	-1.70619400639214	0.0975035645417002	0.708129546382933	-5.1707391825199
NPL	0.377201732738293	5.01776526219655	1.70515032761851	0.0977001223452171	0.708980660365414	-5.17238881971072
TGFBR3	0.332427622447355	5.83876566439762	1.70367729664242	0.0979781045570837	0.709950397378368	-5.17471566022799
CPNE1	-0.434846136420331	7.87669546065642	-1.70360002168106	0.0979927056943388	0.709950397378368	-5.17483767966781
TUBGCP4	-0.261788623969179	6.50944919230532	-1.70222714391886	0.0982524149304626	0.711141113711661	-5.17700472560152
CPT2	0.243728416985871	4.75221988333653	1.70155782930219	0.098379238589701	0.711141113711661	-5.17806069070377
KIF15	-0.29056129422732	5.59929370601489	-1.70147004531793	0.098395882295714	0.711141113711661	-5.17819916018172
TNFRSF4	-0.188000435024714	6.76418030917795	-1.70014036868797	0.0986482748033108	0.711952996463699	-5.18029584926416
ST6GAL1	0.408910367613032	8.50324237968981	1.70003859340453	0.0986676155403626	0.711952996463699	-5.18045627645709
PPARG	0.398402452693838	6.892571845353	1.69948670235923	0.0987725486332807	0.712134928927439	-5.18132607648345
ABCC4	-0.350555822156705	6.26876107629626	-1.69733185284414	0.0991831512048394	0.714518620736153	-5.18471994199806
FN1	0.541276456653016	10.9243167261329	1.69649157574293	0.0993436502923825	0.714613610977952	-5.1860423965535
RPL12	0.165127004651744	11.8981178304816	1.69638818381259	0.0993634138847562	0.714613610977952	-5.18620508029086
TUT7	0.213688551720299	7.51393250239254	1.69571750337181	0.0994916956421335	0.714613610977952	-5.18726017265312
MLYCD	0.166300072114021	7.14034359966683	1.69558881873079	0.09951632509309	0.714613610977952	-5.18746257529131
CLEC5A	-0.279973379324346	4.40210943877026	-1.69455177177657	0.0997149953743834	0.715465103356921	-5.18909323485433
EIF2S3	-0.329916973139477	6.86086208556958	-1.69403864195656	0.0998134196003514	0.715596530730288	-5.1898997757557
GEMIN4	-0.259640359278891	6.22713212286226	-1.69265217423217	0.100079765717131	0.7169306713321	-5.19207801540957
PRSS12	-0.181543066154944	4.02403328864876	-1.69064555508638	0.100466295499734	0.717605456253855	-5.19522792015644
ARTN	-0.162783434756813	4.89542650446871	-1.69046012708809	0.100502076777777	0.717605456253855	-5.19551883959729
DHCR7	-0.262255039414928	6.88280825891104	-1.69041349508165	0.100511076836721	0.717605456253855	-5.19559199672421
HLX	-0.280062094527493	5.562665045255	-1.69004281134124	0.100582643361635	0.717605456253855	-5.19617347206248
PIMREG	-0.214032827780816	6.4164465209288	-1.6900194140199	0.100587162020657	0.717605456253855	-5.19621017084142
TRPS1	-0.233393576094771	4.45889887131578	-1.6886008431752	0.100861443105229	0.717605456253855	-5.19843441112717
TRIM24	0.305930142184911	6.64042971389365	1.68805094129899	0.100967934390783	0.717605456253855	-5.19929620701367
SLC25A11	-0.270532567138739	6.77427760418675	-1.68753690156402	0.101067565545986	0.717605456253855	-5.20010158831651
S100A8	-0.802989140622474	6.71000226603769	-1.68747649871831	0.10107927820187	0.717605456253855	-5.20019621213835
BTN3A3	-0.337035647887324	4.58250702549871	-1.68740839608671	0.101092485272718	0.717605456253855	-5.20030289463234
CASP9	0.173537634215339	6.71891014917855	1.68660095478702	0.101249181170265	0.717605456253855	-5.2015674738707
CD36	0.341863809000445	5.24730800112993	1.68550902690614	0.101461407844574	0.717605456253855	-5.20327679879712
ILF3	-0.32085492128653	6.83504563868908	-1.68528731309947	0.101504545301466	0.717605456253855	-5.20362376082096
DCUN1D1	0.21288619587475	7.08745354146736	1.68527274511061	0.101507380238199	0.717605456253855	-5.20364655706781
HPS1	0.168055847300297	7.34946245473366	1.68516947932148	0.10152747769558	0.717605456253855	-5.20380814447915
VASP	0.260979789557165	8.44827987641205	1.68425329509203	0.10170592956146	0.717605456253855	-5.20524140127593
NMT2	0.285840084130474	5.2028860590551	1.68401633595214	0.101752126329477	0.717605456253855	-5.20561198841967
SH2B2	-0.209274725669945	7.44352680974879	-1.68382473567706	0.101789492865245	0.717605456253855	-5.2059116056577
RNASE1	-0.514163147543485	9.23222073150846	-1.68354287864829	0.101844482357211	0.717605456253855	-5.20635231115712
GOLGA2	-0.344828978844905	5.4154886496642	-1.6835137552343	0.101850165661547	0.717605456253855	-5.20639784437428
ACD	-0.182113836982316	6.8302577283888	-1.68345858068909	0.101860933452355	0.717605456253855	-5.20648410561898
PI4KA	-0.30251372737612	6.73402421948063	-1.6827225885433	0.102004659419359	0.717670434185082	-5.2076345477173
PTGER3	-0.217588507246483	4.77961117772301	-1.68258864023548	0.102030835264195	0.717670434185082	-5.20784387937668
SEC24D	-0.389193915242826	5.66773056698641	-1.68021125674668	0.102496349216403	0.7202380890455	-5.21155688535815
UBE2B	0.295160204834357	7.85222591359651	1.67990150875447	0.102557130780911	0.7202380890455	-5.21204032734472
PLOD1	-0.200022205923051	6.76988737676842	-1.67923971624805	0.102687094267493	0.72025285289545	-5.21307297599315
EDEM2	-0.203544129338038	6.49689963156933	-1.67906977451969	0.102720489711049	0.72025285289545	-5.21333809492046
HSPB7	-0.458214102925152	6.91509225834357	-1.67848362781889	0.102835743441817	0.720495447973135	-5.21425234531285
REG1B	-1.08280009756973	5.68314213857634	-1.67778761681456	0.102972739497702	0.720889876123019	-5.21533761092732
NCOA4	0.199489365784151	9.78249017666803	1.67659641055693	0.103207557381691	0.721495362888642	-5.21719414246606
PTN	-0.328799719743595	4.93528748917158	-1.67652948805201	0.103220762764098	0.721495362888642	-5.217298410478
CYB5R3	-0.251474304396433	9.36454222255585	-1.67582236164295	0.103360381339405	0.721615217458624	-5.21839992941488
PLEKHS1	-0.262402173030945	4.18090102276745	-1.67562452435926	0.103399471437036	0.721615217458624	-5.21870803872437
GPATCH3	0.181253539889044	6.93344277838623	1.6740754261821	0.103705978613667	0.721722434518828	-5.22111953107531
SLC7A11	-0.516548618310487	5.45265334189049	-1.67362083715998	0.103796067640905	0.721722434518828	-5.22182683833859
UBXN8	-0.206467292585761	5.47155730482757	-1.67309056883256	0.10390123677894	0.721722434518828	-5.22265169360988
KLK6	-0.429722114601129	5.94193685692792	-1.67258450082069	0.104001688838901	0.721722434518828	-5.22343869989549
PRKD3	-0.341112239113076	5.9335343174964	-1.6722379860371	0.104070516914902	0.721722434518828	-5.22397746354602
NADSYN1	0.308839776806268	6.42538239472877	1.67217262170432	0.10408350444755	0.721722434518828	-5.2240790819831
SULF1	-0.775737005296228	7.74373471708626	-1.67209358959015	0.104099209492555	0.721722434518828	-5.22420194454205
PSME3	-0.324285427173685	7.12401049140862	-1.67165501201775	0.104186398229666	0.721722434518828	-5.22488366450266
FGFR2	0.371771984182136	5.16107263960967	1.67164399641625	0.104188588900351	0.721722434518828	-5.22490078509711
GSTT1	-0.552540975823318	6.61196968911713	-1.67095720604471	0.104325246410461	0.721722434518828	-5.22596801700072
TIMP4	-0.202906783233198	5.59059833685552	-1.67088378380113	0.104339864775616	0.721722434518828	-5.22608208909383
C1QBP	-0.433796029005445	7.62993237882208	-1.67066041215971	0.104384348527743	0.721722434518828	-5.22642910345223
ANK2	-0.338968118378821	4.64621215050688	-1.66990595428188	0.104534712958855	0.721957533503895	-5.22760088808177
TPM2	-0.908379353032755	8.02313330700785	-1.66949384935557	0.104616921988191	0.721957533503895	-5.22824076046413
FBXW4P1	0.150729968171082	5.53311995588079	1.66925358807049	0.104664875458631	0.721957533503895	-5.22861375131053
FBXO38	0.297685526923776	6.89140879798259	1.66886922480398	0.104741628055642	0.721957533503895	-5.22921035794836
SYTL2	-0.225911260919365	5.87219244787349	-1.66728186720842	0.105059099276625	0.722976256454599	-5.23167302479064
SAP30BP	-0.194593487375582	6.34210932919461	-1.66653927669161	0.105207891433249	0.722976256454599	-5.23282442324586
PRODH2	0.216826167396199	7.15181241102706	1.66629730405588	0.105256413049993	0.722976256454599	-5.23319951267113
FUT6	-0.359028894289451	6.82375071693892	-1.66559311697561	0.105397726070565	0.722976256454599	-5.23429083513971
IHH	0.224926379403807	7.61287327603806	1.66556377358897	0.105403617983747	0.722976256454599	-5.23433630200343
INPPL1	-0.157527506320435	7.65207545430879	-1.66535434115226	0.105445678254773	0.722976256454599	-5.23466079293824
INTS9	-0.185086652248747	6.9134666301482	-1.66530317127978	0.105455956807382	0.722976256454599	-5.23474006943067
TOMM20	-0.337471846971148	8.22025049502492	-1.66446461283535	0.105624517588661	0.723576545720479	-5.23603894035701
MAP2K4	-0.266970515310971	6.4963779555289	-1.66318521819917	0.105882122903891	0.724436608579714	-5.23801957837387
DDX31	0.19117831674208	7.55949396269322	1.66303571574771	0.105912259129644	0.724436608579714	-5.23825094047612
LEPROTL1	-0.34117741101683	7.12275627382156	-1.66241362586922	0.106037734468765	0.724739925026381	-5.23921346631596
RCAN1	-0.318660177268888	6.890136434619	-1.66193076402653	0.106135212573166	0.72485157027224	-5.2399603636149
MRPL11	-0.235958220704883	7.92517720878483	-1.6603552151603	0.106453794984273	0.726397445426796	-5.24239617598009
PPP1R1A	0.28127092618741	5.12558509945778	1.66000756898545	0.106524197191213	0.726397445426796	-5.24293337851189
WDR18	-0.260786620789911	6.07863283854334	-1.65928391856208	0.106670868303624	0.726546730107667	-5.24405130077449
DDX58	0.381332648166322	5.22902375610855	1.6585200949416	0.106825863474588	0.726546730107667	-5.24523083950717
RPA1	-0.253916091756986	6.93984839048683	-1.65808278226446	0.106914687054073	0.726546730107667	-5.24590595637781
RAP2A	-0.302246028531737	8.81458080971345	-1.65800399482701	0.106930696259911	0.726546730107667	-5.24602757134687
SUMO1	-0.181548784102137	8.13548374389249	-1.65789545702115	0.10695275384435	0.726546730107667	-5.24619510052733
ALDH4A1	0.332298934473015	6.5270387843387	1.65724116949007	0.107085801296342	0.726897768222053	-5.24720480442802
SLC25A5	0.268362902369581	11.2030257391362	1.65672205340255	0.107191459633035	0.726910463768529	-5.24800567172979
EIF4E2	-0.277320393045231	7.90984254550178	-1.65643256202549	0.107250418811924	0.726910463768529	-5.2484521934177
LRP10	-0.25589781759501	9.18926039474002	-1.65575887318862	0.107387729536819	0.727289300949509	-5.24949106064582
MX1	0.721233917945591	8.20188838489286	1.65477744488221	0.107588024203628	0.728021276648081	-5.25100384363731
CPD	-0.369142204947392	5.39202374425429	-1.6542407828346	0.107697679675405	0.728021276648081	-5.25183074043575
BIN3	-0.203814886821427	6.84687905579661	-1.65403230274604	0.107740303115276	0.728021276648081	-5.25215190875122
HIST1H2BH	0.389024997316988	5.39864796670906	1.65272657841959	0.108007574504749	0.728663456211596	-5.25416263176473
SLC37A4	0.212344044994172	7.28913528480273	1.65218456783732	0.108118680967778	0.728663456211596	-5.25499689704066
CHMP7	-0.256850303347586	6.56138344035723	-1.65146582944193	0.108266160762933	0.728663456211596	-5.25610282725284
GPN1	-0.171347756416196	8.23774066322026	-1.65124183531764	0.10831215673736	0.728663456211596	-5.25644740650744
CHRNA1	-0.21089238894184	5.62182154000626	-1.65077356376162	0.108408366033697	0.728663456211596	-5.25716764048778
DHX35	-0.255977044778982	6.29191683131424	-1.65003627885079	0.108559989213659	0.728663456211596	-5.2583012868566
MTHFD2	-0.397072471523844	7.99828535379729	-1.64992332228164	0.10858323431859	0.728663456211596	-5.25847493074643
C11orf24	-0.181073531407505	6.97713645486431	-1.64923263364198	0.108725459397935	0.728663456211596	-5.25953648260578
FOXP3	0.207003568533125	5.25587583325034	1.64903770501089	0.108765626564577	0.728663456211596	-5.25983600983184
TAP1	-0.402411655386096	8.19648440930693	-1.64860926537902	0.108853954388473	0.728663456211596	-5.26049424509346
ABCA2	0.214298951963273	6.91676597705451	1.64835290672268	0.108906834100947	0.728663456211596	-5.26088803401329
HEATR1	-0.226818889322	7.5812951933987	-1.64770898886674	0.109039750358476	0.728663456211596	-5.26187691954979
SON	0.181671296717164	8.83970544632598	1.64769307153385	0.109043037682696	0.728663456211596	-5.26190136019009
RNF44	0.257292296278736	8.0573551036713	1.64767839589787	0.109046068638367	0.728663456211596	-5.26192389406156
RFNG	-0.191505475595626	6.63990233043277	-1.64761633235268	0.109058887378809	0.728663456211596	-5.26201918836465
TMEM243	-0.296542389396023	7.18489294211073	-1.64676307140184	0.109235248228904	0.729296317211359	-5.2633290051129
DIMT1	-0.314913163035468	5.7759996897374	-1.64366867547346	0.109876810984211	0.73287775056581	-5.26807432532826
KLF3-AS1	0.20602811106577	4.25683438820281	1.64338507947342	0.109935764665643	0.73287775056581	-5.26850884911728
MAPK12	-0.183099821675972	5.35637694392645	-1.64170416386711	0.110285729096331	0.733040082095345	-5.27108303751374
MRPL48	-0.212241882890506	7.74867085044146	-1.64079795236664	0.11047478293431	0.733040082095345	-5.27246990599388
CDC14B	0.392464472331844	6.59419899484154	1.64075245822855	0.110484280978341	0.733040082095345	-5.27253951330663
SPON1	-0.417065537226854	5.51305952283304	-1.64063511920692	0.110508781561846	0.733040082095345	-5.27271903779597
MIOS	0.239484969999894	6.77606578052254	1.64045301832474	0.110546813422117	0.733040082095345	-5.27299762414723
TSC22D3	-0.412906100072121	8.78543056340342	-1.64008875592497	0.110622922269134	0.733040082095345	-5.27355481128532
TMEM92-AS1	0.214354879341482	5.51558579814154	1.63987516624507	0.110667569752767	0.733040082095345	-5.27388147614852
TRIM37	-0.255878142927619	7.54564242635552	-1.63963373151315	0.110718055725468	0.733040082095345	-5.27425068409593
MINDY2	-0.277160557550108	5.32985649891616	-1.63953290424603	0.110739145162955	0.733040082095345	-5.27440485805524
SEC14L2	0.204654345832361	4.79920380212938	1.63933421664043	0.110780713179079	0.733040082095345	-5.27470864584573
RUFY1	0.210793506828646	8.22317869301922	1.63727932708113	0.111211379321673	0.733606321965494	-5.27784869102184
MPRIP	-0.251018399531443	9.25235510925068	-1.63711975660067	0.111244880076013	0.733606321965494	-5.27809238904624
ABCG1	0.411837789789072	5.30518708147184	1.63692977972222	0.111284775318937	0.733606321965494	-5.27838249793909
HCFC1R1	-0.232501004630821	6.6950172676626	-1.63671088182414	0.111330758642874	0.733606321965494	-5.2787167361286
CTH	0.273636755975176	4.19448688382874	1.63662886701144	0.111347991326507	0.733606321965494	-5.27884195594233
IRF7	0.415100182403716	6.5452206096721	1.63634248824148	0.111408181572384	0.733606321965494	-5.27927915607411
JAM3	-0.428508329762846	7.71015771577901	-1.63618568961375	0.111441148427983	0.733606321965494	-5.27951850530764
SMARCD3	-0.208254176621949	5.29230171572081	-1.63514863402217	0.111659391895493	0.734016035710658	-5.28110105712495
POR	0.284923795657956	7.07677114201956	1.63510906700744	0.111667725571564	0.734016035710658	-5.28116141978924
ADRM1	-0.251429848000734	8.50535429366623	-1.63296399946342	0.112120292729173	0.7364489521689	-5.28443204523573
PRRC2B	0.170065986372567	8.3552895636374	1.63123323119342	0.112486553395201	0.738055142924869	-5.28706833472595
LOX	-0.506260759519306	4.49427377163872	-1.63010238407262	0.112726393094885	0.738055142924869	-5.28878955306755
WSB1	-0.326289260682906	8.3370596847015	-1.62993129514247	0.11276271580531	0.738055142924869	-5.28904987293167
SNAP23	-0.319002907863787	7.94009008903627	-1.62970852992059	0.112810024020402	0.738055142924869	-5.28938878606729
KPNA4	0.356861649755981	5.4268673083137	1.62877164443847	0.113009167797859	0.738055142924869	-5.29081372675448
CASP1	-0.552461451399598	6.12873707090866	-1.62860517507477	0.113044582734435	0.738055142924869	-5.29106684308003
TMPRSS6	0.261708323440565	7.66325967626051	1.6284116543699	0.113085764116359	0.738055142924869	-5.29136106339831
SNRPA1	-0.318639194669237	7.43930272559008	-1.62822727932442	0.113125010800646	0.738055142924869	-5.29164135153967
MSANTD2	0.361393306702108	5.74278872146209	1.62711301460411	0.11336243599256	0.738055142924869	-5.2933346923502
C20orf27	-0.332889249795373	5.55344328590806	-1.62689450064883	0.113409044635793	0.738055142924869	-5.29366665151038
RTN1	0.230222224123914	4.88939097933357	1.62650213391692	0.113492775421106	0.738055142924869	-5.29426262732731
RCBTB1	0.432013381212249	5.05322953884573	1.62584646089092	0.113632809307496	0.738055142924869	-5.29525827418505
CAPN10	0.20582968827718	7.33168860705015	1.625018583615	0.113809824717639	0.738055142924869	-5.2965149296176
SUZ12	-0.385715127998008	8.2520507270618	-1.62501182649617	0.113811270448519	0.738055142924869	-5.29652518418598
ARL4A	0.218224781118034	8.10176012442032	1.62321263860295	0.114196757595587	0.738055142924869	-5.29925433739648
ELF5	0.539566306141014	4.75058089694631	1.62297000676621	0.114248825182489	0.738055142924869	-5.29962218496269
ZNF536	0.164354303877206	5.37675080708592	1.62278273694186	0.114289025726962	0.738055142924869	-5.29990606782712
TMEM106B	0.442468361173269	7.20781148956843	1.62181987998624	0.114495902793158	0.738055142924869	-5.30136522725639
IL24	-0.304744270422509	5.09406001578334	-1.62167881636164	0.114526237260587	0.738055142924869	-5.30157894018557
KIAA0319	0.150857864026541	4.6663610861814	1.62144762777339	0.114575966605436	0.738055142924869	-5.30192915935466
CCNA2	-0.324025839942908	6.28801150113231	-1.62129607963079	0.114608574704217	0.738055142924869	-5.30215871115562
SHTN1	0.464107167858353	6.35143473018969	1.62102549932854	0.114666813551071	0.738055142924869	-5.30256851719247
RNF38	0.300243335239267	6.91747159249524	1.62098867933811	0.114674740452497	0.738055142924869	-5.30262427824335
ACKR1	-0.349646830678878	6.59404525481765	-1.62088140104983	0.114697838751292	0.738055142924869	-5.30278673686143
EGLN3	0.315722123816165	5.91458017289364	1.62050102556323	0.114779769018936	0.738055142924869	-5.30336269122092
TAGLN2	-0.295583583029243	9.24628642453972	-1.62040417710945	0.11480063720538	0.738055142924869	-5.30350931825307
PTTG1IP	0.231700609297038	10.0544677711247	1.62032448127501	0.114817811815474	0.738055142924869	-5.30362997091907
INTS7	-0.169345422978341	5.31704596215082	-1.61986862427138	0.114916090563134	0.738055142924869	-5.30432000270014
PCDH7	-0.261391513952668	6.7765783158445	-1.61986575980609	0.114916708335461	0.738055142924869	-5.30432433812742
MKRN1	0.374756048481856	7.49179272735666	1.61951864123568	0.114991590803978	0.738055142924869	-5.30484966113023
ATP10D	-0.312229652282783	5.68067460782679	-1.61936135924869	0.115025533824613	0.738055142924869	-5.30508765744187
MMP11	-0.517986907658027	8.39378230173672	-1.61922448312256	0.115055079768612	0.738055142924869	-5.30529476001997
SLC25A38	0.221651799308213	7.06073939217948	1.61873749223683	0.115160251792577	0.738055142924869	-5.30603148890657
NDUFB3	-0.194627273929768	8.65698995993391	-1.61867410422858	0.115173947076824	0.738055142924869	-5.3061273696468
PPP1CB	-0.2684271235002	7.43560783344179	-1.61810265126433	0.115297472765912	0.738317078292397	-5.30699160602803
OLFML3	-0.415625226327866	7.5055361617342	-1.61690354068205	0.115557027818507	0.738530782267107	-5.30880423858342
MLX	-0.21773482886989	7.69958154728994	-1.61687880254256	0.115562387602293	0.738530782267107	-5.30884162193229
MFSD1	0.313647222210017	8.39259096239581	1.61619491335932	0.115710640549282	0.738530782267107	-5.30987489752455
AGPAT2	0.222501212227018	6.9116718511619	1.61577409137346	0.115801943737294	0.738530782267107	-5.31051052542818
TSC22D1	0.301916531133227	10.0249201323432	1.61563240532821	0.115832697829844	0.738530782267107	-5.3107245026184
CXCR4	0.54392482238552	7.34221430466218	1.61556343192271	0.115847671491901	0.738530782267107	-5.3108286619179
PARVA	-0.3034289943125	7.7785338050325	-1.61478670195796	0.116016404286698	0.738530782267107	-5.31200137017955
KIR2DS5	0.199485409177615	6.11431441861859	1.61455167075035	0.116067501065271	0.738530782267107	-5.3123561264012
CHL1	-0.185889986661258	4.06794927223936	-1.61451757440506	0.116074915291953	0.738530782267107	-5.31240758780214
INAVA	-0.304895590481047	9.37553574982004	-1.6132371065473	0.116353634231683	0.739310546878757	-5.31433952220432
NPTN	-0.320576506302915	9.36458001670111	-1.613094998391	0.116384600754491	0.739310546878757	-5.3145538508436
APLNR	0.239031042982067	7.39131998051542	1.61235447950477	0.116546075509702	0.739310546878757	-5.31567044788073
IL4R	-0.194422452213694	7.76878182465607	-1.61193222861422	0.116638232364473	0.739310546878757	-5.31630694723494
CEL	-0.828947686952976	5.93709248737538	-1.61192289191604	0.116640270788766	0.739310546878757	-5.31632101973806
BRAP	0.2163496995753	6.11350642943765	1.61167665244893	0.116694041318599	0.739310546878757	-5.3166921329899
PLCXD1	-0.227216625678881	7.27160777252456	-1.61103588958126	0.116834058164994	0.739673027347903	-5.31765761603714
ACTR3	-0.331427730540618	8.56459786925901	-1.61044977902504	0.116962253494968	0.739850154423216	-5.3185404650396
ADK	-0.252946291776918	7.43446118370109	-1.61015085030192	0.117027680308967	0.739850154423216	-5.31899063155564
EIF2AK3	-0.31012023052591	6.50298454199759	-1.60839000111618	0.117413689603638	0.741765551081543	-5.32164091109395
HACD2	0.280306616913231	7.69042472278453	1.60769575022449	0.11756616887334	0.742203948088724	-5.32268516091087
RAD51D	0.245837033238618	5.9532230135141	1.60609172722801	0.117919084628463	0.743576052848351	-5.32509636906966
DESI2	-0.284480477441956	7.3476744275353	-1.60595144512216	0.11794999069586	0.743576052848351	-5.32530714741207
SLC30A10	0.266774936126484	4.26816142608403	1.6045040938125	0.118269250428468	0.745062915428423	-5.32748092507991
NUSAP1	-0.38828282420482	6.37816285587313	-1.60377051147274	0.118431336190459	0.745282737672876	-5.3285820563308
NETO2	0.621777093515523	5.66008733592718	1.60359110040204	0.118471004981024	0.745282737672876	-5.3288512930811
PSMD10	0.313923053793841	7.74982321122624	1.60212190669984	0.118796262325977	0.745818686666164	-5.33105510352159
HEBP2	0.227589837121593	8.83531108706292	1.60140908431169	0.118954334213797	0.745818686666164	-5.3321237275835
MCCC1	0.272341483598085	7.56154557299989	1.60117923749097	0.11900534065329	0.745818686666164	-5.33246821500482
GPNMB	0.681852021921433	9.09411687022753	1.60041997006747	0.11917396094954	0.745818686666164	-5.33360588283654
RASSF4	0.201384207835749	5.60728479362579	1.59994533231582	0.11927946936493	0.745818686666164	-5.33431683522697
CALD1	-0.935560318885247	6.36920779678827	-1.59986761024585	0.119296753695231	0.745818686666164	-5.3344332367864
POLQ	-0.24409154169899	5.92468777266044	-1.59862802574015	0.119572698112906	0.745818686666164	-5.33628906749971
R3HDM2	0.226867045806575	8.39902703194629	1.59841738049189	0.119619641916361	0.745818686666164	-5.33660431105541
CMPK1	0.319573096438566	8.88843578104821	1.59832110495586	0.119641102639971	0.745818686666164	-5.33674838153358
MGST3	0.203968334682729	10.1334068637087	1.5980653819486	0.119698121032994	0.745818686666164	-5.3371310195685
ADAP2	0.184800928530147	6.63493804043713	1.59776876958999	0.119764284399115	0.745818686666164	-5.33757477499103
HSDL2	0.36708778069338	5.34843769602422	1.59642876274045	0.120063564631396	0.745818686666164	-5.33957865635206
GPR20	-0.17015971478002	5.02111507417248	-1.59612545357104	0.120131391396681	0.745818686666164	-5.34003203408785
HOMER3	0.225005763650169	5.58572447132923	1.59606430851252	0.120145068611777	0.745818686666164	-5.34012342305791
RFTN1	-0.410565931839223	8.14927174512357	-1.59552301637761	0.120266203043487	0.745818686666164	-5.340932322082
HIGD2A	0.197085597908872	9.65259266825501	1.59546433254265	0.120279341764494	0.745818686666164	-5.34102000430017
PRSS16	0.319015616606651	5.99508514759255	1.59542463052084	0.120288231315198	0.745818686666164	-5.34107932335975
SLCO2B1	0.243690052034224	7.98479667980717	1.59498288256382	0.120387177984506	0.745818686666164	-5.34173925713197
ZNRD2	-0.224193608914469	6.18371078281165	-1.59457107820274	0.12047947766189	0.745818686666164	-5.34235431749615
PPIA	0.155993959675493	3.75952305868662	1.59430257240735	0.120539690362713	0.745818686666164	-5.34275527793833
KLK13	0.176724251956102	5.73435573285484	1.59413572183855	0.120577119190853	0.745818686666164	-5.34300440736616
TSPAN31	0.208238588460443	7.18751455678691	1.59313694633524	0.120801369043835	0.745818686666164	-5.3444952434514
EHD2	-0.269857376372	7.96014544258149	-1.5924418142182	0.120957644921142	0.745818686666164	-5.34553237202894
FEN1	-0.29466689917869	6.99721677093561	-1.59202734278846	0.121050902918366	0.745818686666164	-5.34615057469983
IL1R2	-0.457519807238628	6.07014063488104	-1.5920229465697	0.121051892403447	0.745818686666164	-5.34615713112144
ZNF835	0.188486035750972	6.13363987645775	1.59129252015693	0.121216386125919	0.745818686666164	-5.34724625828351
UBE2G2	-0.214095989632273	6.48147173195591	-1.59128093713822	0.121218996121785	0.745818686666164	-5.34726352610541
DCAF10	-0.202595868736336	5.83293203076744	-1.59110863755788	0.121257825733109	0.745818686666164	-5.3475203755478
CALCRL	-0.21583274086315	5.43565926888206	-1.59109121044412	0.121261753692401	0.745818686666164	-5.34754635307431
KIF5C	-0.183893255776815	4.89903720519031	-1.59102848156445	0.12127589324043	0.745818686666164	-5.34763985714843
SDF2	-0.148227724727477	7.64354803352845	-1.59058820686866	0.121375172358338	0.745818686666164	-5.34829604500217
SNX24	0.214913761883402	4.33529622927343	1.58955007741387	0.121609527252512	0.745818686666164	-5.34984266578201
CSNK1G2	-0.175616733537776	7.06167248413391	-1.58938533430159	0.121646751584153	0.745818686666164	-5.35008802335528
PI4KB	-0.237252479120236	7.60544619078464	-1.58927793426288	0.121671024051003	0.745818686666164	-5.35024796624052
KLK8	0.407554116322707	5.33105221502421	1.58915559688762	0.121698677192148	0.745818686666164	-5.35043014295789
GUCY1B1	-0.398144023280541	5.5651113118168	-1.5889590213583	0.121743121897059	0.745818686666164	-5.35072284516424
CDK19	0.348659212319378	6.86584022229698	1.58851923119439	0.121842604262265	0.745818686666164	-5.35137758364524
CYP3A5	0.608144615664071	6.93552387658516	1.58790100007082	0.121982563170971	0.745818686666164	-5.3522977150033
MTUS1	-0.374100592313646	8.09098217542303	-1.58786846226062	0.12198993291937	0.745818686666164	-5.35234613350756
TMPRSS11D	0.159660617575256	6.06937600997615	1.58768674031828	0.122031099271066	0.745818686666164	-5.35261653271685
SAC3D1	-0.346967344562706	6.33887135911648	-1.58724765226119	0.122130614919486	0.745818686666164	-5.35326977941129
DPYSL3	-0.601728875312022	7.78752522428044	-1.58658350836871	0.122281263725774	0.745818686666164	-5.35425755657484
ABHD17A	-0.255768578247661	8.25058664813156	-1.58644819251804	0.122311976263207	0.745818686666164	-5.35445876775187
EMD	0.208955441082226	7.85934951050845	1.5857521489698	0.122470056447232	0.745818686666164	-5.35549353508966
MEIS3P1	-0.250030815630124	6.24505812490987	-1.58554512201394	0.122517107077954	0.745818686666164	-5.35580123520031
WDR55	0.221877970980842	6.8567513964533	1.58517360540701	0.122601578026019	0.745818686666164	-5.35635332706859
NCF2	0.370506181529319	5.99381055084245	1.58504849605674	0.122630034590991	0.745818686666164	-5.35653922082986
PGGHG	0.448051643510991	6.77822016138346	1.58474820373579	0.122698359180399	0.745818686666164	-5.35698535914053
GSR	-0.293057356461163	6.94943339402958	-1.58468075801585	0.1227137091772	0.745818686666164	-5.35708555197663
LPXN	0.220944703556966	7.42495415523417	1.58460604866784	0.122730714138504	0.745818686666164	-5.35719653092136
TSPAN12	0.37821079416817	6.2143767773301	1.582470412005	0.123217632056864	0.748268597664153	-5.36036707857961
TSG101	0.191541575151593	8.87016454925475	1.58105352478353	0.123541547798359	0.748353764625511	-5.36246856166359
GNG4	-0.347707135008136	6.68787860941132	-1.58087128246632	0.123583260809842	0.748353764625511	-5.36273874107479
CRABP2	-0.201822318340169	6.32826860214867	-1.58075212053254	0.123610541722641	0.748353764625511	-5.36291538763784
AAR2	-0.151760404058501	7.96408429941539	-1.58029652548746	0.123714890938766	0.748353764625511	-5.36359066031198
EIF2D	-0.183315281368199	8.01713726162374	-1.57972974252534	0.123844806993038	0.748353764625511	-5.36443050102162
RRM1	-0.323668333278461	6.69348645697277	-1.57950507075235	0.123896336318334	0.748353764625511	-5.36476334115051
SEC13	-0.204028236813107	9.17328089093726	-1.57946674737482	0.123905127678558	0.748353764625511	-5.36482011130125
FAM168A	-0.164335060839289	6.55445641344369	-1.5793439982933	0.123933289674746	0.748353764625511	-5.36500193713801
TRMT1	-0.23308812797428	6.45661421582304	-1.57902120493055	0.124007372247879	0.748353764625511	-5.36548002705193
EML1	-0.407884564598883	5.04617632022691	-1.57875107014354	0.124069397224939	0.748353764625511	-5.36588006004082
MRPS30	-0.246114074090103	7.33551868916161	-1.57808921182199	0.124221471941664	0.748765458066723	-5.36685993518876
OPN3	0.380653974938289	7.0299296942147	1.57724901106719	0.124414743461534	0.749424749387651	-5.36810333866504
TIMM13	-0.314676648821464	7.82710745664371	-1.5763166258915	0.124629507450111	0.749861060553434	-5.36948250200338
ZBTB10	0.283203641131982	3.85192502699024	1.57591082295959	0.124723073850743	0.749861060553434	-5.37008253881606
DSC2	0.557710400062302	6.55952325536153	1.5755653856316	0.124802766854203	0.749861060553434	-5.37059321246703
AK1	-0.372326548131257	7.40652853586565	-1.57503275319876	0.12492572752625	0.749861060553434	-5.37138043638379
TRAP1	-0.175589423922577	8.33937150039608	-1.57448810773699	0.125051563661222	0.749861060553434	-5.37218517995098
H2AFZ	-0.272366947956455	9.22356871964068	-1.57445829707348	0.125058454169134	0.749861060553434	-5.37222921996986
HIRA	-0.427774471326472	6.57252732898325	-1.57438768565861	0.125074776695916	0.749861060553434	-5.37233353308593
ZMAT3	-0.234814082146343	6.6971784259998	-1.57300891758745	0.125393841011233	0.751269739606538	-5.37436956296991
GAS2	0.254347066572071	4.1784291269482	1.57139152452384	0.125768971952322	0.753012216119365	-5.3767560250677
NUP133	0.192956551788723	7.54205649355295	1.56985089716561	0.126127148604556	0.753764855750992	-5.37902726495297
TXNDC9	-0.358295718461042	7.58268522963604	-1.56952519802058	0.126202975960671	0.753764855750992	-5.37950717630625
TUBA1C	-0.194852457030343	11.7287778232621	-1.56916727898091	0.126286347408213	0.753764855750992	-5.38003446470131
TBC1D2	-0.262555135478799	5.32998350039856	-1.56911997680098	0.126297369042684	0.753764855750992	-5.38010414284096
CNN3	-0.508266966666672	7.50647286460087	-1.56875852548437	0.126381614814163	0.753764855750992	-5.38063651673903
CHAC1	-0.194769578741822	7.22254982106237	-1.56867556432115	0.126400957563527	0.753764855750992	-5.38075869363654
MCM3AP-AS1	0.164254007439664	4.52806453159401	1.56793335457762	0.126574114287041	0.753788684027698	-5.38185149961571
SH3BP4	0.335278257491918	8.19902643950493	1.56773581981484	0.126620231480865	0.753788684027698	-5.38214226886396
EML2	0.283939820235219	7.45641419760365	1.56757365703987	0.126658100831252	0.753788684027698	-5.38238094743354
GNL3L	-0.189768929615076	4.75659797176227	-1.56705728986265	0.126778747867929	0.754004363984158	-5.38314081928875
PBLD	0.459529223774067	6.64914666235193	1.56658068724308	0.126890187145351	0.754149821626308	-5.38384198435259
ZFPL1	0.295054589686418	5.75071937663944	1.56592152083933	0.127044444978694	0.754149821626308	-5.38481143121045
UPF3B	0.370718170990843	7.2079540921798	1.5657312064612	0.127089010668572	0.754149821626308	-5.38509126464712
RUVBL1	-0.203996135115543	6.79890770162433	-1.56503513125128	0.127252118214887	0.754149821626308	-5.38611450771096
BRD3	0.189122571384253	7.92745163605447	1.56482973461574	0.127300280256263	0.754149821626308	-5.38641636993951
SLC9A5	0.185508166785258	6.23398120751163	1.56478938782481	0.127309742641047	0.754149821626308	-5.38647566181908
CMAHP	-0.383723412266093	6.16454480651752	-1.56318897738221	0.127685543145213	0.755874722939818	-5.38882649796992
CUL4B	0.297580121239224	6.64488830169874	1.56115998213808	0.128163279293047	0.758200380082643	-5.39180391508441
LMO3	-0.438500374126379	6.33010719163709	-1.56039506066764	0.128343760590964	0.758765594546048	-5.39292552607979
KIF1B	0.21684274444021	7.64364444223196	1.5589901291382	0.128675789224837	0.758896168690735	-5.39498436076102
TTC12	0.19921193192272	5.03225015173051	1.55840017395271	0.128815421923354	0.758896168690735	-5.39584842680888
CYFIP2	-0.278948336747716	6.94629133065038	-1.55830101108669	0.128838904235377	0.758896168690735	-5.39599363616114
HPS4	0.135283733527527	6.76279904240936	1.55820231597046	0.128862279237708	0.758896168690735	-5.3961381526886
TNIK	0.383790217326524	6.65305887423143	1.5581088807922	0.12888441165103	0.758896168690735	-5.39627495999531
MED6	-0.240937688930869	5.66317989643074	-1.55803070196263	0.128902932598934	0.758896168690735	-5.39638942362439
TFRC	-0.344006784172253	10.0000906825676	-1.55747099705717	0.12903559264716	0.758896168690735	-5.39720875794181
ZC3H7A	0.23333076035699	5.80537708707704	1.55742929665148	0.129045480828526	0.758896168690735	-5.39726979173262
SPECC1L	-0.18358794968824	6.86972528077407	-1.55692150416002	0.129165940220913	0.759104831574615	-5.39801289738836
RHOB	-0.397112526773409	9.71530451549605	-1.55654346017217	0.129255679797289	0.759132799230232	-5.39856599344858
WBP11	-0.262053915819489	7.64730458169772	-1.55583031994966	0.129425102033627	0.759367026197522	-5.39960903703363
RUVBL2	-0.238464444648162	8.21376628148456	-1.5556600717453	0.1294655749355	0.759367026197522	-5.39985798249217
TMCO1	-0.239872338888272	8.94241629889922	-1.55528304429581	0.129555241831064	0.75939434073287	-5.40040920765857
SLC25A12	-0.183879036447619	5.74591198526971	-1.55473122506242	0.129686569717023	0.759665657234206	-5.40121577666044
NOTCH3	-0.321674239590497	7.13057380920389	-1.55348709122953	0.12998305895342	0.759799531134732	-5.40303336833257
ILKAP	0.178236724154511	7.26001724229844	1.553426417884	0.129997532073285	0.759799531134732	-5.40312197584143
TUBA1B	-0.212670889931022	11.5448825905739	-1.55290765278694	0.130121332605793	0.759799531134732	-5.40387946032696
CRISPLD2	-0.526568539219946	8.80245996192585	-1.5525945838944	0.130196091153382	0.759799531134732	-5.40433648850674
PLOD2	0.428186595262322	7.50913786365122	1.55247595107203	0.130224428910373	0.759799531134732	-5.4045096518846
DDX52	-0.259763470097897	6.11850005399181	-1.55175303451699	0.130397219870855	0.759799531134732	-5.40556461724994
DARS2	-0.176425075108678	6.89184197035294	-1.55170896563222	0.130407759199484	0.759799531134732	-5.40562891412581
SH2D4A	-0.153040483174677	6.09374053450595	-1.55167652075837	0.130415519020758	0.759799531134732	-5.4056762504684
GPRIN2	0.187318808539112	7.53070211168185	1.55136617748026	0.130489762585536	0.759799531134732	-5.4061289913634
ARPC5L	0.175504679469329	8.697610785932	1.551072805522	0.130559977643772	0.759799531134732	-5.40655690227163
CCNB2	-0.313401970648249	7.54026664106693	-1.55029695307167	0.130745816456184	0.760385663022846	-5.40768822164568
C7orf26	0.175512438374432	6.92505145838573	1.54977952958655	0.130869873466258	0.760611958148393	-5.40844243899672
FECH	0.181819763401113	6.29706266651007	1.54892875929391	0.131074061102621	0.760813259761848	-5.40968208555415
NFE2L2	0.290267630411673	8.4857050851201	1.54892548753312	0.1310748468346	0.760813259761848	-5.40968685166541
SAMHD1	-0.218648612278566	6.63758325444635	-1.54762766958322	0.131386826806048	0.761130812117036	-5.4115767547142
P3H3	-0.196796373619264	5.09489262841466	-1.54731675992948	0.13146165516371	0.761130812117036	-5.41202930398375
NTM	-0.280314058011941	5.2698258278566	-1.54677464400397	0.131592211916243	0.761130812117036	-5.41281820198455
MYD88	0.222636816782698	9.02510018403192	1.54624850840926	0.131719020704553	0.761130812117036	-5.413583617693
C11orf49	0.273625967512081	7.29178199888865	1.54622267478295	0.131725249656733	0.761130812117036	-5.41362119437085
TBC1D29P	0.14726101771068	5.57621279231212	1.54597870456734	0.131784087048614	0.761130812117036	-5.41397603816935
ABCA8	0.317337092989538	5.17718285687332	1.54597345948542	0.131785352219567	0.761130812117036	-5.41398366637814
PLAC8	-0.666084899056711	8.48919430962312	-1.54555078107028	0.131887339248648	0.761130812117036	-5.41459831745829
PLA2G7	0.376363499880724	5.1321444095575	1.54532258930299	0.131942425674774	0.761130812117036	-5.41493008956698
PSMA7	-0.336392337817556	6.44123308002763	-1.54513622348082	0.131987428986661	0.761130812117036	-5.4152010189122
PRKACB	0.503502501042068	6.74659554823953	1.54443789779233	0.132156170233497	0.761130812117036	-5.41621595991698
ING4	0.188030259852174	7.41845073948051	1.54423478329619	0.132205283009908	0.761130812117036	-5.41651109078776
TNIP1	0.197393183590274	7.90827381528536	1.54375860520603	0.132320480156638	0.761130812117036	-5.41720285949868
ERGIC3	-0.221487251367403	9.09230305742457	-1.5437350219866	0.132326187530265	0.761130812117036	-5.41723711529744
SNX6	0.205077587408343	8.04834458381039	1.54230409023297	0.132672860798762	0.761130812117036	-5.41931477190572
CCR1	0.28868259526923	6.64957190804281	1.54229413485041	0.132675275274989	0.761130812117036	-5.4193292209193
SOX13	0.222619732453672	6.34754665786304	1.54218284539272	0.132702268700933	0.761130812117036	-5.41949073841582
MLH1	-0.174836385462419	8.0764249457782	-1.54215200892847	0.132709748919248	0.761130812117036	-5.41953549046169
C12orf49	0.183553763388586	7.22901406649601	1.54199253549771	0.132748438965447	0.761130812117036	-5.41976691722614
SRRD	-0.133922495559004	6.83061267757086	-1.54068293143196	0.133066509458122	0.762465124431947	-5.42166662626001
AGRN	0.257951293524956	8.27561511984494	1.53999294120336	0.133234339219827	0.762629321764484	-5.42266696556006
DOCK6	-0.149819470024024	7.13536759232712	-1.53986322576061	0.133265909691521	0.762629321764484	-5.42285498230486
METAP2	-0.231323877842117	7.68852762305869	-1.53920518660475	0.13342615826598	0.762654250773855	-5.42380857054151
RASIP1	-0.1907233581824	6.55501972362502	-1.53914420865762	0.133441015779641	0.762654250773855	-5.42389691810449
CNOT8	0.210518149440706	5.58935721822528	1.5380776635852	0.13370110035021	0.763652128790552	-5.42544168841964
PER2	0.296325572876841	7.60597432518957	1.53757112145284	0.133824767912357	0.763870065023056	-5.42617503442994
OXSR1	0.202491538717169	8.05601726706894	1.53718161267389	0.133919925835569	0.763925094182082	-5.426738803909
TMEM147	-0.165040674676602	9.21519826540406	-1.53673998076969	0.134027883812506	0.764053022397652	-5.42737786674631
ZNF140	0.198775337867032	5.48164387970156	1.53498985670124	0.134456398706082	0.765199641076409	-5.42990882480094
PELO	-0.235363315863487	6.83551717493928	-1.53416761149056	0.13465810645021	0.765199641076409	-5.43109706374453
FGD6	-0.231810327693548	5.37739166583063	-1.53412534899819	0.134668480615551	0.765199641076409	-5.43115812307496
XBP1	-0.289829507613415	8.7192362476468	-1.53321400822903	0.134892344579872	0.765199641076409	-5.43247444256693
XRCC5	-0.166867161200349	9.18707077986495	-1.53226694961798	0.135125301174859	0.765199641076409	-5.43384163724962
FLVCR2	0.157857825754944	5.80623659305988	1.53219361325671	0.135143353947892	0.765199641076409	-5.43394747683824
ADA2	0.315784100217664	7.98623511773207	1.532192877652	0.135143535037178	0.765199641076409	-5.43394853844636
GRHPR	0.183302176772451	7.8278589179167	1.53200248275748	0.135190412563755	0.765199641076409	-5.43422329727732
SSR1	-0.399587213961206	6.40937342927366	-1.53182144569485	0.135234998272704	0.765199641076409	-5.43448452450298
FGF18	-0.162217582967303	5.39294252645035	-1.53162493489485	0.135283408301543	0.765199641076409	-5.4347680493954
AHCTF1	-0.183904295366329	4.60503276103389	-1.53073949521744	0.135501708353203	0.765199641076409	-5.43604516845883
RBMS1	-0.419321268617484	7.32906871529493	-1.53020819415835	0.13563283420798	0.765199641076409	-5.43681118770811
UBA52	-0.152433438226621	10.7255459468829	-1.52990464016312	0.13570779779195	0.765199641076409	-5.43724874277841
AIMP2	0.202739659505918	8.88097271921646	1.5298965071553	0.135709806723531	0.765199641076409	-5.43726046499602
FAM171A1	0.303942037161762	7.77629473170412	1.52989035107628	0.135711327350566	0.765199641076409	-5.43726933780284
DUS1L	-0.238093962982761	7.70043567910652	-1.52973013767872	0.135750906868098	0.765199641076409	-5.43750024384085
EFNA1	0.421248867112867	8.21651692646081	1.52961565742372	0.135779194070248	0.765199641076409	-5.43766522463659
NPM3	-0.1946688464277	7.02104128231764	-1.52932373152465	0.135851348306317	0.765199641076409	-5.43808587922956
CCN4	-0.194448161889865	4.52494050142933	-1.52930265953197	0.13585655779102	0.765199641076409	-5.43811624052224
PRPS2	-0.248616644494641	7.08316060495425	-1.52888329110653	0.135960268960848	0.765301249292537	-5.43872040668196
SNHG32	0.207396978427035	9.06443259380453	1.52816876300072	0.136137121426267	0.765579407117863	-5.43974946729614
RANGAP1	-0.253766160011003	6.66268558576487	-1.52799123497436	0.13618109010526	0.765579407117863	-5.44000507806423
CUL2	0.168602355763726	6.49315140057559	1.52721369194641	0.136373800735604	0.765922181846947	-5.44112430835092
HGS	-0.173739590228799	8.46785738707072	-1.52705344618383	0.136413544309694	0.765922181846947	-5.44135491214911
LMBRD1	0.21954911557596	8.98769931004487	1.52590068579007	0.136699723557395	0.76669840713453	-5.44301319146834
ISCU	-0.208000458687012	8.71963806300893	-1.52574692894843	0.136737931176806	0.76669840713453	-5.44323429340093
FAM13A	0.351048506144401	8.05257474201837	1.52545991340197	0.136809275828103	0.76669840713453	-5.44364696950849
DKFZP586I1420	0.36189800484224	8.1388362769804	1.5241965045054	0.137123684069559	0.767735756347266	-5.44546272411303
MAP3K7CL	0.188782705209385	3.85876061282425	1.52327609373916	0.137353101835467	0.767735756347266	-5.4467847079007
MTMR3	0.207648883198985	7.55785290549187	1.5230622144193	0.137406456838354	0.767735756347266	-5.44709180345399
RNASET2	-0.330918795347449	8.96115963436191	-1.52282359239975	0.137466003971564	0.767735756347266	-5.4474343814766
HIST1H4E	0.146741249211617	5.49329127056823	1.5227487377551	0.137484687927362	0.767735756347266	-5.44754183708933
MRPL2	-0.181451273119183	7.19041562634296	-1.521855960704	0.137707685907316	0.767735756347266	-5.44882308772803
ESYT1	0.171307748879482	8.38492882759898	1.52171635059555	0.137742584111277	0.767735756347266	-5.44902338758285
LCT	0.145688155170546	5.85669046186969	1.52141912150553	0.13781690594564	0.767735756347266	-5.44944977187401
BMPR1B	-0.16411198665717	5.01580470241715	-1.52126226943085	0.137856139687699	0.767735756347266	-5.44967475198603
FTO	-0.189583349699798	7.38133485813512	-1.52101907207789	0.13791698897206	0.767735756347266	-5.45002354143503
RASA2	0.198518170359061	5.19027069728733	1.52092807923441	0.137939761439311	0.767735756347266	-5.45015402940863
RNASE4	0.400966538406029	7.83024682483882	1.52021346785676	0.13811871024342	0.768112172027947	-5.45117858074601
RSBN1	0.31556890930075	5.38287769926591	1.51927309286857	0.138354478702329	0.768112172027947	-5.45252617904412
ZBTB20	0.344775924747443	7.76449359227415	1.51901097632342	0.138420253708961	0.768112172027947	-5.45290167495176
LY96	0.502061050885368	5.33054080466825	1.51891921659861	0.138443285669851	0.768112172027947	-5.45303311240222
KRR1	0.321038556937808	5.81316009877718	1.51882645228888	0.138466572925293	0.768112172027947	-5.45316598184878
PROM1	-0.665501357127241	8.10259280318787	-1.51845483238726	0.1385598948664	0.768112172027947	-5.45369819517716
TLR5	0.195919535905736	5.81383517141957	1.51825820128063	0.1386092937769	0.768112172027947	-5.45397975372762
EPS8L2	0.253088465801688	8.01676357178612	1.51762785016198	0.13876775029063	0.768135324896028	-5.45488214878191
DENND2D	0.255516005536853	7.06874512019763	1.5172248639394	0.13886912872199	0.768135324896028	-5.45545888400819
UVRAG	-0.240761830137748	6.498206031909	-1.51682408529405	0.138970010993522	0.768135324896028	-5.45603232842593
TSPAN4	-0.239901060193567	6.68384257668657	-1.51634869379285	0.139089751061919	0.768135324896028	-5.45671236088385
NPTX2	-0.748697438264868	5.74724932644279	-1.51626791869721	0.139110104691757	0.768135324896028	-5.45682788876259
CNKSR1	0.225514339865565	6.62562730184737	1.51619134111453	0.139129402852544	0.768135324896028	-5.45693740826744
ZNF507	0.169839187412013	5.99704342480637	1.51572514454678	0.139246934648313	0.768309368260273	-5.45760404865001
SCN3A	-0.12184966059796	3.97601738402279	-1.51454986444771	0.139543587001886	0.768731974639124	-5.45928385950933
NCAPH	-0.182848185577826	6.74782736082471	-1.51437178761413	0.13958857974019	0.768731974639124	-5.45953828376314
SNAI2	-0.475346539389617	5.92263628264368	-1.51407395869667	0.139663855049342	0.768731974639124	-5.45996374389974
PIK3R2	-0.174298326438588	5.91950416660191	-1.51398152852075	0.139687223128348	0.768731974639124	-5.4600957692541
MCM10	-0.263825366121867	5.1980002398658	-1.51371824450828	0.139753803516617	0.768731974639124	-5.46047180045489
CAMK2G	-0.20549997406794	7.96498826516047	-1.51274476001419	0.140000204424565	0.769550897256891	-5.4618616724661
NOX4	-0.286362285721808	4.49686911164329	-1.51244962491884	0.140074975813244	0.769550897256891	-5.46228289245159
PNPLA4	0.216285203741243	6.80395885229839	1.50958637357947	0.140802040105253	0.770430690644153	-5.46636566020739
RIMBP2	0.147166953762441	4.89704578526599	1.50958521137732	0.140802335838168	0.770430690644153	-5.46636731605408
SPOP	-0.363187303740749	6.83957513472409	-1.50951174267923	0.140821031631557	0.770430690644153	-5.46647198828843
ARPC2	-0.158868875511816	9.43998079529163	-1.50937520319739	0.140855782536239	0.770430690644153	-5.46666650692897
KCNJ15	-0.209710465198778	4.73667918059695	-1.50893996474688	0.140966601896489	0.770430690644153	-5.46728646019455
DHCR24	0.282345774582229	8.23812462628453	1.50889471571019	0.140978127120815	0.770430690644153	-5.46735090399193
C2orf72	0.237702525989492	7.29253422159895	1.50876874785564	0.14101021594645	0.770430690644153	-5.4675302989225
LST1	0.205319345806092	7.32661133786257	1.50870515329767	0.141026418142087	0.770430690644153	-5.46762086107686
PRDX4	-0.210272793713306	9.08212217788209	-1.50849923782371	0.141078890183296	0.770430690644153	-5.46791407336065
RNPS1	-0.181861500583468	9.16205918621112	-1.50842594018461	0.141097571912441	0.770430690644153	-5.46801843678807
ABCC1	-0.229951550093891	7.83006766169836	-1.50762314267434	0.14130231513649	0.771027936891249	-5.46916119683651
ALG5	-0.259720054695928	8.8668603896214	-1.50654938735196	0.141576536134973	0.771027936891249	-5.47068883351893
EXT1	-0.182352305736749	7.69080698960266	-1.50624782520034	0.14165362750167	0.771027936891249	-5.47111769768681
XPOT	-0.36480382436102	7.19071454537957	-1.50539832291047	0.141870975783642	0.771027936891249	-5.47232541028453
ANAPC5	-0.256933785274758	6.01028227165489	-1.50520027980139	0.141921684355928	0.771027936891249	-5.47260687747269
KCNQ1DN	0.207462340193837	6.61957780470659	1.50517478242229	0.141928213971243	0.771027936891249	-5.47264311308603
RNF139	-0.242861989075782	7.10949544682195	-1.50461244390582	0.142072284457313	0.771027936891249	-5.47344214542748
CDT1	-0.228277482897731	5.77159998505466	-1.50447954498045	0.14210635017674	0.771027936891249	-5.47363094499215
TRAF3	0.197983908133819	6.56564600632426	1.50443535394522	0.142117679031921	0.771027936891249	-5.47369372068695
MED13	-0.212504641253735	8.36294014117155	-1.50400778455961	0.14222732861074	0.771027936891249	-5.4743010229421
SEC62	-0.29458275243655	7.70168927247771	-1.50399846453977	0.142229719473874	0.771027936891249	-5.47431425905383
KCTD9	-0.231602062537296	5.48918977781955	-1.50394786589129	0.142242700100389	0.771027936891249	-5.47438611703322
AP3M2	0.190219333309602	7.02297712544084	1.50292883694141	0.142504325487432	0.771977646803655	-5.47583285081852
DNAJB2	0.185630786234861	7.07063854784941	1.50194737267376	0.142756671883702	0.772568580844644	-5.47722544908892
SHC2	0.243527631391157	7.24343685469589	1.5016025450407	0.142845416423119	0.772568580844644	-5.47771453715463
UQCC1	-0.229368200683997	7.44069960784114	-1.50149592837562	0.142872864161575	0.772568580844644	-5.47786573773308
TLN2	0.20738951056235	6.85018950308837	1.49995177950222	0.143270869962101	0.772844435297671	-5.48005455896896
C1orf109	0.262463655511894	4.3077311959368	1.49992705912654	0.143277248894317	0.772844435297671	-5.48008958404734
PTGER2	-0.247575669360208	4.64954647381458	-1.49983921894452	0.143299917326899	0.772844435297671	-5.48021403640584
JAG2	-0.254113374981237	7.43144230213947	-1.49962670414872	0.14335477176148	0.772844435297671	-5.48051510213973
HTATIP2	0.322372885425933	7.67087426613117	1.49910115592951	0.143490498947906	0.772844435297671	-5.48125947742727
PRMT1	-0.208274500123929	8.82755844711056	-1.49860570572973	0.143618547516189	0.772844435297671	-5.48196101509219
MADD	0.163815168992095	6.73390054098512	1.49831080195757	0.143694808610346	0.772844435297671	-5.48237849144994
KIF20A	-0.264119732017834	6.1895062023303	-1.49817520216531	0.143729885153124	0.772844435297671	-5.48257042743703
ETV1	-0.262920493122317	4.51035366091144	-1.49813270133168	0.143740880554144	0.772844435297671	-5.48263058253257
INSR	0.33533768327556	7.8848033016745	1.49767895888942	0.14385831045197	0.772844435297671	-5.48327271098634
SLC35D2	0.336482481326156	6.59957934506401	1.49761236792947	0.143875550867573	0.772844435297671	-5.48336693514725
HIC2	-0.381823198502262	5.76383821263031	-1.49682540281943	0.144079421925598	0.772901009713604	-5.48448019100441
ARSF	0.174736012993813	6.19079777173695	1.49658305772458	0.144142250465558	0.772901009713604	-5.48482291465043
SUGCT	-0.23908476790667	5.49657868927931	-1.49637940829985	0.144195064055896	0.772901009713604	-5.4851108777352
TMEM109	-0.166710683098426	8.27012761669949	-1.4962363597082	0.144232170960772	0.772901009713604	-5.48531313005728
DHX8	-0.214617994668341	6.38659237999831	-1.49463785827522	0.144647344620227	0.77422270971108	-5.48757206300731
SEMA3A	-0.263345583164997	5.12930350135929	-1.49447238743661	0.144690376515666	0.77422270971108	-5.48780577940217
CST4	-0.228705741221481	6.94182992853326	-1.49428613472973	0.144738825167078	0.77422270971108	-5.4880688218864
ZNF14	0.174101651417466	5.40037456012343	1.49145713549367	0.145476313974405	0.776934289044892	-5.49206068048387
HEY1	-0.383911096997246	7.03020847546257	-1.49135642463327	0.145502623589852	0.776934289044892	-5.49220266730014
SNRPE	-0.282651231857194	9.02408650921103	-1.49131386611271	0.145513742685838	0.776934289044892	-5.4922626657598
MYO1D	-0.32973396757964	8.18676112493219	-1.49100812857126	0.145593641538246	0.776934289044892	-5.49269364688606
SRPRA	-0.315223020759785	5.83426710046614	-1.49002565876188	0.145850629847802	0.777841000853981	-5.49407805949241
KIAA0040	-0.208471136227755	6.82984283496191	-1.48928643259741	0.146044231472201	0.778408782661798	-5.49511919071972
PSPC1	0.300900554554903	5.6181912296786	1.48875629885748	0.146183198968605	0.778684863677129	-5.49586555804715
RP2	0.295919352392223	3.77512094029886	1.48781390020735	0.146430497651371	0.779451032757256	-5.49719177624866
GAS2L1	-0.190720693332204	6.43175674654156	-1.4869581518557	0.146655348155811	0.779451032757256	-5.49839542031725
NECTIN1	-0.145174164892452	4.75816604959431	-1.48690122074316	0.146670316780666	0.779451032757256	-5.498475474813
OLFM1	-0.260478366285756	5.11678072050266	-1.48687940308686	0.14667605351673	0.779451032757256	-5.49850615331462
GLOD4	-0.31294769697861	7.57819967975702	-1.4857316480187	0.146978097662061	0.780038312537522	-5.50011949590382
BYSL	-0.138155057898648	6.94738204451006	-1.48517378578054	0.147125084800734	0.780038312537522	-5.50090326369241
PHF10	-0.173363370641578	7.94685706893708	-1.48460796906192	0.14727428793804	0.780038312537522	-5.50169794539675
QPRT	-0.391887433852426	7.33957382000264	-1.48334270876684	0.147608369006142	0.780038312537522	-5.50347403196956
PLOD3	0.153019218347032	8.87803697368914	1.48332227499134	0.147613769338089	0.780038312537522	-5.50350270469877
SUN1	0.270914760778497	4.35628572953621	1.48279013094943	0.14775446246092	0.780038312537522	-5.50424928955084
GADD45A	-0.241089422491246	7.73112872704929	-1.48276386098609	0.147761410731671	0.780038312537522	-5.50428613961359
PRSS53	0.206594525039702	6.71837750365664	1.48212904828843	0.147929394906245	0.780038312537522	-5.50517644714891
AP1AR	0.360843600955089	5.50387963504234	1.48185496047833	0.148001971224621	0.780038312537522	-5.50556074521452
NSDHL	0.214592337126249	4.85371164006016	1.48166318308164	0.148052769313839	0.780038312537522	-5.50582959917513
DEGS1	-0.32634110835121	6.16605542310299	-1.4815792297135	0.148075011309017	0.780038312537522	-5.50594728440158
ALG3	0.163594478191376	7.9461743281982	1.48092523227002	0.148248368117034	0.780038312537522	-5.50686385443216
CABIN1	-0.178636468078084	7.28233631552846	-1.4808725483228	0.148262340246859	0.780038312537522	-5.50693767504635
PLXDC2	-0.321895222344271	5.42635344176378	-1.48019946634621	0.148440938670395	0.780038312537522	-5.50788059448083
CD163	0.616895275098455	7.6169440345649	1.48010405210748	0.14846627019902	0.780038312537522	-5.50801422990747
SLC5A6	-0.275058978505479	8.10790238651985	-1.47922347879579	0.148700216743117	0.780038312537522	-5.50924719038519
YTHDF1	-0.240935610329423	8.87566856857258	-1.47887619895429	0.148792561364842	0.780038312537522	-5.50973326860638
GALK2	-0.214272365714421	5.45458959913925	-1.47883607787466	0.148803232848401	0.780038312537522	-5.50978941858966
KIAA0930	-0.205663655370277	7.39351841442922	-1.47874606542863	0.148827176760656	0.780038312537522	-5.50991538737194
TENT5A	0.289509076782346	8.07774832051005	1.47870740919017	0.148837460523307	0.780038312537522	-5.50996948316516
S1PR1	-0.181103351548639	4.94374554341621	-1.47867869373857	0.148845100094759	0.780038312537522	-5.51000966695836
BPTF	-0.244162710161387	7.71110013998363	-1.47839599382715	0.14892032741509	0.780038312537522	-5.51040523490603
DCAF7	-0.2153379104424	6.51746821909984	-1.47821353168869	0.148968897281833	0.780038312537522	-5.51066051011297
TXN	0.261667853869497	9.9509705233859	1.47774628548453	0.149093331940022	0.780038312537522	-5.51131408968356
SRRT	0.162123177184499	5.94319122062005	1.47773740209725	0.149095698523091	0.780038312537522	-5.51132651393708
ZNF671	0.193427246217047	6.60913869498887	1.47756733106444	0.149141012165324	0.780038312537522	-5.51156436173523
ATG7	0.177100192423939	6.20236150540932	1.47598252225628	0.14956379690095	0.780038312537522	-5.51377960170505
MAP2K5	-0.192302730917785	4.5568036272006	-1.47568747423212	0.149642613417903	0.780038312537522	-5.51419178989071
ABHD3	0.243330124806567	7.28186976777598	1.47533856069788	0.149735861883314	0.780038312537522	-5.51467913657481
LMO4	-0.331089552277487	7.05310686256178	-1.47517077796071	0.149780718971079	0.780038312537522	-5.51491345215073
PIK3IP1	0.262946817749164	8.14256904690685	1.4744889140444	0.149963127205967	0.780038312537522	-5.5158654643419
IL7R	-0.386106554302604	7.42815447394725	-1.47413496078114	0.150057884595942	0.780038312537522	-5.51635949930608
RASSF7	0.199934705482802	8.24199221806224	1.47404107205208	0.150083027714457	0.780038312537522	-5.51649052838507
PRKCZ	0.307953453237764	7.63420377978909	1.47363708049239	0.150191253799353	0.780038312537522	-5.51705424721251
FAIM2	-0.381678224014069	5.54629112974877	-1.47320074990844	0.150308213199435	0.780038312537522	-5.51766293962376
PNMA1	-0.491361103561904	6.51742406875862	-1.47313561497529	0.150325678998605	0.780038312537522	-5.51775379104522
CLCA1	-0.899678522057176	8.58735640350526	-1.47307318961243	0.150342419751839	0.780038312537522	-5.51784085981867
PPL	0.372204167660982	7.08509679909081	1.47290943580954	0.150386341055546	0.780038312537522	-5.51806924275774
ZNF460	0.162338803991974	6.41828436397627	1.47258446375891	0.150473533907325	0.780038312537522	-5.51852240676761
RYK	0.261129058810633	7.78817786582075	1.47230318273417	0.150549036634577	0.780038312537522	-5.51891457448249
RO60	-0.272842884363328	9.12825383882152	-1.47155576580269	0.1507498085384	0.780038312537522	-5.51995632071199
SMARCB1	-0.175313103906229	7.47006971137988	-1.47092715501584	0.150918831913646	0.780038312537522	-5.52083211810023
CERK	0.242264661947222	7.46146916098714	1.47085280085942	0.150938834548299	0.780038312537522	-5.52093568870396
ATP5MG	0.201027759895898	7.11689056702734	1.47037915377989	0.151066303956041	0.780038312537522	-5.52159534164634
RAP1GDS1	-0.254825052210587	6.71831983758469	-1.46987632230816	0.151201721486909	0.780038312537522	-5.52229543703949
TMEM131	-0.288758591857874	7.56830161938103	-1.46964645679462	0.151263658791485	0.780038312537522	-5.52261541060841
SOAT1	0.260367592716997	4.12398678819189	1.46960097028638	0.151275917536675	0.780038312537522	-5.52267872280345
MRPL39	-0.211444263969375	7.2627089929739	-1.46958171311518	0.151281107638518	0.780038312537522	-5.52270552614319
IER3IP1	0.158812007315807	5.99165869462054	1.46949911912002	0.151303369592366	0.780038312537522	-5.5228204821728
CST6	0.162025841807203	4.1147531765446	1.46918601839152	0.151387784845102	0.780038312537522	-5.52325621101859
NDUFA13	-0.207424348583709	9.15819679178839	-1.46824743669592	0.151641061344561	0.780038312537522	-5.52456190913272
PTPN12	-0.335521765035256	6.76698554083056	-1.46809076947575	0.151683370906808	0.780038312537522	-5.5247797841419
VEGFC	-0.202866670439859	5.8578102823775	-1.46800326366372	0.151707006828464	0.780038312537522	-5.52490146846862
CDC123	-0.192712072055647	8.59284441519894	-1.4678719117667	0.151742491389263	0.780038312537522	-5.52508411264262
INF2	0.24455674534754	7.67292785907283	1.46772190543177	0.151783023514954	0.780038312537522	-5.52529267826579
SLC12A7	0.167238679277844	8.95470379737655	1.46741722862478	0.15186537458845	0.780038312537522	-5.52571623713024
F3	-0.536974320262116	6.79628646186709	-1.46734078876526	0.151886041099022	0.780038312537522	-5.52582249106196
CBX6	-0.227230105620824	7.39567391222204	-1.46670302085562	0.152058557317129	0.780038312537522	-5.52670882111095
PSME4	-0.212905020281804	4.75954725126461	-1.46655986548275	0.152097302292444	0.780038312537522	-5.52690772326652
CHMP2B	-0.369852691984282	6.94925247864539	-1.46637468416722	0.152147433249161	0.780038312537522	-5.52716499172114
SLC26A3	-1.12695509663016	7.94079138478807	-1.46631294762206	0.152164149049174	0.780038312537522	-5.52725075468016
SATB1	0.379551490182654	7.97687890984452	1.4661788300676	0.152200467788302	0.780038312537522	-5.5274370567691
NADK	0.227169709688188	7.10799417472011	1.4652957797827	0.152439768317799	0.780436815658405	-5.52866332623802
KHK	0.236025366968738	6.63218181446219	1.46509457649615	0.152494334917837	0.780436815658405	-5.52894264183842
SH3TC1	-0.390678820224277	6.17253063887439	-1.46480472763277	0.152572969662925	0.780436815658405	-5.52934495860637
ZDHHC13	0.26611188475636	6.64710824452967	1.46460311342941	0.152627685766846	0.780436815658405	-5.52962476265831
EIF1B	0.261738636894302	8.50032737108866	1.46357639033986	0.152906570729618	0.780709252171895	-5.53104914650806
MED23	0.209344010879442	6.71092637742089	1.46324787093855	0.152995890858336	0.780709252171895	-5.53150472061782
PPFIBP2	0.266750985820411	7.13528439869932	1.46295805581473	0.153074722281444	0.780709252171895	-5.53190654738048
ARHGEF16	0.200462025194992	7.68450096108879	1.46279489049557	0.153119118435196	0.780709252171895	-5.53213274441252
COX10	-0.190682024632618	7.50800437469471	-1.46249528422153	0.153200665917498	0.780709252171895	-5.53254803291025
NR1I2	0.379796165007229	7.21207791839074	1.46247810851874	0.153205341884846	0.780709252171895	-5.53257183814145
METTL7A	0.376383849625755	8.07431965109633	1.46201840255278	0.153330535897098	0.780901754372166	-5.53320889196444
SERTAD2	0.292268429083715	5.92411175908251	1.46127244934219	0.153533858285277	0.781491712856055	-5.53424225046949
MYCBP2	-0.323884665193928	7.59775645273883	-1.46003677211255	0.153871135368922	0.781952357448005	-5.53595300216586
UBL5	-0.177225543892689	8.25617897783291	-1.45970463777043	0.153961891598176	0.781952357448005	-5.53641261467971
FZD5	0.389554214978392	7.83916100835286	1.45946525794677	0.154027328909654	0.781952357448005	-5.53674381538284
CRAT	0.330479332657469	6.55471029335381	1.45942508532879	0.154038312738283	0.781952357448005	-5.53679939268557
ARHGEF38	0.197419647482027	6.50423324941456	1.45897743790129	0.154160748773238	0.781952357448005	-5.53741860550012
DUSP12	-0.204259929941325	6.43404223411653	-1.45852686475489	0.154284063166238	0.781952357448005	-5.53804169755253
ODAM	0.461350833494484	5.36106648612832	1.45835113552508	0.154332178597421	0.781952357448005	-5.53828466570465
PSEN1	0.269284028870106	7.25753109741869	1.45803035037834	0.154420041743151	0.781952357448005	-5.53872812618151
TBCE	-0.187926504238333	7.06222517457791	-1.45762936343595	0.154529928111526	0.781952357448005	-5.53928233936929
ARID4A	0.257999563680504	5.9077643706929	1.45751091081631	0.154562400732304	0.781952357448005	-5.53944602991508
ARFRP1	-0.204135615725493	5.79263306438235	-1.45717538543904	0.154654411162583	0.781952357448005	-5.5399096317225
ANAPC10	-0.260554498993758	4.9458878018494	-1.45690443727973	0.154728744490155	0.781952357448005	-5.54028393779715
ECHDC1	-0.243066470230268	7.07655151711419	-1.45664684313234	0.154799440541215	0.781952357448005	-5.54063973926005
KIF14	-0.314235820593027	5.6989766130577	-1.45629324455641	0.154896526569681	0.781952357448005	-5.54112805701287
SNX3	0.203082172886022	8.45893976988092	1.45589196824013	0.155006761884874	0.781952357448005	-5.54168209179367
SLC7A8	0.242742277554756	7.8069483587862	1.45582588522244	0.155024921643392	0.781952357448005	-5.54177331857792
BAK1	0.19050135187198	6.78780610702679	1.45540434006639	0.155140802974145	0.782095255625305	-5.54235517112609
NECAP2	0.173230048194154	7.58157450491344	1.45429521570695	0.15544602630227	0.783181181064634	-5.54388537450435
LAPTM4A	-0.192914392362367	10.0712331358027	-1.45398471684202	0.15553155885018	0.783181181064634	-5.54431357128321
ATP5PD	-0.184472955878542	10.1455397408404	-1.4531892419953	0.155750857414667	0.783843610864911	-5.54541021411658
REPIN1	0.217831656634107	8.85128364797104	1.45130001109779	0.156272669685445	0.784955852333264	-5.54801260437478
C1orf115	0.255434066057858	7.33124486071115	1.45116662853263	0.156309562812192	0.784955852333264	-5.54819622500775
NR5A2	0.217422254710282	4.67428566151274	1.45082705021502	0.156403520133711	0.784955852333264	-5.54866363755993
ZSWIM8	-0.202482459418628	7.83469280986824	-1.45067559912016	0.156445439321115	0.784955852333264	-5.54887207150969
DNAH9	0.136995404765848	6.08963049442153	1.4505551580473	0.156478781806638	0.784955852333264	-5.54903781443643
ATP6V1A	-0.314518884762296	6.44122660615311	-1.45001953778038	0.156627129367954	0.784955852333264	-5.54977475309966
PLIN1	0.259018293470041	6.51960469980617	1.44988631731608	0.156664043975148	0.784955852333264	-5.54995800881844
ESM1	-0.153378518061605	4.14756048100668	-1.44984738508756	0.156674833170291	0.784955852333264	-5.55001156051914
TOR3A	-0.185414977201427	7.52801250201084	-1.44879016159116	0.156968044456604	0.785821595521562	-5.5514653011599
MAPK8IP2	0.317128317902842	5.95201854544545	1.4485901323544	0.157023569686106	0.785821595521562	-5.55174024785334
AKAP9	0.35184030435159	5.62601640087411	1.44783695275955	0.157232781278076	0.786272725256781	-5.55277521920739
B2M	-0.173093957484426	12.0509561056936	-1.4476319888311	0.1572897526065	0.786272725256781	-5.55305678590242
ZBTB1	0.354448545994388	7.19692130050937	1.44692261065988	0.157487056223144	0.786818721052206	-5.55403101575955
MEN1	-0.1587011978613	7.34332243260078	-1.44613108042182	0.157707440910756	0.787479356990379	-5.55511757562707
PROCR	-0.334634417275072	5.85699836710401	-1.44535778559072	0.157922984403609	0.788115094791867	-5.55617859971886
AP1G2	0.222483050708692	7.99093659569446	1.44490819757962	0.15804840714106	0.788220798174456	-5.55679524266511
SMAD3	0.296724317436198	7.13697015342189	1.44384354124244	0.158345731950962	0.788220798174456	-5.55825482599068
CBS	0.225831517281143	5.45865067494437	1.44335842736791	0.158481355808865	0.788220798174456	-5.55891957658588
FPR3	0.245674144551984	5.77463750836605	1.44314681167178	0.158540546282626	0.788220798174456	-5.5592094917779
CD72	0.151024560933627	5.39869784559698	1.44302851852802	0.158573641380109	0.788220798174456	-5.55937153807976
SLC17A7	0.191702045638785	6.96046148943993	1.44274527216506	0.158652907996281	0.788220798174456	-5.55975950159266
NDNF	-0.273915820345878	6.28921595119169	-1.44270499272808	0.158664182762876	0.788220798174456	-5.5598146670491
MBD5	0.175883661375852	5.36915782451327	1.44258480030651	0.158697830042339	0.788220798174456	-5.55997927079687
CDC27	-0.231286212139246	6.09382903163102	-1.44241978165401	0.158744035413046	0.788220798174456	-5.56020524455312
ASCC2	-0.200764553671413	5.88536552883143	-1.44195489440238	0.158874261560287	0.788220798174456	-5.56084173135252
POLR3K	-0.261010928546873	6.86145338815942	-1.44181034023895	0.158914771914496	0.788220798174456	-5.56103960677121
CAMSAP1	0.219031778237172	5.35687604137242	1.44075325650373	0.159211261392244	0.789253162051562	-5.56248608466296
CLCN5	0.175090651404775	4.70751001363256	1.44021157027177	0.159363362490024	0.78925508604388	-5.56322694911721
TAGLN	-0.807955468341234	10.0243761583375	-1.44012260219055	0.159388355000913	0.78925508604388	-5.56334860741511
TAPBPL	-0.23692989952513	6.25867739431578	-1.43853892846619	0.159833752878416	0.789581741592157	-5.56551307843165
TAS2R1	0.167374314419474	6.63228375850099	1.43850463673479	0.159843408087925	0.789581741592157	-5.56555992320342
CGRRF1	-0.164768513503752	5.6051286886282	-1.43809425229539	0.159958992103636	0.789581741592157	-5.56612045939581
MGLL	-0.222487569892429	8.62616472791527	-1.43728437636874	0.160187286192776	0.789581741592157	-5.56722624126152
MOSPD3	0.162363931378887	7.36338570372429	1.43728204485904	0.160187943788686	0.789581741592157	-5.5672294238498
JOSD1	-0.176714028599473	8.28616276493945	-1.43685741394836	0.160307745391395	0.789581741592157	-5.56780898355823
PFN1	-0.262904911261343	10.7239182731694	-1.43676769062578	0.160333068202786	0.789581741592157	-5.56793142365528
WDR1	-0.253187773263488	5.74977834454921	-1.43622271330033	0.160486946342097	0.789581741592157	-5.56867497761958
RETREG1	0.397286211134284	6.84996820544934	1.43608695583681	0.160525296574065	0.789581741592157	-5.5688601632919
IRF9	0.313804954509335	8.75323702552091	1.436022176021	0.160543598829187	0.789581741592157	-5.5689485235025
TARS	-0.186687066017797	8.23916926928573	-1.43593622215494	0.16056788594093	0.789581741592157	-5.56906575988999
ATXN3	0.201689090486957	4.43314567750954	1.43582438933792	0.160599489755054	0.789581741592157	-5.56921828452847
LDLR	-0.3337146786942	8.5171817877027	-1.43565432657205	0.160647558708334	0.789581741592157	-5.56945020683857
FAM20B	-0.290917555013898	6.5640246347784	-1.43520953862309	0.160773333681549	0.789581741592157	-5.57005667024892
TFDP1	-0.311801701837137	8.24929571319813	-1.43518539865767	0.16078016209069	0.789581741592157	-5.57008958009968
PYCR1	-0.184336807926546	7.58837819322032	-1.43384778686648	0.161158887387447	0.790008237060977	-5.57191237705516
CDH15	0.257996945340184	5.3005943958511	1.43376605463456	0.161182051521089	0.790008237060977	-5.57202370719115
MYB	0.375949419311691	8.55547183408308	1.43362928067094	0.161220821189663	0.790008237060977	-5.57220999898853
KCNN4	0.389949561196986	7.7775244306988	1.43333636889393	0.161303874160279	0.790008237060977	-5.57260890441035
PPIB	-0.249170991360449	9.10215183090079	-1.43331761312147	0.1613091933728	0.790008237060977	-5.57263444474417
FBXW2	0.246061755153753	7.51519242605085	1.43265637333656	0.161496812253617	0.790385420006675	-5.57353468834201
ZNF271P	-0.232497775703494	5.2121640678261	-1.43235349854425	0.161582806918571	0.790385420006675	-5.57394691471184
TARDBP	0.273702517310707	6.70157254888333	1.43211113440853	0.161651646966551	0.790385420006675	-5.57427672814625
KHNYN	0.200922516970707	8.1019110362957	1.43043859482764	0.162127339721538	0.790449123653262	-5.57655141220217
BID	-0.23646407750534	6.93365954424861	-1.43036492161642	0.162148318770579	0.790449123653262	-5.57665155536196
POLR2I	-0.180926170807423	8.11754190544056	-1.43018873516839	0.162198497996367	0.790449123653262	-5.57689102520919
TMEM231	-0.1385261370423	4.12667951445012	-1.42902381981705	0.162530583325601	0.790449123653262	-5.57847370704164
RPL31	-0.237177408928708	6.39433783677187	-1.42899263276645	0.162539481268942	0.790449123653262	-5.57851606292528
ANPEP	0.475534409901117	5.78811847450155	1.42897934223971	0.162543273291481	0.790449123653262	-5.5785341128623
SNCA	-0.162050788096209	5.61778390554904	-1.4289379866889	0.162555073208997	0.790449123653262	-5.57859027711742
PATJ	0.19851115542641	3.81865532708021	1.42867691887607	0.162629578909438	0.790449123653262	-5.57894479578033
PDGFRB	-0.281938286837159	7.58762315667547	-1.42843461195861	0.162698754590684	0.790449123653262	-5.57927378698817
FAM57A	-0.242326824447498	7.35540009436459	-1.42837408187936	0.162716038818551	0.790449123653262	-5.57935596378904
PTRH2	-0.237190849249148	7.81054288342736	-1.42787438021799	0.162858782884856	0.790449123653262	-5.58003425136007
CSNK1D	-0.168482066395911	7.65695954758161	-1.42785888154579	0.162863211793405	0.790449123653262	-5.58005528568818
DIAPH2	0.301446856242778	7.30831628273622	1.42752816969897	0.162957738839804	0.790449123653262	-5.58050406991433
EVPL	-0.220727725177004	7.68740751281789	-1.42713522327712	0.163070110619782	0.790449123653262	-5.58103718912074
ZFHX4	-0.186503064317319	5.12387160820351	-1.4268356074724	0.16315583351472	0.790449123653262	-5.581443597825
GNAI1	-0.217099539919685	4.25271030839406	-1.42619891507763	0.163338115256588	0.790449123653262	-5.58230697897315
GUCY1A1	-0.395431309202384	7.50310001588689	-1.42605771974165	0.163378560510871	0.790449123653262	-5.58249839973686
LIMK2	0.273192600930506	6.65254641620334	1.42578666321129	0.163456226510165	0.790449123653262	-5.58286582864968
EXOC1	0.233450150688468	8.07815756152377	1.42552226820318	0.163532011838347	0.790449123653262	-5.58322416836176
ATXN2L	0.219577678097873	6.56215737320487	1.4254046407729	0.163565737091499	0.790449123653262	-5.58338357231508
SRPK2	0.296324072675732	6.21358373069141	1.42529462061425	0.163597286210366	0.790449123653262	-5.58353265672295
VILL	0.355535228568548	7.13662858606254	1.42524548812593	0.163611376876176	0.790449123653262	-5.58359923114089
CDKN3	-0.347309643153257	7.00253815837333	-1.42488902886597	0.163713634202446	0.79047974946077	-5.58408217220007
PSMB10	-0.271647329784288	7.10154490121429	-1.42460658116979	0.163794695651168	0.79047974946077	-5.58446476480393
MSLN	0.790620161912448	5.13052799456517	1.42413865809894	0.163929057506118	0.790701010098357	-5.58509844818043
WNT11	0.349201852350897	6.58677382567121	1.42319025356834	0.164201653895087	0.79114735620419	-5.58638225995471
DPY19L1	0.222300751458916	6.80611533110956	1.42300733100189	0.164254271738003	0.79114735620419	-5.58662978723785
PMM2	-0.187345394029101	7.9081573715293	-1.42223117102824	0.16447768273621	0.79114735620419	-5.58767976029883
NFS1	-0.192837979231725	7.42017198755535	-1.42213668424277	0.164504896293974	0.79114735620419	-5.58780754561521
ROCK2	-0.276673574893792	8.26851363167611	-1.42206311462211	0.164526087863722	0.79114735620419	-5.58790703707404
NLRP1	-0.131363487316571	5.04656173313214	-1.42196975861152	0.164552981957616	0.79114735620419	-5.5880332800201
HMG20B	-0.23097805116785	7.50789751576772	-1.42142332841268	0.164710467621271	0.79147854075353	-5.58877205721896
FUT7	0.293103075059804	5.47359920363189	1.42060919096819	0.164945328995968	0.792180980602679	-5.58987231248196
ADAMTS2	-0.223201847105744	5.89263196608766	-1.41956242110312	0.165247687512665	0.793206659081482	-5.59128613981081
PCYOX1	-0.279924806574055	4.3070719648442	-1.41804822352567	0.165685834407694	0.794597067433547	-5.59332967699303
MTOR	0.172359807102687	5.83761712624077	1.41794667556118	0.165715250937949	0.794597067433547	-5.5934666557622
DDOST	-0.168596816331609	7.71110930732881	-1.41756931790478	0.165824600368974	0.794694825695302	-5.59397560042876
PTPN2	0.181087487937043	8.02755678919271	1.41601256016536	0.166276313059901	0.796432334886912	-5.59607394715966
PRDM10	0.165624761969899	5.76579273359718	1.4155180352789	0.166420008123744	0.796693425814258	-5.59674008964904
VPS4B	0.191921806928956	8.55521260121406	1.41506589154725	0.166551473908756	0.796895723849447	-5.59734896370046
GTF2H5	-0.221834796953992	7.19338268734454	-1.41464160526237	0.166674914134858	0.796972318037324	-5.59792016786407
STK26	0.391952234000006	7.29642627375232	1.41432589111917	0.166766813493716	0.796972318037324	-5.59834510653119
UBE2G1	-0.405957500536538	6.51849746422785	-1.41409127588617	0.166835132064233	0.796972318037324	-5.59866083512323
ITGB4	-0.334673375198646	6.71158472074269	-1.4132388824119	0.167083529313278	0.797732318201771	-5.59980753720462
PCSK5	-0.255671822966841	4.79182821368319	-1.41267486866934	0.167248049228423	0.797992866604924	-5.60056595450829
EXOC7	-0.197758367432234	7.45969971982983	-1.41243943234028	0.167316762470729	0.797992866604924	-5.60088246174043
ACLY	-0.303406619495248	7.73453034044097	-1.41212884113998	0.167407443983022	0.797999304749376	-5.60129993172541
ZZZ3	0.280291222512644	6.88941812714965	1.41150352286593	0.167590131739647	0.79812814284064	-5.60214018509162
HPSE	0.243248307160349	5.76580578970315	1.41142472349552	0.16761316421908	0.79812814284064	-5.60224604617449
SPAG16	0.414953950109978	5.6821839158398	1.41069722154437	0.167825925262227	0.798677367654551	-5.60322314453405
SYNE1	-0.322424764305844	6.12145601362098	-1.41041909446994	0.167907320771885	0.798677367654551	-5.60359657591812
DEPP1	0.387997417537894	7.67348996739909	1.40946959111361	0.168185432221986	0.799574489642893	-5.6048709509065
COPA	-0.353477238820546	5.21818554371647	-1.40900244564072	0.168322392843661	0.799799965570439	-5.60549765174452
CD3G	-0.166369057273276	5.56767129720807	-1.40860939013029	0.168437699171143	0.799922364006283	-5.60602481485198
CAPZB	-0.198491224988185	9.10286163047932	-1.40788637176965	0.168649965061479	0.800504855416679	-5.60699418259001
PPP2R2A	-0.225068016245363	8.13611102321835	-1.40627781396729	0.169122963840354	0.802323651612257	-5.60914923759881
ZNF814	0.371808088474495	4.53251097890705	1.40572645373155	0.169285331578548	0.802667657638624	-5.60988741828957
MNT	-0.193862573635804	7.24979321099146	-1.40350844546437	0.16993973982651	0.804778012863801	-5.61285438334655
BCL2	0.186457012655654	5.73831650781684	1.40276341818778	0.170159999785677	0.804778012863801	-5.61385005594574
PHTF2	-0.20573332589754	6.5183617572862	-1.40271803278632	0.170173424763869	0.804778012863801	-5.61391069500631
GAS7	-0.230665963672861	6.58511157678451	-1.40239135841817	0.170270079382949	0.804778012863801	-5.61434711078544
RASAL1	0.219445104438444	7.41263003541854	1.40227332107374	0.170305014211622	0.804778012863801	-5.6145047789339
PPP1R12B	-0.410465217665514	7.92708736401033	-1.40206138760905	0.17036775303736	0.804778012863801	-5.61478783920554
GZMH	-0.143342938003374	5.05984106778231	-1.40169776125085	0.170475439851091	0.804778012863801	-5.61527341380054
USP11	-0.201096130185382	8.19639995389074	-1.40169556039909	0.170476091788947	0.804778012863801	-5.61527635240618
SLC52A2	-0.336446739451974	7.17012805763045	-1.40147570714459	0.170541226726875	0.804778012863801	-5.61556988275546
SCYL2	0.232303065258013	5.86812393030396	1.4008071124947	0.170739428169533	0.804886905798928	-5.61646228638753
CNIH4	-0.33261550481499	6.16061571422614	-1.40078998596912	0.170744507610989	0.804886905798928	-5.61648514099432
KIDINS220	-0.247372195696982	7.75831960713007	-1.39905280605167	0.171260341818852	0.806865295155862	-5.61880204904158
DDO	0.159343472150069	4.5548442647195	1.39876862822915	0.171344841028845	0.806865295155862	-5.61918082017103
MEIS2	-0.502437932002543	5.02574778926255	-1.39796650005154	0.171583527071541	0.807501766165307	-5.62024958294624
SLC25A32	-0.392531047364363	6.83114524831959	-1.39743161780559	0.171742834519896	0.807501766165307	-5.62096196352814
MFHAS1	-0.397314893752143	6.97611499631186	-1.39714451368968	0.171828392369667	0.807501766165307	-5.62134424244205
SLC39A6	-0.415142240498002	6.92138429833336	-1.39674258593241	0.171948224067175	0.807501766165307	-5.62187929223298
ADRB2	0.152854810277386	5.12208685541498	1.39668194160312	0.171966310392652	0.807501766165307	-5.62196001067809
SULT1B1	0.224035088035811	7.55924859976919	1.39614335275227	0.172127002380494	0.807501766165307	-5.62267674388659
TCTA	0.17252001216653	7.1599427117251	1.39593381256405	0.172189552013546	0.807501766165307	-5.62295552578209
TAC1	-0.363468799994932	3.7564783664377	-1.39588822034138	0.172203164059656	0.807501766165307	-5.62301617886659
ZCCHC24	-0.456292946475705	7.84488750102682	-1.39529547635471	0.172380210809437	0.807907882036045	-5.62380456943324
SNAP29	-0.177671340944413	7.21151226676041	-1.39432614396265	0.172670047790285	0.808841917624865	-5.6250932102113
CSGALNACT2	-0.277733554137188	4.91191941130248	-1.39329792513179	0.172977908923685	0.80915389277309	-5.62645926900842
LONRF1	-0.210507767615775	5.70223912743885	-1.39306233761381	0.173048507109528	0.80915389277309	-5.6267721374886
ACVR1B	0.212083383243267	7.0030750925388	1.39305754058649	0.173049944862223	0.80915389277309	-5.62677850762252
TIE1	-0.244664537360471	5.15070906250516	-1.39289399175232	0.173098968889441	0.80915389277309	-5.62699567800425
KMT2A	0.228235764079607	5.61150035205578	1.39205254745814	0.173351364945585	0.809705720508478	-5.62811264361933
UFD1	-0.190049403649117	7.70684776406379	-1.39185644294977	0.173410228961722	0.809705720508478	-5.62837287445092
RBX1	-0.148752018571493	8.49192038637979	-1.39159428184463	0.173488945377054	0.809705720508478	-5.62872071173557
PSMB1	-0.222630709433096	9.29353911129635	-1.39122235230908	0.173600668770583	0.809804059596666	-5.62921409104727
PSMB5	-0.191308762639848	8.69682257785528	-1.39054129808776	0.173805395525453	0.809940802303968	-5.63011723383951
MUC3A	0.188615110114551	6.28725805879025	1.39044479296912	0.173834420490212	0.809940802303968	-5.6302451771458
SPEN	0.328761520076304	6.50654626157603	1.39022018650801	0.17390198800168	0.809940802303968	-5.63054292254201
ARHGEF40	0.252077145746097	6.61538716948488	1.38976384984294	0.174039329265567	0.810158065830805	-5.63114772559728
NUP62	-0.221664839147465	5.15495077845165	-1.38835460936463	0.174463996266533	0.810781470016632	-5.63301434380223
PRPSAP2	-0.207842645445805	6.65570685935962	-1.38835321430125	0.174464417062171	0.810781470016632	-5.63301619081092
SF3B4	-0.170377815088135	7.96375705655142	-1.38826168219934	0.174492027798469	0.810781470016632	-5.63313737209796
TANK	0.304314580873474	5.44037576559169	1.38782401638106	0.174624097262136	0.810781470016632	-5.6337167093007
PLAC1	0.14461271995691	5.68143891161315	1.387728682023	0.174652875589306	0.810781470016632	-5.63384288169805
NT5E	0.366091910823402	6.75299235486055	1.38751356866788	0.174717824894438	0.810781470016632	-5.63412755008614
MTIF2	-0.268633392089108	7.6715699961015	-1.38687265708405	0.174911447578229	0.810914543584182	-5.63497546305673
UBE2E1	-0.25109415356815	9.04422591698655	-1.38681770680291	0.174928056138668	0.810914543584182	-5.63504814500249
PRUNE2	-0.529049192527998	7.80491431000648	-1.38513402449039	0.175437541470926	0.812339582927223	-5.63727389021026
KCNJ5	0.15093583702406	7.25077667528259	1.38411116913541	0.175747624623862	0.812339582927223	-5.63862488441582
NCOR2	-0.164674367117554	8.68949052881305	-1.38407665123499	0.175758096336154	0.812339582927223	-5.63867046045764
MRPL19	-0.257978983747145	5.3448301192972	-1.38380087115415	0.175841777363393	0.812339582927223	-5.63903455315311
PLPBP	-0.267616094947098	7.99281126545925	-1.38357125312905	0.17591147497866	0.812339582927223	-5.63933765231567
CX3CR1	0.130743653115647	5.65291825663685	1.38342237624608	0.175956676172549	0.812339582927223	-5.63953414815498
RECK	-0.240206185281233	4.41290487686484	-1.38320557197729	0.17602251732214	0.812339582927223	-5.63982026473626
AGPS	-0.273200957824689	6.18386476122341	-1.38307994561767	0.176060677507631	0.812339582927223	-5.63998603564121
ZNF839	0.194916103679922	5.83878452575091	1.38287048194101	0.176124318419591	0.812339582927223	-5.64026240481823
GTDC1	0.159261984298957	5.92848427884797	1.3828029818917	0.176144830642565	0.812339582927223	-5.64035145737846
VWA1	-0.194822663457642	6.9062872757183	-1.38174300890099	0.176467184585511	0.813265782981217	-5.64174937017649
CEPT1	0.201097440770577	6.96230643269733	1.38154403845744	0.17652774579655	0.813265782981217	-5.64201167025067
MKI67	-0.26733781141411	6.51755633610159	-1.38055142807412	0.176830111695156	0.814060383120415	-5.64331971473103
PSMD3	-0.248680786242881	7.32872528343279	-1.38037964368117	0.176882481096689	0.814060383120415	-5.64354600452491
NUAK1	-0.290290618620761	7.05773551244431	-1.37959646287727	0.177121391269822	0.81474015870923	-5.64457736387136
KIF1C	-0.157875917077842	6.13301444039047	-1.37844876659777	0.177471951649536	0.815626164468591	-5.646087810122
REST	0.284907569066974	5.07290321439894	1.37836808733637	0.17749661521627	0.815626164468591	-5.64619394754522
BCS1L	-0.189932159131467	7.69114090674202	-1.37742605772996	0.177784790413724	0.81615457929419	-5.64743282448125
IFITM2	-0.223584307303264	10.0582340174573	-1.37739487121499	0.177794336875237	0.81615457929419	-5.64747382546869
DNAJB4	-0.215777874454382	5.01154277832234	-1.37668406504741	0.178012029089418	0.816695803490889	-5.64840810065616
VIM	-0.383181878279835	10.7747891110795	-1.37641303900278	0.178095088458553	0.816695803490889	-5.64876422133784
SGMS1	0.244002431759181	4.27620325689107	1.37591902591425	0.178246562693574	0.816918461099965	-5.64941318065756
CIRBP	-0.242520677803458	8.1717025513529	-1.37551961257003	0.178369104109637	0.816918461099965	-5.64993771799849
TKFC	-0.229413979388918	5.518294242182	-1.37536032807141	0.178417991448117	0.816918461099965	-5.65014686375052
UBE2M	-0.211218879323347	7.10533885872903	-1.37503916249262	0.178516594792288	0.816951199425976	-5.65056849925501
IGSF3	0.227698307315845	6.68127046359482	1.37426160403793	0.178755494301731	0.81716355122777	-5.65158893847781
SET	0.253002771316	10.8086452633839	1.37400576387316	0.178834153836703	0.81716355122777	-5.65192458166038
FBXL2	-0.185563017750821	5.26658607240377	-1.37399511716441	0.178837427812637	0.81716355122777	-5.65193854814404
LIMD1	0.163626670047884	6.86635314172577	1.37369101207151	0.178930963057153	0.817172951426151	-5.65233743636907
ANKRD36B	-0.385041079029528	6.49313599721039	-1.37285592756433	0.179188010362313	0.81719634428294	-5.65343239570728
KRT18	0.27298233303396	11.5088566193057	1.37272581689259	0.179228085581588	0.81719634428294	-5.65360294302638
TRMT61B	-0.237672946642135	6.73737736156833	-1.3726149842537	0.179262228499803	0.81719634428294	-5.65374820963414
TIAL1	-0.204981106701936	8.26843325129715	-1.37248587617554	0.179302007701171	0.81719634428294	-5.65391741643652
EVI5	0.167956253745362	5.65088563100514	1.37138520156324	0.179641413031281	0.817919903689887	-5.65535936731663
CCL20	-0.63794521959821	8.25771350407583	-1.37079541514497	0.179823485812008	0.817919903689887	-5.65613160054977
HBE1	0.202744171452464	5.94379212533511	1.37032913504512	0.17996753256225	0.817919903689887	-5.65674191260875
CLEC10A	0.158787693529155	5.31961648051661	1.37022272991294	0.180000416606845	0.817919903689887	-5.65688115998044
SRPX2	-0.369742551988769	5.90407576770865	-1.37009254862538	0.180040654924427	0.817919903689887	-5.65705150901387
TTC27	-0.1608202128192	6.5331504763423	-1.37000236247603	0.180068535066757	0.817919903689887	-5.65716951388003
FGR	0.171786291699125	6.12012977250367	1.36989510819379	0.18010169602127	0.817919903689887	-5.65730984270894
MIS12	-0.235755505615283	5.12247681044697	-1.36926130587988	0.180297752417449	0.818394218671274	-5.65813889451382
KIT	-0.240395548491537	6.78524870185949	-1.36859289386294	0.18050469448605	0.818505821796211	-5.6590128484433
MPDU1	-0.184635011006963	7.70485614747432	-1.36835858648413	0.180577280338586	0.818505821796211	-5.6593191173777
SMPDL3A	0.347218864690899	7.07649938036018	1.36818255924496	0.180631826567115	0.818505821796211	-5.65954917624291
ASCL2	-0.204431280379326	3.59588444853988	-1.36778893184667	0.180753847718679	0.818505821796211	-5.66006353250993
RIDA	0.261378893546853	7.24322693797487	1.3677030613239	0.18078047536146	0.818505821796211	-5.66017572276855
TRABD	-0.20955361744938	6.54236326051917	-1.36740706147472	0.180872285500507	0.818506649633246	-5.66056240002272
ARFIP2	-0.187763594563672	8.65329413219745	-1.36645426305491	0.181168060584559	0.819430017823727	-5.6618065760039
EFL1	0.157266533483833	7.38559222038965	1.36586181844152	0.181352161216011	0.819847599262465	-5.66257980866898
AFG3L2	0.18560051930827	7.54335269806979	1.3649190197384	0.181645433057682	0.819978103160205	-5.66380969315926
CAVIN1	-0.364711947242021	8.26764641313649	-1.36491890091608	0.181645470042365	0.819978103160205	-5.66380984811582
AHCY	-0.314559096550889	8.96121529753821	-1.36372728687455	0.182016666476452	0.819978103160205	-5.665363232243
ZNF862	0.192206814445226	7.55054766256063	1.36369373353196	0.18202712710441	0.819978103160205	-5.6654069547976
CXCL8	-0.564453834981922	8.21454122191588	-1.36353873673228	0.182075455139024	0.819978103160205	-5.66560891498091
FBXL4	0.188560149441785	4.79219528732871	1.36324763646806	0.182166247181143	0.819978103160205	-5.66598816220933
FCER1G	0.376223482431181	8.28981396178764	1.36297611900755	0.182250963161269	0.819978103160205	-5.66634183189926
MOCS1	0.135580944842532	5.52836345041882	1.36282015475637	0.182299639287337	0.819978103160205	-5.66654495744467
POLR2E	-0.37590704129264	7.12801598848736	-1.36269484985373	0.182338754002145	0.819978103160205	-5.6667081377213
SETBP1	-0.281570480940795	5.9198702350442	-1.36265553379294	0.182351028100564	0.819978103160205	-5.66675933492689
P2RY14	-0.441562901993854	4.58800262771901	-1.36213934666312	0.182512236268757	0.819978103160205	-5.66743138966975
EFS	-0.178864117417782	4.56903517803668	-1.36184122914453	0.182605390426015	0.819978103160205	-5.66781942338143
FAAH	0.203569864169868	6.69650929898125	1.36099954388027	0.18286859481874	0.819978103160205	-5.66891456407355
APBA1	0.17498185453335	6.64359670123594	1.36028658261381	0.183091775920912	0.819978103160205	-5.66984174684287
SRSF5	0.213096445910445	9.70385089659792	1.36016744580171	0.183129090382522	0.819978103160205	-5.66999663819148
MYBBP1A	-0.134658859786811	6.96096566337515	-1.35978802613296	0.183247966510928	0.819978103160205	-5.6704898462524
SPINK4	-1.04752699967493	7.72372296412247	-1.3596641106673	0.183286803475654	0.819978103160205	-5.67065089757041
MMP24OS	-0.215073423415303	6.84295566813499	-1.3593742249919	0.183377682923182	0.819978103160205	-5.67102760716862
TYRP1	-0.162390623405454	4.13110454578846	-1.3592970338896	0.183401888300166	0.819978103160205	-5.67112790579113
FAP	-0.435802641310107	6.54164792648332	-1.35927853929923	0.183407688151637	0.819978103160205	-5.67115193607121
TFF2	-0.50388797982278	5.8406565799187	-1.35921762987959	0.18342679017957	0.819978103160205	-5.67123107447443
TMEM87A	-0.244275257690543	7.71628486331301	-1.35877336116971	0.183566165591116	0.819978103160205	-5.67180820850421
CYP20A1	-0.181774054015481	4.96849385337038	-1.3586982178668	0.183589747567726	0.819978103160205	-5.67190580794504
[truncated: 6,934 more rows]
