# Supplementary material for: Systems Biomedicine of Primary and Metastatic Colorectal Cancer Reveals Potential Therapeutic Targets
Source: Front Oncol. 2021 Jun 24;11:597536. doi: 10.3389/fonc.2021.597536 (PMC8263939; doi:10.3389/fonc.2021.597536)
Supplement: Supplementary File 3 — Contains all DEGs between all pairwise groups of samples. [file DataSheet_3.zip › Supplementary file 3/Validation Results/GSE41258_liver_lung metastasis/GSE41258_lung_normal.txt]

logFC	AveExpr	t	P.Value	adj.P.Val	B
CLCA4	-5.32922774865258	5.89141895791533	-13.1164730105423	1.54587322493476e-14	1.38092855183422e-10	22.5022306244727
ADAMDEC1	-4.55712756354051	7.85663873440095	-12.0897909764582	1.41307061636212e-13	6.31147990798143e-10	20.495011956032
GUCA2B	-2.42236196258263	5.27020866180207	-10.7581876445993	3.00613782641974e-12	8.95127640113585e-09	17.6771415935167
UGT2A3	-2.46278635213165	4.3126286851272	-9.68369959621554	4.17495684941309e-11	6.78049069431715e-08	15.2174770030841
MS4A12	-4.91703949808035	6.34336447743621	-9.6236183607364	4.85818601944075e-11	6.78049069431715e-08	15.0749371390273
HSD17B2	-2.97083390646849	6.84121858390584	-9.60994817237657	5.02897249114928e-11	6.78049069431715e-08	15.0424310792195
ETHE1	-2.49290004015213	9.47435434217184	-9.53241738070821	6.12043851498067e-11	6.78049069431715e-08	14.8575520595398
IGH	-2.43806849477567	5.25243680044014	-9.5148175747739	6.40021288800157e-11	6.78049069431715e-08	14.8154606456349
RAD51AP1	3.42050810009183	5.49402835279831	9.48917720368619	6.83134627212072e-11	6.78049069431715e-08	14.7540580492313
ABCA8	-2.73824786677964	5.17718285687332	-9.31104552032382	1.07703873225926e-10	9.62118699527194e-08	14.3248097007221
GREM2	-1.81100749519552	5.02557604118777	-9.15533779451094	1.60895672226449e-10	1.3066191272717e-07	13.9457890102634
BEST2	-1.83656074060706	6.75940545863699	-8.71128368111019	5.14271384700509e-10	3.82832189960804e-07	12.8455312658313
IQGAP2	-2.11618047532558	6.70273122913052	-8.65610522283252	5.95214875917331e-10	4.09004191274579e-07	12.7068310536383
SUCLG2	-1.80338922740022	7.83592204934045	-8.36275326742491	1.30316568573671e-09	8.31512790763287e-07	11.9622125602002
ZG16	-5.92531323833255	7.6677203463771	-7.98465412733734	3.63532304702579e-09	2.16495605193876e-06	10.9849249593021
SLC4A4	-3.95639520998193	6.37264689507167	-7.94807435048417	4.01837551807247e-09	2.24350928143384e-06	10.8893549644339
CA2	-5.10888357920158	7.87898434016762	-7.89015510974962	4.71065656992751e-09	2.47531147877426e-06	10.7376722217514
MT1M	-3.21806147945085	6.70346525886045	-7.84420272560944	5.34531349375683e-09	2.65276030220721e-06	10.6170172065676
CA4	-3.32872994629708	6.66407701084722	-7.64305462099826	9.322183115091e-09	4.38289798774252e-06	10.0856812141358
ATP5F1A	-1.35239831187138	10.344677796377	-7.56636149239191	1.15384062059475e-08	5.15362913188645e-06	9.88175500432599
FMO2	1.9262643752377	5.56418932518586	7.52373138565959	1.29944581407005e-08	5.52759497956559e-06	9.76808919357042
MGLL	-1.64991159020596	8.62616472791527	-7.4394721539687	1.64448308109824e-08	6.41006236565231e-06	9.54277926140052
LPAR1	-1.60357548895823	5.54695494814666	-7.43796034705904	1.65145787017308e-08	6.41006236565231e-06	9.53872890764572
SFRP1	-1.96309787770639	6.6088372199027	-7.42298875849234	1.72217056728597e-08	6.41006236565231e-06	9.49860315265793
AKR1B10	-3.69566082298276	6.83955519063399	-7.27058004208015	2.64262761263187e-08	9.4426369854562e-06	9.0886356661533
LRRC19	-1.94411219481866	5.0016684427383	-7.25314866630462	2.77570309160499e-08	9.53667527588745e-06	9.04157636415614
CDH3	1.91508544816091	7.49213804014566	7.22762539284068	2.98290817705898e-08	9.86900694283995e-06	8.97260960733815
UGDH	-1.88016573854956	7.76349610426064	-7.21191325464242	3.11818877640993e-08	9.9481358355964e-06	8.93011731766367
GTF2IRD1	1.38628694381055	8.21454735941359	7.17205421251294	3.48993829893517e-08	1.075021338772e-05	8.82219843932789
CWH43	-1.80260227600164	4.73485895946813	-7.13892227840029	3.83293270796175e-08	1.14131959600741e-05	8.73236018644739
ACO2	-1.35785380469568	8.64806651045313	-7.05251430999673	4.89707976456213e-08	1.41114882376882e-05	8.4975041407473
HADHB	-0.981133218541386	8.86341266904966	-7.01362019296294	5.46937111263771e-08	1.52680912966227e-05	8.39153194325336
TRPA1	-1.18670331530626	5.7597914761968	-6.99610875612034	5.74869870007641e-08	1.55615531781159e-05	8.34376828540904
PLP1	-1.65677025415009	4.43105020367543	-6.97726111241342	6.06550092459049e-08	1.59362116939314e-05	8.29232471222509
ECI2	-1.9542550013163	7.0810633627954	-6.9582982142116	6.40208092317479e-08	1.63399396819201e-05	8.240529882519
PRKAR2B	-1.93440119615457	5.37636257428525	-6.91470368162391	7.24932650633753e-08	1.79883982447537e-05	8.12131884237284
NR3C2	-2.50946674762807	6.32490729009074	-6.8679565482371	8.28444042185928e-08	2.00013260239105e-05	7.99327665001802
ADH1C	-3.11338427898565	6.27565031564954	-6.84980666398584	8.72553795742519e-08	2.05119027825472e-05	7.94350573153965
TRIB3	1.76314738791916	7.7924259102383	6.76386585781113	1.11594690587424e-07	2.55609069491655e-05	7.70740959170904
NAT1	-1.65958891812102	6.9762455662753	-6.7433155643059	1.18368460577992e-07	2.64346364585802e-05	7.65085141783071
EGFL6	1.45635205387616	4.94051755386837	6.69794764542297	1.34831499873168e-07	2.93768241065125e-05	7.52585417173459
ABCG2	-2.02498364298489	5.98526434753129	-6.64233578473112	1.58204916273837e-07	3.36486789779569e-05	7.37238245105554
DHRS11	-3.66476742459521	6.9069707796256	-6.60823939867006	1.74518918862204e-07	3.62552907487458e-05	7.27815397097832
TSPAN7	-2.2024081949232	6.83901788596404	-6.59373433603697	1.81964696406004e-07	3.69429689317007e-05	7.23803792072897
PYY	-4.07608445913098	5.15688664357477	-6.53204577566439	2.17387954445782e-07	4.31539243792037e-05	7.06723317713181
PLS1	-1.5435220661928	9.32914956421816	-6.4805289903884	2.5225773628576e-07	4.89873556139282e-05	6.92435689025404
CCDC68	-1.47687225380754	6.03377955648608	-6.39605366500736	3.22087028809899e-07	6.12170942204005e-05	6.68963156536899
ABHD3	-1.50738048985209	7.28186976777598	-6.37915568866297	3.38243386683401e-07	6.24679791530746e-05	6.64261507165211
IL6R	-1.15289532855182	5.45830394470281	-6.3746836257731	3.42654313052799e-07	6.24679791530746e-05	6.6301686873753
KRT7	1.38576044612715	4.314473580407	6.33592984699652	3.83391477637674e-07	6.84967213947468e-05	6.52225231607925
DHRS9	-2.0634415565165	6.94564993658897	-6.31347792844327	4.0919174160091e-07	7.16727417200183e-05	6.45968364287162
IMPDH1	1.02395451371556	7.72144551022072	6.29732595057065	4.28828579907352e-07	7.36678020060072e-05	6.41465048168009
TNFRSF17	-1.72948443667013	4.817134534549	-6.26129209163281	4.76129263615127e-07	8.0250239846678e-05	6.31412281960187
PLOD3	0.922316659302336	8.87803697368914	6.24042387139238	5.05891654633563e-07	8.22111923866209e-05	6.25586619596849
EPB41L3	-1.706827812302	4.84675063396986	-6.24023467871542	5.06169884838705e-07	8.22111923866209e-05	6.25533791177068
RCAN2	-1.45716368934181	6.29543043108186	-6.20591089260654	5.59285442789404e-07	8.92160153649597e-05	6.15945867001696
SF3A2	1.35962268709191	7.36638815085212	6.14022033256926	6.77110148712128e-07	0.000104632381659925	5.97576435491537
NR5A2	-1.31793216825321	4.67428566151274	-6.13831546852812	6.80876703191482e-07	0.000104632381659925	5.97043398549145
GCG	-3.85576528831151	5.13319288082353	-6.13321410732957	6.91068008276681e-07	0.000104632381659925	5.95615788426013
PRDX6	-1.09993707489245	9.1135744868031	-6.11032555698222	7.38717599678371e-07	0.000109982738632115	5.8920869588045
TIMP1	1.94198088680023	10.4930641610879	6.07610075249353	8.16208794373543e-07	0.000119527756723588	5.79623077076016
AKR7A3	-1.24117749195932	7.84512481861052	-6.06840556630768	8.34729531700917e-07	0.00012026836946265	5.77466987960746
TST	-1.78686162393367	9.15073774234407	-6.06255713637216	8.49087816340128e-07	0.000120395261323276	5.75828134827804
UGP2	-1.49722786252732	9.34850655648976	-6.03063061317622	9.31965331340644e-07	0.000127514588924591	5.66878664130576
HILPDA	1.51408540844957	8.06224591513125	6.02108796051702	9.58282291640134e-07	0.000127514588924591	5.64202762368572
SEM1	0.940330638428234	8.77673208714145	6.01953758621001	9.62627987221678e-07	0.000127514588924591	5.63767973689948
PXMP2	-1.27701340452732	7.81766245815096	-6.01684922510034	9.702104919631e-07	0.000127514588924591	5.63014019996356
SLC3A2	0.985695750597804	8.26029372814803	6.01668710825648	9.70669657099761e-07	0.000127514588924591	5.62968553075503
C5orf30	-1.39122591303381	7.07528333420876	-5.97905961166784	1.08337786537506e-06	0.000140258180744861	5.52412375048209
APOC1	2.61940641822116	8.25644282145121	5.96767252297715	1.12001407843031e-06	0.000142929796608828	5.49216549772709
DNASE1L3	-1.42798001678653	5.86963475069888	-5.95413785981311	1.16518351006434e-06	0.00014633649104024	5.45417276433166
C12orf4	1.91908104536513	5.7171232270222	5.94876398336003	1.18362170488602e-06	0.00014633649104024	5.43908578150789
LTBP2	2.19418112248013	7.35364005236894	5.94524506670041	1.19585400715745e-06	0.00014633649104024	5.42920588767041
CRYBG3	-0.894226239382405	7.37804625984863	-5.910157751718	1.32499433267629e-06	0.000157001220637938	5.33066555694679
PTGDR	-1.15195298037483	3.97901075536968	-5.90791282073505	1.33371872528451e-06	0.000157001220637938	5.32435917431909
SFTPB	1.74004561651263	6.44112309427369	5.90467682242673	1.34639634062085e-06	0.000157001220637938	5.31526838060351
PLPP1	-1.63305760892247	7.72800384107753	-5.90292565348072	1.35330728636754e-06	0.000157001220637938	5.31034870775424
PLAC8	-3.64033987798994	8.48919430962312	-5.89576441188851	1.38194185483277e-06	0.000158096660156565	5.29022896270759
SQOR	-1.70803241459139	9.68687426710109	-5.89177773032731	1.39814576876398e-06	0.000158096660156565	5.27902741897393
CHGA	-1.46722316634412	5.6428758834729	-5.88572275280679	1.42312219143788e-06	0.000158909381701433	5.26201337725927
SLC35A3	-1.81874365062071	7.97931770364711	-5.87726620887267	1.4587569635767e-06	0.000160233717153137	5.23824887782508
ADGRL3	-0.83447429719736	4.67645751522941	-5.87312090334334	1.47655077627638e-06	0.000160233717153137	5.22659884247225
CEACAM7	-4.24618618402615	6.31133578657465	-5.87029767757633	1.48879419273596e-06	0.000160233717153137	5.21866405319816
S100A11	1.45241737866941	9.94610620056552	5.76824791348134	2.00701438051336e-06	0.00021343642215626	4.931675541418
FGL2	-1.84935331902334	6.00057159060992	-5.76341057538223	2.0356495717047e-06	0.000213934795576918	4.91806419598297
ITM2A	-2.06537041784255	5.23772655069932	-5.75438105063594	2.09020251170821e-06	0.000217113709733598	4.89265520880175
MFN2	-1.02298982553941	6.32935526884062	-5.73125507614713	2.23670595637418e-06	0.000229660854118282	4.82756968601064
SLC12A8	1.01159282373365	6.44209927070781	5.71316307233395	2.35846758069088e-06	0.000239411260208086	4.77664297176769
FUS	1.15385842143249	7.99831466276974	5.70104847913149	2.44369605402037e-06	0.000245275694950157	4.74253791118173
NDUFS4	-1.17910721839893	7.67193991808891	-5.67698721610545	2.62224294837819e-06	0.000260272180642915	4.67479170900179
CA1	-3.47172831091905	8.19641861129944	-5.6713513557654	2.6659210369608e-06	0.000261699699155723	4.65892195193794
PFDN2	1.03159673725866	8.06915790707441	5.66561936473576	2.71109257493972e-06	0.000263241195347136	4.64278092083468
RAB27A	-1.39054851832579	7.47401207818668	-5.65153169736277	2.82540004178398e-06	0.000271390307239315	4.60310828351135
CLDN8	-2.85229628129335	5.13476600934853	-5.62772680767396	3.02964168316634e-06	0.000287912650592818	4.5360636001189
TMEM246	-1.06994498759825	6.80450768747405	-5.61908216246794	3.10742004405368e-06	0.000292195613195068	4.51171459120296
CHL1	-0.922960807992497	4.06794927223936	-5.59518611605886	3.33299081654238e-06	0.00030711767110586	4.44440269996778
UQCRFS1	-1.485932805305	10.0836395840693	-5.59499369352947	3.33487228224207e-06	0.00030711767110586	4.44386064521783
SOX4	1.66778157361624	9.11398654046143	5.58778891816167	3.40609024441188e-06	0.000308699354553149	4.42356449277827
SND1	0.882823824911146	9.0495551404415	5.58338837259121	3.45033649714395e-06	0.000308699354553149	4.41116771180709
GLTP	-1.01353232901137	5.15525712463632	-5.5828569395539	3.45571873450296e-06	0.000308699354553149	4.40967059843472
MT1F	-1.82035661740203	9.12047900152443	-5.57348985171869	3.55197945538475e-06	0.000311165562292447	4.38328190548223
ETFDH	-1.07987833809582	4.89405357258135	-5.57339257361875	3.55299309905178e-06	0.000311165562292447	4.38300785222585
ATP5MC1	-1.04498457996515	8.76508645678048	-5.56703017174192	3.61992291510342e-06	0.000313949236899212	4.36508342703935
GCNT3	-3.20125539259449	7.56352707841654	-5.54770382339377	3.83107334104265e-06	0.000328388766841095	4.31063451478035
NAT2	-1.23567114047782	7.36433668522802	-5.53900610263558	3.93008397578207e-06	0.000328388766841095	4.28612926605193
PTP4A1	-1.64977767573721	9.48342703601353	-5.53562397934278	3.96927286303061e-06	0.000328388766841095	4.2766002451063
GLRX	-1.10194163082071	7.8562009418789	-5.53439878980426	3.98356557686255e-06	0.000328388766841095	4.27314829943558
STMN2	-1.2439512765147	5.33925014134324	-5.53426792948427	3.98509519956124e-06	0.000328388766841095	4.27277960280296
GPSM2	1.78665872102306	7.39028940849999	5.53240093631838	4.00698260222538e-06	0.000328388766841095	4.26751937353874
BGN	2.77541658346643	8.09076995868204	5.52121226606482	4.14069700762639e-06	0.000336262239719332	4.23599511386057
TGFBR3	-1.54110636562537	5.83876566439762	-5.51273788862404	4.24493913013964e-06	0.000341621993239075	4.212118106451
SULT1C2	1.77244766010475	5.56501036039308	5.49692246271263	4.44656152290995e-06	0.000354652982894238	4.16755681260633
MYO1A	-1.72567507544885	7.11673521084681	-5.48220826591382	4.6427450479227e-06	0.000367023376222066	4.12609803877606
NDUFA4L2	0.96961636061405	6.06422478487548	5.47352659579428	4.76253736195599e-06	0.000370105503897791	4.10163653785482
ZMYM3	0.692814467047303	7.65406294283613	5.47337934362967	4.76459565076077e-06	0.000370105503897791	4.10122164023498
CNPY2	0.810249994416571	9.06452381393916	5.45120694884039	5.08490332169574e-06	0.000391581391144035	4.03874917771961
INHBA	2.61653455500706	6.85155996815236	5.44637772642376	5.15747660192348e-06	0.000393775542606688	4.02514264722813
KCTD9	-1.19794641993218	5.48918977781955	-5.42965518249317	5.41688434361194e-06	0.000410076507131233	3.9780269739321
CST1	2.71984515267779	4.91523053271547	5.40623441397577	5.80228721521346e-06	0.000435561610869763	3.91204183834048
SI	-3.24199661215803	4.75384289310426	-5.39947703341548	5.91849881361178e-06	0.00044058291584995	3.89300451127489
SNHG32	1.04614531300678	9.06443259380453	5.38028651766819	6.26138076521872e-06	0.000462255490708255	3.83894204621258
TOX	-1.34257652491329	4.33649836478829	-5.37514763124788	6.35652383875197e-06	0.000465433011898126	3.82446570152721
SEMA6A	-2.41997857610963	4.82334963270374	-5.35318563525084	6.77969648923535e-06	0.000492382347466174	3.76260187548566
SLC35D1	-1.70620144224539	7.81628078925928	-5.32991589102615	7.25883289297585e-06	0.000522928663168978	3.69706153552898
CEL	3.92083145874827	5.93709248737538	5.32157037692714	7.43879528166497e-06	0.000531606066008906	3.67355806485841
HADH	-1.45907436697891	7.09352829026189	-5.31527594345578	7.57747174453234e-06	0.000537218691221487	3.65583183739407
EDN3	-1.93723997110248	6.29732623524566	-5.30374085925918	7.83834720275658e-06	0.000551338232773422	3.62334886954869
ADAM28	-1.23818832780619	5.47724721652274	-5.29420346010307	8.0608066123262e-06	0.000562556136468046	3.59649332122466
MYOT	-1.03242384462448	4.25297209313986	-5.26597203641045	8.75695485097979e-06	0.000606402152587616	3.51700996221811
CLCA1	-4.60458236143475	8.58735640350526	-5.26225288705446	8.85303243664087e-06	0.000608339528896253	3.50654031725756
VPS13D	-0.856769472816731	6.20276092749454	-5.2537115800323	9.0776853939394e-06	0.000619014989496646	3.48249723776953
FAM8A1	-0.83115889063756	8.14730524362774	-5.24516447221198	9.30818891739388e-06	0.000625969152332775	3.45843962986724
PTGER4	-2.50427380349891	6.99391845451923	-5.24473903379041	9.31981386547175e-06	0.000625969152332775	3.45724219349373
SLC25A24	-1.22695027709526	8.23043811893723	-5.23562837810068	9.57226767231688e-06	0.000638127366543333	3.4316005271485
BMP2	-1.54306929962156	6.14927232705844	-5.2285406056425	9.77337992147807e-06	0.000646708169174545	3.41165373337311
ARL14	-2.39220084020937	4.93506132422566	-5.21437070169904	1.01881770990084e-05	0.000669198426657665	3.37178020550088
MIA3	-1.03043807517351	5.91024882882467	-5.20222129767747	1.05577904794037e-05	0.00068841417775557	3.33759692804668
ENDOD1	-1.43454045517165	7.55195448537392	-5.19572090654688	1.07610121080223e-05	0.000691849758252623	3.31930941858186
FAM162A	-1.08406675195916	9.48255183613291	-5.19558262279235	1.07653774092818e-05	0.000691849758252623	3.31892040001782
PLCG1	1.1918870477175	7.5068801492932	5.19069549161468	1.09207929356846e-05	0.000696824594960505	3.30517235510448
GOT1	-1.24364044995089	7.49228852042641	-5.18206847770091	1.12006242208444e-05	0.000709611178473779	3.28090546999946
F2RL1	-1.92515170264481	8.1726642761463	-5.16410470860404	1.18064747086253e-05	0.00074272703219824	3.23038321407222
ANK2	-1.50098397646543	4.64621215050688	-5.16123595007032	1.19062094071697e-05	0.000743763417022705	3.2223159936875
DNAJC2	1.18795687871495	8.21572326231003	5.15058282528593	1.22839842811908e-05	0.000762033552665816	3.19236096622252
ANPEP	-2.45421110792291	5.78811847450155	-5.14754813900639	1.23937699468199e-05	0.0007635417029996	3.18382862648584
ATG4A	-0.722584340652571	6.98386027007574	-5.12750464337962	1.31438673287382e-05	0.000799642123343581	3.12748293409424
NOP2	0.994523093147923	7.9847208171524	5.12711779686639	1.31587811632717e-05	0.000799642123343581	3.12639559483026
GPA33	-2.11142193201307	9.36768203462147	-5.12260578483618	1.33339807674686e-05	0.000804813852674301	3.11371377266479
CES3	-1.32526718529622	7.40488752209278	-5.11882443139844	1.34825990935262e-05	0.000808322534915901	3.10308622385563
FKBP9	0.795952675787621	9.18476314875551	5.11016335031952	1.38292576244649e-05	0.000820942335823591	3.07874631684755
CHST5	-1.13362186908423	6.3725265659058	-5.10899013115377	1.38768938441019e-05	0.000820942335823591	3.07544950095272
BLNK	-1.41708863862463	6.22415135735623	-5.09540231542688	1.44406615448918e-05	0.000848673878819203	3.03727114830408
PDE2A	-1.09530932615522	6.53085976324629	-5.08225935970448	1.50076781151796e-05	0.00087623260524771	3.00035033245352
AHCYL2	-1.59901198867112	7.78804710642621	-5.07944399984009	1.51319951230014e-05	0.00087775397684267	2.99244250181302
TP53I3	-1.28047535440538	7.87190538931065	-5.0655611569548	1.57601832020079e-05	0.000908294945442172	2.95345342704262
SDHB	-1.32006881855829	6.94988928029497	-5.05935253097274	1.60494630186198e-05	0.000919037520162374	2.93601980412921
CDC16	1.05654120676576	8.27417416398779	5.03585108076043	1.71931889086579e-05	0.000978259595675422	2.87004537589262
CST4	1.10350221784085	6.94182992853326	5.03239134958822	1.73682806167873e-05	0.000980323310611246	2.86033536898856
UBE2N	-1.44104074144762	7.44184260852857	-5.03080917191957	1.74489428397166e-05	0.000980323310611246	2.85589506648344
SMAD1	-1.36905022169087	7.0647793771303	-5.02001712499391	1.80091803420063e-05	0.000995024817710562	2.82561117283471
TCF21	-1.38460578905241	4.98822906314845	-5.01860755419248	1.80836643985871e-05	0.000995024817710562	2.82165618183802
CITED2	-1.46328609377693	6.07538041452947	-5.01701699922511	1.81680803577459e-05	0.000995024817710562	2.8171935091665
PCGF2	1.00384252442433	7.36863564888076	5.01690549479957	1.81740129586399e-05	0.000995024817710562	2.81688066253255
HSD11B2	-2.25154155729043	7.58441049799694	-5.015152125347	1.8267555144356e-05	0.000995024817710562	2.81196134154732
PRKACB	-2.33865577982263	6.74659554823953	-5.00702337216184	1.870752523329e-05	0.00101281407823624	2.78915714562614
DPEP1	2.4763957928381	7.78078360818291	5.00258932427018	1.89519492177324e-05	0.00101640628592464	2.77671948740064
WIF1	1.59874703798157	3.97987186646328	5.00006622775143	1.9092449781298e-05	0.00101640628592464	2.76964259431807
PQLC1	-0.775879701128066	7.05134304942648	-4.99839990012935	1.91858085484657e-05	0.00101640628592464	2.76496899691557
MMP28	-0.800909926514087	4.19445030690027	-4.99763170965739	1.92290005956862e-05	0.00101640628592464	2.76281448252475
SCGN	-0.688158150529681	6.87683216041228	-4.99393909642182	1.94379750590626e-05	0.00102140841883886	2.75245840915585
LRRC1	-1.41918933171764	7.08117607714313	-4.99122078152379	1.95932546516899e-05	0.00102354703978682	2.74483527900613
KBTBD2	0.935238894236186	7.8681788041827	4.98675799166778	1.98508666058101e-05	0.00103097553133547	2.73232091773487
ATP2C2	-1.60116179606047	7.760347686758	-4.98131154242955	2.01698314207923e-05	0.00104148615076265	2.71704975596596
TKT	1.08049037414248	8.59739998062478	4.97919014316729	2.02954444000339e-05	0.00104194945302013	2.7111020785917
LIMA1	-1.30176001074605	9.1279827924887	-4.95968330171107	2.14876007008678e-05	0.00109684992606201	2.65642392066192
SPIB	-1.04460984009327	6.28577149623204	-4.95711964710481	2.16493719732769e-05	0.00109701299062829	2.64923961906156
CASD1	-1.13489562503624	5.89242243744086	-4.9557482851709	2.17364042696974e-05	0.00109701299062829	2.64539672283404
RECQL4	0.829945539739573	5.78298091411182	4.94747228076753	2.22690719324904e-05	0.00111758213243223	2.62220774609867
SMPDL3A	-1.79776287620967	7.07649938036018	-4.94444604635609	2.24670746531648e-05	0.00112121998813811	2.61372943368963
ADTRP	-1.28850311206691	6.67556833420099	-4.93581469956017	2.30414851653648e-05	0.00113216387522669	2.58955095870874
BCAR3	-0.703690542972624	5.42788247154608	-4.93532009360906	2.30748398503651e-05	0.00113216387522669	2.58816559101223
HIGD1A	-1.2667991751344	8.61795780035493	-4.93411629837207	2.31562208690018e-05	0.00113216387522669	2.58479388286059
CDHR5	-1.89990277881501	6.32716336914958	-4.93356881875759	2.31933268965056e-05	0.00113216387522669	2.58326047858374
SELENOW	-1.04263251189761	9.31246347779159	-4.92927472788685	2.34864219519852e-05	0.00114024025704937	2.57123406963109
CEP70	-0.832487275014732	6.30021307964643	-4.90660129074778	2.50961730393446e-05	0.00121180602032684	2.50775274576024
IRAK1	0.936957596696942	8.66192297955975	4.89648594818702	2.58492777060421e-05	0.00124146020294664	2.47944277100713
NCAM1	-1.03786044168848	5.17345707429585	-4.89173485958414	2.62107173985582e-05	0.00125208737177177	2.4661482369524
SIDT1	-1.287715442917	5.34977374830452	-4.87724043439528	2.73447142138373e-05	0.00129931027697983	2.4255995425308
PANK3	-1.1705125053715	7.71576951543032	-4.87339530326109	2.76536423240991e-05	0.00130703696762527	2.41484513902179
P2RY14	-2.26223620707405	4.58800262771901	-4.87092458027758	2.78539746412496e-05	0.00130957660773833	2.407935361224
FUCA1	-1.16722092507727	9.00149820429537	-4.86721063309271	2.81578270892647e-05	0.00131693125334242	2.39754953348343
IL1R2	-1.99964324119238	6.07014063488104	-4.85664588945333	2.90402986333644e-05	0.00134680920313831	2.3680113663227
FAS	-1.31912452865509	5.12409914613187	-4.85596396049412	2.90981950303026e-05	0.00134680920313831	2.36610503026579
OSGEP	0.784129219540901	6.40405163000437	4.85106588606629	2.95174297463854e-05	0.00135917113363124	2.35241345212619
MAN2A1	-1.67229529379042	7.7889882780932	-4.8471357258843	2.98581537696946e-05	0.00136780968012657	2.34142877903824
PPP2CB	-0.904860336233991	9.11144940929199	-4.83963674783763	3.05191516368973e-05	0.00139095704883879	2.32047260687824
JAG2	1.17345470013058	7.43144230213947	4.83355279850963	3.10660856188594e-05	0.00140334515892221	2.3034739358363
CXCL12	-2.81144581657647	6.92411006028684	-4.8331222910901	3.11051540878313e-05	0.00140334515892221	2.30227119768575
CALCOCO2	-0.784992357605987	8.76855696325764	-4.80942852916821	3.33323092627744e-05	0.00149626893791138	2.23609868098418
TRAF1	0.675690793159793	5.96054134688127	4.79895328944512	3.436676370031e-05	0.00153499150067434	2.20685747135397
UBE2C	1.6304897515206	8.84226350485623	4.79463568921167	3.48023554663018e-05	0.00154294701837783	2.19480767209723
GNA11	-1.10580545774386	8.27093434208037	-4.79377021900975	3.48903277412203e-05	0.00154294701837783	2.1923924544347
LUC7L	0.788452388315889	7.06045711890111	4.790722859502	3.5201842687889e-05	0.00154303342913547	2.18388885789703
IL11RA	-0.770546632977075	5.9891835484368	-4.79037332362269	3.52377498649542e-05	0.00154303342913547	2.18291353418483
SRPX	-2.2700722690246	6.49357362717523	-4.77039741567491	3.73513940980509e-05	0.00162760977306287	2.12719103841885
ZZEF1	-0.955011655201274	7.00213443712268	-4.76346784821578	3.81136202979793e-05	0.00164113547389264	2.10786906969539
ETFA	-1.39267449234749	8.05700626918109	-4.76345414749156	3.8115142510309e-05	0.00164113547389264	2.10783087157985
ABCD3	-1.06773743272559	7.9786900477358	-4.7625750683537	3.82129383823654e-05	0.00164113547389264	2.10538000122295
LBH	1.39705240296438	7.48515063997889	4.7560923677336	3.89418552431714e-05	0.00166443824347967	2.08730833252505
BRINP3	-0.660289754265419	3.48494981698902	-4.74964270282029	3.96807444124403e-05	0.0016879432849349	2.06933242591643
SMARCA4	0.982580277631571	7.83927527389235	4.73680484450361	4.11931210438647e-05	0.00174397227623148	2.03356298443809
PJA2	-1.84310134269958	7.23354485896545	-4.73371235471352	4.15658976642542e-05	0.00175145360299426	2.02494876827535
SDHD	-0.899211432348499	8.0905755310381	-4.7221862056296	4.29849987884189e-05	0.00180274645153496	1.99285007578461
TMEM132A	0.801181309107426	6.78313398569802	4.71788311561899	4.35270237971103e-05	0.00181203878795907	1.98086972965529
NDRG2	-1.17099430220156	6.64460130744943	-4.71721125292778	4.36122623319377e-05	0.00181203878795907	1.97899933495855
NEDD4L	-1.37879971503126	7.30436125245597	-4.71419159483499	4.39974114061505e-05	0.00181957813005158	1.97059344816882
AGL	-1.67115532879907	6.02731398395311	-4.70803624017191	4.47929840670319e-05	0.00184394344087924	1.95346131423358
TELO2	0.667900563827907	6.33375191308997	4.70445475373431	4.52624334657821e-05	0.00185472164288914	1.943494652949
SST	-1.70537909318277	5.25935815920764	-4.7024244219217	4.55307255069726e-05	0.00185719621440085	1.93784513151438
CHP2	-1.50559075301144	7.84006058097576	-4.69598837715509	4.63916597379088e-05	0.00188371225653972	1.91993905971875
PTPRH	-1.24412209191958	6.70373575413038	-4.68790977038432	4.74951867075843e-05	0.00191979413058303	1.89746879695814
ATP6V0D1	-1.38196482315507	9.116650892652	-4.68282883735524	4.82025213636174e-05	0.00193542123392473	1.88333968732329
ENTPD5	-0.926782836151856	5.88276036332954	-4.68167580170827	4.83644872890303e-05	0.00193542123392473	1.88013366775518
MAEA	-0.954262729238359	7.90472994147723	-4.67902760596844	4.87385216925239e-05	0.00193542123392473	1.87277084773644
MAB21L2	-3.79568511513153	6.5309869778598	-4.67624642688601	4.913442504408e-05	0.00193542123392473	1.86503904047485
NDUFA6	-0.856890257562728	7.14645612457552	-4.67602082294786	4.91666793547715e-05	0.00193542123392473	1.86441188474464
THOC6	0.898881933788365	6.05491979108209	4.67591542399071	4.91817553006732e-05	0.00193542123392473	1.86411888822746
CLDN7	-1.07441687757189	9.8111237013769	-4.67078901809137	4.9920576789368e-05	0.00195587944061151	1.84986943055998
ACTG2	-3.57497659274378	8.22734388922778	-4.66118230299597	5.13348396880856e-05	0.00200250708704659	1.82317353435368
SINHCAF	1.00356287823934	9.12885472293888	4.65610604756737	5.20981015283121e-05	0.00202344496066266	1.80907101992262
CEBPB	1.22278804473108	9.63848476639329	4.65297742821895	5.25741066389446e-05	0.00202919528122725	1.80038061265057
RBM39	1.24125153426492	9.30963422335553	4.65215159280692	5.2700470753915e-05	0.00202919528122725	1.79808684667511
KCNK1	-1.46760820733021	7.77917677173371	-4.64649380425507	5.35743176430357e-05	0.00205398875324137	1.78237417864736
TSPAN1	-2.08042012630109	9.59611807974247	-4.64424935509908	5.39249357579891e-05	0.0020573291320645	1.77614187113004
TIGAR	2.27204982176293	6.1319634993025	4.64299383298119	5.41220582150629e-05	0.0020573291320645	1.77265581043853
COL4A5	-0.63218809373635	4.19103271728294	-4.63523195457683	5.53566483820443e-05	0.00209534296608814	1.75110798194848
SCD	2.11503274774047	7.99896696783451	4.62931667644263	5.63162104427475e-05	0.00212266965352347	1.73469078775156
GAREM1	-1.17003387056325	6.44110561400229	-4.61824812240738	5.81561763518987e-05	0.00218281144265341	1.70398128652347
TGFBI	1.78384276969565	10.3595349706365	4.60873680415795	5.97847359088004e-05	0.00222816535942526	1.67760288666512
CANT1	-1.40105099058768	8.48643898047371	-4.60828394071547	5.98633926186122e-05	0.00222816535942526	1.6763471752759
CTSV	1.41838614478355	6.50471484195643	4.60595664162141	6.0269234056421e-05	0.00223122679347632	1.66989433567201
MMP9	2.24170414493071	7.87739988410135	4.60495243734055	6.0445190196045e-05	0.00223122679347632	1.66711018940977
SMCHD1	-0.913507026538142	5.01722892639181	-4.59723392220219	6.18147053559571e-05	0.00227238997096611	1.64571440433395
SLC30A10	-1.09398855868439	4.26816142608403	-4.59254142014961	6.26622711221117e-05	0.00229410683579436	1.63270998955213
SULT1B1	-1.0550972281533	7.55924859976919	-4.58934756951001	6.32457159041286e-05	0.00229432577767596	1.62386022461731
SCP2	-1.53006959145624	8.03198918436096	-4.5889133004645	6.3325461143858e-05	0.00229432577767596	1.62265700738473
RHBDF1	0.865794854229107	8.21793150679442	4.58829722341841	6.34387626873347e-05	0.00229432577767596	1.62095009619481
SLC25A11	-1.05324207583809	6.77427760418675	-4.58570826347209	6.39170900820961e-05	0.00230230389396518	1.61377755767375
UQCRC2	-1.56613875692098	8.43499794383366	-4.58000964243204	6.49825563881454e-05	0.00233128183218997	1.59799258802178
ADAMTS1	-1.84625639902299	6.91711448540019	-4.5736801880302	6.61865758172842e-05	0.0023649787271032	1.58046457331661
SLC7A7	0.830069850087212	7.72702331300476	4.56314943905262	6.82388761268339e-05	0.00242859713323111	1.55131223288138
SASH1	-0.991068457595164	7.29602767678351	-4.55676372329281	6.95138926860437e-05	0.00246415715620805	1.53364089962161
ABCA3	0.972889808152351	5.62124393695036	4.554293331975	7.0013444362998e-05	0.00247205572527534	1.52680581458018
CRCP	0.919975932993379	6.0880282699162	4.55222704018649	7.04340063062209e-05	0.00247711408792705	1.52108934586589
RGS3	0.946566423673112	7.39704053650892	4.54765982990766	7.13724761122652e-05	0.00249204017870368	1.50845579187826
EPHX2	-1.21293910847973	6.54419653490015	-4.54744774961351	7.14163534924596e-05	0.00249204017870368	1.50786920776581
TTC9	0.779354132209399	5.86719348007931	4.53912806067111	7.31588260533636e-05	0.00254290970091322	1.48486236279422
COQ9	-0.874286978257889	8.71531048332923	-4.53589245963477	7.38477845586436e-05	0.00255690798241226	1.47591704010209
TKTL1	1.33685965778156	4.91165555965026	4.52845848475675	7.54550986930302e-05	0.0025969680490634	1.45536945905174
ANOS1	1.5103544706815	5.8948937471281	4.52785896553441	7.55862188241895e-05	0.0025969680490634	1.45371267476492
TRIM24	1.17523506609465	6.64042971389365	4.52618726243707	7.59530258530995e-05	0.00259957233695685	1.44909311906623
CHIT1	1.42847577702517	5.52339163163668	4.52253785017133	7.67599086758496e-05	0.00260999132751261	1.43900958441858
PLPBP	-1.25304944852182	7.99281126545925	-4.52170273301933	7.6945740575283e-05	0.00260999132751261	1.43670233785228
SGK1	-1.41241541528254	8.77809732144702	-4.52085889322267	7.71339651251907e-05	0.00260999132751261	1.43437107967053
ME2	-1.30196489344033	6.19964653563477	-4.51595540717969	7.82367631590252e-05	0.00263008294077941	1.42082606192266
SECTM1	-1.34277779400736	7.35280909857364	-4.51560313863921	7.83165859450713e-05	0.00263008294077941	1.41985309653988
TCOF1	0.935914956903234	6.06816863785742	4.51423190807466	7.86280690522121e-05	0.00263065371102401	1.41606590555894
CLINT1	-1.08375332096344	8.42381243833778	-4.51276727630904	7.89621211458685e-05	0.00263197249326882	1.41202100847173
PADI2	-1.44203893335883	8.02892441755041	-4.50458983369597	8.08531648642426e-05	0.0026849863261423	1.3894421531873
MYL6B	0.941904089230748	6.52035834086253	4.49269080695965	8.36850232350155e-05	0.00276749208994171	1.35660261825792
MAPK1	-0.960501532651747	7.33828159307794	-4.49156787702365	8.39572771044669e-05	0.00276749208994171	1.35350442831585
SLC27A2	-1.15281718142113	6.62966129517103	-4.48783949573921	8.4867512402758e-05	0.00278721135402146	1.34321889409962
SFMBT1	0.783159273375034	5.98799745613197	4.48466945143276	8.56491002051141e-05	0.00280257660121716	1.33447505477915
DHCR7	0.993618735517131	6.88280825891104	4.4702661185579	8.92907877940038e-05	0.00290189669772202	1.29476315490987
NT5DC2	1.23225126237065	6.44169155143428	4.46953483897547	8.94797066468237e-05	0.00290189669772202	1.29274764197977
RRP9	0.748650132444838	6.79646645130777	4.46884238207443	8.96589598758848e-05	0.00290189669772202	1.29083919473042
WDR76	0.596705117980863	4.52011191145597	4.46626462232488	9.03293756753834e-05	0.00290316295510488	1.28373530904899
CDK5RAP1	0.945533199484616	7.72423819335988	4.46423233375017	9.08614147451459e-05	0.00290316295510488	1.27813527040712
VAPA	-0.854636260989029	9.64960720693303	-4.46385560338941	9.09603795681033e-05	0.00290316295510488	1.27709723731721
LIMK1	0.764174074324077	5.93484313104323	4.46371228941442	9.09980552366918e-05	0.00290316295510488	1.27670235862451
APPL2	-1.43150338771103	6.24238884216988	-4.45935438708738	9.21510872605647e-05	0.00292948634341147	1.26469615626599
SLC25A20	-0.700104395597194	7.71355687966618	-4.45541728540024	9.32051786136862e-05	0.00295248886722007	1.25385144755939
LYVE1	-1.49010366780065	4.46537740537516	-4.44250842537644	9.67455008510491e-05	0.00305380762933718	1.2183086926433
SOCS6	-0.776135291661901	4.28342469299585	-4.44048417338294	9.73125738956843e-05	0.00306089162890897	1.21273723712878
SLC4A2	0.699095630234491	7.24077356551953	4.43809490656694	9.79861247151487e-05	0.00307126334063306	1.20616184916189
VIP	-1.70139305690484	3.98233547556194	-4.43449130926383	9.90107164095403e-05	0.00309252702687561	1.19624603307429
RCN1	1.3341440213676	7.90882823230808	4.42843852461535	0.000100755519225338	0.00313605941895452	1.17959493224216
NCAPD2	1.00918210637313	6.69925697529701	4.42458522357853	0.000101882059886748	0.00315320244581955	1.16899720141425
NCOA4	-0.754181433969251	9.78249017666803	-4.42414259538538	0.000102012258685979	0.00315320244581955	1.16777997301235
MLXIP	-1.18538681587517	8.62759278592262	-4.41899087796352	0.000103539761818372	0.00318938169766731	1.1536147415706
PGM1	-1.31020740130518	8.53706444134247	-4.40648391817495	0.000107342648213488	0.00328660550949443	1.11924088454312
SCUBE2	-0.958844284793423	5.82092929276345	-4.40619579305588	0.000107431860379758	0.00328660550949443	1.11844926737824
SAFB	0.692917618966328	7.50430529656591	4.38893439163552	0.000112912076759158	0.00343199703626566	1.07104554872693
PGGHG	1.77774727747281	6.77822016138346	4.38880932130209	0.000112952773834334	0.00343199703626566	1.07070223326949
TSPAN8	-1.1444024030016	11.3201486895523	-4.38610096708508	0.000113837611317623	0.00344715722678078	1.06326841222768
MEGF6	0.809009968149541	6.62826104302425	4.3757411895479	0.000117285739551802	0.00353957267370352	1.03484299846234
RETSAT	-1.19927623962889	7.99822937050324	-4.35789730348581	0.000123467873287743	0.00371359768376905	0.985919502565681
RRP1	0.726075697230598	6.73389107246473	4.35633127193693	0.000124025522346566	0.00371785231920093	0.981628093617395
PPP1R14B	0.832239958438161	7.90749239232983	4.34744030856241	0.000127238878317918	0.0037833155312259	0.957271100387867
IDH3A	-1.48076515743537	6.60687607377527	-4.3466905727826	0.000127513567343309	0.0037833155312259	0.955217727795544
GHITM	-1.10694303296751	9.27468128950245	-4.34640404702882	0.000127618699221265	0.0037833155312259	0.954433014983957
HIBCH	-0.923898008176815	6.67020401220829	-4.34562922508195	0.000127903424429668	0.0037833155312259	0.95231105964667
SPP1	3.65280606141979	8.31332545885432	4.33690230997975	0.000131153864037392	0.00386665830840272	0.928417521694995
JCHAIN	-2.7102072489415	8.0263742595932	-4.33465683849359	0.000132003295208482	0.00387889946084661	0.922271497192822
HNRNPU	0.788708866664029	8.91005048050074	4.32914842797976	0.000134110073234614	0.00392788617772068	0.907197845313979
FCN3	0.994595271783731	5.65647140049891	4.32195199665026	0.00013691242762658	0.00397700055025864	0.887512024196577
ACACB	-0.935060521440665	6.27107736969086	-4.32172737165355	0.00013700082051253	0.00397700055025864	0.886897692460258
COMT	0.683235747074065	8.79914365529902	4.32141814256168	0.000137122598173028	0.00397700055025864	0.886051988016572
C16orf58	0.633142743830192	6.70145129566315	4.31897041181524	0.00013809030940744	0.0039921059350701	0.879358264239931
PFKFB2	-0.778376655670773	5.65493161290412	-4.31440874450964	0.000139911746319225	0.00403057091300768	0.866886130749079
KIF5C	-0.713951375222747	4.89903720519031	-4.31146915758002	0.000141098013519064	0.00403057091300768	0.858850684717473
RBKS	-0.623754033478086	5.32938652084443	-4.31121284585376	0.000141201916050114	0.00403057091300768	0.858150113615199
PLXNA1	1.23869845497151	7.13186673654616	4.31115433371669	0.000141225646005978	0.00403057091300768	0.857990185151612
TNFRSF11A	-1.18722946157245	5.49098547967287	-4.30991866283552	0.000141727698017421	0.00403201759996695	0.854612910228998
CFD	-1.78761757703463	7.523567161852	-4.30204193731327	0.000144969562465912	0.00411115270319997	0.833090304947453
COX5A	-0.926834706016816	9.77519207184293	-4.2991679496038	0.000146170512425015	0.0041320923654831	0.825239786152177
PDGFD	-1.05568597260171	5.93795053410738	-4.29536202370999	0.000147775974321192	0.00415429711987926	0.814845635352925
DAZAP2	-1.0417710020051	8.82003928728787	-4.29313707043113	0.000148722558004074	0.00415429711987926	0.808770264499818
LGALS2	-2.1254415944623	6.27161788528594	-4.29295161925023	0.000148801725252029	0.00415429711987926	0.808263914588535
MIR1244-3	0.660366759927381	10.2264087225681	4.29291773180703	0.000148816195943285	0.00415429711987926	0.808171390005652
TMEM131	-1.20706313377995	7.56830161938103	-4.28797692367434	0.000150940922057748	0.0041879856044896	0.794683231716043
NAB2	0.720775029405092	7.0263023834034	4.28793140157346	0.000150960636364676	0.0041879856044896	0.794558976960085
NCOA1	-0.95513948403646	6.65193326032474	-4.27403314985925	0.00015709959203688	0.0043448007915339	0.756638757807111
MYH10	1.50019586593548	7.49620455307018	4.25910946384338	0.000163965070191394	0.00450984004944887	0.715955986392998
SLC25A3	-0.798954165535472	10.9437058193139	-4.2584438287328	0.000164278068989961	0.00450984004944887	0.714142288723259
GRB7	1.02685367046174	7.27657443880656	4.2577994180929	0.000164581647388373	0.00450984004944887	0.712386493017639
KLF9	-1.54467738802834	4.77583295218267	-4.25437996678864	0.000166201788849153	0.00454030758345407	0.703070832466803
KIFC1	0.774985111414365	7.60458748190698	4.24746370628873	0.00016952682252482	0.00461702166345798	0.684234751194349
ATP5PB	-1.08773839839162	9.90669262268514	-4.24487295251585	0.000170789112968159	0.00463726184238469	0.677181038105337
CELSR1	0.878737177366217	4.98535394395739	4.24361682933119	0.00017140445527546	0.00463986666356267	0.673761463652419
LGALS4	-1.28008887395299	11.5047844934583	-4.241397895924	0.000172496785077681	0.0046553286438034	0.667721460197251
FGFR2	-1.35041617062708	5.16107263960967	-4.23817865973391	0.000174093720224218	0.0046842747071173	0.658960087330065
MAOA	-1.48138235536427	9.07050484835795	-4.23238877387294	0.000177002516370449	0.00474823867488655	0.64320695568954
FANCE	0.644588470438056	5.98625630314692	4.22940785892223	0.000178518685903197	0.00477457311728522	0.635098712300948
ARHGAP44	-1.23633489528187	5.34104327951336	-4.22340054964529	0.00018161305039159	0.00483072007995409	0.618763158939872
PEX10	0.739412416754639	6.81039661077364	4.22235028664766	0.000182159429184999	0.00483072007995409	0.615907839340526
MT1G	-1.70850797939991	9.83003039491204	-4.22219508347989	0.000182240307505265	0.00483072007995409	0.615485909153742
TNPO3	0.718551598015497	7.79653844344415	4.21649290333535	0.000185236380777354	0.00489561121149142	0.599987044939047
FXYD5	1.07144527016126	8.76651196590673	4.21536641011989	0.000185833970495355	0.00489691698653393	0.596925837531329
HIGD1B	0.663134652589208	5.95004708474142	4.21430188312703	0.000186400429023236	0.00489739715430754	0.594033224345051
FER1L4	1.0393831512367	6.88135770046788	4.20580829927867	0.000190981249911841	0.00500303667291049	0.570960911172129
ACAT1	-1.4592955373564	8.70016557933376	-4.20132656708457	0.00019344277101355	0.00505270255398842	0.55879165949729
KBTBD11	-1.15702656771133	5.75286917942698	-4.19920794791385	0.000194617214209481	0.00505420708174449	0.553040204958579
RNF121	0.64725209636116	6.5999120961015	4.1991814399865	0.000194631952996765	0.00505420708174449	0.552968248428797
CPT2	-0.861294258283683	4.75221988333653	-4.19697705495079	0.000195861467804227	0.00505933347319599	0.546984817575267
TMEM59	-0.895983062610423	10.1234967637755	-4.1965201385044	0.000196117270011551	0.00505933347319599	0.545744702864178
RAE1	1.17169010678623	7.77133563374796	4.19578689603183	0.000196528457987127	0.00505933347319599	0.543754690483857
CPNE1	1.53330717085618	7.87669546065642	4.19281485027109	0.000198203814123324	0.00508780078035533	0.53568956826703
UBE2I	0.586102129468008	9.15083320873049	4.19041670803232	0.000199565878990361	0.00510808595134928	0.529182972198104
NXPE4	-2.00988507905443	6.84220242342647	-4.18307801769712	0.0002037913815866	0.00518881616852239	0.509278161750492
MAN1A1	-1.04570433837095	4.48881469074705	-4.18292293733179	0.000203881615935448	0.00518881616852239	0.508857639858741
CDC25A	0.977782139783419	6.57565695744248	4.18165689787358	0.00020461973712256	0.00519280713555634	0.505424760426278
PDK4	-1.30836533987691	4.85976022948399	-4.17919158410758	0.000206064593183295	0.00521466008755348	0.498740864939824
PCK1	-2.70631285618177	7.46321637996907	-4.17781136071303	0.000206877876210758	0.00522045217003023	0.494999317767388
SH3GLB1	-0.782108076792576	7.9820910852258	-4.17562121326594	0.000208174872795295	0.00523838348924048	0.48906291368481
TMPRSS2	-1.94849549841188	7.53267142596688	-4.17311947227828	0.000209666165361626	0.0052610894808298	0.482282997772629
CDHR2	-0.869413656092662	7.14832654383236	-4.17193255410791	0.000210377353785434	0.00526414818309604	0.479066753230939
FLVCR2	-0.615536061228673	5.80623659305988	-4.17009096926776	0.000211485502701488	0.00527709495986703	0.474077036896182
SGPP1	-1.12690590455097	4.75338822736005	-4.16721462864404	0.000213227778348637	0.00530574859049686	0.466284919156363
MATN2	-2.27255778518719	6.34427906874996	-4.16348017044856	0.000215510877907895	0.00534766297875341	0.456170384318647
VPS4B	-0.808681339971631	8.55521260121406	-4.16173342101336	0.00021658699281261	0.00535947813516632	0.451440305671666
MPC1	-0.907094895256383	7.19599948681316	-4.15056475303061	0.000223593401457107	0.0055175686608186	0.421209605607911
RBM47	-1.30279176427463	9.46771384576588	-4.14677984677266	0.000226017873883686	0.00556203214160597	0.410970086006696
TRMT112	0.867012848859071	8.78776499328176	4.1442088960928	0.000227679426225336	0.00557928884178269	0.404016271384045
MTUS1	-1.39869935530879	8.09098217542303	-4.14376386434164	0.0002279682555973	0.00557928884178269	0.40281269091563
AK2	-0.911930728800391	7.14375726379088	-4.1418132002186	0.000229238500900585	0.00559504789219924	0.397537591579278
MTM1	-0.695938154927732	4.39826674649327	-4.13481760857513	0.000233851307050783	0.00568448736140701	0.378625578072722
BRD3	0.715874674384848	7.92745163605447	4.13433078583462	0.000234175679950496	0.00568448736140701	0.377309835176016
REEP5	-0.856146767058482	7.89569616287194	-4.13235581911705	0.00023549614619011	0.00569279888254235	0.371972522896198
GSTM4	-1.20132165682104	5.41874470484033	-4.13191387053426	0.000235792632546812	0.00569279888254235	0.370778265673759
ANKRD12	-0.952233682318798	6.50157990702195	-4.12952894613828	0.000237398918200381	0.00571613082556335	0.364334232762183
NAT10	0.885514675861017	7.89840839634714	4.11787879539369	0.000245401070705188	0.00589292409841249	0.332871231692546
PSMC2	0.865264631905552	9.02836450577296	4.11656492858454	0.000246319961973493	0.00589913195793354	0.329324562279768
ATP5F1B	-0.840875250188315	10.5563543198721	-4.11438177803539	0.000247854279787186	0.00592000609983672	0.323432069828021
RABAC1	-1.08610495118542	8.26120172696212	-4.11175189856469	0.000249715008163349	0.00592705144538789	0.316335039009817
C1orf115	-1.03688721350772	7.33124486071115	-4.11163431502172	0.000249798521646996	0.00592705144538789	0.316017757483213
CHMP2A	-0.918730971582236	8.31757676375198	-4.11115427849049	0.000250139750913605	0.00592705144538789	0.314722478685564
CTPS2	0.6553985263079	5.23939979139469	4.10942153609526	0.000251375260922078	0.00594056932755799	0.310047403562903
EMD	0.775479965419843	7.85934951050845	4.10768094553793	0.000252622391331692	0.00595428976719262	0.305351737714319
GNG12	-0.861747007247216	8.84521499146481	-4.10113335258921	0.00025736830043912	0.00603496629293984	0.287693276142794
SLC22A5	-1.14829270192821	7.31926514363389	-4.10109492143174	0.000257396413031465	0.00603496629293984	0.287589654241146
WIPI2	0.738599888062017	7.42562110167863	4.09653855810481	0.000260750841675177	0.00609761065100618	0.275306377252596
GALNT1	-0.802491758294778	7.66067746989898	-4.09492150204721	0.000261951604053247	0.00610969628983723	0.270948010587347
LRRC59	-0.886761318154857	9.08130802656304	-4.09262721378361	0.000263664558543082	0.00613363411839934	0.264765214734908
ATP2A2	-0.831730051600477	8.34828810539714	-4.08895734319964	0.00026642740014434	0.00618180770256984	0.254877560993035
WSB2	-0.904240521781833	8.53751307182698	-4.08684406208803	0.00026803122635641	0.00620290918404615	0.249184996474227
LAMP3	1.44683934179298	6.37437912902622	4.08077187449225	0.000272692413519578	0.00629414642172313	0.232833202512306
SLC17A4	-1.06814600813737	6.72833678966199	-4.079881121552	0.000273382829019207	0.00629414642172313	0.230435108717628
ZMIZ2	0.948366734547339	7.60671225871602	4.07810560719792	0.000274764130113452	0.00629918527888125	0.225655522110346
PRPF19	0.648589713164599	8.32554783143453	4.07778791391965	0.000275012007026048	0.00629918527888125	0.224800375505509
SEMA4C	0.799829041036184	8.09254185791056	4.0751781929462	0.000277056525431319	0.0063297850170792	0.217776455380974
CCND2	2.10126784135178	6.53779915155639	4.07409758333634	0.000277907454685276	0.00633302880791727	0.214868452005128
CCL11	-1.39573231553488	6.41088409834311	-4.07302446616658	0.000278755018040339	0.00633617958308994	0.211980842262249
PHLPP2	-0.947617410083915	7.46850181152141	-4.06611965143901	0.000284269432532053	0.00644291152143325	0.193406460635721
C2	1.04788561693678	8.07027738703503	4.06534700994322	0.000284893098731236	0.00644291152143325	0.191328602809461
MARCO	1.12510362736935	5.87284924386936	4.06445242752739	0.000285616868621382	0.00644296840251213	0.188922960592905
CILP	-0.94911624304018	7.19973211400013	-4.06192200096927	0.000287673900295742	0.00647302506635231	0.182119206243643
ERH	0.712723303644731	9.7775696935726	4.0552510884452	0.000293166620287989	0.00656838228908456	0.164188815840314
DPT	-2.51321957768053	5.55900725437638	-4.0545556590608	0.000293745103592823	0.00656838228908456	0.162320128104375
CTSH	1.38939844240574	8.62186452586291	4.05367572733325	0.000294478665046604	0.00656838228908456	0.159955805301498
CELP	1.65337998339406	6.85185101126109	4.05322760066037	0.000294852938309964	0.00656838228908456	0.158751776890189
SLC11A2	1.3054370793586	7.59170299981285	4.05111617780538	0.000296622666606817	0.0065913688577082	0.153079348854815
PEG3	-0.785806543183519	4.83827278263266	-4.04919020072232	0.000298246029605297	0.00661099697881914	0.147905922364133
PRRC2B	0.604008450705532	8.3552895636374	4.0437668695903	0.000302864119306302	0.00669674548951286	0.133342224461527
SUB1	-1.31220688158275	6.81865845658271	-4.03990192733728	0.000306197860902697	0.00675017473564493	0.122967077537369
RNF187	0.693973450474372	8.31567142419325	4.03921770274097	0.000306791776857925	0.00675017473564493	0.121130648680149
PDGFRB	1.13989371536184	7.58762315667547	4.03102196507639	0.000313994041350733	0.00687646540288586	0.0991411736361005
ATP6V1F	0.661403659542248	9.34803513594544	4.03093518163709	0.000314071183743136	0.00687646540288586	0.0989084049092828
BCHE	-1.4739382110269	4.66720750266073	-4.02646879137713	0.000318066534375701	0.00693426317807296	0.0869308632059775
APC	-1.00333682329787	4.62546395023487	-4.0262500197911	0.000318263506437917	0.00693426317807296	0.0863442891688422
NPEPPS	-0.808223883760984	7.69214131980543	-4.02382187207589	0.000320457733210713	0.00696508255662117	0.0798345703214434
DIPK1A	-0.813563477295888	6.37014620040208	-4.02053641304749	0.000323450265077646	0.00698861720233466	0.0710284156997742
HPGDS	-0.599979303077406	5.27575548468544	-4.02021542297635	0.000323744098416479	0.00698861720233466	0.0701681738276152
FOXF1	-1.53767659968437	6.67513789392455	-4.02005881224144	0.000323887554210965	0.00698861720233466	0.0697484705291291
CHODL	-0.591530123488659	5.58539007898644	-4.01872268502638	0.000325113981847021	0.00699817638515527	0.0661679739904386
ARPC2	0.605745815008609	9.43998079529163	4.01692116655694	0.000326774788021409	0.00701701726296933	0.0613409361219723
NOTCH3	1.19081795797945	7.13057380920389	4.01403576871907	0.000329452126492036	0.00704930503438456	0.0536111465163405
ISOC1	-1.16732551641066	6.94351563224892	-4.01360179962572	0.000329856655588575	0.00704930503438456	0.0524487240182587
TRIM36	-1.07132792590787	4.72622472182348	-4.01213477174874	0.000331227763715791	0.00706171268084288	0.048519461791062
CARHSP1	0.84652232909335	8.38908688958633	4.00575148417303	0.000337258889639855	0.00717317538369721	0.031427880689253
ASPA	-0.71020759424369	4.97718419833105	-4.00433810802424	0.000338608748116662	0.007184778971321	0.0276446634618566
AQP8	-2.53336911135802	6.99180807270493	-3.99933562242782	0.000343429011962393	0.00724607674783799	0.0142578136965508
MDH1	-0.82063644688413	9.49583126108623	-3.99931149256746	0.000343452424750199	0.00724607674783799	0.0141932541878385
TNFSF10	-1.47458926887407	5.27491601931838	-3.998639292799	0.000344105276524576	0.00724607674783799	0.012394831908086
CASP7	-1.1498936286055	7.49956045459579	-3.99798463180677	0.000344742261035614	0.00724607674783799	0.0106434263344326
PAM16	0.64303725956275	6.906863904192	3.99659047100306	0.000346102623946352	0.0072575932857107	0.00691395301457565
FEM1C	-0.918036833763938	6.24039813321599	-3.99523261720836	0.000347432606563409	0.00726842031482655	0.00328200404060652
AP5M1	-1.48281291697548	7.12731003871652	-3.99238733326681	0.000350235720008964	0.00730994319355158	-0.00432719665846371
CAPNS1	-0.684084725083348	10.1976174220388	-3.98796514246017	0.000354636325405676	0.00738453681782962	-0.0161500909445316
NECTIN3	-1.22095776396642	4.85657860885473	-3.98451856054091	0.000358103533859382	0.00741834346724818	-0.0253617284916832
UTP6	0.967645168919639	7.85262749882223	3.98438954358425	0.000358233964504721	0.00741834346724818	-0.0257065005931354
CD177	-1.75826145461294	7.07003130822277	-3.98387837618802	0.00035875118972923	0.00741834346724818	-0.0270724581008093
MRPL17	0.969612935354546	7.38545045318116	3.97731405848986	0.000365458548838456	0.00753958710571346	-0.0446087875324714
ITGBL1	2.11424274328196	4.66515987755255	3.97604142871732	0.000366773025783932	0.00754927059752964	-0.0480074842580791
MMP11	1.82153651721388	8.39378230173672	3.97439161673919	0.000368483969311387	0.00755441643303443	-0.05241296069073
CES2	-1.27087563812205	9.16333399295389	-3.97339749545927	0.000369518691017269	0.00755441643303443	-0.0550672654338902
PAPSS2	-1.88168275519528	7.87375835904105	-3.97335781004183	0.000369560056110606	0.00755441643303443	-0.0551732210462124
FLRT3	0.717640716149224	4.4303034750088	3.96861891134279	0.00037453220716345	0.00763857581413493	-0.0678230668710702
HPGD	-2.31028190714655	5.66475910688049	-3.96676506309279	0.000376495045367568	0.00764504635441489	-0.0727703205363293
TBL3	0.692869295136179	6.24864911846229	3.96670283123464	0.000376561110034988	0.00764504635441489	-0.0729363818441033
MSRA	-0.567794401342109	7.571410376966	-3.96053624477122	0.000383163986119133	0.00776146006349709	-0.0893872447973081
ESPL1	0.799135197387975	7.04289198023819	3.9588556434433	0.000384983024920818	0.00778066371406713	-0.0938691979606814
DIXDC1	-1.29632258407038	6.14443848463141	-3.95575885896078	0.000388357030774055	0.00783113624357705	-0.10212629339606
CAST	-1.14871720382081	8.99972555263223	-3.9537118430859	0.000390603137872894	0.00785868880769946	-0.10758317361735
PBX2	0.856504489484274	6.63818116875812	3.95204187824366	0.000392444919250529	0.00787800104194376	-0.112034230135003
CDCA3	0.756658414064498	6.04132374214415	3.95101399207857	0.000393582776681057	0.00788312767733607	-0.114773607012835
GOLM1	-1.28015112813566	8.50390298088903	-3.94853470444864	0.000396340597917776	0.007909979432026	-0.121380082906047
RAB11FIP1	-1.35193091751984	7.73876961288127	-3.94821788515655	0.000396694367575019	0.007909979432026	-0.122224201784388
RHBDF2	0.922508156164611	6.51452005838877	3.94541063984713	0.000399842526281077	0.00795499618545404	-0.129702716223228
RIOK3	-1.17060843579471	6.68423726231139	-3.94450152929371	0.000400867261739143	0.00795766055359058	-0.132124212182825
CHI3L1	1.28681540584787	6.74887321563139	3.93995746363829	0.000406027844550671	0.00804223222920431	-0.144224946455464
PACSIN2	-0.869402167664465	9.09845544971022	-3.93603840644736	0.000410530693593586	0.00809864192571155	-0.154657561554369
BBIP1	-1.00164221992596	5.55579078386549	-3.93590139391323	0.00041068899500138	0.00809864192571155	-0.155022229114753
LPCAT4	-0.845509732228306	7.34898866576117	-3.93497792587836	0.000411757506727787	0.00810182777004255	-0.157479987156455
GIPC2	-1.46707184828522	5.2811411641129	-3.92318444857151	0.000425644363794069	0.00833312371037138	-0.188850633602886
MT1E	-1.68455754403202	10.2211353382087	-3.92317600764616	0.000425654464934989	0.00833312371037138	-0.188873075110423
SLC9A1	-0.634648129516568	7.93007634323938	-3.92262767099434	0.000426311153659434	0.00833312371037138	-0.190330878124263
IFITM2	0.911305408451573	10.0582340174573	3.91855176040073	0.000431223569104819	0.00840016126811016	-0.201164900091158
OGN	-1.36561460894438	3.95833873167049	-3.91822365539242	0.000431621406253505	0.00840016126811016	-0.202036857765812
NFKB1	-0.567588245523819	7.53361849999946	-3.91720108131257	0.000432863607890538	0.00840602306366561	-0.204754247778768
PPP1CB	-0.930800708568726	7.43560783344179	-3.91634438113374	0.000433906995564194	0.00840800692272223	-0.207030659205455
NEO1	-1.16774568888053	7.92444021656311	-3.91462197792064	0.000436012171009149	0.00841914891286671	-0.21160689330183
SLC7A5	1.38341320784849	7.60775074929529	3.91433250758447	0.000436366948019399	0.00841914891286671	-0.212375916796116
PRRC2C	0.872532603880888	7.38882495229471	3.91309285939373	0.000437889460101064	0.00843031583423018	-0.215669018828049
COL14A1	-1.59493459054255	5.67499814424766	-3.91200886184812	0.000439225053690249	0.00843784388089246	-0.218548347382974
NLGN4X	-0.787615615770318	3.74791120658215	-3.90988969145762	0.000441847578760507	0.00844113320584641	-0.22417653188167
RNF10	-0.690948913682127	6.52372748818679	-3.90974771154466	0.00044202382761741	0.00844113320584641	-0.224553571178651
SQLE	1.50633165273668	8.42375975854763	3.9095808176944	0.000442231091496263	0.00844113320584641	-0.224996765516353
RPN2	0.746783518765465	10.5623324517854	3.90818049804842	0.000443973876036822	0.00845632971137939	-0.228715125153323
ACADM	-1.25859359549066	6.89848383813836	-3.90339749222156	0.000449977320546875	0.0085524412860537	-0.241412322576395
GARS	0.69412328682974	9.32432929233048	3.901092774387	0.000452898326064681	0.00858968311408873	-0.247528639279161
TNS3	0.826358150303989	9.14159771701584	3.89483118699971	0.000460928015853863	0.00872345331699695	-0.264139536997519
ADGRL1	0.675902306004719	6.91198403764332	3.89390186129826	0.000462131534572833	0.00872773995420532	-0.266604094207843
SOX9	1.41892151170106	9.36675328763006	3.89204136325845	0.00046455018363397	0.00875490884051109	-0.271537497288852
DNAJC11	-0.550997528778054	7.83065101746822	-3.88381966482119	0.00047538708421386	0.00894027962796296	-0.293328873901046
EGFL7	0.823584986909489	7.01853479584685	3.87926968256999	0.000481489935967843	0.00902175951782821	-0.30538160885744
CGRRF1	-0.636753951786335	5.6051286886282	-3.87908479146462	0.00048173953766977	0.00902175951782821	-0.30587127480303
UGT2B17	-3.7616933705094	5.71262157662203	-3.87811882111119	0.000483045644234665	0.00902729443503821	-0.30842942049575
SNRPB2	1.00634592401882	8.73024782045472	3.87513875315051	0.000487096848885997	0.00907992882281988	-0.316320033161838
DNAJC13	-0.489475461996925	6.77440721141386	-3.87341584940188	0.00048945411777545	0.00907992882281988	-0.320880966604092
NPFFR1	0.7141870541482	6.42989850392601	3.87295953934927	0.000490080300058696	0.00907992882281988	-0.322088808618291
LTF	1.000955700015	5.12717610176672	3.87256101780086	0.000490627819697938	0.00907992882281988	-0.323143645174365
TAB2	-0.814533320961508	7.36411554935528	-3.87132567323782	0.000492328824233794	0.00907992882281988	-0.326413206360767
PABPC3	0.791932560125103	10.4543875568206	3.87102448889059	0.000492744410371093	0.00907992882281988	-0.327210289540293
SLC46A3	-1.24860988092306	7.23752687553023	-3.8708558770999	0.000492977216955966	0.00907992882281988	-0.327656510509834
TENT5A	-1.08557003539618	8.07774832051005	-3.87010197545986	0.000494019460645076	0.00908040296695979	-0.329651582754063
ZNF384	0.59820083614668	7.81503329534093	3.86614163767246	0.000499529880587302	0.00914640166520322	-0.340129707275078
ACADS	-0.745696183405722	7.33843987091398	-3.86605013794884	0.000499657899095396	0.00914640166520322	-0.340371749639033
HOXD1	-0.701510500671895	7.1773821798083	-3.86473329136446	0.000501503863664595	0.00915091206243164	-0.343854954602102
ACO1	-0.712420977525817	7.63848341899284	-3.86441354734538	0.000501953085255961	0.00915091206243164	-0.34470065007929
RPL14	0.728459192484811	10.4867782274393	3.85978999586778	0.000508492919544238	0.0092296883433239	-0.356926797246374
CACNB2	-1.08361228984594	5.25551985281542	-3.85950989972852	0.000508891761923327	0.0092296883433239	-0.35766729544967
PTP4A3	1.39648522182798	6.21279846062657	3.85917164744626	0.000509373822149186	0.0092296883433239	-0.358561517482985
PROC	0.953221832802185	5.62566613349788	3.85412338245142	0.000516621471351033	0.00934206397485582	-0.371904098051046
UBXN8	-0.681046754652175	5.47155730482757	-3.85202957551915	0.000519656891730036	0.00937462249336297	-0.377436225724763
KLF4	-1.98825090645355	8.65973521543135	-3.85143580322727	0.000520520850409496	0.00937462249336297	-0.379004860645076
PEX11A	-0.631556835212073	6.69721746094711	-3.85047532343692	0.000521921345370618	0.00938093235049444	-0.381542086598986
CSF3R	0.581382998343868	5.55511010291848	3.8488808916576	0.000524254330474856	0.00939795445250308	-0.385753479756088
NFE2L3	1.28611080817946	6.5459137570288	3.8483914702415	0.000524972492085418	0.00939795445250308	-0.387046070739335
ISYNA1	0.689460933759191	5.8530047301372	3.84458854689712	0.000530585543203078	0.00947944131486619	-0.397087827417132
SERPINH1	0.976579682740899	8.58466661663079	3.842884369187	0.00053311981583502	0.00950570721527791	-0.401586624639508
ABCC1	0.838973692775375	7.83006766169836	3.83927564633864	0.000538525318415351	0.0095829614928373	-0.411110815455869
S100B	-0.69663663141765	4.28349882273467	-3.8359197700005	0.000543599977400175	0.00965403299824208	-0.419964823179711
ACOX1	-1.20892530805316	6.75316905256554	-3.83037361452083	0.000552089000940336	0.00976692400416477	-0.434591497053658
BHLHE40	1.08806223665987	9.3030126114033	3.83033836926865	0.000552143358569709	0.00976692400416477	-0.434684423800131
C4orf19	-1.14004178180319	7.15726983561079	-3.8292513244507	0.000553822435375009	0.00977726445692679	-0.437550348047539
MYBL2	0.780017816198857	7.28061504720273	3.82731156320205	0.000556831003470296	0.00981098886390562	-0.44266367831335
FABP6	1.40431000573754	5.36296785721986	3.82571834775211	0.000559313980642142	0.00983533816747294	-0.446862795208546
RIPK1	-0.696778095208266	6.38301910240311	-3.82373485844187	0.000562420260117466	0.00987053081263128	-0.452089647115928
PRRX2	0.663668218393702	7.33074657804059	3.82184725818301	0.000565391969521201	0.00990322836026056	-0.457062906203548
PTMA	0.880251989849796	9.39401652430358	3.8205162947969	0.000567496534130066	0.00992063902032071	-0.460569061508457
RNPS1	0.658985512626714	9.16205918621112	3.81507944438681	0.000576172972618567	0.0100448341672178	-0.474886761258233
FMO5	-1.37664502695382	6.24860176796301	-3.81465864102123	0.000576849874373974	0.0100448341672178	-0.475994619883192
PEF1	-0.8172344981424	7.66897110216207	-3.81284319905212	0.000579779069896064	0.0100761992828435	-0.480773667031969
AURKA	1.48866363809678	7.29611532570543	3.80721199052737	0.000588957384476056	0.010215837505873	-0.49559223934392
ARMC8	-0.67422830319833	5.48020651364965	-3.80261562455425	0.000596553711199385	0.0103275470971785	-0.507681696605744
INSM1	-0.670274762487165	4.08123278660448	-3.79743324823328	0.000605232923059572	0.0104371554162504	-0.521306083995537
PAFAH1B1	-0.676952466560372	7.73746278333117	-3.79630139565314	0.000607144785848015	0.0104371554162504	-0.524280800837411
HHLA2	-1.09234081976156	4.7042445410761	-3.79609554943649	0.000607493120978076	0.0104371554162504	-0.524821767596941
MARCH8	-1.06735493168738	6.03575736870651	-3.79587406458493	0.000607868137182192	0.0104371554162504	-0.525403820883271
ENO3	0.683789178232588	5.23991200544095	3.79536734121059	0.000608726964274761	0.0104371554162504	-0.526735422642864
SMARCE1	1.08665841486822	7.50751334594943	3.79180522722554	0.000614797676190408	0.010521049121473	-0.536094341124955
TBX2	0.851490959786108	5.8211156414685	3.78321417106632	0.00062968230749369	0.0107491637442087	-0.5586527182354
SART1	0.813277001645301	6.65759732993546	3.78243496164969	0.00063104955626788	0.0107491637442087	-0.560697829255906
FHL1	-1.8164626079086	8.72162870137536	-3.78204352392219	0.000631737486366234	0.0107491637442087	-0.561725136843763
RAP1B	-0.611593568432049	9.03161890090918	-3.78089083525276	0.000633767512750615	0.0107543708789337	-0.564750078450772
PDCD11	0.609218112811389	6.85846358087762	3.7805033766274	0.00063445129891392	0.0107543708789337	-0.565766789461361
COPS4	-1.01365438542565	7.37390658829588	-3.77892428341937	0.000637245509216558	0.010760189383677	-0.56991001016362
PAQR4	0.78791358723307	7.18564703421462	3.77838418179611	0.000638203965208431	0.010760189383677	-0.571326980007981
TWNK	0.682505826807144	6.12838924913576	3.77779694144651	0.000639247663997141	0.010760189383677	-0.572867534135059
QPRT	1.42942882561349	7.33957382000264	3.77648006223544	0.000641594185073557	0.010760189383677	-0.576321884310168
SMAD4	-1.35861719128987	5.48257401754699	-3.7763948858583	0.000641746247311643	0.010760189383677	-0.576545297922247
KIF13B	-0.926588326220927	7.68049607199851	-3.7762405746886	0.000642021822623963	0.010760189383677	-0.576950044057718
LSM8	0.799953772165499	7.55549488961852	3.77273050275183	0.000648321431573913	0.0108454220004677	-0.586155026385375
MRPL52	0.600546375276977	5.31039222914024	3.77033071192369	0.000652662950450356	0.0108976413763982	-0.59244651834889
MET	1.45067014508373	7.48262440865612	3.7689865514885	0.000655107042887736	0.0109180433099182	-0.595969828989632
DDX27	1.1035275042741	7.27113045968782	3.7675842879735	0.000657666269834616	0.0109402845222209	-0.599644939237592
COL4A6	-0.505807572060212	4.96696558760012	-3.7662952928631	0.000660027348230709	0.010959152977221	-0.603022740039757
NR1H4	-1.19779290525039	5.98004884231364	-3.76482425250461	0.000662731953863034	0.0109836447938005	-0.60687706053723
DGKZ	0.810007726587545	7.66953333506856	3.76224052600796	0.000667508414729471	0.0110353297098634	-0.613645400819785
THBS2	2.07037309221658	8.45831767605739	3.76125701219251	0.000669335389831441	0.0110353297098634	-0.6162213597494
RNF138	-1.31397079641895	7.34112656977796	-3.76113812988608	0.000669556554656438	0.0110353297098634	-0.616532711861253
COL11A1	2.59306644822238	5.82049449764356	3.75943021474989	0.00067274175837909	0.0110564650082495	-0.621005324466439
ATN1	0.649050995370969	7.6694216474597	3.75912403081798	0.000673314336111916	0.0110564650082495	-0.621807064750452
C11orf95	1.24789936608669	6.77189557451338	3.7577407872516	0.000675906974140069	0.011078673394483	-0.625428771549945
ARPC1B	0.670288317727323	9.08539828186814	3.75586913285612	0.000679430504431684	0.0111090933307257	-0.630328472160112
P4HA1	0.839670777742339	8.00692679303893	3.7552014483913	0.000680691786643456	0.0111090933307257	-0.632076144046584
KCNJ15	0.747542126207516	4.73667918059695	3.75432638742158	0.000682348257893312	0.0111090933307257	-0.63436644913463
WDR7	-0.53080057637217	5.94939527498904	-3.75412117201003	0.000682737293022324	0.0111090933307257	-0.634903532194294
UBE2L3	-0.959412123077022	6.79048976883231	-3.75272800958949	0.000685384073209069	0.0111318835017757	-0.638549378641121
SLC25A5	-0.870583834248544	11.2030257391362	-3.75130407408636	0.000688099622958957	0.0111557058655034	-0.642275229328177
VEGFA	1.37374190453228	9.21183612053762	3.7492018796516	0.000692127787581907	0.011200683924763	-0.647774827096169
CADM4	0.511790808345373	5.25776626016696	3.74460739392104	0.000701011552387506	0.0113228399773418	-0.659790503094885
PLD1	-0.697851378322254	4.18902413629795	-3.7439912638279	0.000702211278120159	0.0113228399773418	-0.661401405726287
DMXL1	-0.984369712814336	4.68053381592791	-3.74302698516587	0.00070409292320352	0.0113275942638408	-0.66392235818897
AUTS2	1.02532416153199	8.75640458105523	3.74215100708246	0.00070580650950029	0.0113275942638408	-0.666212249260576
REPIN1	0.804607137679735	8.85128364797104	3.7416622480056	0.000706764379554589	0.0113275942638408	-0.667489824103653
EVPL	0.82901749258837	7.68740751281789	3.74124740888625	0.000707578372240366	0.0113275942638408	-0.668574128705258
BCL2	-0.711945542310177	5.73831650781684	-3.73849653026061	0.000712999210561701	0.0113939569730728	-0.675763206265231
POFUT1	0.875216264621618	6.15755523069614	3.7373900878752	0.000715190908914082	0.0114085721238027	-0.678654187787827
KCTD13	0.637527792703859	6.80692985656442	3.73644158248833	0.000717074967234226	0.0114171969233965	-0.681132242238451
CRYBB3	0.545689955623011	6.00469801851852	3.73583229116067	0.000718287772411152	0.0114171969233965	-0.682723943441299
MACROD1	0.894790555554063	6.95102928582973	3.73391343589689	0.000722120323106735	0.0114577279685834	-0.687736078054854
GPT	-0.565983894091143	5.93461093226174	-3.73309671358678	0.000723757592336041	0.0114633449864146	-0.689869094628474
LEF1	1.66950089938196	5.972274509018	3.72907405352404	0.000731874517381946	0.0115531512273276	-0.700372389467564
NAP1L2	-0.436081452066837	3.73858706476447	-3.72900516716756	0.000732014283518128	0.0115531512273276	-0.700552216235522
HSDL2	-1.22704674921947	5.34843769602422	-3.72464787925178	0.000740907831614959	0.0116728918162547	-0.711924261879458
PACSIN3	0.68735998197728	5.56099955554615	3.72107950191406	0.000748269238272557	0.0117232185888967	-0.72123353545365
HADHA	-0.825181280620377	8.42252945902622	-3.72100213762021	0.000748429621530229	0.0117232185888967	-0.721435327399943
CDH19	-1.59920757092009	4.36209606504636	-3.7203362093209	0.000749811532959093	0.0117232185888967	-0.723172224320637
FRZB	-1.39780919141081	5.86268253206501	-3.72024466281391	0.000750001700743161	0.0117232185888967	-0.723410989692002
NOVA1	-0.771771389819138	6.14831166376711	-3.71962955589161	0.000751280665595198	0.0117232185888967	-0.725015211071796
P2RX4	-0.906521220920718	7.80607618033922	-3.71929542541836	0.000751976295918262	0.0117232185888967	-0.725886592776948
VOPP1	0.631904059223366	9.03603879939053	3.71689056464731	0.000757001489284046	0.0117613162751509	-0.732157359903276
STX16	1.09621000052801	8.68908894200135	3.71632630973695	0.000758185270226973	0.0117613162751509	-0.733628449829049
LRRC31	-1.30678782135475	6.24329056438096	-3.71616497846174	0.000758524066167174	0.0117613162751509	-0.734049046747851
DYRK4	1.03719588636798	7.4830863524212	3.715611971098	0.000759686498462117	0.0117613162751509	-0.735490705019304
FASLG	0.528670718047173	5.3683687197003	3.71163872107313	0.00076808935591745	0.0118708342844474	-0.745846301423041
NRIP1	-1.1269260978945	7.47064586661189	-3.7106757156239	0.000770139521793048	0.0118819626047967	-0.74835556528087
COA1	0.624323248091748	7.39300148180021	3.70995472077609	0.000771677942250078	0.011885170789862	-0.750234067021506
KIAA0232	-1.09767741151789	7.39677659690983	-3.70822761561743	0.000775375290651311	0.0119215619128884	-0.754733343825779
CCNB1IP1	0.870255718352383	7.48724829954434	3.70607621378293	0.000780005023689965	0.0119707380588042	-0.760336818382769
NFYA	0.770264897472094	6.8522976312681	3.70549803477921	0.000781253810397721	0.0119707380588042	-0.761842510335331
MEST	0.947854782610181	8.86044068732211	3.70383626905173	0.00078485380923269	0.012005306640198	-0.766169567388078
LPIN2	-0.979228571463961	7.2549905727652	-3.69817447133157	0.000797240647405987	0.0121739328261157	-0.780906601278795
TGM2	1.36190146481273	8.40871066488908	3.69591248086994	0.00080224227574464	0.0122294031556773	-0.786791855129025
PLCH2	0.686816685387837	5.81272859428809	3.69404451804146	0.000806395589763871	0.012271774792778	-0.791650866295835
RGS12	0.55813307333398	6.27445668023585	3.69281203884613	0.000809147357871828	0.0122734137173726	-0.794856308954699
PEX26	-0.637458712838216	6.75391297341763	-3.69276562357746	0.000809251167528539	0.0122734137173726	-0.794977018014271
DLD	-0.944477581070656	8.32750237027262	-3.69142008638079	0.000812266140654535	0.0122982600584186	-0.798476007713075
NPRL3	0.557056600354947	6.98632076203357	3.69005856141573	0.000815328031277961	0.0123237314778444	-0.802016064259719
PKP2	-1.85477712131848	6.99228047808099	-3.68733351116765	0.000821489985043899	0.0123958953317519	-0.80909984011163
MALL	-1.2089479404494	8.78993269838947	-3.67836220639654	0.000842097002131182	0.0126657363245005	-0.832406230140274
PTMS	0.884543374740134	6.56213303609598	3.67831430279705	0.000842208370844432	0.0126657363245005	-0.832530617977063
TPH1	-1.28020045315485	3.81664842458262	-3.67768504724315	0.000843672623053292	0.0126664328432522	-0.834164501312223
FBP1	0.832222830013022	7.93191509811329	3.67563867629267	0.000848451537249353	0.0127120999754693	-0.839477209250949
CYHR1	0.592514494425182	6.13146792858907	3.67455934057314	0.000850982687863483	0.0127120999754693	-0.842278867412642
BCL10	-0.789783655875119	8.07185586940548	-3.67455898618912	0.000850983520131047	0.0127120999754693	-0.842279787242494
ITCH	0.579719304148084	6.44989116453035	3.67327978804328	0.000853992854961944	0.0127357565498749	-0.845599811513295
CTSS	-1.1435424235256	8.40592786544997	-3.67107858753392	0.000859195391887634	0.0127919873928871	-0.851311724276293
PPP1CC	-0.820230176800928	9.16849933388984	-3.67031832020583	0.00086099941449949	0.012797517087727	-0.8532842327355
NEBL	1.53558136411273	7.32748586659672	3.66418704809033	0.000875683053471543	0.0129941473698693	-0.869185846178647
KCNMA1	-1.54671819319673	7.1232085723911	-3.66336487148751	0.000877670433366234	0.013002039769918	-0.871317378554651
RGCC	1.75215037108543	7.18334046451969	3.66240572699165	0.000879994421175337	0.0130148843780783	-0.873803766022472
SLC44A4	-1.86686221327328	8.05426248704663	-3.66137764192673	0.000882492075153167	0.0130302507559392	-0.876468579830123
SCAMP2	-0.54814171076359	8.46995172834766	-3.66021275458542	0.000885330385269265	0.0130472046584103	-0.879487626929894
MAL	-0.724357631722012	5.66458834676884	-3.65970864085325	0.000886561427029557	0.0130472046584103	-0.880794023383184
TPK1	-0.989829156924231	5.3501368770569	-3.65889839910768	0.000888543508684931	0.0130548670445436	-0.882893591423234
AGRN	0.87786763104939	8.27561511984494	3.65809140499519	0.000890521915372745	0.0130624503612886	-0.884984559397164
COL1A1	1.95749927350391	7.63463448038964	3.65685253082408	0.000893567420603278	0.0130856356856542	-0.888194194737846
KIT	-0.919916630520275	6.78524870185949	-3.65544981968882	0.000897027871291588	0.0130948528755512	-0.891827768902175
PARM1	-1.12833321610506	8.01099066142189	-3.65540905943536	0.000897128619706408	0.0130948528755512	-0.891933345670884
AKAP7	-1.57909353629497	5.2218376860784	-3.65478429137738	0.000898674251966855	0.0130960148333114	-0.893551554202478
GRAMD2B	-1.33048604850316	6.0111049592977	-3.65342076136709	0.00090205649828268	0.0131084572225056	-0.897082841697332
CYC1	-0.846029547023374	9.16524129908411	-3.65325725205144	0.000902462911881895	0.0131084572225056	-0.897506264781737
CHMP2B	-1.3198263149518	6.94925247864539	-3.65239256725833	0.000904615097758008	0.013118387448494	-0.89974532288425
GMPS	0.777823229333456	8.14077382022705	3.64936886277968	0.000912180228945858	0.0132066547571691	-0.907573383311736
PHB	-0.688015186209146	8.30053631900895	-3.64793810447658	0.000915781237788171	0.0132145505071206	-0.91127656245505
CD36	-1.05988886785316	5.24730800112993	-3.64739487295241	0.000917152076983202	0.0132145505071206	-0.912682435817007
TGIF1	0.931189349042612	7.76934672534666	3.64706441176068	0.000917986964986969	0.0132145505071206	-0.913537622232966
DDA1	-0.880553778075908	6.26495201646517	-3.64680503845637	0.000918642770057306	0.0132145505071206	-0.91420882151585
LPCAT1	0.852273702005516	6.79000380552595	3.64109799120403	0.000933188020386307	0.0133850270817243	-0.928972500600045
NOL8	0.757183940710236	7.33715081763112	3.64098017207133	0.000933490638297798	0.0133850270817243	-0.929277191164519
SYNM	-2.70953123061273	7.35527298260068	-3.63934701931351	0.000937695189843761	0.0134237678379396	-0.933500256863209
PLS3	1.26509616045467	8.4342742167413	3.63699941176473	0.000943771263462032	0.013481311639781	-0.939569444668339
MUC2	-3.37615166433358	8.53472823547571	-3.6366291176623	0.000944733134053832	0.013481311639781	-0.940526608501915
IMPA2	-1.50651948241368	7.62844884798318	-3.63462540544556	0.00094995444340523	0.0135341994305246	-0.945705269250334
SCG2	-0.850333585270678	4.39081571955131	-3.62922199486098	0.00096417446162173	0.0137149211236734	-0.959664795839827
CCNF	0.740002506476624	7.37773432330174	3.62607386879669	0.000972554127208849	0.0137675346868142	-0.967793982380176
SYTL2	-0.70382396507754	5.87219244787349	-3.62559838504534	0.000973825882641533	0.0137675346868142	-0.969021541444697
DIO3	0.653385653250092	6.60020924157443	3.62539734749997	0.000974364073192057	0.0137675346868142	-0.969540541489135
VPS26C	-0.701684739354849	7.06712167524309	-3.62483952492215	0.000975858909311664	0.0137675346868142	-0.970980559093205
CYP2W1	0.774233506640995	4.91240836359106	3.62438811354348	0.000977070213497336	0.0137675346868142	-0.972145810378622
BCL2L13	-0.843390644147822	6.83060525111985	-3.62436940335113	0.000977120451297456	0.0137675346868142	-0.972194106679333
FH	-0.696054297384035	8.04625970714911	-3.62121170116045	0.000985634970263433	0.0138619577942576	-0.980343573219102
GSTM2	-0.896068053658592	7.68594120434371	-3.62073541460238	0.000986925462571119	0.0138619577942576	-0.981572532402523
MFSD12	0.766882702903192	5.92396193006877	3.6186421867172	0.000992616458071857	0.0139039527838709	-0.986972892282295
GNAI1	-0.788898251637545	4.25271030839406	-3.61731799773925	0.000996233011601191	0.0139039527838709	-0.990388534322448
PYROXD1	-1.36074847531764	6.49830989428325	-3.61721113890286	0.000996525414351151	0.0139039527838709	-0.990664146049133
GAL3ST4	0.578068106552255	7.23750853757638	3.61668873311018	0.000997956093828093	0.0139039527838709	-0.992011494040193
DHX34	0.511347982759514	6.03517828277883	3.61652230442094	0.000998412299020431	0.0139039527838709	-0.992440717118477
ORC6	0.658769463005079	5.57927308241258	3.61621536618762	0.000999254190892768	0.0139039527838709	-0.993232296053223
EIF2AK3	-0.997846204040489	6.50298454199759	-3.61217991059383	0.00101038704486625	0.0140353923829097	-1.00363698176894
KCNAB2	0.587509818489075	6.49610544827839	3.61165537262798	0.00101184290771228	0.0140353923829097	-1.00498905731768
ATXN2L	0.796653526857253	6.56215737320487	3.60964057812402	0.00101745390273786	0.014055102823709	-1.01018174381527
TMA7	0.670607636689262	10.4342102341327	3.60952594048722	0.00101777406070559	0.014055102823709	-1.01047716114117
GDE1	-1.44203112419261	7.81371268474103	-3.60945076911254	0.00101798405092799	0.014055102823709	-1.01067087314703
ETV4	0.970778523804494	7.30962539714584	3.60746911852938	0.00102353491442008	0.0141099342446213	-1.01577686655585
BCL7A	0.656811192869406	6.52018580143156	3.60661539351299	0.00102593532945728	0.0141212331248719	-1.01797625017059
PLAT	-1.38437411950729	7.38625686383601	-3.60423459733771	0.00103265822349934	0.0141919014007993	-1.02410857291087
HECTD3	-0.589358041294505	8.27611760367636	-3.60072524853532	0.00104264572594963	0.0143071494161414	-1.03314471423518
ACD	0.557889956155986	6.8302577283888	3.59958580620263	0.00104590860088697	0.014329910324729	-1.03607785645641
WDR60	0.689932014123886	5.70410997882785	3.59737458176795	0.00105226881647377	0.0143949729518533	-1.04176887550262
PID1	-1.31754003501958	6.03084289554938	-3.59533782092606	0.00105816031661893	0.0144534344164479	-1.04700959789047
SLCO2A1	-0.920999896236142	7.14664544310682	-3.59216934440899	0.0010673888895244	0.0145572289314831	-1.0551598554914
NRG1	-0.854109325172845	5.69492537646653	-3.58891701769176	0.00107694265274449	0.0146651352392783	-1.06352269814491
POU2AF1	-1.41348978053484	6.51282699152435	-3.58369976174619	0.00109244144523862	0.0148535455560374	-1.07693146141357
PIGC	0.542228297193787	8.11894699726557	3.58295643946156	0.00109466710034263	0.014861187245229	-1.07884119729344
CHPF	0.721467491452275	8.07492871413552	3.58153770006961	0.00109892726827773	0.0148963843513277	-1.08248574892822
KCNG2	-0.600061360403422	5.19401480732878	-3.57957612326448	0.00110484387924316	0.0149538945049684	-1.08752378435136
DCTN6	-0.825689617623455	7.89731075477119	-3.57292527863942	0.00112513466924855	0.0152054886541563	-1.10459694982208
RALB	-0.647899024103058	5.59712083266362	-3.57149305065444	0.00112955110798192	0.0152421148755324	-1.10827183344274
ARID3A	1.36380099198392	5.49051222210976	3.56997940169282	0.00113423683326282	0.0152714416468083	-1.11215495865844
INTS3	0.722140492403486	7.96458797379121	3.56968720235506	0.00113514354119341	0.0152714416468083	-1.1129044891588
PRKAR1B	0.66495364412423	6.50501038677259	3.56772084055761	0.00114126350177717	0.0153306870095872	-1.11794780002168
GZMB	1.24852151289234	5.22593450238256	3.56699046755359	0.00114354477532721	0.0153340178856725	-1.11982075777715
ATP8A1	-1.38889357870056	5.92590013219745	-3.5665430028951	0.00114494457961979	0.0153340178856725	-1.12096814980589
ABCB6	0.699460032236583	6.90711783086586	3.56488675110959	0.00115014026042237	0.0153805433328639	-1.12521459477858
ATP5MC3	-0.912479573152311	9.69703051162174	-3.56420215825824	0.00115229448658567	0.015386317860493	-1.12696957175961
KIF5B	0.885367826150922	9.73292616447075	3.56258035795058	0.00115741342289857	0.0154316031444073	-1.13112654459054
TRAF2	0.604413047590792	6.59161726535238	3.56179966676147	0.00115988537166104	0.0154415141953026	-1.13312731522707
ANK3	-1.35478435642202	6.7734565348216	-3.55836314225369	0.00117082744204502	0.0155639903865895	-1.1419323049302
EDNRB	-0.71291858226975	4.90404449579296	-3.5572240540789	0.00117447632125419	0.0155892971437796	-1.14485005922287
AHCYL1	-0.867648517199317	8.09179939811406	-3.55462373789379	0.00118284722469201	0.015677113142691	-1.15150924114818
MMUT	-0.768274011648474	6.00494605041132	-3.55328991979081	0.0011871633757493	0.015711008052694	-1.15492423161062
GPX1	0.78478809157299	9.0532136727197	3.5502570501627	0.00119703426649914	0.0158182057731314	-1.16268729948561
PPP3CA	-1.01162462427254	7.51342470201089	-3.54848042518526	0.00120285331834042	0.0158716228843944	-1.16723351957831
ECH1	-0.613579968791464	8.74511354368215	-3.54695128615186	0.00120788364514661	0.0159144905635615	-1.17114567081084
INPP5E	0.623352051562009	7.06181692767226	3.54578966605171	0.00121171854168787	0.0159334229911223	-1.1741170813822
MOGS	0.431117713552714	6.96035559341318	3.5454361640213	0.00121288790260418	0.0159334229911223	-1.1750212531541
RAP1A	-0.906795098526404	8.16361835231812	-3.54215934639078	0.00122377940797537	0.0160528949360411	-1.18340072222251
BMP5	-0.510361158733254	5.81612496100873	-3.54070635636473	0.00122863904125102	0.0160652254451941	-1.18711524623197
SLC2A3	1.55895292805068	5.56456929812856	3.54040057033431	0.0012296641368762	0.0160652254451941	-1.1878968958467
LTBR	0.74148248324758	7.6088695482059	3.54026625893737	0.00123011465403703	0.0160652254451941	-1.18824021324416
TSPAN3	-0.965196203709469	8.82192491856494	-3.53819500806713	0.00123708241427298	0.0161120032850837	-1.19353389489148
PTPN6	0.693768784308668	7.32479855741287	3.53767898058676	0.00123882427112364	0.0161120032850837	-1.19485254645626
TCF7	1.14152886059689	8.68114196388747	3.53759517436467	0.00123910738350526	0.0161120032850837	-1.19506669628746
SOCS2	-0.965218681687757	4.92915665037059	-3.53257651745614	0.00125617568499145	0.016310199700623	-1.20788689591863
FBXO41	0.556496820471227	6.74344565482667	3.53082211845728	0.00126219572516673	0.0163645782480615	-1.21236668090145
NCF4	-0.706978125351737	6.93686330769721	-3.53015217243888	0.00126450191815855	0.0163707183114642	-1.21407710809433
TMCO1	-0.779446337652885	8.94241629889922	-3.5274428425845	0.00127386996197383	0.016468133676284	-1.2209928266038
HIST3H2A	0.657740769740627	7.41493389285608	3.52688824693643	0.00127579583095142	0.0164691967599552	-1.22240818191216
UCHL1	-0.878593456651868	7.34495917653454	-3.52624075043082	0.00127804786090278	0.0164744610987656	-1.22406050356236
CACNA1D	1.43928351196342	4.92742222331431	3.52485410194123	0.00128288362102228	0.0165129674158386	-1.22759859948201
UQCR10	-0.760569771730237	9.93411093201418	-3.52375080196603	0.00128674385292123	0.016529527870351	-1.23041329056722
SLC17A5	-0.720321721748692	7.02552120758284	-3.52342926047528	0.00128787097254722	0.016529527870351	-1.23123352179737
ITSN1	-0.527880146526671	7.35746994336294	-3.52285864614102	0.00128987352971665	0.016531478107545	-1.23268904202537
BTNL8	-1.33330806507935	6.78957071020868	-3.52229111265494	0.00129186825609913	0.0165333225383002	-1.23413660276949
PHYH	-0.97116915009384	7.34207498506236	-3.52174839213881	0.00129377855667165	0.0165334609887657	-1.23552078098789
ZNF84	0.699492145325297	5.20436360501649	3.52123709843905	0.00129558073347543	0.0165334609887657	-1.23682472265116
ITIH5	-1.00075818818034	5.78113534691672	-3.5201735463489	0.00129933724271167	0.016557745490932	-1.23953681547687
IRX5	0.544500041202181	4.38858675586547	3.51636162458653	0.00131288766206492	0.0167065890102934	-1.24925443170675
LRRC23	0.628813138968123	6.67518225787154	3.5148963524614	0.00131813253838574	0.0167494707900424	-1.25298859294546
LXN	-1.11910294802272	7.52095146092846	-3.51401572787609	0.00132129441696136	0.0167657997538577	-1.25523248936464
NAPA	-0.793730905255848	7.24886172780873	-3.5132605104482	0.00132401185071186	0.0167764508686653	-1.25715664496207
SLC25A46	-0.981909997760717	7.25661884082221	-3.51210229555755	0.00132818983625854	0.0168055521349823	-1.26010721576279
MT1HL1	-1.27562851279139	10.4187253956172	-3.51044290847316	0.00133419785901538	0.016857693740572	-1.26433379487266
PLOD1	0.598965472249612	6.76988737676842	3.50978706986861	0.00133657962957556	0.0168639347895459	-1.26600402415287
LDLRAP1	-0.609932628269942	6.3591600092249	-3.50319972510478	0.00136073116633862	0.0171444450055048	-1.28277253563039
CHRDL1	-1.28876789957251	6.10165305551879	-3.50222399183031	0.0013643441583312	0.0171530121012035	-1.28525516070848
SNRPG	0.774524524955083	8.65255895024506	3.50147116332192	0.00136713809057046	0.0171530121012035	-1.28717042771834
IRF6	-0.786692784948826	9.11674450363624	-3.50146212168163	0.00136717167984517	0.0171530121012035	-1.28719342941549
PTK7	1.18316659483631	7.07082278752619	3.49931897691994	0.00137515586053859	0.0172289863985851	-1.29264480219
LRRC6	0.552361831533856	5.523871236376	3.49681683506034	0.00138453437896845	0.0173066147459381	-1.29900748601761
TUBAL3	-1.1520928015992	5.47900465480138	-3.49627895887148	0.00138655848529454	0.0173066147459381	-1.30037498868477
RGL2	0.866902690357533	8.33635403463183	3.49611819514693	0.00138716401635415	0.0173066147459381	-1.30078369837479
COL10A1	1.77718900611248	6.75354581883563	3.49549156496501	0.0013895267108681	0.0173119136794766	-1.30237670204512
EXOSC7	0.647444784854714	7.95489209994578	3.49427368123638	0.00139412981985128	0.017340337370782	-1.3054724180976
TCF20	0.780113590272923	8.1856448373567	3.49367621823508	0.00139639336227302	0.017340337370782	-1.30699092541966
MPDU1	-0.675323264464885	7.70485614747432	-3.49334978513132	0.00139763158031603	0.017340337370782	-1.30782053718752
CKS2	1.26521881486298	8.34272894740697	3.49281187959644	0.00139967426068859	0.0173415952437325	-1.30918752036682
IL21R	0.534311512690712	4.83387577320353	3.48906900216819	0.00141396764903894	0.0174944224499514	-1.31869676398269
PPP2R3A	-0.731980994198895	6.99507198217905	-3.48677058729595	0.00142281453081924	0.0175580110320159	-1.32453395177953
MEA1	0.647921702704135	8.52115956611489	3.48671266428213	0.00142303817163097	0.0175580110320159	-1.32468103457632
CUL7	0.535893865924409	6.65280755786789	3.48607380063593	0.00142550707427895	0.0175642133717709	-1.32630321745024
CCL18	1.26424817397141	7.63835106836133	3.48428394321926	0.00143244603020507	0.0176253999832257	-1.33084727139312
REXO4	0.508228991351728	6.78952730301194	3.48334905652472	0.00143608335313704	0.0176458495097293	-1.33322033424303
DOCK6	0.485311120510996	7.13536759232712	3.4815980540888	0.00144291987197456	0.0176885039876432	-1.33766422329922
CHD1	-1.01705836389301	7.04662759272875	-3.48144600813663	0.00144351499014798	0.0176885039876432	-1.338050055958
HK3	0.523305257868505	6.41056334067939	3.47540209733146	0.00146736384106156	0.0179561112221958	-1.35338108899018
SNAPC4	0.505238929629162	6.3002052683666	3.47238627591213	0.00147940564262234	0.0180720381736223	-1.3610266378569
CAPN9	-1.16058100598199	5.92604079321413	-3.47201779359263	0.00148088345943037	0.0180720381736223	-1.36196059285329
CPM	-1.01806260276141	4.5340465199328	-3.46885347722977	0.00149363280529383	0.0181801349747833	-1.36997905636446
COL1A2	1.75777159623551	9.77848422988552	3.46871801345733	0.00149418095649728	0.0181801349747833	-1.37032225279282
MAPK8IP3	0.674567446130045	7.28013110786691	3.4683066369098	0.00149584677112568	0.0181801349747833	-1.37136443563003
GSTM1	-0.880958463474727	7.5493742966817	-3.46417326456233	0.00151268393449529	0.0183565808069315	-1.38183288568431
HYAL2	0.583413709126908	7.40196451433947	3.4637363253077	0.00151447442681166	0.0183565808069315	-1.38293918206554
ENC1	1.48332403809023	7.17577200318882	3.46293765421679	0.00151775250437288	0.018370085686356	-1.38496119483201
PLCE1	-0.964041867110389	5.43839604746231	-3.46246359296815	0.00151970148015416	0.018370085686356	-1.38616128763549
UGT2B15	-1.92590703244473	7.44484710557069	-3.45828399861816	0.0015369894132097	0.0185428836655345	-1.39673881903383
KRT23	2.97293463686127	7.1158730190992	3.45800549675758	0.0015381480797225	0.0185428836655345	-1.39744343648905
PDE9A	-1.261879346394	7.35558232438966	-3.4554875796313	0.00154866176585506	0.0186363759528847	-1.40381268571648
CLPTM1	-0.859000134516827	7.64286121613447	-3.45515018450291	0.00155007582368671	0.0186363759528847	-1.40466599291263
PRLH	0.733079263617546	5.62067028813921	3.45267157004177	0.00156050214294528	0.0187365129609277	-1.41093352205205
FAM107A	-1.08284394208737	5.91658471626074	-3.45070807436727	0.00156880952041602	0.0188109737528541	-1.41589706978445
SLC6A6	0.87462502053596	6.02183370157462	3.44941905513822	0.00157428638636185	0.0188513408704697	-1.41915491080368
COX11	-1.26050903130096	7.25127081921472	-3.44891418943368	0.0015764365054444	0.0188518170055353	-1.42043074929032
ZNF205	0.781834718397859	5.8174196613907	3.44686776787133	0.00158518078932036	0.0189264860997408	-1.42560137147867
GNA14	-0.684160078662515	6.66654393451725	-3.4464625141955	0.00158691795462956	0.0189264860997408	-1.42662514830934
GPM6B	-1.71650956653744	5.88665859083726	-3.44563609601501	0.00159046617081622	0.0189357678066614	-1.42871272922058
COX7C	-0.793380362902724	7.71493238706864	-3.44529434601012	0.00159193570164588	0.0189357678066614	-1.42957594404088
YEATS2	0.740145586913338	5.96547646086871	3.44335624178066	0.0016002943434944	0.0189721166501618	-1.43447060757831
ZCCHC2	-0.779537587803776	5.2584978005155	-3.44254110965633	0.00160382244767663	0.0189721166501618	-1.4365288455598
PCBP2	0.749051681203026	7.9533950666507	3.44233653841371	0.00160470906009121	0.0189721166501618	-1.43704536087189
DHX30	0.490289905162247	7.26479603037373	3.44232936920981	0.00160474013999984	0.0189721166501618	-1.43706346191215
BARD1	0.909424461626989	6.43305269410397	3.44212861643472	0.00160561067810616	0.0189721166501618	-1.43757032218354
RCHY1	-1.00022259713116	6.10806194087983	-3.43948920532478	0.00161709850485152	0.0190674304305388	-1.44423306388555
RAB11FIP3	0.600629234120078	7.30839124163414	3.4392951861361	0.00161794607257902	0.0190674304305388	-1.44472274119906
NME4	0.9247687106227	8.04224240851397	3.43658982439737	0.00162980901781688	0.0191574098376654	-1.45154939705211
GPC1	0.747187827478259	7.35836104350638	3.43627905465229	0.00163117708443983	0.0191574098376654	-1.45233343188337
DHRS1	-0.50923872188352	7.57264288694587	-3.43608886593991	0.00163201487590545	0.0191574098376654	-1.45281323941481
PIGR	-1.89340962850273	7.86484677675414	-3.43408975317096	0.0016408461675929	0.0192357989699571	-1.45785586900502
RPL35	0.508074509105057	10.7819101465386	3.43247947432182	0.0016479931713543	0.0192843528283459	-1.46191672543219
SURF2	0.545298593703456	5.12509903853463	3.43218453820166	0.00164930544731403	0.0192843528283459	-1.46266041204239
METTL7A	-1.26528976979058	8.07431965109633	-3.43049154213781	0.00165685766609645	0.0193473327205746	-1.46692877142401
PSMB5	0.675863476675438	8.69682257785528	3.42888171655581	0.00166406973185532	0.0193823250880076	-1.47098655714731
INPP4A	-0.719826389678728	5.51441563953976	-3.42885068252185	0.00166420906159163	0.0193823250880076	-1.47106477419211
ATP2B1	-0.802760387019941	6.80537147418425	-3.42822098628071	0.00166703855825477	0.0193823250880076	-1.47265176821361
SCN3A	-0.395114501248462	3.97601738402279	-3.42788875029473	0.0016685333026618	0.0193823250880076	-1.47348903375452
DYRK1B	0.553091389681545	5.70955435555904	3.4273339431679	0.00167103227983639	0.0193861446178941	-1.47488711714406
USP7	0.872696519769669	8.17452210314891	3.42649582175021	0.00167481419938353	0.0194048187329353	-1.47699894210902
JOSD1	-0.602636006757466	8.28616276493945	-3.42012689014472	0.00170382349395511	0.0196984874574745	-1.49303914468774
SF3A1	-0.763265390186466	7.6788616631317	-3.41996420632216	0.00170457078300994	0.0196984874574745	-1.49344868719235
TMSB4X	0.65063944513566	10.7045915819703	3.41783579612054	0.00171437673955315	0.0197862111297523	-1.4988059582849
NSF	-0.67827994926876	8.04639361683739	-3.4165451981188	0.00172034915178317	0.0198295212553278	-1.50205369046405
SARAF	-0.934402813521821	8.57336567469986	-3.41562024934905	0.00172464177938943	0.0198473783718436	-1.50438093824505
KIAA0319	0.455203249538738	4.6663610861814	3.41495371655963	0.00172774149981601	0.0198473783718436	-1.50605781158112
CRK	-0.75761411145851	6.9230791009672	-3.41477709165211	0.00172856379416706	0.0198473783718436	-1.5065021421537
TENT5C	-0.696517287100274	5.87386998397381	-3.41386466481141	0.00173281768377221	0.0198706808332954	-1.50879734277536
VAMP3	-1.58948908262679	6.64853992621286	-3.41045665270754	0.00174879562417308	0.0200281939881257	-1.51736768225299
NARS	-0.577854349562118	9.48582808395285	-3.40897160629006	0.00175580226902785	0.0200826909977283	-1.52110099462921
CXCL2	1.620477739465	7.11622036715727	3.4053351654581	0.00177307363972771	0.0202333414227063	-1.53023962766278
POLR1C	0.929914243451571	6.6405309396941	3.40524510469857	0.00177350345169361	0.0202333414227063	-1.53046589992247
TESK1	0.564140993914008	6.91038981523294	3.40300557163683	0.00178422382240582	0.0203296829152438	-1.53609170834098
NUTF2	0.890738159353644	7.57050249977918	3.40037241302375	0.00179690812347925	0.0204481277287135	-1.54270414515917
AKR7A2	-1.19407946275956	6.53272641807461	-3.39877687698861	0.0018046361771009	0.0204721382758821	-1.54670973854008
CNN1	-2.8636179167921	7.71776726657427	-3.39870901704668	0.00180496556719775	0.0204721382758821	-1.54688008173444
MT1H	-1.36986660050169	10.2242856424575	-3.3981537587997	0.00180766294574401	0.0204721382758821	-1.54827384167296
RPLP0	-0.618941531670675	10.6536555106448	-3.39785972942068	0.00180909287421215	0.0204721382758821	-1.54901184560883
AGPAT5	-0.763850640672998	6.69601401308322	-3.39757537237732	0.00181047679815816	0.0204721382758821	-1.54972554430728
KRAS	-0.858521586386418	7.96152674721284	-3.39604199804869	0.00181795706155261	0.0205137162131884	-1.55357363706162
HNF1A	0.566849546129395	6.12037655816818	3.3954234629234	0.00182098286312366	0.0205137162131884	-1.55512566040069
CNN2	0.769482815581881	7.92178200203482	3.39541118344469	0.00182104298187153	0.0205137162131884	-1.55515647064886
ALKBH4	0.635534492882858	5.80159652798931	3.39465678007339	0.00182474010455807	0.0205294752569486	-1.5570492337231
AOC1	-1.21516754848348	9.15546060762532	-3.39261151392464	0.00183479971503862	0.0206166866093585	-1.56217973451262
HJURP	0.723557710809664	6.48601802962638	3.38904270030565	0.00185248063567248	0.0207892079377667	-1.57112859350638
YTHDC2	-1.09401057371042	6.39094852528596	-3.38832042244755	0.00185607887267744	0.0207993244439404	-1.57293918674801
STAT3	-0.737907574546599	9.20227922608778	-3.38759161642725	0.001859716438151	0.0207993244439404	-1.57476596348618
ERCC3	0.701848075839701	6.88382421706315	3.38746137646804	0.0018603672037063	0.0207993244439404	-1.57509239513821
DNMT3B	0.631583615320675	5.68830774623699	3.38654112824115	0.00186497161543748	0.0208247393008787	-1.57739872696117
CLMN	-1.1356993773507	6.90038077954458	-3.38481214189301	0.00187365213217522	0.0208955486850453	-1.58173113747049
COG2	-0.502503343038063	7.60397541524377	-3.38412858857225	0.00187709466309318	0.0209078386850516	-1.58344366925176
PSMD4	0.676524217758724	8.34493472953626	3.3828369985759	0.00188361600161051	0.0209543483715899	-1.58667909978748
VPS37B	-1.01605297062509	7.20596414085336	-3.38115293503797	0.00189215166654711	0.0210096261129347	-1.59089681405749
SLC25A12	-0.572886342094903	5.74591198526971	-3.38092912903387	0.00189328881908792	0.0210096261129347	-1.59145725967594
CRYZL1	-0.848961460651902	5.64337044139103	-3.37891316547842	0.00190356151025811	0.0210974131155529	-1.59650477343693
RERGL	-0.765178507433032	4.07165290033579	-3.37656648924702	0.00191558684233241	0.0211497654777277	-1.60237855131372
ADRA2A	-0.838273720286307	5.86868730073402	-3.37629788288012	0.00191696793636293	0.0211497654777277	-1.60305075721791
TNFRSF12A	1.05055394151509	7.7638107316443	3.3761654732341	0.00191764909923934	0.0211497654777277	-1.60338211229245
BEST1	0.643534795382318	6.17583219832544	3.37614479093819	0.00191775551740283	0.0211497654777277	-1.60343386918102
ARID5A	0.694598856170815	6.6582869729302	3.37430352917332	0.001927252262322	0.0212193812065612	-1.6080409847837
ERF	0.499549429678215	6.86584974563244	3.37374183386497	0.00193015831875531	0.0212193812065612	-1.6094461981103
SARDH	0.60366322255694	5.82563567759348	3.37354182928652	0.00193119410286961	0.0212193812065612	-1.60994653039477
RNPEP	-0.67004079736857	8.63463831461332	-3.3712591956789	0.00194305328450115	0.0213128929964885	-1.61565579516596
ESM1	0.510922139402132	4.14756048100668	3.37098617420615	0.00194447641241891	0.0213128929964885	-1.61633854863394
NPR3	0.911733925738335	6.00664086909511	3.3689435374127	0.0019551554843292	0.0213896396332331	-1.62144581523417
MDK	1.34396301568228	7.23877183756537	3.36873149573566	0.00195626727643026	0.0213896396332331	-1.62197590651969
TMEM30B	-0.897237234974133	7.86913912308126	-3.36624519920003	0.00196934897660266	0.021506350132019	-1.62819033145145
CD27	-0.686286981880506	6.02202576090799	-3.36314491391124	0.0019857788783794	0.0216495028900935	-1.63593639152504
SMPD1	-0.723595009642415	7.12032505150764	-3.36285825649523	0.00198730464232359	0.0216495028900935	-1.63665243578654
HMGB3	0.876476901548364	7.51190536794975	3.36142946615154	0.00199492632673127	0.0217060619691723	-1.64022099745688
G3BP2	-1.00255768235402	7.87534154365287	-3.36071219901522	0.00199876306002187	0.0217066440446228	-1.64201218290655
SHARPIN	0.616817832107203	7.282481248962	3.36051116130582	0.00199983970096548	0.0217066440446228	-1.6425141893387
RNF25	0.480016910632261	6.38075468956864	3.36005113624857	0.00200230542210467	0.0217070319607536	-1.64366285377665
LDHA	0.545483107797095	11.0547622406851	3.35954339273309	0.0020050303006997	0.0217102250620006	-1.64493058354146
PEX5	0.584657990669932	7.88506278229169	3.358790830809	0.00200907558089315	0.0217276902713299	-1.64680940822182
TACSTD2	3.2373136864256	6.53585507477861	3.35591042459568	0.00202463125043012	0.0218694449336061	-1.65399871919839
ACTR1A	-0.669055880049502	7.13552122079203	-3.35453666022352	0.00203209093169781	0.0219235124309861	-1.65742652512037
TIMM9	0.51787605135154	7.44432189391029	3.35391614215047	0.00203546904975184	0.0219334680596299	-1.65897462008976
SIGMAR1	0.719878734518067	7.33471549533572	3.35321234701554	0.00203930705315398	0.0219483492841259	-1.6607303148529
PAIP2B	-0.457884072700488	6.00223306384852	-3.35103907822784	0.00205120241290008	0.0220332880026916	-1.6661506772426
ADRM1	0.739185215074017	8.50535429366623	3.35086974413417	0.00205213205174515	0.0220332880026916	-1.6665729447629
CKAP5	0.529989415907647	7.90387499580479	3.35006404038705	0.00205656088090497	0.0220543317516496	-1.6685819858752
USP10	-0.632661394929283	6.42479010519811	-3.34854046484112	0.0020649608217896	0.0220991698230173	-1.67238043335837
FUZ	0.702436016161348	6.28423727586907	3.34840852750194	0.00206568977971784	0.0220991698230173	-1.67270932977235
ADH5	-0.941766812446548	7.36432936183346	-3.34587611374489	0.00207972938743109	0.0222227543276578	-1.67902100105892
CELSR3	0.80627182622453	6.39214552072583	3.34508152901653	0.00208415337207259	0.0222434194417257	-1.68100092174517
ATP5F1E	0.722947427063577	10.3628105966078	3.34440489220531	0.00208792777786884	0.0222571107872343	-1.68268676809903
CXCL14	-2.92968659458879	7.90040140414855	-3.34320836347055	0.00209461829353885	0.0223018178977146	-1.68566753421836
SFTPC	1.17606693029382	6.45091727427415	3.34190320585952	0.00210193966941332	0.0223531274605585	-1.68891833783652
AGR2	-1.31812617489384	10.8745937104471	-3.34034778734714	0.00211069696287837	0.0224195671455321	-1.69279168927075
GRAMD4	-0.665622035985574	7.13530443633008	-3.33709282268095	0.00212913639677986	0.0225708706284176	-1.70089453313442
AMPD3	0.632772963897073	6.98952129611153	3.3369419474121	0.00212999484381015	0.0225708706284176	-1.70127002799809
TRIP13	0.844410910285944	6.82537394589615	3.33308676313385	0.0021520429344274	0.0227774875986256	-1.71086198140627
ARHGEF9	-0.783599703110442	6.35051510478591	-3.33214419232285	0.00215746677094685	0.0228078706093115	-1.71320635684134
FBXL5	-1.10898885463052	7.30484316755908	-3.33163874376829	0.00216038067092044	0.0228116791174141	-1.7144633855026
LONP1	0.730625265844888	7.53109431608675	3.33038331148939	0.00216763454665985	0.0228612507736865	-1.71758519793797
NUDCD3	0.62358732091211	8.4817201954525	3.32965871256915	0.00217183189552579	0.0228785074560517	-1.71938676172024
ISCU	-0.650072213901602	8.71963806300893	-3.32831415569415	0.00217964109936217	0.0229152936950033	-1.72272922585085
HINT1	-0.811762739514478	9.03536978988196	-3.32793716913826	0.00218183546993876	0.0229152936950033	-1.72366626953625
TMSB10	0.574710738781651	11.9866806047114	3.32773387368911	0.00218301969488949	0.0229152936950033	-1.72417156285511
SLC20A2	-0.563055435828008	6.08515799848418	-3.32727079924514	0.0021857194704194	0.0229167042596907	-1.72532248500636
DUSP12	0.667451798326505	6.43404223411653	3.32656227990017	0.00218985641351954	0.0229331621828488	-1.72708328621271
ELOVL6	-1.30704631316609	5.92266902247052	-3.32610131742214	0.0021925519369364	0.022934504042919	-1.7282287667639
ACAN	0.73782819146102	7.03829812167303	3.32339843918112	0.00220842140113457	0.0230734834810937	-1.73494382623297
RCAN1	-0.912695454843139	6.890136434619	-3.3224275433867	0.00221414867421698	0.0231062968537153	-1.73735529248485
CPNE7	0.685615747954219	6.81959805355067	3.32121927721791	0.00222129607048108	0.0231538364032759	-1.7403558571761
SLC39A14	-0.82345107830225	8.74661360007251	-3.31769781218492	0.00224225336493971	0.0233450458146928	-1.74909795251016
CRABP2	0.606248321306104	6.32826860214867	3.31428329969612	0.00226275501410641	0.0235310716426223	-1.75757028570354
MEIS3P1	-0.74816665736434	6.24505812490987	-3.31152406035557	0.00227945333373201	0.0236771588723582	-1.76441364430558
SRI	-1.24597745876506	5.64848035330975	-3.30787924714174	0.0023016920187487	0.0238803888542185	-1.77344916183573
AP2B1	-0.713096890661597	8.36236415287456	-3.30707658708506	0.0023066172693551	0.0239037262959967	-1.77543831732015
MGRN1	0.536610262239535	7.85889253880353	3.30661423472787	0.00230945891865203	0.0239054420861165	-1.77658401515541
UBE2E3	-0.790973799904747	7.75759375985672	-3.30536690363122	0.00231714183834317	0.0239572083818514	-1.77967448552578
POLR2E	-1.30605645496031	7.12801598848736	-3.30464338884348	0.00232160953153431	0.0239725296446785	-1.78146685585859
WT1	0.547434528136585	3.79319243577235	3.30425828660734	0.00232399089581234	0.0239725296446785	-1.78242079616009
AP3M2	0.598629232795144	7.02297712544084	3.30130903178228	0.00234230599015021	0.0241335864013977	-1.78972464103297
MFAP5	-1.46562550947959	4.88469985831428	-3.29981706170291	0.00235162381397266	0.0242016768781311	-1.79341831105873
CISD1	-1.02885499349786	6.76203606693513	-3.2969081424248	0.00236989311101444	0.0243616284933165	-1.8006175967287
ZNF771	0.574450779071944	5.00339587350815	3.29641746246796	0.00237298816399059	0.0243654060562391	-1.80183167748238
RAD54L	0.56297148140016	6.28273178625239	3.2946175646924	0.00238437451884407	0.0244432920667892	-1.80628438231804
AKIRIN1	-0.655208825981514	6.57521239169092	-3.29435400724471	0.00238604619749694	0.0244432920667892	-1.80693628892335
GSTO1	0.512703256975891	9.11224237585835	3.29185748070348	0.00240193679651145	0.0245778939326881	-1.81311016517779
SEMA4G	-0.935246740691806	7.9837153602678	-3.29086926749059	0.00240825480524039	0.0246143480265588	-1.81555337474904
GBA3	-0.800563139269401	5.00998905202227	-3.29008277161495	0.00241329452845722	0.024637668597381	-1.81749761343679
EEF1D	0.669749934395103	10.3883353018168	3.28960447852196	0.00241636427944751	0.0246408471555988	-1.81867985613755
PDE3A	-0.491675600147217	5.16022746623847	-3.28885726970453	0.00242116745143027	0.0246549122243984	-1.82052663613291
ZNF133	0.724337020623804	6.02081497451856	3.28853163956544	0.00242326350979759	0.0246549122243984	-1.82133139041849
WIPI1	-1.09085771905932	6.60023830183722	-3.28783015839034	0.00242778479820759	0.024672811834344	-1.82306488188587
TUBA4A	0.740975455801304	8.26635061863887	3.28695815872701	0.00243341639604448	0.0247019416657561	-1.82521950542755
CA12	-1.6056871092434	6.98242171567092	-3.28626470209948	0.00243790384115136	0.0247194041010273	-1.82693276832691
LMCD1	0.905758787504511	6.9681478072193	3.28401386117728	0.00245252396094477	0.0248104483914412	-1.83249251071872
MAN2A2	0.493207184970861	7.43123070986754	3.28367515856714	0.00245473122208102	0.0248104483914412	-1.83332897022531
RALBP1	-0.656883558271327	7.61776510285642	-3.28336669478934	0.00245674307661481	0.0248104483914412	-1.83409071532757
RPL12	0.457870257164872	11.8981178304816	3.28317525401145	0.00245799248028943	0.0248104483914412	-1.83456345692122
FNBP1	-1.08403875827825	7.55489734447454	-3.28045242780765	0.00247582847919954	0.0249622751745931	-1.84128571467845
FUT3	-1.1279147770412	6.26185035656802	-3.27786120056451	0.00249291740753033	0.0250321751128798	-1.84768054245523
FOXF2	-0.939887371828644	6.42253844145383	-3.27765217837507	0.0024943008002039	0.0250321751128798	-1.84819627558852
AAR2	0.450951250546753	7.96408429941539	3.27758681324788	0.00249473356358586	0.0250321751128798	-1.84835755163058
LAS1L	0.593141302378927	7.55895387073768	3.27745504541384	0.00249560617827301	0.0250321751128798	-1.84868265896115
JPT2	0.710147607373067	8.81177555458995	3.27675355723258	0.00250025660734562	0.0250321751128798	-1.85041331472244
TAF10	0.618774541010341	9.30722181263136	3.27649402356034	0.00250197925420113	0.0250321751128798	-1.8510535695657
PCIF1	0.511519583733512	7.53698496743168	3.27615105787952	0.0025042574204952	0.0250321751128798	-1.85189960835372
TLR3	-0.873071991068474	5.02914597868922	-3.2760123946848	0.00250517906088823	0.0250321751128798	-1.85224165487734
PPIP5K2	-0.907208837117397	6.03395293745206	-3.27512266277138	0.00251110049001555	0.0250377233526362	-1.85443622649919
STRA6	0.810176344430098	6.85766498446751	3.27508671876079	0.00251133998924908	0.0250377233526362	-1.8545248781979
FEZ2	-0.740910849080837	8.57126394365663	-3.27033565222643	0.00254319000243592	0.0253269969807804	-1.86623862832905
PIGV	-0.535081467780434	7.3125989581874	-3.26965026610334	0.00254781643888644	0.025336131736368	-1.86792775831108
TWF1	-1.34019099714802	6.80173223083299	-3.2693597712319	0.00254977974151963	0.025336131736368	-1.8686436287017
TLR2	0.598991736745057	6.12972676126216	3.26866947798344	0.00255445087887487	0.0253543441122103	-1.87034460220641
PGRMC2	-0.775705162217214	6.01077513626567	-3.26722565082694	0.00256424757561346	0.0254077001233553	-1.87390181167928
LRBA	-0.730803964151839	6.97092805879895	-3.26703924443437	0.00256551500182094	0.0254077001233553	-1.87436101156094
CST6	0.516081052522897	4.1147531765446	3.26629128221821	0.00257060662240552	0.0254299324008289	-1.87620343765611
ELOB	0.64965189455377	9.57652802780176	3.26514158253995	0.0025784518500152	0.0254793256373736	-1.8790350431619
ZNF696	0.443205667320532	4.91929407862442	3.26407510064204	0.00258574969175682	0.0254819065754405	-1.88166125208087
UBE2D2	-0.648731911055707	8.68505746717288	-3.26390552583191	0.00258691189593649	0.0254819065754405	-1.88207879068083
MAPK6	-0.675416964180862	8.66917306094961	-3.26385318654513	0.00258727071128675	0.0254819065754405	-1.88220766186504
SMG7	0.63247751187391	7.84415235607209	3.2615152868127	0.00260334696852452	0.0256120027200766	-1.88796306198691
SNX7	-1.03059603128061	7.84107171702613	-3.26028792866175	0.00261182492757019	0.0256671419999829	-1.89098373646955
ADGRG1	1.26153901508333	8.38194401546672	3.25834377951743	0.00262530816325966	0.0257712943103281	-1.89576737049171
NUDT3	-1.10151754682766	6.15594418102979	-3.25773869808027	0.00262951814046418	0.0257842871007317	-1.89725590298148
ITFG1	-0.633242087003646	8.41206356788141	-3.25656438107843	0.00263770711728029	0.0258362255248518	-1.90014439540615
KRT24	-0.87004099140811	4.97973427262385	-3.25231842551011	0.00266751977125586	0.0260722300671968	-1.91058396363855
AMPD2	0.479547871833551	7.30885823885234	3.25230155041359	0.00266763889862508	0.0260722300671968	-1.91062544113464
MZT2B	0.927080996377525	7.87421716301247	3.2512613628986	0.00267499178208006	0.026080215449865	-1.91318192428966
MIF	0.699440836052425	10.3127713311063	3.25096586766455	0.00267708411138232	0.026080215449865	-1.91390809307897
GATAD1	0.723517398437873	6.8905969219707	3.25094745352641	0.00267721454914656	0.026080215449865	-1.91395334407089
UBR2	-0.746024511537011	7.75891625522527	-3.25017185285942	0.00268271408770642	0.0261053212913741	-1.91585919351142
DHDDS	-0.463806969232941	7.18453620219861	-3.24880562749426	0.00269242783244715	0.0261713360470624	-1.9192158105745
TMEM248	0.585717397672212	8.55897770483306	3.24755088953077	0.00270137851828353	0.0262297981563334	-1.9222979024346
UBTD1	0.400901788564674	5.27904513903257	3.24272233300566	0.00273608908203378	0.026524032488583	-1.93415307141826
HAPLN2	0.581800453659478	5.43417433761114	3.24251074195824	0.00273761983146462	0.026524032488583	-1.93467237338886
FCGBP	-3.23254207545218	9.22775861956668	-3.24190996301747	0.0027419706113432	0.0265374035440182	-1.93614675636455
MEIS2	-1.66860982647221	5.02574778926255	-3.24051203521176	0.00275211984916406	0.0265791111418369	-1.93957691098457
RPS5	-0.51614612586758	11.3580204733041	-3.24049677931314	0.00275223080781363	0.0265791111418369	-1.93961434096452
SLC7A8	0.773993284201951	7.8069483587862	3.24000517589259	0.00275580860894435	0.0265849225741899	-1.94082043113074
WDR82	0.49866388682196	8.6102772071578	3.23887769133335	0.00276403102922455	0.0266285953397308	-1.94358623520187
SLC26A3	-3.56598992725777	7.94079138478807	-3.2385057054549	0.00276674895363738	0.0266285953397308	-1.9444986391541
CLCN7	0.575252251068367	8.0317740804404	3.23787204489149	0.00277138469125115	0.0266285953397308	-1.94605275633754
SH2D4A	-0.457513908962465	6.09374053450595	-3.23775258741209	0.00277225944989921	0.0266285953397308	-1.94634572100326
FLII	-0.755080867718426	7.30078388924757	-3.23506307440141	0.00279202407875682	0.0267896359780179	-1.95294021574032
LZTS3	0.70473374006425	6.10313983582445	3.23462124689056	0.00279528381605571	0.0267921355459502	-1.95402328374074
BTN2A1	0.528713914655931	7.51067763866465	3.23370872391328	0.00280202778578967	0.0268279895074588	-1.95625995089243
DES	-3.22302920519877	6.86493767710203	-3.23312394260055	0.00280635776028835	0.0268406786645138	-1.95769313108415
HSPA2	-1.6851572416493	6.86963749367579	-3.23188821842496	0.00281552862987659	0.0268995906424466	-1.96072121375324
OLFM1	-0.810860849964741	5.11678072050266	-3.23068723251229	0.00282446911550121	0.0269561780008251	-1.96366361716378
LPAR6	-0.985897221176439	6.61335057686749	-3.22830141986911	0.00284231029181953	0.0270975003594705	-1.96950721014444
LRMP	-0.706217656671956	6.99996800548571	-3.2267938151962	0.0028536396411268	0.0271765063051021	-1.97319868509025
TNFRSF10B	0.709931462728948	7.29231391956631	3.22197968354277	0.00289010629586151	0.0274715468406212	-1.98498062915018
CSDE1	-0.663692179826608	8.7943393074573	-3.22189252086674	0.00289077062914855	0.0274715468406212	-1.98519386673774
RETREG1	-1.27675990851395	6.84996820544934	-3.22129856706912	0.00289530148770337	0.0274791077387521	-1.9866468573164
CHMP1B	-0.590167996546834	7.07951088934493	-3.22065879140128	0.00290018947373743	0.0274791077387521	-1.98821179140505
AZGP1	1.27974361390357	5.24126464860918	3.22057965325464	0.00290079464879024	0.0274791077387521	-1.98840535774553
ACIN1	0.51956731800966	6.93580583709336	3.21984398495121	0.00290642612919199	0.027501123783786	-1.99020463620603
COPS7B	0.47961334283919	7.17946297297	3.21947221834283	0.00290927594040946	0.027501123783786	-1.99111381469804
PLAAT3	1.24089174997919	7.15981695287185	3.21818440797831	0.00291916840864368	0.0275654665902896	-1.99426282706118
SMG5	0.607002173494425	6.49259662240282	3.21724424339535	0.00292641066402525	0.0276046741940206	-1.99656135966813
CEACAM1	-1.55084695345116	9.82550605625356	-3.21559048054611	0.00293919153144293	0.0276764141079457	-2.00060369027569
STAU1	0.758701624228959	9.77293820192816	3.21545868835241	0.00294021235737608	0.0276764141079457	-2.0009257879125
OSBPL1A	-1.18841156034966	5.445139767452	-3.21349075221713	0.002955495759183	0.0277909932808229	-2.0057345949417
CSNK1G2	0.508287074324186	7.06167248413391	3.21082672449769	0.00297630598683903	0.0279572464568171	-2.0122419897859
SLC13A3	0.551587349096779	6.00024493232772	3.2102246917089	0.0029810281390386	0.0279721894601175	-2.01371219192586
CCDC71	0.711715313313841	7.02781781963867	3.20933258288804	0.00298803870357993	0.027991852185464	-2.0158905219156
ADGRF5	1.16835129738342	6.5859556265067	3.20916077028034	0.00298939068453293	0.027991852185464	-2.01631001469166
TRAPPC8	-0.58860079361717	8.05130467703181	-3.20827824126454	0.00299634444630679	0.0280275863234121	-2.01846459348001
AKR1C2	-1.21186306541512	7.48249222960021	-3.20646959929275	0.00301064364234543	0.0281050611752511	-2.02287921886383
PIK3IP1	0.819170429147206	8.14256904690685	3.2062128908486	0.00301267845852711	0.0281050611752511	-2.0235057038094
GSR	-0.849444500234817	6.94943339402958	-3.20603797811198	0.00301406566728877	0.0281050611752511	-2.02393255561439
RARRES1	-1.65105108742113	6.88092892858757	-3.20372458492676	0.0030324702988363	0.0282407519827161	-2.02957698150097
ACYP1	0.704596989527396	5.71741309364863	3.20324457868689	0.00303630248637078	0.0282407519827161	-2.03074788551855
AMPD1	-0.833872846055715	5.00181133244267	-3.20301941253534	0.0030381017189511	0.0282407519827161	-2.03129711430043
CSF2RB	-0.886319003326469	6.35916459892906	-3.20199914738549	0.00304626709368048	0.0282872182410059	-2.03378551561905
SLC2A8	0.758219176009538	6.28406199987969	3.20069048364768	0.00305677122860849	0.0283552828506331	-2.03697672520066
MKI67	0.887797519197091	6.51755633610159	3.20000476709392	0.0030622889950602	0.0283659910160866	-2.03864859800853
NAAA	-0.834650784257334	6.78178726713485	-3.19975806894884	0.00306427642791039	0.0283659910160866	-2.03925003808936
KIAA0513	-0.671562045441145	6.81248294923854	-3.19737765022002	0.00308351671190364	0.028475456958471	-2.04505219238272
DNASE2	0.707947107980846	8.3617129412125	3.19714418968414	0.00308540990289341	0.028475456958471	-2.04562112287373
ENO2	1.22644283343783	6.70831908680085	3.19711278550785	0.00308566465194223	0.028475456958471	-2.04569765151349
ITM2C	-1.26859991123658	9.58386154242729	-3.19326606035638	0.00311702126773743	0.0287351403350861	-2.05506881940523
SCGB2A1	-1.00876253429408	4.29666882862807	-3.19270131208048	0.00312165032163251	0.0287481467248899	-2.0564441427907
NDE1	0.79228414211976	7.77622441722328	3.19215786362669	0.00312611097679464	0.0287595770913558	-2.05776747802981
PLIN2	1.0387999838525	8.38607340438631	3.19061275188547	0.00313882657070159	0.0288347413351248	-2.06152930664052
PPP1R12B	-1.33815802592106	7.92708736401033	-3.19038112960571	0.00314073696620133	0.0288347413351248	-2.06209314914111
ME3	0.696429647308397	7.23705788535303	3.18947498747018	0.00314822138651098	0.0288737799237193	-2.06429878749978
TRANK1	-0.705985086189077	7.38329886477847	-3.18858894382997	0.00315555624211273	0.0289113681136338	-2.06645519506422
ERBB2	1.24949963748713	8.8698442062486	3.18602843529109	0.00317684435564346	0.0290765887591834	-2.07268511010181
RALGDS	0.706279983975638	8.12836119800792	3.18494029944868	0.0031859325305403	0.0291299235366597	-2.07533185443372
SMAD2	-1.03621144699531	7.15221047190801	-3.18355285409247	0.0031975565080805	0.0291803838717823	-2.07870595848495
BSG	-0.926807328171668	8.46376274054712	-3.18350185690028	0.00319798453044609	0.0291803838717823	-2.07882996333596
GTSE1	0.783453643199914	7.68610554033309	3.18249373429046	0.00320645698085825	0.0292152939648317	-2.08128110718547
MPHOSPH10	0.567529956903901	6.94666537877271	3.18226866361604	0.00320835143619163	0.0292152939648317	-2.08182828855304
FARS2	-0.646072645908129	5.40526352692252	-3.17892767289806	0.00323659884579795	0.0294142298141855	-2.08994841907674
MUC5B	-2.46306094673231	7.61307561340011	-3.17863049608835	0.00323912286354032	0.0294142298141855	-2.09067048251039
BMS1	0.542603699943632	7.68256018318159	3.1781728608791	0.00324301337476177	0.0294142298141855	-2.09178235101377
TMEM186	0.503622365345153	7.07641907443184	3.17813104095621	0.00324336912201643	0.0294142298141855	-2.09188395242184
TRAM2	-0.648208529789906	6.17706937059691	-3.1776232670559	0.00324769154280885	0.0294235583690786	-2.09311753325794
PIEZO1	0.588520289432983	8.1905437383942	3.17687864875777	0.00325404002838472	0.0294512052417028	-2.09492631864727
TTC19	-0.638720553891652	8.35633407220455	-3.17567888544672	0.00326429388572694	0.029492724462566	-2.09784025935577
SNRPB	0.731336022451599	9.74813122790811	3.1755694692672	0.00326523054891725	0.029492724462566	-2.0981059772075
MGST3	-0.580290618185737	10.1334068637087	-3.17337824261882	0.00328404267407297	0.0296326800075695	-2.10342639421571
CPA3	-0.968155828508229	7.43044455915767	-3.17213272764379	0.00329478165891224	0.0296995807861383	-2.10644973072803
PIM1	0.544634713211823	7.00754334924675	3.1716841896616	0.00329865719694203	0.0297045410688338	-2.1075383528052
DVL2	0.659279061684925	6.50580807684487	3.17000261466018	0.0033132253408354	0.0297809841505456	-2.1116189067299
FOCAD	0.630688928149738	6.7584007453808	3.16993484351619	0.003313813751891	0.0297809841505456	-2.11178333861563
ANGPT2	0.475661308587059	3.9300351336674	3.16903500993061	0.00332163584123942	0.0298212793666248	-2.11396641681516
ITGA6	-0.91332889705146	8.61043854158209	-3.16778209045788	0.00333255654285887	0.0298892847363035	-2.11700558184034
ILKAP	0.519851851865818	7.26001724229844	3.16240572353781	0.00337980751145795	0.03028266850537	-2.13003981948991
ELL	0.49108722337368	5.69160849983659	3.15925831723788	0.00340776432344084	0.0304999622217738	-2.1376649518543
SMOX	0.675976401640097	6.34065761089061	3.15890818207546	0.0034108879726354	0.0304999622217738	-2.13851297173932
STARD3	0.850784195504218	6.3758208619794	3.1580659110196	0.00341841326913891	0.0305366857332178	-2.14055273504032
SOSTDC1	-0.856172762431354	5.11452547424336	-3.15751881783784	0.00342330975644216	0.0305498761781197	-2.14187750282794
SPINK2	-0.459844783494509	5.66196309290377	-3.15673758707383	0.00343031335475428	0.0305606948933402	-2.1437690209225
MS4A1	-1.10897262437682	6.15299595495882	-3.15662049220773	0.0034313642648629	0.0305606948933402	-2.1440525104506
SLC12A9	0.57056961733598	6.90260679414931	3.15559014794634	0.00344062468634004	0.0306126497241789	-2.14654676420447
IFT27	-0.556422458026287	6.54588993256798	-3.15315131942503	0.00346263904557949	0.0307778652678225	-2.15244898981971
BNIP3	1.63225572141021	5.16247236741687	3.15188829564486	0.00347409251191251	0.0308489745615452	-2.15550471200687
SVIL	-1.24659559291662	8.24307415114366	-3.1509470729528	0.00348265123489937	0.0308667019086683	-2.15778146500714
PPP3CB	-0.590426853757985	7.48582204868148	-3.15090880788955	0.00348299961087402	0.0308667019086683	-2.15787401809705
SETDB1	0.441362701679568	7.56177668809798	3.14837931533122	0.00350610254458162	0.0310406481969748	-2.16399089797523
EPB41L1	1.15761498430838	6.53605787233497	3.14603752693827	0.00352762105899907	0.0311694379944387	-2.16965159026264
TCF7L2	-0.999874125184467	7.8551936525726	-3.1460367629767	0.00352762809944896	0.0311694379944387	-2.16965343659258
JAM2	-0.666477892688916	6.34874140851055	-3.14197079428579	0.00356528892656189	0.0314710731037326	-2.17947669610369
SNX2	-1.37623137129557	6.48055294799945	-3.14103298325345	0.00357402949145196	0.031517083363416	-2.18174147999498
PPM1B	-0.69363941231677	4.98075827472198	-3.13874526342354	0.00359543705767607	0.0316745949075151	-2.18726477097348
PRPF3	0.856019633646389	7.11566746502379	3.13714670684498	0.00361046805527916	0.0317756759978412	-2.19112295328161
CNPY3	0.507520186509873	6.6401558535717	3.13529821121168	0.00362792372429414	0.0318978766034641	-2.19558309326557
FGFBP1	-0.680766391892018	6.77572157207998	-3.13427468058086	0.00363762360649601	0.0319517125632535	-2.19805212634659
ANKZF1	0.529787863866053	6.90114631215292	3.1336577692616	0.00364348191424242	0.03197173275042	-2.19954007981611
PLBD1	0.928148561337814	9.37899041315926	3.1294302927467	0.00368386894909806	0.0322944075783052	-2.20973237492172
HOMER3	0.631860261687931	5.58572447132923	3.12840004135506	0.00369377574396198	0.0323338364005967	-2.21221518135824
PDE4D	-0.71985490112393	6.42606978546684	-3.12821000921074	0.0036956058395846	0.0323338364005967	-2.21267309364896
GDPD5	1.08463230877903	7.59497409871901	3.127332279292	0.00370406997092857	0.0323590057088708	-2.21478793232676
DEPP1	1.23332864087937	7.67348996739909	3.12716062760582	0.00370572739731052	0.0323590057088708	-2.21520148057325
NFKB2	0.58158892021777	5.55827169887233	3.12325459632309	0.00374363423153582	0.0326262328147276	-2.22460878250709
PPP1R13L	0.702130799138596	6.8405815922869	3.12323083169234	0.00374386598436417	0.0326262328147276	-2.22466599843183
NSUN5P1	0.723742546834913	7.83747284132714	3.12288019197725	0.0037472870108486	0.0326262328147276	-2.22551017495181
LGALS9	-0.705425057839084	8.01412070285768	-3.11788313445282	0.00379636507319326	0.0329992115732037	-2.23753533198669
PRSS12	-0.479651986602452	4.02403328864876	-3.11776692424155	0.00379751365691854	0.0329992115732037	-2.23781486508396
BTG2	-0.787239295996233	9.05246414051394	-3.11646026685633	0.00381045098839791	0.0330794544988907	-2.24095753253185
MARCH3	-1.03015207095172	6.31989423759076	-3.11568242289018	0.00381817237115035	0.033113342254907	-2.24282801051754
UQCRC1	-0.674804331850547	9.56297792057021	-3.11532068697623	0.00382176825980176	0.033113342254907	-2.24369779138003
CCDC25	-0.409163455470289	5.83179301825158	-3.1146445764776	0.00382849786657333	0.0331395072113368	-2.245323331627
TMEM100	-0.72398320509064	4.25887913677674	-3.11298016088126	0.00384511250146614	0.0332511035581772	-2.24932421305081
PPP2R5A	-0.47969210446179	8.40201746943395	-3.11234015169856	0.00385151946323193	0.0332742972582697	-2.25086235078568
BMPR1A	-1.00509213990615	5.3543932428011	-3.11151191524558	0.00385982577837062	0.0333138393025939	-2.25285260814496
CXXC4	0.479570075254903	5.85523316388617	3.11106852686744	0.00386427947677858	0.0333200854884779	-2.25391795812818
MST1L	-0.882243587904345	4.62635920081275	-3.11031192179475	0.00387189061762307	0.0333535186954936	-2.25573570316111
MAPK11	0.537516119972773	4.69097791537376	3.10879452687657	0.00388719794823932	0.0334531206855702	-2.25938054236914
CCT6A	0.981842943824335	7.68964155553846	3.10837814944305	0.00389140836618086	0.0334571231329101	-2.26038053195246
AKR1C3	-1.82744166687612	8.23362866119474	-3.10787071330495	0.00389654542997859	0.0334690772365372	-2.26159911611028
SEMA3F	0.569658586439576	7.35457504341922	3.10744742801794	0.00390083551530472	0.033473740305684	-2.2626155353633
CADM3	-0.520435809858231	5.13895501292551	-3.10568952886323	0.00391870025724958	0.0335649579835543	-2.26683592878317
CHN1	0.671796487443709	6.72817986522818	3.10566203145298	0.00391898031756937	0.0335649579835543	-2.26690193497118
CD209	-0.476416725169697	6.60042898096569	-3.10375377703043	0.00393846234731777	0.0336959139504066	-2.27148184960271
IGFBP6	-1.18038412118564	6.92564697310948	-3.10342632736497	0.00394181462869976	0.0336959139504066	-2.2722675966045
SDHC	-0.863807621139499	7.6053097831654	-3.1019045105739	0.00395742990068649	0.0337970566948684	-2.2759187653013
TTI1	0.983988814901883	6.97955832110248	3.10054498130722	0.00397142962613428	0.0338842223975717	-2.27917976703406
PLA2G15	0.482738275300927	5.03065686998215	3.09988993342871	0.00397819174864731	0.0339095294758267	-2.28075071062625
TWF2	0.571072268639133	6.99739187945305	3.0993094960288	0.00398419279671125	0.0339283072002112	-2.28214257512318
KIF1B	-0.617473339442673	7.64364444223196	-3.09856904577349	0.00399186067172032	0.0339612298861692	-2.28391794266689
CCKAR	0.557818496001777	6.84092194892022	3.09671433564703	0.00401112904587938	0.0340852204507215	-2.28836396592283
VPS35L	-0.760847822431877	6.23573928512886	-3.09643237390437	0.00401406603763114	0.0340852204507215	-2.28903974726
ANP32B	0.557895332160948	9.18007660850809	3.09604173227418	0.0040181384439458	0.0340873985942714	-2.28997594897777
DAAM2	-0.627757154990683	6.32079054224872	-3.09459940083144	0.00403320863957013	0.0341827825211385	-2.29343205891726
CFI	1.02861350805877	7.16831372272211	3.0917904970108	0.00406271162843313	0.0344001923950646	-2.30016028294769
CLEC11A	0.510402818945102	5.80584580041814	3.09055330348595	0.00407577124167797	0.0344061717825809	-2.30312272429082
CAMK2N1	-1.06001727428454	9.60912927245484	-3.09040460117388	0.00407734359939308	0.0344061717825809	-2.30347874717229
CBR1	-0.801608116066764	6.88250885221534	-3.09038057005069	0.00407759775521688	0.0344061717825809	-2.30353628159829
MYBPH	0.54957210966769	5.74398998922628	3.09026463334285	0.00407882412602185	0.0344061717825809	-2.30381384962107
EDEM2	0.536510334133098	6.49689963156933	3.08910557721597	0.00409110380881397	0.0344771984189955	-2.30658847991498
IGF1	-1.32909831077797	5.64081677116528	-3.08723535497325	0.00411099200928694	0.0346121504419983	-2.31106437798032
SLC19A1	0.682718632470471	7.07428370792669	3.08666612480457	0.0041170634758514	0.034623428376669	-2.31242639721502
TTF1	0.846552377766356	6.88888179509468	3.08617534670668	0.00412230499636919	0.034623428376669	-2.313600593377
SMAP1	-0.770389148390676	8.03416534733215	-3.08602057927933	0.0041239592290133	0.034623428376669	-2.31397085676586
RARA	0.696950389491734	6.45459897190321	3.08491692517323	0.00413577392284978	0.0346828615665087	-2.31661093532212
ANKRD2	0.493545479334479	5.59781126726381	3.08463441615954	0.00413880336168121	0.0346828615665087	-2.31728665101578
SLC35C2	0.443570235215035	6.79537060402902	3.08372400633749	0.00414858032733013	0.0346880414841208	-2.31946397827281
TSPAN14	0.569646811043759	7.79714789019303	3.08341451316749	0.00415190898929242	0.0346880414841208	-2.32020408080096
PDK2	-0.574312721536992	6.33706610685363	-3.08329177619323	0.004153229752199	0.0346880414841208	-2.32049757528445
NFASC	-0.765519463714028	5.42101993818467	-3.08313159638519	0.00415495403425604	0.0346880414841208	-2.32088059544636
KDM1A	0.623068940800972	8.04105814878132	3.08251748608882	0.00416157102361121	0.0347108440279355	-2.32234895041058
PLPP3	-1.26811706079834	6.79968004977551	-3.08189156049893	0.00416832561220487	0.034726142692689	-2.32384539492768
STC2	0.751363075333363	5.95290376114622	3.08162734126167	0.0041711800189472	0.034726142692689	-2.3244770336756
PLXNA2	-0.793585828900541	7.23497132831503	-3.08097910467171	0.00417819089252294	0.0347365230655594	-2.32602657596516
RHEB	0.969751748513048	7.64609978517567	3.08079316065285	0.00418020399591138	0.0347365230655594	-2.32647102361381
PTGS1	-1.01645568948566	6.70218109653029	-3.07882291359185	0.00420159128959417	0.0348817983177925	-2.33117947001486
GLA	0.64840945499412	7.95930332451768	3.07576121764288	0.00423503255857817	0.035126783515115	-2.33849302700483
GHR	-1.13092966432537	4.77020667627539	-3.07319866039355	0.00426321597216751	0.0353277442294735	-2.34461127380944
GGCT	0.675546504897477	9.05605922115217	3.07103088927163	0.00428719629019319	0.0354642384076114	-2.34978480645654
SPON1	-1.11835956920213	5.51305952283304	-3.07067359132489	0.00429116105307351	0.0354642384076114	-2.3506373336977
FGF9	-0.832525560018585	5.75411307738127	-3.07056245770179	0.00429239495817746	0.0354642384076114	-2.35090249209956
PGF	0.808400520385273	9.09151693890487	3.07007888070537	0.00429776798261943	0.0354642384076114	-2.3520562187312
PMM2	0.57927047768173	7.9081573715293	3.06939700462356	0.00430535514867088	0.0354642384076114	-2.3536828846513
MMRN1	-0.519851598153191	3.55154848170594	-3.06938569800305	0.00430548106329745	0.0354642384076114	-2.35370985579275
NCAPG2	0.703003992982064	6.28357739023132	3.06912956555031	0.00430833438308423	0.0354642384076114	-2.3543208272632
LRRFIP1	-0.945635943307576	7.58888758262065	-3.06871861210965	0.00431291615872448	0.0354642384076114	-2.35530104719027
RBMX2	0.60964899458624	6.27532606528762	3.06849440757416	0.00431541779347069	0.0354642384076114	-2.35583579756101
ADAM17	0.516002094928588	7.43025759662467	3.06780275478701	0.00432314380734583	0.0354950768667466	-2.35748532641745
ZNF629	0.502759122558598	7.74884891751088	3.0662686247579	0.00434032744231585	0.0355849769956892	-2.36114337149408
HAUS2	0.787150110530002	8.58651406510235	3.06611423493897	0.00434206032971021	0.0355849769956892	-2.36151145053521
CSTB	0.724075509963125	10.5106604739514	3.06523219668145	0.00435197300685694	0.0356335241707177	-2.36361411642038
CAPN2	-0.67716866099053	10.1677426166929	-3.06454555406011	0.00435970460564082	0.0356339429880664	-2.36525075830923
ASXL1	0.810865199269937	7.4165205320437	3.06430487109995	0.0043624177783165	0.0356339429880664	-2.36582438955416
NCBP2	0.677710758654763	5.82763082721006	3.06416535700467	0.00436399122679331	0.0356339429880664	-2.36615688905935
VRK3	-0.723941516827835	7.46926645477355	-3.06166759698255	0.00439225233733054	0.0358133340268671	-2.37210833797149
DCLRE1C	0.743994817166061	6.86944563963754	3.06126330584962	0.0043968430074325	0.0358133340268671	-2.37307140180676
STK17A	-0.69692202651409	7.0633484756845	-3.06116252486037	0.00439798806979438	0.0358133340268671	-2.37331146198162
CLK2	0.555979842022756	8.12138354845459	3.05863575398209	0.00442678953215607	0.0359837935517708	-2.37932883019714
ATP1A2	-0.956082600229337	4.13357948190815	-3.05861932344065	0.00442697739991001	0.0359837935517708	-2.37936794984947
ACAP2	-0.86825871213362	6.42019813691585	-3.0563234701096	0.00445330275946751	0.0361648668639303	-2.38483305343362
BEX4	-1.00529195311117	6.17540909225742	-3.05592630264951	0.00445787190170651	0.0361690914604399	-2.3857782548334
CCDC47	-0.913060709076638	7.89838732362608	-3.05521966922288	0.00446601222789298	0.0362022570161234	-2.38745977620602
PGAP3	1.17550585965622	7.80479248887377	3.05404584866585	0.00447956563855041	0.0362792020391394	-2.39025256124888
PNMT	0.462644997063781	6.11625980422263	3.05319201993112	0.00448944877465163	0.0363263096956186	-2.39228364778148
RAB1A	-1.13688872944464	6.52055751060833	-3.05265779840873	0.00449564293769944	0.0363435098302888	-2.39355429653608
NCOR2	0.520160577738642	8.68949052881305	3.05151894672779	0.00450887468138568	0.0364175203696367	-2.39626265874137
SERBP1	-1.05179080814981	8.0899451618114	-3.05044377225937	0.00452140045299623	0.0364857003131123	-2.3988190835877
LRRC8E	0.461934804946489	4.82912348972634	3.04927847503172	0.00453501338666765	0.0365319811812875	-2.40158923950995
PPM1H	0.96274420682392	5.31132147553217	3.04915787362742	0.00453642446073248	0.0365319811812875	-2.40187590151923
CAP1	-0.679076244317942	9.91409172120275	-3.04886934260103	0.00453980205225642	0.0365319811812875	-2.40256169676383
SLC16A1	-1.12445484562385	8.49624161547751	-3.0485541979927	0.00454349390937092	0.0365319811812875	-2.40331070824141
SMYD5	0.476946134943318	6.92593274091799	3.04793645598594	0.00455073889040349	0.0365573295935021	-2.40477878789524
HAUS5	0.69458867388246	6.51945230513567	3.04705173228343	0.00456113414421929	0.0365808429092895	-2.40688107472725
GSTT1	-1.4435297804834	6.61196968911713	-3.04699037338956	0.00456185592756616	0.0365808429092895	-2.4070268638694
CEP192	-0.616712065638041	6.03931373185857	-3.04519873209334	0.00458297932505802	0.0367172684401286	-2.41128311157489
ATP1A1	-0.807916463111217	10.2245352771832	-3.04474678173101	0.00458832242368275	0.0367271363895681	-2.4123565559561
NDUFB7	-0.67431726603862	6.3315386484548	-3.04365352946528	0.00460127160763667	0.036797814924815	-2.41495282210661
PDGFRA	-1.30844440130539	7.26589390445432	-3.04117767217187	0.00463072534908991	0.0370002410942935	-2.4208306348362
ZNF532	0.960328520797598	7.43733158960729	3.04028623267788	0.00464137391165149	0.0370521833358201	-2.42294631983731
SKAP1	0.648417630053283	6.35859674829205	3.03988948650982	0.00464612064058365	0.0370569604306551	-2.42388782285195
TMEM35A	-1.0659255751517	5.36339856451314	-3.03784839975452	0.00467061325784581	0.0371590285206782	-2.42873038755462
RHOBTB2	0.443441227190011	6.37690283714026	3.03778740620382	0.00467134704609069	0.0371590285206782	-2.4288750700218
GPRASP1	-0.863645414045132	6.24311631489436	-3.03778325775556	0.00467139695832549	0.0371590285206782	-2.42888491047559
GMEB2	0.706614367717037	6.7319261268961	3.0357399413955	0.00469604269125016	0.0373218410684499	-2.43373092969032
NCK2	0.63178931400215	8.58745615405602	3.03213396915243	0.00473983726308932	0.0376364144632684	-2.44227866462719
STX1A	0.578079531759389	7.00751150898209	3.03062429128095	0.00475828691449868	0.037720009320213	-2.4458556123434
PCID2	0.656759549322178	7.4632953319487	3.03058156257673	0.00475881008663159	0.037720009320213	-2.44595683719388
CIB1	-0.679280905702026	8.76394402409416	-3.02900242000761	0.00477818341861217	0.0378344725054514	-2.44969729800312
ALDH6A1	-1.0995543825383	5.08106108596462	-3.02871466980486	0.00478172164543319	0.0378344725054514	-2.45037876699251
EHHADH	-0.677831750228246	4.21757013703208	-3.028310370524	0.00478669717086521	0.0378403237410079	-2.45133619524376
CD2BP2	0.502935087702346	7.15575471485504	3.02719831271404	0.0048004080464277	0.0379151592208122	-2.45396931754139
ZNF432	0.901824459176827	5.67475871873422	3.02664553111356	0.00480723727148497	0.0379355570195894	-2.45527799243353
NCL	0.575867934218827	10.0210015508825	3.02489581795822	0.00482891441043332	0.0380729853736989	-2.45941946148088
ATP5PO	-0.832680709731202	9.75958076007642	-3.02322398514595	0.00484971309666975	0.0382032514043658	-2.46337536411663
VPREB3	-0.459641083495554	5.9881639797846	-3.02272454645159	0.00485594286674828	0.0382186234613766	-2.46455690648339
DCLK1	-0.566344636294795	4.30538140032752	-3.02072511293913	0.00488095881507582	0.0383816946259439	-2.46928597298623
MON2	-0.438025779571214	6.87850976092613	-3.01937122272521	0.00489796723013551	0.0384815666374674	-2.47248722141113
PBLD	-1.26874958474367	6.64914666235193	-3.01897865725624	0.00490290936124392	0.0384865459789033	-2.47341528757097
YIPF6	0.528092326580527	8.45255518681606	3.01861410188562	0.00490750308944681	0.0384887841071364	-2.47427707544036
HSF1	0.595947120151806	7.0162168597478	3.01794489872621	0.00491594625705352	0.038521182380929	-2.4758588840288
HLA-DRB4	1.39397510289812	7.73915265772873	3.01549999624239	0.00494690995157909	0.038674821764698	-2.48163630597038
LDB1	0.638886418882255	7.21358583063779	3.01547087696185	0.00494727984485926	0.038674821764698	-2.48170510068349
FAXDC2	-0.553587311996991	7.01949680901976	-3.01537157008243	0.00494854150644238	0.038674821764698	-2.48193971184072
ARAP1	0.712681992101049	6.81182989491207	3.01145063171766	0.00499859971054956	0.0390109674762445	-2.49119947001467
SDF4	-1.06687382658628	6.31030929069588	-3.01131917091283	0.00500028632713534	0.0390109674762445	-2.49150981501577
COLGALT1	0.566690246451355	7.53063144492781	3.01097873960069	0.00500465649689659	0.0390109916987585	-2.4923134506389
MED12	0.592710793984736	7.41111573584352	3.01040033034603	0.00501208991093758	0.0390348728634746	-2.49367875137485
SLC25A14	0.469830491498516	7.02628313641764	3.00922014625792	0.00502728942387802	0.0390946651968068	-2.49646405650654
GALNT10	0.596473402148543	5.40450129683488	3.00912473446061	0.00502852012886276	0.0390946651968068	-2.49668920769992
IFNAR2	0.407267242924396	7.03303163742095	3.00582508679049	0.00507125761381341	0.0393926471862567	-2.50447323344603
GCNT1	0.593419838420812	6.19557187696683	3.00425253242454	0.0050917461911325	0.0394831165996702	-2.50818130133468
NDN	-0.883663503783313	6.54082005248712	-3.00398014022317	0.00509530309199276	0.0394831165996702	-2.50882349033266
MYO1B	0.618273445308906	6.65601361614594	3.0039142341046	0.00509616404784729	0.0394831165996702	-2.50897886506198
CIAO3	0.483143975434296	6.9286258129136	3.00350696494515	0.00510148740660809	0.0394901100547921	-2.50993896674284
B3GNTL1	0.547122467369096	4.85970164260954	3.00293725455037	0.00510894283411239	0.0395135812442649	-2.51128188854495
HNRNPA2B1	0.571022742018735	9.50127205064762	3.00232966625261	0.00511690529584751	0.039515028100678	-2.51271394063683
NPIPA1	0.633359678904167	10.2506098037048	3.00224796520423	0.00511797688486337	0.039515028100678	-2.51290649325181
G6PD	0.535020286660551	6.57311277657165	3.00145636356431	0.00512837050559186	0.03956108266533	-2.51477198557497
MORF4L2	0.50039765045036	10.3025359419998	3.00019813517085	0.00514493194730813	0.0396545962772248	-2.51773657148622
NXT1	0.726119800149561	7.50601197775243	2.99584417887067	0.00520263195153247	0.0400647510543445	-2.52798985950233
TRIM25	-0.485457335878903	6.6196133226173	-2.99480974055861	0.00521643029287272	0.0401292368336649	-2.530424679314
PLGRKT	-0.708161355031444	7.82309205184227	-2.99432282610759	0.00522293719485103	0.0401292368336649	-2.5315705974098
MARK4	0.572684304914916	6.86239773806423	2.99414153272266	0.00522536187586304	0.0401292368336649	-2.5319972318672
PLA2G2A	-2.85364998867637	8.53362954914993	-2.99387154363213	0.00522897477604231	0.0401292368336649	-2.53263256570504
KDM3A	0.90763361382084	7.32406757782165	2.99264438941042	0.00524542589754355	0.0402141633319621	-2.5355198829949
TIMM17B	0.561796020616216	8.2591906532301	2.99237495219168	0.00524904449177967	0.0402141633319621	-2.53615374182011
XRCC1	0.62858573840418	5.95743366896017	2.99181679504635	0.0052565481570689	0.0402371419769464	-2.53746672154625
NBEAL2	0.76939689177219	6.95501735338883	2.98774377739298	0.00531161199036243	0.0405950108519472	-2.54704374537576
GRK5	-0.742936514597349	6.47980455992288	-2.98768661547929	0.00531238863606026	0.0405950108519472	-2.54717810037174
TMEM212	0.462471976973292	5.24241675808496	2.98657622227687	0.00532749659201372	0.0406756641508193	-2.54978771589064
RNF43	1.00979092739812	8.02890181072616	2.98580127474172	0.00533806452979043	0.0407215460671374	-2.55160865561077
EXTL3	0.494520766308736	6.48665476766702	2.983914640258	0.00536387536304703	0.0408512155307414	-2.55604068866006
SCCPDH	-0.382095891484092	7.17475732560817	-2.98389033531535	0.00536420864407921	0.0408512155307414	-2.55609777499916
DPP6	-0.434092354176842	6.02329368750589	-2.98275889141955	0.00537974521329789	0.040907137615849	-2.55875497125058
TMCC1	0.777949806567696	6.04560830272164	2.9826886983213	0.00538071047784872	0.040907137615849	-2.55891980121029
PIN4	0.879013443280803	7.4386897889566	2.98201123532818	0.00539003506246015	0.0409431830042147	-2.56051053277341
RCN3	0.7600521551772	6.87797590903463	2.98117909286666	0.00540150953913816	0.0409954840383358	-2.56246418637179
CFAP45	0.43897023007226	5.67033766305822	2.98011414846388	0.0054162277962095	0.0410655203262508	-2.56496395347966
VDR	-0.911007842260181	6.67971184427356	-2.97984659313031	0.00541993154199593	0.0410655203262508	-2.5655919134011
AEBP1	1.57641977365378	7.9281115246241	2.97668988483544	0.00546381055262636	0.0413628980225519	-2.57299841420625
SELENOP	-1.45953425600872	10.1455604020733	-2.97427127426007	0.00549765655558503	0.0415809710922432	-2.57867016031442
EIF1	-0.588398164876356	5.48029988844112	-2.9735232344313	0.00550816463005193	0.0415809710922432	-2.58042382263276
ZPR1	0.543401042054493	7.11079684193096	2.97264998067574	0.0055204556330576	0.0415809710922432	-2.58247071637306
GRM8	0.638367932922915	4.67201693214466	2.97221299408003	0.00552661591338551	0.0415809710922432	-2.58349487977467
EIF3E	0.484042553412046	10.5032770785652	2.97217792882579	0.0055271105158803	0.0415809710922432	-2.58357705838177
DCAF6	-0.537404486360686	6.32132344200116	-2.97214703158931	0.00552754636227393	0.0415809710922432	-2.58364946840985
BRD2	0.635760623974472	8.57262120063617	2.97183174823676	0.00553199570619184	0.0415809710922432	-2.58438833481986
ACAA2	-0.866759386088075	9.00123985523894	-2.97181133793521	0.00553228385708039	0.0415809710922432	-2.58443616483712
TRAF3IP2	-0.587160422374433	7.95510905856326	-2.97165371498749	0.00553450964162959	0.0415809710922432	-2.58480553623184
SLC1A1	-1.35279053954573	6.35930216104703	-2.97003311532116	0.00555744311440121	0.0417181843201227	-2.58860258865633
NACA4P	0.599793452630351	9.56583801402915	2.96848038127791	0.00557950032744582	0.0418301146056689	-2.59223954090584
SAFB2	0.65184155521233	6.96912163265185	2.96832451085097	0.00558171908764775	0.0418301146056689	-2.59260457549581
MRPL34	-0.677398414982764	7.04665237192209	-2.96770656734736	0.00559052349184856	0.0418609776636071	-2.59405163783563
SETD5	0.711353687517086	8.43161965733918	2.96702074776202	0.00560031033412947	0.0418905990131577	-2.59565744989242
NDUFV2	-0.638215918972161	8.96971721432774	-2.96677240391466	0.00560385825822494	0.0418905990131577	-2.59623888304033
WAC	-0.930969564511551	6.84975438189486	-2.96524776083652	0.00562568635468329	0.041980277042459	-2.59980784199376
TPM1	-1.55941776715614	8.59627736313162	-2.96510557135175	0.0056277261465744	0.041980277042459	-2.60014063344934
EDN1	1.01212434560005	7.47975405543403	2.9649503840994	0.00562995319566393	0.041980277042459	-2.60050383565072
IFRD1	1.09839254726888	6.12069371019138	2.96413959658661	0.00564160211141035	0.0420090699766315	-2.6024012389426
WDR6	0.810401133514346	7.99736636676039	2.9640271155591	0.00564321996775527	0.0420090699766315	-2.60266444373536
SBNO2	0.504789771700549	7.45783273029904	2.96333449644518	0.00565319181751157	0.0420482618699674	-2.60428504350022
NDUFA9	0.880959368953592	9.11895132621386	2.96290834063248	0.00565933557347216	0.0420589389998559	-2.60528206274027
HIC1	0.509244770214204	4.16302349239025	2.96215380829578	0.00567022888731652	0.0421048667085607	-2.60704714205461
GALNT7	-1.28354977475239	8.12271774814641	-2.96063319169824	0.00569224243243574	0.0422132950071088	-2.61060355419339
DNAJC12	-0.962979288416111	6.32521787312886	-2.96020986652847	0.00569838512726133	0.0422132950071088	-2.61159344220964
AP1G2	0.653022871045012	7.99093659569446	2.96016700128527	0.00569900747549236	0.0422132950071088	-2.6116936722675
METTL22	0.384173394871819	6.25718284107439	2.95960313832048	0.00570720001310253	0.0422360431656983	-2.61301205392788
ITGA7	-0.93187972786983	7.23012995912751	-2.95859193230054	0.00572191997178743	0.0422360431656983	-2.61537602428105
ELOA	-0.421262537421202	7.71449401159578	-2.95826246134565	0.00572672375688372	0.0422360431656983	-2.61614615418331
SCYL2	-0.702819291545485	5.86812393030396	-2.95809126222002	0.00572922139320774	0.0422360431656983	-2.61654630863227
RPS9	0.503650979795013	10.4988465063868	2.95805885418111	0.00572969431207382	0.0422360431656983	-2.6166220565017
COL5A1	1.40977023696826	8.36511478273035	2.95800726970875	0.00573044714170227	0.0422360431656983	-2.61674262481413
MLX	-0.570570371967404	7.69958154728994	-2.95735374757061	0.00573999280083305	0.0422715215909659	-2.6182699983732
PATZ1	0.628875099829684	5.40823799174321	2.95700688707975	0.00574506530365622	0.0422740266536746	-2.61908058292536
TNKS	-0.773247565415646	5.93742043218027	-2.95606437018603	0.0057588700757384	0.0423407295362725	-2.62128289646685
MVB12B	0.416005682655264	5.74086568127977	2.95550860988851	0.00576702479436446	0.0423443892110821	-2.62258131691673
HIPK1	-0.895723400697033	7.08626523211413	-2.95538443724566	0.0057688482782813	0.0423443892110821	-2.62287140208539
LMBRD1	-0.608883653293089	8.98769931004487	-2.95374764190455	0.00579293561960483	0.0424825094716249	-2.62669454763174
TDP2	-1.15982445606498	8.94382636011575	-2.9534601177774	0.00579717665352185	0.0424825094716249	-2.62736600859082
KIFC3	0.645076407168136	6.7162017788819	2.95257769818693	0.00581021079707357	0.0425431254510313	-2.62942651018978
ZNF335	0.578773152952045	5.54898898199888	2.95198720750773	0.00581894831395726	0.0425722074435547	-2.63080514606288
ZSCAN9	0.49615782407217	6.21061363340546	2.94924825628382	0.00585963898228732	0.0428348240824653	-2.63719781407184
CDH1	-1.17049584885203	6.31286987503981	-2.94875888494429	0.00586693742142057	0.0428501650325504	-2.6383396449447
UBXN1	0.455670545575302	7.82976938629148	2.94816960682771	0.00587573723621843	0.0428501650325504	-2.6397144418604
TBC1D16	0.8010854979565	6.47831102556732	2.948143453148	0.00587612808293678	0.0428501650325504	-2.6397754552771
EXOSC2	0.486357926888172	5.95291466543771	2.94590888478151	0.0059096126653599	0.0430591924467047	-2.64498730344796
TXN2	-0.458557388251576	7.2177265678582	-2.94545023272155	0.00591650769403657	0.0430742976616371	-2.64605677410052
SSBP2	-0.52709125676009	5.58707053415209	-2.9444629878569	0.00593137492837836	0.0431410530066529	-2.64835848041674
A1CF	-0.87691491866614	7.72138940457716	-2.9442003675355	0.00593533573773385	0.0431410530066529	-2.64897069128658
ADGRG6	-0.920034354980719	5.5708726779795	-2.94376027935888	0.00594197868733396	0.0431542240763856	-2.64999653920592
HOXB5	0.594045326318759	6.98121036409842	2.94208315684872	0.00596735846249177	0.0432551841194872	-2.65390512236724
AARS	0.482063192540082	8.96199405003247	2.94159125165155	0.00597482178732401	0.0432551841194872	-2.6550512818012
INSL5	-1.33937854660115	5.0578912141348	-2.94147917011079	0.00597652355048444	0.0432551841194872	-2.65531242118548
SELENOT	-0.78582333163671	8.57690779695115	-2.94131192042044	0.00597906379553668	0.0432551841194872	-2.65570208662142
MAP2K7	1.00091968718394	5.9905570472152	2.94124431211063	0.00598009094230008	0.0432551841194872	-2.65585959976007
ICAM1	0.81416365774639	5.9703163582294	2.93952893348771	0.00600620773336888	0.0433528953782998	-2.65985538228973
PIMREG	0.533347503328922	6.4164465209288	2.93944993474311	0.00600741308180258	0.0433528953782998	-2.66003936908976
PRR11	0.774607758480348	8.26826687887374	2.9394010536547	0.00600815901470225	0.0433528953782998	-2.66015321094636
SPATA2L	0.703795347326277	6.76717229864013	2.93907591935641	0.00601312283571467	0.0433536935362705	-2.6609104066978
MORC2	0.850007269331194	6.46900056599723	2.93776493380239	0.0060331768722238	0.0434632008061091	-2.66396303901384
OLR1	0.795896081634603	4.27271582964112	2.93600726266248	0.00606016273373432	0.0436224284451641	-2.66805456278665
EPHA1	0.636430138833378	6.81862342877446	2.93562911448131	0.00606598336386342	0.0436291702007987	-2.66893463744105
SECISBP2L	-0.670912876386621	6.21031887090168	-2.93473863228014	0.0060797108894081	0.0436927251609674	-2.67100682598607
STAB1	-0.774962047997276	8.50431265598598	-2.93387728391061	0.00609301713916326	0.0437342607969941	-2.67301087796661
SP2	-0.670174648432291	6.6362057326531	-2.93373084583525	0.00609528206562831	0.0437342607969941	-2.67335155404288
FBXL2	0.567419086658089	5.26658607240377	2.93252821944754	0.00611391286221645	0.0438221918812704	-2.67614899804627
NINL	1.05914677943793	6.10854102128735	2.93177071207648	0.00612567550901819	0.0438221918812704	-2.67791070935932
RNF11	-0.843006597035428	7.63957121264644	-2.93175582088314	0.00612590695442633	0.0438221918812704	-2.67794533874132
TCIRG1	0.626490698859118	7.28614430222682	2.93167522802413	0.00612715970667264	0.0438221918812704	-2.67813275521637
ADRA2C	0.610824602160473	6.10966584026243	2.93135887787501	0.0061320794529593	0.0438222926026283	-2.67886839035666
C4BPA	1.32966214842166	7.48362747009731	2.93074461064773	0.00614164291247876	0.0438332210334067	-2.6802966672795
RBM6	0.655953287210317	7.35939483864832	2.93063040932514	0.0061434224486539	0.0438332210334067	-2.6805621861533
INHBB	0.991891134590265	6.02801116120088	2.92929399783183	0.00616428314397777	0.0439352669244999	-2.68366891308907
ATAT1	0.526940342200914	6.7169462436762	2.92908437740105	0.00616756125862788	0.0439352669244999	-2.68415613974442
ARFGAP1	0.616826207298194	7.59335353349632	2.92696071944102	0.00620086444947797	0.0441373084678778	-2.68909109406387
AP3S1	-0.58336449098787	9.21354846484871	-2.92595516117982	0.00621669262790782	0.044214741437182	-2.6914270954708
HSD17B11	-0.716131616592492	8.72329904403417	-2.92499529164562	0.00623183712562754	0.0442871925562695	-2.69365652954584
BCAP29	-0.697317126339585	4.7873148834778	-2.92385087515913	0.00624993875024886	0.0443737614174848	-2.69631405317263
SUCLG1	-0.635971682230206	9.45566421895885	-2.9235974855916	0.00625395338907571	0.0443737614174848	-2.69690238499363
ARHGEF18	-0.575381082002009	8.38451605418501	-2.92232711718834	0.00627411741089669	0.0444815006599525	-2.69985154595249
SEC24B	-0.876033343817298	7.05265924205661	-2.92039347434558	0.00630492685013751	0.0446644818019654	-2.70433908918898
PNMA2	0.576340498633449	4.65813239712615	2.91966448376877	0.00631657905563534	0.0447115694960305	-2.70603046777351
PRSS22	0.561219135499572	6.64202521037117	2.91905591587627	0.00632632194632109	0.0447450783424278	-2.7074422603713
TUBB2A	-1.35499602789568	7.85863798640933	-2.91642693923874	0.00636857344862884	0.045005776382605	-2.71353917867181
GSS	0.70983140107745	8.35648608870912	2.91613651425923	0.00637325726228538	0.045005776382605	-2.71421251626654
BTN3A1	0.543249318208265	6.05910825143617	2.91406722604253	0.00640672357779961	0.0451910033676945	-2.71900895526894
MGAT5	0.788765277902851	8.71885097769287	2.91378807952946	0.00641125081746798	0.0451910033676945	-2.71965584402724
INPP5A	-0.860121956734906	8.11341064355476	-2.91357775622224	0.00641466386099145	0.0451910033676945	-2.72014321968047
PLEKHB2	-0.879005964921719	7.28057059911957	-2.91120489180547	0.00645328843143534	0.045427285703713	-2.72564038267684
MLXIPL	0.907080730954023	7.13943193264897	2.90982314458457	0.00647588070370951	0.0455325252581635	-2.72884025881759
CD58	-0.876657336458941	5.84690621444209	-2.9096673472976	0.00647843273291456	0.0455325252581635	-2.72920100223368
ST13	-1.02132492618606	6.63130950871833	-2.90928659212451	0.00648467365611102	0.0455405579953143	-2.73008258131671
XPNPEP1	-0.893087973631974	7.03565316574374	-2.90824891246437	0.006501710899357	0.0455916759757858	-2.73248482902887
MAP2K6	-0.849442195244847	7.46387074964099	-2.90822159451226	0.00650215999027774	0.0455916759757858	-2.73254806392657
FBLN1	-1.75911034067385	6.997731799098	-2.90546880617147	0.00654756415507276	0.0458740318409921	-2.73891839242149
XPO6	0.411127198623362	8.23327089401525	2.9046012992775	0.00656193441340256	0.0459386834756466	-2.74092520099863
ERG	0.628287873098655	4.98892404509334	2.90263472130419	0.00659462073569584	0.0461313602442999	-2.74547321615219
RPL27A	1.07376410744148	6.41670112614093	2.89830760649006	0.00666708134787744	0.0466017509237787	-2.75547407090986
UCKL1	0.807705532105369	8.09669895742574	2.89799612819598	0.00667232605978846	0.0466019458108603	-2.75619362864171
ZAP70	0.447298691992287	5.01834930945702	2.89610431760731	0.00670426405223244	0.0467821919006339	-2.76056301011477
ALAS1	-0.819855544493346	7.73701372750257	-2.89573800434622	0.00671046482864584	0.0467821919006339	-2.76140886713976
PHLPP1	-0.551992612423569	4.83437505609654	-2.89538239777924	0.00671648952562881	0.0467821919006339	-2.76222994198021
CAMSAP1	0.630602982018107	5.35687604137242	2.89522951795802	0.00671908118308668	0.0467821919006339	-2.76258291462885
MAST1	0.524433599951595	5.40001623647762	2.8948185608074	0.00672605249477253	0.0467897760750799	-2.76353168897926
CD1D	-0.473171895631479	4.4576952167769	-2.89454798347188	0.00673064617222408	0.0467897760750799	-2.76415632668474
ADH1B	-2.3465551881257	5.78967763634565	-2.89404878374354	0.0067391289873941	0.0468123166752655	-2.76530865879496
EZH2	0.94642810034741	5.06301833958393	2.89337480386859	0.00675059775990813	0.0468312511931451	-2.76686426348411
SCARB2	-0.921193296229312	7.64255646386588	-2.89327252374693	0.0067523398115718	0.0468312511931451	-2.76710031662785
MAOB	-0.715505340188161	7.57333952261541	-2.89290201108516	0.00675865398294856	0.0468386780680213	-2.76795538538425
NUAK1	0.872002250594832	7.05773551244431	2.89255199356581	0.00676462398070165	0.0468437100927193	-2.76876309715731
CLEC5A	0.684481897990669	4.40210943877026	2.89164228354816	0.00678016344796876	0.0469149497139465	-2.77086210842515
MPP5	-0.615637007767832	4.61803355914279	-2.89053282083744	0.00679916046873705	0.0470099848817555	-2.77342149892129
FOXN3	-0.977221015856943	7.2305076949274	-2.88803113346104	0.00684217993427276	0.0472708378599061	-2.77919048397241
ST3GAL2	0.478480363772629	6.03581206968218	2.88720702098595	0.00685640745348368	0.0473064254153007	-2.78109028305552
FKBP10	0.648900253345223	6.44396442180765	2.88711936344525	0.00685792241271851	0.0473064254153007	-2.78129233853383
TP73	0.457779126898228	4.9948987199026	2.88670839443506	0.00686502926420947	0.0473189092725179	-2.78223959729198
CSNK1G3	-0.784080724993422	6.80589888530577	-2.88631611131693	0.00687181943872782	0.0473283501410219	-2.78314371309162
PRSS23	1.10675316425575	8.62905090632729	2.88601733862359	0.00687699524046192	0.0473283501410219	-2.78383226252247
SUPV3L1	0.513380953505083	7.09020044275414	2.88490953144286	0.00689621838153383	0.0473894561328868	-2.78638494539153
E4F1	0.463742346867571	5.56855321998681	2.88489423547292	0.00689648415680655	0.0473894561328868	-2.78642018739245
FDPS	0.765935757295867	8.07618613007164	2.88435822102914	0.0069058037621933	0.0473927754055503	-2.78765509905626
ALG6	-0.649212067742176	7.2079652256813	-2.88410298335102	0.00691024570115068	0.0473927754055503	-2.78824308850949
ZGPAT	0.660421716143169	6.99883967153836	2.88378080466807	0.00691585645790038	0.0473927754055503	-2.78898524631742
IL4R	0.49830168781955	7.76878182465607	2.88361460985841	0.00691875242173674	0.0473927754055503	-2.78936806711147
FUT1	0.417357461749711	5.34001724649565	2.88334263920914	0.00692349400025111	0.0473927754055503	-2.78999450916086
CTF1	0.617902571347442	7.37052995387905	2.88184248048811	0.00694970292045461	0.0475357551213025	-2.7934492731735
ZFAND6	-0.695353964205587	8.11651849330886	-2.879941302766	0.00698305189266322	0.0477273164171083	-2.79782605243885
EIF3H	0.564032974148907	10.0739271928395	2.87865896204162	0.00700563055497832	0.0477496991714636	-2.80077723113199
NPY1R	-0.872746404187076	4.69867112637045	-2.87861332302638	0.00700643540108394	0.0477496991714636	-2.80088225063286
WDR74	0.598534468779681	6.73277051428986	2.87826934376656	0.0070125042861664	0.0477496991714636	-2.8016737467805
KLF5	-0.799685114234176	9.69141890328048	-2.87825508153904	0.00701275602368721	0.0477496991714636	-2.80170656296988
SLC18A2	-0.382007529208844	4.64765215652879	-2.87823823875638	0.00701305332060453	0.0477496991714636	-2.80174531667811
CLIC5	-1.14119176674786	7.43457095945674	-2.87685568340832	0.00703749762827028	0.0478796392333118	-2.80492599950114
STS	-0.793270259673639	4.88008455430643	-2.87654302489558	0.00704303668126225	0.0478808574381398	-2.80564517264004
HDAC7	0.70147276435141	7.59539473084664	2.87594013362861	0.0070537290567492	0.0479170811132629	-2.80703180669402
LINS1	-0.345974025181188	3.66416274584398	-2.87480323854271	0.00707393357669737	0.048017818115986	-2.80964617384559
MMP7	1.78491948612796	6.73549659483323	2.87286373588593	0.00710852728805213	0.048180472641758	-2.81410479789523
HMGCR	-1.02882479081438	7.10149835599459	-2.87285504030933	0.0071086827428453	0.048180472641758	-2.81412478375552
SLCO4A1	0.989041991451691	7.78563547838122	2.87122682971211	0.00713784734286603	0.0483414634676438	-2.81786642986737
PTEN	-0.88745284317733	4.97616411154043	-2.87081197125612	0.00714529625299305	0.0483552510818083	-2.81881958096332
GPN2	-0.380526464515375	6.3287697048394	-2.8688520486507	0.00718058607105443	0.0485572864290153	-2.82332147879427
CCNG2	-0.693446667228348	6.4154551469688	-2.86829250367193	0.00719069107272622	0.0485888376343898	-2.82460641075997
RTN4	-0.858950487316964	9.20539089468879	-2.86726615576409	0.00720926093337367	0.0486774965365284	-2.82696292156947
PPT1	0.567923065886957	8.71483178184351	2.86631909280757	0.00722643621388562	0.0487566123101513	-2.82913695469121
NELFCD	0.932155734413405	8.71670718624264	2.86366371918018	0.00727479731161428	0.0490458599129436	-2.8352302606136
CIDEC	-0.552012605201667	6.48111388921171	-2.86283417861239	0.007289967524336	0.0490881990481787	-2.83713313470304
PMEPA1	1.50882625580155	6.76577724378468	2.86271946794053	0.00729206762979213	0.0490881990481787	-2.83739624281179
MC1R	0.571090065370624	6.42380983994746	2.86152962523279	0.00731388460805553	0.0491979903642771	-2.84012498112568
H2AFY	-1.00971782504579	6.63533262448737	-2.8611871818808	0.00732017500041735	0.0492032530313982	-2.84091020380231
ADAM8	0.659590817351364	6.4267614816392	2.86018966294398	0.00733852752352655	0.0492895235847088	-2.84319720046214
PTN	-0.803380910346491	4.93528748917158	-2.85920808200019	0.00735662896338944	0.0493739793613507	-2.84544719909225
ABRAXAS2	-0.556188731030558	6.34861951838771	-2.85526942733833	0.00742968434152533	0.0498096631337414	-2.85447089267096
NOX4	0.77439884662865	4.49686911164329	2.85479082764789	0.00743860779490741	0.0498096631337414	-2.8555668946093
IGF2BP2	0.757878306295658	7.54508139424834	2.85454340309738	0.00744322494816519	0.0498096631337414	-2.8561334588986
WDR12	0.594137230273065	8.13455357396528	2.85450998937325	0.00744384868281035	0.0498096631337414	-2.85620996898909
CDC42SE1	0.633425113733222	7.98948229622626	2.85372989653103	0.00745842463574611	0.0498522006979746	-2.85799606044256
MTMR9	-0.629266356797314	6.67587630525767	-2.85357259165486	0.0074613671032343	0.0498522006979746	-2.8583561890248
CD47	0.652487629586219	8.398129645931	2.85289966599376	0.00747396681780218	0.0498990624689289	-2.85989663080586
SEPTIN4	0.484856376069141	4.75318890752243	2.85182812667782	0.007494071293909	0.0499959214850553	-2.86234912560576
PRRC2A	0.628753159241556	6.97471667961267	2.85023027283605	0.00752414485667768	0.0501590940333595	-2.86600521875596
ERLIN1	-0.777358744047411	6.74426824243036	-2.84755393757979	0.00757477048939546	0.0504589297403204	-2.87212630738304
E2F3	0.7720049881129	5.57297553782451	2.84581678492851	0.00760780130718148	0.0506411990141968	-2.87609756010597
LPP	-0.963473611216292	8.60909022586336	-2.84508983471471	0.00762166383783632	0.0506956984835382	-2.87775899444613
NAP1L1	0.62165493125055	9.43703635842745	2.84467269213909	0.00762962920377589	0.0507109208908705	-2.87871225461191
FAP	1.30646750544569	6.54164792648332	2.84421034328688	0.00763846690720996	0.0507319144104882	-2.8797687242957
KIF20A	0.718027569478479	6.1895062023303	2.84280698022216	0.00766535072635311	0.0508726434164282	-2.8829747949827
FAM111A	0.610978024643953	7.96388186448589	2.84025666201056	0.00771443367415099	0.0511603830818046	-2.88879876042793
ABCA5	-0.819398595956752	5.78260553270024	-2.83950649856206	0.00772892716559309	0.0512184765357886	-2.89051126213858
APOBEC1	0.925268393356658	5.7901284169786	2.83899922651385	0.00773874234980369	0.0512455043816133	-2.89166913030139
PIGF	-0.880018103059383	5.98647982040434	-2.83661843544412	0.00778496447480235	0.0515133982617847	-2.89710174101367
HOXD4	-0.576499575633927	5.84894435420037	-2.83590048506597	0.00779895390328923	0.051545218261173	-2.89873946672971
RANGRF	-0.525219726977697	6.83134989262017	-2.83577949822077	0.00780131367839538	0.051545218261173	-2.8990154271565
DNPEP	0.503485051714932	9.0267350688313	2.8352744365344	0.00781117183021281	0.0515722083956327	-2.90016735334249
PGD	-0.801362634432667	7.51921715811588	-2.83461603745175	0.00782404046079364	0.0516189573192815	-2.90166882311473
GTF2A2	-0.599422263811707	8.50558931459497	-2.83411831880652	0.00783378172278998	0.0516189573192815	-2.90280372612529
PLEKHH3	0.401984010346503	4.12710073955386	2.83402610134207	0.00783558783442805	0.0516189573192815	-2.90301398832196
NOTCH1	0.725049396391075	6.76510040123849	2.83365389105089	0.00784288167154444	0.0516289329196069	-2.90386261226388
SON	-0.447567850775439	8.83970544632598	-2.83330533648334	0.00784971771942806	0.0516358824651332	-2.90465724216464
BFSP1	0.331776965163661	4.63620942485518	2.83281416563383	0.00785936031662052	0.0516612698369177	-2.9057769082106
BCAP31	0.679085961839643	9.27231278625038	2.83146370269062	0.00788592966099469	0.0517216416629118	-2.90885481010645
NOD2	0.683473279978909	4.84371804734092	2.83131922494023	0.00788877713066643	0.0517216416629118	-2.9091840443452
GIN1	-0.443938374757006	4.66233350005027	-2.83119632232212	0.00789120014069936	0.0517216416629118	-2.90946410556501
RPS4X	0.457573489851391	11.7770631579654	2.83117073678105	0.00789170464418994	0.0517216416629118	-2.90952240705878
TGOLN2	-0.978905322556294	7.53289105964534	-2.83075446881626	0.00789991698966797	0.0517300990285343	-2.91047090836335
VWA5A	-0.849352065020539	7.83286645921274	-2.83035865042189	0.00790773332216814	0.0517300990285343	-2.91137273675549
DBH	0.383454406045871	4.93605692289071	2.83015286289028	0.00791179992641941	0.0517300990285343	-2.91184157125645
FPGT	-0.69729398388936	5.40702665689212	-2.82982462035759	0.00791829044139564	0.0517300990285343	-2.91258934637408
GLUD1	-0.77604152970676	7.65846773357016	-2.82955410980461	0.00792364314053142	0.0517300990285343	-2.91320556250052
GPD1L	-0.782600972357272	8.19930156515608	-2.82934715808828	0.00792774046457667	0.0517300990285343	-2.91367696957962
DBT	0.779113945194531	9.72381427113071	2.82631889246978	0.00798792293079888	0.0520847558692163	-2.92057258979731
MADCAM1	-0.398587165490515	6.15746977733404	-2.82437110254918	0.00802685836489016	0.0523004564358598	-2.92500555172169
TPD52	-1.41421870186278	8.27926088839741	-2.82376881018811	0.00803893385140258	0.0523087175964604	-2.92637593642644
MDFI	0.65385660435894	5.60369518623445	2.82372376787688	0.00803983759766485	0.0523087175964604	-2.9264784133696
AXIN1	0.473705955696774	8.38992464114191	2.82170565213624	0.00808042763221133	0.0525345415127684	-2.9310688817332
ASNS	0.881559545963596	7.26910014999869	2.82122379767172	0.00809014743429787	0.0525594814767875	-2.93216463342342
ARL1	-0.68809494122558	7.26547171306786	-2.82027189073125	0.00810938116141478	0.0526130491062719	-2.93432897069658
USP33	-0.789578414219183	7.24106712081791	-2.82023278431387	0.00811017223993467	0.0526130491062719	-2.93441787708457
ALCAM	0.957776728667077	8.11547614935454	2.81916520390177	0.00813179611665288	0.0526770960956469	-2.93684468099405
MYOC	-0.509112210451052	6.38085989846789	-2.81916310191034	0.00813183874576257	0.0526770960956469	-2.93684945866095
RAB15	0.813860628034909	7.80573693841264	2.81778910337055	0.00815974872601686	0.05281959084747	-2.93997199800635
DLAT	-0.814787707132727	7.07262193245969	-2.81673042872007	0.00818131469432516	0.0529139075494438	-2.94237731448151
TESK2	-0.444192701768914	6.79469774170939	-2.81649264139108	0.0081861659278329	0.0529139075494438	-2.94291749476113
FOXM1	0.832184538216222	6.32928973990955	2.81589210833828	0.00819842973380864	0.0529548610355116	-2.94428160137592
BCAS2	-0.568461850925232	7.24017006214904	-2.81387186489955	0.00823981257878558	0.0531837035883609	-2.94886929381059
VENTX	0.429397292094762	5.64660432425541	2.81277553154173	0.00826235173713572	0.0532906773052949	-2.95135809047034
LIMK2	-0.771922681703605	6.65254641620334	-2.8119261740242	0.00827985305962367	0.0533224556409194	-2.95328582602799
PDLIM5	-1.073760463179	7.8774172235851	-2.81181952739005	0.0082820530028458	0.0533224556409194	-2.95352785084457
SSTR3	0.584853570304912	6.48233308233093	2.81166768460488	0.00828518621175374	0.0533224556409194	-2.9538724347268
SIDT2	-0.609661360755219	8.07495188240164	-2.80982259263879	0.00832334762250824	0.053529491945188	-2.95805869733905
THUMPD2	0.470354770033695	6.21246929838803	2.80772327209238	0.00836696719355104	0.0537713078704974	-2.9628197678169
PRPH	-0.574798823949285	7.63331070675363	-2.80570142786841	0.00840917910073784	0.0539182042851122	-2.96740311212738
DOC2B	0.495568711408122	6.01676693778938	2.80553273253728	0.00841271010044893	0.0539182042851122	-2.96778544020047
INTS9	-0.446716994225288	6.9134666301482	-2.80540250393711	0.00841543689318039	0.0539182042851122	-2.96808057853087
CNPY4	0.740311112166887	5.53642062793854	2.80479356102748	0.00842819822708856	0.0539182042851122	-2.96946052261682
TOP2A	1.38479460809137	6.81815114594367	2.80471941111539	0.0084297533883557	0.0539182042851122	-2.96962854371443
PTDSS2	0.500009264011581	5.92563919009017	2.80449243171204	0.00843451554271898	0.0539182042851122	-2.97014285450295
TRAIP	0.42258216917056	5.05236389618178	2.80436667005171	0.00843715517594135	0.0539182042851122	-2.97042780607295
RUSC2	0.540111182895212	7.00262405812261	2.80432111874384	0.0084381114508661	0.0539182042851122	-2.97053101462391
CHMP1A	0.408782246691709	8.24979820296723	2.80344099687631	0.00845660808373213	0.0539977698441595	-2.97252496620695
TNNC2	0.848633918243627	5.96320770135394	2.80295330167117	0.00846687380755447	0.0540247026592029	-2.97362969754037
MYO7A	0.449691415624887	6.99912523728611	2.80176275362414	0.00849198319623332	0.0541462426066754	-2.97632605221576
RPN1	0.691191099046961	8.08123210926524	2.80142029566213	0.00849921873472049	0.0541537239352768	-2.9771015239722
EDEM3	-0.878150186784678	6.3452004816353	-2.80023329444455	0.00852434265700392	0.0542750912010092	-2.97978896304305
TMBIM4	-0.479666560948514	7.29262251911132	-2.79921173337672	0.0085460204944918	0.0543743597416633	-2.98210128783769
CA7	-0.520214714957037	6.90050198764164	-2.79892014880132	0.00855221746069444	0.0543750594849704	-2.98276120252434
RGS19	0.594151978557475	7.61129531716004	2.79849298688519	0.00856130340332631	0.0543941133015035	-2.98372788140752
CRYAB	-1.34118038011205	6.78874026451279	-2.79800070217926	0.00857178573685461	0.0544047824464814	-2.98484182481723
FBXL14	-0.638001104504847	7.33366023148435	-2.79784220107527	0.00857516329168766	0.0544047824464814	-2.98520045652871
POP7	0.474186274792682	7.33714954545384	2.79718140599297	0.00858925781813899	0.0544522168120012	-2.98669546939971
SMS	0.785700996265603	7.15406703782775	2.7967918579949	0.00859757688733595	0.0544522168120012	-2.98757670093698
SMIM10L1	0.681811409769966	6.52559075899526	2.7966351010175	0.00860092666760704	0.0544522168120012	-2.98793129413675
PAWR	-0.777124866496147	8.40168115531815	-2.79533579767885	0.00862873883640886	0.0545896062504535	-2.99086993149489
YTHDF1	0.652328997144851	8.87566856857258	2.79474383600178	0.00864143790639598	0.0546312560635777	-2.99220849985551
DRAM1	0.795735538299347	7.22712182865378	2.79374909028842	0.00866281707424883	0.0547276838219695	-2.99445747553475
C11orf49	0.708126705333689	7.29178199888865	2.79299525322331	0.00867905153992425	0.0547676155061049	-2.99616147032457
NBEA	-0.626058477924993	4.18432478739902	-2.79288632687227	0.00868139970409095	0.0547676155061049	-2.99640766763149
GLRX5	-0.492431012146474	8.7931427290071	-2.79213617592246	0.00869758711353414	0.0547929504635343	-2.99810301513587
TUFT1	0.801907134111087	7.9737895330748	2.79213172840792	0.00869768316996436	0.0547929504635343	-2.99811306573749
LETM1	-0.445351671997139	6.81716910987348	-2.79172484647204	0.00870647511262223	0.0548096844123005	-2.99903250659404
RRNAD1	0.544302009397171	6.41916776204951	2.79120196142176	0.00871778586113108	0.0548343693269133	-3.00021396379345
UBE2J1	-0.997368832297324	6.90953574707507	-2.79096305201129	0.00872295838288011	0.0548343693269133	-3.00075373445254
PCBP4	0.554231789783302	6.95223656665088	2.79069286653095	0.00872881150597455	0.0548343693269133	-3.00136413389102
EFCAB11	0.61710855500302	5.27484820303185	2.78990689140835	0.00874585924359495	0.0549028535650272	-3.00313959566178
APOA4	0.587432449590034	6.62957465304359	2.78957424776382	0.00875308362722156	0.0549096180070015	-3.00389092303242
CLN6	0.56195936781376	5.93948054454458	2.7883865671824	0.00877892331762882	0.055024970924839	-3.00657304289376
PIAS1	-0.771132433659364	6.83743436513259	-2.78743588495981	0.00879965812982705	0.055024970924839	-3.0087194561156
UCP2	0.701476660471304	8.25873267107806	2.78718303279651	0.0088051806519094	0.055024970924839	-3.00929026142126
LSM14B	0.483342165029862	6.68969128466514	2.7871255700136	0.00880643614320472	0.055024970924839	-3.00941997736979
MGAT3	0.471163294354612	6.00862418880132	2.78709749834324	0.00880704953558773	0.055024970924839	-3.0094833455083
SKAP2	-0.810853163611029	5.73055620078847	-2.78703431203754	0.00880843036186273	0.055024970924839	-3.00962597895026
ZNF107	0.55955923113607	4.1694483901879	2.7853370093626	0.0088455977512881	0.0551849856683736	-3.01345664931633
EML1	-1.0309821785519	5.04617632022691	-2.78530040482285	0.00884640092657684	0.0551849856683736	-3.013539247165
PTPRA	0.779778049979241	6.20956843515544	2.78413587701536	0.00887198854954135	0.0553059830516768	-3.01616665211769
DRD2	0.465994773638961	5.97407911160547	2.7836772949595	0.00888208372512739	0.0553303025917455	-3.01720112150369
CMPK1	-0.797187057028999	8.88843578104821	-2.78290614234776	0.00889908400076055	0.0553975730862676	-3.01894045506719
MPG	0.501013358915057	7.10722657180693	2.78175682659923	0.00892447742213142	0.0555169615681755	-3.02153219371183
CDK4	0.517393114719907	8.96049942256051	2.78140476931027	0.00893226944610272	0.0555267661531215	-3.02232596290799
XCL1	0.829038582910166	5.61403375524825	2.78060600313767	0.0089499719795082	0.0555981221786834	-3.02412668276893
DUS4L	0.551950590521783	5.64869740224781	2.77979410105188	0.00896799922332145	0.0556197716396065	-3.02595669485449
MAP2K4	-0.639237923638702	6.4963779555289	-2.77961307471396	0.00897202330329066	0.0556197716396065	-3.02636468068188
DDRGK1	0.56323034768926	7.91983938268377	2.77960800583273	0.00897213600500089	0.0556197716396065	-3.02637610437735
RAB36	0.443259238960112	6.49832259977908	2.77752622454511	0.00901853439171812	0.0558686322615936	-3.03106672996772
PTP4A2	-0.73457445102306	7.51445984680677	-2.7771827038902	0.00902621223247564	0.05587744551123	-3.03184053862319
BECN1	-0.633563508249487	8.12630215253318	-2.77463447452697	0.0090833572195404	0.0561597514360491	-3.03757882263821
RRBP1	0.877653136317527	8.81486919876087	2.77458863318835	0.00908438831580555	0.0561597514360491	-3.03768202214815
HERPUD1	-0.625730601137072	9.0297037269933	-2.77395663730402	0.0090986147673253	0.0562076920249885	-3.03910468628232
GRK3	0.447718127859838	5.15920268583277	2.77368537066047	0.0091047274555198	0.0562076920249885	-3.03971526490162
SPI1	0.55677077770136	5.24733794064373	2.77326709289076	0.00911416039048795	0.0562270682101028	-3.0406566714098
NTHL1	0.684163617137084	5.79202175186005	2.77285905777738	0.00912337112839029	0.0562450478191238	-3.04157494194832
ATP5F1C	-0.512441392496306	9.97713341300271	-2.77179878518471	0.00914734573777479	0.0563539582589946	-3.0439606691558
BLCAP	0.805441935543358	8.83352668398707	2.77101938001903	0.00916500695032614	0.0564116524667472	-3.04571406084002
RASSF1	0.459380133216561	7.12581621135184	2.77078456380356	0.00917033409141429	0.0564116524667472	-3.0462422572387
KAT2A	0.54229325143559	8.14306228062526	2.7705501251712	0.00917565555067544	0.0564116524667472	-3.04676957715165
TESC	1.30745358452319	7.01837332854987	2.76798799112448	0.00923400098768477	0.0567202254743947	-3.05253078435982
SS18	-0.673562397584889	4.33871888654748	-2.7676779718391	0.00924108425407125	0.0567202254743947	-3.05322767285308
ARHGEF15	0.490777383926605	6.41685945475582	2.76744383025641	0.00924643724187186	0.0567202254743947	-3.05375396530956
KIAA1109	-0.841499476246657	6.60808416622825	-2.76723366007081	0.00925124465646402	0.0567202254743947	-3.05422635290029
TFCP2L1	-0.631476539292106	7.52504085048073	-2.76589409077403	0.00928194072246954	0.056869394014966	-3.05723671337051
CDKAL1	0.564333647666698	5.53567143863624	2.76497343081563	0.00930309263106929	0.0569360478994095	-3.05930516084822
ADAMTS5	-0.784028832189809	5.89018062260531	-2.76486585926627	0.00930556699128376	0.0569360478994095	-3.05954681456071
ZNF146	0.551602093605494	7.42772766516189	2.76441295924429	0.00931599133438136	0.0569608149144618	-3.06056416731424
PLA1A	0.660559290910448	5.56692973053759	2.76371178263743	0.0093321517312402	0.0570205960432071	-3.06213902527232
SULT2B1	0.631359095396916	6.26975961662705	2.76335931644551	0.00934028508899538	0.0570312827751167	-3.06293058004934
PLAGL2	0.904354760750662	6.91127097832528	2.76284962698197	0.00935205816479208	0.0570641636516992	-3.06407511182906
SEMA6D	-0.455712762268685	5.7600178959086	-2.76209133583234	0.00936959920597984	0.0571321704484764	-3.06577765217262
WDR61	-0.596847113231436	6.12535403006275	-2.76115163508421	0.00939137927642578	0.0571881994031525	-3.06788710377813
ATP9A	1.2689879665659	8.77537189542544	2.76114248072693	0.00939159168525968	0.0571881994031525	-3.06790765143609
HMGCL	-0.532409990994201	7.91676982521731	-2.75999546880432	0.00941824133951698	0.0573114100040226	-3.07048187880872
MYH11	-2.70612250259184	6.28459753612202	-2.75829557128225	0.00945786653919253	0.0573917745828149	-3.0742957406776
SORBS1	-2.08763979592727	6.82234972344273	-2.75825887909776	0.0094587235593116	0.0573917745828149	-3.07437804683121
OFD1	0.779598693741033	8.14345120084416	2.75809399516144	0.00946257565134232	0.0573917745828149	-3.0747478983365
RETREG3	0.498366097245492	8.39435153101636	2.75808219542356	0.00946285137819576	0.0573917745828149	-3.07477436583554
DOP1B	-0.599039920393341	5.1380264590436	-2.75805138049797	0.00946357147212429	0.0573917745828149	-3.07484348518145
TPX2	1.02830854423624	7.67381140326666	2.75700839808356	0.00948797442131778	0.0574788868039053	-3.07718266615148
MTHFD1	0.552681199363683	7.38026282142764	2.75688759561575	0.00949080466089335	0.0574788868039053	-3.077453564673
PRPF18	-0.789466885374267	5.78271808580796	-2.75615606037978	0.00950796038295197	0.0575437737811043	-3.07909387130533
TYRO3	0.618041109850944	7.31305643036341	2.75526392327016	0.00952892164261729	0.0576315890545025	-3.08109393205597
CHPT1	-0.66866893820082	8.45060823804227	-2.75454956261588	0.00954573701689335	0.0576751389851686	-3.08269515454967
XK	-1.27967239598057	6.5950323464023	-2.75415689072745	0.00955499192761606	0.0576751389851686	-3.08357521111313
ICAM5	0.424830431102102	4.76501986296545	2.75413570410928	0.0095554915143904	0.0576751389851686	-3.08362269239697
MCM3	0.748055054800952	8.49195061933112	2.75374739025098	0.00956465238800531	0.0576914515746465	-3.08449290215416
FUT6	-0.850191496124084	6.82375071693892	-2.75296550430392	0.0095831230448655	0.0577451698923458	-3.08624487752512
C6orf47	0.547372501323751	7.0935156865298	2.75240287589292	0.00959643471319458	0.0577451698923458	-3.08750537313793
OXTR	0.478639526056729	5.36194254271054	2.75237724016015	0.00959704165980609	0.0577451698923458	-3.08756280289851
CNOT9	0.531604625981396	7.28600643924613	2.75227699677198	0.0095994153464831	0.0577451698923458	-3.08778736730776
SLC4A3	0.462750653433036	5.67382513525671	2.7510796489627	0.00962780999028984	0.0578770031246697	-3.0904692687812
TMEM251	-0.978389825719683	6.20922005849388	-2.74944576593166	0.00966668329158101	0.0580716085028199	-3.09412779828842
CADM1	0.859689312437435	6.05601302402694	2.74867474440412	0.00968507820411395	0.0581252953215291	-3.09585377811874
CCL8	-1.3317972039146	6.75792068955828	-2.74852587404217	0.00968863368787158	0.0581252953215291	-3.0961869995379
STAT6	-0.493663255539754	6.92633028222107	-2.74723686373155	0.00971947016752305	0.0582601499702139	-3.09907177084677
VEGFB	0.725949959153424	6.2958596358002	2.74704133194556	0.00972415578255781	0.0582601499702139	-3.09950929336158
MRPL57	0.563241180381642	9.34079584754492	2.74668821952384	0.00973262290913483	0.0582635195719212	-3.10029937038002
PUS7	0.960322260957629	7.20878198924342	2.74647400731636	0.00973776275841021	0.0582635195719212	-3.10077863253251
CCDC69	-1.04329865278039	4.74659621733435	-2.74495350867252	0.0097743186999145	0.0584430983576548	-3.10417982160797
DNAJB2	0.485939962058532	7.07063854784941	2.74430150511148	0.00979003337920211	0.0584588858535777	-3.10563792800908
ABL1	-0.590925138060166	8.33829708180945	-2.74415639193459	0.00979353411998801	0.0584588858535777	-3.1059624225326
ASB6	0.439141737234517	6.91197699643044	2.74402969538684	0.00979659152835618	0.0584588858535777	-3.10624572613341
RIN1	0.557773237756939	6.71934101919943	2.74370485593678	0.00980443453596549	0.0584666313149398	-3.10697205638744
TRAK2	-0.935002515320042	7.20787334419401	-2.74307056695685	0.00981976584955687	0.058518991550428	-3.1083901532829
EML3	0.399033558306595	6.82721285090188	2.74118140987288	0.00986556091734433	0.0587527037830913	-3.11261259876929
SUMO1	0.429937413038022	8.13548374389249	2.74039731147456	0.00988462664605859	0.0588270285338051	-3.11436460798966
MRPS17	0.778947738682142	7.5500194178316	2.73978500497858	0.00989953904636694	0.0588765527970678	-3.11573254671258
TIMM17A	-0.798614982663438	6.47140521371822	-2.73812882071551	0.00993997966164818	0.0590238695117852	-3.11943164448612
OXCT1	-0.828915972122567	6.74113191849519	-2.73803349965671	0.00994231188512039	0.0590238695117852	-3.11964450276743
VPS35	0.589757320759032	9.58359399800153	2.73795915812102	0.0099441311558532	0.0590238695117852	-3.11981050920869
PPA2	-0.670410424695417	8.26890864730171	-2.73739994632698	0.00995782601853504	0.059065909577406	-3.12105915368886
RABL3	-0.392343686740647	6.54497190551173	-2.73690776643117	0.00996989383781223	0.0590859806970398	-3.1221579950605
WDR1	-0.691165440758196	5.74977834454921	-2.73656377056819	0.00997833640435429	0.0590859806970398	-3.12292592836239
TSFM	-0.496397062409629	4.59191575277661	-2.73630930732259	0.0099845858902976	0.0590859806970398	-3.12349395159496
IDH2	-0.536962427468794	6.24685523102307	-2.73618389993146	0.00998766717256578	0.0590859806970398	-3.12377387911954
COX4I1	-0.476062242588736	10.9143826498281	-2.73539183675282	0.0100071487879847	0.0591620517028904	-3.12554169666675
RTEL1	0.521007633461741	6.48959955749519	2.73485550723366	0.0100203604675663	0.0591645038034993	-3.12673855941096
CYP2C18	-0.629495984313414	5.43342807849445	-2.73483727671041	0.0100208098348477	0.0591645038034993	-3.1267792397581
CYBRD1	-0.715035640061323	5.64738432614789	-2.7339774477289	0.0100420252451711	0.0592340238856673	-3.12869770804198
PLXNA3	0.574230522735768	6.85519061081583	2.73348696738882	0.0100541460883691	0.0592340238856673	-3.12979191139468
CAPN10	0.496022012741858	7.33168860705015	2.73335325412806	0.0100574527994717	0.0592340238856673	-3.13009018879319
SETBP1	-0.809173535174061	5.9198702350442	-2.73328632709381	0.0100591082765652	0.0592340238856673	-3.13023948116556
TOMM34	0.540737646125065	8.44565262113584	2.7329578346521	0.0100672373998195	0.0592428403771986	-3.13097220791904
GPS2	-0.569821285797496	7.17653727543097	-2.73207031942487	0.0100892311410537	0.059282959347404	-3.13295160484183
HSF4	0.517857004909405	6.94835042561205	2.73198740807631	0.0100912880728728	0.059282959347404	-3.13313649912578
ADCY9	-0.66124590624417	6.69583263947289	-2.73156415059373	0.0101017946758519	0.059282959347404	-3.13408031945932
RPRD2	0.603241030388217	7.93738023502138	2.73145851288859	0.0101044185297751	0.059282959347404	-3.13431586652764
CDC42EP4	-0.477706896341586	8.15012821144193	-2.7310929337939	0.0101135037695278	0.059282959347404	-3.13513097795642
SAMD4A	-1.00288207756795	6.92051907615569	-2.73107807145459	0.0101138732839409	0.059282959347404	-3.13516411426581
CDC25B	0.925896815560781	8.43278779236203	2.72923721705152	0.0101597388350925	0.059508912784169	-3.13926752805951
EFNA3	0.734411776043689	7.28119300143288	2.7288757388103	0.0101687679217153	0.059508912784169	-3.14007309171335
MLF2	0.465988852379025	8.4968858063492	2.72873014188185	0.0101724067862337	0.059508912784169	-3.14039753963469
SIX1	0.386366569081704	4.5732873769482	2.72829510381479	0.0101832868017311	0.0595335739527907	-3.14136691393734
RREB1	-0.559511198125305	6.21559455110222	-2.72658151140481	0.0102262481282652	0.0597456340940436	-3.14518430013827
MAPKAPK5-AS1	-0.534457366666768	4.49480234909614	-2.72623576706125	0.0102349366930528	0.0597573133849941	-3.14595433839969
NEK1	-0.565541883547135	5.03766790836957	-2.7257606622116	0.0102468873051657	0.0597880106447064	-3.14701238857442
ANKRD10	0.796387097925859	8.10837623421993	2.72543361988863	0.0102551211566069	0.0597886845325033	-3.14774063983803
COQ7	0.453515594490583	6.15772886127461	2.7252245202693	0.0102603888266347	0.0597886845325033	-3.14820623034262
PDZRN3	-1.33274112107998	4.99871882789558	-2.72442929608084	0.0102804452585092	0.0598665042335483	-3.14997671005931
KLF6	-0.726076267995071	8.28836895505739	-2.72412680202242	0.0102880840723382	0.0598719576665782	-3.15065009609038
KIAA0930	0.542605503637707	7.39351841442922	2.72310722882945	0.0103138700675962	0.0599829435636956	-3.15291944069579
TPSAB1	-1.06887527745865	7.46228123992937	-2.72283700821523	0.0103207142897694	0.0599836959990307	-3.15352080392627
HEXIM1	-0.657963850480025	6.11815606801101	-2.72232154677132	0.0103337817674275	0.060020593321476	-3.15466783660663
NYNRIN	0.712795980913675	7.49609924236258	2.72121373667666	0.0103619180368406	0.0601449082671199	-3.15713254048827
BMP8A	0.29863427167753	4.44020086984612	2.72002259563289	0.010392250311255	0.060210497210538	-3.15978194940387
DOK3	0.359707820783739	5.05633947584898	2.71992326733606	0.010394783425409	0.060210497210538	-3.16000284902518
HAND2-AS1	-1.30300553080308	5.57815442909549	-2.71973879929078	0.0103994893360695	0.060210497210538	-3.16041308060378
GPR107	0.481594914139607	7.36223702054422	2.71971177947397	0.0104001787972529	0.060210497210538	-3.1604731675149
ZNF721	0.924416535191423	8.57433040844868	2.7187431174864	0.0104249241441862	0.0603146679922377	-3.16262704233836
MBNL1	-1.19225206577102	6.40972520562313	-2.71753990410321	0.010455737634203	0.0604529783306429	-3.16530179304347
NFE2L2	-0.729539899735133	8.4857050851201	-2.7172241426345	0.0104638381050619	0.0604529783306429	-3.1660036110827
CHP1	-0.52530513773193	8.6217256658537	-2.71690504125988	0.0104720301908178	0.0604529783306429	-3.16671280107458
SLCO3A1	0.741740587944179	5.07159032161632	2.71675440219994	0.0104758995248892	0.0604529783306429	-3.1670475723834
BUD23	0.461223999955154	8.25746335847243	2.71635837926731	0.0104860781685273	0.0604674150460374	-3.16792761531651
TTC38	-0.541057478675836	7.72282591822588	-2.7161305030448	0.010491939250124	0.0604674150460374	-3.16843396622147
MLLT10	-0.621050436470774	5.91870990320195	-2.71358679592574	0.0105575718593046	0.0608064406313141	-3.17408440421186
ENPP4	-0.698689361823513	6.08714359304038	-2.71287546393144	0.0105759938537193	0.0608459858236498	-3.17566392603763
RPS6KA5	-0.704787872237683	6.91652488244	-2.71279572942113	0.010578060672129	0.0608459858236498	-3.17584096150678
CEMIP	1.32418583548281	7.1371508147101	2.71222265942602	0.0105929264254805	0.0608922855590847	-3.17711326041909
CACNA2D2	0.735534245910293	6.11659418678727	2.71027278634139	0.0106436529248047	0.061144534776386	-3.18144101142568
SNX10	0.689063216216118	5.5118118363446	2.70959822835286	0.0106612542922872	0.0612062882988441	-3.18293774495292
GID8	0.617352525620648	8.09135797155825	2.70922421998478	0.0106710250275703	0.0612230356912559	-3.1837675083045
BCL2L1	0.728800022412347	7.50888378275773	2.70860163210667	0.0106873082242954	0.0612771016480298	-3.18514860438953
LDB3	-0.597514172613666	4.72015061727583	-2.70814051274862	0.0106993832605099	0.0613025535786483	-3.18617138509802
UQCRQ	-0.491732552814964	10.3291790941255	-2.70790817117327	0.0107054722470269	0.0613025535786483	-3.18668668670734
CASQ2	-0.913410411580124	6.45532033308517	-2.70737036723565	0.0107195788676594	0.061344008984498	-3.187879356184
RIPK2	0.442532308110026	7.31959205987372	2.70651446811651	0.0107420647975278	0.0614333321615336	-3.18977715036911
NRXN1	-0.430068369600613	4.40991815193842	-2.70171919384547	0.0108688583329123	0.0621136588953999	-3.200402846255
ERAP1	-1.0063290251475	6.38084043722778	-2.70149081960496	0.0108749314353975	0.0621136588953999	-3.20090860036461
KIFAP3	-0.619164508934969	7.17166601290574	-2.69940977030359	0.0109304178451019	0.0623906853739904	-3.20551603105532
PSMC3IP	0.493037428248068	4.04849228015622	2.69883327715579	0.0109458352043376	0.0624189362789143	-3.20679199135189
HSD17B14	0.610737888546312	6.35480524035833	2.69846451563882	0.0109557077227962	0.0624189362789143	-3.20760808709104
SLC35A1	-0.896359447356708	7.3376549403032	-2.69844129839067	0.0109563295740891	0.0624189362789143	-3.20765946619918
IMPA1	-1.06281476984295	8.36402554469411	-2.69788033691804	0.0109713643564111	0.0624253917288654	-3.20890077400813
SORBS2	-1.06389941510403	7.53363362218772	-2.69775448599506	0.0109747400218617	0.0624253917288654	-3.20917923753996
SPART	-0.793213510550137	4.49088949984408	-2.69761706147409	0.0109784272255734	0.0624253917288654	-3.20948330007683
LAGE3	0.518879060957307	7.06694502859893	2.69436632572748	0.0110659834228695	0.0628832251377182	-3.2166729845827
SH3BP4	0.825067940211069	8.19902643950493	2.6927851245317	0.0111088061392066	0.0630864368986222	-3.22016818274487
TFAP4	0.509273056453305	7.30711971775961	2.69214356234818	0.0111262250583665	0.0631107915930073	-3.22158597064209
MUC4	-2.33491847791548	6.90343121538	-2.69210677865269	0.0111272245336378	0.0631107915930073	-3.22166725249931
MAPK12	0.429929132410769	5.35637694392645	2.69059511676102	0.0111683711861186	0.0633039719578664	-3.22500700826042
RRS1	0.619692415685891	7.67869097192454	2.69028934398874	0.01117671133474	0.0633110731472621	-3.2256824175083
ACKR1	-0.831276010955296	6.59404525481765	-2.68974672671586	0.0111915258172145	0.0633265118215375	-3.22688086471141
IL13RA1	-0.703389480818933	6.4870228973311	-2.68967026147564	0.0111936149296102	0.0633265118215375	-3.22704973686298
RUNDC3B	-0.413790594147632	3.780146107377	-2.6887425518072	0.0112189898342337	0.0634298963222844	-3.22909832783421
SEC23A	-1.16946163377995	6.88480859123996	-2.68841596148571	0.0112279355108208	0.0634403212638598	-3.22981940708015
MTERF3	0.803320301780867	6.03316094200901	2.68779438532987	0.0112449794926713	0.0634964613198691	-3.23119163426737
SLC9A3R1	-0.663837109432279	7.99777156636258	-2.68214855530845	0.0114008957663117	0.0643361982820356	-3.24364657382547
ZNF337	0.78008350955054	7.46823760968432	2.68117495033302	0.0114279851375364	0.0644483530515229	-3.24579272469679
ZC2HC1A	0.611083900347015	6.77938390195241	2.68086105062253	0.0114367317484813	0.0644569871982233	-3.24648456020744
MAGED2	0.88780770933899	7.82322676315964	2.67931615596155	0.0114798698874838	0.0646593175945098	-3.24988876860069
TRAF5	1.04230058286186	8.02919554815196	2.67745179202798	0.0115321297387968	0.0649127378428936	-3.25399529068453
FECH	-0.450120422926767	6.29706266651007	-2.67647733732067	0.0115595324177137	0.065017429734354	-3.25614094745964
CA9	1.25704975423644	6.90911514431777	2.67627302498509	0.0115652855533291	0.065017429734354	-3.25659076147302
HIST1H4E	0.369417927827234	5.49329127056823	2.67570666919167	0.0115812472010335	0.065032108596143	-3.25783753727545
TACR2	-0.762250370171988	5.94639027111295	-2.67566378660931	0.0115824565964921	0.065032108596143	-3.25793193223696
ZNF444	0.49016546119461	7.79190486146963	2.67458558339791	0.0116129031661139	0.0651621004917685	-3.26030500574388
C12orf49	-0.456027345235909	7.22901406649601	-2.6739566399411	0.0116306977174648	0.0651910960446947	-3.26168900181899
SLC26A2	-2.24023068239146	8.1531854756167	-2.6738871196255	0.0116326661922359	0.0651910960446947	-3.26184196934773
EIF6	0.714525071385991	8.91634343666065	2.67275331721156	0.0116648136001425	0.0653302695235565	-3.26433635324573
PTAFR	0.868764191800037	5.66279376292515	2.67175999158473	0.0116930457257096	0.0654449816679429	-3.26652113775273
PPARGC1A	-0.475345378426037	4.96006448438157	-2.67151747805539	0.0116999480268336	0.0654449816679429	-3.26705445988073
OSBPL3	0.722258618935585	6.6624369500964	2.67063702035912	0.011725038977903	0.0655442886042601	-3.26899045628044
FDFT1	-0.699572396829904	8.98555560706668	-2.6681010996061	0.0117975859869249	0.0659085901320825	-3.27456432071185
SERINC1	-0.766549997994964	7.99937035702587	-2.66761466197768	0.0118115493972692	0.0659453567286285	-3.27563311129757
PDZRN4	-1.18431397937147	4.26638009573604	-2.66674589816285	0.0118365258067161	0.0660435259409085	-3.27754163473503
MRGBP	0.829474247406318	6.34060787516464	2.66631672387279	0.0118488823694532	0.0660712023759836	-3.27848431128165
ICMT	-0.486424308366703	6.68365892072691	-2.66601224163996	0.0118576561191348	0.0660788784231009	-3.27915304497438
RCOR1	-0.943462925634889	6.19183013721561	-2.66452674119218	0.0119005477698476	0.0662680500746562	-3.28241495420339
PKIG	-0.653679711834879	7.77551627841017	-2.66421762157497	0.0119094912173964	0.0662680500746562	-3.28309358442484
OGFOD3	-0.94342256126309	5.90804596176281	-2.66406678685844	0.0119138574297434	0.0662680500746562	-3.2834247035256
VPS41	0.372422253560665	7.72643100089976	2.66170752239218	0.011982344582794	0.0666075197001236	-3.28860232255103
DNAJC15	0.995317068987015	8.81153326241268	2.66133894341661	0.0119930769923211	0.0666257193858238	-3.28941094021572
IL15	-0.597518142298727	5.28639531008949	-2.66055707910593	0.0120158731076377	0.0667108728841067	-3.29112602117928
RAC1	0.538624983094222	9.972760843719	2.66000157628736	0.0120320938143698	0.0667225440944909	-3.29234436647039
PCSK5	-0.689721023949244	4.79182821368319	-2.65997351475729	0.0120329137508368	0.0667225440944909	-3.29240590757696
PAFAH2	-0.37289183433358	6.24254924639627	-2.65962831963345	0.0120430043286567	0.0667370705135796	-3.2931629135486
SUV39H1	0.397660120644255	6.75536318128988	2.65884887836081	0.0120658174499828	0.0668220379917522	-3.29487198367317
PFDN4	1.21314080688419	7.2098127673273	2.658115432909	0.0120873209289954	0.0668996517092416	-3.29647990952134
PRRX1	0.6563906356074	5.25506683422268	2.65691246560961	0.0121226670094007	0.0670421394734337	-3.29911655506881
CALML4	-0.856065806676825	7.43748615529934	-2.65672868417634	0.0121280753821861	0.0670421394734337	-3.29951929780487
PPIB	0.661331989866529	9.10215183090079	2.65527181383563	0.0121710278030112	0.0672379662116879	-3.30271129078667
MSR1	0.675319831886394	4.26689296481623	2.65326062001556	0.0122305549032434	0.067458714594499	-3.30711597718989
ACOT9	0.461262439214015	7.69655565684492	2.65314078380613	0.0122341103079039	0.067458714594499	-3.30737836185494
APOE	1.40600362660913	7.39147239649714	2.65311833437676	0.0122347764635948	0.067458714594499	-3.30742751465902
DYRK2	-0.795270713192449	6.63908850611809	-2.65290215794701	0.012241192920372	0.067458714594499	-3.3079008173039
KIF4A	0.801014207067368	6.19918232011237	2.65197278899878	0.0122688135991578	0.0675692428367922	-3.3099353243632
P3H3	0.483177799210493	5.09489262841466	2.65163416825935	0.0122788916965572	0.067583080422271	-3.31067649577262
MAP3K20	0.409305407095206	6.25830752128866	2.6512244517162	0.0122910960197171	0.0676085965173232	-3.31157320094169
AMBRA1	0.428154514220354	7.49181783287975	2.64977353731914	0.0123344052048059	0.067734402526928	-3.31474796252937
UBL3	-0.496501719435874	7.67116027973982	-2.64975900391627	0.0123348397353005	0.067734402526928	-3.31477975763874
FAM120C	0.345938087605353	4.55675590315077	2.64969629701548	0.0123367147555482	0.067734402526928	-3.31491694191108
PTPN11	-0.711593916614424	7.03806316332716	-2.6479412568871	0.0123893000732349	0.0678711329243196	-3.31875561654999
IARS	0.463386741152631	9.20551104263357	2.64789220224604	0.0123907728503458	0.0678711329243196	-3.3188628870444
SLC38A3	0.495044552175562	5.96959934242851	2.64785129403662	0.0123920011695936	0.0678711329243196	-3.3189523423199
TOM1L1	-0.823372690981545	6.84711556465773	-2.64785102803429	0.0123920091570094	0.0678711329243196	-3.31895292399272
SS18L2	0.479365181056622	7.64230575892413	2.64687625422045	0.0124213113523551	0.06791813617669	-3.32108423249061
SCRG1	-0.729286044959529	4.65577864530141	-2.64681834536707	0.0124230541405196	0.06791813617669	-3.32121083243899
PTPA	0.474046640451045	8.00353260058434	2.64663534460554	0.0124285631048968	0.06791813617669	-3.32161089589498
LGR4	-0.988748459776017	6.35194205914809	-2.64627014541299	0.0124395636469205	0.06791813617669	-3.32240921618816
SMCO4	-0.629353367572159	7.38742584135542	-2.64614766957442	0.012443254887679	0.06791813617669	-3.32267693094649
ZBED5	0.562762596054601	7.99398325903582	2.64604966142801	0.0124462094392972	0.06791813617669	-3.32289115712997
NOL6	0.446705501942873	7.00194373717148	2.6454000217639	0.0124658099021402	0.0679532415730112	-3.32431101165194
CCND3	-0.431479483234583	8.14180202054113	-2.64533224064567	0.0124678565922048	0.0679532415730112	-3.32445914149293
ATP6V0E1	0.761081995991852	5.15866080171953	2.64446587934636	0.0124940443073953	0.0680544498768063	-3.32635228719746
GALNT6	0.888200576290523	7.57445314478641	2.64381431135761	0.0125137729754132	0.0681203741556159	-3.32777581304135
LYST	-0.544553131339791	5.62269230750825	-2.64326434235431	0.0125304478079764	0.0681576357893616	-3.32897719460724
HAO2	0.410329759086609	5.72963067126138	2.64308539968544	0.01253587771207	0.0681576357893616	-3.32936805216191
IPO9	0.498185374076913	8.23388086451335	2.64069480724604	0.0126086281208936	0.0685114811459503	-3.33458811292935
CBX5	0.469457736246257	8.20627111461028	2.64030372976494	0.0126205665255218	0.0685346630835782	-3.3354417770221
LIAS	-0.47592073028079	5.3639902858443	-2.63987868258977	0.012633553793467	0.0685635091355045	-3.33636950045646
MYO1E	-0.654552019768479	6.95183296967137	-2.63938807892539	0.0126485595199744	0.0686032678760968	-3.33744019140689
ETF1	-0.625614076999033	7.71153444801228	-2.63900011642932	0.0126604375235454	0.0686260245132469	-3.33828678888763
ERCC5	0.586769071431441	6.69825562794551	2.63760831075166	0.0127031346135754	0.0688157074002843	-3.34132328240271
TRIM37	-0.589305537257377	7.54564242635552	-2.6357163645096	0.0127613885909264	0.0690893844137851	-3.34544928909337
EIF2AK1	0.503600277574186	9.35688837538376	2.63451126352501	0.0127986231018892	0.0692490007081622	-3.34807641925299
COL17A1	-1.00112706307436	6.13827555741341	-2.63416627574245	0.012809300837503	0.0692648210541251	-3.34882835411276
PTGER2	-0.622871841280028	4.64954647381458	-2.63378268688289	0.012821182999647	0.069277459025835	-3.34966434991601
SET	0.694768994792069	10.8086452633839	2.63359022936663	0.0128271484639798	0.069277459025835	-3.35008376362971
FAM50A	0.549874526670894	7.82518542906465	2.63305064757039	0.01284388718806	0.0693259481878789	-3.35125954465023
FRS3	0.380864396141007	5.88726920241268	2.63259707508234	0.0128579734005179	0.0693299296344058	-3.35224778705284
PLEKHM1	-0.524305458669899	7.41750955158352	-2.63252712578324	0.0128601470283455	0.0693299296344058	-3.35240018268898
DSC2	-1.33484817363164	6.55952325536153	-2.63211012865591	0.0128731119954071	0.0693579671019129	-3.35330862328751
BAG2	-1.66970913969473	5.15858952324523	-2.62993410972427	0.012940963682123	0.0696815120990987	-3.35804765093561
ZNF200	0.604281891385913	5.6929604807737	2.62928220648843	0.0129613553920587	0.0697492697091932	-3.3594669054378
MOSPD3	0.425395093976276	7.36338570372429	2.62838763611969	0.0129893861998558	0.069858029454131	-3.36141410231495
SYNC	-0.866118976016233	4.18634138657043	-2.62810493741894	0.0129982560470861	0.0698636710400843	-3.36202935975914
MT2A	-1.07163759143779	10.855893222474	-2.62679750879819	0.0130393503802606	0.0700424034557233	-3.36487425885941
FBXW12	0.765443393467004	7.77692500167102	2.62642691549338	0.0130510205013991	0.070057426387691	-3.36568048628063
ORAI3	0.44268379026633	7.73459480902525	2.62621074705467	0.0130578321880114	0.070057426387691	-3.3661507280335
KIF2C	0.514777849660963	7.09731251098579	2.62554693124679	0.013078770263323	0.0701276439149245	-3.36759460385916
AP1M2	-0.499059471503143	7.75227820256564	-2.6234094207092	0.01314640285051	0.0704480003980838	-3.37224234485015
AGA	-0.535148128360165	6.43260711125189	-2.62293938582611	0.0131613184714169	0.0704856462261193	-3.3732640493387
SEMA7A	0.380482753280526	5.42058586578951	2.62255164922074	0.0131736343021582	0.0705093320678127	-3.37410677543343
RGS2	-1.36253278399275	8.01280999994797	-2.62124716759035	0.0132151473767931	0.0706891685729899	-3.37694141374572
NPC2	0.661917592202132	9.42731460726988	2.62035292061575	0.0132436752498486	0.0707993722363243	-3.37888408900513
CORIN	0.403454607763648	3.95687167019323	2.62002612484893	0.0132541147480097	0.0708128032559634	-3.37959391869706
FAM117A	-0.549767134151249	6.58564337053891	-2.61853503080252	0.0133018444396845	0.0709453820933987	-3.38283198664172
KCND3	-0.567135918261531	5.80865807007706	-2.61851854979162	0.0133023728813831	0.0709453820933987	-3.38286777027514
FN1	1.19695165265581	10.9243167261329	2.61850661664475	0.0133027555139867	0.0709453820933987	-3.38289367947855
NPTN	-0.745376944324681	9.36458001670111	-2.61787379130204	0.0133230614478438	0.0710112815713534	-3.38426755872955
PRR36	0.493206516498773	6.5844022640067	2.61751349241615	0.0133346354260115	0.0710305893026597	-3.38504968101706
PSMD14	0.645671193888182	8.93442824725196	2.61670025003979	0.0133607936155455	0.071127514521852	-3.38681478029247
PCDH17	0.553747477696422	6.6397657449356	2.6163100678517	0.0133733607816421	0.0711520142122745	-3.38766152472384
S100A9	0.752497505000953	6.37750130701318	2.61586067311055	0.013387848636313	0.0711866975405857	-3.38863666718924
KCNH4	0.423683268125564	5.51416482144428	2.61556743639254	0.0133973099986597	0.0711946283272023	-3.38927290397095
TRPC4AP	0.418961961445121	6.95377202594589	2.61373832774479	0.0134564663751957	0.0714664768903823	-3.39324049146033
HOPX	1.53901761299669	7.21786776249803	2.61271278566981	0.0134897396533484	0.0715841774309673	-3.39546425098379
GPR183	-0.521713336495682	5.19759697493683	-2.61256147837589	0.0134946551879267	0.0715841774309673	-3.39579229431705
CYP1B1	1.28328131195549	6.55886387175755	2.61177617563682	0.0135201940021976	0.0716383105703077	-3.39749468139255
INTS5	0.468273069680732	6.88973180206247	2.61156365249152	0.0135271131405394	0.0716383105703077	-3.39795533448506
MRPL2	0.446101177084432	7.19041562634296	2.61150821359342	0.0135289186087663	0.0716383105703077	-3.39807549671795
STAP2	-0.763877093912826	7.83609113476434	-2.60781305411637	0.0136497615920882	0.0722353793259027	-3.40608094157357
EHBP1	-0.773624793982728	7.35025823337523	-2.6064395574248	0.0136949328557777	0.0724315187688939	-3.40905471401708
SNX4	-0.599630218539404	7.10599399161429	-2.60599358947461	0.0137096294347551	0.0724663430418147	-3.41002006654068
PDE1B	0.574462038986138	7.01241175165562	2.60537148511091	0.0137301548167768	0.0725173092635766	-3.41136650985601
NCAPG	0.581128293462593	4.60928845232897	2.60505035387337	0.0137407611585812	0.0725173092635766	-3.41206146474994
KHSRP	0.480288318442932	7.67000650228576	2.60463712006383	0.0137544206079616	0.0725173092635766	-3.41295565592092
KIAA0100	-0.453957666832429	7.74246031434881	-2.60443159401584	0.0137612189449152	0.0725173092635766	-3.41340035689769
UPF3A	0.948009341208802	7.12557437187596	2.604349712135	0.0137639282770905	0.0725173092635766	-3.41357752010874
KCNN4	1.01488238584269	7.7775244306988	2.60375367919641	0.0137836648484334	0.0725173092635766	-3.41486701455682
DUSP3	-0.672050856115805	6.77074243504718	-2.60360663625139	0.0137885379334302	0.0725173092635766	-3.41518510701457
KIF14	0.804861523424941	5.6989766130577	2.60350735131143	0.0137918291916974	0.0725173092635766	-3.4153998798162
CDKN3	0.909175191992672	7.00253815837333	2.60349216283059	0.0137923327481044	0.0725173092635766	-3.41543273501301
TRMT61A	0.395985394164724	7.84407378243093	2.60317634433241	0.0138028071921547	0.0725296921455988	-3.41611587460916
B4GALT7	0.390235669302054	5.79278174517382	2.60278057815159	0.0138159435577104	0.0725560398595104	-3.41697187155307
PLA2G4A	-0.922358420467303	3.94827269205665	-2.60212742811068	0.0138376483309483	0.0726273281670748	-3.41838437634054
POLR1B	0.666529985625202	7.5335717619511	2.60093560093924	0.0138773350353335	0.0727928560602667	-3.42096123563774
HEATR6	0.417918983919733	7.11986217947048	2.60065081153384	0.0138868338002337	0.0727999332966476	-3.42157686813486
PPARA	-0.351706521754778	5.6447762598973	-2.60007859700903	0.0139059373987763	0.072857324799571	-3.42281369895208
B4GALT2	0.465184226590347	7.30186614281474	2.59933763610896	0.0139307107251979	0.0729443369919068	-3.4244150102123
EPO	0.501414885452955	5.43042721771128	2.59845534617111	0.0139602624166855	0.0730562531741371	-3.42632136635263
OGDH	-0.51339115256089	7.9464259636298	-2.59786280355669	0.0139801417082395	0.0731174507492409	-3.42760143283294
DNAJC7	0.624319813166372	7.27265810108123	2.59689696987852	0.0140126006329201	0.073244330868271	-3.42968751272785
PSMB7	0.452146607436303	9.06605885091233	2.59338281623319	0.0141312894785419	0.073821525679424	-3.43727340339886
AP3B1	-0.388247633447554	8.09443607978838	-2.59303877495018	0.0141429590511291	0.0738393063727273	-3.43801571637905
TFE3	0.54737759287716	7.70473105410607	2.59087828681121	0.0142164444555994	0.0741796135057646	-3.44267578493844
SPAG4	0.723578750534159	5.70440398650198	2.59030702333475	0.0142359338619688	0.074191104373392	-3.44390755128388
DDX60	-1.18721866861803	7.19849068395663	-2.59011015430524	0.0142426560201619	0.074191104373392	-3.44433200220308
PIEZO2	0.418554718737236	5.36761769246067	2.5897847345778	0.014253774008769	0.074191104373392	-3.44503356334716
MMP14	0.830014004189108	7.45403510939348	2.58974350612523	0.0142551831534218	0.074191104373392	-3.4451224422585
FKSG49	0.564473607484878	8.62306856121368	2.58959754187962	0.0142601730895684	0.074191104373392	-3.44543709968573
CAPZB	-0.522998520124723	9.10286163047932	-2.58923369443769	0.0142726186030689	0.0742126321194499	-3.44622140122436
DST	-0.626026046087219	8.27946627125806	-2.58885903696942	0.0142854443522111	0.0742358024828634	-3.44702892982828
SRRM2	0.724070797504405	8.41668830302192	2.5882592547491	0.0143059990038266	0.0742358024828634	-3.44832152943981
GFER	0.407854986163177	6.93971596478554	2.58815346150001	0.0143096273892802	0.0742358024828634	-3.44854950586456
FANCI	0.766327690221699	5.74770661287898	2.58813338950213	0.0143103158933719	0.0742358024828634	-3.44859275881379
BUD31	0.586031270244018	7.26881665763083	2.58553621079659	0.0143996619355482	0.0746224953587796	-3.45418755433645
SPSB3	0.494481368041728	6.85859956895896	2.5854810469646	0.0144015652074931	0.0746224953587796	-3.45430634766482
SF3B5	-0.701308493558372	8.82643933387916	-2.58444858130146	0.0144372303689942	0.0747185236242426	-3.45652942120719
RNF114	0.802221931860823	8.57804700177087	2.58433066574845	0.0144413087867257	0.0747185236242426	-3.45678327663021
MAF	-0.76873000879463	5.91902808746232	-2.58418912653973	0.0144462056941133	0.0747185236242426	-3.45708798047574
SCARB1	0.529236299695039	7.34116770220413	2.58397678026222	0.0144535552247499	0.0747185236242426	-3.45754509653497
GTF2B	-0.528685985301588	7.21306404285112	-2.5830406258983	0.0144859976696516	0.0748429249178701	-3.45956005682482
IGHD	-1.06935396561754	7.3945325497791	-2.58261247347266	0.014500857676275	0.0748485355980522	-3.46048144535494
ICA1	0.496835563993681	7.72131914810006	2.58233718583093	0.0145104195881875	0.0748485355980522	-3.46107381474978
BDH1	-0.638481260035941	7.67714634845355	-2.58228536294157	0.0145122202681995	0.0748485355980522	-3.46118532367132
OSBPL11	-0.512116773215318	6.08782183658518	-2.5815619197558	0.0145373791440992	0.0748986077595349	-3.46274182672857
SNRK	-0.558881550266575	7.61177358576018	-2.58152403880334	0.0145386976217434	0.0748986077595349	-3.46282332056194
CENPU	0.834735361276238	6.79211809673144	2.57980618288753	0.0145986050576939	0.0751638841385475	-3.46651814997706
TBC1D31	0.451784638143522	4.59375237359241	2.57933400751442	0.014615111253229	0.0752055235167596	-3.46753344187875
SOCS3	0.532159159441078	5.81554354618757	2.57712244103094	0.0146926520325626	0.075472422694765	-3.47228723529794
PRPF4B	-1.29224257267009	6.61803167335933	-2.57663767286005	0.0147096993336367	0.075472422694765	-3.47332889605135
PLCL2	-0.59730281307062	6.03111196629527	-2.57657492608323	0.014711907212196	0.075472422694765	-3.47346371580641
CSPP1	0.486877116353275	5.91234866957368	2.57643977870257	0.0147166636976747	0.075472422694765	-3.47375409056807
CCT2	-0.833886621871355	8.12338952827719	-2.5764305976891	0.0147169868730709	0.075472422694765	-3.4737738163362
HIST2H2BE	0.816737820534434	6.84029891375711	2.57641114627565	0.0147176715923296	0.075472422694765	-3.47381560831068
P2RX1	-0.41553576503233	6.88187104285823	-2.57416506718574	0.0147969348086832	0.0757767165642791	-3.47863999551103
TPSB2	-1.0575871002392	7.30414239305101	-2.57389230622581	0.0148065871856862	0.0757767165642791	-3.47922567589341
SERINC2	0.432824258880076	4.81441850368268	2.57382674250531	0.0148089081987351	0.0757767165642791	-3.47936645020876
CCDC40	0.401494017958573	4.94538217686889	2.57376929263217	0.0148109422502218	0.0757767165642791	-3.47948980105465
SMARCC2	0.45946148702527	6.97452664478072	2.57251295449435	0.0148554882049299	0.0759611197107263	-3.48218683997941
WWC3	0.638920885566652	7.23706070230766	2.57199827049929	0.0148737729822798	0.0760056862356543	-3.48329148746087
ARHGAP45	0.53438119775785	7.56756132056605	2.57178879538733	0.0148812207798231	0.0760056862356543	-3.48374103490864
SFRP4	1.46787463807763	6.66322028886057	2.57029292990286	0.0149345056417468	0.0762342507986997	-3.48695056570488
UBE2M	-0.565393923663406	7.10533885872903	-2.56908200526866	0.0149777692469903	0.0763824104491306	-3.48954783301853
ATIC	0.5331130242176	8.49754606636283	2.5688437823945	0.014986293998345	0.0763824104491306	-3.49005869421301
MBD1	-0.334838671507976	7.74185425998263	-2.5687630974727	0.014989182303518	0.0763824104491306	-3.49023171337627
LUZP1	-0.418874167259151	7.49057841256609	-2.56803534213787	0.0150152571970091	0.0764716605136161	-3.49179213701532
AMFR	0.992940292803302	6.51366446526915	2.56758873416027	0.0150312794960644	0.0765096408765487	-3.49274959261453
LOC101929272	-0.363189781322321	4.25958136976077	-2.56563615799737	0.0151015143920496	0.076823364501241	-3.4969343217228
TRMT13	-0.640406136445228	6.25177692179606	-2.56407745399041	0.0151577984686528	0.0769872534586404	-3.50027341434214
ADCY6	-0.439590573461542	7.97763834680113	-2.56404676030096	0.015158908741377	0.0769872534586404	-3.5003391537465
ID2	-0.708248401994176	8.8497065536156	-2.56387329476055	0.0151651848616517	0.0769872534586404	-3.50071067063165
OLFML1	-0.528198635032896	5.59191085309954	-2.56378987318359	0.0151682039725968	0.0769872534586404	-3.50088933151863
HIST1H1C	-0.674346760365488	6.17144441601582	-2.56295835803817	0.0151983276259035	0.0770963433743305	-3.50266994836541
TGIF2	0.718993576820339	4.86410618353676	2.56180864288778	0.0152400696347535	0.0772504354285394	-3.5051313390867
INPP1	-0.608553555147085	8.00422671809785	-2.56164553714917	0.0152459999619965	0.0772504354285394	-3.50548046863816
COL9A3	1.27589534140293	5.78462414478828	2.56133249142857	0.0152573878809767	0.0772643117578034	-3.50615050547134
UBE2G1	-1.0533482141944	6.51849746422785	-2.5610221420146	0.0152686854481085	0.0772777150753276	-3.50681471818238
MRPL23	0.620293987256662	7.31989258911436	2.5600321218796	0.0153047764042326	0.0773733460774923	-3.50893321574053
SNX24	-0.495888142721365	4.33529622927343	-2.55998964860171	0.015306326514171	0.0773733460774923	-3.5090240902925
CSF2RA	0.424697375314993	4.32281190107015	2.5597913661377	0.0153135649686563	0.0773733460774923	-3.50944831642124
HAND1	-0.884232494446686	6.15552611979194	-2.55798165285744	0.0153797757992696	0.0776639554634683	-3.51331920876691
RPL39	0.376538550862033	12.1483427111913	2.55768535169061	0.01539064146455	0.0776749153688277	-3.51395281196979
RAB5C	-0.580136984547434	7.06180397819208	-2.55727965325165	0.015405530305386	0.0777061559672575	-3.51482026947849
ALDOC	0.51871155397838	7.33106755469961	2.55550809899183	0.0154707006108149	0.0779768673417549	-3.51860711776495
PKMYT1	0.412216201898629	7.4019770053753	2.55534649986646	0.0154766579868948	0.0779768673417549	-3.51895246387786
MEP1B	-0.538442534253507	5.48810036616673	-2.55507087808636	0.0154868236990421	0.0779841015239813	-3.51954144949247
PYCR1	0.470362759951098	7.58837819322032	2.55369140376827	0.0155377950672834	0.0781966892034044	-3.52248866792227
RRP12	0.412684185498594	6.5128140847605	2.55330241541036	0.0155521960192767	0.0782250940541661	-3.52331954441556
PDSS2	-0.792713877738561	5.74704410133866	-2.55069353798651	0.0156490986989335	0.0786303800460533	-3.5288899373441
TIMM44	0.465171761529302	6.14260628708698	2.55040127161585	0.0156599890248147	0.0786303800460533	-3.52951374191809
NDST1	0.460282914587719	7.19649743382717	2.55027057874989	0.0156648611127229	0.0786303800460533	-3.52979267362864
USP16	-0.547547099191804	7.43453306771182	-2.55001033528148	0.0156745668614276	0.0786303800460533	-3.5303480711508
UBAP2	0.804509599000677	6.82613668803214	2.54995092104949	0.0156767834839383	0.0786303800460533	-3.53047486455749
NSG1	-0.373731673841022	5.33748210534091	-2.54966277253365	0.0156875378041524	0.0786401656590871	-3.53108976256639
DDAH2	0.583175730855555	7.40887272995408	2.54874250591655	0.015721929613884	0.0787683663717477	-3.53305327026175
GMDS	-1.07933190010895	8.21620516842926	-2.5483247170778	0.0157375659292528	0.0788025092186185	-3.53394452266069
CYB5R4	-0.562538069712063	6.05712091108712	-2.54792404108414	0.0157525752159734	0.0788334758567452	-3.53479917850776
SAMM50	-0.755446740008252	6.50143341330675	-2.54744687054663	0.0157704671665187	0.0788626853281654	-3.5358168843918
TBXA2R	0.508699498213442	7.40592997913387	2.54719645364958	0.0157798642600051	0.0788626853281654	-3.53635092150259
HIVEP2	0.4851239142247	6.79025317068872	2.54706240646584	0.0157848966043613	0.0788626853281654	-3.53663677526199
BTG1	-0.796009252850345	9.29794946260169	-2.54524378909129	0.0158533164739369	0.0791602437460473	-3.54051397185379
CX3CL1	0.544290691875826	6.22056979468859	2.54258365283428	0.0159538874561059	0.0795842493782826	-3.5461819530683
ZNF282	0.4102287486531	7.16337963584376	2.54225595926942	0.0159663169903023	0.0795842493782826	-3.54687990278201
ATMIN	-0.773117361699068	5.81373172027669	-2.54207861681971	0.0159730473671361	0.0795842493782826	-3.54725759710344
LMOD1	-1.47347853746944	7.26551720850548	-2.54205700914573	0.0159738675848271	0.0795842493782826	-3.54730361476594
MAGOHB	0.466895779194872	4.93516767127139	2.5398822261323	0.0160566198384309	0.0798211933871567	-3.55193390887825
PNPLA3	0.448261930648358	5.65277350008805	2.53986455497435	0.0160572938522529	0.0798211933871567	-3.55197152152609
NPHS1	0.361034727884593	4.9898154026573	2.53972744402556	0.0160625244263611	0.0798211933871567	-3.5522633531114
FEN1	0.67345888910851	6.99721677093561	2.53965518833522	0.0160652815014728	0.0798211933871567	-3.55241714038191
FRYL	-0.950135029143004	7.73899763468247	-2.53963363889741	0.0160661038520215	0.0798211933871567	-3.55246300512669
MPZL2	-0.712794014206877	6.02109333634302	-2.53844340744985	0.0161115845751602	0.0799506265082569	-3.55499583487578
ZNF239	0.579546012929993	5.77104747388791	2.53830912355061	0.0161167232121424	0.0799506265082569	-3.55528154370765
PTTG1	0.800853290205199	8.65803617759509	2.53824948850721	0.0161190057473828	0.0799506265082569	-3.55540842286886
PDCD5	0.613983748849016	5.92728477503031	2.53734529930572	0.0161536500919209	0.0800547658983197	-3.5573319289932
NSUN5	0.519114385957079	7.88930094849582	2.53712718043567	0.0161620176417783	0.0800547658983197	-3.55779587133724
CAPG	0.74030298223568	7.82317132722029	2.53691030433414	0.0161703414675405	0.0800547658983197	-3.55825714414944
BAZ1B	0.632978852839556	6.40015697930545	2.53676688222535	0.0161758482532707	0.0800547658983197	-3.55856217367115
KRT20	-1.45846964167851	10.0604364993737	-2.53601004162319	0.0162049362128999	0.080154316273441	-3.56017163013044
RPS6KA1	-0.521050210985543	7.52818411131709	-2.5352100047403	0.0162357366360075	0.0802622221192335	-3.56187260012353
C9orf16	0.574271106436615	8.14713462210836	2.53442261611802	0.0162661026620369	0.0803678623229952	-3.56354633177943
KLK14	0.387486556653783	6.10208242868695	2.53300322717968	0.0163209740188018	0.0805943951962168	-3.56656262098005
COL7A1	0.57634565033376	6.4835012165258	2.53173348872028	0.0163702042590479	0.0807928368210358	-3.56925994563145
LRP4	1.25694227194856	6.77510727757297	2.53082898283546	0.0164053569271477	0.080889784070891	-3.57118085484923
TP53TG1	-0.484911179650859	5.98526025356271	-2.53076212620428	0.0164079579913192	0.080889784070891	-3.57132282097347
SMPX	-0.737836335582783	4.66102360699406	-2.52996801057364	0.0164388821444181	0.0809975367876929	-3.57300888875085
YPEL5	-0.464382454702227	8.39015501880377	-2.52916298497635	0.016470285815035	0.0811075320759138	-3.57471776263557
TIE1	0.636146398880493	5.15070906250516	2.52783434104609	0.0165222361959328	0.0813185321973927	-3.5775373624909
MT1X	-1.17400329687838	8.80378228205861	-2.52708801732249	0.0165514836832674	0.0813881190833309	-3.57912075258171
ADNP	0.706203226697124	7.87979845838507	2.52674972013195	0.0165647567872066	0.0813881190833309	-3.57983837706588
FRMD4B	-0.597103148312693	5.01599258643205	-2.52667978776373	0.016567501806041	0.0813881190833309	-3.57998671554371
CHTOP	0.48781279729197	5.85203172258129	2.52654436670844	0.01657281860658	0.0813881190833309	-3.58027395894939
ARF3	-0.454146897847508	9.10960689563279	-2.52622486793297	0.0165853687425458	0.0813993742727438	-3.58095161158073
SIRPA	0.716750529821296	6.37199433517838	2.52602218268235	0.0165933348875704	0.0813993742727438	-3.58138147480718
FXYD1	-0.614442863623024	6.15656344268349	-2.52556229406397	0.0166114229441348	0.0814433815367487	-3.58235674064108
PRKCA	-0.924487039230333	7.66623124353292	-2.52488293119702	0.0166381763748702	0.0815298022801511	-3.58379722033012
VGLL4	0.570457741116807	7.92552128859458	2.52430937499705	0.0166607939312912	0.0815958729102106	-3.58501315370917
UGT2B28	-0.560105746683692	6.82954635528714	-2.52391275834329	0.0166764505869833	0.0816277989553542	-3.58585386975472
ACYP2	-0.419165287738272	5.92279382866518	-2.5232412322586	0.0167029902586803	0.0817129309861944	-3.58727711665297
GP9	0.411767548163991	6.36624556232575	2.52225581428931	0.0167420056314638	0.0818447651754317	-3.58936517733195
TEAD4	0.61183779559834	5.24365371408911	2.5220979746224	0.0167482627046557	0.0818447651754317	-3.58969958282831
FANCG	0.471930738788269	6.86189012939277	2.52182300006567	0.016759168364688	0.0818524379588126	-3.59028212182005
ETNK1	-1.30518146363363	6.08340324089846	-2.52159644250531	0.0167681586773343	0.0818524379588126	-3.59076205674012
PHF20L1	0.411183806610822	6.49956735943215	2.52130437796954	0.0167797549897928	0.0818643098437025	-3.59138071801849
XRCC2	0.530131171811627	6.9013641197302	2.52102486866225	0.0167908596987583	0.0818737716643056	-3.59197273977101
EFHC1	0.556769851139904	5.16319513704731	2.51942951500155	0.016854371289757	0.0820960661752919	-3.59535098355523
NIT2	0.613602753806951	7.47332221681246	2.51941804365624	0.0168548287658665	0.0820960661752919	-3.59537526957207
EXT2	0.467053661611522	7.77960838338685	2.51873559849069	0.0168820651381388	0.082183917100269	-3.59681994377312
CNIH1	-0.68807716958325	8.65169890025304	-2.51816802221584	0.0169047478733276	0.0822495167496925	-3.59802125268897
RPS11	1.45737061177179	6.94336299679804	2.5159115491345	0.0169952030842996	0.082644610316847	-3.6027954298687
H1F0	0.739044094036133	9.18682501061715	2.51458526758726	0.0170485768565561	0.0828590517190508	-3.60560020626301
SLC29A2	0.540086793624258	5.58087179239888	2.51411485596587	0.0170675446491561	0.0829061317840735	-3.60659478053725
XRCC5	0.392168105881217	9.18707077986495	2.5135083021837	0.0170920305169072	0.0829799503301806	-3.60787701226056
ARNTL	-0.531289988106146	4.97532792428209	-2.51144083244091	0.017175734324725	0.0833410291812975	-3.61224601550294
HDGF	0.364163614386653	10.2101316869868	2.5099029256014	0.017238242022796	0.0835962525949776	-3.615494384639
MATK	0.455558915342226	6.43978898921204	2.50940845612121	0.0172583838737736	0.0835962525949776	-3.61653852179041
DMD	-1.5449972667356	5.02225185244579	-2.50924725171184	0.0172649550835956	0.0835962525949776	-3.61687889636796
SYNJ1	-0.432228650386831	4.41936621590748	-2.50905506022422	0.0172727924266444	0.0835962525949776	-3.61728467945112
CDCA4	0.422557058813692	7.28903727337786	2.50899790069074	0.0172751239550351	0.0835962525949776	-3.61740535910691
RPP25	0.535222928843401	6.49689037479768	2.5081344193439	0.0173103803742797	0.0837215094117166	-3.6192281848767
BHLHE41	-0.872876150470817	5.85168581332317	-2.50660895282335	0.0173728274015349	0.0839780666547137	-3.62244745027344
UAP1	-0.812385103076027	8.43706699349902	-2.50549723341849	0.017418467258039	0.0841531465743981	-3.62479274109794
NBR1	-0.542599396159269	7.53149217759961	-2.5034993666948	0.0175007630155519	0.084505035685365	-3.62900570674723
ZNF271P	-0.581768597176526	5.2121640678261	-2.50164789398188	0.0175773467817241	0.0847955709557511	-3.63290796028903
LGMN	-0.767593211440247	7.50999733012708	-2.50158588844992	0.0175799168711576	0.0847955709557511	-3.63303861272932
PCYOX1	-0.707375043590244	4.3070719648442	-2.50117364599097	0.0175970128204481	0.084832226403164	-3.63390719760522
CFTR	-1.12872174701106	5.47968869087567	-2.49991633522561	0.0176492484808442	0.0850381535487494	-3.6365557292558
SEL1L	-0.586378273724327	8.11079587952812	-2.4994472559674	0.0176687730263506	0.0850575177473298	-3.63754361881228
SEC24A	-0.499124243398046	5.84660645717576	-2.49914126607783	0.0176815199539254	0.0850575177473298	-3.6381879722634
GDF15	1.46421437491038	7.8883473023251	2.49913376398031	0.0176818325821999	0.0850575177473298	-3.6382037695155
SIM2	0.701256855882289	5.64483607866249	2.49890158960608	0.017691510285557	0.0850582676969219	-3.63869264603885
ECHDC1	-0.596886760882995	7.07655151711419	-2.49669597353845	0.0177836892950872	0.0854554580274417	-3.64333537034516
MXI1	-0.793413966962753	9.03292822604469	-2.4955911940937	0.01783002651516	0.0856269215997914	-3.64565984953787
ZNF37BP	0.408556514860895	4.69370637979272	2.49538843845424	0.0178385426057553	0.0856269215997914	-3.64608637676919
SMYD2	0.517125013475789	8.04738380929092	2.49405291807086	0.0178947300202482	0.0858504958490211	-3.64889526574962
NEFL	-0.465968871174212	3.82677644510712	-2.49320076652251	0.0179306660836343	0.0859526446978217	-3.65068699815341
PSMA1	0.419001061436015	9.72277031327124	2.49299170892966	0.0179394923446265	0.0859526446978217	-3.65112649954378
GNG4	0.785545191039168	6.68787860941132	2.49286396028798	0.017944887760152	0.0859526446978217	-3.65139505310448
CDS1	-0.855268533310096	6.83351233955069	-2.49245871755884	0.0179620128765399	0.0859885643226856	-3.65224689442066
GEMIN6	0.404515277076938	6.90286051062053	2.49201253668268	0.0179808853173519	0.086005318120725	-3.65318468235462
ANKRD40CL	-0.755109344310677	5.14947820779672	-2.49192079130422	0.0179847681909229	0.086005318120725	-3.65337749984525
NME1	0.728927987995855	9.06559523333654	2.49168409601391	0.0179947892239938	0.0860071975055842	-3.65387493060296
EGLN1	-0.441155139951979	6.24750651631618	-2.4912239853935	0.0180142836955694	0.0860260653509742	-3.65484179264761
CCNJ	0.472516439771519	4.93637596978583	2.49113639249312	0.0180179971198559	0.0860260653509742	-3.65502584404202
AIMP1	-0.833745782219568	6.45465602677877	-2.49069703133065	0.0180366340373347	0.0860690447946106	-3.65594897013791
IFITM1	0.873558196090583	10.416767711072	2.49020069272007	0.0180577090849401	0.0861236066501708	-3.6569916779938
NOCT	0.356879792134228	5.85149172059839	2.48763893080656	0.0181668433437889	0.0865978717129489	-3.66237120601765
USO1	-0.755518893491382	7.37599108934826	-2.48727162145805	0.0181825406187905	0.0866225040330424	-3.66314222596852
METTL3	0.559222343093644	7.45251203345264	2.48706433578675	0.0181914046306938	0.0866225040330424	-3.66357730604384
SRP72	-0.890572400969786	7.35353317993277	-2.48683131883665	0.0182013736974083	0.086623799274879	-3.66406636541048
CHRNG	0.329000984077513	6.27841371281253	2.48520994136952	0.0182708790926964	0.0868704410905489	-3.66746848283074
NCALD	-0.615307226504912	6.21510646056507	-2.48516876625346	0.0182726473535365	0.0868704410905489	-3.66755486066483
BRF1	0.406263090531692	5.90499829005745	2.48383332823348	0.0183300826474453	0.0870541486256211	-3.67035584238158
VSNL1	1.02562141325512	7.59444347227966	2.48381714838108	0.0183307795326087	0.0870541486256211	-3.67038977220431
RPL37A	1.13789004940371	7.26742761306053	2.48343033273102	0.0183474473613231	0.0870870070556321	-3.67120089640328
MELK	0.762759004729952	7.50194991401374	2.48303963397841	0.0183642966013495	0.0871206912054463	-3.6720200768654
DECR2	0.460615385535205	7.89702447529511	2.48192672383442	0.018412369569425	0.0873023871357077	-3.67435304672304
CACNA1I	0.532109766006839	6.22128944868521	2.48141777902405	0.0184343921901226	0.0873604378962148	-3.67541970220687
CENPF	0.714985067432127	7.42840621941732	2.47889990524678	0.0185436987025104	0.0878318454451356	-3.68069453806095
FAM189A1	-0.415140678068595	5.59967745055472	-2.47767620184687	0.0185970363873167	0.0880377986475358	-3.68325683986383
USP6NL	0.504478279100741	4.09320774754722	2.47672172962239	0.0186387365190988	0.0881329133808141	-3.68525480856164
NARF	0.529129933186573	7.6121549103044	2.47665216187015	0.018641779222898	0.0881329133808141	-3.68540041239249
PTBP2	-0.72405047815695	5.89171345247915	-2.47653907445956	0.0186467263281919	0.0881329133808141	-3.68563709605786
LAMP5	0.514589113669399	6.32524162816741	2.47610367957719	0.018665784270988	0.08817633574444	-3.6865482775708
B4GALT4	-0.639267820366236	5.56885053511557	-2.47357670430591	0.0187767465449805	0.0886536347179233	-3.69183452152688
BAK1	-0.463529711297436	6.78780610702679	-2.47176784043049	0.0188565461212467	0.0889833737459569	-3.69561629142856
ACTR10	-0.38958722391382	8.59330336199796	-2.47067082434411	0.0189050929710913	0.0891653619380986	-3.69790889912048
ELN	0.954557094920113	7.16711181773545	2.4695429579539	0.0189551242566602	0.0893541556647732	-3.70026526229959
ARHGEF17	0.571183932777631	7.55819107430633	2.46758433358457	0.0190422952393504	0.0896706708014133	-3.70435553420312
MEP1A	-1.44672700547489	7.62937263298947	-2.4675832313589	0.0190423443983299	0.0896706708014133	-3.704357835406
ECD	0.364767412186044	6.57260301146082	2.46697659542131	0.0190694178245492	0.0897015344882219	-3.70562425124169
CASP1	-1.1989114722332	6.12873707090866	-2.46686534133837	0.0190743867782535	0.0897015344882219	-3.70585648288573
LINC00597	-0.402110357059537	4.71137079577273	-2.46676155328586	0.0190790233435152	0.0897015344882219	-3.7060731235559
RPS6	0.399896669826291	5.47820529601259	2.4662160295368	0.0191034106980426	0.0897689467467727	-3.70721171417408
TPD52L2	0.557946449548222	8.48601017004492	2.46521228120681	0.0191483572491843	0.0899328471645442	-3.70930624340249
MOB4	-0.354456905850039	8.52496445128689	-2.46462018665624	0.0191749158079979	0.0900102590188362	-3.71054150083681
RALY	0.607271256339606	7.73118139310885	2.4633387289254	0.0192325113241548	0.0902332057030857	-3.71321425418426
GUSB	0.561115821246368	8.71688048387411	2.46307151772943	0.0192445411295061	0.0902422498214584	-3.71377146144808
SYMPK	0.486291014704983	6.75290922062156	2.46268902246191	0.0192617729791427	0.0902756652794764	-3.7145689957485
MPC2	-0.642749264636796	8.90731746689977	-2.46183298166466	0.019300389729531	0.0904092194304667	-3.71635360750065
DGLUCY	-0.69386675476045	7.46848779535136	-2.46106283764764	0.0193351920761304	0.0904861585729254	-3.71795878845224
DGKD	0.444387057374326	8.56902075223136	2.46102124170989	0.0193370734037518	0.0904861585729254	-3.71804547554024
PRUNE2	-1.34650109269474	7.80491431000648	-2.46063359257351	0.0193546142954919	0.0905202153978049	-3.71885329931756
GSN	-0.718140302462613	9.78288045268984	-2.46041265950454	0.0193646178915488	0.0905202153978049	-3.71931366412469
ARSD	0.423041518483682	5.77598054891805	2.45928616718127	0.019415697705454	0.0907115207127724	-3.7216605337243
ARHGEF40	0.638718715057192	6.61538716948488	2.45788566447261	0.0194793740241845	0.0909614470245899	-3.72457724395649
COMMD10	-0.586063353620831	7.13217842551104	-2.45728473963293	0.0195067546065928	0.09104171311426	-3.7258283942709
NANS	-0.737900475997948	7.95674081102176	-2.45668819906957	0.0195339702117029	0.0911211257969409	-3.72707021090467
AIP	0.370072066105209	8.17702072274258	2.45599427356663	0.01956567241161	0.0912213735140458	-3.72851449585617
EDNRA	0.960663178476529	6.0942469061552	2.45568302336413	0.0195799072420844	0.0912401207060718	-3.72916221886383
PFKP	0.747159398492608	7.52986008360402	2.45407864613586	0.019653432656541	0.0915349916167262	-3.73250010161113
PLEK	0.530461381389414	7.62256024972878	2.45381317176038	0.0196656231174231	0.091544039243325	-3.73305227412614
TMX4	-0.820435229187405	6.9243008614144	-2.45090550823415	0.0197995946556812	0.0920975458008824	-3.73909740017814
ECHS1	-0.458101788980718	9.19212770455066	-2.45059227739836	0.0198140765056543	0.0920975458008824	-3.73974832629042
NPM1	0.810402878232187	9.51882632615401	2.45056241565811	0.0198154576322955	0.0920975458008824	-3.73981037912354
SPINT1	-0.540600926977508	8.3091547858445	-2.44992771061407	0.0198448339975107	0.0921861165365382	-3.7411291774238
DCUN1D2	0.598451593492662	5.56725254298708	2.4495270014139	0.019863400698368	0.0922107613142811	-3.74196165643327
CAPN5	-0.610682218384259	7.39944013528149	-2.44933481133528	0.0198723113779519	0.0922107613142811	-3.74236090114372
PTGER3	-0.453724299795637	4.77961117772301	-2.44894220459064	0.0198905255024082	0.0922107613142811	-3.74317641373694
SYDE1	0.479432251130678	7.74167345507575	2.44892273385495	0.0198914292010097	0.0922107613142811	-3.74321685553027
PPP3CC	0.54224271182609	5.27898413171573	2.44836272421435	0.0199174370807794	0.0922834364328853	-3.74437993278948
ETV7	0.530749319635001	6.3638320221347	2.44739576655624	0.0199624174999359	0.0924438960740939	-3.74638776908296
PUS3	0.410466743709012	6.96788527937934	2.44705303336834	0.0199783828349544	0.092469893194118	-3.74709930670732
ARHGEF10	-0.551386136033016	7.16803483243706	-2.44536002809844	0.0200574182865607	0.092787632083815	-3.75061310583768
ATP5MG	-0.478879659781746	7.11689056702734	-2.44480481137951	0.0200833998632694	0.0928597365313592	-3.75176508633595
AP2M1	-0.597740738591938	8.83878624377802	-2.44433210785049	0.0201055444194506	0.0929140342984751	-3.75274572542786
GPR157	0.413986837364848	5.34022683882839	2.44401228512447	0.0201205396711676	0.0929352538172388	-3.75340913491715
PDLIM1	-0.440075460797948	10.0189608822411	-2.44229585540182	0.0202011910234216	0.0932595552517959	-3.7569685201148
MFAP2	0.919809386301294	7.14213163839795	2.44188031290939	0.0202207607969291	0.0933016819209544	-3.75782998012697
ACHE	0.457341173554934	5.67856583291019	2.44161961970098	0.0202330468507691	0.0933101742477646	-3.75837037145406
IL18	-0.583367997621606	4.25548989764673	-2.44080944871333	0.0202712724220562	0.0934382231920681	-3.76004952474542
EHMT2	0.578130648586914	6.5142740641125	2.44017340778279	0.0203013283493611	0.0935056741671733	-3.76136751108123
MKNK1	-0.324188542009898	8.27267473465037	-2.44005326787895	0.0203070100903433	0.0935056741671733	-3.76161643532124
GPR68	0.337818290895214	4.11757591175602	2.4398355948531	0.0203173081337158	0.0935056741671733	-3.76206742229658
BANF1	0.491473412425321	9.24275297731376	2.43821276127078	0.0203942342479372	0.0938113772074268	-3.76542883236111
CUL5	-0.587369674663882	7.22280463981548	-2.43760057519762	0.0204233222850882	0.0938968286014888	-3.76669646966291
CCIN	0.372079578135263	5.87224134808376	2.43729400597886	0.0204379031521832	0.0939155292481753	-3.76733119260331
OSBP	-0.395446298938917	7.99660142987566	-2.4364617010178	0.0204775366730613	0.0940492725452217	-3.76905412718912
ITPRID2	-0.589892048548197	8.3121497128115	-2.43556578516947	0.0205202776463589	0.0941971429675868	-3.77090829162118
IL6ST	-0.963683845743728	7.84334163054064	-2.43222208866509	0.0206805132939273	0.0948839369566782	-3.77782420117856
NNT	-0.716753207666948	6.26490230051881	-2.43136803910532	0.020721623393848	0.095023748345608	-3.77958962571888
UBB	-0.322807657561887	11.8831063321525	-2.43095726048592	0.0207414229626633	0.0950333529044398	-3.78043860401366
OPRD1	0.446732408071276	5.57602389315904	2.43088319509968	0.0207449947569302	0.0950333529044398	-3.78059166848497
IZUMO4	0.408817060428816	5.74846205891986	2.43025659279225	0.0207752350340563	0.0950395448736161	-3.78188648500297
ACAP1	0.821067367857068	6.60825515503895	2.43018967160269	0.0207784670737558	0.0950395448736161	-3.78202475802635
METAP2	-0.523195024272967	7.68852762305869	-2.42987624947038	0.0207936102783923	0.0950395448736161	-3.78267231828859
NUP107	0.517996307335015	7.99945547206671	2.42982094250392	0.0207962835168215	0.0950395448736161	-3.78278658186116
ARL6IP1	0.485843869032783	9.02609565252147	2.42975353253237	0.0207995421726094	0.0950395448736161	-3.7829258476976
FANCA	0.41728635247506	5.85709817696633	2.42908523228731	0.0208318735812056	0.0951386128327759	-3.78430638143535
EIF3A	-0.630064616019084	6.45139875611839	-2.42817785875166	0.0208758443710425	0.0952907091295466	-3.78618036165328
FAM155B	0.415535090835476	6.6541005088168	2.4278484604102	0.0208918277488486	0.0953149628602984	-3.78686054267828
CCDC87	0.416012480195088	6.59848486583745	2.427096196454	0.020928371661342	0.0954048166278649	-3.78841366993968
PAPOLA	-0.779159711474023	5.13894487070484	-2.42700342016855	0.0209328826363613	0.0954048166278649	-3.7886051933848
RPH3AL	-0.542090767212605	5.12708687367323	-2.4263972496409	0.0209623777274823	0.0954905253644058	-3.78985642267712
ANXA3	1.00180319859282	7.0634456871516	2.42472912827033	0.0210437410185308	0.0958123030165828	-3.79329857536475
CIR1	0.413241107824059	5.60052520322418	2.4241248797957	0.0210732844404285	0.0958864512244709	-3.79454503568818
SMPDL3B	-0.530999693430081	6.38404341544737	-2.42389479009732	0.021084544114582	0.0958864512244709	-3.79501961498457
APPL1	-0.594165475937357	5.12928439464613	-2.42373782638911	0.0210922284401752	0.0958864512244709	-3.79534334805594
HIST1H4I	0.376970157281473	5.66578865631324	2.42225559303042	0.021164918728593	0.0961218183089263	-3.79839970153364
SERPINE1	1.10827518837046	6.74013667615389	2.42205621194954	0.0211747139906232	0.0961218183089263	-3.79881072579874
FABP1	-1.670882269115	10.0806432392065	-2.42202427736061	0.0211762832678794	0.0961218183089263	-3.79887655682197
BAG3	-0.617739565026259	8.00992489322473	-2.42143283207585	0.0212053662705367	0.0962049450963457	-3.80009567404251
HEATR1	0.477402402497161	7.5812951933987	2.42064102075715	0.0212443588153093	0.0963329224858669	-3.80172747580042
TGM4	0.330589222191155	5.20558229088413	2.42014800691259	0.021268670151852	0.0963942315913211	-3.80274331655119
HSPB8	-1.17364093586805	6.94460450913246	-2.4196237243756	0.0212945512134409	0.0964625892442532	-3.80382342954648
SMA4	-0.61187475921979	4.82082525506421	-2.41898746869243	0.0213259983436103	0.0965394624866659	-3.80513401063608
NONO	0.455354359824868	8.00711405053751	2.41884318591651	0.0213331354470702	0.0965394624866659	-3.80543117625126
AVPI1	-0.598498026756396	8.08585575363251	-2.41856385677628	0.0213469589506311	0.0965531059777153	-3.80600644948807
IL9R	0.365990823347953	4.83601960505451	2.41822146948539	0.0213639142233533	0.0965808936018294	-3.80671152752588
DTX2	0.564170514759297	6.482399562272	2.41702563739548	0.0214232290271765	0.0967636617923044	-3.80917356564054
LMF1	0.400463139002475	5.76689727948718	2.41696969968198	0.0214260072792095	0.0967636617923044	-3.80928871246086
ATP5PF	-0.502542316896154	9.20782019965337	-2.41585960094174	0.021481210363838	0.0969390424778625	-3.81157345242732
STXBP6	0.593102907522955	6.64611705860294	2.41575246791555	0.0214865447337029	0.0969390424778625	-3.81179390911586
PSIP1	-0.586007531734678	6.74221848559344	-2.41481541349619	0.0215332540282362	0.0970462083969974	-3.81372187847066
PPP1R16B	-0.509055897964616	5.13264337582644	-2.41443025761129	0.0215524796774393	0.0970462083969974	-3.81451417914868
MICU2	-0.760633870502312	8.44887612189545	-2.41441671702305	0.0215531558611681	0.0970462083969974	-3.81454203178704
USP12	-0.618561358447899	6.98715303725927	-2.41431487161156	0.0215582423902364	0.0970462083969974	-3.81475152170773
LGR5	1.68569076399342	6.78130839148747	2.41418726639033	0.0215646170007881	0.0970462083969974	-3.8150139894307
GTF3A	0.814943621354811	9.80268538442562	2.41269713850933	0.0216391845988237	0.0973327472413355	-3.81807828602984
SLC39A4	0.786730623369892	8.10809059043171	2.40992308984686	0.0217786267553552	0.0979106556646139	-3.82377936336238
CD72	0.361229803000532	5.39869784559698	2.40910319480596	0.0218199965061258	0.0980472981837132	-3.82546350253802
DACH1	1.24615837596478	6.11609846075685	2.40882357824077	0.0218341215767416	0.0980614419532595	-3.82603777010231
HSPA13	-0.624928524153221	5.51012948828417	-2.40828395364534	0.0218614047139979	0.0981346373417805	-3.82714590388838
SH2B2	0.428669591174712	7.44352680974879	2.40739457496293	0.0219064389733836	0.0982806677289585	-3.82897189349426
MAPRE2	-0.470739702024129	7.82058627967356	-2.40720715664325	0.0219159397868673	0.0982806677289585	-3.82935662400345
HSP90B1	-0.658749061599991	6.40779865643506	-2.40646732260468	0.0219534808988997	0.0983996211088162	-3.83087514631988
IL10RB	-0.789871110048852	6.76665105274931	-2.40621230951162	0.0219664344891251	0.0984083045593553	-3.83139849050705
CELF3	0.687759089042782	6.5460884701896	2.40570434983023	0.0219922574328475	0.0984746043346498	-3.83244082388438
TALDO1	0.460126581997837	8.9932370240679	2.40485289898277	0.0220356042809466	0.0986192650509499	-3.83418766046588
GOLGB1	-0.539997920648886	6.68044522576252	-2.40410258818352	0.0220738665882249	0.0987410366713137	-3.83572664421146
ITGAE	-0.464410763044192	8.04066595103798	-2.40313592598343	0.0221232509233733	0.0989124126619086	-3.83770890350401
SLC25A4	-0.493125335915773	7.42436703345247	-2.40282327073087	0.0221392451978254	0.0989344058790267	-3.83834992354316
[truncated: 6,934 more rows]
