# Supplementary material for: Systems Biomedicine of Primary and Metastatic Colorectal Cancer Reveals Potential Therapeutic Targets
Source: Front Oncol. 2021 Jun 24;11:597536. doi: 10.3389/fonc.2021.597536 (PMC8263939; doi:10.3389/fonc.2021.597536)
Supplement: Supplementary File 3 — Contains all DEGs between all pairwise groups of samples. [file DataSheet_3.zip › Supplementary file 3/Validation Results/GSE41258_liver_lung metastasis/GSE41258_lung_primary.txt]

logFC	AveExpr	t	P.Value	adj.P.Val	B
FMO2	2.1570059826022	5.56418932518586	8.4249772871167	1.10259498505653e-09	9.84948100151001e-06	11.1706051875895
RAD51AP1	2.8295831740134	5.49402835279831	7.84983264622621	5.26310698085285e-09	2.35076673299792e-05	9.86608619255456
CXCL1	-2.36519532715261	6.94411543933743	-6.93396774946459	6.86177225713105e-08	0.000204320705243172	7.68333589932087
C12orf4	1.92675306728571	5.7171232270222	5.97254570315291	1.1041853105562e-06	0.00246592184479962	5.27558230839641
SFTPB	1.61727605316605	6.44112309427369	5.48807016090436	4.5635712080713e-06	0.007480590347464	4.03158810061632
MMP3	-2.70469219986873	5.38085716748203	-5.43612186098913	5.31505722657563e-06	0.007480590347464	3.89750338438586
SFMBT1	0.936445569133032	5.98799745613197	5.36244539213848	6.59794584856805e-06	0.007480590347464	3.70719224067518
KRT7	1.17170915889131	4.314473580407	5.35725135795761	6.69928610541945e-06	0.007480590347464	3.69377026484332
ABCA3	1.10093153218722	5.62124393695036	5.15368245610822	1.21728503443345e-05	0.0120822302362156	3.1673715137847
RPLP0	-0.926542446580997	10.6536555106448	-5.08652450311187	1.48212796551656e-05	0.012802479224568	2.99365220001907
OSGEP	0.818784081831173	6.40405163000437	5.06546042213662	1.57648350464848e-05	0.012802479224568	2.93916950648043
FLRT3	0.881056592565787	4.4303034750088	4.87232368027005	2.77403557149582e-05	0.0206503831334768	2.43994977753049
PWP1	-0.795653935979791	8.56483982923859	-4.77188379409756	3.7189878902566e-05	0.0242573346132779	2.18076666371841
LTF	1.23145770035092	5.12717610176672	4.7643418039162	3.80166444179884e-05	0.0242573346132779	2.1613220922274
ENPP2	1.69546672259547	6.6793426536269	4.61587733609177	5.85579536856334e-05	0.0343202763702253	1.77918673295599
CADM1	1.43845402654428	6.05601302402694	4.59915250375574	6.14714454185162e-05	0.0343202763702253	1.73622517965408
TKTL1	1.32902958955054	4.91165555965026	4.50193502830373	8.14766619743362e-05	0.0393097213934758	1.48691939723541
NDUFA9	1.32999353142452	9.11895132621386	4.47313357019594	8.85538030243827e-05	0.0393097213934758	1.41321116588145
SRPRB	-0.693960742746945	8.28349828444054	-4.47040545712194	8.92548357568443e-05	0.0393097213934758	1.40623327725066
USP10	-0.843808846722807	6.42479010519811	-4.46609843826186	9.03727657704966e-05	0.0393097213934758	1.3952182953887
APOC1	1.95646383349831	8.25644282145121	4.45732108623879	9.26939905001616e-05	0.0393097213934758	1.37277596563241
EMP2	1.06845132486835	7.97034541561561	4.44227353533016	9.68111351904699e-05	0.0393097213934758	1.33431852491546
RPS5	-0.703639745086535	11.3580204733041	-4.41762945312627	0.000103947185141632	0.0403721828204434	1.27138210313367
CLDN5	0.968829150955505	6.56131724634896	4.38982463770408	0.000112622813935456	0.0419191498702262	1.20044665978974
LRRC59	-0.940708696900721	9.08130802656304	-4.34160797765705	0.000129391203154115	0.044623121051657	1.07762988037709
GLRX	-0.864187685133862	7.8562009418789	-4.34030183178254	0.000129878108960381	0.044623121051657	1.07430643056789
MARCO	1.19665293518638	5.87284924386936	4.32292529240012	0.000136530071494613	0.0451712269874583	1.03011073215397
WIF1	1.37449722299	3.97987186646328	4.29872705408549	0.000146355613384661	0.0466926676558991	0.968622848792889
RGS3	0.879032801400448	7.39704053650892	4.22320299994132	0.000181715698609752	0.0533418160324457	0.777176275493886
AP2B1	-0.908574529702073	8.36236415287456	-4.21362874266892	0.000186759497487011	0.0533418160324457	0.752958766332068
HIGD1B	0.661394186178741	5.95004708474142	4.20324100606004	0.000192387504739112	0.0533418160324457	0.726697505752154
ARHGEF40	1.09212905828682	6.61538716948488	4.20267684794047	0.000192697887595967	0.0533418160324457	0.725271674056467
NDUFA4L2	0.743103673964288	6.06422478487548	4.19485261191357	0.000197053613463641	0.0533418160324457	0.705501471910758
CCT2	-1.35267272168597	8.12338952827719	-4.17930603202406	0.000205997297022887	0.0541227604207485	0.66624354584876
KIAA0319	0.554143080597979	4.6663610861814	4.15720444551182	0.000219401775772403	0.0559976017992822	0.610491448354876
DDA1	-1.00027218056118	6.26495201646517	-4.14261765575411	0.000228713811317549	0.0567527910138795	0.573734103358577
PTPN11	-1.08819617061945	7.03806316332716	-4.04933132295328	0.000298126786019457	0.0719774751219409	0.339422314164273
SULT1C2	1.30062698976834	5.56501036039308	4.03365688961748	0.000311660649528704	0.0732171535485325	0.300187648322496
BNIP3	2.07460592288854	5.16247236741687	4.0060672115632	0.000336958071281607	0.0732171535485325	0.23122770004497
MMP1	-3.39239952016223	5.36833194791838	-4.00013353046094	0.000342655694275272	0.0732171535485325	0.216413491008052
UBE2N	-1.14569073590366	7.44184260852857	-3.99971444011871	0.000343061656258125	0.0732171535485325	0.215367406711561
PIGZ	1.33855563870448	7.73174329562879	3.99849790837679	0.000344242745890335	0.0732171535485325	0.212331014395384
LTBP2	1.46550683604178	7.35364005236894	3.97086512044405	0.000372167339519891	0.0767684600867309	0.14343080525416
PRDX4	-0.791017092470916	9.08212217788209	-3.96088629342387	0.000382786160954744	0.0767684600867309	0.118582612959952
RANGRF	-0.731927170269913	6.83134989262017	-3.95183950074727	0.000392668694261684	0.0767684600867309	0.0960707688323597
EGFL6	0.85874013874504	4.94051755386837	3.94945471805996	0.000395315030111902	0.0767684600867309	0.0901390001266371
GAL3ST4	0.626829226701335	7.23750853757638	3.92176315575707	0.000427348507937437	0.079649434721576	0.0213372305297872
C16orf58	0.573830608125548	6.70145129566315	3.91437387862236	0.000436316226112198	0.079649434721576	0.00300216875753812
CCND2	2.01864312031431	6.53779915155639	3.91389850272505	0.000436899395651766	0.079649434721576	0.00182296806472237
TOB1	-1.01903324733457	8.39534146908371	-3.88747638647647	0.000470537100981089	0.0840661584612813	-0.0636509794686102
PIM1	0.66617611713158	7.00754334924675	3.87948143403526	0.000481204227912235	0.0842862229007841	-0.0834358829345954
PLPP2	-0.95558117725016	7.62235850057221	-3.87208697939535	0.00049127986697601	0.0843962125326289	-0.101723605723318
FBP1	0.871843262745817	7.93191509811329	3.85062834212752	0.000521697980064846	0.0873983937827993	-0.154733021675173
LAMP3	1.36357649102306	6.37437912902622	3.8459312188664	0.000528597135052608	0.0873983937827993	-0.166324041174835
ITGA6	-1.10701275509587	8.61043854158209	-3.83955351771111	0.000538107204528597	0.0873983937827993	-0.182055040810112
RUFY1	0.701251109996672	8.22317869301922	3.80175046717662	0.000597994166492396	0.0915944433466254	-0.275126703791131
NCLN	-0.723541889858909	5.89114331370615	-3.80111288366843	0.000599057885809663	0.0915944433466254	-0.276693884053786
CHIT1	1.20025799113549	5.52339163163668	3.80000296972848	0.000600914017751504	0.0915944433466254	-0.279421847386785
TTC9	0.652035641573475	5.86719348007931	3.79759746552372	0.000604956023446871	0.0915944433466254	-0.285333236613156
DDIT4	-1.19287261852699	8.31519421508355	-3.79090735373218	0.000616337143860048	0.0917623284350302	-0.301767339348585
FASLG	0.53475968561044	5.3683687197003	3.75438753807337	0.000682232373815581	0.0966084005418916	-0.39130732729513
UBE2M	-0.825082771603876	7.10533885872903	-3.74907690491315	0.000692367980998897	0.0966084005418916	-0.404303731381461
KCNK1	-1.1825132785969	7.77917677173371	-3.74387428130099	0.000702439291244448	0.0966084005418916	-0.417029737202061
AP3S1	-0.746263328021035	9.21354846484871	-3.74299956537427	0.000704146500391038	0.0966084005418916	-0.419168765392167
GLRX2	-0.852691900489048	7.08675251892843	-3.74002513924039	0.000709981995716044	0.0966084005418916	-0.426441140653646
PGAP3	1.43880079560668	7.80479248887377	3.73810437505159	0.000713775264274583	0.0966084005418916	-0.431136294339484
MAPK1	-0.793304221782428	7.33828159307794	-3.7097075206408	0.000772206091260495	0.102956970346716	-0.500452782338601
ENOSF1	1.04688219745181	6.81354716806238	3.7031677046561	0.000786306704690975	0.103295261661831	-0.516390296541811
GREM1	-2.68155804399667	6.64531938825581	-3.69302371957804	0.000808674089036877	0.104693994744441	-0.541091547924797
YIF1A	-0.766425424718745	8.04019780110754	-3.68340218901653	0.000830459266818238	0.105978466149819	-0.564498376251628
ATP5MC1	-0.689656081168835	8.76508645678048	-3.67406015897407	0.000852155794112521	0.107215601532495	-0.587204376289845
FCN3	0.841169613203766	5.65647140049891	3.65525032387049	0.000897521075989472	0.110097827485944	-0.632858989962676
HMGCS2	2.07366054138078	8.85672324320286	3.64926450232878	0.000912442424267682	0.110097827485944	-0.647369719721091
DCTN6	-0.84273034553612	7.89731075477119	-3.64666394051192	0.000918999715793706	0.110097827485944	-0.653671250371342
ATP2C2	-1.17148152612805	7.760347686758	-3.6445501399062	0.000924363266701647	0.110097827485944	-0.658792077019272
STOML2	-0.827058781597129	7.9224492157664	-3.63213685085311	0.000956478091277661	0.111951167650823	-0.688842070184288
NMD3	-0.756549865982642	5.8464055228453	-3.62891511168593	0.000964988235655814	0.111951167650823	-0.69663504053474
UBXN8	-0.639274507931402	5.47155730482757	-3.61576396129347	0.00100049358492952	0.113617871522534	-0.728419290168225
TWF1	-1.48155047465159	6.80173223083299	-3.61420240188381	0.00100479255012652	0.113617871522534	-0.732190470588989
NAMPT	-1.28916043490459	7.33388407467979	-3.60404868992079	0.00103318497994638	0.114920607446335	-0.756696857691789
NPFFR1	0.664025004544044	6.42989850392601	3.6009361423984	0.001042042897476	0.114920607446335	-0.764203913408281
KCNG2	-0.600656666646012	5.19401480732878	-3.58312733344501	0.00109415502178763	0.11919618060523	-0.807109074878045
KIAA0100	-0.622165785240109	7.74246031434881	-3.56946990035781	0.0011358182935366	0.122244154411595	-0.839957557530304
ETHE1	-0.929476883855058	9.47435434217184	-3.55415839380618	0.00118435132364743	0.124862152679422	-0.876726712103569
PROC	0.877907832778669	5.62566613349788	3.54960932441387	0.00119915263156479	0.124862152679422	-0.887639023999882
PPP2R2A	-0.812125704999427	8.13611102321835	-3.54180866314037	0.00122495059165835	0.124862152679422	-0.906338521489489
KLHDC2	0.71901404895492	8.31490330527598	3.54157221552686	0.00122574087135296	0.124862152679422	-0.906905074097955
CHP2	1.1350602113221	7.84006058097576	3.54029111103292	0.00123003128129287	0.124862152679422	-0.909974472617622
TNFAIP1	-0.568780852277158	7.87728517191135	-3.53247306708119	0.00125652989378827	0.126118893721467	-0.928696240404729
RUVBL1	-0.657900328140622	6.79890770162433	-3.5229522062219	0.00128954497698669	0.12646868596012	-0.951473598232744
HK2	1.10587879348893	8.02430036463746	3.52234759631601	0.00129166959798606	0.12646868596012	-0.952919220329091
NDRG1	1.15419798599693	9.51363435856848	3.5134049519473	0.00132349170255278	0.12646868596012	-0.974289523122685
WDR60	0.673816179460373	5.70410997882785	3.51334500668567	0.00132370754744156	0.12646868596012	-0.974432701513219
CEACAM6	-1.42230091657716	10.9102601075149	-3.50985344684947	0.00133633838571461	0.12646868596012	-0.982770553113494
MTSS1	0.997336796787981	7.76599719761069	3.49619066907844	0.00138689100519264	0.12646868596012	-1.01536522935214
BEST1	0.666160392957895	6.17583219832544	3.49484434525097	0.00139197111212638	0.12646868596012	-1.01857431562455
SUB1	-1.13482554671056	6.81865845658271	-3.4937965786445	0.00139593708112069	0.12646868596012	-1.02107141704402
COL4A3	0.605920167617984	4.14631478406358	3.49222273792661	0.00140191481217632	0.12646868596012	-1.02482172015698
GLRX3	-0.71799020276451	7.71760480239866	-3.4920594780571	0.00140253631390732	0.12646868596012	-1.02521071267209
RABAC1	-0.919881885003749	8.26120172696212	-3.48246832222911	0.00143951813190408	0.12646868596012	-1.04805018189597
ZNF302	0.572902224818181	4.37598355079044	3.47908004018687	0.00145280609240991	0.12646868596012	-1.05611259285842
TMEM147	-0.535134281563806	9.21519826540406	-3.4778966349725	0.00145747489818567	0.12646868596012	-1.05892774737949
SLC39A14	-0.863165593772566	8.74661360007251	-3.4777082421421	0.0014582194843717	0.12646868596012	-1.05937587125913
MEGF6	0.640700490407025	6.62826104302425	3.46539552837666	0.00150768615955337	0.127511682319475	-1.08864210716869
ITGAE	-0.669613652740269	8.04066595103798	-3.46497702783862	0.00150939559340736	0.127511682319475	-1.08963609534245
NPR3	0.937480464650481	6.00664086909511	3.46407944650874	0.00151306821066432	0.127511682319475	-1.0917677898989
MIPEP	-0.677650550800355	6.02526104707931	-3.45568999691859	0.0015478140104689	0.127818709823467	-1.11168111597359
TRAF1	0.486417446891005	5.96054134688127	3.45467872351052	0.00155205384848009	0.127818709823467	-1.114080138646
ME3	0.753850942965066	7.23705788535303	3.45245027428185	0.00156143630331394	0.127818709823467	-1.11936561257868
STXBP6	0.846902967996361	6.64611705860294	3.44949908198356	0.00157394582789448	0.127818709823467	-1.12636311781442
RFNG	-0.573568562643051	6.63990233043277	-3.44432979798313	0.00159609032956147	0.128272257734105	-1.1386138790441
USP7	0.876523221515404	8.17452210314891	3.44152072129525	0.00160824950926002	0.128272257734105	-1.14526793223977
NPEPPS	-0.689588008610786	7.69214131980543	-3.4331815323957	0.0016448735061519	0.129229348364541	-1.16500813552176
NPC2	0.866998341238657	9.42731460726988	3.43221220042746	0.00164918232548502	0.129229348364541	-1.16730139509212
TRPA1	-0.581584753245022	5.7597914761968	-3.42868359102336	0.00166495942496409	0.129331152549602	-1.17564712651259
TBX2	0.768983897031398	5.8211156414685	3.41663143118017	0.00171994947381952	0.132450936634739	-1.2041250600296
COG2	-0.506805311946312	7.60397541524377	-3.41310036790717	0.00173638871366639	0.132481128269064	-1.21246051557958
ZBED5	0.725282399479166	7.99398325903582	3.41020043093863	0.00175000258991935	0.132481128269064	-1.21930338470909
TIGAR	1.66599446422619	6.1319634993025	3.40450369929877	0.00177704559295861	0.132709898820393	-1.23273851217459
EGFL7	0.722340305926139	7.01853479584685	3.40238456724753	0.0017872075098939	0.132709898820393	-1.23773380481369
ZAP70	0.524820015748339	5.01834930945702	3.39802807561465	0.00180827403726862	0.132709898820393	-1.24799889107238
XCL1	1.01286748335579	5.61403375524825	3.39717048477495	0.00181244908273681	0.132709898820393	-1.2500189445083
FBN2	-0.500763149097225	4.79953087648546	-3.39253529210983	0.00183517563911408	0.133281495806554	-1.26093333404823
DESI2	-0.859857111894772	7.3476744275353	-3.38805714667516	0.00185739212678378	0.133807127972254	-1.27147182591716
TRIM37	-0.755890850649893	7.54564242635552	-3.38078256334264	0.0018940338712937	0.135239898869975	-1.28857838413379
SELENBP1	1.62493689654876	9.10110009212936	3.3781314423859	0.00190755930343857	0.135239898869975	-1.29480866685666
GCNT1	0.664180840011631	6.19557187696683	3.36248780610841	0.00198927807006911	0.139079728901717	-1.33152868641427
PEX10	0.587624406249754	6.81039661077364	3.35557805623535	0.00202643363092121	0.139079728901717	-1.34772403299947
SLC36A1	0.711968586173994	7.35599726905351	3.35505949938337	0.00202924875766504	0.139079728901717	-1.34893885594782
UTP18	-0.985476102161797	7.1000310211831	-3.35405877183011	0.00203469209303598	0.139079728901717	-1.35128302617619
SLC22A18	0.77004294175085	8.53452379791434	3.35316487946077	0.0020395661576318	0.139079728901717	-1.35337667798193
CACNA2D2	0.908135839852735	6.11659418678727	3.34626955405463	0.0020775421783311	0.140218771994522	-1.3695184486952
REPIN1	0.719103169832767	8.85128364797104	3.34404339333043	0.00208994697238033	0.140218771994522	-1.37472669125374
MVB12B	0.470081594505323	5.74086568127977	3.33969043654125	0.00211440848022612	0.140218771994522	-1.3849062637757
GPR107	0.591103075816761	7.36223702054422	3.33813740756431	0.00212320203401445	0.140218771994522	-1.38853666161045
FUS	0.67520821298757	7.99831466276974	3.33610665247037	0.0021347534972859	0.140218771994522	-1.39328267000309
SH2D4A	-0.470189481236131	6.09374053450595	-3.32745558030921	0.00218464179266882	0.142448212656282	-1.41348635969009
CXCL3	-1.72997161981949	5.70619754241092	-3.31481009430604	0.00225958032079616	0.14626689134545	-1.44297628183679
SFTPC	1.16294732230079	6.45091727427415	3.30462262353708	0.00232173787872658	0.148186255987542	-1.46669715958071
ERBB2	1.2951094874534	8.8698442062486	3.30232641134662	0.00233597242233169	0.148186255987542	-1.47203917761432
CAD	-0.604496515186752	7.26684016522104	-3.30010650331156	0.00234981338883933	0.148186255987542	-1.47720207540153
NTRK2	1.10232350708493	4.1326283403132	3.29678786100881	0.0023706514500482	0.148186255987542	-1.48491738425059
KCTD13	0.562295357949923	6.80692985656442	3.29551712274949	0.00237867728999447	0.148186255987542	-1.48787071048012
NINL	1.18998090031188	6.10854102128735	3.29392603479961	0.00238876311006449	0.148186255987542	-1.49156783074346
TEX11	0.546514320796416	5.12163219833349	3.29066499393513	0.00240956278371554	0.148445685151248	-1.49914277942747
GTF2E2	-0.587288950175087	7.08563145891541	-3.28538727787642	0.00244359311645867	0.148754307017756	-1.51139491828683
TMEM214	-0.581337203538998	8.0627796388212	-3.28406582442646	0.00245218549435462	0.148754307017756	-1.51446124285314
CHD1	-0.958844037811043	7.04662759272875	-3.28217520879071	0.0024645289867489	0.148754307017756	-1.51884727789675
CKB	1.39858455543204	9.06976980853585	3.27058149189167	0.00254153251503396	0.152025369406992	-1.54571810042183
CCN5	0.56406232821536	5.37057895173081	3.26891920836271	0.00255276003705908	0.152025369406992	-1.54956718894285
SRSF1	-0.852934682261921	8.84220997996727	-3.26180208126683	0.00260136973631541	0.153471340700071	-1.56603695620747
LRRFIP2	0.60688383388262	7.1807946044135	3.254768019432	0.00265028105106554	0.153471340700071	-1.58229812049034
AUTS2	0.891570325995232	8.75640458105523	3.25398631816382	0.00265577057535472	0.153471340700071	-1.58410422847881
CXCL8	-1.92859705982851	8.21454122191588	-3.25180915612062	0.00267111712680517	0.153471340700071	-1.5891334593404
RNF126	-0.690358574920531	6.44665086899158	-3.25039549004044	0.00268112724038834	0.153471340700071	-1.59239817804813
ACYP1	0.714894657505099	5.71741309364863	3.25005992080866	0.00268350865349856	0.153471340700071	-1.59317304385751
GSTK1	0.566780252703492	8.8473903776392	3.24563887776194	0.00271507257998507	0.153471340700071	-1.60337821940361
NDNF	0.881944438748784	6.28921595119169	3.24224733217626	0.00273952660557019	0.153471340700071	-1.61120257713633
SEM1	0.505967873547837	8.77673208714145	3.23895926365522	0.00276343536007037	0.153471340700071	-1.61878454662222
METAP2	-0.697299233825958	7.68852762305869	-3.23846896174531	0.00276701756102045	0.153471340700071	-1.61991482599151
ARL1	-0.790038405883629	7.26547171306786	-3.23810418478469	0.0027696855402312	0.153471340700071	-1.62075568399889
NYNRIN	0.847707722996873	7.49609924236258	3.23626109332027	0.00278320353670789	0.153471340700071	-1.62500356663138
SRRD	-0.402645795114199	6.83061267757086	-3.23316153040344	0.00280607925179709	0.153783472124561	-1.63214474591937
KBTBD2	0.603826662499172	7.8681788041827	3.21964521937364	0.0029079494533642	0.158394588212819	-1.66324758773019
BID	-0.760677974695467	6.93365954424861	-3.21164116075928	0.00296992916939464	0.160790165273954	-1.68163683501994
ARHGEF10	-0.723599496671494	7.16803483243706	-3.20911457484791	0.00298975429260418	0.160888404191766	-1.68743711182143
AHCYL1	-0.78257687077026	8.09179939811406	-3.20609816812212	0.00301358823986746	0.161199902675066	-1.69435901343414
LRP8	-0.747290747126109	6.57479802712587	-3.19630309813097	0.00309223972461984	0.164393033917608	-1.71681474956732
CNPPD1	0.679936498571344	6.82301215807341	3.19334815259792	0.00311634893008732	0.164393033917608	-1.723582643721
MRPL52	0.508407612100723	5.31039222914024	3.19186812707855	0.00312849163394083	0.164393033917608	-1.72697130473672
POMP	-0.537257510982641	9.89692978014463	-3.18433094484819	0.00319103271657605	0.16657223454646	-1.74421664815752
KLF5	-0.88418739822577	9.69141890328048	-3.18239870503687	0.00320725672696643	0.16657223454646	-1.74863450786281
ZSCAN9	0.534971936108927	6.21061363340546	3.17996607769009	0.00322779405165338	0.16666985123364	-1.75419460305007
GALNT2	-0.669318522842718	4.35408914865082	-3.1770064869746	0.00325294926183775	0.167003423885038	-1.76095636270262
MARF1	0.615115721527647	6.81919043061749	3.16848436448695	0.00332643117356711	0.169419557137878	-1.78040970218346
HSPD1	-1.04877953018249	9.87392973963489	-3.16716558345964	0.00333794269072725	0.169419557137878	-1.78341779151195
CISD1	-0.987579893857392	6.76203606693513	-3.16464439977492	0.0033600555688798	0.169578397722052	-1.78916681355557
MAN2A2	0.473686685248287	7.43123070986754	3.15371156116818	0.0034575701279562	0.172709515391833	-1.8140708765482
EPRS	-0.910839733768522	5.70494171276708	-3.15335848691198	0.00346076382571791	0.172709515391833	-1.81487444417429
LRP4	1.5628481433259	6.77510727757297	3.14676454533438	0.00352092712498791	0.17473578893065	-1.82987356852193
TNPO3	0.535680945913313	7.79653844344415	3.14339974071944	0.00355200998965893	0.175304448826647	-1.83752146430689
SYNGR2	-0.768361646116304	9.59657045750455	-3.1381123340017	0.00360138126871326	0.176764499304481	-1.84953108640287
ZNRD2	-0.629491905418878	6.18371078281165	-3.12503799247487	0.00372628140668746	0.181575510816183	-1.87918456462145
ADGRL1	0.541852952535471	6.91198403764332	3.12163784867024	0.00375943190409121	0.181575510816183	-1.8868862113694
CCS	0.485656823878508	7.23633092474294	3.12154108286983	0.0037603794359111	0.181575510816183	-1.88710533376953
POLR2E	-1.23257719938031	7.12801598848736	-3.11872283751711	0.0037880755307577	0.181929455463755	-1.89348565131614
FUZ	0.653173526426374	6.28423727586907	3.11358152985455	0.00383910158726317	0.183394088123112	-1.90511779149913
FER1L4	0.768779166185452	6.88135770046788	3.11082375503985	0.0038667402252416	0.183731864000443	-1.91135325373889
ILKAP	0.510905344291449	7.26001724229844	3.10798158970562	0.00389542241548143	0.184115388558178	-1.91777662204272
CDC37	-0.647835067889186	8.24443659311704	-3.10192187694104	0.00395725137444774	0.184132087190346	-1.93146186107728
NAB2	0.521117544392507	7.0263023834034	3.10015773487018	0.00397542588806943	0.184132087190346	-1.93544346317004
SERBP1	-1.06822323349887	8.0899451618114	-3.09810171828889	0.0039967073833318	0.184132087190346	-1.94008237126208
RNF121	0.476616091482543	6.5999120961015	3.09214517280705	0.00405897506190935	0.184132087190346	-1.95351309501206
ITGA3	0.537509004915168	6.98523411184747	3.09194580133752	0.00406107507064204	0.184132087190346	-1.95396240812933
PSME3	-0.859313781690603	7.12401049140862	-3.09182921208404	0.00406230360018443	0.184132087190346	-1.95422515246196
SLCO4A1	-1.06456053968567	7.78563547838122	-3.09046007127758	0.00407675699884613	0.184132087190346	-1.9573102579394
UQCRB	0.563883764684142	9.80485098057769	3.08986699770121	0.00408303294999408	0.184132087190346	-1.95864642427695
MAN2A1	-1.06585174370441	7.7889882780932	-3.08936351408112	0.00408836805049802	0.184132087190346	-1.95978064657288
PRRX2	0.53625026781195	7.33074657804059	3.08808913691453	0.004101901416196	0.184132087190346	-1.96265107917471
CMC2	-0.598736617484599	7.60074072548427	-3.08556293102183	0.00412885449239588	0.184415285902862	-1.96833937657449
KDELR3	-1.09433352529714	7.91074156900992	-3.08323681935444	0.00415382126764343	0.184607389969446	-1.97357502418836
TESK1	0.510369685966257	6.91038981523294	3.07864683416794	0.00420350770108476	0.185555806049686	-1.98390032998524
DYRK4	0.858981499419633	7.4830863524212	3.0771833789003	0.00421946776499251	0.185555806049686	-1.98719076507181
PERP	-1.3032728246521	9.28730439630563	-3.07553829432585	0.00423747726789834	0.185555806049686	-1.99088862154505
CTDSPL	0.696286633938861	8.08100275978036	3.07134072855201	0.00428376096644085	0.18666749616203	-2.00031941657159
ZDHHC13	0.798292807484974	6.64710824452967	3.06663717054406	0.0043361934970372	0.186986036648239	-2.01087919671439
ARHGAP25	0.581651939540976	6.49220951138142	3.06538971010516	0.00435020123936242	0.186986036648239	-2.01367842928569
ZNF432	0.913271652105899	5.67475871873422	3.06506386737625	0.00435386719163033	0.186986036648239	-2.01440950606485
SLC7A8	0.731389063631682	7.8069483587862	3.06166009463666	0.00439233748403758	0.187735649497166	-2.0220439890343
ZNF692	-0.502933572753038	6.78834608899447	-3.05567309269649	0.0044607872296124	0.189586906900569	-2.03546191632467
PGGHG	1.23713453458955	6.77822016138346	3.05417291080307	0.00447809664793686	0.189586906900569	-2.03882196536014
SARDH	0.545351544935041	5.82563567759348	3.04766992547878	0.00455386818363987	0.19078319119185	-2.0533772314412
ZNF205	0.690647341566126	5.8174196613907	3.04485079082774	0.00458709227306203	0.19078319119185	-2.05968214765791
SOS2	0.654223568913459	6.97451216470625	3.04463601703304	0.00458963281871183	0.19078319119185	-2.06016235919297
TIMM17A	-0.887959292321861	6.47140521371822	-3.04445444013575	0.00459178172016655	0.19078319119185	-2.06056833225547
LPCAT3	0.686069206141121	5.97982991662081	3.03390214092468	0.00471831469808907	0.194676074684366	-2.08413972822774
ZC3H14	0.757568980254004	6.59296515926315	3.03149189083246	0.00474767575799978	0.194676074684366	-2.0895176852777
SCNN1B	1.06890541866891	6.7693743760831	3.03123178558027	0.00475085461560414	0.194676074684366	-2.09009792104756
EPM2AIP1	0.78652733319257	7.69831282522476	3.02832298473745	0.00478654185949703	0.194736630726901	-2.09658502276543
LRRC23	0.541629103699421	6.67518225787154	3.02756104000006	0.00479593179893858	0.194736630726901	-2.09828374586263
CDKN2B	0.555154541062058	3.91954533067639	3.02256343058041	0.00485795416761773	0.195401949305366	-2.10942015146486
UQCRFS1	-0.802620189372442	10.0836395840693	-3.02211168755811	0.00486359773719324	0.195401949305366	-2.11042631616711
PIEZO2	0.488241173110653	5.36761769246067	3.02096591033328	0.00487793962779543	0.195401949305366	-2.11297794546145
CCDC71	0.668780582207638	7.02781781963867	3.01572731839668	0.00494402324728198	0.197164998517723	-2.12463773809226
TLN2	0.596565814734372	6.85018950308837	3.01157283481934	0.00499703235110214	0.197879716170445	-2.13387700453102
SRSF5	0.675817054068052	9.70385089659792	3.01085481160815	0.00500624827656114	0.197879716170445	-2.13547315506574
TFB2M	-0.763731279961696	6.75411366179904	-3.00805295483145	0.005042364473672	0.198429259221639	-2.14169970289592
WDR76	0.401462145526125	4.52011191145597	3.0048949200122	0.00508336718052949	0.199165434314342	-2.14871411154242
DAZAP2	-0.72705575156697	8.82003928728787	-2.99619589460125	0.0051979482896782	0.200725832275535	-2.16801560417964
LUC7L	0.492912115594847	7.06045711890111	2.99498787104902	0.00521405175314101	0.200725832275535	-2.17069363197132
LTB	0.889961373325867	6.57906999061866	2.99424814938827	0.0052239358185469	0.200725832275535	-2.1723332133517
ARF6	0.651334762093565	7.54499606274895	2.99374243601113	0.0052307032836041	0.200725832275535	-2.17345399515667
CCKAR	0.539204825479115	6.84092194892022	2.99338104576926	0.00523554448899583	0.200725832275535	-2.17425486070338
EIF3D	-0.569437189310001	9.32350969284935	-2.98825901128867	0.00530461646601675	0.202504867055246	-2.18560010587655
UBE2L3	-0.763218811636841	6.79048976883231	-2.98532043006636	0.00534463174789346	0.203164235761414	-2.19210435256162
TMEM186	0.472416880299744	7.07641907443184	2.98120745793992	0.00540111803144315	0.203532778718386	-2.2012022529815
FBXO21	-0.747221841723387	7.98034242192866	-2.97933798010623	0.00542697882501882	0.203532778718386	-2.2053353233406
ROGDI	0.477957773870047	7.47502024376861	2.97869172598374	0.0054359457305823	0.203532778718386	-2.20676374911968
PTMS	0.715833020842381	6.56213303609598	2.97674361051261	0.00546306095474668	0.203532778718386	-2.2110686954198
CRYM	0.626244170504255	7.39950785981414	2.97637192344442	0.00546824884052532	0.203532778718386	-2.21188987819386
PRKAR1B	0.553218420913426	6.50501038677259	2.96822027687762	0.00558320328588589	0.206179192572634	-2.22988578438557
ADGRA3	0.894607073711544	7.17485965737363	2.96227854962254	0.00566842661120181	0.206179192572634	-2.24298624600068
AGPAT5	-0.665394554638961	6.69601401308322	-2.95964686206648	0.00570656434023903	0.206179192572634	-2.24878412817565
RBM5	0.632843204142334	7.57258335984685	2.9578007591284	0.00573346191511875	0.206179192572634	-2.25284962401213
RNF187	0.507586222069239	8.31567142419325	2.95436554878002	0.00578383127894972	0.206179192572634	-2.26041100662072
ZSCAN18	1.11111815395765	7.13444306645121	2.95378795773389	0.00579234118765883	0.206179192572634	-2.26168189882892
CPT1A	0.620178773221502	8.80061875385385	2.95089172622195	0.00583519102801889	0.206179192572634	-2.26805253965808
ATP13A1	-0.460641853909279	6.97729074316088	-2.9491251882162	0.00586147360193149	0.206179192572634	-2.27193660715608
ATN1	0.509094027743806	7.6694216474597	2.94853194477245	0.00587032489467321	0.206179192572634	-2.27324068174973
PRMT1	-0.586892668210552	8.82755844711056	-2.94750439976224	0.00588568586734271	0.206179192572634	-2.27549910594569
SMARCC2	0.526227907129633	6.97452664478072	2.94633640976524	0.00590319240012351	0.206179192572634	-2.27806569247788
CAP1	-0.656225824531807	9.91409172120275	-2.94627711538878	0.00590408244782855	0.206179192572634	-2.27819597349543
PLCE1	0.820135459065086	5.43839604746231	2.94560772223175	0.00591413926111739	0.206179192572634	-2.27966665864251
TAGLN2	-0.769369566779531	9.24628642453972	-2.94389655298594	0.00593992094435617	0.206179192572634	-2.28342534386869
PCGF2	0.589016073559966	7.36863564888076	2.94372663447672	0.00594248683124807	0.206179192572634	-2.28379851514214
CFAP20	-0.679102039165195	7.65316196115656	-2.94269408951072	0.0059581014533844	0.206179192572634	-2.28606591547916
NECAP1	0.636387016619683	6.86034565036908	2.94199325317347	0.00596872184989894	0.206179192572634	-2.28760465889536
AKIRIN1	-0.584861630561476	6.57521239169092	-2.94065217060772	0.005989094228042	0.206179192572634	-2.29054855863788
FARS2	-0.597545711679818	5.40526352692252	-2.94015635967762	0.0059966426699168	0.206179192572634	-2.2916367610634
LOXL2	-1.02676845615213	7.74920954202365	-2.93987293940136	0.00600096161075616	0.206179192572634	-2.29225876501107
IK	0.436267813198315	7.92182022394439	2.93613916567033	0.00605813366053957	0.206377893703136	-2.30044997985843
SNRPD2	-0.537850746806456	9.84397806040649	-2.93507894858795	0.00607446117760495	0.206377893703136	-2.30277486568619
PBXIP1	0.664505321789287	7.91199772812955	2.934975694951	0.00607605351437644	0.206377893703136	-2.3030012598215
PLCG1	0.672654776163712	7.5068801492932	2.92942701301477	0.00616220385914012	0.208511238915525	-2.31516090365084
HNMT	0.994607587990083	8.01018417026672	2.92490995171289	0.00623318527087123	0.210117147262991	-2.32505049629574
PIK3IP1	0.746071675366046	8.14256904690685	2.92010616831699	0.00630951673923865	0.211890650494808	-2.33555863948834
WNT5A	-1.05369586920784	6.24178427120388	-2.91817302429856	0.00634048178729622	0.21208285965423	-2.33978465796467
SF3A1	-0.650902124708306	7.6788616631317	-2.91649797952665	0.00636742824344758	0.21208285965423	-2.34344520327684
ESD	-0.556015590611256	9.93916188139092	-2.91531865282534	0.00638646470916691	0.21208285965423	-2.34602174047799
PGF	0.766973885024898	9.09151693890487	2.91275211617291	0.00642807856155656	0.212674169594018	-2.35162700214502
FCGR2B	0.812320876701289	5.74067273457646	2.91113006631709	0.0064545099643477	0.212760655024052	-2.35516811948392
SSTR3	0.604664775723778	6.48233308233093	2.90690951759951	0.00652376415535331	0.213778720509053	-2.3643769435188
SYNPO	0.723719442137978	7.42774443252735	2.90591042288153	0.00654026014817909	0.213778720509053	-2.36655578848406
CRYBB3	0.424314542860676	6.00469801851852	2.90488757305092	0.00655718900923324	0.213778720509053	-2.3687860094625
C6orf47	0.577314044969935	7.0935156865298	2.90296065992688	0.00658919277031087	0.21404094188068	-2.37298626774823
SART1	0.623160162899087	6.65759732993546	2.89822874873919	0.00666840879826327	0.215459115555444	-2.3832942612984
CADM4	0.396009919513281	5.25776626016696	2.89747617287178	0.00668108978046099	0.215459115555444	-2.38493281164736
LIMCH1	1.23415234556817	5.03303887472328	2.89465389337967	0.0067288477548056	0.215621778239473	-2.39107552946336
ACAA1	0.830395071638762	6.96707500865379	2.89380322441953	0.00674330542236157	0.215621778239473	-2.39292636528975
KATNB1	-0.460349703181641	4.96874909030772	-2.89290830213152	0.00675854672641357	0.215621778239473	-2.39487315806015
DPEP2	0.420076368899446	5.65494807437897	2.89082948531695	0.0067940758703891	0.215983913701729	-2.39939407251785
OGFOD1	-0.447257018141846	6.89463955618559	-2.88775733787608	0.00684690367400052	0.216224154620543	-2.4060719188004
BTN2A1	0.471936965162763	7.51067763866465	2.88645076114012	0.00686948802365804	0.216224154620543	-2.40891078939781
HAUS2	0.740955322928272	8.58651406510235	2.88617588016916	0.00687424828302186	0.216224154620543	-2.40950794694996
PIGF	-0.894220662694792	5.98647982040434	-2.88239845105089	0.00693997883549488	0.217259861186472	-2.41771089852587
ACIN1	0.464969644927445	6.93580583709336	2.88149323968198	0.00695581778790227	0.217259861186472	-2.41967573588627
CXCL5	-2.03588277950242	4.41851892899798	-2.87909226668849	0.00699799353364994	0.217294074636888	-2.42488557590871
PTPN6	0.56430557408164	7.32479855741287	2.87751771657741	0.00702578256289185	0.217294074636888	-2.42830085061497
PRRC2B	0.429686130827983	8.3552895636374	2.87669905633777	0.00704027191912712	0.217294074636888	-2.4300761500598
SYT17	0.669554394213374	5.90046494731161	2.8759128861764	0.00705421265472938	0.217294074636888	-2.43178072670209
RABGGTB	-0.558846845258127	7.52710479287108	-2.87118082364728	0.00713867303614459	0.219140090143916	-2.44203527313325
ALKBH4	0.537236034250398	5.80159652798931	2.86960340719698	0.00716703801915774	0.219257365154576	-2.44545148084268
FDFT1	-0.75170034459603	8.98555560706668	-2.86691202380102	0.00721567873536598	0.219992007314076	-2.45127776525514
MMD	-0.556835134161763	7.49426938078353	-2.86352590084875	0.00727731560827519	0.22076264141608	-2.45860364013645
ODR4	-0.615624725619531	6.9663603194784	-2.86281155641672	0.00729038164309232	0.22076264141608	-2.4601485001797
CDC27	-0.656223612767036	6.09382903163102	-2.85652662660083	0.00740629178180742	0.22326670037089	-2.47373106887306
TRAM2	-0.582523575408084	6.17706937059691	-2.85562497523022	0.00742306168254273	0.22326670037089	-2.47567827264863
CCND1	-0.957970321294519	7.24963463538001	-2.85191207645063	0.00749249437848422	0.224598833164428	-2.48369296935435
ADSS	-0.642645531808236	7.65450403428838	-2.84929012175746	0.00754189250988762	0.225323497628181	-2.48934918232902
CANT1	-0.865741086816599	8.48643898047371	-2.84756284674624	0.00757460143462824	0.22554638205178	-2.49307373355611
PCLO	0.632810396292378	5.19919423400684	2.84391956857779	0.00764402992202668	0.226857539180944	-2.50092558428676
APRT	-0.564138100458382	7.69541615908415	-2.84007612879352	0.0077179193262852	0.228291964707635	-2.50920261408438
IRX5	0.439516507433001	4.38858675586547	2.83838175052743	0.00775070563304462	0.228505126798639	-2.51284951216517
SDR39U1	0.566897216537413	7.21012938838898	2.83364662877915	0.00784302404636794	0.230466229625674	-2.52303457369527
AP1G2	0.624132920420648	7.99093659569446	2.82920822128091	0.00793049231216355	0.232272419096908	-2.53257258758412
TBC1D29P	0.385374040131848	5.57621279231212	2.82385675621014	0.0080371695428369	0.234201891796121	-2.54406134684713
HIST1H4I	0.439380221053246	5.66578865631324	2.82327706147437	0.00804880563992041	0.234201891796121	-2.54530511186095
CX3CL1	0.60370368700503	6.22056979468859	2.82012378430487	0.00811237756806572	0.234238547514899	-2.55206806223676
CD40	0.493770531333653	5.06483899066968	2.81753233053349	0.00816497447975824	0.234238547514899	-2.55762279641732
ZFYVE26	0.460010491113044	6.50269752136768	2.81594281513359	0.00819739355879352	0.234238547514899	-2.56102843976807
RGS12	0.425601628670763	6.27445668023585	2.81593564903732	0.00819753998793844	0.234238547514899	-2.56104379110441
TMED2	-1.07021450278265	6.61429488825288	-2.81436386189167	0.00822971649526097	0.234238547514899	-2.56441035713506
TBC1D22A	0.511517818335983	6.40975853788976	2.81116676464902	0.00829553034290588	0.234238547514899	-2.57125478468752
CDYL	-0.505398349372821	6.22667679824697	-2.81046781805608	0.00830998397816888	0.234238547514899	-2.57275050958242
CEL	2.07034139872972	5.93709248737538	2.80998241661817	0.0083200355410695	0.234238547514899	-2.57378912788535
ALAD	0.488035547878539	6.35629937758161	2.80933979956787	0.00833336018687171	0.234238547514899	-2.57516398266892
SAFB	0.443419335483934	7.50430529656591	2.80861435494279	0.00834842625659019	0.234238547514899	-2.57671582567815
ACO1	-0.517727050734747	7.63848341899284	-2.80832750831516	0.00835439053060178	0.234238547514899	-2.57732937299105
ZFR	-0.509589621962165	6.84885504326854	-2.80783089004104	0.00836472592155521	0.234238547514899	-2.57839152336178
MLST8	-0.412373970515223	6.64704808090072	-2.80554427152696	0.00841246853108226	0.234572899805093	-2.58328066464035
TMEM33	-0.813204380388081	7.04566333831963	-2.8025165717424	0.00847607663274995	0.234572899805093	-2.58975080520976
WDR6	0.765580436333418	7.99736636676039	2.80009624689605	0.00852724785766561	0.234572899805093	-2.59492008590524
ROBO3	0.442368865629076	5.4968182716231	2.80000631487822	0.00852915478360397	0.234572899805093	-2.59511211100267
NUPR1	0.831324597235509	7.73576998782653	2.79876689985402	0.0085554761027847	0.234572899805093	-2.59775817670026
KIFC1	0.510571282683182	7.60458748190698	2.7982898777401	0.00856562680028256	0.234572899805093	-2.59877640494636
TOX4	0.595967069403557	5.27450228290422	2.7966917625307	0.00859971571229299	0.234572899805093	-2.60218693008376
RXRA	0.610275382501799	7.62653045873326	2.79597103178962	0.00861513087578395	0.234572899805093	-2.60372466580574
SASH1	-0.608029531940627	7.29602767678351	-2.79561607738052	0.0086227322195995	0.234572899805093	-2.60448190435788
NDUFS4	-0.580487906632394	7.67193991808891	-2.79484543359057	0.0086392571404764	0.234572899805093	-2.60612575756666
APOBEC3C	0.509402768049529	5.86190195388175	2.78904442866733	0.00876460180378921	0.23631564927158	-2.61849136739987
ARAP1	0.659702379141865	6.81182989491207	2.7875843201195	0.00879641767867523	0.23631564927158	-2.62160142547375
RBM38	0.602718295853252	6.74927042497781	2.78756906817238	0.00879675058872895	0.23631564927158	-2.62163390739318
CST4	0.611132260926909	6.94182992853326	2.78699639531347	0.00880925906273774	0.23631564927158	-2.62285344808965
YIPF6	0.486702016189266	8.45255518681606	2.78202408089914	0.00891856656937448	0.238462559151282	-2.63343613966341
FOXO4	0.614182822629743	6.21631681373512	2.77962431755905	0.00897177333413837	0.238462559151282	-2.63853966195386
DNAJB2	0.492136379091876	7.07063854784941	2.77929520375456	0.00897909341875154	0.238462559151282	-2.63923938003079
MZT2B	0.791991609851737	7.87421716301247	2.77750458796184	0.00901901779898143	0.238462559151282	-2.64304550029092
ANAPC5	-0.679220843111771	6.01028227165489	-2.77733697948954	0.00902276334861002	0.238462559151282	-2.64340169420035
MMP9	1.35086797669996	7.87739988410135	2.77497938159991	0.00907560282659544	0.239151504572204	-2.6484106203
HDHD5	-0.443507022396255	7.52030538827015	-2.76645350994799	0.00926911015671895	0.243532238323442	-2.66650375931376
FGD6	-0.598562592015313	5.37739166583063	-2.76491722193957	0.00930438547072025	0.243742156627402	-2.6697605070807
SNHG32	0.537190233873609	9.06443259380453	2.76274943528276	0.00935437407371292	0.244335156726542	-2.67435414569625
SLIT2	0.878679228353024	6.34369139428191	2.75892197399205	0.00944324681017249	0.245937387041606	-2.68245952731676
DIO3	0.496828641048059	6.60020924157443	2.7567199072371	0.00949473467997419	0.24596922173904	-2.68711982131851
DIPK1A	-0.557786250649848	6.37014620040208	-2.75651500346214	0.00949953895667401	0.24596922173904	-2.68755335306794
CASP9	0.406039437108768	6.71891014917855	2.75442773856572	0.00954860740118925	0.24652517316423	-2.69196846634971
MYH10	0.96954408308703	7.49620455307018	2.75257016343952	0.0095924749248874	0.246944030270949	-2.6958960630812
SPOCK2	0.752946235072621	7.28550622956274	2.74742137573571	0.00971505055510982	0.249380881059759	-2.70677429547264
CST1	1.3807843650228	4.91523053271547	2.74458417057916	0.00978321764724569	0.250411126770332	-2.71276351455656
CCL11	-0.939768327446901	6.41088409834311	-2.74243087131847	0.00983525047949565	0.251023692952385	-2.71730658633216
PPP1CC	-0.612206523141337	9.16849933388984	-2.73946616594736	0.00990731250149885	0.251853510460427	-2.7235581120414
LMAN1	-0.509356061070013	4.96633422589866	-2.7380694012874	0.00994143341888658	0.251853510460427	-2.72650200641039
MASP1	0.408802429527928	5.94643506388993	2.73762371020259	0.00995234402692609	0.251853510460427	-2.72744118030993
DGKD	0.493791810310777	8.56902075223136	2.73462539916764	0.0100260338179865	0.253001582192298	-2.73375694714872
DUSP3	-0.70397871239843	6.77074243504718	-2.72729902908483	0.0102082388039727	0.256608930040794	-2.74917215104778
UCP2	0.686222591815541	8.25873267107806	2.72657391529588	0.0102264389448699	0.256608930040794	-2.75069649893783
CRTAC1	0.53287671463278	6.18371215981276	2.72315369884551	0.0103126934881647	0.256990638881985	-2.75788327387031
MRPS30	-0.608256593676758	7.33551868916161	-2.72224007902071	0.0103358484678189	0.256990638881985	-2.7598021158916
PGD	-0.769420757677135	7.51921715811588	-2.72162979099214	0.0103513426961169	0.256990638881985	-2.76108366652116
TMEM212	0.421412163497035	5.24241675808496	2.72141796680403	0.0103567256238122	0.256990638881985	-2.76152843825853
SMAD1	-0.741779068900168	7.0647793771303	-2.7199466972379	0.0103941858538964	0.257030288427585	-2.76461712177533
WDTC1	0.421015693739097	7.29975305733845	2.71909730546973	0.0104158697426156	0.257030288427585	-2.7663998214011
SORL1	1.11095778827962	8.84290306208948	2.71618804553499	0.0104904589430518	0.257571139632749	-2.77250323193321
SF3A2	0.601399739775344	7.36638815085212	2.71599388950238	0.0104954544751282	0.257571139632749	-2.77291041724454
DVL2	0.564617202014165	6.50580807684487	2.71484127236304	0.0105251563166491	0.257592387333223	-2.77532733364174
PSMC2	0.570096685240216	9.02836450577296	2.71228007458688	0.0105914361686548	0.258506282225665	-2.78069568819261
JMJD6	-0.573301228010432	6.62453511282198	-2.70832051447786	0.0106946681616494	0.260314634027287	-2.78898905772449
NSF	-0.536312123444602	8.04639361683739	-2.70144298386374	0.0108762039196232	0.264013939168461	-2.80337681067961
CHMP1A	0.39370713677606	8.24979820296723	2.70005543766483	0.0109131745047043	0.264193463009549	-2.80627687219068
IMPDH1	0.43836570784705	7.72144551022072	2.69595153973053	0.0110232060767222	0.264825060057992	-2.81484901268223
MGLL	-0.597658585765071	8.62616472791527	-2.69485009546756	0.0110529124606497	0.264825060057992	-2.81714834466753
KIAA1614	0.43993554854905	6.42796758861591	2.69419152447891	0.0110707099055947	0.264825060057992	-2.81852287993643
HADHB	-0.376877135151425	8.86341266904966	-2.69410212131408	0.0110731280191513	0.264825060057992	-2.81870946190796
PPARGC1A	0.479076183676139	4.96006448438157	2.69248520359818	0.0111169460722318	0.264825060057992	-2.8220832777528
ERCC3	0.557854504280607	6.88382421706315	2.69247811882708	0.0111171384217785	0.264825060057992	-2.82209805793974
CES1	1.27794179088921	7.19342315626901	2.69043189876863	0.0111728223418151	0.265369402633988	-2.82636587727848
ZNF771	0.468678964415703	5.00339587350815	2.68945848604695	0.011199402753052	0.265369402633988	-2.82839544203157
P4HB	-0.879940031521331	9.2775700741922	-2.68721523582159	0.0112608817392205	0.266120255493273	-2.83307091950631
COPE	-0.508758037928747	8.31024626431041	-2.68404264705864	0.0113483657524861	0.267025250475833	-2.83967931714964
PSMA5	-0.637450987586869	8.30492893991354	-2.68320682438843	0.0113715183651841	0.267025250475833	-2.84141951821851
SEPTIN4	0.45590287054372	4.75318890752243	2.68152940421337	0.0114181159786815	0.267025250475833	-2.84491094864537
RAB29	-0.597304603448753	6.85462644214303	-2.68150681791937	0.011418744619027	0.267025250475833	-2.84495795133807
RAB5C	-0.607821655774733	7.06180397819208	-2.67931539364108	0.011479891211025	0.267754225034169	-2.8495172184095
DECR2	0.49656927739962	7.89702447529511	2.67565652063758	0.0115826615265779	0.26944769639823	-2.85712445488034
FAM13A	0.881020169631299	8.05257474201837	2.67216959622643	0.0116813963403057	0.269763765670675	-2.86436828535425
PIGL	-0.366893539274574	6.79742833468397	-2.6714258125383	0.0117025579503978	0.269763765670675	-2.86591269487069
PNPO	-0.532151233516444	5.86317439866743	-2.66771727061396	0.0118086026948429	0.269763765670675	-2.87360927265806
KHDRBS1	-0.380606708953847	9.35801157789385	-2.667155474072	0.0118247446599956	0.269763765670675	-2.8747746348699
ZMIZ2	0.620160031230633	7.60671225871602	2.66677226076348	0.0118357671783104	0.269763765670675	-2.87556946688508
LCN2	-1.66857765880223	8.99127247230655	-2.66549460246629	0.0118725858862094	0.269763765670675	-2.8782189835866
PPP3CA	-0.759553359396266	7.51342470201089	-2.66428887062682	0.0119074292873843	0.269763765670675	-2.88071863087665
ZNF688	0.4524653594785	6.3548147645603	2.66353351221726	0.0119293060375695	0.269763765670675	-2.88228423918418
TRIM25	-0.431522098614013	6.6196133226173	-2.66208065814028	0.0119714885615347	0.269763765670675	-2.88529476012595
RAB11FIP1	-0.910846993469593	7.73876961288127	-2.66006372341502	0.0120302781072205	0.269763765670675	-2.88947246589607
SLC7A7	0.483728723001255	7.72702331300476	2.6592056689987	0.0120553697340284	0.269763765670675	-2.89124917689536
TMEM158	-1.16367202848387	6.63830671255021	-2.65847567835923	0.0120767546565164	0.269763765670675	-2.89276043837508
CLPTM1	-0.660833515475996	7.64286121613447	-2.6580659899511	0.0120887717972789	0.269763765670675	-2.89360848321229
SERPINA4	0.480767302452723	6.10746299231368	2.6579883034019	0.0120910517797672	0.269763765670675	-2.89376928338382
ADAMTS5	-0.753713906112994	5.89018062260531	-2.65796072938493	0.01209186113125	0.269763765670675	-2.89382635700547
PNMA2	0.524150895711704	4.65813239712615	2.65527888110176	0.0121708191011955	0.269763765670675	-2.89937559695713
KLK13	0.421683820764314	5.73435573285484	2.65497586110979	0.0121797704942188	0.269763765670675	-2.90000238473704
MCTS1	-0.785424145061119	7.74437057564867	-2.65422534061729	0.0122019676066713	0.269763765670675	-2.90155462441271
GMDS	-1.12336118023692	8.21620516842926	-2.65227874902472	0.0122597141501518	0.269763765670675	-2.90557934049628
FBL	-0.623834203258957	9.58718423593617	-2.65128487218569	0.0122892955545223	0.269763765670675	-2.90763355010219
ZMYM3	0.335566013362483	7.65406294283613	2.65104176272486	0.0122965414429899	0.269763765670675	-2.90813595242924
MAPK11	0.458096567378372	4.69097791537376	2.64946119479908	0.0123437469782763	0.269763765670675	-2.91140161180045
RPS16	-0.430914273209909	11.1878031656011	-2.64872800424919	0.0123657015549717	0.269763765670675	-2.91291607139676
NR2C1	-0.782972508130149	5.716270208533	-2.64853144095524	0.0123715935723137	0.269763765670675	-2.91332204355929
ST13	-0.929502788813823	6.63130950871833	-2.6477274092748	0.0123957216500271	0.269763765670675	-2.91498245758615
RAP1B	-0.427721033701777	9.03161890090918	-2.64418499447899	0.0125025456157166	0.269763765670675	-2.9222942287877
STAT3	-0.575861863542679	9.20227922608778	-2.64367095344697	0.0125181175460554	0.269763765670675	-2.92335474012792
FASN	-0.787848728476738	8.0330752317437	-2.64136348849117	0.0125882395472212	0.269763765670675	-2.92811367084525
EIF2D	-0.439134900841151	8.01713726162374	-2.64135379676943	0.0125885348365992	0.269763765670675	-2.92813365369654
TMSB10	0.455790846157528	11.9866806047114	2.63915485778331	0.0126556986670503	0.269763765670675	-2.93266635755356
ERH	0.463674353527766	9.7775696935726	2.6382130585769	0.0126845661192403	0.269763765670675	-2.93460698681935
GPN3	-0.544354134099526	5.55844080231208	-2.63773085424867	0.0126993699415816	0.269763765670675	-2.93560042944786
PTPRCAP	0.480088812468877	6.08423808196692	2.63673695843593	0.0127299333351547	0.269763765670675	-2.93764770961449
CSTF3	-0.390366539246802	7.6015889253956	-2.63637268679665	0.0127411521356531	0.269763765670675	-2.93839793626674
SECISBP2	0.535907757366157	6.1446916768263	2.63605003861357	0.0127510966657254	0.269763765670675	-2.93906238471729
DDAH2	0.603140427857316	7.40887272995408	2.63599728894993	0.0127527231775832	0.269763765670675	-2.93917101042037
KPNA2	-0.786751485298995	8.38840291071401	-2.63574373671038	0.0127605440266091	0.269763765670675	-2.93969312367439
BAG3	-0.672324461146077	8.00992489322473	-2.63539623523647	0.0127712699648094	0.269763765670675	-2.94040864605996
ELAVL1	-0.400149792037015	9.03427089567976	-2.63463917389236	0.0127946662356173	0.269763765670675	-2.9419672695689
ZNF629	0.431936753186008	7.74884891751088	2.63433134228149	0.0128041908255196	0.269763765670675	-2.94260094803394
ZNF350	0.347048798131429	4.17595074180513	2.63026778072031	0.0129305378548268	0.271378372511325	-2.95096157634905
PDZD3	0.508101296711462	7.20192482030354	2.62991420451788	0.0129415858826625	0.271378372511325	-2.95168866738856
COL21A1	0.507292359293004	4.24799879257041	2.62687483493776	0.0130369165692348	0.271690224380069	-2.95793629497132
KPNA1	-0.724464700859853	5.60808770454347	-2.62664926203166	0.0130440175669125	0.271690224380069	-2.95839979611248
LYRM4	-0.653983237781952	6.8455773310773	-2.62653232157008	0.0130477002416937	0.271690224380069	-2.95864007248384
TXNRD1	-0.565453173347993	8.28142375237465	-2.62184413278758	0.0131961349048224	0.273646477844873	-2.96826736073843
DESI1	-0.579974905319749	6.87826579531953	-2.62087251442789	0.0132270924716096	0.273646477844873	-2.97026125783234
MAB21L2	-2.12634633330917	6.5309869778598	-2.61963759949951	0.0132665361022064	0.273646477844873	-2.97279481141292
PPIE	-0.424331224098651	7.00115501490152	-2.61948515581814	0.0132714127449303	0.273646477844873	-2.97310751349552
ECI2	-0.735409992164227	7.0810633627954	-2.61849248524015	0.0133032086461972	0.273646477844873	-2.9751434642794
TYMS	0.893296230187339	8.22630681509876	2.61694501236409	0.0133529157734615	0.273646477844873	-2.97831634477357
EPHB2	-0.714167724104566	7.34689835946781	-2.61684667878534	0.0133560801903464	0.273646477844873	-2.97851792469922
TNKS	-0.683529325007616	5.93742043218027	-2.6130786232042	0.0134778614927082	0.275243287990857	-2.98623872366292
HSP90AB1	-0.855947776365538	9.26747818338824	-2.61253114292745	0.0134956408977941	0.275243287990857	-2.98735993984381
HSF4	0.494852115392986	6.94835042561205	2.6106236572972	0.0135577559349793	0.275299489007192	-2.99126524071846
PRLH	0.553797173280254	5.62067028813921	2.6082851482098	0.0136342672860904	0.275299489007192	-2.99605056336353
RFC3	-0.995394447413124	5.52274109238447	-2.60730703655857	0.0136663873458441	0.275299489007192	-2.99805128967644
PSME4	-0.542239073094065	4.75954725126461	-2.6070490343461	0.0136748714886641	0.275299489007192	-2.99857895454379
LIF	-0.585631867837095	7.31214667156036	-2.60666804603534	0.013687408805928	0.275299489007192	-2.99935809013443
BOLA1	0.420043398252568	4.63000611088582	2.6061105712387	0.0137057729687242	0.275299489007192	-3.00049801866847
NMT1	-0.673971786682279	7.40663450272089	-2.60544845321986	0.013727613833491	0.275299489007192	-3.00185172382304
KIF22	0.495590161445105	5.80306913718293	2.60492381462235	0.0137449425833659	0.275299489007192	-3.00292419811375
ENO2	0.998184021487666	6.70831908680085	2.60208369308364	0.0138391028105059	0.276565336479304	-3.00872766553663
CXXC4	0.400782237143689	5.85523316388617	2.59995581134314	0.0139100398065545	0.276819173232757	-3.01307314631353
MED13	-0.526285135769935	8.36294014117155	-2.59984385561965	0.0139137813479803	0.276819173232757	-3.01330171626836
VRK3	-0.614451634243212	7.46926645477355	-2.59861689756192	0.013954847038283	0.276917715969912	-3.01580628099868
CPD	-0.830546108536149	5.39202374425429	-2.59784518411185	0.0139807332253924	0.276917715969912	-3.01738118329027
WIPI1	-0.860580298733314	6.60023830183722	-2.59377718143837	0.0141179238987182	0.279016403069136	-3.02567824176137
ALG6	-0.582989625602556	7.2079652256813	-2.58991199025396	0.0142494253559386	0.280307111760079	-3.03355405784586
MTMR11	0.957602966599508	8.91172143205666	2.58921450150116	0.0142732753816278	0.280307111760079	-3.03497449050323
CCL19	1.12187489331506	5.96903998842399	2.58759593234508	0.014328762972303	0.280307111760079	-3.03826976888245
CTF1	0.55463183554008	7.37052995387905	2.58675341195781	0.0143577248689276	0.280307111760079	-3.03998455867742
SMIM10L1	0.630613099190289	6.52559075899526	2.58663129288494	0.0143619272290211	0.280307111760079	-3.04023307952963
RABL6	0.423551836121297	7.05751135016543	2.58470192705115	0.0144284713379635	0.280307111760079	-3.04415849016396
ENO3	0.465573735579352	5.23991200544095	2.58416396046303	0.0144470765386697	0.280307111760079	-3.04525268544022
PYROXD1	-0.97158620461751	6.49830989428325	-2.58272010257181	0.0144971208402293	0.280307111760079	-3.04818870319152
COLEC12	0.672386257152323	5.46556542958164	2.58214112725837	0.0145172330832013	0.280307111760079	-3.0493657309731
DBH	0.349804814002026	4.93605692289071	2.58179611497855	0.0145292302356779	0.280307111760079	-3.05006704424922
GRPEL1	-0.554513303166456	7.49496779528999	-2.58173184196374	0.0145314662191099	0.280307111760079	-3.05019768672372
BRIX1	-0.451869180690592	4.82226365619835	-2.58091880250189	0.0145597783338942	0.280307111760079	-3.05185010751026
SLC38A3	0.482129608224551	5.96959934242851	2.57877296380793	0.0146347464638168	0.281144494970486	-3.05620972581447
GNL3L	-0.447135802614081	4.75659797176227	-2.57717380675079	0.0146908467795243	0.281271010414096	-3.0594571780026
PPP1R13B	0.428508294390925	6.1663282507588	2.57679099673153	0.0147043055931247	0.281271010414096	-3.06023437142603
RPL36AL	0.606040050963861	9.24188499652314	2.57562210392304	0.0147454718572589	0.281455769446354	-3.06260704280926
PLCH2	0.478692673536181	5.81272859428809	2.57464922463903	0.0147798158874611	0.281509798129403	-3.06458131641592
INTS6	-0.740686963852471	6.7242441031505	-2.5720941220782	0.014870366166608	0.282513974883704	-3.06976415709145
PELO	-0.565181081826638	6.83551717493928	-2.57137933512701	0.0148957888917748	0.282513974883704	-3.071213465757
HS2ST1	-0.815248674087401	6.60129800766055	-2.56933151075272	0.0149688455419144	0.282865705915778	-3.07536423633067
GPC1	0.558624301116071	7.35836104350638	2.56908492717754	0.0149776647148957	0.282865705915778	-3.07586389903878
ADRA2C	0.534903902229496	6.10966584026243	2.56701399561258	0.0150519217318102	0.283668389937258	-3.08005911131375
APOE	1.35795590048958	7.39147239649714	2.56245263431713	0.0152166756375849	0.286169607306412	-3.08929174203348
KIF5B	0.636452876297014	9.73292616447075	2.56098589635262	0.0152700053916937	0.286569239840335	-3.09225833632315
METTL7A	0.943609591843903	8.07431965109633	2.55834260355744	0.015366548914564	0.287776481035221	-3.09760187040448
VAMP3	-1.19083876128024	6.64853992621286	-2.55510026467027	0.015485739545843	0.289401906617187	-3.10415159081505
HSPA4	-0.697905256218561	6.1689309096186	-2.55375175936437	0.0155355617100648	0.289726874229664	-3.10687408998753
KPNA3	-0.652953424862335	8.25179363901779	-2.55042383121533	0.0156591481686475	0.291423272063601	-3.11358891406482
GALNT10	0.505156030313463	5.40450129683488	2.54844138917635	0.0157331978776774	0.29219263334988	-3.11758626061021
HEATR1	-0.502268457026098	7.5812951933987	-2.54672289906836	0.0157976488592169	0.292369777670519	-3.12104976940118
SOCS5	-0.526287170513761	7.24967275144601	-2.54644232610396	0.0158081946283288	0.292369777670519	-3.12161510434524
C2orf68	0.50778960824699	7.00636015100946	2.54465679522026	0.0158754584909105	0.292596767061922	-3.12521188838779
LBH	0.747384495170981	7.48515063997889	2.54437821065454	0.0158859769422403	0.292596767061922	-3.12577292482603
SLC35D1	-0.814023400172404	7.81628078925928	-2.54288629045833	0.0159424162095421	0.293032106995554	-3.12877680510213
SELENOW	-0.537625432651874	9.31246347779159	-2.54174258715267	0.0159858072882504	0.293084095395772	-3.13107880821919
CNOT7	-0.64688706909541	8.38261836908885	-2.53917001863853	0.0160838054962381	0.293084095395772	-3.13625434593343
RECQL4	0.425857534638723	5.78298091411182	2.53862241231178	0.0161047369456744	0.293084095395772	-3.13735559487861
SRM	-0.563827562420318	7.51521716160303	-2.53805082061985	0.0161266119188917	0.293084095395772	-3.13850491601001
DUSP14	-0.587261018628852	6.30001658020928	-2.5377557868043	0.0161379136335772	0.293084095395772	-3.13909808657451
HSP90B1	-0.694547257090069	6.40779865643506	-2.53724122829473	0.0161576420022111	0.293084095395772	-3.14013250916203
DYRK1B	0.409366648701191	5.70955435555904	2.53671678219817	0.0161777722829518	0.293084095395772	-3.14118666999108
MAP2K7	0.862788291950038	5.9905570472152	2.53533943706649	0.016230750005985	0.293084095395772	-3.14395452929324
BTN3A1	0.472598424342524	6.05910825143617	2.53508570245075	0.0162405269473757	0.293084095395772	-3.14446431896054
TEX264	0.511660159379737	6.82001270651254	2.5330214013499	0.0163202703596838	0.293885946211548	-3.1486105781336
SLC35B1	-0.46364406243767	7.91013733478341	-2.53190212666122	0.016363657985571	0.293885946211548	-3.15085779120479
TSC1	0.459468519043992	7.49495371438279	2.53108261954701	0.0163954926102843	0.293885946211548	-3.15250274274935
RPS4X	0.408878702744101	11.7770631579654	2.5298786834833	0.0164423640359851	0.293885946211548	-3.15491871448116
CRCP	0.511090071726539	6.0880282699162	2.52897707542654	0.01647754589106	0.293885946211548	-3.15672751061347
CDC73	-0.587298043070788	6.01395214865257	-2.52885402153839	0.0164823529667509	0.293885946211548	-3.15697434769753
COPS8	-0.498680805342485	7.06659091940955	-2.52788659364453	0.0165201902623053	0.293973823930624	-3.15891466710009
ZNF219	0.46109981437649	7.22554696613343	2.525668461099	0.0166072456399823	0.294404337460614	-3.16336164931507
NR1H3	0.500041326822179	6.39065985339407	2.52559089927283	0.0166102973334993	0.294404337460614	-3.16351710208073
MAN1C1	0.496526508234862	6.05865253183425	2.52315390021965	0.0167064445953322	0.294899289422591	-3.16839986916881
HSPA13	-0.654311556210222	5.51012948828417	-2.52151719853236	0.0167713043015997	0.294899289422591	-3.17167745048632
CIAO2B	-0.447747970530534	8.46422423234131	-2.52116565172114	0.0167852656430674	0.294899289422591	-3.17238126194906
AMPD3	0.47791305611864	6.98952129611153	2.5202848654539	0.0168202921055786	0.294899289422591	-3.17414435406092
TOM1L1	-0.783685068829231	6.84711556465773	-2.52022120466601	0.0168228263205075	0.294899289422591	-3.17427177001284
SEC61A1	-0.475135355653089	8.65398998508605	-2.51988297182072	0.0168362966087005	0.294899289422591	-3.17494870217971
CFD	1.04559752718634	7.523567161852	2.51631247605458	0.0169790987369995	0.295838783094525	-3.18209102744666
CCNT1	-0.382213783352919	7.19738637827561	-2.51582219738249	0.0169987940568832	0.295838783094525	-3.18307125534169
MAPKAPK5-AS1	-0.493089141721222	4.49480234909614	-2.51521887123334	0.0170230594703499	0.295838783094525	-3.18427733221824
SRP72	-0.900510572809099	7.35353317993277	-2.51458263580434	0.0170486829206473	0.295838783094525	-3.18554899299815
PRPF6	-0.585304815414279	6.76850220202751	-2.51320068250882	0.0171044610838775	0.295838783094525	-3.18831042086483
LSM12	-0.424896622003926	5.92335220094298	-2.51264549587824	0.0171269165596766	0.295838783094525	-3.18941952088449
A2M	1.05785302676288	9.87222946668259	2.51199783743624	0.0171531464100056	0.295838783094525	-3.19071315140348
HIF1A	-0.641079465131254	9.20441631197503	-2.51195521173673	0.0171548740224968	0.295838783094525	-3.19079828421894
STK26	-0.996341305890449	7.29642627375232	-2.50939472141948	0.0172589436549038	0.295895059112867	-3.19591042017035
TRIM29	-1.09041199382396	7.63577931470851	-2.50915283561327	0.0172688048532934	0.295895059112867	-3.19639318108179
ZNF544	0.683037212861738	7.03268165609319	2.50913040182085	0.0172697196958901	0.295895059112867	-3.19643795339583
TM9SF4	-0.94233298662609	7.46577512252189	-2.50861787267597	0.0172906325822139	0.295895059112867	-3.19746076420868
EIF2S3	-0.699172457662981	6.86086208556958	-2.5058061011908	0.0174057761649314	0.296849748383109	-3.20306955924714
ERAL1	-0.444375010161385	6.48731555404635	-2.50470526006244	0.0174510475149078	0.296849748383109	-3.20526435242703
LRRC17	0.574817616042679	5.10749663896959	2.50456532831981	0.017456809844823	0.296849748383109	-3.20554329523751
PTAFR	0.814220461404888	5.66279376292515	2.50401855145976	0.0174793426228048	0.296849748383109	-3.20663315416012
NUP37	-0.806217149684189	7.52279739651868	-2.50207212553596	0.0175597718986417	0.297649795769575	-3.21051159505734
CDC16	0.524191579019934	8.27417416398779	2.49848345982997	0.0177089514014753	0.299609967555642	-3.21765720162536
NUP58	-0.622449505234174	6.62553912224679	-2.49722678815681	0.0177614648867846	0.29993037019593	-3.22015785359414
GTF2F1	-0.435469345010288	7.51683055189668	-2.49583377662851	0.0178198425224327	0.300157244183399	-3.22292884834869
CNPY4	0.658622830354303	5.53642062793854	2.49530372212894	0.0178421019435111	0.300157244183399	-3.22398297367413
ANGPT1	0.355014431994188	3.74009588531727	2.4923381880486	0.0179671092115017	0.301485246529893	-3.22987786474818
SLC35G2	-0.616769479091362	5.07389519844066	-2.4918316648721	0.0179885409605321	0.301485246529893	-3.23088427359758
SLC12A8	0.440761177403367	6.44209927070781	2.4892826672744	0.0180967488636005	0.301990428632235	-3.2359468347761
PLEKHM1	-0.495719626405741	7.41750955158352	-2.48899823894046	0.0181088600924681	0.301990428632235	-3.23651152720281
ACO2	-0.479137095172447	8.64806651045313	-2.48857513855203	0.0181268898499471	0.301990428632235	-3.23735145529673
ZNF384	0.384862127411101	7.81503329534093	2.48734439278253	0.0181794296881441	0.301990428632235	-3.23979416863347
ANOS1	0.82963694243893	5.8948937471281	2.48715062647888	0.0181877141614399	0.301990428632235	-3.24017867270389
BYSL	-0.331256191288215	6.94738204451006	-2.48552987166081	0.0182571450608288	0.302580847548022	-3.24339408127464
ARMCX3	-1.01034776303312	7.18349243202592	-2.48279145453266	0.0183750069248413	0.303715037201753	-3.24882369188082
INPP5E	0.43628876505995	7.06181692767226	2.48172471829933	0.0184211076935262	0.303715037201753	-3.25093770557312
PTPRA	0.695037153732886	6.20956843515544	2.48157520671156	0.0184275775398354	0.303715037201753	-3.25123395379173
USO1	-0.753382184385277	7.37599108934826	-2.48023728258352	0.0184855665014339	0.304109697158948	-3.25388444823195
WSB2	-0.548525127032849	8.53751307182698	-2.47913757934988	0.0185333554338048	0.304335411930474	-3.25606231209122
CUL4B	-0.676387292441507	6.64488830169874	-2.4767571797854	0.0186371862004836	0.305198316464348	-3.26077430591088
CCNJL	0.431702437012849	6.36631726623299	2.47560217674846	0.0186877579603523	0.305198316464348	-3.26305955826599
AKAP9	0.861424528657778	5.62601640087411	2.47420568257564	0.0187490711257614	0.305198316464348	-3.26582168052117
PLBD1	0.733780527230829	9.37899041315926	2.47408131176106	0.0187545405529578	0.305198316464348	-3.26606762348519
ATXN7	0.703632826124668	7.10004304875164	2.47403151770286	0.0187567307443107	0.305198316464348	-3.26616608882476
RANBP1	-0.622514605926138	8.93239266453638	-2.47311829662038	0.0187969403037275	0.305291272520843	-3.26797170788519
LIMK1	0.423243277651687	5.93484313104323	2.47225898305557	0.0188348483090395	0.305291272520843	-3.26967034016718
PEF1	-0.529609866378516	7.66897110216207	-2.47091793330091	0.0188941475561096	0.305291272520843	-3.27232045848162
BRCA2	-0.477390806810472	3.91035792699202	-2.47026617347111	0.0189230290580938	0.305291272520843	-3.27360809282982
HOMER3	0.498886454063	5.58572447132923	2.4700341169627	0.0189333219496862	0.305291272520843	-3.27406649588537
TRMT1	-0.521501022177219	6.45661421582304	-2.46585462645383	0.0191195827317032	0.307591464550666	-3.28231777279311
HACD3	-0.847601083471925	6.7824180787707	-2.46471212368449	0.0191707897400039	0.307591464550666	-3.28457173093205
RHOBTB2	0.359758933164882	6.37690283714026	2.46452311924826	0.0191792730051182	0.307591464550666	-3.28494453711849
ACTG2	-1.88853624547383	8.22734388922778	-2.46234108045249	0.0192774604180917	0.308311293070391	-3.28924718207617
AP3M2	0.446354271270539	7.02297712544084	2.46154598939256	0.0193133520379742	0.308311293070391	-3.29081435311527
SYNJ2	-0.589250398166312	6.35418244213631	-2.46122857278218	0.0193276977632843	0.308311293070391	-3.29143990636373
YWHAE	-1.14924601998895	7.06522090085796	-2.46034388937024	0.0193677326889184	0.30839920875242	-3.29318312702774
LAMP5	0.510948222042128	6.32524162816741	2.45858441048317	0.0194475804854537	0.308540345391846	-3.29664885216452
STRAP	-0.606339355726039	9.61520314958243	-2.45752932951459	0.0194956058534355	0.308540345391846	-3.29872630565277
C11orf49	0.622602072160642	7.29178199888865	2.45566876534086	0.0195805595503833	0.308540345391846	-3.30238831569984
LSP1	0.55322066275531	7.2183417668634	2.45377850346889	0.0196672155793262	0.308540345391846	-3.30610689508503
ZNF839	0.49528914075245	5.83878452575091	2.45265853129219	0.0197187240900171	0.308540345391846	-3.30830924184017
CDK12	-0.503329302054587	6.06947860759495	-2.45221383628489	0.0197392101699032	0.308540345391846	-3.30918351840154
AP3D1	-0.550370108731225	7.44342521199702	-2.45203263931177	0.0197475630735583	0.308540345391846	-3.30953972400723
SLC25A3	-0.459880766114644	10.9437058193139	-2.45117491702579	0.0197871466006121	0.308540345391846	-3.31122563812791
G3BP2	-0.731170197356087	7.87534154365287	-2.45098376388807	0.0197959781098388	0.308540345391846	-3.31160130986355
TMCO1	-0.541450036953952	8.94241629889922	-2.45037273922107	0.0198242323554474	0.308540345391846	-3.31280202131929
CACNA1I	0.525377772067002	6.22128944868521	2.4500240882524	0.0198403707437155	0.308540345391846	-3.31348705879075
RIOK2	-0.476405002959279	5.9730925206908	-2.44976969747065	0.0198521535795369	0.308540345391846	-3.31398685082841
ARPC2	0.369396532698335	9.43998079529163	2.4496029758416	0.0198598792350327	0.308540345391846	-3.31431438387217
CRELD1	0.424735955973838	5.80890671995143	2.44959718530526	0.0198601476100203	0.308540345391846	-3.31432575940667
PROCR	-0.812273756548218	5.85699836710401	-2.44879076560029	0.0198975552548395	0.308584828283822	-3.31590980007791
GPX3	1.1112543798528	8.56874760108005	2.44679203893527	0.0199905484025739	0.309143079454851	-3.3198343812628
RGL2	0.606645257169946	8.33635403463183	2.44653009522525	0.0200027650201392	0.309143079454851	-3.32034856053916
NET1	0.656843951930688	8.03648422255338	2.44406508646681	0.0201180633167204	0.30988068646106	-3.32518542667697
FOXP3	0.439361296883282	5.25587583325034	2.44297514226406	0.0201692375670491	0.30988068646106	-3.32732309228906
WDR61	-0.527936988076503	6.12535403006275	-2.44235759130432	0.0201982850764763	0.30988068646106	-3.3285339895283
VIPAS39	0.42043136772443	6.97704985476537	2.44148586014035	0.0202393533697408	0.30988068646106	-3.33024293771836
ORAI3	0.411413852591432	7.73459480902525	2.44070260741364	0.0202763183362398	0.30988068646106	-3.33177808557156
FAM222B	-0.411817700276362	7.94382515377559	-2.4402373345202	0.0202983056725464	0.30988068646106	-3.33268984875395
FANCE	0.371900020264192	5.98625630314692	2.44018771755221	0.0203006516983789	0.30988068646106	-3.33278707286837
LTK	0.663219551843746	5.8609975524802	2.43960956622084	0.0203280065225771	0.30988068646106	-3.3339198594018
TEFM	-0.52624864977785	5.85146738859065	-2.43598949356555	0.0205000538841641	0.311888228079016	-3.34100869042321
ZBTB11	-0.500251330411416	6.57085734682263	-2.4353720973166	0.0205295285022346	0.311888228079016	-3.34221697558325
ITGA2B	0.363046208816914	5.93678118868111	2.43396620046348	0.0205967906178572	0.312313921984598	-3.34496764554082
IMPDH2	-0.566372813168266	9.5803156114747	-2.43294709344336	0.0206456732273388	0.312313921984598	-3.34696088907099
COL15A1	-1.51410450314083	8.00429175355438	-2.43259815917497	0.0206624345564645	0.312313921984598	-3.347643231916
TRIM45	0.385295929417194	6.12263602394268	2.43167592698315	0.0207067944733335	0.31245573484846	-3.34944634713372
ZBTB1	0.853127705914511	7.19692130050937	2.43080794589845	0.020748624215048	0.3125589546594	-3.35114297511867
ZNF22	-0.544441977038979	5.72525263819555	-2.42900452657862	0.0208357811078098	0.313343489286305	-3.35466679351435
C4BPA	1.10164952103942	7.48362747009731	2.42817575911402	0.0208759462163248	0.313419878236016	-3.35628558952322
PNN	0.695429501304417	8.13231069316132	2.42682550765018	0.0209415355914393	0.313877076238804	-3.3589221861101
AP1M2	-0.461309883711665	7.75227820256564	-2.42497089805824	0.0210319307875542	0.314703915787641	-3.36254202748648
EXTL3	0.401662769763727	6.48665476766702	2.42361393251645	0.021098295599385	0.314939491904065	-3.36518938892115
SPSB3	0.463318504500032	6.85859956895896	2.42254064462895	0.0211509217889647	0.314939491904065	-3.36728260822053
B3GALT4	0.380110330853701	6.95004059973884	2.42238100530288	0.0211587595475846	0.314939491904065	-3.36759389760526
GATM	1.15518803358695	6.71643046408657	2.42177172564182	0.0211886974850938	0.314939491904065	-3.36878183864967
DDX52	-0.580038978825089	6.11850005399181	-2.4185006159398	0.0213500897603005	0.316178463394438	-3.37515624648181
TERF2	-0.450380245564719	7.79893614651196	-2.41770522028004	0.0213895024665677	0.316178463394438	-3.37670535900979
FAM98A	-0.571783467903976	7.87470863812652	-2.41680449706697	0.0214342142949614	0.316178463394438	-3.37845919427728
INPP4A	-0.507297224920766	5.51441563953976	-2.41648050259362	0.0214503181664546	0.316178463394438	-3.37908994990601
FUT3	-0.831425083144995	6.26185035656802	-2.4162251232901	0.0214630193462042	0.316178463394438	-3.37958708480671
PBRM1	0.397457631308461	7.25626302286795	2.41579512949466	0.0214844203828976	0.316178463394438	-3.38042405377605
NAA50	-0.626147406746683	7.42438888876298	-2.41460747041475	0.0215436318862735	0.316319790339174	-3.38273527348214
FAM216A	-0.614608111498741	5.33915586368984	-2.41418272107828	0.0215648440967824	0.316319790339174	-3.3835616627739
CCDC93	0.655351528832321	6.54138029619681	2.41133919886918	0.0217073417800552	0.317488770630849	-3.38909148065057
C1orf54	0.462728305254492	7.49674895627801	2.41117451904434	0.0217156206039907	0.317488770630849	-3.3894116003413
SNTA1	0.466174321723442	6.78047766215891	2.40930870513446	0.0218096202806143	0.31757889311655	-3.39303751175283
FAM8A1	-0.381647777702548	8.14730524362774	-2.40845088352304	0.0218529615129179	0.31757889311655	-3.39470391672535
DIMT1	-0.660945099078276	5.7759996897374	-2.40787173144551	0.021882267359612	0.31757889311655	-3.39582875195205
SPATA2	-0.538754776803551	6.80572538225147	-2.40777029264201	0.0218874039752609	0.31757889311655	-3.39602574869867
CYP2W1	0.514261920582187	4.91240836359106	2.40739360440827	0.0219064881641377	0.31757889311655	-3.39675723792055
EIF3I	-0.63379185326917	8.61499758137352	-2.40535372502268	0.0220100981217829	0.31757889311655	-3.40071713049066
ZNF587	-0.62115219530085	7.94199710425754	-2.40496723593615	0.0220297789393033	0.31757889311655	-3.40146714294579
SCNN1A	1.06329636585643	9.43825134708892	2.40472638024198	0.0220420519051886	0.31757889311655	-3.40193450123787
SLC17A9	-0.597249552428908	7.93217566385339	-2.40455074179957	0.022051005604802	0.31757889311655	-3.40227529155085
KCNK3	0.444410260202593	4.52612939155577	2.40350259602673	0.0221045068514518	0.31757889311655	-3.40430865391273
SLC9A2	0.474407342133524	4.9582171664693	2.40333647551779	0.022112997094913	0.31757889311655	-3.40463086636926
GUCY2C	0.702447508639158	7.87621286218489	2.40264442045705	0.0221483992400773	0.31757889311655	-3.40597303592913
TRAM1	-0.915192688175796	8.3005389742834	-2.40012418729447	0.0222777583352487	0.318921819244835	-3.41085856262388
VBP1	-0.62102181335813	8.60831835200472	-2.39856631312559	0.022358064643234	0.319559346332815	-3.413876802923
ING4	0.418163495147772	7.41845073948051	2.3970450617666	0.0224367371303284	0.319783450411045	-3.41682281127567
C2orf49	-0.366893634068926	5.27192090689379	-2.39687900412374	0.0224453401329593	0.319783450411045	-3.41714431685361
ZNF14	0.400508409770269	5.40037456012343	2.39477117659827	0.0225548020863796	0.320321166021425	-3.42122398944537
EMC8	-0.547353959924676	7.42274880875982	-2.39426049976554	0.0225813950846388	0.320321166021425	-3.42221203219928
KDELR1	-0.71508928605165	8.16963262596303	-2.39360125553168	0.0226157667451309	0.320321166021425	-3.42348730789846
TCOF1	0.496211648616493	6.06816863785742	2.39339529817398	0.0226265146937781	0.320321166021425	-3.4238856735731
SERINC2	0.402362321096031	4.81441850368268	2.39268220522828	0.022663763558694	0.320340822578819	-3.4252647688285
GP9	0.390097521613495	6.36624556232575	2.38951745084493	0.0228297502183478	0.321501958239738	-3.43138192557738
DOC2B	0.422054145556308	6.01676693778938	2.38934923251467	0.0228386038723017	0.321501958239738	-3.43170692131884
UBE2D2	-0.474847949765275	8.68505746717288	-2.38905905622353	0.0228538837436733	0.321501958239738	-3.43226750186948
PIK3CD	0.65269193909705	6.10715222484321	2.38808911892026	0.0229050253895712	0.321518968533706	-3.43414095171662
ARID5A	0.491393539399213	6.6582869729302	2.38714898459316	0.0229546948687689	0.321518968533706	-3.435956344011
LTBR	0.499821193913178	7.6088695482059	2.38643548336095	0.0229924561081826	0.321518968533706	-3.43733378570409
ZNF671	0.447473007851967	6.60913869498887	2.3858381107714	0.0230241147782039	0.321518968533706	-3.43848682158043
GZMK	0.485028457340183	6.91433142314231	2.38543332616029	0.0230455894640741	0.321518968533706	-3.43926801683483
HLA-DRB6	0.494990112544784	7.72995995756733	2.38495391950297	0.0230710465498831	0.321518968533706	-3.440193109008
SORD	-0.883091938995721	7.71882768718385	-2.38340245791173	0.0231536063196875	0.321754794572207	-3.4431860376335
PPA1	-0.545105910974188	10.8529563503567	-2.38233639369397	0.0232104915500401	0.321754794572207	-3.4452418177649
ACLY	-0.733242034103471	7.73453034044097	-2.38199651595726	0.0232286541135914	0.321754794572207	-3.44589710078875
KCNH4	0.385837962036615	5.51416482144428	2.38193312115395	0.0232320432664361	0.321754794572207	-3.44601931870257
CCDC59	-0.689929677140015	5.7557777667758	-2.37877261095883	0.0234015779430105	0.322839064602608	-3.45210961532282
SEC24A	-0.475037781883141	5.84660645717576	-2.37853908992248	0.023414148841334	0.322839064602608	-3.45255939158786
EIF2S2	-0.660535064512105	9.25077957937337	-2.37845360398113	0.0234187522514821	0.322839064602608	-3.45272403539521
RAB1A	-0.885042381543744	6.52055751060833	-2.37642564128638	0.0235281991599047	0.323100495574302	-3.4566286598289
HSD17B14	0.537604941964784	6.35480524035833	2.37533627195954	0.0235871827774045	0.323100495574302	-3.45872518687272
PGLS	-0.468142531341242	8.00523312648367	-2.37505288880945	0.0236025484721197	0.323100495574302	-3.45927045969904
KMO	0.39776162042933	4.98712444287316	2.3749629419801	0.0236074274984696	0.323100495574302	-3.45944352198315
UCHL5	-0.59964498064366	7.01387837300638	-2.3747577170092	0.0236185630370557	0.323100495574302	-3.4598383685651
LPAR6	-0.724885112514902	6.61335057686749	-2.37362230839987	0.023680256698518	0.323242557311919	-3.46202243979867
CASP8	-0.579344895105637	7.14081165921157	-2.37262759464833	0.023734425730921	0.323242557311919	-3.46393528524372
CAPNS1	-0.406984419131184	10.1976174220388	-2.37257114142084	0.0237375033691502	0.323242557311919	-3.46404382902229
CD4	0.416775852667075	7.47400110546042	2.37074795885587	0.0238370920478843	0.323889076784251	-3.46754835222844
NSL1	-0.550961255661118	6.96326339038355	-2.36789470105719	0.0239937083097583	0.323889076784251	-3.4730291957834
SMARCE1	0.67856624114841	7.50751334594943	2.36780112775121	0.023998860355505	0.323889076784251	-3.47320886508512
MAK16	-0.42720519324386	6.98946803191596	-2.36701295795708	0.0240422959871593	0.323889076784251	-3.47472203063111
HMG20B	-0.551053206312952	7.50789751576772	-2.36695911704478	0.024045265733052	0.323889076784251	-3.47482538439408
POLR1D	-0.782909194829516	9.14323388327553	-2.36691267197524	0.0240478278079482	0.323889076784251	-3.47491453970394
ZNF606	0.42588217225996	6.42856294514367	2.36612538389838	0.0240912951107619	0.323889076784251	-3.47642562504944
DLG1	-0.572492153133952	5.66491097135202	-2.3658769022443	0.0241050289298025	0.323889076784251	-3.4769024782305
DOK3	0.312870455826184	5.05633947584898	2.36576349830131	0.0241112992344707	0.323889076784251	-3.47712009672698
RPS11	1.36960814864642	6.94336299679804	2.36440403774784	0.0241865814812744	0.324410395633655	-3.47972830229541
SUPV3L1	0.420639009035564	7.09020044275414	2.36375244967354	0.0242227397165172	0.324410395633655	-3.48097804911022
CST6	0.373341877346851	4.1147531765446	2.36289108717259	0.0242706140986652	0.324564963687689	-3.48262978190126
BRD4	-0.479458261322023	8.64947760553657	-2.36096608824109	0.024377915540283	0.325512585233703	-3.48631963489326
ACSL4	-0.532425521604621	4.27837546604057	-2.36016203231759	0.0244228616787795	0.325626005039608	-3.48786024593821
ARL8B	0.428828796782884	8.89569417421353	2.35929668584701	0.0244713178506779	0.325785815737863	-3.48951789113944
VOPP1	0.400408318877528	9.03603879939053	2.35522130411904	0.0247006979308105	0.327184187223838	-3.49731903125475
PDE4DIP	0.343755149571161	4.7988327757334	2.35512112496597	0.024706360906606	0.327184187223838	-3.49751067880454
RANBP2	-0.709942715730103	7.27261502611251	-2.35504213721681	0.0247108267940614	0.327184187223838	-3.49766178223371
RALGAPA1	0.669092049787312	6.86964420737938	2.35482933575227	0.0247228620145629	0.327184187223838	-3.49806885376932
SURF2	0.374011563037959	5.12509903853463	2.35408034898694	0.0247652640490858	0.327260508506632	-3.4995014025086
IPO5	-1.19938476867775	6.78256372286413	-2.35002709722908	0.0249958743058704	0.328602506530323	-3.50724842115513
SRPX2	-0.908217261146992	5.90407576770865	-2.34900920456115	0.0250540922375164	0.328602506530323	-3.509192488055
NOP2	0.455435169746842	7.9847208171524	2.34792915339633	0.0251159995815543	0.328602506530323	-3.51125463790899
SLC11A2	0.756464009231838	7.59170299981285	2.3475076923909	0.0251401948217679	0.328602506530323	-3.51205915968719
PRKAR1A	-0.650178748797824	8.84564712292799	-2.34530395195275	0.0252670513017692	0.328602506530323	-3.51626423477049
MYBPH	0.417038715339602	5.74398998922628	2.3450243745593	0.0252831863083175	0.328602506530323	-3.51679751707512
SLC25A17	-0.413371481780826	6.10876288573184	-2.34487146771909	0.0252920148338911	0.328602506530323	-3.51708916203006
TCF7	0.756205233661403	8.68114196388747	2.34347818769216	0.0253725886437121	0.328602506530323	-3.51974601405524
IER2	-0.537628969246295	9.91656534153058	-2.34263988402484	0.0254211799149163	0.328602506530323	-3.5213440550757
PNMA8A	0.332701298655916	4.37955145490598	2.34247508977536	0.0254307419198258	0.328602506530323	-3.52165815263572
CREB3L2	-0.663682775309236	8.14552685080665	-2.34144334322956	0.0254906819231687	0.328602506530323	-3.5236243137314
TWF2	0.431313835429766	6.99739187945305	2.34081593403513	0.0255271941819139	0.328602506530323	-3.52481965225065
TMEM8A	0.499341190588486	7.62006887652343	2.34014983334716	0.0255660099078077	0.328602506530323	-3.52608846402489
PRPF4B	-1.17358682136366	6.61803167335933	-2.34004673754832	0.0255720223874745	0.328602506530323	-3.52628482224148
DRD2	0.391650238406341	5.97407911160547	2.33957103789727	0.025599781460674	0.328602506530323	-3.52719077156733
SFXN3	-0.541627203455079	6.9333169135413	-2.33951227681072	0.025603212308853	0.328602506530323	-3.52730267069072
MATK	0.424687837914666	6.43978898921204	2.33935768960708	0.0256122400864457	0.328602506530323	-3.5275970428617
ZFP64	-0.442419594000972	7.20911519477915	-2.33797793329435	0.0256929445305371	0.328602506530323	-3.53022384490178
TNFRSF13B	0.554848655161062	6.45181600948247	2.3378900766698	0.0256980912088099	0.328602506530323	-3.53039107153383
ARHGAP45	0.485660826347117	7.56756132056605	2.33731477978394	0.0257318154069478	0.328602506530323	-3.53148598663638
SHARPIN	0.428788699841499	7.282481248962	2.33610174131401	0.0258030556267099	0.328602506530323	-3.53379405312461
PRPF4	-0.561266289857298	7.0266812303947	-2.33580424493324	0.0258205544428583	0.328602506530323	-3.53435997763755
CTSW	0.37066723665744	6.42974821034186	2.33576685342216	0.025822754580894	0.328602506530323	-3.53443110363003
COA4	-0.384477785054925	7.19016153431391	-2.33561281965579	0.0258318198051265	0.328602506530323	-3.53472409779361
TRIM24	0.60635963370465	6.64042971389365	2.33527515448468	0.0258517022146021	0.328602506530323	-3.53536633835823
MRPL20	0.486855539453185	7.78552611045716	2.33487977723876	0.0258750004248532	0.328602506530323	-3.53611826602088
MAST1	0.422991051643915	5.40001623647762	2.3348663157114	0.0258757940002826	0.328602506530323	-3.53614386557896
SNX6	0.444680221257792	8.04834458381039	2.33423254956057	0.0259131803115019	0.328602506530323	-3.5373489725195
HIPK2	0.440343775690645	5.88541439841108	2.33388690262908	0.0259335908545704	0.328602506530323	-3.5380061252426
PLOD3	0.344552825658861	8.87803697368914	2.33125538448333	0.0260894601505008	0.329835173261268	-3.54300702887645
NEK9	0.361726257514148	7.54193369395242	2.33099851247248	0.0261047204181928	0.329835173261268	-3.54349497621012
BTG2	-0.588601288618024	9.05246414051394	-2.33010793329006	0.0261576905317404	0.330037640565023	-3.54518640907676
KDM5B	-0.600715917042293	8.1113327384584	-2.32897519072371	0.0262252045401438	0.330422781603815	-3.54733712472341
PIGC	0.351828242321581	8.11894699726557	2.3248238296203	0.0264739839913513	0.333087463372875	-3.55521304092402
TMEM184B	-0.466611450839905	6.7993331751964	-2.32313874514136	0.0265755736522807	0.33343192241057	-3.55840718624649
TNFRSF1A	0.508554560016769	8.32011719078094	2.32313146168346	0.0265760135180036	0.33343192241057	-3.55842098884836
TCEA2	0.402007823705852	5.28516916348123	2.32115561252279	0.0266955831370092	0.333631620335778	-3.56216423633499
CNDP2	0.409449116339903	8.83268347469374	2.32112217706591	0.026697610678513	0.333631620335778	-3.56222756081756
CXCL14	-2.03375556914613	7.90040140414855	-2.32081774227408	0.026716078147003	0.333631620335778	-3.5628041105008
CYB5R4	-0.512262955711282	6.05712091108712	-2.32021114745473	0.0267529095105963	0.333631620335778	-3.56395274536963
ZNF721	0.788743715129948	8.57433040844868	2.31972435080486	0.0267825001171502	0.333631620335778	-3.56487438227594
PSMB2	-0.431738826255577	9.13838264493105	-2.31917350607677	0.0268160196351829	0.333631620335778	-3.56591711750176
CDC25A	0.541972800265182	6.57565695744248	2.31784178343732	0.0268972130775908	0.333986942888424	-3.5684373245679
PBK	-0.813323150154477	4.97667536830455	-2.31672145733112	0.026965689866833	0.333986942888424	-3.57055669728312
EXT2	0.42927549654611	7.77960838338685	2.31500481332224	0.0270709204436604	0.333986942888424	-3.57380277061444
TRAPPC2L	-0.514207641214353	7.49794908904197	-2.31351998360457	0.0271622397376038	0.333986942888424	-3.57660914728084
IL1B	-0.686354350823823	7.59012744645684	-2.31349734650127	0.0271636341042436	0.333986942888424	-3.57665192245377
NR4A1	-0.701032976232672	8.29519553164255	-2.31267684533584	0.0272142177650655	0.333986942888424	-3.57820214862591
CDH1	-0.917627070729801	6.31286987503981	-2.31172197708663	0.027273192192786	0.333986942888424	-3.58000576149202
STARD3	0.622713304814927	6.3758208619794	2.311478834076	0.0272882275742821	0.333986942888424	-3.58046494190086
RIN1	0.469675359311936	6.71934101919943	2.31034850155282	0.0273582229354294	0.333986942888424	-3.58259915584755
B3GAT1	0.425403741925524	6.64073940722086	2.30982188392364	0.027390888821672	0.333986942888424	-3.58359322980428
CLN6	0.46538204732957	5.93948054454458	2.3091794953611	0.0274307836007031	0.333986942888424	-3.58480562599143
CD3EAP	-0.427608756287418	6.7493313849104	-2.30881403305647	0.0274535036038328	0.333986942888424	-3.58549526740812
SLC52A2	-0.793984393028502	7.17012805763045	-2.30847785679433	0.0274744179539153	0.333986942888424	-3.58612957778676
IL4R	0.398794484059228	7.76878182465607	2.30777785561219	0.0275180128989586	0.333986942888424	-3.58745016056692
NRXN2	0.428328329467162	5.10185731439955	2.3076568422176	0.0275255557443929	0.333986942888424	-3.58767842932145
ARHGEF15	0.409117209395166	6.41685945475582	2.30697039854162	0.0275683775596038	0.333986942888424	-3.5889731168758
MAP2K6	-0.673786384201303	7.46387074964099	-2.30683161678558	0.0275770423632264	0.333986942888424	-3.58923483771407
ALDOA	0.453320601081032	11.201852586453	2.30641037438331	0.027603357578792	0.333986942888424	-3.59002916823984
TUBG1	-0.736947747073562	6.88480978729845	-2.30542928204458	0.0276647347597455	0.333986942888424	-3.5918788073103
UBE2S	-0.737261183529524	7.81689604769142	-2.30496230024518	0.02769399239768	0.333986942888424	-3.5927590084861
CYHR1	0.37162425444104	6.13146792858907	2.30467843097176	0.0277117911955627	0.333986942888424	-3.59329400510293
SLC3A2	0.377352709349269	8.26029372814803	2.30336103227638	0.0277945281669402	0.333986942888424	-3.59577624986332
PSMA7	-0.718442302302993	6.44123308002763	-2.30333481408595	0.0277961770149083	0.333986942888424	-3.59582564016843
RFX7	-0.288499483047956	3.62625094871209	-2.30259802548594	0.027842549355232	0.333986942888424	-3.59721345550118
ZNF84	0.457369523367571	5.20436360501649	2.30239402134861	0.0278554013927881	0.333986942888424	-3.5975976629942
YME1L1	-0.608206557207772	8.41844934979667	-2.30225908215231	0.0278639053549852	0.333986942888424	-3.59785178522391
PAWR	-0.640009621436003	8.40168115531815	-2.30212914653635	0.0278720962012948	0.333986942888424	-3.59809647470808
RREB1	-0.472288100563271	6.21559455110222	-2.30153034893132	0.0279098711183965	0.333986942888424	-3.59922398146424
CBX5	0.409168934410902	8.20627111461028	2.30123007934063	0.0279288308896958	0.333986942888424	-3.5997892973857
TRIOBP	0.642470738123556	8.33900685853931	2.30022793395108	0.027992192968145	0.33429713874925	-3.6016756581374
MRPL42	-0.574204395419502	7.93689222673546	-2.29841519147942	0.0281071356536797	0.334721367222182	-3.60508636539393
EDEM3	-0.720743992513452	6.3452004816353	-2.2982985769175	0.0281145445204972	0.334721367222182	-3.60530571342858
MTMR6	-0.657947481163756	5.92969605330451	-2.29703319045153	0.0281950515565826	0.334721367222182	-3.60768536209915
NPM3	-0.418781626486971	7.02104128231764	-2.2963341725365	0.0282396138905553	0.334721367222182	-3.60899952168658
RHPN1-AS1	0.405739403791868	6.77320319904051	2.29626997109256	0.0282437099095237	0.334721367222182	-3.60912020691558
PTGDR2	0.297258257494308	6.15107225558838	2.29583738553375	0.0282713226110704	0.334721367222182	-3.60993331536499
PGC	0.528521412282692	5.78503042483883	2.29504897908908	0.0283217105962034	0.334721367222182	-3.61141496602516
FKTN	-0.507678996272408	6.27799553427069	-2.29495883170135	0.0283274771767569	0.334721367222182	-3.61158435714417
ERG	0.496296717803514	4.98892404509334	2.29284719130586	0.0284628584784222	0.335871106493704	-3.61555089485472
EEF1A1	0.313494388465843	12.2799184845584	2.29226980092209	0.0284999774680654	0.335871106493704	-3.61663502866184
HOXB9	-0.35018579432968	4.54119783986504	-2.29107108763362	0.0285771790994844	0.336337208031217	-3.61888517515684
NOTCH2NLA	0.716879280229049	8.59555503673595	2.28897101773312	0.0287128858825597	0.337489749459086	-3.62282530101252
CRBN	0.479022419066139	8.2551881869625	2.28754638217269	0.0288052762736485	0.337687450164504	-3.62549674268885
ZC3H7B	0.609413583254958	5.99444105895518	2.28687798115914	0.0288487156141766	0.337687450164504	-3.62674970976772
ST8SIA5	0.359579729169801	5.03490480549545	2.28621446906654	0.0288918955793911	0.337687450164504	-3.62799325808094
GK	-0.570711144796547	5.50823654119868	-2.28592201715748	0.028910946209789	0.337687450164504	-3.62854128837003
TNC	-1.66951943328933	7.63726975245826	-2.28580277456634	0.0289187170464397	0.337687450164504	-3.62876472483807
ABCE1	-0.746813888866281	7.18892249633221	-2.28334932362066	0.0290790223886256	0.338776116357617	-3.63336017850681
SDHC	-0.63581572059918	7.6053097831654	-2.28319315939664	0.0290892529967846	0.338776116357617	-3.63365256567937
LIPG	-0.749882171461387	6.05755251441003	-2.28263691302923	0.0291257200674633	0.338776116357617	-3.63469391479643
RNPEP	-0.453113963584489	8.63463831461332	-2.27980836752609	0.0293117948988529	0.340497092108521	-3.63998647702661
MTMR1	-0.422614084920282	3.97271314430159	-2.27838992345552	0.0294055090295729	0.340712307781621	-3.64263882575536
ZNF133	0.501685893879721	6.02081497451856	2.27768274735744	0.0294523315937406	0.340712307781621	-3.64396074055548
PLPBP	-0.631175998947969	7.99281126545925	-2.27763576515356	0.0294554446902005	0.340712307781621	-3.64404855352925
RUSC2	0.438592060206612	7.00262405812261	2.27722183117507	0.0294828852474189	0.340712307781621	-3.64482216953917
LYPLA1	-0.789256725090125	8.20095257028794	-2.27607816446471	0.0295588209648567	0.340881767778307	-3.64695909459545
ACTR5	-0.467833483358018	5.86406954465272	-2.27572648027238	0.0295822069985825	0.340881767778307	-3.64761605958445
FASTKD5	0.414791928749062	6.68901419972134	2.27527837885675	0.0296120286349453	0.340881767778307	-3.64845303355488
CDK20	0.371997775485696	6.48818119351428	2.27456632189138	0.029659472450227	0.340988503729573	-3.64978279086973
CDK4	-0.422885275293758	8.96049942256051	-2.27334900312675	0.0297407399073765	0.341218548151925	-3.65205543896657
PROM1	-1.426669951372	8.10259280318787	-2.27206600485017	0.0298266088759449	0.341218548151925	-3.65444977795141
PNO1	-0.503220290664471	6.96914094181168	-2.27166021137351	0.0298538143556771	0.341218548151925	-3.655206873782
RIN3	0.455089792990967	6.23257927789565	2.27141800957658	0.0298700628471654	0.341218548151925	-3.6556587083765
SEC23IP	-0.602340259949965	6.53304141429516	-2.27077593732262	0.0299131757849953	0.341218548151925	-3.65685634868093
HNRNPA2B1	0.431736874253742	9.50127205064762	2.26999089564222	0.0299659646742374	0.341218548151925	-3.65832034153438
BRD3	0.392987043446077	7.92745163605447	2.26958501297644	0.0299932904587133	0.341218548151925	-3.65907711584154
CNOT3	-0.564197105437669	5.68354976033802	-2.26919412484565	0.0300196279275763	0.341218548151925	-3.65980584235274
CBX4	-0.45554828742148	5.7803996040346	-2.26898702032067	0.030033590754307	0.341218548151925	-3.6601919081197
BORCS6	0.458683056395309	6.90210178557679	2.2680712908041	0.0300953985579487	0.341218548151925	-3.66189863123666
PACSIN3	0.418596032562509	5.56099955554615	2.26610387161351	0.0302285778959959	0.341218548151925	-3.66556383270496
LDB2	0.581842164317394	5.60694738048807	2.2660160233292	0.0302345368968163	0.341218548151925	-3.66572743717868
SMG5	0.427514827177482	6.49259662240282	2.26592206216465	0.0302409117207125	0.341218548151925	-3.66590242103152
EPS8L2	0.541262233692671	8.01676357178612	2.26540136053923	0.0302762607897595	0.341218548151925	-3.6668720306213
DNASE2	0.501592796888943	8.3617129412125	2.26523207465986	0.0302877611635877	0.341218548151925	-3.66718722755031
ADAMDEC1	-0.853840923242467	7.85663873440095	-2.26518967161139	0.030290642414024	0.341218548151925	-3.66726617606907
RAD51C	-0.496268783699736	6.2933347202635	-2.26174521896767	0.0305255145197848	0.343177583854692	-3.67367577356507
LPXN	0.451626756286321	7.42495415523417	2.26079859487892	0.0305903494898341	0.343177583854692	-3.67543608718623
SLC16A1	-0.833571095702823	8.49624161547751	-2.25992770898715	0.0306501063572598	0.343177583854692	-3.67705509980333
ATP11A	-0.441902904048841	5.75565221701741	-2.25933808905157	0.0306906233520006	0.343177583854692	-3.67815097681976
AK2	-0.497331814551267	7.14375726379088	-2.25878502537881	0.0307286720382388	0.343177583854692	-3.67917872578484
PITPNB	-0.397049210549405	9.25512296991164	-2.25854116895367	0.0307454618953806	0.343177583854692	-3.67963182350611
REEP5	-0.467842839858475	7.89569616287194	-2.25813278296168	0.0307735983038365	0.343177583854692	-3.68039054800319
NFKB2	0.420427877919498	5.55827169887233	2.25778596614729	0.0307975109665257	0.343177583854692	-3.68103480921561
DLG4	0.804751650318886	6.44502190881013	2.2568927877828	0.030859171565099	0.343177583854692	-3.68269369145941
VDAC1	-0.77361442469561	8.17976519292812	-2.25646767644841	0.0308885580729907	0.343177583854692	-3.68348307887277
DZIP3	0.331107038739515	6.11475185938381	2.25602630924654	0.0309190948882092	0.343177583854692	-3.68430254024769
CA7	0.419155915793009	6.90050198764164	2.25519175923198	0.0309769089089183	0.343177583854692	-3.68585169128486
BPTF	-0.533604953849979	7.71110013998363	-2.25515184795649	0.0309796762208117	0.343177583854692	-3.68592576725136
CIAO3	0.362504111152973	6.9286258129136	2.25353865106256	0.0310917158196218	0.343177583854692	-3.68891910845078
FKBP9	0.351006357638161	9.18476314875551	2.25352571716246	0.0310926155721052	0.343177583854692	-3.68894310160033
ZNF331	0.593453831862699	7.185897444814	2.25308765593344	0.0311231033052282	0.343177583854692	-3.68975567341125
CACNA1D	0.919884819337464	4.92742222331431	2.25282909989837	0.0311411106164262	0.343177583854692	-3.69023522351976
F10	0.629580146546219	5.59149929271305	2.25261465470893	0.0311560528944537	0.343177583854692	-3.69063293056199
SLC1A7	-0.434535852659669	6.36520336738384	-2.25106364196515	0.0312643173605569	0.343945993820018	-3.69350861725547
PHF7	0.324309468440504	6.42850336215706	2.24793008389267	0.031484078381673	0.345937604161728	-3.69931416353142
GAB2	0.385447729614034	7.09194082321486	2.24689542159076	0.0315569446501585	0.345955816934013	-3.70122982178318
COMMD10	-0.535864288439041	7.13217842551104	-2.24680681765923	0.0315631916266898	0.345955816934013	-3.70139384120102
ARHGEF10L	0.565658803563863	7.55767558091186	2.24604577893278	0.0316168940059641	0.34611974773931	-3.70280245085054
VPS41	0.314065324864508	7.72643100089976	2.2446296635661	0.0317170398627218	0.346791085793995	-3.70542264142066
ARHGEF17	0.519277143707472	7.55819107430633	2.24334066676198	0.031808443391425	0.346894005553028	-3.70780660692241
ADAMTS8	0.383285250404498	4.37544587873724	2.24327767082688	0.0318129165212636	0.346894005553028	-3.70792309126808
PTP4A2	-0.593242892270498	7.51445984680677	-2.24285489009977	0.0318429513661125	0.346894005553028	-3.70870478523147
NACA4P	0.453056970933392	9.56583801402915	2.2422564366434	0.0318855096979449	0.346934540964362	-3.70981110734478
NUDT7	0.385945384723077	5.91521909015023	2.23998472042291	0.0320475249994019	0.347926367264454	-3.71400876851332
SMIM7	0.426344601681679	5.93060521408775	2.23956354311721	0.0320776437172418	0.347926367264454	-3.7147866839714
RPL27A	0.829583575050949	6.41670112614093	2.23921471124459	0.0321026081723886	0.347926367264454	-3.71543089835144
THOC6	0.430378829879693	6.05491979108209	2.23879792567656	0.0321324586357522	0.347926367264454	-3.7162005142512
ATP6V0D1	-0.660422648994015	9.116650892652	-2.23786175576531	0.0321995985132032	0.348231251232983	-3.71792882775382
DMTF1	0.552715172090992	7.43512687970003	2.23649308613339	0.0322979826227034	0.34868998646732	-3.72045467485118
TSPO	-0.469844064155797	8.79034837831461	-2.23618613969751	0.032320083823457	0.34868998646732	-3.72102098590922
MDH1	-0.458537771567679	9.49583126108623	-2.23465017495844	0.0324308823717597	0.34946329581053	-3.72385398241177
RRBP1	0.706328432650416	8.81486919876087	2.23296739843309	0.0325526620816904	0.349770559836472	-3.72695617014473
IGSF9B	0.353468846881108	6.0333917755569	2.23182524585759	0.032635551061663	0.349770559836472	-3.72906077067835
SLC25A24	-0.52299786983791	8.23043811893723	-2.23173060891446	0.0326424275881645	0.349770559836472	-3.72923512003372
ACAP1	0.753873918238845	6.60825515503895	2.23131095147069	0.032672936459248	0.349770559836472	-3.73000819006059
RNF167	0.516221250935692	8.31918866991008	2.2312018010541	0.0326808758219241	0.349770559836472	-3.73020924398248
ARL6IP1	0.445909172763381	9.02609565252147	2.23003614281959	0.0327657711217452	0.349770559836472	-3.73235593605093
CLU	1.31619606272189	7.7285691881319	2.22985442572774	0.0327790234289642	0.349770559836472	-3.73269051650978
ICAM5	0.343922894037408	4.76501986296545	2.22961975551457	0.0327961446190011	0.349770559836472	-3.73312256628981
EMD	0.420884494646701	7.85934951050845	2.22940539540131	0.0328117910156681	0.349770559836472	-3.73351719488168
MIF	-0.478785422525734	10.3127713311063	-2.22537059081555	0.0331075463111347	0.352188754987119	-3.74094005105475
TAS2R1	0.370944573743916	6.63228375850099	2.22523547268065	0.0331174917932587	0.352188754987119	-3.74118846232083
TFPI	0.880355029775572	5.66580928862715	2.22299709978595	0.0332826388055268	0.353481918925245	-3.74530208323065
UNC13A	0.378934097446047	5.29335187576138	2.22251596494094	0.033318233038739	0.353481918925245	-3.74618591272546
CTPS2	0.354366355219497	5.23939979139469	2.22191639644069	0.0333626366575674	0.35353313554217	-3.74728710933298
RABEP2	0.753050941109531	6.33470129117839	2.21900394898694	0.0335790850099286	0.354764686061241	-3.7526332226998
NCKAP1L	0.434819459624198	6.50694588781457	2.2182157938166	0.0336378750895377	0.354764686061241	-3.75407910279586
TMEM246	-0.422376404611223	6.80450768747405	-2.21821471992299	0.0336379552562215	0.354764686061241	-3.75408107261525
POGK	-0.453789218083726	7.7584528512314	-2.21789606362471	0.0336617506588563	0.354764686061241	-3.75466554663637
PRRG1	-0.689686238794688	5.96700444552687	-2.21738663020457	0.0336998234807118	0.354764686061241	-3.75559981573827
CAPN15	-0.688925137450184	6.17059191518927	-2.21648190109782	0.0337675339628509	0.354764686061241	-3.75725865293426
HAO2	0.344079169532741	5.72963067126138	2.21634090433086	0.03377809720398	0.354764686061241	-3.75751712931176
LGALS3	0.359091847494293	11.6966872971531	2.21609444452763	0.0337965686598138	0.354764686061241	-3.75796891301495
ASB6	0.354511067552457	6.91197699643044	2.21520482847597	0.0338633180417173	0.355011492317044	-3.75959936185545
MMP12	-1.35704782874466	7.98253382023321	-2.2143066766412	0.0339308274981495	0.355011492317044	-3.76124497796535
WDR82	0.340901599691332	8.6102772071578	2.21419399992428	0.0339393053217011	0.355011492317044	-3.76145139322013
NOP10	-0.396249121664932	9.19699184262998	-2.21146400857659	0.0341452904691608	0.356748397381302	-3.76645022563972
ZBTB43	0.414135885445009	6.7175981280921	2.20971892501063	0.034277546755175	0.357504916420758	-3.76964329106095
AGA	-0.450786109798881	6.43260711125189	-2.209453008082	0.0342977402185816	0.357504916420758	-3.77012969325325
CRABP2	0.403897760795399	6.32826860214867	2.20805824336948	0.0344038315518942	0.357513772559949	-3.77268023884243
TSPAN14	0.40780330252562	7.79714789019303	2.20737937463594	0.0344555750717534	0.357513772559949	-3.7739212373543
TRIAP1	-0.343571856515863	7.75455493439358	-2.20726205246906	0.0344645244393781	0.357513772559949	-3.77413567902239
ASNA1	-0.483759002859336	7.45009139192983	-2.20645130382849	0.0345264253861363	0.357513772559949	-3.77561734264782
P2RY13	0.471104660224198	5.5179360558925	2.20629822245911	0.0345381243503806	0.357513772559949	-3.77589705874765
GUSB	0.502618156816281	8.71688048387411	2.20629042966209	0.0345387199954367	0.357513772559949	-3.77591129766908
ZWILCH	-0.890630587727233	5.53897179193204	-2.20528014187826	0.0346160194820542	0.357733431284411	-3.77775697886511
RNF43	-0.745559724462324	8.02890181072616	-2.2045089882433	0.0346751262690359	0.357733431284411	-3.77916537945546
SLC22A18AS	0.397140029628016	7.0588260913235	2.20393940831572	0.0347188408850911	0.357733431284411	-3.78020540703145
PHLDA1	-1.11253813533835	6.49553844454572	-2.20390104196321	0.0347217872289448	0.357733431284411	-3.78027545532323
DNPH1	-0.649403463788906	6.68971392826472	-2.2034014706061	0.0347601722103289	0.357733431284411	-3.78118747956549
NLE1	-0.463108128293166	6.5217632087598	-2.20205939196907	0.0348634797695589	0.358043807635327	-3.78363685879032
GLCE	-0.881306037703268	5.24899792935789	-2.20196841318369	0.0348704928515319	0.358043807635327	-3.78380286195821
RPRD2	0.485820264142031	7.93738023502138	2.19978056759591	0.0350395225378025	0.358468316082462	-3.7877933944728
CLDN1	-0.748320390277855	4.82617854916605	-2.19945546206248	0.0350647020685482	0.358468316082462	-3.78838612828951
XRCC1	0.462091766950795	5.95743366896017	2.1993720581791	0.0350711643312672	0.358468316082462	-3.78853818042552
SLC30A1	-0.563105977348624	8.74604304382575	-2.19935674883325	0.0350723506387632	0.358468316082462	-3.78856609016978
CSF3R	0.332069569957814	5.55511010291848	2.19837220240767	0.0351487175704495	0.358838278922086	-3.79036067584065
MARK3	0.362638470058299	6.91877834511454	2.19715420424988	0.0352433978111521	0.359394146857331	-3.7925799841167
KDM1A	0.443492611517216	8.04105814878132	2.19409705801673	0.0354820469245672	0.361415194044651	-3.79814648256482
CENPN	-0.585047144969529	6.03290623322216	-2.19149314551559	0.0356864519816007	0.36272732541991	-3.80288330926819
KRR1	-0.663456089001141	5.81316009877718	-2.19082475206855	0.0357390895588553	0.36272732541991	-3.80409854053274
COPZ1	-0.341951203893894	8.27962685825175	-2.19029955332832	0.0357804988132947	0.36272732541991	-3.80505323600805
MAPKAPK5	-0.552249235311466	6.78516352740472	-2.19000050558529	0.035804096335558	0.36272732541991	-3.80559676486839
TATDN2	0.344471381057339	7.75771823500627	2.18987641293871	0.0358138924236383	0.36272732541991	-3.80582229146998
WIPI2	0.394674273536095	7.42562110167863	2.18900436564494	0.0358828008306593	0.363013657780611	-3.80740689381089
CTSD	0.641772765067075	8.06884210672948	2.18785333564212	0.0359739353212038	0.363523941430219	-3.80949773794792
SCN1B	0.3950210249206	6.42518434192922	2.18686981763828	0.0360519703547398	0.363900848789707	-3.81128366603899
IFRD1	0.80971488703251	6.12069371019138	2.18510947162426	0.0361920181557294	0.36490214242114	-3.81447875066908
RASA1	-0.709915378180127	6.72438687883716	-2.18390540806548	0.0362880890618021	0.36494723932116	-3.81666309110308
IRF6	-0.490633481040295	9.11674450363624	-2.18374260239738	0.0363010965866972	0.36494723932116	-3.81695837648685
COPA	-0.784805387779815	5.21818554371647	-2.18351794714555	0.0363190524747019	0.36494723932116	-3.8173658140619
ARHGAP17	0.362892353479928	8.5362306253942	2.18120580788585	0.0365043142043506	0.36621236958493	-3.82155737255385
GCNT3	-1.25848370984625	7.56352707841654	-2.18092405402695	0.0365269474196992	0.36621236958493	-3.82206792949195
BCL2	0.415004231846895	5.73831650781684	2.17922830975061	0.036663430545086	0.366768917472939	-3.82513972135943
WT1	0.360945553866984	3.79319243577235	2.17863009379176	0.0367116867211202	0.366768917472939	-3.8262229585245
PDE4B	-0.832660790330244	6.48254919316116	-2.17848212188783	0.0367236318735013	0.366768917472939	-3.82649086970125
NIPSNAP1	-0.502909956847001	7.34432124433493	-2.17782526630742	0.0367766989057952	0.366768917472939	-3.82767998294182
ASAP3	0.406517071432305	7.44932563619235	2.17768861249284	0.0367877476833934	0.366768917472939	-3.82792733619976
PSD	0.407192823855638	5.19651885943924	2.17433528219293	0.0370598007815428	0.367835620495501	-3.83399357237008
PLAT	-0.835002385824287	7.38625686383601	-2.17393871023719	0.0370920925987078	0.367835620495501	-3.83471052908248
RAB1B	0.332599498698581	8.57843463861993	2.17380172990494	0.0371032523721857	0.367835620495501	-3.83495815175591
PPARA	-0.293989199127146	5.6447762598973	-2.17338882596917	0.0371369097128615	0.367835620495501	-3.83570449959074
REXO4	0.317039230744212	6.78952730301194	2.17295416846829	0.0371723696511895	0.367835620495501	-3.83649005687301
GUK1	-0.644177060438245	8.06111503541647	-2.17260196980779	0.0372011246054342	0.367835620495501	-3.83712650234115
RETREG3	0.392461013611218	8.39435153101636	2.17197706670199	0.0372521930468302	0.367835620495501	-3.83825555747426
UNC13B	0.642609734451046	7.93927674624077	2.17141269341036	0.0372983685140881	0.367835620495501	-3.83927504620195
KCTD17	0.555613989001203	7.10436102486017	2.17046670100296	0.0373758813514671	0.367835620495501	-3.84098346257407
NLRP1	0.287182004958065	5.04656173313214	2.16978854069697	0.0374315367816434	0.367835620495501	-3.8422078537503
PFKP	0.660546397384111	7.52986008360402	2.16959434877317	0.037447487359679	0.367835620495501	-3.84255840816955
SLC25A1	-0.557432388999377	7.73652476984449	-2.16927480981729	0.0374737468933398	0.367835620495501	-3.8431351887938
POF1B	0.554107236007013	6.50779455538457	2.16869798292085	0.0375211917258675	0.367835620495501	-3.84417622785453
ASCC3	-0.574616449751415	6.76706082232907	-2.16867624287128	0.0375229809213112	0.367835620495501	-3.84421545967098
NPIPA1	0.457453381114906	10.2506098037048	2.16841792803142	0.0375442459208841	0.367835620495501	-3.84468158942216
MMP19	0.476216487825647	6.92450440066207	2.16830464435028	0.0375535750466693	0.367835620495501	-3.84488599734333
MTCL1	-0.743537126026988	6.40988452617608	-2.16724496759633	0.037640941437736	0.368279630183243	-3.84679769061579
HACD2	0.541246239555378	7.69042472278453	2.1667554763321	0.0376813592284209	0.368279630183243	-3.84768051981718
SPINK5	0.820585406373512	7.22975057648465	2.16610014765868	0.0377355308677413	0.368406007914244	-3.84886222004566
MRPS7	-0.510985340640986	7.8754436301516	-2.1650104945624	0.0378257586831643	0.36888373615361	-3.85082652501239
COIL	-0.605309153504684	6.08468903698814	-2.16375960795029	0.0379295740083847	0.369019482659389	-3.853080595361
MAP11	0.412502011003895	7.059438961202	2.16340449285342	0.0379590923909195	0.369019482659389	-3.85372033188356
FLII	-0.504879953532838	7.30078388924757	-2.16310406541602	0.0379840809096808	0.369019482659389	-3.85426148929954
F11R	-0.735699164715566	8.5735320712278	-2.16285369482808	0.0380049170543645	0.369019482659389	-3.85471243785497
FCGRT	0.505065903641031	8.79036684575359	2.15960760270303	0.0382759829755264	0.371247943453179	-3.86055560474046
CCND3	-0.352009642858852	8.14180202054113	-2.15811526029485	0.0384011775766596	0.372058263874512	-3.86323976338282
HLA-DRB4	0.996522128450011	7.73915265772873	2.15571459515235	0.0386033368736508	0.373611709959179	-3.86755480593651
GFER	0.339550743393858	6.93971596478554	2.15471052625091	0.0386881695139907	0.37402750894857	-3.86935851453805
SNRNP35	0.352410223728449	6.86753770292983	2.15388971326296	0.0387576421616781	0.374272836353354	-3.87083256585427
SSTR2	0.337738282383137	4.02545738876452	2.15342126312703	0.0387973409227813	0.374272836353354	-3.87167364466014
RCE1	0.413121478532942	6.95349097538298	2.15089265698648	0.0390122521947985	0.375940074278463	-3.87621131897803
TAB2	-0.45221294095409	7.36411554935528	-2.14928416435977	0.039149511152678	0.376856231817751	-3.87909578548575
SCAMP1	-0.589493718414471	5.50526351125153	-2.14872132473987	0.0391976417101472	0.376913383634817	-3.88010473734562
DNAJC12	-0.698513546220372	6.32521787312886	-2.14723900742073	0.0393246519631135	0.377728081705907	-3.88276102758925
UBE2E3	-0.513500368847033	7.75759375985672	-2.14584493746039	0.0394444343448137	0.378471677768229	-3.885257953921
PJA2	-0.835292846452727	7.23354485896545	-2.14531668739693	0.0394899076671017	0.378501443337145	-3.88620379488232
NEK3	-0.62862412941542	6.26538999154717	-2.14343637932406	0.0396521482024473	0.379222203173134	-3.8895691332631
TAPBPL	0.50568246557262	6.25867739431578	2.14300971774937	0.0396890445713401	0.379222203173134	-3.89033246238702
CDK18	-0.448615856524756	6.84309978164942	-2.14181104780415	0.0397928650163355	0.379222203173134	-3.89247637481004
DNAJB1	-0.678128988213393	8.98122165508611	-2.14179932749256	0.03979388133741	0.379222203173134	-3.89249733313272
UBXN1	0.331036334126454	7.82976938629148	2.14179140719991	0.0397945681547554	0.379222203173134	-3.89251149619394
RBM39	0.571378749964328	9.30963422335553	2.14150032315308	0.0398198171472517	0.379222203173134	-3.89303198578897
GTSE1	0.526463572496334	7.68610554033309	2.13856561309554	0.0400751731881149	0.380906444083777	-3.89827666060574
PDCD4-AS1	0.257180269244827	4.6824450637483	2.13828476370373	0.0400996865966055	0.380906444083777	-3.89877829474169
PITRM1	-0.407658564769703	7.34840356022463	-2.13799960033362	0.040124590158159	0.380906444083777	-3.89928758467682
PARG	-0.337577916906569	5.87791965255852	-2.13671977193749	0.0402365277923301	0.381563591049771	-3.90157269017086
SRP9	-0.360438337587022	9.93250683500046	-2.13548171868238	0.0403450752530496	0.381625406207793	-3.9037822497366
NUDT3	-0.721858366801873	6.15594418102979	-2.13489648243561	0.0403964767613886	0.381625406207793	-3.90482639582358
CX3CR1	0.289030514166906	5.65291825663685	2.13462884110693	0.0404200031503608	0.381625406207793	-3.90530383650099
PPFIA3	0.461643158742932	6.34794807285846	2.13427696379732	0.0404509526038633	0.381625406207793	-3.90593147726141
NDST1	0.385055932428315	7.19649743382717	2.1334635384514	0.0405225781129102	0.381625406207793	-3.90738208616365
C19orf53	-0.411122712120491	8.54928043464626	-2.13290574965764	0.0405717587562071	0.381625406207793	-3.90837657456044
ZC2HC1A	0.486132871875138	6.77938390195241	2.13269353176749	0.0405904840613041	0.381625406207793	-3.90875489014481
LDLR	-0.710139168741419	8.5171817877027	-2.13236987621651	0.0406190569657559	0.381625406207793	-3.90933180953557
ZNF611	0.482372243487883	6.56825182378188	2.13196845529716	0.0406545199231603	0.381625406207793	-3.91004725695334
SULT1A1	0.591714133289413	8.19018413615014	2.13179044398562	0.0406702548650866	0.381625406207793	-3.91036449251888
SLC25A6	-0.663357687136122	10.1467440412867	-2.13045620133999	0.0407883645486553	0.381891257256378	-3.91274163733919
MCM2	-0.454089023389281	7.60564161321587	-2.13033429577601	0.0407991710104084	0.381891257256378	-3.91295877495222
PADI2	0.681876755903036	8.02892441755041	2.1300223117555	0.0408268387641152	0.381891257256378	-3.91351443772623
MEF2C	0.617452794056597	5.86610698183102	2.12928977526107	0.0408918678791815	0.382099430716243	-3.91481889472161
TIMM13	-0.608402970103112	7.82710745664371	-2.12723153354437	0.0410750750035883	0.383375380332169	-3.91848231804289
COX11	-0.77713737692449	7.25127081921472	-2.12634741985772	0.0411539944220823	0.383375380332169	-3.92005513236527
SLC13A3	0.365244294465794	6.00024493232772	2.12571273529002	0.0412107316771048	0.383375380332169	-3.92118392171094
UCHL3	-0.789675094332623	8.29717218241915	-2.12549016970869	0.0412306442096387	0.383375380332169	-3.92157969673077
NUDCD3	0.398041579932331	8.4817201954525	2.12535208805708	0.0412430024067183	0.383375380332169	-3.92182522368135
TNFSF14	0.410788791090692	4.82819562543273	2.12407112539546	0.0413578041219396	0.383773795920548	-3.92410237917026
CCL18	0.770647892070898	7.63835106836133	2.12391532888947	0.0413717861268877	0.383773795920548	-3.92437926807991
MIA3	-0.42055797541478	5.91024882882467	-2.12320925373655	0.0414352055802152	0.383838016810563	-3.92563395028047
DHRS11	-1.17729815857358	6.9069707796256	-2.12288180233619	0.0414646463922751	0.383838016810563	-3.92621572070811
SASH3	0.424555147759359	6.6764042434714	2.11922873586647	0.0417943486588185	0.385002262490081	-3.93270149088295
TRA2B	-0.481046275830227	8.08192932981942	-2.11858942785736	0.0418522866314151	0.385002262490081	-3.93383569000521
ADCY1	0.386460880932137	5.36954999875574	2.11852389283227	0.0418582298310043	0.385002262490081	-3.9339519416853
HEPH	0.531431684579598	9.1661214558424	2.11709669354985	0.0419878443032897	0.385002262490081	-3.93648297145286
TNMD	0.302570883589102	4.8431337600047	2.11652259897388	0.042040082210842	0.385002262490081	-3.93750072895116
CELF3	0.605050921529546	6.5460884701896	2.11640043291652	0.0420512057450389	0.385002262490081	-3.93771727915484
CLINT1	-0.508035427673003	8.42381243833778	-2.11546816868831	0.0421361766611529	0.385002262490081	-3.93936949591541
TMSB4X	0.402677654549979	10.7045915819703	2.11528230006378	0.0421531357591409	0.385002262490081	-3.93969883948405
BSPRY	0.411031437248734	7.06761531085924	2.11498928589431	0.0421798833455194	0.385002262490081	-3.94021799246241
CNOT1	-0.343116816457037	9.34692466281104	-2.11495322827921	0.0421831758768695	0.385002262490081	-3.94028187449519
ALDH1A1	1.33767939928831	6.9712252487758	2.11444034773068	0.042230033212916	0.385002262490081	-3.94119044000724
PPM1A	0.396020810966509	8.12219241867282	2.11443280788185	0.042230722405402	0.385002262490081	-3.94120379559816
DUOX2	-1.08240659190935	6.43711457215928	-2.11435578587833	0.0422377633007732	0.385002262490081	-3.9413402252761
FBXO9	0.363675401508285	5.43722528339174	2.11398592309437	0.0422715884442513	0.385002262490081	-3.94199531487987
FABP1	1.45832159338303	10.0806432392065	2.11390734623315	0.042278777638889	0.385002262490081	-3.94213447687835
TELO2	0.300113631986179	6.33375191308997	2.11389401225545	0.0422799977054483	0.385002262490081	-3.94215809137627
PSMB8	-0.66726604062226	8.16902853273742	-2.11287286688098	0.0423735257226197	0.385461003340287	-3.94396621404346
KRT20	1.21360431824301	10.0604364993737	2.11023435090462	0.0426160391639197	0.386623998386018	-3.94863518807457
ZC3HAV1	0.410842778408576	7.89123844609721	2.10992721518215	0.0426443485248091	0.386623998386018	-3.9491783978476
DHFR	-0.496859566974722	7.19694038838133	-2.10970688336959	0.0426646672309837	0.386623998386018	-3.94956804743665
ADO	-0.582043219054221	7.06503468292691	-2.10960034813362	0.0426744948403239	0.386623998386018	-3.94975644069368
CXCR6	0.297339652381416	4.70456389324169	2.10683839267396	0.0429299783299143	0.388367588755152	-3.95463812614855
AP2S1	-0.45149506359148	8.17205226547322	-2.10658054094962	0.0429538987675014	0.388367588755152	-3.95509363039702
PHLPP2	0.49060907360934	7.46850181152141	2.10514831634485	0.0430869783577654	0.38898737592052	-3.95762295319031
CENPBD1P1	-0.32314245652643	5.4055102046546	-2.10490591458758	0.0431095379112633	0.38898737592052	-3.95805091078316
RBM6	0.470837939392865	7.35939483864832	2.10358269400104	0.0432328700310511	0.389037806745427	-3.96038639708164
IGFLR1	0.318099200301297	6.85485140030244	2.10355449369546	0.0432355018610394	0.389037806745427	-3.96043615879739
SERGEF	0.279271547058428	4.67196826772356	2.10276507708968	0.0433092326944942	0.389037806745427	-3.96182894711343
PBX2	0.45560897415809	6.63818116875812	2.10224904607399	0.0433574896111231	0.389037806745427	-3.96273918426171
METTL3	0.472674177695863	7.45251203345264	2.10215329253726	0.0433664492811642	0.389037806745427	-3.96290806753712
DTL	-0.746454660160542	6.15169974368398	-2.10204663989722	0.0433764307084344	0.389037806745427	-3.9630961671493
PHKG2	0.388745461711951	7.02788711553622	2.10115832026708	0.043459645867206	0.389138360004909	-3.96466259065126
DNAJC6	-0.570602699393521	4.75813666672995	-2.10075309034056	0.0434976534570329	0.389138360004909	-3.96537699177648
TRIM16	-0.560551295614083	6.28731825430142	-2.10053279641515	0.0435183277336733	0.389138360004909	-3.96576531655034
ATXN2L	0.463453806595754	6.56215737320487	2.09991120352353	0.0435767101925532	0.389270752150078	-3.96686087092126
IL27RA	0.538207402627757	4.3083654717525	2.09799662092551	0.0437569705490635	0.389485292692688	-3.970233798559
FABP4	1.1558871189613	5.7212032314204	2.09796671557988	0.0437597913936069	0.389485292692688	-3.97028646477783
MICAL1	0.474348150369691	7.13039498611438	2.09759390405662	0.0437949706150389	0.389485292692688	-3.9709429752236
DKFZP586I1420	0.713527353439678	8.1388362769804	2.0975382832859	0.0438002212409295	0.389485292692688	-3.97104091437373
TFE3	0.443107714871985	7.70473105410607	2.09734225901717	0.0438187304551832	0.389485292692688	-3.9713860658971
TSFM	-0.380301283689967	4.59191575277661	-2.09634992015497	0.0439125362268402	0.389770672805969	-3.97313296740941
MRPS27	-0.436855722715979	7.54620116533927	-2.09607979066942	0.0439381022630259	0.389770672805969	-3.97360839363334
CLDN4	0.627023750996534	7.67732913557446	2.09495580355084	0.0440446217298012	0.390327982055867	-3.9755861144805
DBT	0.57705438307678	9.72381427113071	2.09332629063029	0.0441994545788217	0.390636713480212	-3.97845193513437
KCNJ15	0.416703611191918	4.73667918059695	2.09278020379737	0.0442514500233229	0.390636713480212	-3.97941196531853
TFIP11	0.298731192302415	6.57252572968733	2.09238719295607	0.0442889038162876	0.390636713480212	-3.98010276979478
CTSV	0.6442417189931	6.50471484195643	2.09206035699022	0.0443200724845449	0.390636713480212	-3.98067718351988
CCDC47	-0.625182287528755	7.89838732362608	-2.09194109736605	0.0443314504851658	0.390636713480212	-3.98088676548686
LDHA	0.339647096915503	11.0547622406851	2.09183225656897	0.0443418367255049	0.390636713480212	-3.98107803006656
IL21R	0.320269760662751	4.83387577320353	2.09137042290733	0.0443859315634853	0.390639927740506	-3.98188952214344
DDX39A	-0.52025089138497	8.17408551818276	-2.09030971941262	0.0444873517500706	0.391147158645059	-3.98375278829743
SSR1	-0.780801035025758	6.40937342927366	-2.08920684252335	0.0445930212926245	0.39149460380408	-3.98568939045721
CCDC40	0.325869951608789	4.94538217686889	2.08898274277345	0.0446145199454331	0.39149460380408	-3.98608280638419
PSMD1	-0.405783876088068	7.97571061777512	-2.08785636265586	0.0447227160471895	0.392058903287089	-3.98805973437696
SPR	0.385913760859807	8.09604218630214	2.0871988078994	0.0447859854428771	0.392228635256099	-3.98921345174068
NXPH4	0.417737027061723	6.84069427944537	2.08580988271553	0.0449198864253872	0.393016009243863	-3.99164950904654
CWF19L1	-0.29562252165448	7.05383274842021	-2.08461380405899	0.0450354787758264	0.393641812039587	-3.99374635997313
AHNAK	0.57147576274585	9.51215140993232	2.08368532131084	0.0451253907742776	0.393766781235915	-3.99537346821305
UBQLN4	0.433865522718517	6.73942830724362	2.08354304027544	0.045139182905848	0.393766781235915	-3.99562275904596
RRAGC	0.395849868599482	8.26840623951625	2.08310141195476	0.0451820162058449	0.393766781235915	-3.99639645577114
MBNL2	-0.781471948459849	6.04214977201024	-2.08241018560513	0.0452491298670105	0.393967326610141	-3.99760718191983
KCTD3	-0.635629856196289	4.77873384359909	-2.0810933171762	0.0453772327520795	0.394697974853288	-3.99991292850127
ITGBL1	1.10614916916219	4.66515987755255	2.08022230981051	0.0454621386192347	0.394733010534046	-4.00143740392572
FBXW12	0.60619935202944	7.77692500167102	2.08002094983579	0.0454817871320955	0.394733010534046	-4.00178976512888
BAG2	-1.32036845987605	5.15858952324523	-2.07969278449718	0.0455138252378895	0.394733010534046	-4.00236396926719
TMEM254	0.311640711701713	4.57463618878404	2.07899922948082	0.0455816010647676	0.394778227429131	-4.00357728761094
CNIH4	-0.707170501029693	6.16061571422614	-2.07873520683005	0.045607425356192	0.394778227429131	-4.00403909433362
ANGPTL2	-0.667239021626477	7.96316318828098	-2.07792520480374	0.0456867328916185	0.395081882788798	-4.00545560959167
AQP8	1.31564797984279	6.99180807270493	2.07696454842299	0.045780948625435	0.395513746683763	-4.00713505081894
GPRIN2	0.359176099727579	7.53070211168185	2.07627492573372	0.0458486884774489	0.395659609495542	-4.00834030651877
GCFC2	-0.307811418473067	4.23650149859121	-2.07589123010273	0.045886416146578	0.395659609495542	-4.00901076286583
FBXO34	0.378943021670924	8.5841650271586	2.07516419411223	0.0459579785219016	0.395894524721454	-4.01028090579966
PDE1B	0.457299613320523	7.01241175165562	2.07400192151998	0.0460725856904555	0.396066087337692	-4.01231072179682
HIF3A	0.399499586611078	6.3761797034761	2.07395943181913	0.0460767802019244	0.396066087337692	-4.01238491052279
HMGB1	-0.43994940579238	9.87088718473946	-2.07312947913827	0.0461587792375803	0.396066087337692	-4.01383381299671
ERAP1	-0.772112234153058	6.38084043722778	-2.07273571579974	0.0461977278722571	0.396066087337692	-4.01452107937887
SNN	0.497084877746056	6.16830236274697	2.07264308484625	0.0462068945595764	0.396066087337692	-4.01468274131905
SMG8	-0.455149910150777	6.62722090465291	-2.07226911043771	0.0462439190745789	0.396066087337692	-4.01533535610882
ALMS1	0.490143490722372	7.66992623831929	2.07170125641392	0.046300188191693	0.396143035329737	-4.01632613738328
TRAP1	-0.330943667281977	8.33937150039608	-2.0712837730548	0.0463415954236623	0.396143035329737	-4.01705442489418
DMAC2	-0.349230046908604	7.41837604805963	-2.07070495579661	0.0463990581954369	0.39625505435931	-4.01806397268815
ENO1	-1.10747460760728	8.77844322662013	-2.06967403392469	0.0465015596531055	0.396614887553569	-4.01986153776356
SNRPB2	0.537293290581962	8.73024782045472	2.06895661069223	0.046573008525694	0.396614887553569	-4.02111207543366
NFIB	0.872338229460705	7.52205903286086	2.06860174884229	0.0466083852861454	0.396614887553569	-4.02173051356913
POLR1B	0.530084471442019	7.5335717619511	2.0684974464958	0.0466187878575224	0.396614887553569	-4.02191227213204
ETF1	-0.490070393670067	7.71153444801228	-2.06724220809991	0.0467441392407099	0.396638545069406	-4.02409912689948
GSR	-0.547651200339942	6.94943339402958	-2.06698677378346	0.0467696838906027	0.396638545069406	-4.0245440182211
SLC27A2	-0.530906563932121	6.62966129517103	-2.06678342807539	0.0467900282177654	0.396638545069406	-4.02489815704228
CLN5	-0.415409952596699	4.20412898366315	-2.06634386943727	0.0468340317991923	0.396638545069406	-4.02566358558994
OSBPL8	-0.944080730275323	6.6097821251347	-2.06624857820078	0.0468435760716695	0.396638545069406	-4.0258295055443
SLC7A11	-0.913397366404605	5.45265334189049	-2.06561853621881	0.0469067235322207	0.396797122455803	-4.02692638254242
SAFB2	0.453490547838484	6.96912163265185	2.06508329796453	0.0469604279262714	0.39687559381777	-4.02785801290195
SNCG	0.280661228650619	5.04988904029407	2.06393132604374	0.0470761973962159	0.397476003419609	-4.02986250876851
SEC24D	-0.684676941048802	5.66773056698641	-2.06313690095613	0.0471561808453716	0.397476003419609	-4.03124436365901
SLC25A11	-0.473709812379138	6.77427760418675	-2.06248406795396	0.0472219981746958	0.397476003419609	-4.032379628449
ANKRD2	0.329958702379437	5.59781126726381	2.06222529004502	0.0472481100167598	0.397476003419609	-4.03282956384685
AGPAT2	0.406847051145994	6.9116718511619	2.06216745276466	0.0472539477926368	0.397476003419609	-4.03293011933454
CHERP	-0.426495943701264	7.38013459414695	-2.06172397197344	0.0472987313931575	0.397478426655763	-4.03370108148615
SLC4A3	0.346652326163715	5.67382513525671	2.06086831579716	0.0473852428660564	0.397831179062483	-4.03518823122059
PDIA6	-0.483868246228312	9.67389515366045	-2.06025193559118	0.0474476484836296	0.39798107408851	-4.03625922638536
SLC50A1	0.399477771098626	7.1662437899964	2.05963361073011	0.0475103236294741	0.398132946512281	-4.03733335849024
DHRS3	0.501816254476461	8.20427780822216	2.05864229756359	0.0476109579121757	0.39860233086173	-4.03905492674017
TRAIP	0.310096951000033	5.05236389618178	2.05788511042963	0.047687950886183	0.398873094818607	-4.0403694790744
RIN2	0.536374122236889	7.70195391124781	2.05681771163361	0.0477966730747202	0.399408494458817	-4.04222197179249
TMPRSS3	-0.535577044532247	4.32161669930519	-2.05566316146976	0.0479145176157533	0.399721996064266	-4.0442249031747
SEMA4C	0.403409482796654	8.09254185791056	2.05539614439463	0.0479418083079387	0.399721996064266	-4.04468800796909
GFOD2	0.320848040861121	6.52375684387761	2.0551358076077	0.0479684293944804	0.399721996064266	-4.04513948310682
CDV3	-0.524113930480024	6.08338831079247	-2.05397805028935	0.048086974910168	0.400306801092213	-4.04714674018012
PAPOLA	-0.659275316954477	5.13894487070484	-2.0535756989465	0.0481282328862685	0.400306801092213	-4.04784411572896
IKBKB	0.585637160401114	7.21841192490766	2.05311606143888	0.0481754031885066	0.400326396914353	-4.04864065660031
FUT6	-0.633891923915098	6.82375071693892	-2.05257592901214	0.0482308862188972	0.400414968952982	-4.04957652157624
ATP2B3	0.310555298444586	5.13928560232768	2.0513896092072	0.0483529435657846	0.401055566270338	-4.05163135720873
MIR1244-3	0.315256383030931	10.2264087225681	2.049421319946	0.0485560546461375	0.402293575382089	-4.05503867389835
CDK17	-0.342157931407768	7.09882427712401	-2.04901823934218	0.0485977415771049	0.402293575382089	-4.05573614474865
C1GALT1C1	-0.484609321076237	7.1805965208046	-2.04863595518399	0.0486373067740575	0.402293575382089	-4.0563975348472
PHB	-0.386273259747711	8.30053631900895	-2.04806662878762	0.048696282708804	0.402408782088571	-4.0573823543039
VAMP7	-0.582052173974826	7.28936742538174	-2.04703169412905	0.0488036514487713	0.402625496347286	-4.05917205289287
ETV7	0.443906416886231	6.3638320221347	2.04694503646589	0.0488126511299799	0.402625496347286	-4.05932187785322
ZNF335	0.400840999378511	5.54898898199888	2.04445817221246	0.0490715420582776	0.40324476933829	-4.063619449597
PRR11	0.538736324226553	8.26826687887374	2.04434063787365	0.0490838075655099	0.40324476933829	-4.06382246408574
PES1	-0.359260413175431	7.1466032586107	-2.04417726435012	0.0491008611752946	0.40324476933829	-4.06410464095234
TBCD	-0.34610725315186	7.39016562853664	-2.04347243682236	0.0491744936710772	0.40324476933829	-4.06532181567601
PNP	-0.627130480343344	8.0776419274993	-2.04320519017416	0.0492024379526229	0.40324476933829	-4.06578324406575
NOCT	0.293070856773433	5.85149172059839	2.04285725575691	0.0492388401337543	0.40324476933829	-4.06638391973617
BCAM	0.417288009124876	7.49765495949881	2.04244820195544	0.0492816670907253	0.40324476933829	-4.06709001335866
TBXA2R	0.40787255747661	7.40592997913387	2.0423285959474	0.0492941957322458	0.40324476933829	-4.06729645266151
SYNGR3	0.319956295835106	4.65927116203534	2.04205614189361	0.0493227455349893	0.40324476933829	-4.06776667273131
BCL2L14	0.45688722071908	7.72532744648834	2.04066551568992	0.0494686921491536	0.40324476933829	-4.07016597307533
CLDN6	0.554976939546822	6.99517394782921	2.03984044956638	0.0495554621330321	0.40324476933829	-4.07158890702318
APOBEC3G	0.545405677075143	7.22491750377987	2.03945328195533	0.0495962255393631	0.40324476933829	-4.07225647797491
UQCRC2	-0.697179295824117	8.43499794383366	-2.03882822212767	0.0496620978222367	0.40324476933829	-4.07333403059846
CXCL2	-0.970145350822766	7.11622036715727	-2.03870130289673	0.0496754826512487	0.40324476933829	-4.07355279857965
TMEM14A	-0.59782985230127	7.82165517324186	-2.03866165593313	0.0496796644460856	0.40324476933829	-4.07362113509662
ZNF24	0.396720090389939	7.1669352495382	2.03861934307774	0.0496841277687584	0.40324476933829	-4.07369406550366
CEBPZ	-0.54191426392875	6.00963397636684	-2.03742087130258	0.0498106934023154	0.40324476933829	-4.0757592749978
HBP1	0.372404967794463	7.94682707050602	2.03730694544782	0.0498227393512562	0.40324476933829	-4.07595554448179
UPP1	0.498162177915908	6.22231515060365	2.03710254880721	0.0498443576346017	0.40324476933829	-4.07630765464729
ARRB1	0.37318861536297	7.82300379803122	2.03702501215381	0.0498525605551843	0.40324476933829	-4.07644121855583
TXNDC9	-0.666165310145325	7.58268522963604	-2.03682250309982	0.0498739904054889	0.40324476933829	-4.07679004059713
OPRD1	0.374302537226502	5.57602389315904	2.03675786933708	0.0498808317607534	0.40324476933829	-4.07690136679067
GUSBP11	0.803819483832735	8.70362334213828	2.0356502401905	0.049998200125395	0.403539967194582	-4.07880874880511
C5orf30	-0.473640508645871	7.07528333420876	-2.03556073040563	0.0500076954756971	0.403539967194582	-4.0789628539589
TXNL4B	0.387086402597425	7.22569691508244	2.03487766610423	0.0500802082115215	0.403607192216464	-4.08013868746959
ZNF532	0.642673504695679	7.43733158960729	2.03462811539774	0.0501067230080937	0.403607192216464	-4.08056819194479
MRPL4	-0.436827416346809	7.90528976030497	-2.03420628112618	0.0501515709571561	0.403607192216464	-4.08129412485346
C1GALT1	-0.366675917135982	4.72867038137344	-2.0335391510382	0.0502225697740816	0.403628933005435	-4.08244195362027
SH3BP5	0.784763389390125	6.72279609159422	2.0324545043391	0.0503381906590351	0.403628933005435	-4.08430753053391
SLC6A2	0.560242375947898	6.93898475206144	2.03243335948328	0.0503404469705429	0.403628933005435	-4.08434389189115
CCL5	0.668818771612199	6.29418433875769	2.03217804415316	0.0503676979938906	0.403628933005435	-4.08478291751249
SSX2IP	-0.46724974820521	6.21355421787703	-2.031906545849	0.0503966904942398	0.403628933005435	-4.08524972459372
LRRK1	0.301545782431457	6.48479378574101	2.03163805144724	0.0504253766074181	0.403628933005435	-4.08571132035615
METTL17	0.365050965605326	8.34762918956709	2.0310682914631	0.0504862975587113	0.403754786116354	-4.08669069895728
ARTN	-0.280079985288715	4.89542650446871	-2.03011806362377	0.0505880431753643	0.404202528527487	-4.08832361259755
TFRC	-0.642295029077001	10.0000906825676	-2.02970077948731	0.0506327806360974	0.404202528527487	-4.08904050906786
MOCS1	0.289051545979555	5.52836345041882	2.02796140314185	0.0508196347524006	0.404407236409907	-4.09202756325227
HIST3H2A	0.378160781971356	7.41493389285608	2.02774539567163	0.0508428816919871	0.404407236409907	-4.09239838014389
AFF1	0.504748394604402	8.52708124178106	2.02749971507779	0.0508693334106833	0.404407236409907	-4.09282010002656
MRPS2	-0.555378739566223	7.01668772987195	-2.02720750648778	0.0509008103669158	0.404407236409907	-4.0933216364606
CDK2AP1	-0.422920263152758	8.93221513175385	-2.02712611364058	0.0509095811121062	0.404407236409907	-4.09346132648132
HIST2H2BE	0.642469037945854	6.84029891375711	2.02667777698548	0.0509579167988852	0.404407236409907	-4.09423070546893
IL9R	0.30670739884946	4.83601960505451	2.02651643001073	0.0509753216385934	0.404407236409907	-4.09450755725093
NID2	-0.574216448423565	6.92458079869541	-2.02591457056661	0.0510402914573473	0.404435704798201	-4.09554012723628
ZNF207	-0.3712080583814	9.31408119243051	-2.02553871827834	0.0510809009385083	0.404435704798201	-4.09618483375826
YTHDC2	-0.653898732792645	6.39094852528596	-2.02522579194043	0.0511147330927089	0.404435704798201	-4.09672153292544
VPS37B	-0.608076648047639	7.20596414085336	-2.02351668930159	0.0512998600445169	0.405220132655623	-4.09965169927306
FUT7	0.598134257010146	5.47359920363189	2.0234730232037	0.0513045975633616	0.405220132655623	-4.09972653787778
PSORS1C2	-0.341162404155105	6.03276605241294	-2.02240456855377	0.0514206381834904	0.405777880647633	-4.10155736233783
ELF4	0.329907310449454	7.75896553522405	2.0212502905369	0.0515462579953329	0.406263299622589	-4.10353442155742
ATP2A2	-0.411090047055655	8.34828810539714	-2.0210038862849	0.0515731088964531	0.406263299622589	-4.1039563541646
TPM4	-0.609889059550361	7.62134525096659	-2.01983596038067	0.0517005455535596	0.406908346634315	-4.10595573090777
MAPK12	0.322544370530156	5.35637694392645	2.01855664774545	0.0518404523586139	0.407625916546197	-4.10814478230375
BLCAP	0.58661352078952	8.83352668398707	2.01816836565924	0.0518829807582028	0.407625916546197	-4.10880896901752
RNPEPL1	0.380520724543949	7.18645413827844	2.01722674083451	0.05198624345902	0.407942378235989	-4.11041928776855
TUBGCP4	-0.444414150468344	6.50944919230532	-2.01696850570784	0.0520145940681508	0.407942378235989	-4.11086080838908
SLC12A2	-0.916104045410396	8.85364999004935	-2.01637906109017	0.0520793575556884	0.408092018460495	-4.11186845725469
CCT4	-0.414283138905889	10.1301153095956	-2.01509431149427	0.0522207602208197	0.408691330396971	-4.114063945146
ABRAXAS2	-0.392304698690197	6.34861951838771	-2.01394877292067	0.0523471242006148	0.408691330396971	-4.11602063892473
NAA15	-0.708919411486777	6.23195587191074	-2.01380316631504	0.052363205166317	0.408691330396971	-4.11626928877943
GCSH	-0.794750844499548	7.17371169372595	-2.01349252226983	0.0523975275098491	0.408691330396971	-4.11679972440968
C2orf72	0.454442207191262	7.29253422159895	2.01331644195746	0.0524169909561854	0.408691330396971	-4.11710036005311
VEZF1	-0.719127107280489	6.89288769972597	-2.01319567211137	0.0524303441883946	0.408691330396971	-4.11730654824535
RALYL	-0.305414329488904	5.65609027900502	-2.01255623908688	0.0525010943686688	0.408886029638464	-4.11839808374111
EPO	0.38819944839747	5.43042721771128	2.0117450864225	0.0525909646627893	0.409229170150433	-4.11978237071961
MLX	-0.388045565470372	7.69958154728994	-2.01129968125566	0.0526403697877214	0.409257113414896	-4.12054230392163
SMARCD3	0.366579500763462	5.29230171572081	2.00898265954192	0.0528980333077223	0.410753508094413	-4.12449344774675
SH3GLB1	-0.376182196804563	7.9820910852258	-2.00841086755163	0.0529617886299498	0.410753508094413	-4.12546797217628
MLLT10	-0.459544377325706	5.91870990320195	-2.00791027785009	0.0530176599807013	0.410753508094413	-4.12632097039531
HAUS5	0.457356033430431	6.51945230513567	2.00634929179726	0.0531922143164841	0.410753508094413	-4.12897982805938
ADRB2	0.31458383749179	5.12208685541498	2.00631587958487	0.0531959560596507	0.410753508094413	-4.12903672247325
ERVH-4	-0.349906251510083	6.06965170556509	-2.00593659328434	0.0532384474378201	0.410753508094413	-4.12968252159956
KCNJ5	0.313385111217555	7.25077667528259	2.00586389919913	0.0532465947306184	0.410753508094413	-4.12980628494022
NAA16	-0.597550262939913	6.7721341629186	-2.0054195553524	0.0532964188920655	0.410753508094413	-4.13056271605482
CSNK1D	-0.339009148661555	7.65695954758161	-2.00533771719984	0.0533055998254702	0.410753508094413	-4.13070201971701
CDHR2	-0.417766313377975	7.14832654383236	-2.00467622124107	0.0533798598606399	0.410753508094413	-4.13182784875777
NSUN5P1	0.464591417796903	7.83747284132714	2.00466774040786	0.0533808125120878	0.410753508094413	-4.13184228081896
VRTN	0.393207306743509	5.93871324975405	2.00463383375817	0.0533846213923221	0.410753508094413	-4.13189998020773
NFYA	0.416338328058788	6.8522976312681	2.00287052089245	0.0535830295664054	0.411925303887005	-4.1348996053147
RPS19	-0.341427524066994	11.3857400873391	-2.00161302209972	0.0537249167851995	0.412321048633388	-4.13703754267725
FKBP11	-0.491307222362545	8.2419222182041	-2.00159615688548	0.0537268219645431	0.412321048633388	-4.13706620910824
DDRGK1	0.405087651196653	7.91983938268377	1.99915519991017	0.0540031879233859	0.413382989364363	-4.14121324675905
DHRS1	0.296153670861225	7.57264288694587	1.99829723727538	0.0541006212113258	0.413382989364363	-4.14266995396233
KDM3A	0.605879605033176	7.32406757782165	1.9977027878329	0.054168219000421	0.413382989364363	-4.1436789700366
ABHD17A	-0.461423921394057	8.25058664813156	-1.99766797561278	0.0541721799553599	0.413382989364363	-4.14373805303855
UQCR11	-0.463431668305333	9.13928986457873	-1.99749744298518	0.0541915869124909	0.413382989364363	-4.14402746817223
ILF3	-0.544538070552946	6.83504563868908	-1.99635601049297	0.0543216406028081	0.413382989364363	-4.14596413461679
LCAT	0.297621371672838	5.44602835990722	1.99601947877246	0.0543600366717916	0.413382989364363	-4.14653496565021
PCDHA10	0.381590712973265	5.00632676586312	1.99580655082381	0.0543843425947094	0.413382989364363	-4.14689609973765
EDN1	0.681292651815403	7.47975405543403	1.9958011270706	0.0543849618450654	0.413382989364363	-4.14690529824898
INTS9	-0.317781671866245	6.9134666301482	-1.99568297038926	0.0543984537667193	0.413382989364363	-4.14710568343786
FLJ42627	0.473179969211039	7.08349501132915	1.99557397368917	0.0544109023311905	0.413382989364363	-4.14729052590725
TSG101	0.346355043278781	8.87016454925475	1.9954898860149	0.0544205077233283	0.413382989364363	-4.14743312102878
SMAD4	-0.717679061416995	5.48257401754699	-1.99485149650552	0.0544934796807425	0.413572995383006	-4.14851554616753
GTF3C2	-0.326160896700056	6.35998384037893	-1.99446136849171	0.0545381158134089	0.413572995383006	-4.14917689948963
SIGIRR	0.455336685049783	6.68074159589505	1.99380730683879	0.0546130212699133	0.413640762836018	-4.15028545647252
HBB	1.59086864582896	8.47816656848653	1.99321569188423	0.0546808524339177	0.413640762836018	-4.15128793381024
SLC31A2	0.408999000331662	6.56073323826582	1.992804129739	0.0547280831337774	0.413640762836018	-4.1519851815602
DSCR4	0.320178465345046	6.38549319105714	1.99276764747343	0.0547322715405992	0.413640762836018	-4.15204698264485
PTRH2	-0.473856731598844	7.81054288342736	-1.99105667715759	0.0549290167523256	0.41477675963527	-4.15494439844645
AMZ2	-0.598106264426757	7.31297631318386	-1.99044936997038	0.0549989995005937	0.414954444711827	-4.15597237453309
GLIPR1	-0.704145734024543	7.4460949068096	-1.98970752118504	0.0550845916172378	0.415249499507836	-4.15722776011259
HDGF	-0.288543084675457	10.2101316869868	-1.98870810750478	0.0552000844387061	0.415536017581504	-4.15891843968654
HDAC7	0.48503453545285	7.59539473084664	1.98857369465303	0.0552156333672053	0.415536017581504	-4.15914577236522
PNMT	0.301007466173218	6.11625980422263	1.98647688722992	0.0554586878879057	0.416251975760913	-4.16269057979263
UBE3B	-0.548199741520431	5.91727200028335	-1.98638469973387	0.0554693953147584	0.416251975760913	-4.16284636368569
PDE3A	-0.29693992008565	5.16022746623847	-1.98625478780472	0.055484487432766	0.416251975760913	-4.16306588714129
HNF1A	0.331577439755455	6.12037655816818	1.98614575315324	0.0554971569608472	0.416251975760913	-4.16325012394388
GLUD1	-0.544568014794587	7.65846773357016	-1.9855698507687	0.0555641170976639	0.416404578887107	-4.16422310243418
MCM10	-0.495624079600105	5.1980002398658	-1.9848394855989	0.0556491379167086	0.416692161785379	-4.16545673192458
WDR70	-0.315937992000412	6.95408001232776	-1.98440563013845	0.0556996961199488	0.416721428341292	-4.16618937418035
IDH3G	-0.445055015425671	7.98155239985459	-1.98372426733018	0.0557791777623187	0.416966857699408	-4.16733972842556
PPM1D	-0.451943613787955	4.92861812658207	-1.9822805552592	0.0559479149178381	0.417878531740006	-4.16977616472519
C12orf29	-0.61010367003755	5.60369313330481	-1.98152214336586	0.0560367341458315	0.418138728011724	-4.17105552918051
INPP1	-0.470637256367087	8.00422671809785	-1.98110062325983	0.0560861523659638	0.418138728011724	-4.17176642845706
AAMDC	0.30452057920685	6.96301371933749	1.98078503312926	0.0561231764117382	0.418138728011724	-4.1722985993181
GFOD1	0.378253929698193	7.18756663580139	1.97976690692131	0.0562427650000065	0.418233477529244	-4.17401499291194
FAM53B	0.369566036717475	6.88454367962769	1.9795639888875	0.0562666261649449	0.418233477529244	-4.17435699830449
SFT2D2	-0.290929280718795	6.09584932635668	-1.97948131262207	0.0562763506089949	0.418233477529244	-4.17449633614325
JPT1	-0.561918845376971	8.41849953355358	-1.97773409918778	0.0564822018520768	0.418665572331106	-4.17743994268887
HMGA1	-0.693714692579881	9.11221563485747	-1.97754755596811	0.0565042184950189	0.418665572331106	-4.1777541020326
HAUS3	-0.420367654807581	5.07905695718002	-1.97734516558054	0.0565281139436179	0.418665572331106	-4.17809492396668
XPOT	-0.68643123735862	7.19071454537957	-1.9771225114043	0.0565544120259824	0.418665572331106	-4.17846983876718
GIPC2	-0.73929783379789	5.2811411641129	-1.97700049101795	0.0565688285910271	0.418665572331106	-4.17867528822892
JUP	-0.415723939399415	9.48250463744301	-1.97543453196734	0.0567541291064281	0.419224817972751	-4.18131107516459
HEATR6	0.317435149558905	7.11986217947048	1.97535410228765	0.0567636606342558	0.419224817972751	-4.1814464091795
EIF4G1	-0.489215719708741	6.38334665372436	-1.97517254326834	0.056785181881454	0.419224817972751	-4.18175189164239
FHL2	-0.612946951386663	8.90508118834194	-1.97459891560674	0.0568532239961561	0.419380553226806	-4.1827169078716
MRPL58	-0.494407653492804	6.6060029842685	-1.97395356688966	0.056929858305007	0.419404342164266	-4.18380232272879
PSMD8	-0.450954925495742	8.56047285457331	-1.97378114044069	0.0569503489359962	0.419404342164266	-4.18409228128015
HSP90AA1	-0.671129816755801	10.2869864492052	-1.97143749871171	0.0572294974807556	0.421106888287755	-4.18803149883098
SNAP29	-0.359721806832904	7.21151226676041	-1.97041748905529	0.0573513611388943	0.421106888287755	-4.18974481529562
KCNQ1DN	0.389077990708542	6.61957780470659	1.97028396315392	0.0573673305878323	0.421106888287755	-4.18996904897704
CCL2	0.783339114092782	7.69305987932503	1.97026082941851	0.0573700977326988	0.421106888287755	-4.19000789689815
DAPK1	0.6664010344342	7.0681596355191	1.96965140171119	0.0574430363527893	0.421296095024193	-4.19103116741879
DNAH9	0.266302974382426	6.08963049442153	1.96810725361571	0.057628207176377	0.422003799813622	-4.19362280409333
NFX1	-0.305946920477989	6.78385084233241	-1.96805891060944	0.0576340127362162	0.422003799813622	-4.19370391576211
CD79A	0.569594965537722	6.89479166025034	1.96689705515189	0.0577736942493064	0.422680107067202	-4.19565285706707
HSPH1	-0.718005046341297	8.76225555568332	-1.96558478375036	0.057931813201228	0.423490087828617	-4.19785304385896
CTBP2	-0.596265681740011	8.23544466240166	-1.9635793567447	0.0581741792492929	0.424914099128319	-4.2012132025769
CNNM2	0.286688966359582	6.84113114849889	1.96229129493406	0.0583303126049031	0.425706439950653	-4.20336999523457
ABCD4	0.279035613051285	6.75193063279709	1.9617024978077	0.0584018053116102	0.425880266815195	-4.20435554133025
DENR	-0.561141784675315	7.91398515713579	-1.958972699684	0.0587342578094608	0.427955240629619	-4.20892177158175
TTPAL	-0.369391602401453	6.80133553377488	-1.95807864741928	0.0588434981860479	0.428013198625956	-4.21041621575948
COX6C	0.347294682550075	10.3564333165871	1.95747722736395	0.0589170823719539	0.428013198625956	-4.21142121661569
MRPL33	-0.273064692756829	8.46607838317997	-1.95670743150437	0.0590113840921614	0.428013198625956	-4.21270723276352
GART	-0.586493216806291	6.84363034446057	-1.95540043093015	0.0591717948883407	0.428013198625956	-4.21488980326638
SLC46A3	-0.6307090786349	7.23752687553023	-1.95528161443775	0.0591863962354625	0.428013198625956	-4.21508815989103
EIF3G	-0.436031276994413	8.84909525401429	-1.95512278361682	0.0592059198268099	0.428013198625956	-4.21535330333646
RARA	0.441657399602382	6.45459897190321	1.95491158008391	0.0592318897704533	0.428013198625956	-4.21570584908389
PITPNA	-0.485463110234654	7.39436628300815	-1.9545900614308	0.0592714432406137	0.428013198625956	-4.21624247873749
MRPS15	-0.352873023408723	6.97905900112851	-1.95363734201013	0.0593887822202576	0.428013198625956	-4.21783221068364
AHCTF1	-0.336263008504203	4.60503276103389	-1.95358812164951	0.0593948497817334	0.428013198625956	-4.21791432472999
FXYD1	0.47521687451817	6.15656344268349	1.95329767963969	0.0594306645175837	0.428013198625956	-4.21839883485532
OSBPL7	0.390203444360095	5.29697872836938	1.95192150966372	0.0596006166230456	0.428013198625956	-4.22069377826334
EEF1E1	-0.625256173921213	7.25275432439171	-1.95155406897069	0.0596460655466583	0.428013198625956	-4.22130632172806
NPTXR	0.401814074047128	5.24360322810946	1.95145817118964	0.0596579321406457	0.428013198625956	-4.22146617380175
FXR2	0.396820805748733	7.12640887717597	1.95080394037699	0.0597389427365517	0.428013198625956	-4.2225565491582
LMF1	0.323158785937328	5.76689727948718	1.95040421383629	0.0597884861368928	0.428013198625956	-4.22322261491433
RNASEH2A	-0.423305326555665	6.23910261809891	-1.95039232379776	0.0597899603727236	0.428013198625956	-4.22324242570769
LRRC1	-0.554520952396961	7.08117607714313	-1.95022358154588	0.0598108859832956	0.428013198625956	-4.22352356843863
HNRNPUL1	-0.371234872126745	7.18168057653911	-1.95007941469588	0.059828769049971	0.428013198625956	-4.22376375097321
NAPA	-0.440530963579135	7.24886172780873	-1.94990522319827	0.0598503826917879	0.428013198625956	-4.22405393632701
ATP8B1	0.626214461698511	7.64860506389223	1.94967291857017	0.0598792175421326	0.428013198625956	-4.22444090098985
ZNF460	0.307922822272355	6.41828436397627	1.94959430602346	0.0598889780673478	0.428013198625956	-4.22457184283848
ISYNA1	0.349445767284052	5.8530047301372	1.94858784432764	0.0600140622885771	0.428013198625956	-4.22624790508452
SEL1L3	-0.515429635482532	8.99073450206299	-1.94729132322274	0.0601755294852387	0.428013198625956	-4.22840601452408
TKT	0.422506592491292	8.59739998062478	1.94702397272669	0.0602088718309638	0.428013198625956	-4.22885089118774
ARRB2	-0.329675646339662	7.25962947898326	-1.94674988452202	0.0602430711003112	0.428013198625956	-4.22930693034334
MFAP3	-0.357648182246376	6.76533511353706	-1.94670355001645	0.0602488541385273	0.428013198625956	-4.22938401866545
CARHSP1	0.411340912095298	8.38908688958633	1.94646899732887	0.0602781361940663	0.428013198625956	-4.22977423025552
WAC	-0.611057113448202	6.84975438189486	-1.94628890832341	0.0603006272655295	0.428013198625956	-4.23007380904511
ZNF646	0.503207428457003	6.2760545938355	1.94602148546822	0.0603340387737558	0.428013198625956	-4.23051862836589
GATAD1	0.433080231669784	6.8905969219707	1.94593948861398	0.0603442865839789	0.428013198625956	-4.23065500879704
EPAS1	0.452083249964321	9.245961829781	1.94591402105504	0.0603474697781302	0.428013198625956	-4.23069736654702
HILPDA	0.489311809990838	8.06224591513125	1.9458541979422	0.0603549476512108	0.428013198625956	-4.23079686290508
ZFP36L2	-0.923245800595511	6.36221127263347	-1.94572357373246	0.0603712784359907	0.428013198625956	-4.23101410568946
SLC25A46	-0.54350943111507	7.25661884082221	-1.94402819507862	0.0605835845122335	0.428677144782172	-4.23383268458984
ITGB4	-0.659505588967314	6.71158472074269	-1.94382602020865	0.0606089452912346	0.428677144782172	-4.23416867443915
CERK	0.458689024316572	7.46146916098714	1.94375707395786	0.0606175960012392	0.428677144782172	-4.2342832484521
MICU2	-0.612236033781183	8.44887612189545	-1.94336982883631	0.0606662036788025	0.428677144782172	-4.23492670889354
MALT1	-0.364380580757597	6.22393878928084	-1.94306198994754	0.0607048682580821	0.428677144782172	-4.23543815405212
LPIN2	-0.514139209546755	7.2549905727652	-1.94170856004928	0.0608751126974168	0.42953979599212	-4.23768600311351
TMEM230	-0.614935353233037	8.06204708993168	-1.93912892739829	0.061200744510757	0.431496646183577	-4.24196702504474
THOC2	-0.426270109755114	6.9244773883696	-1.93730369702844	0.0614320576700162	0.431972300972065	-4.24499340798633
COQ7	0.322368673991186	6.15772886127461	1.9371484147404	0.0614517716586097	0.431972300972065	-4.24525077656496
VAMP2	0.392705926044421	7.25529965301917	1.93694347018899	0.0614777989508614	0.431972300972065	-4.24559043200217
TEAD4	-0.469851725908788	5.24365371408911	-1.93680758987523	0.0614950605740484	0.431972300972065	-4.24581561158752
PLCL2	0.448917958267547	6.03111196629527	1.93648971648805	0.0615354581797487	0.431972300972065	-4.24634234039287
PGM3	-0.497791178420369	5.26860271639026	-1.93617335137643	0.0615756869284222	0.431972300972065	-4.24686650314593
PLAU	-0.773755082210708	6.62646720955241	-1.93592952889756	0.0616067067545517	0.431972300972065	-4.24727042972988
SCCPDH	-0.247676221182469	7.17475732560817	-1.93417071249656	0.0618308699164566	0.432975196907589	-4.25018298628411
CLEC11A	0.319354633170428	5.80584580041814	1.93373249498954	0.0618868310454293	0.432975196907589	-4.25090834300329
LGALS8	-0.614513647251717	6.27194083401575	-1.93314172399544	0.0619623429373672	0.432975196907589	-4.25188601036976
LAMP2	-0.668311259651461	5.74001273151956	-1.93308065359232	0.0619701534573849	0.432975196907589	-4.25198706256142
ADAM12	-0.784260830644241	4.91745530896035	-1.93290922278802	0.0619920829334834	0.432975196907589	-4.25227071301109
AKAP13	0.617616381424716	8.3117146192139	1.93222477928135	0.0620797041206559	0.433091083575592	-4.2534030021515
DBR1	-0.284432166872898	4.55386266027238	-1.93183729383822	0.0621293568093377	0.433091083575592	-4.25404388892913
RNF19A	0.34226077021891	5.11410479781436	1.93164413089865	0.0621541216997547	0.433091083575592	-4.25436333598588
ADGRD2	0.620669886855974	6.01140902372777	1.93084346560368	0.0622568639504587	0.43346887425522	-4.25568718681803
CSF2RA	0.320271897948291	4.32281190107015	1.9303845204518	0.0623158225614934	0.433541466465592	-4.25644583160227
GOSR2	-0.329925369141585	5.28964423894883	-1.92966079973447	0.062408893893954	0.433701543403362	-4.25764186973435
MGP	1.44092110755334	8.78511901882887	1.92926508788946	0.0624598337603084	0.433701543403362	-4.25829568476902
GRINA	-0.451030854915272	7.60551506819815	-1.92891220492309	0.0625052906283816	0.433701543403362	-4.25887864761373
ITSN1	-0.289004166372151	7.35746994336294	-1.92869694564932	0.0625330334605989	0.433701543403362	-4.25923421522695
CIR1	0.328621627029528	5.60052520322418	1.92773624656042	0.0626569792729813	0.434224046427884	-4.26082073129929
FAM102A	0.303629036315278	7.70981260881959	1.92598320843784	0.0628836976372994	0.43545741937519	-4.26371414182807
C1D	-0.582109790439256	5.47147889850921	-1.92505068343332	0.0630045889250526	0.435580722844906	-4.26525244883954
NISCH	0.39405905119516	8.43079913362489	1.92477721500076	0.0630400791048881	0.435580722844906	-4.26570345617038
GMFG	0.482283260507223	6.55104643152549	1.92471784538571	0.0630477862575242	0.435580722844906	-4.26580136262673
SLC49A3	0.303219287441071	4.36668598155508	1.92411463141658	0.0631261395722537	0.435785011436586	-4.2667959894037
NME1	-0.562673691782187	9.06559523333654	-1.92337941764843	0.063221752611988	0.435812345820838	-4.26800793881284
FUT8	-0.48332870531048	6.63514327226649	-1.92306040851546	0.0632632780388709	0.435812345820838	-4.26853369098107
MAP1LC3B	-0.471069128247247	8.19175431336705	-1.92286991744192	0.0632880855121917	0.435812345820838	-4.26884760280241
ENTPD5	0.38059416464006	5.88276036332954	1.92258468905739	0.0633252462639032	0.435812345820838	-4.26931758763092
HAPLN2	0.344787047064636	5.43417433761114	1.92157929194308	0.0634563841254741	0.436281951708036	-4.2709737956887
CAMK2B	0.367284898559471	6.74619147686082	1.92122234953892	0.0635029979575144	0.436281951708036	-4.27156163033975
DDX10	-0.379926661508959	7.44996285726288	-1.92074367893521	0.0635655549883474	0.436281951708036	-4.27234980056195
NUP85	-0.479398088390566	7.3504530465894	-1.92056561755177	0.0635888392615988	0.436281951708036	-4.27264295401393
MAEA	-0.391485619145599	7.90472994147723	-1.91956781208874	0.0637194541886536	0.436727634713169	-4.2742853098733
MKRN1	0.636306266118136	7.49179272735666	1.91932268889837	0.0637515768124899	0.436727634713169	-4.27468867275749
CHMP2A	-0.428562394431331	8.31757676375198	-1.91773889850712	0.063959465128185	0.437816016850633	-4.27729391123785
SCARA3	0.331499641083748	6.27922036407818	1.91620173367157	0.0641617933035246	0.438631090116234	-4.2798208454868
MSANTD2	0.609724175168388	5.74278872146209	1.91608833018496	0.0641767418316263	0.438631090116234	-4.28000720589904
INF2	0.457242208525922	7.67292785907283	1.91537996677354	0.0642701844139297	0.438933912362106	-4.28117109211527
DHX8	-0.393912781820259	6.38659237999831	-1.91476030708835	0.0643520221453215	0.439157077023802	-4.28218895638004
TSNAX	-0.521141728294638	6.32749113882245	-1.91308085515307	0.064574278120836	0.439564956760588	-4.28494635878451
PDE9A	0.698585544574301	7.35558232438966	1.91298294839731	0.0645872553687255	0.439564956760588	-4.28510704823683
CLIC1	-0.350834795567389	10.0937028254026	-1.91277699198244	0.0646145616281767	0.439564956760588	-4.28544505316553
ARNT	0.296205313924226	4.44516003444062	1.91249076078775	0.0646525274902151	0.439564956760588	-4.28591475356682
CDH17	0.404335599436829	10.2028717675585	1.91245083141181	0.0646578252752058	0.439564956760588	-4.28598027260293
UXT	-0.343346898598336	9.10641901415295	-1.91190423945427	0.0647303841817984	0.439723590795441	-4.28687705292584
XIST	2.4168150845239	6.84753842167869	1.91133465389787	0.0648060702338778	0.439903210789689	-4.28781134472587
MSH6	-0.664760481817748	5.32653380808175	-1.90988663663283	0.0649988256609553	0.44061228263686	-4.29018554726313
HPCAL1	-0.681908568178182	6.33746900524972	-1.9098089715241	0.0650091781613548	0.44061228263686	-4.29031284894026
WWC1	0.559156239575087	6.41626644259375	1.90903840204515	0.0651119696452667	0.44097439335949	-4.29157567752262
CHP1	0.368980591536353	8.6217256658537	1.90838649246898	0.0651990417942688	0.441229576021366	-4.29264373143543
OGFOD3	-0.675071238883975	5.90804596176281	-1.90628774434476	0.0654800434346532	0.442479650418773	-4.29608026632746
SNAPC3	-0.3799393597288	5.35916067996596	-1.90598472723219	0.0655207006345188	0.442479650418773	-4.29657618806236
MYO1E	-0.472650952982791	6.95183296967137	-1.9058978555085	0.0655323606295798	0.442479650418773	-4.29671835204863
CCNF	0.38871051151268	7.37773432330174	1.90471385702968	0.0656914564429234	0.442951528960637	-4.29865543721168
ITGAM	0.563538407579504	5.69080288780617	1.90463979758752	0.0657014189939376	0.442951528960637	-4.29877657106156
CDK7	-0.535397392319155	6.65713210745885	-1.90391510169891	0.0657989746082226	0.443068638836476	-4.29996171044206
RSRC2	-0.312422594174694	6.96647741533836	-1.90377397040839	0.0658179876565547	0.443068638836476	-4.30019246987902
USP24	-0.340706135370381	4.4269013105078	-1.90134099768225	0.0661465006752657	0.444491183039028	-4.3041684379812
MGAT3	0.321384684803418	6.00862418880132	1.90110405830401	0.0661785689169832	0.444491183039028	-4.3045554314148
RNF139	-0.439604113326694	7.10949544682195	-1.90095285454893	0.0661990403914719	0.444491183039028	-4.30480237293455
SEPHS2	0.491676327245963	7.91234457745374	1.90073651288129	0.066228340381165	0.444491183039028	-4.30515566895327
PRR15L	-0.561656662291911	8.70724452272303	-1.89990097334255	0.0663416057307368	0.444874961215536	-4.30651984742869
DEPP1	0.749180174907133	7.67348996739909	1.89958026457732	0.0663851251875416	0.444874961215536	-4.30704334084807
IFT27	-0.335131775621244	6.54588993256798	-1.89913470464461	0.0664456275076803	0.444946619584789	-4.30777051379896
LAMC1	-0.575678734898302	8.44772074319327	-1.89861867524243	0.0665157582270001	0.445082597933926	-4.30861252846039
WDR13	0.413718282692714	8.04313860323096	1.89757061867171	0.0666583902134577	0.445703143545523	-4.31032210817932
KCND3	-0.410697598927404	5.80865807007706	-1.89622848160071	0.0668414289752049	0.446592733758792	-4.31251030567521
IP6K2	0.36060571197682	7.38186063104637	1.89554483543909	0.0669348300292398	0.44660587813974	-4.31362444283896
APOA4	0.399080171213591	6.62957465304359	1.89513495413396	0.06699088269935	0.44660587813974	-4.31429227432297
NCOA3	-0.454282230429547	7.36887904284687	-1.89505736965346	0.0670014971925274	0.44660587813974	-4.31441867218038
C7	0.944823291132826	6.61678471703119	1.89475136437315	0.0670433765348026	0.44660587813974	-4.31491716534346
GABARAPL1	0.499138833274452	6.05294691014985	1.89338142088899	0.0672311411244873	0.447114414961153	-4.31714807421764
ITGA8	0.350492158456873	6.17840788290138	1.89311200663995	0.0672681203121603	0.447114414961153	-4.3175866572724
ATP7B	-0.376225756826604	7.09725279881741	-1.89278340795547	0.0673132467310432	0.447114414961153	-4.31812152098216
SND1	0.299199659850206	9.0495551404415	1.89227777360791	0.0673827363574397	0.447114414961153	-4.31894440487693
NFKBIL1	0.313754515755869	6.38905631990811	1.89225523505355	0.0673858352818468	0.447114414961153	-4.31898108074101
NPHS1	0.268926129545637	4.9898154026573	1.89178219952556	0.0674509033277693	0.447114414961153	-4.31975074850067
TBCE	-0.349410196714737	7.06222517457791	-1.89164285731323	0.0674700807531215	0.447114414961153	-4.31997744087529
ADARB1	0.553262759813288	6.36649134655124	1.89093996335442	0.0675668904072756	0.447424041518305	-4.32112076115344
IL24	-0.508933757159723	5.09406001578334	-1.89031878330956	0.0676525451174682	0.447483710102134	-4.32213088792949
RFC4	-0.41480066748764	7.15823683065792	-1.88982575362717	0.0677205956580316	0.447483710102134	-4.32293243802705
CD2BP2	0.313917115040712	7.15575471485504	1.88948710125732	0.0677673723622779	0.447483710102134	-4.32348291159183
B3GNT2	-0.545160103716453	6.68743915391232	-1.88942267493474	0.0677762744619039	0.447483710102134	-4.32358762666715
CYP11B2	0.535653183723709	6.68087147346274	1.88894697729095	0.0678420350874854	0.447503213983108	-4.32436071295641
GSDMD	0.349663305534898	7.6169423331721	1.88867672328598	0.0678794195619737	0.447503213983108	-4.32479985150754
DIO2	-0.291376453040061	5.25193118573774	-1.88721030508317	0.0680825797381894	0.448328469592446	-4.32718178665192
SLC25A38	0.370080263488727	7.06073939217948	1.88645124826466	0.0681879461758273	0.448328469592446	-4.32841416655908
EFHC1	0.416822731351903	5.16319513704731	1.88615725104638	0.0682287942906108	0.448328469592446	-4.32889138587056
MAPK8IP3	0.366810505583844	7.28013110786691	1.88596606359125	0.068255369263135	0.448328469592446	-4.32920169185441
BAZ1B	0.470584299803452	6.40015697930545	1.88594399588763	0.0682584372374624	0.448328469592446	-4.32923750715044
KIFC3	0.411964985669829	6.7162017788819	1.88560396195918	0.0683057256369998	0.448328469592446	-4.32978933140604
MAST4	0.445880819043947	7.31206522854739	1.88432723731579	0.0684835309414248	0.448488886490844	-4.33186056439611
PAOX	0.308993811475826	6.25575334545288	1.88352126186946	0.0685959813993226	0.448488886490844	-4.33316753031532
RHOB	-0.688422316666225	9.71530451549605	-1.88341966913424	0.0686101669778815	0.448488886490844	-4.33333224130733
EVL	0.673992144045659	6.41756051328644	1.88338308119922	0.0686152764357455	0.448488886490844	-4.33339155913825
AUNIP	-0.31639968976777	6.04322922248861	-1.88326510047836	0.0686317545200067	0.448488886490844	-4.33358282803352
NAT1	-0.463410355512647	6.9762455662753	-1.88294958400119	0.0686758386709706	0.448488886490844	-4.33409429302889
TSEN34	-0.407212474504459	8.11907708426731	-1.88290831103316	0.0686816071554321	0.448488886490844	-4.33416119318227
RUVBL2	-0.413393145222157	8.21376628148456	-1.88234332661087	0.0687606136676261	0.448676816576263	-4.33507687105385
ARSF	0.314799978693655	6.19079777173695	1.88190455582728	0.0688220245690981	0.448749741223178	-4.33578784319275
FCN1	0.344909913418149	5.24357144496236	1.88152597598888	0.0688750489649452	0.448767915684796	-4.33640117846001
SLC12A9	0.340137838825979	6.90260679414931	1.88116503320748	0.0689256357961258	0.448770192832938	-4.33698584933223
CEMIP	-0.917614026583345	7.1371508147101	-1.87947453357185	0.069162987967124	0.449761150683094	-4.33972301582521
RNF122	0.359488080582873	7.34910746471392	1.8793640022085	0.0691785314047431	0.449761150683094	-4.33990191461721
ZBED4	-0.430445702099294	5.15157864994405	-1.87818942235657	0.0693438918849874	0.450303622915285	-4.34180249895598
AKR1B1	0.552893149218874	8.08907211708693	1.87756078673398	0.069432532353117	0.450303622915285	-4.34281930689715
KLF13	-0.406334454626596	5.5318788156099	-1.87713062544581	0.0694932431344777	0.450303622915285	-4.34351493085057
NADSYN1	0.496691922319425	6.42538239472877	1.87706569506717	0.0695024110396813	0.450303622915285	-4.34361992035643
SLC6A8	0.816930738520673	7.89941702600834	1.87698352222367	0.0695140150005796	0.450303622915285	-4.3437527860398
TMA7	0.348292442000005	10.4342102341327	1.8746738562078	0.0698408539277941	0.451197551516275	-4.34748541603269
SYNCRIP	-0.679261502265087	7.94823161323298	-1.87448115022198	0.069868183157901	0.451197551516275	-4.34779668219366
SLCO3A1	0.511435479121774	5.07159032161632	1.87322173267655	0.0700470178542296	0.451197551516275	-4.34983031906707
INTS3	0.37893441563828	7.96458797379121	1.8731498209355	0.0700572410265571	0.451197551516275	-4.34994640549397
PI3	-1.1215878972875	7.05005919469204	-1.87309610337751	0.0700648784994501	0.451197551516275	-4.3500331189275
F13A1	0.753331508786123	6.91629549623197	1.87309044597611	0.0700656829009705	0.451197551516275	-4.35004225125905
ZNF394	0.334336945587722	6.92604350009669	1.87300943040892	0.0700772030252854	0.451197551516275	-4.35017302640304
RALGPS1	0.480583317052069	6.65893170091309	1.87256459991902	0.070140485320546	0.451197551516275	-4.35089099103995
IL20RA	-0.69123234370078	5.49200258083719	-1.87250765057774	0.070148590566976	0.451197551516275	-4.35098289858943
CD6	0.418646877734802	7.64421499245304	1.87229990719755	0.0701781642118515	0.451197551516275	-4.35131814596967
RRP9	0.313625463859654	6.79646645130777	1.87209312368223	0.0702076118445787	0.451197551516275	-4.35165181513893
S100P	-1.13881788104225	9.83663965043772	-1.87077310420667	0.0703958433634705	0.452082004864041	-4.35378113233512
MAN2C1	0.391133749731823	7.45779994373786	1.8702030921746	0.0704772595117944	0.452205245931984	-4.35470024860653
HLA-DPB1	0.937487032447535	9.77326657503569	1.86933696386667	0.0706011253539056	0.452205245931984	-4.35609641336169
MTPAP	-0.456747771028752	6.63871018358984	-1.86844946616887	0.0707282410284487	0.452205245931984	-4.35752649357713
FAM110D	0.328397083951666	5.02353642525974	1.86735805529321	0.0708848322896441	0.452205245931984	-4.35928441440789
SELENOT	-0.49879820446211	8.57690779695115	-1.86698593131996	0.0709382911093594	0.452205245931984	-4.35988360350315
PXN	-0.436424497010563	5.42189901834956	-1.86682704402318	0.0709611271765927	0.452205245931984	-4.36013941290636
CHRNG	0.247059066711492	6.27841371281253	1.8662365111717	0.0710460567679205	0.452205245931984	-4.36109002279145
PNMA3	0.360708733167143	6.26302439475048	1.86579152585851	0.0711101115206631	0.452205245931984	-4.36180618018182
IGLL3P	0.867230035163828	8.76045600887173	1.86545473477234	0.0711586248616909	0.452205245931984	-4.3623481202885
KCNC2	0.297469687880167	4.67193411968408	1.86529603074917	0.0711814953492982	0.452205245931984	-4.3626034685665
ITM2C	0.740830242596781	9.58386154242729	1.86478656447636	0.0712549560269622	0.452205245931984	-4.36342306259444
UBASH3A	0.259479303537984	4.44888182195913	1.86429487443477	0.0713259151782606	0.452205245931984	-4.36421389117322
HSDL2	-0.614164208800464	5.34843769602422	-1.86426916437872	0.0713296272390464	0.452205245931984	-4.36425523838212
SLC25A36	-0.699747838510869	7.95817948164169	-1.86416786386266	0.0713442547891727	0.452205245931984	-4.36441814664203
AK4	-0.745850812765455	8.16970772830411	-1.86407652467653	0.0713574461528712	0.452205245931984	-4.36456502939229
MADD	0.291981702368073	6.73390054098512	1.86400867700173	0.0713672461857318	0.452205245931984	-4.36467413169729
EPB41L4B	0.644408494029502	8.99988666249225	1.86328560764418	0.0714717592673297	0.452205245931984	-4.36583666622188
CDH15	0.480342391927733	5.3005943958511	1.86319857470061	0.0714843479311777	0.452205245931984	-4.36597657170191
RASSF1	0.308899648573684	7.12581621135184	1.86315061567719	0.0714912856574756	0.452205245931984	-4.36605366363038
LILRB1	0.327773383528291	6.91557919022487	1.86304037983799	0.0715072345030387	0.452205245931984	-4.36623085671613
GCAT	-0.369327815915268	6.50499658939783	-1.86301731013808	0.0715105725974304	0.452205245931984	-4.36626793789933
SRP19	-0.489979028751155	7.89202662130472	-1.86289194234729	0.0715287151574939	0.452205245931984	-4.36646944200115
OR7E47P	0.29615300688641	7.08489915885292	1.86199517219003	0.0716586060939643	0.452319906549742	-4.36791051030716
LPGAT1	-0.738003615181201	6.24774693708134	-1.86194815103573	0.0716654223584593	0.452319906549742	-4.36798605594985
DCLRE1C	0.452463116235205	6.86944563963754	1.86171825800777	0.0716987560365426	0.452319906549742	-4.36835538742236
TXN2	-0.289581823227849	7.2177265678582	-1.86007001625378	0.0719381347893398	0.453406402558091	-4.37100228784875
CABP1	0.255683289993184	4.5092717605566	1.85983382972695	0.0719724928722012	0.453406402558091	-4.37138142582694
ZNHIT1	0.337728238040095	7.75439904657308	1.85930738693496	0.0720491251855829	0.453569299001277	-4.37222635962728
LST1	0.362247625303367	7.32661133786257	1.85790946001856	0.0722529556640487	0.454225759701148	-4.37446909248079
GEMIN6	-0.301582278736681	6.90286051062053	-1.85789477441712	0.0722550995785661	0.454225759701148	-4.3744926458893
PIGP	-0.531145420093091	8.08920254090865	-1.85723327386314	0.0723517269464438	0.454461392875863	-4.37555343603846
ZNF358	0.32549178706313	6.66040708897398	1.85694184904437	0.0723943313626278	0.454461392875863	-4.37602067314755
ISCU	-0.362393140496746	8.71963806300893	-1.85542189567319	0.0726168872291543	0.455538380349744	-4.37845664790342
ABCB6	0.363979757646744	6.90711783086586	1.85506899022942	0.0726686443938746	0.455543158154724	-4.37902201011284
EGR3	-0.482543759065157	6.21021339839425	-1.85458962263629	0.072738999123139	0.455664431393408	-4.37978983056545
NUP155	-0.461780491156826	6.16860807130365	-1.85408577035113	0.0728130102410756	0.455808423604435	-4.38059669905029
HOXA5	0.910804071820792	7.49250676839212	1.85288376470722	0.0729898339460873	0.456595368795797	-4.38252088578002
POGZ	0.384666834497162	8.65808913109483	1.85236258551134	0.0730666173681443	0.456755838313249	-4.38335488808776
FAM155B	0.316961709816921	6.6541005088168	1.85191339109476	0.0731328510155329	0.456850180504724	-4.38407354909678
GNAI3	-0.570023697107505	7.10271464704932	-1.85105841675601	0.0732590588813278	0.457318779166249	-4.38544102976862
RMND5B	0.315449037089271	6.56634854078781	1.85070007974864	0.0733120105667397	0.457329741894334	-4.3860140191604
RABL3	-0.265212746002015	6.54497190551173	-1.85006882694986	0.0734053708819309	0.457344985260775	-4.3870231927312
PLEKHH3	0.262372237375267	4.12710073955386	1.84974961652848	0.0734526198317149	0.457344985260775	-4.38753340496162
ZNF862	0.373450722312087	7.55054766256063	1.84937875627929	0.0735075465805346	0.457344985260775	-4.38812608408964
PPP2CB	-0.345713217674897	9.11144940929199	-1.84904379767173	0.0735571862768586	0.457344985260775	-4.38866130681471
PLAAT2	0.2690754806187	4.82950296808815	1.84874676960959	0.0736012287940479	0.457344985260775	-4.38913585664418
GALK2	-0.383748540015495	5.45458959913925	-1.8486091816278	0.0736216376139029	0.457344985260775	-4.38935565488614
NDUFA1	0.342112553933125	9.50758998520232	1.84817867291606	0.0736855274900366	0.457423778365877	-4.39004331295672
SNRPA	-0.261521587305147	8.62903436373029	-1.84689266135168	0.0738766613201881	0.458084806681553	-4.3920967193651
SF3B1	-0.428747296970567	8.66836939299944	-1.84640022898109	0.0739499614389958	0.458084806681553	-4.3928826969717
MBD3	0.357715410450741	8.51329603026747	1.84631722250905	0.0739623233408465	0.458084806681553	-4.39301516822592
RAD23A	-0.441293474776565	8.07983518346954	-1.84608355960915	0.0739971315394023	0.458084806681553	-4.3933880488311
CREM	-0.365249740569767	4.59545133574293	-1.84549597996789	0.074084723788702	0.458309444324428	-4.39432554572013
EAPP	0.529264494004543	7.37676072979201	1.84408235360915	0.0742958206871252	0.459297277645737	-4.396580045213
DCPS	-0.353525985313459	6.08672275294103	-1.84363026631486	0.0743634393699012	0.459397374751955	-4.39730075894475
PSG5	-0.29740673112089	5.38568396338056	-1.84275800215601	0.0744940526153232	0.45955504119477	-4.39869091709105
PAQR4	0.384223526906908	7.18564703421462	1.84251689507867	0.0745301906855698	0.45955504119477	-4.39907508544152
LACTB2	-0.772830921056818	5.91589451034637	-1.84229456239025	0.0745635280589188	0.45955504119477	-4.39942930407841
OSBP	-0.298977111751552	7.99660142987566	-1.84208648359633	0.0745947396991398	0.45955504119477	-4.39976078265806
PROX1	-0.610490865634968	5.81186564424655	-1.84102292357173	0.0747544472855721	0.460038765354078	-4.40145461385875
STAT6	-0.330724328783267	6.92633028222107	-1.84048145688473	0.0748358678761556	0.460038765354078	-4.40231665684985
MMP25	0.378012505896975	6.90351552995221	1.84027267670347	0.0748672824871774	0.460038765354078	-4.40264899168389
RAB6B	0.350627034178038	7.03940422353925	1.84019314253425	0.0748792527510164	0.460038765354078	-4.4027755857097
ZDHHC7	0.310279873959725	8.64188338139602	1.83897042553023	0.0750634833311849	0.460349825601916	-4.40472122720439
FAM111A	0.395541825392316	7.96388186448589	1.83875730281629	0.0750956348023245	0.460349825601916	-4.40506025192831
VIPR1	0.563764502994379	7.7004664000294	1.83863471935539	0.0751141329458163	0.460349825601916	-4.40525523723286
SLC35E1	0.560693869356808	9.08768973654588	1.83848972710176	0.0751360176567328	0.460349825601916	-4.4054858533142
USP12	-0.470738036261086	6.98715303725927	-1.8373437429556	0.0753091809552384	0.461011257603557	-4.40730807707049
ITGA9	0.347188887694099	5.71095745435722	1.83690081908079	0.0753762000132324	0.461011257603557	-4.40801212516812
CCDC85B	-0.445605372185309	6.68229046617129	-1.83660579217163	0.0754208689634412	0.461011257603557	-4.40848100897655
SSR3	-0.316888311451424	4.47740155645492	-1.83641076843045	0.0754504092103342	0.461011257603557	-4.40879092557573
PRKCI	-0.432706175099126	8.82476220530905	-1.83571035568913	0.0755565822261697	0.461011257603557	-4.40990375052565
GDI2	-0.403178414024628	9.14932967733384	-1.83533693131871	0.0756132403995743	0.461011257603557	-4.41049691352936
TMEM92-AS1	0.343688809440325	5.51558579814154	1.83521649474065	0.0756315214924999	0.461011257603557	-4.41068819951305
STRA6	0.453946427590915	6.85766498446751	1.83504977188356	0.0756568346184724	0.461011257603557	-4.41095298413067
PPP3CC	0.406297606546536	5.27898413171573	1.83453625675487	0.0757348458369091	0.46107168124911	-4.41176841389916
ADAP2	0.303960608585824	6.63493804043713	1.83430513321227	0.0757699796343551	0.46107168124911	-4.41213536408436
RRP15	-0.51352432935379	5.5675136995319	-1.83304068012167	0.0759624394617395	0.461428200908119	-4.41414225698554
RAN	-0.422257194161089	9.25970788903927	-1.83277762687173	0.0760025306631618	0.461428200908119	-4.41455962637796
UQCC1	-0.401080805960802	7.44069960784114	-1.832598501406	0.0760298410054782	0.461428200908119	-4.41484380564954
C1QBP	-0.681729229275125	7.62993237882208	-1.83256345413941	0.0760351854625266	0.461428200908119	-4.41489940490011
COMMD4	-0.372384710158715	6.63909905218368	-1.83016258776087	0.0764020646350142	0.46302716014694	-4.418706134225
H2AFY2	0.391202286744305	7.08827177111962	1.83016084002711	0.0764023322575383	0.46302716014694	-4.41870890391698
MRPL13	-0.761045412183799	6.74906420907156	-1.82867076647301	0.076630791713502	0.463850844841854	-4.42106950351013
VPS16	0.46671798437124	7.11227980938399	1.82729818788566	0.0768417521953206	0.463850844841854	-4.42324260468326
CEP250	0.282198614696374	5.99139997456395	1.82701891709511	0.076884735728188	0.463850844841854	-4.42368459343012
DNAJC2	0.421390789962054	8.21572326231003	1.82700921590691	0.0768862292401137	0.463850844841854	-4.42369994607293
SCYL2	-0.433980952658692	5.86812393030396	-1.82657943439009	0.0769524195615092	0.463850844841854	-4.42438003256351
NKG7	0.384428932780942	4.80742409913248	1.8261409162923	0.0770200054833399	0.463850844841854	-4.425073811842
IGHG1	0.557163425441232	6.84550905803511	1.82606470187891	0.0770317570740387	0.463850844841854	-4.42519437703036
BIK	-0.794547709757739	7.66166311812308	-1.8260502742411	0.0770339818607352	0.463850844841854	-4.42521719996159
PLOD2	0.721445004466263	7.50913786365122	1.82574256896127	0.0770814440223944	0.463850844841854	-4.42570392139997
ARHGEF5	0.296518424741289	7.58570763500015	1.82574235821602	0.0770814765374498	0.463850844841854	-4.42570425472967
CHPT1	-0.443156335484877	8.45060823804227	-1.82556123118989	0.0771094262386828	0.463850844841854	-4.42599072674709
MAGED1	-0.29848973215482	9.48415663266345	-1.82433552654518	0.0772987918684406	0.464508979573038	-4.42792871345437
CELSR1	0.377737893155424	4.98535394395739	1.82418010954647	0.0773228313696527	0.464508979573038	-4.42817437199982
PRORY	0.417992557841089	6.51706253675721	1.82355862342775	0.0774190249596463	0.464774294330995	-4.4291565511856
ZZZ3	-0.518493742270743	6.88941812714965	-1.82247040608896	0.0775877049012531	0.465206149959785	-4.43087569362938
CHMP2B	-0.65849444072358	6.94925247864539	-1.82227022876685	0.0776187676253166	0.465206149959785	-4.43119183995633
KCNA1	0.317414212654348	5.87773881670928	1.82170552589386	0.0777064531150555	0.465206149959785	-4.43208354297071
ABTB2	0.257317795807857	6.63018939079546	1.82136325490574	0.077759641082932	0.465206149959785	-4.43262390360699
GRM8	0.391133178690135	4.67201693214466	1.82109886189885	0.0778007482644112	0.465206149959785	-4.43304125860791
TBL3	0.318090771228722	6.24864911846229	1.82108165519816	0.0778034241620865	0.465206149959785	-4.43306841839458
MTRR	-0.59996816462342	6.78845366655114	-1.81969290941153	0.0780196535378744	0.465874776441739	-4.43525979545633
SF3B5	-0.493740000598418	8.82643933387916	-1.81952116051501	0.0780464305893186	0.465874776441739	-4.43553071421052
SUCLG2	-0.392336409973975	7.83592204934045	-1.81935909596708	0.0780717049516717	0.465874776441739	-4.43578633795843
KANK1	0.73665801433608	7.95124637450083	1.81892707509857	0.0781391137348047	0.465965756337123	-4.43646767350889
GTF3A	-0.614030493726915	9.80268538442562	-1.81787988316237	0.0783027142497113	0.466629850829	-4.43811865041634
XBP1	-0.492178659444017	8.7192362476468	-1.81730346869228	0.0783928906610329	0.466777043707534	-4.43902708582609
CELF1	-0.432993798858582	5.42211316222612	-1.81633038746903	0.0785453237803202	0.466777043707534	-4.44056014791273
PHF21A	0.296329195783133	6.82197677168177	1.81618913877452	0.0785674713456675	0.466777043707534	-4.44078262650376
CGREF1	-0.343664961996356	5.01249603759073	-1.81585746172492	0.0786194986731194	0.466777043707534	-4.44130499121904
PLEKHG6	0.466215168701815	7.59755738477132	1.81578842339916	0.078630331809754	0.466777043707534	-4.44141371141167
MLXIPL	0.565722410614896	7.13943193264897	1.81478021486142	0.0787886795447305	0.466777043707534	-4.44300104035341
TEX2	-0.298941612536797	7.62407692751534	-1.81470359640557	0.0788007242178032	0.466777043707534	-4.44312163993301
METRN	0.391206977527057	6.65734539309828	1.8146264257674	0.0788128572803269	0.466777043707534	-4.4432431045317
CST5	0.286077497944905	5.34954703884123	1.81425227688421	0.0788717049476431	0.466777043707534	-4.44383194646221
FDXR	-0.376182083042366	5.22544882110401	-1.81396329334186	0.0789171830615416	0.466777043707534	-4.4442866870007
AIMP1	-0.607151269122835	6.45465602677877	-1.81377812736525	0.0789463348597179	0.466777043707534	-4.44457803107226
ZG16	-1.34594410331251	7.6677203463771	-1.81372658413311	0.078954451252892	0.466777043707534	-4.4446591260376
TXLNA	-0.512252160494175	6.42700521837057	-1.81308468063858	0.0790555898256314	0.466834759574273	-4.44566890267815
EIF4A3	-0.404860877771753	9.02104815007523	-1.81300131569437	0.0790687329268862	0.466834759574273	-4.44580002278757
MGRN1	0.293878543754921	7.85889253880353	1.81089152489474	0.0794019767113938	0.468492640662405	-4.44911678398258
MTERF4	0.273675714497527	5.61255087542148	1.8102152322748	0.079509050497924	0.468814751219772	-4.45017931382425
KAZALD1	0.318871546184184	5.53273959426238	1.80969790803574	0.0795910385743018	0.468988619778521	-4.45099187162745
USP48	0.362174926922968	7.44367092395769	1.80841791739309	0.079794206934127	0.469875840832272	-4.45300154225216
RPL35A	-0.319453813136388	10.3546200705948	-1.80771499148574	0.0799059673808348	0.470087565374896	-4.45410469653141
ALK	0.256111023691937	5.60855590529266	1.80727463610327	0.0799760486957513	0.470087565374896	-4.45479560353716
TRPM4	0.595389904643078	7.24643057450643	1.80701495147929	0.080017401265497	0.470087565374896	-4.45520297902072
IGFALS	0.401877114053134	6.43099974141722	1.80686896238681	0.0800406567709859	0.470087565374896	-4.45543197605586
BIRC5	-0.550954716859811	7.00146232649498	-1.80625765619698	0.0801380979425591	0.470213679227721	-4.45639070324437
INTS7	-0.270508684474552	5.31704596215082	-1.80605944092603	0.0801697147677329	0.470213679227721	-4.45670151332065
IDH3A	-0.615153720396729	6.60687607377527	-1.80574405322426	0.0802200433385254	0.470213679227721	-4.45719599825094
PTCD2	-0.298278512683357	6.00934834211816	-1.80488498002715	0.0803572677705646	0.470430937024147	-4.45854255557957
ZFHX4	-0.337944602592397	5.12387160820351	-1.80458764051308	0.0804048098900105	0.470430937024147	-4.459008501352
OAZ1	-0.465913898351062	9.06275037765696	-1.80449871587595	0.0804190328448521	0.470430937024147	-4.45914783867141
AOC3	0.820316521680036	5.84932940283378	1.80388905626476	0.0805166017943724	0.470430937024147	-4.46010297446407
CSDE1	-0.371566149663803	8.7943393074573	-1.80376722070436	0.0805361122205412	0.470430937024147	-4.46029381951443
DHRS12	0.322037352312204	6.8157967487381	1.80353643207087	0.0805730811202222	0.470430937024147	-4.46065530185421
CHD8	0.274022938358438	7.39720017918822	1.8025297244905	0.0807345093843954	0.47106555998093	-4.46223166423952
P4HA1	0.402960434330883	8.00692679303893	1.80213203407212	0.0807983557992291	0.471130360544722	-4.46285419621634
INO80D	0.319783093210766	7.006215464758	1.80056942911341	0.0810496367125413	0.472073814436352	-4.46529917729274
SPHK2	-0.276668659744976	6.08606432047821	-1.80046875192002	0.0810658492494531	0.472073814436352	-4.46545664659017
COL11A2	0.329981901942797	6.95669212412414	1.79982975626765	0.081168814064682	0.47216786792226	-4.4664559349481
PDLIM5	-0.687180978298617	7.8774172235851	-1.79949715033319	0.0812224525977106	0.47216786792226	-4.46697596505684
B4GALT2	0.322012725888554	7.30186614281474	1.79932970608923	0.0812494673065801	0.47216786792226	-4.46723773519628
ALDH2	-0.319763874065	9.85333112780953	-1.79905733519397	0.0812934267171651	0.47216786792226	-4.46766349809438
DR1	-0.487473496940611	5.06628259324937	-1.79825982913665	0.081422256706944	0.472432389191828	-4.46890983955039
EPHB4	0.537460898246327	7.21800110708075	1.79812074721814	0.0814447418958262	0.472432389191828	-4.46912715099054
AHCY	-0.593732516508389	8.96121529753821	-1.79663813146471	0.0816847622824581	0.47299636304011	-4.47144285282925
MYLIP	0.365890177661076	6.88820805065201	1.79659330432711	0.0816920286827466	0.47299636304011	-4.47151284448156
NCALD	-0.444807392748527	6.21510646056507	-1.79653576593976	0.0817013563585502	0.47299636304011	-4.47160268100732
PSMB6	-0.401760322764309	8.36593732479961	-1.79598281279645	0.081791042927819	0.47299636304011	-4.47246590617296
NDUFB2	0.375211990457509	7.9049508960151	1.79569193615152	0.0818382553777485	0.47299636304011	-4.47291991296379
CATSPERB	-0.225908991764292	4.31797962827827	-1.79556008509558	0.0818596638598467	0.47299636304011	-4.47312568951607
NGLY1	0.374214124835704	7.46226014457328	1.79511643759076	0.0819317332315512	0.473106769849675	-4.47381798928348
HNRNPU	0.326922722980148	8.91005048050074	1.79444792886201	0.08204043243172	0.473428412734209	-4.47486091820949
PRR13	0.346835498740896	9.63473281360609	1.79384363179592	0.0821387961447544	0.473645621452029	-4.47580340196172
VENTX	0.273793529677443	5.64660432425541	1.79348998037277	0.0821964077314504	0.473645621452029	-4.47635485082432
LSM7	-0.470181361213847	8.09202720765259	-1.79324007909475	0.0822371385729426	0.473645621452029	-4.4767444691288
NFYC	0.299608099417962	7.06397542942867	1.79190521130581	0.0824549958162565	0.474594379914059	-4.47882490455734
BUD31	0.405949677542847	7.26881665763083	1.79102659592071	0.0825986573709603	0.475115136055884	-4.48019357314986
POLR2F	-0.321153035038757	7.1703411697602	-1.79003386913914	0.0827612325833079	0.475147226786866	-4.48173934735633
EML4	-0.514135272229241	7.25660476622254	-1.7897967536349	0.0828001042445427	0.475147226786866	-4.48210845735742
MYC	-0.715850832004932	8.42625247857565	-1.78970901192056	0.0828144921552995	0.475147226786866	-4.48224503202353
GHITM	-0.455748275657278	9.27468128950245	-1.7894924045304	0.0828500205738298	0.475147226786866	-4.48258216984656
TAF1C	0.408746574147049	6.84531829500028	1.78936949097194	0.0828701868727121	0.475147226786866	-4.48277346357263
GRK5	-0.444329577231573	6.47980455992288	-1.78685191086054	0.0832841602711834	0.477214498847006	-4.4866893066903
ACVR2A	0.286616062185304	7.81185187478844	1.78440917241576	0.0836875014950641	0.479218237727826	-4.49048448157911
GALNT12	0.661524728805722	8.44616400991965	1.78366142519469	0.0838112987807477	0.479437758697857	-4.49164538420651
ELK3	-0.726565298794543	6.51760944192576	-1.78254701742017	0.0839960884258485	0.479437758697857	-4.49337480926436
YES1	0.586110995527028	7.30732562089671	1.78241475738661	0.0840180425067542	0.479437758697857	-4.49358000267363
GUCY1B1	-0.639654612479079	5.5651113118168	-1.78181466569945	0.0841177138733463	0.479437758697857	-4.49451085373531
KHNYN	0.358454854369495	8.1019110362957	1.78122824259734	0.084215211712618	0.479437758697857	-4.49542025730674
HIC1	0.306186527870197	4.16302349239025	1.78101306607049	0.0842510106384662	0.479437758697857	-4.4957538844683
SNTB2	-0.294223299497216	7.50777516123378	-1.78094455108499	0.0842624121836704	0.479437758697857	-4.49586010881901
LRPAP1	0.327133193469818	7.46068458116972	1.7808241199582	0.084282456235572	0.479437758697857	-4.49604681496717
FAM168B	0.36167545950625	8.73283102038042	1.7803502670702	0.0843613615278452	0.479437758697857	-4.49678133686376
PRKCB	0.372301901625496	6.23572932797744	1.77978213563217	0.084456048399781	0.479437758697857	-4.49766179186042
TNFSF4	-0.444098870032123	5.68514456037613	-1.77975846471632	0.0844599954335237	0.479437758697857	-4.49769847064664
RAP1GDS1	-0.442041600613686	6.71831983758469	-1.77969799828941	0.0844700786856304	0.479437758697857	-4.49779216337573
C1RL	0.404867470148562	5.85557136650085	1.77944795099891	0.0845117868605939	0.479437758697857	-4.49817958429085
MTHFD2	-0.613524752985809	7.99828535379729	-1.77938763629824	0.0845218500317008	0.479437758697857	-4.49827302872196
ARHGAP4	0.376495419924688	6.20859605899193	1.77933343961446	0.0845308933112196	0.479437758697857	-4.49835699243717
DIP2A	0.428530142940305	8.71862048383117	1.77856371350853	0.0846594185685701	0.479655110356094	-4.49954925999308
SPI1	0.357034809223124	5.24733794064373	1.77838515793319	0.0846892565695219	0.479655110356094	-4.49982577402957
FABP2	0.359442221386963	4.95975434224309	1.77813963804302	0.0847302993554144	0.479655110356094	-4.50020595337009
TMEM100	0.413386025076597	4.25887913677674	1.77747561794324	0.0848413858578554	0.479819051997569	-4.5012339533176
MRPS12	-0.801111564522859	7.37421712661795	-1.77732449171502	0.0848666855654493	0.479819051997569	-4.50146787531107
RTN4	-0.532228057773031	9.20539089468879	-1.77663266944226	0.0849825835394458	0.480170410346534	-4.50253851248192
DNM1L	-0.365216311684635	6.62593654420299	-1.7754224348988	0.0851856509815552	0.48059402856507	-4.50441061209017
DNASE1L2	0.390972795600245	6.45784243527943	1.77502598176703	0.085252261785755	0.48059402856507	-4.50502365664065
SEPT5-GP1BB	0.609461611945337	5.95487740529329	1.77494701382403	0.0852655349922827	0.48059402856507	-4.50514575332589
DUSP10	-0.449764362595293	6.33324067761424	-1.77468846928013	0.0853090042925046	0.48059402856507	-4.50554547247767
RFK	0.454752387841127	7.05590750397634	1.77458410466099	0.0853265565100415	0.48059402856507	-4.50570681055647
ARPC1B	0.31648416196532	9.08539828186814	1.7733758198169	0.085529990433682	0.48138493365118	-4.50757414748704
ATP2A3	0.742188992340429	7.22916119281745	1.77288686197304	0.0856124307704331	0.48138493365118	-4.50832951151052
CHST5	-0.39322168283934	6.3725265659058	-1.77216561515769	0.0857341586783309	0.48138493365118	-4.50944341760713
CXCL6	-0.498948218191793	4.35549743271048	-1.7721247862524	0.0857410539225379	0.48138493365118	-4.50950646348334
PEX26	-0.305877914814546	6.75391297341763	-1.77193506981743	0.0857730996595593	0.48138493365118	-4.50979939829906
PRELP	0.752982373900518	7.81214200503685	1.77179782259099	0.0857962889331961	0.48138493365118	-4.51001130130319
GPRC5B	0.273364355841693	5.75048106843122	1.77151438317107	0.0858441956012908	0.48138493365118	-4.51044887576358
AFG3L2	0.34495998500605	7.54335269806979	1.77068339982892	0.085984778024938	0.481870779232604	-4.51173142253027
OR1G1	-0.283963808475748	6.25361359786831	-1.76950890060156	0.0861838070329007	0.482528314831511	-4.51354332187978
PLK4	-0.348006601291529	5.92376879912095	-1.76900707257484	0.0862689647846698	0.482528314831511	-4.51431719421593
CRYBG3	-0.26759296957102	7.37804625984863	-1.76858673316014	0.08634034904662	0.482528314831511	-4.51496526530532
SYDE1	0.346236904577149	7.74167345507575	1.76856568351184	0.0863439251214708	0.482528314831511	-4.51499771595447
AIDA	-0.7168121889903	6.60527255264988	-1.76839933405635	0.0863721902401865	0.482528314831511	-4.51525415328668
XRCC2	0.371724930600017	6.9013641197302	1.76772814762416	0.0864863137252828	0.48263724015337	-4.51628862718812
PLA2G4A	-0.626566597356626	3.94827269205665	-1.76764920484342	0.0864997449328943	0.48263724015337	-4.51641027771249
BMP1	0.319307909340385	7.07144097450406	1.76705611492765	0.0866007087500829	0.482898958342379	-4.51732408594627
ENPP1	0.453626176770777	6.22883888013758	1.76613909232566	0.0867570127923997	0.483468743153155	-4.51873650595644
STX4	0.350232188670802	7.48744977784698	1.76578542706663	0.0868173577420168	0.483503401938551	-4.51928107047756
DAAM1	0.598328473023569	6.55754982537456	1.76392258129044	0.0871357956790247	0.484656747367111	-4.52214796922386
MYL10	0.539413364965511	7.02535426578758	1.76390682632879	0.0871384930594835	0.484656747367111	-4.52217220544708
CD2	0.481834688095735	7.22887015171598	1.76321212744013	0.0872575014167816	0.484656747367111	-4.52324070196196
VSX1	0.305004245824345	4.80035339909738	1.76257267340365	0.0873671671075405	0.484656747367111	-4.52422392555731
TST	-0.519495592815234	9.15073774234407	-1.76257169069562	0.087367335730451	0.484656747367111	-4.52422543634462
BAX	-0.510289741391089	5.66787939919602	-1.76242130724395	0.0873931432719464	0.484656747367111	-4.52445662350805
TM9SF2	-0.594337258695516	9.7561307133904	-1.76235669335049	0.0874042337410071	0.484656747367111	-4.52455595067407
APOL2	0.507996997498059	7.47120525075207	1.76122690434551	0.0875983453074716	0.485234722629478	-4.52629223084533
MRPL12	-0.472860035126866	7.781651043814	-1.76111782358235	0.0876171059667914	0.485234722629478	-4.52645982020787
SLCO1B3	-0.943155187558227	4.68469489808839	-1.75983860485786	0.0878373703761696	0.486109483165174	-4.52842455460153
MAP3K2	-0.289680830362878	5.86807988183178	-1.75956876465595	0.0878838929040364	0.486109483165174	-4.52883885012995
S100A6	-0.27966266112354	11.758499063533	-1.75871568719112	0.088031106839804	0.486146140403897	-4.53014827116166
MBD4	-0.460855266889955	6.31174232262078	-1.75861707266667	0.088048137968858	0.486146140403897	-4.53029960502993
TMEM248	0.31717238717987	8.55897770483306	1.75858438252679	0.0880537843024186	0.486146140403897	-4.53034976980106
ALG5	-0.434257699078307	8.8668603896214	-1.75820662192737	0.0881190543518631	0.486205999089063	-4.53092940863213
ARPC4	0.478594155305434	8.83676067615333	1.75733604030544	0.0882696302272346	0.486736177049313	-4.53226485001101
TRAC	0.544667472032677	6.97542741659665	1.75626050009201	0.0884559554517468	0.486795042299338	-4.53391394717343
SEPTIN2	-0.43139438377605	8.76226124870719	-1.75619854592828	0.0884666984107996	0.486795042299338	-4.53400891480637
SNRNP27	-0.319672333247756	7.31072392246036	-1.75591796275237	0.0885153657979528	0.486795042299338	-4.53443897798096
LSM3	-0.306720805158253	8.18761519735676	-1.75582384038448	0.0885316964589549	0.486795042299338	-4.53458323127736
GTF2B	-0.359349841102009	7.21306404285112	-1.75570237207459	0.0885527755218208	0.486795042299338	-4.53476938605237
DDX21	-0.533154325475385	9.20345116373012	-1.75431131588053	0.0887944751013221	0.487224121331736	-4.53690048442296
ERCC5	0.390202837288059	6.69825562794551	1.75401584135832	0.0888458861258873	0.487224121331736	-4.5373529742971
NAT2	-0.391032188623421	7.36433668522802	-1.75283666354345	0.0890513069272446	0.487224121331736	-4.53915814959559
OR2H2	0.250604500058114	4.87107385955007	1.75254714798905	0.0891018036866357	0.487224121331736	-4.53960121083768
NABP2	-0.329310425677328	6.04471360890695	-1.75242566821797	0.0891229991482971	0.487224121331736	-4.53978710011076
POLR2I	-0.317610049633683	8.11754190544056	-1.75238970834748	0.0891292741444038	0.487224121331736	-4.53984212416492
TMEM208	-0.380376586842319	7.31718405558136	-1.75235568462781	0.0891352116251538	0.487224121331736	-4.5398941847676
ZNF814	-0.664023205305722	4.53251097890705	-1.75230515268925	0.0891440305712114	0.487224121331736	-4.53997150351701
CLPP	-0.337976931459675	7.84591521920493	-1.75207595074672	0.0891840406374794	0.487224121331736	-4.5403221818272
SPAG9	-0.538753684105224	6.90271654244517	-1.75151715039196	0.0892816496725364	0.487224121331736	-4.54117698807217
PTOV1-AS2	0.526671860747876	6.50098083873389	1.75149736805775	0.0892851068220079	0.487224121331736	-4.54120724536645
TCAP	0.405954661936812	6.23683384314395	1.75138552302536	0.0893046549185858	0.487224121331736	-4.54137830831465
FAM20B	-0.508487444381163	6.5640246347784	-1.75093536213094	0.0893833698031138	0.487224121331736	-4.5420667231435
MAVS	0.581145638655044	5.91747621334776	1.7508722062953	0.0893944178733589	0.487224121331736	-4.54216329354719
SUN2	0.380138744702651	8.14310556311001	1.74921923598111	0.0896839872156084	0.488111731128564	-4.54468980950644
CALCOCO2	-0.285473475880737	8.76855696325764	-1.7490161094164	0.0897196256389045	0.488111731128564	-4.54500014815901
SLC25A32	-0.703866888438808	6.83114524831959	-1.74900714857623	0.0897211980872161	0.488111731128564	-4.54501383793694
MINPP1	-0.510349086516659	6.122906429442	-1.7482717947559	0.0898503171385135	0.488335580475353	-4.54613706781359
CAST	-0.50785926306467	8.99972555263223	-1.74797519904898	0.0899024399651496	0.488335580475353	-4.5465899994034
PINK1	0.348044571049004	7.8595163245557	1.7478392265022	0.0899263438802145	0.488335580475353	-4.54679762225338
VPS35	0.376331870491837	9.58359399800153	1.74712759814463	0.0900515351853537	0.488718325522943	-4.54788402597568
YWHAZ	-0.64436408651612	9.40772903670054	-1.74649923642219	0.0901622000329551	0.488818162167077	-4.54884301102116
RAB11FIP3	0.304986897919478	7.30839124163414	1.74640179042524	0.0901793721315731	0.488818162167077	-4.54899170469224
PFKFB2	-0.314870480529768	5.65493161290412	-1.74527324873958	0.0903784463901153	0.48953710034644	-4.55071326268121
TRIM52	0.501816060918975	4.73744868505564	1.74502884945045	0.0904216070269367	0.48953710034644	-4.55108596713123
NDC1	-0.658803436900196	5.05694796758766	-1.74471470328709	0.0904771103705764	0.489540900630138	-4.55156497170525
PMAIP1	-0.869923266544077	6.30106725286557	-1.74394883713272	0.0906125438147474	0.489896446463856	-4.55273245594871
PPP1CB	-0.414425718387546	7.43560783344179	-1.74369638813456	0.0906572235097862	0.489896446463856	-4.55311719678163
STMN4	0.251771840116705	5.14103478086168	1.74325450490608	0.0907354748682761	0.489896446463856	-4.55379053231909
DCAF11	0.304910119099086	7.58311283305311	1.74310373415067	0.0907621872716536	0.489896446463856	-4.55402024281687
PLS1	-0.415006862204052	9.32914956421816	-1.74242018344268	0.0908833765747821	0.490225514864384	-4.5550614797739
PHF1	0.312133395618281	8.20186049373993	1.74214102251451	0.090932909227615	0.490225514864384	-4.55548662320966
CCDC6	-0.647199808264164	5.90842126378027	-1.74177353831404	0.0909981480712898	0.49028133698482	-4.55604619224366
SAMHD1	-0.352280969616786	6.63758325444635	-1.74041749569437	0.0912392249193425	0.491017299113426	-4.55811020680872
YARS	-0.35823680004957	8.12051190634987	-1.7403038070598	0.0912594608408397	0.491017299113426	-4.55828319109484
KNTC1	-0.359069470888064	5.63374111398071	-1.73966766838884	0.091372759540304	0.491017299113426	-4.55925094499306
PLEKHO2	0.358350573951135	7.21062141441188	1.7394970838068	0.0914031614096758	0.491017299113426	-4.55951040511079
CCDC134	0.296081919164171	5.39937884362653	1.73946108136393	0.0914095789125296	0.491017299113426	-4.55956516237299
PSMC4	-0.333359562815958	6.90457403930296	-1.73841355760532	0.0915964679919149	0.491725509959	-4.56115796897254
TFAM	-0.627812981150107	6.07302269816118	-1.73652665900087	0.0919339209988717	0.493240670440193	-4.56402510290328
MAOA	0.60766601097257	9.07050484835795	1.7361343570695	0.0920042113843631	0.493321500778221	-4.56462088413087
GAP43	0.36343874228464	3.70553517871074	1.73454182413259	0.0922900163409923	0.494136878044942	-4.56703830157249
PMM2	0.327339691662775	7.9081573715293	1.73448416205349	0.0923003786865073	0.494136878044942	-4.56712579683176
RPS6	0.281198033298194	5.47820529601259	1.73418572726668	0.0923540254783659	0.494136878044942	-4.56757859763006
EIF2AK3	-0.479007258793102	6.50298454199759	-1.73399506881408	0.09238831205706	0.494136878044942	-4.56786784117914
NDUFB1	0.304927246306693	9.49630642426419	1.73372967131826	0.0924360569507046	0.494136878044942	-4.56827042627605
SH2B1	0.306686617838892	7.15763122298943	1.7334401008933	0.0924881741958068	0.494136878044942	-4.56870962207992
TMEM30B	0.461845391918511	7.86913912308126	1.73274667247082	0.0926130786769283	0.494508446994023	-4.5697611112626
RNF25	0.247493210741076	6.38075468956864	1.73241780767477	0.0926723653038927	0.494529414133616	-4.57025966924975
SETD5	0.415252843401049	8.43161965733918	1.731998896693	0.0927479313262532	0.494637176440251	-4.57089462475633
USP1	-0.695504348696486	6.84249472430002	-1.73126657882865	0.092880156165479	0.49477738441485	-4.57200431809898
ETV5	0.349316302627351	5.87273469267741	1.7308462238762	0.0929561255424106	0.49477738441485	-4.57264111526595
TRIM27	-0.52749715631357	6.64140229292904	-1.73071562780084	0.0929797383682495	0.49477738441485	-4.57283892992367
BFAR	0.383852407244621	7.77919211254452	1.73036557147212	0.0930430562334022	0.49477738441485	-4.57336910203396
TOMM70	-0.550731841976629	6.8703081684443	-1.73032078779116	0.093051159276497	0.49477738441485	-4.57343692209015
MRPL23	0.419116306880768	7.31989258911436	1.72974626622385	0.09315516430275	0.495035742246559	-4.57430684550566
TBP	-0.289607608755896	5.98177808883367	-1.72842082608346	0.0933954797686606	0.495846180218587	-4.57631288443768
SNF8	-0.334506263024253	7.49203992084468	-1.72799656259221	0.0934725128433127	0.495846180218587	-4.57695473627049
NLRX1	0.265474095971907	7.33311964997049	1.72784505724695	0.093500034431522	0.495846180218587	-4.57718391155601
ELL	0.26855748010501	5.69160849983659	1.72768178909147	0.0935297003994535	0.495846180218587	-4.57743086147453
SGPP1	-0.467008293904453	4.75338822736005	-1.72696210588425	0.0936605616714409	0.496245431441863	-4.57851918444048
CDC45	-0.328941301095577	6.3765082843333	-1.72626556990095	0.0937873603617842	0.496622697161718	-4.57957214958104
HINT1	-0.420757998595656	9.03536978988196	-1.72495744701982	0.0940258828304951	0.497364117084909	-4.58154871951518
ASF1B	-0.351676366534946	7.45596274974193	-1.7247626600492	0.0940614436936934	0.497364117084909	-4.5818429369522
WASF1	-0.399895143309957	3.90810660450991	-1.7239824829413	0.0942039881820994	0.497364117084909	-4.58302108810117
RBKS	-0.249401462182775	5.32938652084443	-1.72379292129238	0.0942386499390657	0.497364117084909	-4.58330728049865
POMT1	0.271088961881135	5.50692156457896	1.72367767177897	0.094259728791118	0.497364117084909	-4.58348126686329
AIFM1	-0.404654516699185	7.62949428802386	-1.72360460888998	0.0942730938620005	0.497364117084909	-4.58359156127039
SNRNP25	-0.378778703340163	7.14276977160914	-1.72336400384778	0.0943171179157994	0.497364117084909	-4.58395474714595
DDX19A	-0.336560830670049	5.66542242205493	-1.72271081125105	0.094436721026648	0.497701020018317	-4.58494051139835
ATG4A	-0.242626028767523	6.98386027007574	-1.72168980023385	0.0946239285150563	0.498393604613796	-4.58648075368873
EEF1AKMT3	-0.260253288045783	6.08179894590396	-1.72123429974303	0.0947075471563011	0.498540081760305	-4.58716765544359
SOCS2	-0.470201289711834	4.92915665037059	-1.72087638379439	0.0947732951523378	0.498557485794359	-4.58770729352261
BCAP29	-0.410259915005028	4.7873148834778	-1.72021992034941	0.0948939848286451	0.498557485794359	-4.5886968190258
COA1	0.289465231088014	7.39300148180021	1.72010717822525	0.0949147252349377	0.498557485794359	-4.58886673059019
GATA1	0.280463381087519	6.22690241731543	1.72000189765123	0.0949340964218298	0.498557485794359	-4.58902538873413
GSTT1	-0.814525000310167	6.61196968911713	-1.71929243745779	0.0950647205855926	0.498713770649449	-4.59009433945045
EEF2KMT	0.245161762995533	6.83384748567939	1.7189909455727	0.0951202761732512	0.498713770649449	-4.59054849060376
MRTO4	-0.307207047334922	6.79057971662937	-1.71893091844542	0.0951313405559903	0.498713770649449	-4.59063890442961
EPX	0.296092837149214	6.33938328843359	1.71860976969249	0.0951905539984515	0.498731506667547	-4.5911225798009
TSR1	-0.624778257224547	5.64381764666875	-1.71827158418413	0.0952529420718363	0.498765844975213	-4.59163183362251
TPK1	-0.46474007838515	5.3501368770569	-1.71790931486449	0.0953198111147049	0.498823592669982	-4.5921772625154
PPIF	-0.620926622651554	7.53157372460008	-1.71698309563363	0.0954909550691391	0.499426640300129	-4.59357133885416
PDSS2	-0.533371996061071	5.74704410133866	-1.71621633214882	0.0956328300263108	0.499875992173806	-4.5947249468255
ZNF148	-0.512930889936854	7.00877226201246	-1.71569879163779	0.0957286908267334	0.499890891044063	-4.59550335543245
ACOT7	-0.522090691484437	7.35010769002462	-1.71557069190185	0.0957524303666237	0.499890891044063	-4.59569599449282
RCC1L	0.300020741513863	7.18320537174655	1.71525416257848	0.0958111109707333	0.499890891044063	-4.59617194720159
COPS4	-0.459980421917662	7.37390658829588	-1.71481642192296	0.0958923122863844	0.499890891044063	-4.59683004166524
ZNF337	0.498886739225748	7.46823760968432	1.71469158351531	0.0959154804936218	0.499890891044063	-4.59701769704036
P3H3	0.312228599531815	5.09489262841466	1.71348109159637	0.0961403735728446	0.500770820481761	-4.59883670924984
IL15	-0.384462787836604	5.28639531008949	-1.71188976437822	0.0964366924117267	0.502021546220253	-4.60122639708782
TCIRG1	0.365617997811405	7.28614430222682	1.7109164255039	0.0966183131016136	0.502364144170547	-4.60268715466358
PRTN3	0.225213060403079	3.94293204373336	1.7106806874024	0.0966623438253181	0.502364144170547	-4.60304084044811
ECHDC1	-0.408962213274718	7.07655151711419	-1.71063320235463	0.0966712150262141	0.502364144170547	-4.60311207900579
CNGB1	0.328851644329568	6.2986897457366	1.7099961552757	0.0967902946684691	0.502690524577578	-4.60406763963608
TIMM44	0.31175610882043	6.14260628708698	1.70926793525826	0.0969265671121526	0.502984085414864	-4.60515959939206
ABCB1	0.862848012113193	6.23220938639109	1.70879700582799	0.0970147780056189	0.502984085414864	-4.60586555021866
CCR1	0.458238318920873	6.64957190804281	1.70876565363047	0.0970206530433514	0.502984085414864	-4.60591254331502
PODXL	-0.419228574471182	7.46729380216468	-1.70849147644282	0.0970720433510832	0.502984085414864	-4.60632347102195
ABCC4	-0.505438301566942	6.26876107629626	-1.70813512441753	0.0971388701089405	0.503038566193139	-4.6068574785188
MDK	0.680812400531948	7.23877183756537	1.70650095992043	0.0974458184415228	0.503794196857807	-4.6093051631916
ARNT2	0.344224070028426	6.08366995476488	1.70647481187337	0.0974507364678265	0.503794196857807	-4.6093443125807
HBEGF	-0.598769253032494	6.7571472400979	-1.70645758589231	0.0974539765107231	0.503794196857807	-4.6093701034007
LINC02249	0.293698053013543	5.72546297250958	1.70611895235834	0.0975176885501815	0.503831990641279	-4.60987706357504
BRF1	0.278918785482608	5.90499829005745	1.70526880585049	0.0976777924776376	0.504367468325281	-4.61114943233201
PCBP2	0.370936038296119	7.9533950666507	1.7046709994568	0.0977905060128719	0.504657764421135	-4.61204382423993
CELA2B	0.271090712465109	4.48913813894875	1.70319918976715	0.0980684722507857	0.50580003615258	-4.61424473108636
FILIP1L	-0.633416728955302	7.15630350582653	-1.7024120964448	0.0982173937009759	0.506275809538845	-4.61542108731224
FOXF2	0.488010237533082	6.42253844145383	1.70182924684646	0.0983277931310179	0.506552581337591	-4.61629190062562
CDC42BPA	-0.506160610416247	7.65505116841835	-1.70125635765742	0.0984364069779256	0.506819840653492	-4.6171475928382
IGLJ3	0.691796354111258	7.65062076188388	1.70030673170002	0.0986166670398585	0.507373025917051	-4.61856547207541
PAM	-0.525581957128672	8.48410417843613	-1.70009211697333	0.0986574438618514	0.507373025917051	-4.61888582120834
EFCC1	0.322380819995528	6.35588577409268	1.69899686153742	0.0988657619681516	0.507933356348016	-4.62052015741703
BTBD2	-0.379240527539455	7.15587860049376	-1.69849084365861	0.0989621308379767	0.507933356348016	-4.62127494195372
FAM49B	-0.265963087361824	5.45259900820821	-1.69834287062971	0.0989903264703209	0.507933356348016	-4.62149562587942
BCAR3	-0.242151434965701	5.42788247154608	-1.69832443339939	0.0989938400763345	0.507933356348016	-4.62152312167304
NUDT9	0.328429967001564	6.68929720012023	1.69691206003746	0.0992633076209555	0.509023609057403	-4.6236286886747
ACTN2	0.303244983596655	6.41274995795144	1.69608677469346	0.0994210476294274	0.509323171722785	-4.62485835510746
UBE2G1	-0.697568734048144	6.51849746422785	-1.69600987536747	0.0994357563511179	0.509323171722785	-4.62497290913433
HMGB2	0.524543832517434	8.52928552635033	1.6943849681146	0.0997469813526478	0.510190425290548	-4.62739246927354
DLEU2	-0.34245053647343	5.63995477028959	-1.69419060560884	0.0997842627693747	0.510190425290548	-4.62768175553193
MEN1	-0.26629763923781	7.34332243260078	-1.69371084625438	0.0998763370356597	0.510190425290548	-4.62839570485445
EXOC1	0.397331488387588	8.07815756152377	1.69346930143189	0.0999227205691857	0.510190425290548	-4.62875509425956
CTSF	0.319044337775229	6.68544114283522	1.69341564372538	0.099933026827686	0.510190425290548	-4.62883492467139
FOXF1	-0.647654213460105	6.67513789392455	-1.69320911083645	0.0999727047364177	0.510190425290548	-4.62914217893382
CCT5	-0.280947193102723	9.47704680683894	-1.69298894497241	0.100015016209937	0.510190425290548	-4.62946968056338
FYCO1	0.419990895682957	6.02590886902147	1.69274468656626	0.100061975272477	0.510190425290548	-4.62983297920855
ADH1B	1.37193091203792	5.78967763634565	1.69202710741906	0.100200037418221	0.510602928840254	-4.63090002264289
GRK3	0.272977790078511	5.15920268583277	1.69114104553976	0.100370734875887	0.511181171406101	-4.63221708470282
AKR7A3	-0.345763339046361	7.84512481861052	-1.69051741985894	0.100491020092899	0.511502155264883	-4.6331437138186
CACNB1	0.285405834906194	5.88032160914891	1.69021467725447	0.100549456569096	0.511504180782816	-4.63359344926841
GPAA1	0.300471002280553	8.39941340552384	1.68992220175451	0.100605938165835	0.511504180782816	-4.6340278693007
MSR1	0.429864734759022	4.26689296481623	1.68889334922036	0.100804835994329	0.511548704316136	-4.63555555166975
SACS	-0.594563170376	4.02164460593136	-1.68879654540652	0.100823566978578	0.511548704316136	-4.63569925033208
EIF3B	-0.433883695035484	6.8964888395168	-1.68866461149091	0.10084910010961	0.511548704316136	-4.63589508626584
ETFA	-0.493687825131799	8.05700626918109	-1.68859222389161	0.100863111550452	0.511548704316136	-4.63600252932701
CUEDC1	-0.337015320978908	6.97479388910204	-1.68769881132778	0.101036175365486	0.511548704316136	-4.63732828503655
CALU	-0.546407352157327	5.78319290406302	-1.68767931086717	0.101039955577696	0.511548704316136	-4.6373572157514
TFB1M	-0.333185169749673	6.28888076351038	-1.68747152629789	0.101080242449389	0.511548704316136	-4.63766546596955
MAT2A	-0.491896164804188	7.14688373622638	-1.68743386342412	0.1010875462507	0.511548704316136	-4.63772133580912
MAGT1	-0.513172162173193	5.89552214078889	-1.68703831616356	0.10116427962972	0.511548704316136	-4.63830803599216
MYL6	0.285404040354532	10.7946140817237	1.68685358693775	0.101200132426234	0.511548704316136	-4.638581998829
KDM7A	0.440505574483446	7.2264669088943	1.68662449023288	0.101244610906854	0.511548704316136	-4.63892172640965
SPCS2	-0.421432619262609	8.68038252670536	-1.68605295523818	0.101355643852471	0.511820218504309	-4.63976908938736
PSMD4	0.336766702122189	8.34493472953626	1.68394098824948	0.101766819530473	0.513419545125852	-4.64289824851243
CHEK2	-0.286306533854293	6.38624537710215	-1.68383594171761	0.101787307110476	0.513419545125852	-4.64305380410585
TFEB	-0.336545569205791	6.09794646491695	-1.68313776891801	0.101923561440116	0.513788546371373	-4.64408747206782
ACBD3	-0.524502817590947	6.20566514641917	-1.68270836509307	0.102007438665123	0.513788546371373	-4.64472304233347
GPD1L	0.465372099784397	8.19930156515608	1.68246561720021	0.102054881048196	0.513788546371373	-4.64508227952543
EHF	-1.05983623561601	6.23107234915169	-1.68228329431632	0.102090526117675	0.513788546371373	-4.64535206686454
UBXN2B	-0.346074740119733	6.16047174961522	-1.68188771568176	0.102167899448419	0.513888426673835	-4.64593733033446
POLL	0.251782643616833	6.24633539292126	1.68104190238456	0.10233350042614	0.514431715985769	-4.64718833898413
TMEM63A	-0.412096345136764	6.82722812736703	-1.68044375552452	0.102450745901635	0.514731447209959	-4.64807271935397
PKLR	-0.299591834714484	5.35647471979605	-1.67902162539802	0.102729953193464	0.51513182906264	-4.65017433951895
PSAT1	-0.596613039779351	6.41551222166477	-1.67900955038652	0.102732326593751	0.51513182906264	-4.65019217762478
QDPR	-0.423399415415635	7.75742201066842	-1.67880947094194	0.102771659793692	0.51513182906264	-4.65048773439418
HIVEP2	0.319720807901967	6.79025317068872	1.67864091316429	0.102804805942558	0.51513182906264	-4.65073670478853
GMPPA	-0.296677599539538	6.34962648764338	-1.67831103176191	0.102869701423377	0.51513182906264	-4.6512239003102
UTP6	0.40751530214661	7.85262749882223	1.67799081820081	0.102932727618064	0.51513182906264	-4.65169674165114
RSPH6A	0.297709970002391	6.01528563378736	1.67798384767498	0.102934099952626	0.51513182906264	-4.65170703380233
SAMD14	0.32788201328621	5.8644358902289	1.67734375937236	0.103060183379213	0.51538154405952	-4.65265198867293
PARP12	0.591656057108009	7.95735052271663	1.6771448697318	0.103099386458565	0.51538154405952	-4.65294554624048
CD72	0.251326206504247	5.39869784559698	1.67613735632703	0.103298167820166	0.515669942367186	-4.65443217452343
ZNF593	-0.398474472205174	6.83520265158981	-1.67604797281438	0.103315818484349	0.515669942367186	-4.65456402786057
CCNL2	0.369101648582351	7.74869580848779	1.67597485890148	0.103330258237688	0.515669942367186	-4.6546718768976
PPIEL	0.251301856892878	5.09103178153546	1.67359116705083	0.103801949831866	0.517734683332251	-4.65818588019659
TRIB3	0.436039284204998	7.7924259102383	1.67275364913158	0.103968104734574	0.517776643589794	-4.65941955132457
RALB	-0.303450714370586	5.59712083266362	-1.67274849517026	0.103969127911468	0.517776643589794	-4.65942714156718
UNKL	0.211268756886551	5.96693433149975	1.67267233063552	0.103984249255579	0.517776643589794	-4.6595393068699
SLC43A3	0.311113612490893	7.73867436533833	1.671059467281	0.104304889039896	0.519083885121669	-4.66191352831212
PECAM1	0.45106020181928	7.63659297557991	1.67023116897869	0.104469875191025	0.519553162755496	-4.66313208864059
NAGK	0.293048177833834	8.21099541952276	1.67000226517337	0.104515508056826	0.519553162755496	-4.6634687545395
BLMH	-0.325831213381795	6.79787942754556	-1.66907938263965	0.104699656339084	0.5200502148472	-4.66482571790108
MOSPD3	0.270068097288008	7.36338570372429	1.66866909814845	0.104781609386759	0.5200502148472	-4.66542878094041
SLC5A3	-0.530261350876447	7.46658750246729	-1.66862636932201	0.104790147400085	0.5200502148472	-4.66549157948778
PDGFA	0.594665982477019	6.62804842151726	1.66801400970961	0.104912571739167	0.520368685922254	-4.66639141748606
ELP3	-0.254305507078642	5.32297173239491	-1.66675935653294	0.105163776006965	0.52132520037193	-4.66823422285028
SPINK4	-1.83884982538911	7.72372296412247	-1.66593160878792	0.105329779441278	0.521858524541841	-4.66944936836849
MTUS1	-0.561941793360917	8.09098217542303	-1.66479957851859	0.105557158467927	0.522695175495559	-4.67111039243718
PTDSS2	0.296592742806083	5.92563919009017	1.66355338264515	0.105807939836376	0.523345964220392	-4.67293784544182
HELLS	-0.597025397144657	6.06454816550973	-1.66287649298928	0.105944362571826	0.523345964220392	-4.67392997639232
DDX46	-0.318430497043842	7.9371440876055	-1.66230807781912	0.106059035714643	0.523345964220392	-4.674762854581
ZFAND6	-0.401318487637951	8.11651849330886	-1.66213719574108	0.106093529916774	0.523345964220392	-4.675013195588
OGDHL	0.261605309670789	5.73822058091776	1.66198582923742	0.106124092486438	0.523345964220392	-4.67523492853337
ST6GALNAC4	-0.422758973254506	5.28806764030557	-1.66174352224445	0.106173032154057	0.523345964220392	-4.67558984290991
ATP5PD	-0.302168234919856	10.1455397408404	-1.66143276955253	0.106235823468374	0.523345964220392	-4.67604494874001
SNX1	0.441278282399824	5.70327886684414	1.66135667764017	0.106251203448584	0.523345964220392	-4.67615637663399
CHTOP	0.320662982524998	5.85203172258129	1.66082000432955	0.106359730325833	0.523345964220392	-4.67694215262816
KIF21B	-0.332908804585808	7.20101499823228	-1.66017932521314	0.106489409824109	0.523345964220392	-4.67787993311864
MSRB1	-0.266503723771937	8.61636884657199	-1.6600225021755	0.106521172260881	0.523345964220392	-4.67810943363111
IPO7	-0.487232903910987	6.36819741501613	-1.65995003586824	0.106535852009628	0.523345964220392	-4.6782154773524
HK3	0.249914554333178	6.41056334067939	1.65974553709039	0.10657728707936	0.523345964220392	-4.6785147102795
ZBTB38	-0.720160925058073	8.41930849742249	-1.65971045869407	0.10658439592591	0.523345964220392	-4.67856603567436
PTPRT	0.319446455867722	6.50868468103434	1.65938944159705	0.106649470229111	0.523345964220392	-4.67903569390776
NPAS2	-0.42900489950108	7.28846635981357	-1.65914991959829	0.106698045889416	0.523345964220392	-4.67938607294114
PLEK	0.358665823652642	7.62256024972878	1.65911968941817	0.106704177949471	0.523345964220392	-4.67943029144477
MAPKAPK2	-0.419066941751415	4.3944563787501	-1.6584845232716	0.106833086230794	0.523345964220392	-4.68035921103747
TMEM176A	0.359297594137534	9.96692788691229	1.65840446979588	0.106849342409633	0.523345964220392	-4.68047626685319
CUL3	-0.373830993721081	5.08861854560058	-1.65724594435779	0.107084829844147	0.523345964220392	-4.68216975936304
ESPL1	0.334519249717755	7.04289198023819	1.65718319492641	0.107097596869288	0.523345964220392	-4.68226145617378
CDC23	-0.462311321486384	6.32586064265749	-1.65702460137698	0.107129870003613	0.523345964220392	-4.68249319873026
FARSA	-0.466698341132847	7.09881956568194	-1.65696214089604	0.107142582667178	0.523345964220392	-4.68258446314355
LOC101927051	0.322482488341742	6.12973103844195	1.6567468013389	0.107186420598565	0.523345964220392	-4.68289908553471
ZNF37BP	0.271216508318648	4.69370637979272	1.65654080784078	0.107228369812783	0.523345964220392	-4.68320002096129
KIAA0556	0.331141615003	6.92477443490131	1.65643230861852	0.107250470433757	0.523345964220392	-4.68335851468987
HIVEP1	-0.3422115208093	4.91155203519217	-1.65633449618897	0.107270397457465	0.523345964220392	-4.6835013899287
HIP1	-0.241212644955072	5.88142259340151	-1.65549415083852	0.107441724899654	0.523811515236158	-4.684728598071
RBMS3	0.272983526616921	6.00478476968016	1.65529138993437	0.107483097215703	0.523811515236158	-4.68502462460547
SH3GL1	-0.248106260263674	7.51634690316812	-1.65461114290237	0.107621994577379	0.524012568014917	-4.68601754979613
SYTL2	-0.321184826117623	5.87219244787349	-1.65451482849811	0.107641672708762	0.524012568014917	-4.68615810799384
DAPK2	0.435595080074252	6.47861253323039	1.65402497956598	0.107741800582484	0.524214327125995	-4.68687287248894
SLC13A4	0.284803529874593	6.30251243865008	1.65361741173184	0.10782516854509	0.524334366147681	-4.68746744180566
RAF1	0.31309891201624	7.93792412877623	1.65325918279898	0.107898488367221	0.524405438838077	-4.68798993352595
RPS7	-0.244889970988073	11.2602178791054	-1.65291248838656	0.107969486710515	0.524465157577504	-4.68849551179435
LXN	-0.525801497819556	7.52095146092846	-1.6510319594308	0.108355268292862	0.525296005568861	-4.69123631286013
SLC25A37	-0.321330434753416	4.76698897085366	-1.65096060440912	0.108369928887363	0.525296005568861	-4.69134025890577
GSS	0.401846002485721	8.35648608870912	1.65086779646405	0.108388999654708	0.525296005568861	-4.69147545077549
CDC42SE1	0.366327377523836	7.98948229622626	1.65039144563799	0.108486926999351	0.525296005568861	-4.69216924372349
SIRT6	-0.259750813459059	7.60315602232698	-1.65017957668719	0.108530506169594	0.525296005568861	-4.69247777182811
TUBB4A	0.258022427773494	5.86564349713869	1.64981064073151	0.10860642693377	0.525296005568861	-4.69301494538736
LEF1	0.738360113716871	5.972274509018	1.64923513562523	0.108724943916881	0.525296005568861	-4.69385268508813
MED12	0.324657073121232	7.41111573584352	1.64894543863917	0.108784643337999	0.525296005568861	-4.69427429307777
LRRC42	-0.329624684538695	5.84089185931977	-1.64875536883066	0.108823826789664	0.525296005568861	-4.69455087593908
PRDX3	-0.361003327241326	8.89508866315815	-1.6486977603817	0.108835705248241	0.525296005568861	-4.69463470046118
CCNO	-0.294464729835322	5.41605277372023	-1.64866758384179	0.108841927867694	0.525296005568861	-4.69467860856627
AZIN1	-0.564891296248993	7.30564728800781	-1.64862028775445	0.108851681253395	0.525296005568861	-4.69474742496657
RRNAD1	0.321384481514881	6.41916776204951	1.64807217259469	0.108964766189933	0.525296005568861	-4.69554481919368
CA9	0.773699050525437	6.90911514431777	1.64721395585138	0.109142025357869	0.525296005568861	-4.69679290248932
STX17	-0.233416985209092	5.8180203406339	-1.64648663693966	0.109292435167951	0.525296005568861	-4.69785019940373
AMBRA1	0.266012856388435	7.49181783287975	1.64630712519354	0.109329584639418	0.525296005568861	-4.69811109400977
MFN2	-0.293780484787	6.32935526884062	-1.64589212196773	0.109415508435808	0.525296005568861	-4.69871415080381
CYP1B1	0.80869298464328	6.55886387175755	1.64587846095682	0.109418337811386	0.525296005568861	-4.69873399997389
CDH6	0.246658460065007	6.15431640949616	1.64572349214438	0.109450438135105	0.525296005568861	-4.69895915686255
ENPP4	-0.423848820116755	6.08714359304038	-1.64572287391072	0.109450566211962	0.525296005568861	-4.69896005506955
DNPEP	0.292239136097196	9.0267350688313	1.6456857042906	0.109458266713022	0.525296005568861	-4.69901405680876
TGM2	0.606360811708198	8.40871066488908	1.64553497430221	0.109489498326392	0.525296005568861	-4.69923303384969
DOK1	0.332210002072443	5.98839764908602	1.64548829459367	0.109499171968378	0.525296005568861	-4.69930084565331
NFKBIA	0.408402483021508	9.8300571667537	1.64523427659612	0.109551825632462	0.525296005568861	-4.69966983047641
TRMT13	-0.410771342696001	6.25177692179606	-1.64465872297628	0.109671205725149	0.52558630941135	-4.70050569971545
PPP2R5A	-0.253359755153184	8.40201746943395	-1.6438497349722	0.109839186174706	0.525590728219693	-4.70168016968548
NSUN6	0.32201215151829	4.55524414798062	1.64375653320463	0.109858552503416	0.525590728219693	-4.70181544682935
ARL4D	0.34103209754619	6.59770756221725	1.6435084969662	0.109910105534228	0.525590728219693	-4.70217542631004
PITPNM1	0.393719190903542	6.84679902889632	1.64329735033457	0.109954007016722	0.525590728219693	-4.70248183146888
RETREG2	0.273429213424854	7.2060784790184	1.64283532108084	0.110050122448284	0.525590728219693	-4.7031521898636
PON2	-0.594283794765003	8.38086442841523	-1.64257330807418	0.110104659585313	0.525590728219693	-4.7035322746202
UBE2Z	-0.226789357298312	8.41863690207206	-1.64254268546652	0.11011103503763	0.525590728219693	-4.70357669348354
NCK1	-0.460079926202902	6.54468137492437	-1.64229276920929	0.110163077588715	0.525590728219693	-4.70393917743257
SPCS3	-0.260234053280809	5.43452707657709	-1.64210755081412	0.110201660579367	0.525590728219693	-4.70420779245787
PSD3	-0.65704194363009	4.44322665751236	-1.64173254074763	0.110279813432951	0.525676442692642	-4.70475157741023
PIN4	0.483855493410432	7.4386897889566	1.64145671338071	0.110337325651932	0.525676442692642	-4.70515147579999
RANGAP1	-0.390355437473382	6.66268558576487	-1.64055911920754	0.110524652884631	0.526288232525805	-4.70645243159079
CSTF2T	-0.429566898379856	5.61113145031471	-1.64027503360197	0.110583996073646	0.526290270072394	-4.70686405586871
SLC4A2	0.258241100338141	7.24077356551953	1.63940162477131	0.11076660908161	0.5267776981066	-4.70812920342372
ARHGAP5	0.489291057429209	7.22575332365098	1.63899201525876	0.110852336358801	0.5267776981066	-4.70872233564798
NEUROD6	-0.241909016248945	5.76359032086852	-1.63755838098749	0.111152813850941	0.5267776981066	-4.71079732344953
PPARG	0.54993281265768	6.892571845353	1.63738156977076	0.111189918533899	0.5267776981066	-4.71105312805625
ARF4	-0.509871591179461	8.86546068664565	-1.63705006592162	0.111259513782578	0.5267776981066	-4.71153267454608
BRCC3	-0.43577042971363	5.23046456684987	-1.63702418873674	0.1112649479001	0.5267776981066	-4.71157010451829
SMPDL3A	0.595193364518682	7.07649938036018	1.63697978023468	0.111274274039762	0.5267776981066	-4.71163433790169
MAPK14	-0.452690620506465	6.82406804166462	-1.6368868662749	0.111293788801102	0.5267776981066	-4.71176872587363
MARCH7	-0.612798762409585	5.37822821079341	-1.63649320559615	0.111376500894256	0.5267776981066	-4.71233803408617
SATB1	0.606923112411624	7.97687890984452	1.63641863661236	0.11139217431026	0.5267776981066	-4.71244586210966
MC1R	0.326548827034648	6.42380983994746	1.63622027295859	0.111433876599654	0.5267776981066	-4.71273267932023
SUMO3	-0.397599174260092	6.78454509167605	-1.63615226480766	0.111448177023169	0.5267776981066	-4.71283100670534
TGFBR3	-0.457328091341694	5.83876566439762	-1.63592205762411	0.111496595119296	0.5267776981066	-4.71316381892803
INAVA	-0.442901845783936	9.37553574982004	-1.63568264780656	0.111546967174923	0.5267776981066	-4.71350989388767
ERLIN1	-0.446496750519829	6.74426824243036	-1.63556863519603	0.111570962142358	0.5267776981066	-4.71367468805598
CPE	-0.842159951080266	4.64343313277684	-1.63504510669773	0.111681198093506	0.526786289218891	-4.71443127426002
MAX	0.348141185746064	7.99491470837769	1.63472791541955	0.111748030711015	0.526786289218891	-4.71488957004116
METTL1	-0.297757105208591	6.88980083815096	-1.63472002252347	0.111749694175506	0.526786289218891	-4.71490097319168
CHCHD2	-0.25514616869002	10.7272754777786	-1.63386022962694	0.111931021964774	0.527362773845634	-4.71614287085125
CFAP45	0.240580520041114	5.67033766305822	1.63327114802591	0.112055397694189	0.527442406995944	-4.7169934332455
PRDX2	0.428629589675847	7.7506439735939	1.63322089867689	0.112066012367436	0.527442406995944	-4.71706597532164
ACSM5	0.293410367431197	6.04199818905491	1.63230888835035	0.112258809704642	0.52807158877913	-4.7183822669733
KLRB1	0.365810825730945	6.08448755359698	1.63059275279058	0.112622339765247	0.529256718219209	-4.72085747119939
LPIN1	-0.340941132062197	7.27404164475071	-1.62994174430804	0.112760497138287	0.529256718219209	-4.72179585823711
PTBP3	-0.64896027518734	6.21181304962868	-1.62977974317867	0.112794898820005	0.529256718219209	-4.72202932369195
CYFIP2	-0.417978521539444	6.94629133065038	-1.62976894693959	0.112797191758471	0.529256718219209	-4.72204488183585
TAP2	-0.380315025884484	5.88384740669748	-1.62972284066983	0.112806984382556	0.529256718219209	-4.72211132325849
TTF2	-0.420162644008493	4.35089136301446	-1.62818213250183	0.113134622614785	0.530258686331166	-4.72433065410837
ZNF232	0.375251157006546	5.9721192243551	1.62809943170215	0.113152231463529	0.530258686331166	-4.72444973166313
UFD1	-0.318456694472145	7.70684776406379	-1.62788159424522	0.113198624743483	0.530258686331166	-4.72476336278232
ARMC9	0.234410085930453	4.34322559799669	1.62717279801633	0.113349687047222	0.53042818846575	-4.72578360745141
HIKESHI	-0.513017105839682	3.96156402181531	-1.62654923096865	0.11348272225283	0.53042818846575	-4.72668086472241
ADAMTS7	0.345144711080112	5.58727004383512	1.6265159013669	0.113489836594525	0.53042818846575	-4.726728814921
RABEPK	-0.241073630815262	7.62524828848342	-1.62519186884381	0.113772754351355	0.53042818846575	-4.72863299011063
KLK14	0.248579362409323	6.10208242868695	1.62496560559564	0.113821160125933	0.53042818846575	-4.72895826349265
CFTR	-0.733629058439518	5.47968869087567	-1.62485685426522	0.113844431950479	0.53042818846575	-4.72911458960432
IL11	0.28279269065117	6.9614467282859	1.62483105428932	0.113849953492937	0.53042818846575	-4.72915167484999
PDLIM2	0.432353431845504	6.43195647005067	1.62468310458963	0.113881620983384	0.53042818846575	-4.72936433027409
IQCC	0.393229676377341	6.16002892345853	1.62442562822653	0.113936749117048	0.53042818846575	-4.72973437504736
CCIN	0.247963241203162	5.87224134808376	1.62427436764039	0.113969145696846	0.53042818846575	-4.72995174366338
FOXO1	-0.534867011842154	6.26297728883677	-1.62401680677507	0.114024326845392	0.53042818846575	-4.73032183172193
CDK8	-0.626285163956266	5.29525539310513	-1.62399283642981	0.114029463493444	0.53042818846575	-4.730356272099
EPHA1	0.352044118850436	6.81862342877446	1.62385610268816	0.11405876805659	0.53042818846575	-4.73055272175518
SAMD4A	-0.596220825666749	6.92051907615569	-1.6236461485799	0.114103777173022	0.53042818846575	-4.73085434238651
ADGRL4	-0.369448883692546	4.83493113445531	-1.62340995761449	0.114154428330012	0.53042818846575	-4.73119361583385
KAT2B	0.413873791328157	4.96948796772883	1.62323007139538	0.114193017357746	0.53042818846575	-4.73145198326879
CYBB	0.417392106926031	6.78049783780157	1.62293308404059	0.114256750330136	0.53042818846575	-4.73187848843094
YKT6	-0.334507448914089	6.10521962085665	-1.62156226698958	0.114551305150875	0.53042818846575	-4.73384627717681
FPGT	-0.39953787899611	5.40702665689212	-1.62144253768298	0.114577061698879	0.53042818846575	-4.73401808063272
VAPA	-0.310414263646138	9.64960720693303	-1.62132653784813	0.114602020499567	0.53042818846575	-4.73418452238964
PSMC5	-0.313282172197074	8.502061132875	-1.62073955489892	0.114728385805862	0.53042818846575	-4.73502659848593
SFPQ	0.565361878870114	7.6886161477443	1.62019817851698	0.114845034642729	0.53042818846575	-4.73580302114465
NF2	-0.249215472464072	5.58745938825324	-1.61968919864308	0.11495479213446	0.53042818846575	-4.7365327831875
TCFL5	-0.736359180715302	6.41202626027407	-1.61955941819003	0.11498279207684	0.53042818846575	-4.73671882819445
GOLGA8A	0.810073220946969	7.69576286286075	1.61955857219387	0.114982974617689	0.53042818846575	-4.73672004091969
TNS3	0.343609447320743	9.14159771701584	1.61951666003445	0.11499201831567	0.53042818846575	-4.73678012082547
PLXDC1	-0.378580647660303	5.58639608942953	-1.61933757625972	0.115030667148503	0.53042818846575	-4.73703681768387
ECT2	-0.620081807915798	6.16545236098083	-1.61928295622455	0.115042457058912	0.53042818846575	-4.73711510474021
TRPM3	-0.242145144750032	5.83916606996412	-1.61905312985086	0.115092076720256	0.53042818846575	-4.7374444912493
TAOK2	0.441017835262447	7.18506165662058	1.61883122319067	0.115140003225314	0.53042818846575	-4.73776248997595
ZBTB18	-0.800326346531601	7.85970114129759	-1.61866760589096	0.115175351149696	0.53042818846575	-4.73799693489139
AMFR	0.625953481420415	6.51366446526915	1.61861807668815	0.115186053212621	0.53042818846575	-4.73806790066016
PRDX1	-0.240667117585653	10.0354486176466	-1.6182469525257	0.115266270214732	0.53042818846575	-4.73859959175493
TASOR	0.398856542146948	5.72842674491332	1.61818305735729	0.115280085537728	0.53042818846575	-4.73869112084179
ACTR1A	-0.322713086681302	7.13552122079203	-1.61803058950207	0.11531305742757	0.53042818846575	-4.73890951700511
ANAPC10	-0.414169500298933	4.9458878018494	-1.61642329445573	0.11566111488737	0.531379099541282	-4.74121076699919
SLC7A4	0.30219405504532	6.52115410645075	1.61595855035721	0.115761915500188	0.531379099541282	-4.74187580759892
PLAC8	-0.997602121968826	8.48919430962312	-1.61568075648362	0.11582220206868	0.531379099541282	-4.74227324895896
BRD8	0.446030339520407	7.10607945257383	1.61553033719117	0.115854856700597	0.531379099541282	-4.74248843076796
TSPAN8	-0.421371160538765	11.3201486895523	-1.61497079164928	0.115976395330716	0.531379099541282	-4.7432887388696
PPP2R1B	-0.380195312468699	5.9842572424531	-1.61470963636569	0.116033156633454	0.531379099541282	-4.7436621848658
PSENEN	-0.5392724679757	6.7827314365776	-1.61430784646416	0.116120529054239	0.531379099541282	-4.74423663592697
ABHD2	-0.547526463945674	6.72770450139104	-1.61419196291247	0.116145738907818	0.531379099541282	-4.74440229577521
CSGALNACT1	-0.619114398476892	5.39602716047956	-1.61382931123486	0.116224660944572	0.531379099541282	-4.74492065521357
KLF11	0.440643732714011	6.50995851241319	1.61370617645274	0.116251468166273	0.531379099541282	-4.74509663674521
RND1	0.283667021622875	5.36828850629288	1.61343325748511	0.116310902476179	0.531379099541282	-4.7454866462935
PCDHA9	0.260366209586119	5.6697961096848	1.61314510091515	0.116373682233809	0.531379099541282	-4.74589837062032
RRP1	0.268820493977537	6.73389107246473	1.61287745743121	0.11643201782393	0.531379099541282	-4.74628072999413
CLNS1A	-0.434240876507998	8.27518042453814	-1.61274350534296	0.116461223055262	0.531379099541282	-4.74647207585523
DCTN2	0.243646671018654	9.02174521291109	1.61242635660508	0.116530394194084	0.531379099541282	-4.74692505840542
MLXIP	-0.432493089822914	8.62759278592262	-1.61228638037338	0.116560934191991	0.531379099541282	-4.74712496217867
COMMD9	0.26135025311532	7.56984100612676	1.61222280220336	0.116574807842477	0.531379099541282	-4.74721575502933
LILRB2	0.25594837027821	6.14794734655738	1.61215084736218	0.116590511037827	0.531379099541282	-4.74731850655729
GPR153	0.394380442141473	7.50962012226481	1.61101952240164	0.116837636460921	0.532033068326978	-4.74893353151979
SCAP	0.342773187593775	8.06254018837097	1.61087788081606	0.11686860679928	0.532033068326978	-4.74913566501416
UBE3C	0.422717200632844	7.41851137419901	1.61036437267731	0.11698094339572	0.532033068326978	-4.74986835541663
MARK4	0.307918351686638	6.86239773806423	1.60987671140985	0.117087707781929	0.532033068326978	-4.75056398461783
FKBP2	0.263828099467915	8.08299356390891	1.60971366584591	0.117123421437044	0.532033068326978	-4.75079652300195
GCN1	-0.268124371528502	6.57110488888006	-1.60954277330831	0.117160863506947	0.532033068326978	-4.75104023159345
EVI2A	0.467797116123118	5.50821431807205	1.60895207023001	0.117290360626349	0.532033068326978	-4.75188246112915
LDB1	0.340789714061287	7.21358583063779	1.6084885005348	0.117392069206367	0.532033068326978	-4.75254324049762
DDX1	-0.289030148561785	8.88475488264238	-1.60819191008437	0.117457180035644	0.532033068326978	-4.7529659209775
EHBP1	-0.477314846782449	7.35025823337523	-1.60813395288842	0.117469906906884	0.532033068326978	-4.75304850995366
SETD2	0.300885214073153	6.38998360209481	1.60780306842324	0.117542587809473	0.532033068326978	-4.75351997215131
SPAG4	0.449109798118479	5.70440398650198	1.60774796586544	0.11755469502773	0.532033068326978	-4.75359847733918
RAB17	0.443292960570791	7.51907021200335	1.60762802464383	0.117581052237507	0.532033068326978	-4.75376935101231
EPHA2	-0.560154605550956	7.0425998833798	-1.60748721179717	0.117612002202573	0.532033068326978	-4.7539699456422
TNIP1	0.294451992847734	7.90827381528536	1.60733438288792	0.117645600809701	0.532033068326978	-4.75418764098054
TGOLN2	-0.555689902264824	7.53289105964534	-1.60691911451095	0.11773693512093	0.532033068326978	-4.75477907708176
RETN	0.250068733609146	5.1308097330002	1.60675651464403	0.117772713267575	0.532033068326978	-4.75501062100247
KCNS3	0.397938157502598	5.95573782492478	1.6065877638969	0.117809854281842	0.532033068326978	-4.75525090297014
TTC37	-0.626657899476096	5.07532206145924	-1.60627363034033	0.117879018784936	0.532033068326978	-4.75569813698266
PDCD11	0.258812984893737	6.85846358087762	1.60606413816312	0.117925162351664	0.532033068326978	-4.75599635142364
SLC2A3	0.706586367259714	5.56456929812856	1.60466601179854	0.118233499025414	0.533154894898547	-4.75798576058259
SNRPF	-0.31873602386622	8.52360157309923	-1.60361803119586	0.11846504973653	0.533654704777771	-4.75947598610218
NKAIN1	0.257459446934739	5.92665359382252	1.60347684330328	0.118496273546995	0.533654704777771	-4.75967669217
EMC1	0.226392826215704	6.55129708822417	1.60333051656737	0.1185286409429	0.533654704777771	-4.75988468765609
PARPBP	-0.21224250662671	4.44245366661367	-1.60298225578751	0.118605705223961	0.533654704777771	-4.76037965702501
COCH	0.556795862195104	4.73130433142921	1.60281361966247	0.118643036347101	0.533654704777771	-4.76061930035228
CCR4	0.247431182089617	5.8691129417371	1.6015150534737	0.118930824115917	0.534358063372879	-4.7624639385156
UGGT2	-0.319612176939567	6.57005342673206	-1.60141711445547	0.118952552529312	0.534358063372879	-4.76260301163879
UBE2D3	-0.393721028121615	8.72712109363292	-1.60129853937943	0.118978863545131	0.534358063372879	-4.76277137830559
CRYBA4	0.211381300209989	4.70710310125153	1.60028681583063	0.119203552411463	0.53509815763397	-4.76420751330748
TMEM267	-0.480044293272341	4.37993364729958	-1.59966492610513	0.119341837550947	0.535449841708997	-4.76508990176821
PDE6G	-0.277742307613137	6.95794465924307	-1.59800757464752	0.119711013375831	0.536836587593522	-4.76744007548623
PTTG1IP	0.327246711138221	10.0544677711247	1.59732984199818	0.119862248088135	0.537245088896793	-4.76840052828972
LIMD2	0.296417745929041	5.49550192857654	1.59701463190042	0.119932639938379	0.537291009312709	-4.76884711296329
BCL7A	0.290676962547062	6.52018580143156	1.59613602667438	0.120129026484443	0.537901049416306	-4.77009151419705
GPN1	-0.237032727793435	8.23774066322026	-1.59435516258348	0.120527895020813	0.539010557547739	-4.77261204429935
TGM4	0.217760505518067	5.20558229088413	1.59416163031805	0.120571306635393	0.539010557547739	-4.77288581530558
BORA	-0.410647258355522	6.36828349664201	-1.59398490840869	0.120610958671277	0.539010557547739	-4.77313578183933
PPID	-0.510906039622007	5.91922835270582	-1.59395277796965	0.120618169096376	0.539010557547739	-4.77318122662931
[truncated: 6,934 more rows]
