# Supplementary material for: Systems Biomedicine of Primary and Metastatic Colorectal Cancer Reveals Potential Therapeutic Targets
Source: Front Oncol. 2021 Jun 24;11:597536. doi: 10.3389/fonc.2021.597536 (PMC8263939; doi:10.3389/fonc.2021.597536)
Supplement: Supplementary File 3 — Contains all DEGs between all pairwise groups of samples. [file DataSheet_3.zip › Supplementary file 3/Validation Results/GSE41258_liver_lung metastasis/GSE41258_primary_normal.txt]

logFC	AveExpr	t	P.Value	adj.P.Val	B
CLCA4	-4.76169238812335	5.89141895791533	-17.2508371865724	6.23427630047438e-18	5.56907901921377e-14	30.3819394022628
ABCA8	-3.10165681382013	5.17718285687332	-15.5244236556712	1.34142410100745e-16	5.40584524760605e-13	27.5263631667831
IGH	-2.66638657198314	5.25243680044014	-15.3170005557318	1.97417567704255e-16	5.40584524760605e-13	27.1634876769887
UGT2A3	-2.62768672150376	4.3126286851272	-15.208423853276	2.4206180443775e-16	5.40584524760605e-13	26.9717592791634
ADAMDEC1	-3.70328664029805	7.85663873440095	-14.4614215552366	1.01481458143705e-15	1.81306773119543e-12	25.6186574155217
HSD17B2	-3.00015605033147	6.84121858390584	-14.2850764593555	1.43487742410104e-15	2.1362933382491e-12	25.2903435570098
GUCA2B	-2.09578496226199	5.27020866180207	-13.7007028608894	4.62589677234777e-15	5.9033051239118e-12	24.1772265086562
BEST2	-1.93547911876282	6.75940545863699	-13.5132994757415	6.78463512388393e-15	7.57589319520689e-12	23.8118949050986
LRRC19	-2.36073996707039	5.0016684427383	-12.9643115251433	2.12965444011872e-14	2.01658461430791e-11	22.717583328766
MS4A12	-4.49050187984499	6.34336447743621	-12.9367631969747	2.25745507030999e-14	2.01658461430791e-11	22.6617079498224
SLC4A4	-4.23544397607546	6.37264689507167	-12.5244091320251	5.45666785167831e-14	4.43131035627658e-11	21.8141152370488
CHP2	-2.64065096433353	7.84006058097576	-12.1234751446529	1.31157148118547e-13	9.76355670119148e-11	20.9694629817184
GREM2	-1.59997593322098	5.02557604118777	-11.9059382544459	2.12759526884317e-13	1.46198527204431e-10	20.5025315378007
CA2	-5.09895840443407	7.87898434016762	-11.5914310153775	4.32528415445368e-13	2.73295619486721e-10	19.8165238334639
MT1M	-3.22337691725093	6.70346525886045	-11.5654254834951	4.58909021862847e-13	2.73295619486721e-10	19.7592159964973
ADH1C	-3.44882057269934	6.27565031564954	-11.1689471782234	1.1434543995963e-12	6.3840488447461e-10	18.874324665431
CA4	-3.26424691046877	6.66407701084722	-11.0323353061555	1.57328314234794e-12	7.8609570235715e-10	18.5645228914846
ABCG2	-2.28432703311815	5.98526434753129	-11.0294444353638	1.58398328024501e-12	7.8609570235715e-10	18.5579397778448
NR5A2	-1.59992533327309	4.67428566151274	-10.9686180102025	1.8272369315834e-12	8.59089868938658e-10	18.4191619816912
AKR1B10	-3.75293704450222	6.83955519063399	-10.8678662268862	2.31745355841604e-12	1.03509063186653e-09	18.1881844651419
IQGAP2	-1.75678598511177	6.70273122913052	-10.5775413816799	4.62995215800809e-12	1.96949345845173e-09	17.5148328031402
CWH43	-1.76793709729045	4.73485895946813	-10.3061295795422	8.92922588858509e-12	3.62567158466957e-09	16.874845732838
CA1	-4.228960473018	8.19641861129944	-10.168818591991	1.24938672462585e-11	4.73605658466849e-09	16.5471813203649
NR3C2	-2.52238007101551	6.32490729009074	-10.1613794891039	1.27242088919785e-11	4.73605658466849e-09	16.5293546889081
CXCL1	2.34072211460273	6.94411543933743	10.1009149489427	1.47649883079699e-11	5.27582562220379e-09	16.3841757474729
CFD	-2.83321510422098	7.523567161852	-10.0363459467893	1.73160660865026e-11	5.94940070579723e-09	16.2285805802077
LPAR1	-1.46193960349244	5.54695494814666	-9.98136486916576	1.98414600729848e-11	6.56458380859159e-09	16.0956327787699
SFRP1	-1.78727564764218	6.6088372199027	-9.94774028554303	2.15683353251381e-11	6.88106926640923e-09	16.0141190794997
TNFRSF17	-1.84171052849752	4.817134534549	-9.81442200026002	3.00710595326192e-11	9.26292326913404e-09	15.6893760457189
PADI2	-2.12391568926187	8.02892441755041	-9.76588465157696	3.39583682397154e-11	1.01116701161792e-08	15.5705320944267
ENTPD5	-1.30737700079192	5.88276036332954	-9.72120822556323	3.79894966111681e-11	1.09471023621795e-08	15.4608518082805
SMPDL3A	-2.39295624072835	7.07649938036018	-9.6875965099873	4.13418413969701e-11	1.15408334124729e-08	15.3781522046065
CDH3	1.73810400486259	7.49213804014566	9.65560053129443	4.48136587069294e-11	1.2130921613e-08	15.2992819928352
ITM2A	-2.35037636873271	5.23772655069932	-9.63904766180798	4.67251723038522e-11	1.21515131080225e-08	15.2584232123887
SUCLG2	-1.41105281742624	7.83592204934045	-9.63161542940651	4.76103166663816e-11	1.21515131080225e-08	15.2400652384383
STMN2	-1.46419155380983	5.33925014134324	-9.58850190543794	5.30934887591076e-11	1.31745593079197e-08	15.1334212393205
CCDC68	-1.49185552871448	6.03377955648608	-9.51025116122377	6.4749120568099e-11	1.5632537676617e-08	14.9392032063168
RCAN2	-1.51300316768941	6.29543043108186	-9.48490713376726	6.90597357492123e-11	1.62344899854661e-08	14.8761171133096
PLP1	-1.52218380955398	4.43105020367543	-9.4359544714732	7.82337100939324e-11	1.76295599373132e-08	14.7540123012496
PLCE1	-1.78417732617547	5.43839604746231	-9.43242557837008	7.89412736474342e-11	1.76295599373132e-08	14.7451971819032
DHRS9	-2.06472178830371	6.94564993658897	-9.29895370408042	1.11101166480204e-10	2.40465041622033e-08	14.4105201315289
VPS13D	-1.02948073083323	6.20276092749454	-9.2921565132697	1.13058678474481e-10	2.40465041622033e-08	14.3934104079558
ATP5F1A	-1.12139358998226	10.344677796377	-9.23499334222591	1.30978122774907e-10	2.72099435057731e-08	14.2492681990728
GTF2IRD1	1.20443280542627	8.21454735941359	9.17210584070014	1.54065911349379e-10	3.12788815019091e-08	14.0901709401278
PYY	-3.87997362152935	5.15688664357477	-9.15231310700478	1.62160136095379e-10	3.21905887942226e-08	14.0399852071134
CEACAM7	-4.48965989262591	6.31133578657465	-9.13630491894585	1.69023031596485e-10	3.28235378532912e-08	13.9993560180077
PHLPP2	-1.43822648369325	7.46850181152141	-9.08386048891602	1.93652596402886e-10	3.60864898785744e-08	13.8660041243582
ZG16	-4.57936913502004	7.6677203463771	-9.08335939750263	1.93904792809982e-10	3.60864898785744e-08	13.8647281647594
SCGN	-0.839235636208113	6.87683216041228	-8.96468329634732	2.64151218935747e-10	4.81563844643475e-08	13.5615677905075
AQP8	-3.84901709120081	6.99180807270493	-8.94407167683024	2.78774255844606e-10	4.98058085491974e-08	13.5087189164703
UGDH	-1.57827941894793	7.76349610426064	-8.91116128522223	3.03854019589219e-10	5.32221168037351e-08	13.4242156198557
HMGCS2	-3.41557334273029	8.85672324320286	-8.84763799904175	3.58963548204374e-10	6.16657956944168e-08	13.2606919519988
METTL7A	-2.20889936163448	8.07431965109633	-8.81532517381321	3.90803248423053e-10	6.58687814747761e-08	13.177301317773
ETHE1	-1.56342315629708	9.47435434217184	-8.79975896154903	4.07154147784432e-10	6.73538518918209e-08	13.1370787381019
MAOA	-2.08904836633685	9.07050484835795	-8.785428169605	4.22823206395688e-10	6.78406517892837e-08	13.100019503215
EPB41L3	-1.63209999382337	4.84675063396986	-8.78322535550518	4.25285626351717e-10	6.78406517892837e-08	13.0943205972306
SLCO4A1	2.05360253113736	7.78563547838122	8.77536551157669	4.34191438272463e-10	6.80461775103142e-08	13.07398103911
BMP2	-1.75777279385709	6.14927232705844	-8.76705727289444	4.43811998621231e-10	6.83546997186803e-08	13.0524720747082
GCG	-3.72817149868031	5.13319288082353	-8.72910001786813	4.90604360579807e-10	7.4280826323041e-08	12.9540873281596
BCL2	-1.12694977415707	5.73831650781684	-8.71065510995122	5.15127290411831e-10	7.66938680874814e-08	12.9062083839963
COMT	0.928316260695205	8.79914365529902	8.64266578387978	6.16823912700231e-10	9.03293116746092e-08	12.7293289411659
TSPAN7	-1.95618258304242	6.83901788596404	-8.62063127573087	6.53996171009177e-10	9.42281902520158e-08	12.6718718400318
FGL2	-1.87568528169346	6.00057159060992	-8.60430287898268	6.83007289622245e-10	9.55030317385313e-08	12.6292522050881
INHBA	2.80804786883656	6.85155996815236	8.60363229930373	6.84226355229599e-10	9.55030317385313e-08	12.6275011293691
PXMP2	-1.23632577105251	7.81766245815096	-8.57437840425514	7.3962181484412e-10	1.01646794953885e-07	12.5510525904572
AHCYL2	-1.81718582959944	7.78804710642621	-8.49688712964139	9.09491015704237e-10	1.23098230958878e-07	12.3479978326268
CHGA	-1.41128489289764	5.6428758834729	-8.33324919129053	1.41087870900077e-09	1.88110141903043e-07	11.9166133052622
UGP2	-1.39995758895501	9.34850655648976	-8.30014649473385	1.5425627880566e-09	2.02642843907495e-07	11.828923230387
SGK1	-1.75923532567265	8.77809732144702	-8.28854865347694	1.59160193240642e-09	2.05299304909781e-07	11.7981666698333
MPC1	-1.23004194887407	7.19599948681316	-8.28457901494567	1.60874861118154e-09	2.05299304909781e-07	11.7876355136913
SPIB	-1.18100509414447	6.28577149623204	-8.24941421469682	1.76909100970571e-09	2.22581549150719e-07	11.6942572874814
S100A11	1.41011887067136	9.94610620056552	8.24335980648106	1.79829565031136e-09	2.23113542280991e-07	11.6781640917619
PRKAR2B	-1.5620698702248	5.37636257428525	-8.21908607022593	1.92039474007894e-09	2.34998441275687e-07	11.6135949856935
DNASE1L3	-1.33459284867979	5.86963475069888	-8.19108816152053	2.07174546045618e-09	2.50093272949393e-07	11.539025841262
PRDX6	-0.9956997328852	9.1135744868031	-8.141809764939	2.36823999981786e-09	2.81091316332394e-07	11.4075361608934
FUCA1	-1.32588616856971	9.00149820429537	-8.13821890671376	2.39146311891435e-09	2.81091316332394e-07	11.3979426204575
ZZEF1	-1.10308360329589	7.00213443712268	-8.09876964530596	2.66236404893783e-09	3.08868805833269e-07	11.2924404817962
SI	-3.29428927631935	4.75384289310426	-8.07601143252671	2.83263553338344e-09	3.24409400252747e-07	11.2314873233601
HIGD1A	-1.40624276749616	8.61795780035493	-8.0622815893162	2.94067180438222e-09	3.29558251315926e-07	11.1946833511306
MIF	1.17822625857816	10.3127713311063	8.0609490041415	2.95137804827875e-09	3.29558251315926e-07	11.1911099901683
CES3	-1.41502104906988	7.40488752209278	-8.04499429916147	3.08268069634247e-09	3.36173630074966e-07	11.1483097984484
MMP28	-0.87584760755606	4.19445030690027	-8.04461327166762	3.08588801815148e-09	3.36173630074966e-07	11.1472872628668
CXCL2	2.59062309028777	7.11622036715727	8.01340470601299	3.36044375433265e-09	3.6167281996932e-07	11.0634736835475
DHRS1	-0.805392392744745	7.57264288694587	-7.99919975314878	3.49351082400165e-09	3.71518240366747e-07	11.0252848224847
SELENBP1	-2.59158990904313	9.10110009212936	-7.93053297050888	4.21637059976827e-09	4.40650227131386e-07	10.8403281349891
CLDN8	-2.7298942830428	5.13476600934853	-7.92830321383398	4.24223883726623e-09	4.40650227131386e-07	10.8343124751465
ABCD3	-1.2054126000485	7.9786900477358	-7.91423867461227	4.40916493794613e-09	4.52724947019227e-07	10.7963537323588
PDE9A	-1.9604648909683	7.35558232438966	-7.90217465357958	4.55765726199569e-09	4.62654003652358e-07	10.7637749206054
PPARGC1A	-0.954421562102176	4.96006448438157	-7.89559816178427	4.64073474155955e-09	4.64687908289505e-07	10.7460076699116
TIMP1	1.71369228324173	10.4930641610879	7.89239672097736	4.68173197649787e-09	4.64687908289505e-07	10.7373566531339
LRP8	1.2469793607892	6.57479802712587	7.85079554182829	5.2491761706153e-09	5.15284513539631e-07	10.6248276842712
CES2	-1.70329338270539	9.16333399295389	-7.83870768209745	5.42680827522613e-09	5.26931286115163e-07	10.5920913968454
ADGRL3	-0.755785330850439	4.67645751522941	-7.82979670697644	5.5616549644968e-09	5.34217890299462e-07	10.567947454683
CASD1	-1.21554597551962	5.89242243744086	-7.81305278249992	5.82431168763204e-09	5.53495492612947e-07	10.5225546075537
ADAM28	-1.23308459087249	5.47724721652274	-7.76073480935944	6.72907582521731e-09	6.3274562470175e-07	10.3805041826984
ETFDH	-1.01706032773533	4.89405357258135	-7.72658470863156	7.39544430708407e-09	6.88161499949813e-07	10.2876065336507
LGALS2	-2.59637535984481	6.27161788528594	-7.71916543312857	7.54886095855524e-09	6.95195617966741e-07	10.2674058575465
CHL1	-0.862371235632455	4.06794927223936	-7.6952297486812	8.06618843087018e-09	7.35257767887381e-07	10.2021913682314
ABHD3	-1.23397012195705	7.28186976777598	-7.68671903418973	8.25868581751738e-09	7.45200408160432e-07	10.1789871329289
HSD11B2	-2.34067738253038	7.58441049799694	-7.6743526768601	8.5467346897544e-09	7.63479809835761e-07	10.1452555096762
VPS4B	-1.00893640271769	8.55521260121406	-7.64287362943935	9.32686916932656e-09	8.16486233955433e-07	10.0593100282363
RNF43	1.75535065186044	8.02890181072616	7.63992984412183	9.40342326630336e-09	8.16486233955433e-07	10.0512669002004
SQOR	-1.50459417209741	9.68687426710109	-7.63951296791006	9.41431569432549e-09	8.16486233955433e-07	10.050127813314
COL4A5	-0.707431233999732	4.19103271728294	-7.634936704917	9.53473255941068e-09	8.18978518780919e-07	10.0376221544286
TENT5A	-1.45135284423766	8.07774832051005	-7.61611723995753	1.00465956591581e-08	8.45688307696525e-07	9.98616837027965
MT1F	-1.68949716521173	9.12047900152443	-7.61419958044886	1.01002946756486e-08	8.45688307696525e-07	9.98092306027542
CXCL3	2.6992858178034	5.70619754241092	7.61315370386252	1.01297043460795e-08	8.45688307696525e-07	9.97806213082788
UBE2C	1.75479186070326	8.84226350485623	7.59554957542895	1.06379753379494e-08	8.74901306766033e-07	9.92988830719312
RPN2	0.98585011115998	10.5623324517854	7.59428391394219	1.06755001049477e-08	8.74901306766033e-07	9.92642344711864
ARL14	-2.36284550456746	4.93506132422566	-7.58115963138223	1.10726210058747e-08	8.99197485867988e-07	9.89048377200589
SINHCAF	1.10799872453211	9.12885472293888	7.56682319206791	1.1523577544823e-08	9.22195555181301e-07	9.85120226782418
CDHR5	-1.97933186708608	6.32716336914958	-7.56561923910795	1.15622861502637e-08	9.22195555181301e-07	9.8479024009796
ANPEP	-2.44189970686267	5.78811847450155	-7.53897621306059	1.24534898503984e-08	9.84486945430169e-07	9.77483553421577
TMEM30B	-1.35908262689264	7.86913912308126	-7.50551281165773	1.3672324511187e-08	1.07135855138976e-06	9.68295078245165
TRIB3	1.32710810371416	7.7924259102383	7.49391426178333	1.4122456276615e-08	1.09700784277393e-06	9.65107386490446
SOX9	1.85506239311715	9.36675328763006	7.48985907675637	1.42833573806055e-08	1.09994165069783e-06	9.63992523971469
PTGDR	-0.991059323034951	3.97901075536968	-7.48160934629415	1.4616451699128e-08	1.1159723335753e-06	9.6172392031017
SCNN1B	-1.7851635808046	6.7693743760831	-7.4516755428802	1.58926470134948e-08	1.20312725230126e-06	9.53486045766887
FAM162A	-1.05554859135558	9.48255183613291	-7.44650545741777	1.61242524780093e-08	1.20418239730886e-06	9.52062219543193
ITM2C	-2.00943015383337	9.58386154242729	-7.44525187197077	1.61809233266908e-08	1.20418239730886e-06	9.51716941477292
CDK4	0.940278390013665	8.96049942256051	7.44039609272205	1.64023516102126e-08	1.20418239730886e-06	9.50379339275814
CA7	-0.939370630750046	6.90050198764164	-7.43945129390169	1.64457911644107e-08	1.20418239730886e-06	9.50119049172095
IL6R	-0.912143754924601	5.45830394470281	-7.42383133207268	1.71811064983352e-08	1.24779531991568e-06	9.45814362656128
PFDN2	0.917511586273384	8.06915790707441	7.41728628997891	1.74990464799248e-08	1.26063695326749e-06	9.44009828151889
HHLA2	-1.44411993014846	4.7042445410761	-7.38717325370257	1.90405089305072e-08	1.36071093020977e-06	9.35701345341593
C1orf115	-1.26440444167057	7.33124486071115	-7.38014724507038	1.94195527580522e-08	1.37678464117206e-06	9.33761385085844
WDR7	-0.705911060524818	5.94939527498904	-7.34891015880451	2.11995817180479e-08	1.49114853139623e-06	9.25130033799552
FOXF2	-1.42789760936173	6.42253844145383	-7.32959819764632	2.23819306522911e-08	1.56201395716341e-06	9.19788573695419
HEATR1	0.979670859523259	7.5812951933987	7.31176171265397	2.35332731323079e-08	1.62963355729385e-06	9.14851688888652
MATN2	-2.708354816449	6.34427906874996	-7.30370420689313	2.40728924717282e-08	1.6541780649996e-06	9.12620381786824
NXPE4	-2.37379855493713	6.84220242342647	-7.27218051299382	2.63073795638982e-08	1.79392230262826e-06	9.03884188234523
CD36	-1.43489357094596	5.24730800112993	-7.26838951566685	2.65898901386911e-08	1.79945067127976e-06	9.02832884328437
FAM107A	-1.54647389605945	5.91658471626074	-7.25405749529691	2.76859995123619e-08	1.85954160634533e-06	8.98857034502856
BLNK	-1.36649393660897	6.22415135735623	-7.23244640253587	2.94260337131115e-08	1.96166238178526e-06	8.92857868708787
TRIP13	1.24344233233568	6.82537394589615	7.22461123962038	3.00839090837259e-08	1.99066340625869e-06	8.90681664194763
GNA11	-1.13129475788208	8.27093434208037	-7.21888809645455	3.05738497543505e-08	2.0082073518795e-06	8.89091671349115
TGFBI	1.89508373056266	10.3595349706365	7.20692145406048	3.16245601889659e-08	2.06205982604403e-06	8.85766037198899
TMEM100	-1.13736923016724	4.25887913677674	-7.19855599432152	3.23807304887461e-08	2.09606569170992e-06	8.83440334684824
ENDOD1	-1.34643294552054	7.55195448537392	-7.17817091690555	3.43009920539008e-08	2.20439397134889e-06	8.77770050300079
PRDX4	0.972369441345105	9.08212217788209	7.16694150687374	3.54076594704162e-08	2.25199523218277e-06	8.74644698466518
CPT2	-0.999008739204879	4.75221988333653	-7.16556403157252	3.55458779511666e-08	2.25199523218277e-06	8.74261234248149
NAT1	-1.19617856260837	6.9762455662753	-7.15426501014771	3.67004674757234e-08	2.30876954901857e-06	8.71115071849438
TCF21	-1.33780010588188	4.98822906314845	-7.13747121655551	3.84871192260779e-08	2.40423381850737e-06	8.66436554564136
CITED2	-1.41226488523302	6.07538041452947	-7.12735743462993	3.9605342189589e-08	2.45206079702738e-06	8.6361764091504
COL1A2	2.45204742038552	9.77848422988552	7.12248378132654	4.01558845740691e-08	2.45206079702738e-06	8.62258893969639
CD177	-2.13541028558644	7.07003130822277	-7.12196765864301	4.02146392504569e-08	2.45206079702738e-06	8.62114988124287
PCK1	-3.13368225325497	7.46321637996907	-7.12068599674953	4.03609185733417e-08	2.45206079702738e-06	8.61757622476537
HADH	-1.32750713810304	7.09352829026189	-7.11838222637527	4.06252096675307e-08	2.45206079702738e-06	8.61115221619977
ANK2	-1.40129113759625	4.64621215050688	-7.09254473848714	4.37121372735826e-08	2.62067464607325e-06	8.53906921338551
SULT1B1	-1.10692402270893	7.55924859976919	-7.08716153112312	4.43846206695087e-08	2.64325210960481e-06	8.52404257731376
COL4A6	-0.644729035781658	4.96696558760012	-7.06646677370611	4.70688707664755e-08	2.77424611200462e-06	8.4662491601894
CPM	-1.40874407556503	4.5340465199328	-7.06544670690887	4.72053519561964e-08	2.77424611200462e-06	8.46339938683453
CXCL8	2.84196566587435	8.21454122191588	7.05339859618972	4.88479795738672e-08	2.84546987046902e-06	8.42973283218943
CXCL12	-2.78684553973591	6.92411006028684	-7.05191413711897	4.90543333764949e-08	2.84546987046902e-06	8.4255837769183
RAB27A	-1.17638179856794	7.47401207818668	-7.03759658737906	5.10904739367532e-08	2.9444593785614e-06	8.38555544862664
SST	-1.72637890375233	5.25935815920764	-7.00701522266016	5.57307778209341e-08	3.17045338579973e-06	8.299992088068
IL11RA	-0.765664984530411	5.9891835484368	-7.00656685722818	5.58018941753209e-08	3.17045338579973e-06	8.29873695132852
SOX4	1.41995335717308	9.11398654046143	7.00278754421155	5.6405001697402e-08	3.17045338579973e-06	8.28815653704512
TSPAN1	-2.13108218519107	9.59611807974247	-7.00262278390078	5.64314438981481e-08	3.17045338579973e-06	8.28769525005182
SRI	-1.79036908503679	5.64848035330975	-6.9964556097891	5.74302819504017e-08	3.20640442914337e-06	8.27042689480537
MMP3	2.36332812663176	5.38085716748203	6.99183884647319	5.81897086495443e-08	3.22862526314521e-06	8.25749742108111
COL11A1	3.27499830603713	5.82049449764356	6.98900759373925	5.86604494530745e-08	3.23465305533527e-06	8.24956737053755
MGLL	-1.05225300444089	8.62616472791527	-6.98389457029771	5.95203565801336e-08	3.26193463392843e-06	8.23524441424131
PLS1	-1.12851520398875	9.32914956421816	-6.97430732359776	6.11672734707607e-08	3.33175154825796e-06	8.20838138371553
LGALS4	-1.42880582285841	11.5047844934583	-6.96848157576432	6.21904782219493e-08	3.36695479973741e-06	8.19205373005723
NDRG2	-1.172759112361	6.64460130744943	-6.95401160413952	6.48074843761995e-08	3.48750155381079e-06	8.15148557845447
EPHX2	-1.25682308049151	6.54419653490015	-6.93583762151975	6.82528822611812e-08	3.65091615113252e-06	8.10050554871507
KIT	-1.18517276924536	6.78524870185949	-6.93218384192801	6.89676287092881e-08	3.66718944797661e-06	8.09025264719985
CHRDL1	-1.7293891533168	6.10165305551879	-6.91764052777131	7.18884255828021e-08	3.79987754870515e-06	8.04943050339875
POMP	0.792336873871704	9.89692978014463	6.91260307404767	7.29290375629816e-08	3.83220642676538e-06	8.03528622983711
CA12	-2.29370494511443	6.98242171567092	-6.90995506416747	7.3482146522886e-08	3.83869014554936e-06	8.02785017119888
MYOT	-0.918668246046673	4.25297209313986	-6.89723904936302	7.61979299066934e-08	3.95741923172379e-06	7.99213267102162
NAAA	-1.22186087617452	6.78178726713485	-6.8949345350872	7.67008695088629e-08	3.96051368394608e-06	7.98565806211386
DPEP1	2.30613469279333	7.78078360818291	6.85733733943991	8.53970705301512e-08	4.38420707497609e-06	7.8799608359769
HPGDS	-0.694370950668655	5.27575548468544	-6.84858185328598	8.75614634025041e-08	4.46963744328325e-06	7.85532859964383
KRT20	-2.67207395992152	10.0604364993737	-6.83908656688706	8.99714958875966e-08	4.54424542991781e-06	7.82860748450698
SLC7A5	1.64168876294669	7.60775074929529	6.83742653922226	9.0399670510352e-08	4.54424542991781e-06	7.82393512025139
GLTP	-0.843220260212661	5.15525712463632	-6.83684882457388	9.05491645052468e-08	4.54424542991781e-06	7.82230901096512
ADTRP	-1.21074812292845	6.67556833420099	-6.82689511461887	9.3164479201706e-08	4.64937593692089e-06	7.79428749116321
CHP1	-0.894285729268283	8.6217256658537	-6.80824479382401	9.82722411700236e-08	4.87703294651012e-06	7.74176043834132
SRPX	-2.19554251477329	6.49357362717523	-6.79129787912658	1.03158709666557e-07	5.09125278149919e-06	7.69400511757161
SLC30A10	-1.09494430004051	4.26816142608403	-6.76594370466281	1.10931979051473e-07	5.41698475731812e-06	7.62251338764297
TOX	-1.14808226827128	4.33649836478829	-6.76581951046994	1.10971477733037e-07	5.41698475731812e-06	7.62216306197519
PEX11A	-0.753667205166596	6.69721746094711	-6.76359467560427	1.11681476519274e-07	5.42201429210152e-06	7.61588705354836
HPGD	-2.67522391295361	5.66475910688049	-6.76126084968566	1.12431191702149e-07	5.42890721878541e-06	7.60930315080791
CEMIP	2.24179986206615	7.1371508147101	6.75879526319101	1.13228759795275e-07	5.43802425403867e-06	7.60234704946313
NDUFA6	-0.840690731393274	7.14645612457552	-6.75279462601024	1.15193822935631e-07	5.47637734531751e-06	7.58541548534573
POU2AF1	-1.8094098177441	6.51282699152435	-6.75261420963574	1.15253435678909e-07	5.47637734531751e-06	7.58490637132929
ADH1B	-3.71848610016362	5.78967763634565	-6.75052093092991	1.15947375345867e-07	5.48020055007741e-06	7.57899918563208
ACO2	-0.878716709523232	8.64806651045313	-6.71793656177768	1.27310394703439e-07	5.98559871518853e-06	7.4870004382234
COL1A1	2.43485005796043	7.63463448038964	6.69536272618353	1.35836351604785e-07	6.35301638159969e-06	7.42321492214115
FABP1	-3.12920386249803	10.0806432392065	-6.67671056759905	1.43314958732757e-07	6.66787774145685e-06	7.37047992848006
PRKACB	-2.11723512919031	6.74659554823953	-6.67234443224	1.45124834626485e-07	6.71709921097614e-06	7.3581316372626
ASPA	-0.803288531596144	4.97718419833105	-6.66673275091939	1.47484974001296e-07	6.79115089048235e-06	7.34225849509879
PTP4A1	-1.34896963506156	9.48342703601353	-6.66253317081774	1.4927654995438e-07	6.83839702944858e-06	7.33037799245884
PLCL2	-1.04622077133817	6.03111196629527	-6.64305128291148	1.57879594465027e-07	7.19560417018411e-06	7.27524627354889
GPD1L	-1.24797307214167	8.19930156515608	-6.64120858416515	1.58718804422891e-07	7.19713238532836e-06	7.27003010609847
BCHE	-1.64979893099788	4.66720750266073	-6.63394899704143	1.62069069425902e-07	7.3119343291999e-06	7.24947769292591
MYO1A	-1.41716307090537	7.11673521084681	-6.62692997222253	1.65376221748362e-07	7.41015372825702e-06	7.22960248790791
KLF4	-2.3230559977611	8.65973521543135	-6.62379989360923	1.66872912913108e-07	7.41015372825702e-06	7.22073808479549
FXYD5	1.14367341265753	8.76651196590673	6.62313205887093	1.67194013985798e-07	7.41015372825702e-06	7.21884667587398
HDGF	0.65270669906211	10.2101316869868	6.6217761458363	1.67847870163868e-07	7.41015372825702e-06	7.21500642086121
KCTD9	-0.992360818251838	5.48918977781955	-6.62064826177179	1.68393731874642e-07	7.41015372825702e-06	7.21181188944947
DHRS11	-2.48746926602163	6.9069707796256	-6.6022676151313	1.77546381595466e-07	7.77461679800146e-06	7.15973841073539
CHPF	0.902899242241698	8.07492871413552	6.59763217452151	1.79932885270299e-07	7.84068519082721e-06	7.14660191698147
FXYD1	-1.08965973814119	6.15656344268349	-6.59270337358637	1.8250596557224e-07	7.91420286629524e-06	7.13263230134849
TEAD4	1.08168952150713	5.24365371408911	6.56333127853027	1.9862894040858e-07	8.57175036072388e-06	7.04934620765802
SLC35A3	-1.37931470427179	7.97931770364711	-6.56089804903664	2.0002743411901e-07	8.59060129319766e-06	7.04244382275068
PTPRH	-1.18260123724796	6.70373575413038	-6.55919620522694	2.01011468664019e-07	8.59155717500324e-06	7.037615916679
ADRM1	0.980998876961062	8.50535429366623	6.54589199969791	2.08874542646365e-07	8.84287098936142e-06	6.99986641842516
PDK4	-1.39219508245901	4.85976022948399	-6.54574972900746	2.08960284486371e-07	8.84287098936142e-06	6.99946266905257
MT1E	-1.90876476905126	10.2211353382087	-6.54335379557838	2.10409583035756e-07	8.84287098936142e-06	6.99266304169371
MALL	-1.46086218934645	8.78993269838947	-6.54262745288169	2.10850948251873e-07	8.84287098936142e-06	6.99060160938875
NEBL	1.86154819403227	7.32748586659672	6.53845497747858	2.13404534850556e-07	8.90814350383187e-06	6.97875898035125
PLPP1	-1.22745830628171	7.72800384107753	-6.53083344255629	2.18149837149721e-07	9.06387207096959e-06	6.95712376731329
PAPSS2	-2.09992863452054	7.87375835904105	-6.52697362578074	2.20593509384452e-07	9.12297138579309e-06	6.94616534990619
NME1	1.29160167977804	9.06559523333654	6.4987975270525	2.39289289680174e-07	9.85055863923038e-06	6.86613876453787
SEMA6A	-1.99287851216107	4.82334963270374	-6.48899826639899	2.46159655883887e-07	1.00869000275723e-05	6.83829367930439
BRINP3	-0.612577163361685	3.48494981698902	-6.48609395804234	2.4823388592886e-07	1.01254488721576e-05	6.83003967490338
ENC1	1.8869654750536	7.17577200318882	6.48438276878509	2.49464248703657e-07	1.01293824257717e-05	6.82517622820455
C4orf19	-1.31087597660312	7.15726983561079	-6.48113038506304	2.51819733953884e-07	1.01787587484617e-05	6.81593193312829
FMO5	-1.58495354553977	6.24860176796301	-6.46466908677219	2.64090302170207e-07	1.06266606724615e-05	6.76913274151257
HIBCH	-0.931658701301398	6.67020401220829	-6.45032405581785	2.75274418915802e-07	1.10270241442819e-05	6.72833520666726
JCHAIN	-2.73916441470388	8.0263742595932	-6.4486138369232	2.76639286644375e-07	1.10322265517598e-05	6.72347039806855
AMPD2	0.645667680495492	7.30885823885234	6.44560870363344	2.79054139965142e-07	1.10790250766718e-05	6.71492166745325
AKR7A3	-0.895414152912961	7.84512481861052	-6.44407686816109	2.80293257285104e-07	1.10790250766718e-05	6.71056381117058
SLC17A4	-1.14411438293599	6.72833678966199	-6.43253833891079	2.89807018555583e-07	1.14046083557578e-05	6.67773335996342
TRMT112	0.912067380434474	8.78776499328176	6.41710402777343	3.03044281038573e-07	1.18732217654279e-05	6.63380471040556
FGFR2	-1.38801434428939	5.16107263960967	-6.41211991830329	3.0744787729237e-07	1.19931523487019e-05	6.61961580993425
GEMIN6	0.706097555813619	6.90286051062053	6.40289019372077	3.157737315542e-07	1.22643771477116e-05	6.59333617923408
NEDD4L	-1.27086413344508	7.30436125245597	-6.3958934228588	3.22236523831695e-07	1.24612072181322e-05	6.57341079121062
ECI2	-1.21884500915207	7.0810633627954	-6.38802106743258	3.29667708712479e-07	1.26936277669335e-05	6.55098822556162
MT1H	-1.74564063415976	10.2242856424575	-6.37405259089435	3.43281373404601e-07	1.3161083727997e-05	6.5111927558313
P2RY14	-2.00683368945268	4.58800262771901	-6.36034817470497	3.57188583037998e-07	1.36357504798224e-05	6.47213787659865
HADHB	-0.604256083389961	8.86341266904966	-6.35815844443073	3.59462769953239e-07	1.3664174144648e-05	6.46589651451583
HADHA	-0.957089507974402	8.42252945902622	-6.35271187398521	3.65182928764127e-07	1.38227928078387e-05	6.45037095828934
ETV4	1.16066075001462	7.30962539714584	6.34868546420471	3.69470509325973e-07	1.39260762017254e-05	6.43889244580798
SOS2	-0.926096101611398	6.97451216470625	-6.34397264683919	3.74553532718054e-07	1.40583475116402e-05	6.42545588057021
TST	-1.26736603111843	9.15073774234407	-6.32940719748423	3.90713150126374e-07	1.46035170296188e-05	6.38392041490891
ARHGAP44	-1.25634982904345	5.34104327951336	-6.31731860950508	4.04657342262188e-07	1.50037894958207e-05	6.3494385751002
GARS	0.763624397749711	9.32432929233048	6.31721285797645	4.0478151444003e-07	1.50037894958207e-05	6.34913688871374
AOC1	-1.53627771648292	9.15546060762532	-6.31340646771448	4.09276593360582e-07	1.51077182169011e-05	6.33827764301106
IRAK1	0.81984892390027	8.66192297955975	6.30658796511828	4.17454928965772e-07	1.53461929236677e-05	6.31882305154916
PLAC8	-2.64273775602111	8.48919430962312	-6.3001125554024	4.25374197248222e-07	1.55732282951572e-05	6.300344901731
CLCA1	-3.7391908453862	8.58735640350526	-6.29006527367127	4.3796257913061e-07	1.59686519158112e-05	6.27166937447829
CNPY2	0.634263485622933	9.06452381393916	6.28115331317512	4.49442391977076e-07	1.62782425434809e-05	6.24622935532598
CEBPB	1.12131818826955	9.63848476639329	6.28065126033181	4.50098053088525e-07	1.62782425434809e-05	6.24479606656084
CAD	0.779880108769498	7.26684016522104	6.2669762510502	4.68332570491254e-07	1.68694147266063e-05	6.2057505017287
MRGBP	1.32106113353509	6.34060787516464	6.2506876295287	4.91026207530356e-07	1.76158116942517e-05	6.15922904786267
SLC26A2	-3.55625699043267	8.1531854756167	-6.24797835763465	4.94906879335236e-07	1.76840126124067e-05	6.15148978412895
PTGER4	-2.02164013830322	6.99391845451923	-6.23220851893871	5.18116380441446e-07	1.84395762011292e-05	6.106434142175
BYSL	0.564142285175403	6.94738204451006	6.23074083292463	5.20331473989495e-07	1.8444924829953e-05	6.10224018167517
GTF3A	1.42897411508173	9.80268538442562	6.22724076366433	5.25652503118345e-07	1.85598964836212e-05	6.09223816445374
TPX2	1.57317398376909	7.67381140326666	6.20851094785321	5.55072352349865e-07	1.95215012737848e-05	6.03870387259258
TRAP1	0.673712679543122	8.33937150039608	6.20663633682821	5.58106714982786e-07	1.95512442546715e-05	6.0333447950191
SMARCA4	0.874036567249767	7.83927527389235	6.20216196257719	5.65416914813234e-07	1.9729958203229e-05	6.02055287734916
SCD	1.92465690111803	7.99896696783451	6.20082059897771	5.67627156004508e-07	1.97300131696042e-05	6.01671781699561
SLC22A18AS	-0.758671073977037	7.0588260913235	-6.19734343017059	5.73397283761782e-07	1.98533253327287e-05	6.00677590555747
RETSAT	-1.15526462138668	7.99822937050324	-6.17924318051303	6.04401394609206e-07	2.08460141237222e-05	5.95501399076049
IFITM2	0.973468442647507	10.0582340174573	6.16140232820352	6.36613273040116e-07	2.18725629541052e-05	5.90397819888767
TNFRSF10B	0.921282899831052	7.29231391956631	6.15453768265881	6.49463119258836e-07	2.22209845605015e-05	5.88433703369929
KRT23	3.59397151133732	7.1158730190992	6.15334123395554	6.51729313204008e-07	2.22209845605015e-05	5.88091351926431
CD27	-0.850979896870829	6.02202576090799	-6.13839980908395	6.80709488266546e-07	2.31208283600192e-05	5.83815453482139
PGM1	-1.23945612908389	8.53706444134247	-6.13591523523824	6.85652815568502e-07	2.32005174298236e-05	5.83104324227974
EIF2S2	1.15632898052762	9.25077957937337	6.12881155751776	6.99986618468193e-07	2.35961526897221e-05	5.81070969400042
EDN3	-1.5178738687238	6.29732623524566	-6.11688915028508	7.24724888383885e-07	2.43382234132829e-05	5.77657789536417
MT1G	-1.67627699107465	9.83003039491204	-6.09765879528842	7.66494878947944e-07	2.55819057022521e-05	5.72151142230489
CRYBG3	-0.626633269811385	7.37804625984863	-6.09622747446948	7.69699041920061e-07	2.55819057022521e-05	5.71741216508872
SERPINH1	1.05243390491306	8.58466661663079	6.09593761534204	7.70349561614889e-07	2.55819057022521e-05	5.71658200704838
CLMN	-1.388685975991	6.90038077954458	-6.09215975280238	7.78878843862297e-07	2.57111472625293e-05	5.70576185953227
LPCAT4	-0.889234754981064	7.34898866576117	-6.09166719922098	7.79997862772355e-07	2.57111472625293e-05	5.70435109554054
DHDDS	-0.588946615486313	7.18453620219861	-6.07237299135034	8.251285463436e-07	2.70987989135566e-05	5.64908087890339
NAP1L2	-0.481910251899767	3.73858706476447	-6.06579301028612	8.41113094193757e-07	2.75225760821716e-05	5.63022831642
PPM1A	-0.770767670477583	8.12219241867282	-6.05752787076632	8.61633564692787e-07	2.80911409978127e-05	5.60654504130803
NCOA4	-0.700147145658333	9.78249017666803	-6.04558947275187	8.92166400532157e-07	2.89808089307409e-05	5.57233142600571
PHLDA1	2.07101538347193	6.49553844454572	6.03888222121941	9.09795549332151e-07	2.94463900079134e-05	5.55310700951437
LYVE1	-1.37271265665826	4.46537740537516	-6.0240347071324	9.50076881553181e-07	3.06391219599804e-05	5.51054469029027
NFE2L3	1.3670114347517	6.5459137570288	6.0210059135702	9.58511773810442e-07	3.0799948472837e-05	5.50186123469964
MFN2	-0.72920934075241	6.32935526884062	-6.01349144391119	9.79765515468422e-07	3.13700550167721e-05	5.4803160096619
SLC1A1	-1.85921414165765	6.35930216104703	-6.00836350081513	9.94540725406353e-07	3.17294010716248e-05	5.46561215407669
GDF15	2.39053203052705	7.8883473023251	6.00586345090931	1.00182519963638e-06	3.18480587485827e-05	5.45844316689909
HILPDA	1.02477359845873	8.06224591513125	5.99858167757438	1.02334951412577e-06	3.2416954644275e-05	5.43756112087924
GOT1	-0.977487617492678	7.49228852042641	-5.99536494067605	1.03300543051794e-06	3.26071996848649e-05	5.42833583369308
UBE2I	0.568329318394175	9.15083320873049	5.98108569572109	1.07698664723496e-06	3.38757807033448e-05	5.38737996117344
GPSM2	1.30954041733093	7.39028940849999	5.96879963548949	1.1163328990938e-06	3.49901817108943e-05	5.35213534741753
GRINA	0.94676060083224	7.60551506819815	5.95994752156771	1.14557472616667e-06	3.57811854155483e-05	5.32673844938183
TRMT1	0.855497830254349	6.45661421582304	5.95425278815899	1.16479235122397e-06	3.6254669245588e-05	5.31039878369577
FLVCR2	-0.596105949261903	5.80623659305988	-5.94444803703567	1.19864220948607e-06	3.71787182546495e-05	5.28226397017361
SLC9A1	-0.652616745445846	7.93007634323938	-5.93742787809193	1.2234843908471e-06	3.77107530925577e-05	5.26211770368232
SMCHD1	-0.80149749975484	5.01722892639181	-5.93721715039448	1.22423803837924e-06	3.77107530925577e-05	5.26151293921793
RHBDF2	0.94252156149125	6.51452005838877	5.93347807467957	1.23768834482701e-06	3.79940549290024e-05	5.25078199077561
ANK3	-1.53103847569314	6.7734565348216	-5.91918957893058	1.29046989140805e-06	3.94786559587265e-05	5.20977086293918
ACADS	-0.774949721733304	7.33843987091398	-5.91391583255779	1.31051760001901e-06	3.99551321534806e-05	5.19463251814721
CHI3L1	1.31085573147038	6.74887321563139	5.90780605667189	1.33413507342431e-06	4.05050470288081e-05	5.17709333296208
KAT2B	-1.02318075014951	4.96948796772883	-5.90691288638068	1.33762329267865e-06	4.05050470288081e-05	5.17452924101575
MYC	1.60328963010893	8.42625247857565	5.90021619727578	1.36407039466364e-06	4.11663541740888e-05	5.15530382636573
LGALS3	-0.648739169176894	11.6966872971531	-5.89316893511494	1.39246962972043e-06	4.18819232400425e-05	5.13507060543643
SOCS6	-0.699521017681636	4.28342469299585	-5.89100937022478	1.40129064997065e-06	4.20058032757979e-05	5.12887005861286
LIMA1	-1.04715857947272	9.1279827924887	-5.87261494229593	1.47873750265862e-06	4.41791374958174e-05	5.07605088875022
FHL1	-1.91002908419417	8.72162870137536	-5.85377588791874	1.56251638801223e-06	4.65265296470442e-05	5.02194598755922
DPT	-2.46206389823878	5.55900725437638	-5.8466649046863	1.59536486099248e-06	4.7346824927727e-05	5.00152131544873
LOXL2	1.38697325483899	7.74920954202365	5.84548001765307	1.60090535189855e-06	4.73539321473832e-05	4.99811788221892
LIF	0.891769664581215	7.31214667156036	5.84264867673791	1.61422299043307e-06	4.75902771403916e-05	4.98998509242173
SDHD	-0.754825343557932	8.0905755310381	-5.83477095963666	1.65186539570879e-06	4.84505308627239e-05	4.96735603777355
ATP2A3	-1.65929865622967	7.22916119281745	-5.83427808147548	1.65424962645593e-06	4.84505308627239e-05	4.96594017884736
NCAM1	-0.839974139490357	5.17345707429585	-5.82754877267539	1.68714954818416e-06	4.92526369736244e-05	4.94660879080163
SDHB	-1.03080293012164	6.94988928029497	-5.81527242054701	1.7488713367904e-06	5.08881682460869e-05	4.91133978952849
ABCC1	0.862888506188562	7.83006766169836	5.81234903485671	1.76390043371879e-06	5.1158839527305e-05	4.90294066121373
ATP6V1F	0.647461581027418	9.34803513594544	5.80830315394577	1.78491443086963e-06	5.16007786762407e-05	4.89131622129556
C5orf30	-0.917585404387938	7.07528333420876	-5.80467318265654	1.80398206564373e-06	5.17407781994967e-05	4.88088647129337
PRDX1	0.586427705883288	10.0354486176466	5.80414926552032	1.80675095221042e-06	5.17407781994967e-05	4.87938111394651
BGN	1.98212411945942	8.09076995868204	5.80407696083681	1.80713341522926e-06	5.17407781994967e-05	4.87917336236888
C9orf16	0.892882539917498	8.14713462210836	5.80032663687759	1.82708298620357e-06	5.21448316797331e-05	4.86839749078939
GAREM1	-0.997863764445453	6.44110561400229	-5.79757174285919	1.84187816591204e-06	5.23996740639881e-05	4.86048162972214
GPX3	-1.78627280704128	8.56874760108005	-5.7893180727057	1.88692845747946e-06	5.35108949544889e-05	4.83676481584423
SLC9A2	-0.77616861529277	4.9582171664693	-5.78782384776375	1.89520173085225e-06	5.35754337395669e-05	4.83247104271314
RAE1	1.09783059030808	7.77133563374796	5.78671426247481	1.90136886958443e-06	5.3580214864346e-05	4.82928253517724
ACADM	-1.26625527485005	6.89848383813836	-5.78062211167069	1.93559009622734e-06	5.43730387723233e-05	4.81177571188435
ACD	0.608154334975676	6.8302577283888	5.77582259847841	1.96298509325871e-06	5.49697361695299e-05	4.79798303226662
JAG2	0.951653947397578	7.43144230213947	5.76999241708646	1.99678706844877e-06	5.55682874960693e-05	4.78122791245741
SRPX2	1.51559809105386	5.90407576770865	5.76999009297118	1.99680065893185e-06	5.55682874960693e-05	4.78122123316143
DMXL1	-1.02976626670246	4.68053381592791	-5.76367424768433	2.03407821914382e-06	5.64298780484836e-05	4.76306973320681
SOSTDC1	-1.06138949476211	5.11452547424336	-5.76176280738875	2.04549706240649e-06	5.65709760324371e-05	4.75757619615373
RPS6KA5	-1.01567026884327	6.91652488244	-5.75449823979763	2.08948518612244e-06	5.74781657933948e-05	4.73669707341531
PLOD3	0.577763833643475	8.87803697368914	5.75414021042756	2.09167749258859e-06	5.74781657933948e-05	4.73566803819151
PPM1H	1.23388482583782	5.31132147553217	5.75227541197468	2.10313351291481e-06	5.74781657933948e-05	4.73030826890097
GPA33	-1.61063512604654	9.36768203462147	-5.75187082948031	2.10562728581459e-06	5.74781657933948e-05	4.72914541826632
ATP8A1	-1.52151186352521	5.92590013219745	-5.75108635449083	2.11047110491811e-06	5.74781657933948e-05	4.72689067380119
SNRPD2	0.715793825194494	9.84397806040649	5.74965796399652	2.11931957886137e-06	5.75437136716371e-05	4.72278515792596
ATIC	0.809221588123552	8.49754606636283	5.73960378151479	2.18266461769141e-06	5.90505603289887e-05	4.69388631177437
GOLM1	-1.2640016506738	8.50390298088903	-5.73876456809411	2.18803710611164e-06	5.90505603289887e-05	4.6914740848988
OGN	-1.35658729042186	3.95833873167049	-5.72934352789506	2.24926714594326e-06	6.01708194726469e-05	4.66439366350955
ACAA2	-1.13508830890023	9.00123985523894	-5.72859848116739	2.25418215334662e-06	6.01708194726469e-05	4.66225200337538
MMP1	3.30049594173417	5.36833194791838	5.72852417109799	2.2546729608833e-06	6.01708194726469e-05	4.66203839634926
IARS	0.681034567301904	9.20551104263357	5.72824921682114	2.25648992760962e-06	6.01708194726469e-05	4.66124802953399
TDP2	-1.52697251897261	8.94382636011575	-5.72355842968212	2.28771512384589e-06	6.08219023848671e-05	4.64776402528958
SLC25A20	-0.610719722834856	7.71355687966618	-5.72088973905961	2.30567290853704e-06	6.11174364746628e-05	4.64009255558004
MMP11	1.77701427718345	8.39378230173672	5.70715600290471	2.40034914424965e-06	6.33699688151112e-05	4.60061190593627
TGFBR3	-1.08377827428368	5.83876566439762	-5.70651839036424	2.40483817623673e-06	6.33699688151112e-05	4.59877889420352
PPA1	0.886472895583207	10.8529563503567	5.70274176648045	2.431600220733e-06	6.38867199170821e-05	4.58792174311868
ANKRD12	-0.892664947794702	6.50157990702195	-5.69825011707531	2.46381831402901e-06	6.45433694991823e-05	4.57500881137369
CASP7	-1.11272288211754	7.49956045459579	-5.69464325675165	2.48999962185022e-06	6.50384988947018e-05	4.56463938268384
SLC22A5	-1.08084077598634	7.31926514363389	-5.68204917828438	2.58362464732917e-06	6.72872273311704e-05	4.52843141605799
DHX34	0.543985751137768	6.03517828277883	5.66315144829502	2.73077684900075e-06	7.09128767212899e-05	4.47409779745563
PANK3	-0.922910068391529	7.71576951543032	-5.6560210533107	2.78845825251985e-06	7.22008625210429e-05	4.45359619439397
MT1HL1	-1.38969686955469	10.4187253956172	-5.62929264494125	3.01576357170269e-06	7.7647534890337e-05	4.37674280920748
FRMD4B	-0.90376005571891	5.01599258643205	-5.62924354684358	3.01619776188816e-06	7.7647534890337e-05	4.3766016319194
CPT1A	-0.801890163011853	8.80061875385385	-5.61626141065516	3.13322977368855e-06	8.03669096482724e-05	4.33927230966914
TRIM36	-1.01869160779787	4.72622472182348	-5.61554441635358	3.13982441142361e-06	8.03669096482724e-05	4.33721062059245
SNRPF	0.757149765030045	8.52360157309923	5.60722034903935	3.21741188328802e-06	8.20656083094227e-05	4.31327498851899
SDHA	-0.643098713682678	8.64442801383547	-5.60646319857872	3.22456381021016e-06	8.20656083094227e-05	4.31109781444031
YTHDF1	0.888700696044426	8.87566856857258	5.6043712195544	3.24440725565026e-06	8.23360511781926e-05	4.30508235600169
TRANK1	-0.842546838998962	7.38329886477847	-5.60135520152566	3.27323125743621e-06	8.28322232937046e-05	4.29640982109022
BHLHE40	1.08048750353422	9.3030126114033	5.59885477473158	3.29732224084757e-06	8.3206156998563e-05	4.28921985332726
RUVBL1	0.709347813996215	6.79890770162433	5.59116017502563	3.37257819432842e-06	8.4865467633622e-05	4.26709401390484
SULT1A1	-1.0535889933585	8.19018413615014	-5.58727238782717	3.41125422082826e-06	8.55975672883674e-05	4.25591465576541
PBLD	-1.59444820813299	6.64914666235193	-5.58458103837881	3.4382879960933e-06	8.60342483728332e-05	4.24817565975125
DUSP14	0.877097515873794	6.30001658020928	5.57907994491749	3.49421443365184e-06	8.7189434457575e-05	4.23235722522548
NAT2	-0.8446389518544	7.36433668522802	-5.57309051424339	3.55614242337721e-06	8.84875216379628e-05	4.21513459214214
MMP7	2.35180488068549	6.73549659483323	5.57177710865014	3.56986877225336e-06	8.8582327062609e-05	4.21135789341219
IGHD	-1.56638725038388	7.3945325497791	-5.56843238288967	3.60506454919533e-06	8.92078715178999e-05	4.20174014217904
CPA3	-1.1521142399602	7.43044455915767	-5.55645346826648	3.73399220561079e-06	9.21429623555833e-05	4.16729496903713
RPS7	0.558527579355031	11.2602178791054	5.54906146035686	3.815845691531e-06	9.36824585043933e-05	4.14603955511687
RIOK3	-1.11874850411577	6.68423726231139	-5.54892682746833	3.81735306118876e-06	9.36824585043933e-05	4.14565242542064
KRT24	-1.00806621768746	4.97973427262385	-5.54674827333	3.84182754886247e-06	9.40247821753107e-05	4.13938811796041
ME2	-1.08620318093696	6.19964653563477	-5.54571429968079	3.8534984358207e-06	9.40527364130772e-05	4.13641499206814
MFAP2	1.4185418475596	7.14213163839795	5.54325349588738	3.88141756939156e-06	9.44595624827001e-05	4.12933912265447
GPM6B	-1.87576094037319	5.88665859083726	-5.54238536600695	3.89131523493044e-06	9.44595624827001e-05	4.12684288154102
APOBR	-0.918284277166407	6.51242142994778	-5.53727852230831	3.95005290690008e-06	9.56255355483425e-05	4.11215860740489
FABP4	-2.07144327456387	5.7212032314204	-5.53416706652972	3.98627458527991e-06	9.61935237141227e-05	4.10321195139519
AP5M1	-1.39621104539407	7.12731003871652	-5.53341736669656	3.99505175170038e-06	9.61935237141227e-05	4.1010562772438
F2RL1	-1.39629951320111	8.1726642761463	-5.5132123376285	4.23903416729868e-06	0.000101793796280858	4.04296026911031
MAL	-0.739305214231104	5.66458834676884	-5.49810831645447	4.43111673373095e-06	0.000106121087888522	3.99953312779433
PEG3	-0.724474676578994	4.83827278263266	-5.49505188000325	4.47103398384577e-06	0.000106790766250519	3.99074547401043
PINK1	-0.743242998648852	7.8595163245557	-5.49406123855984	4.48404891396375e-06	0.000106816023862502	3.98789726803137
NUFIP1	1.22057530842637	5.13459344172272	5.48958991111771	4.54326621552251e-06	0.000107938822083145	3.97504180690723
PRKCB	-0.779541931522879	6.23572932797744	-5.48538507556555	4.59966822923899e-06	0.000108988955681146	3.96295270376061
KLRB1	-0.835354799630948	6.08448755359698	-5.48095172868444	4.65989464790254e-06	0.000109982505919513	3.9502068068007
EXOSC4	0.785763290684782	7.64237142601192	5.48048922689126	4.66622296468102e-06	0.000109982505919513	3.94887712298532
GALNT12	-1.38020782219679	8.44616400991965	-5.47780883298879	4.70306799806402e-06	0.0001105592274387	3.94117108528974
SIDT1	-0.981354583971043	5.34977374830452	-5.47112034780075	4.79628369288401e-06	0.000112454599025021	3.92194226116986
SLC3A2	0.608343041248535	8.26029372814803	5.4658679869593	4.87077888430819e-06	0.000113789525464392	3.906842522105
VSNL1	1.53315678401582	7.59444347227966	5.46531454002415	4.87869565127753e-06	0.000113789525464392	3.9052514649085
PLXNA1	1.06644245671594	7.13186673654616	5.4633805480433	4.90646165154566e-06	0.000114139119617858	3.89969162549826
FAS	-1.00597529373499	5.12409914613187	-5.45096037078223	5.0885840041168e-06	0.000118068365996819	3.86398720640485
CDC25B	1.25597344462422	8.43278779236203	5.44948175010975	5.11071143838444e-06	0.000118274573261886	3.85973673198368
HOXD1	-0.67096685555883	7.1773821798083	-5.44104691252132	5.23879184209718e-06	0.00012092539412262	3.83549033986794
PQLC1	-0.573570056786123	7.05134304942648	-5.43900090689609	5.27034078429453e-06	0.000121340088211606	3.82960913811364
SND1	0.58362416506094	9.0495551404415	5.43316769023143	5.36133508764572e-06	0.000123117754082106	3.81284201128142
HSD17B11	-0.902847221844258	8.72329904403417	-5.42803501380917	5.4427005151581e-06	0.000124665753081814	3.79808895738947
KBTBD11	-1.01498487187511	5.75286917942698	-5.42225166259273	5.53586184615345e-06	0.000126475329595112	3.78146613786354
NT5DC2	1.01525355246424	6.44169155143428	5.42042854729737	5.56555897749214e-06	0.000126829434555963	3.7762261533941
SLC5A6	0.980025095162944	8.10790238651985	5.41484102042189	5.65757177989739e-06	0.000128598190101332	3.76016686807351
EIF3E	0.598911525595621	10.5032770785652	5.41314902364037	5.6857338092327e-06	0.000128910304867705	3.7553039513189
PDE2A	-0.792390639339581	6.53085976324629	-5.41197057005215	5.70543109271715e-06	0.000129029407471499	3.7519170225748
AFG3L2	-0.716096268038603	7.54335269806979	-5.41052809912008	5.72963422774984e-06	0.000129249551910327	3.74777132884079
CD1D	-0.600430894842947	4.4576952167769	-5.4065583360681	5.79677417394349e-06	0.000130199284417466	3.73636232965577
NR1H4	-1.16853698220348	5.98004884231364	-5.40631671035797	5.80088606270585e-06	0.000130199284417466	3.73566791247635
GSN	-1.07172651517485	9.78288045268984	-5.40478819312489	5.82696543548911e-06	0.000130456847707329	3.73127507384006
MKI67	1.01807118885199	6.51755633610159	5.40145666701295	5.88421457688017e-06	0.000131179261848335	3.72170067595126
SLC17A9	0.911415289061885	7.93217566385339	5.40120267144588	5.88860226141077e-06	0.000131179261848335	3.7209707321505
SLC26A3	-4.03541789785077	7.94079138478807	-5.39447421073354	6.00603308832432e-06	0.000133462421835824	3.70163462016168
PLS3	1.27367909897276	8.4342742167413	5.38983867318772	6.0882961873633e-06	0.000134954714247435	3.68831361051044
BMP5	-0.527645426561517	5.81612496100873	-5.38828458308853	6.11612679293883e-06	0.000135236041191393	3.68384776091838
ACACB	-0.791414528134569	6.27107736969086	-5.38415699405475	6.19066274987204e-06	0.000136459116326069	3.67198691127588
CCT7	0.617974391102212	8.90072145213736	5.38353392552655	6.20199274917543e-06	0.000136459116326069	3.67019652006073
THBS2	2.00910394476211	8.45831767605739	5.37257953020501	6.40461085582317e-06	0.000140508798571726	3.63872031024619
SSB	0.909160667172046	7.15294743491916	5.37189408727434	6.41750697607345e-06	0.000140508798571726	3.63675085216803
VIPR1	-1.11844086403393	7.7004664000294	-5.3691656945339	6.46909760495829e-06	0.000141292051112695	3.62891156195817
MARCH8	-1.02418500320642	6.03575736870651	-5.36138997133728	6.61841323003459e-06	0.00014420069605829	3.60657104824182
CLDN5	-0.803725987805095	6.56131724634896	-5.36048439345433	6.63602535183933e-06	0.000144232638608226	3.60396931093409
NAP1L1	0.794157929394244	9.43703635842745	5.3491632000984	6.86020013828213e-06	0.000148606663273458	3.57144497473486
BBIP1	-0.924733374191749	5.55579078386549	-5.34864988191256	6.87054202753141e-06	0.000148606663273458	3.56997034917596
CLDN7	-0.835562013235235	9.8111237013769	-5.34677818134772	6.90838360952068e-06	0.000149064228946493	3.56459350895891
C2	0.935890987038311	8.07027738703503	5.34447510599843	6.95523262631774e-06	0.000149713477231076	3.55797757374311
GALNT1	-0.711067695239688	7.66067746989898	-5.34086990724704	7.02920778838707e-06	0.000150926231486531	3.54762135203942
CEACAM6	1.47012693495648	10.9102601075149	5.34008756637269	7.04536421469648e-06	0.000150926231486531	3.54537405788787
DDX27	1.06143635457279	7.27113045968782	5.3342065011849	7.16801050638102e-06	0.00015318621496053	3.52848104115379
P2RX4	-0.881010489420053	7.80607618033922	-5.32059045604539	7.46021664833427e-06	0.000159050394557446	3.48937318511737
BCL2L1	0.969303481350464	7.50888378275773	5.30264535343612	7.86358478129374e-06	0.00016687318209867	3.43783918219185
AHCY	1.19021515260683	8.96121529753821	5.30140891993309	7.89216649760096e-06	0.00016687318209867	3.43428878136115
IMPDH1	0.585588805868515	7.72144551022072	5.30107959777539	7.89979668154339e-06	0.00016687318209867	3.43334314510032
GNG12	-0.756710770892832	8.84521499146481	-5.30090564411369	7.90383005089233e-06	0.00016687318209867	3.43284364494667
MAP3K20	0.555840226222199	6.25830752128866	5.29962376706467	7.93361574919829e-06	0.00016687318209867	3.42916281974159
GID8	0.820384651867888	8.09135797155825	5.29938287542753	7.93922561199316e-06	0.00016687318209867	3.4284711207208
PSMB2	0.669091146492017	9.13838264493105	5.29046041001979	8.14982669078057e-06	0.000170583521234197	3.40285226808851
ELOVL6	-1.41233849467395	5.92266902247052	-5.29028836321892	8.15394196428994e-06	0.000170583521234197	3.40235829796166
DGLUCY	-1.01310183820786	7.46848779535136	-5.28927049135622	8.1783314548608e-06	0.000170694006743625	3.39943586573352
CCND1	1.20651680853406	7.24963463538001	5.28705106839226	8.23176460058749e-06	0.000171147784151396	3.39306374616326
ATP11A	0.702490667312965	5.75565221701741	5.28677683307389	8.23839104277402e-06	0.000171147784151396	3.39227640777452
HMGB1	0.761135439498332	9.87088718473946	5.2793649700175	8.41951863018241e-06	0.000174504779404686	3.370997597878
AKAP9	-1.24770759698434	5.62601640087411	-5.27506039680593	8.52653196830745e-06	0.000176313680724283	3.35864034115504
GALNT6	1.20330473001045	7.57445314478641	5.27219631636283	8.59848567555247e-06	0.00017739092965291	3.35041867631402
PUS1	0.803469575454089	5.88450086376828	5.26820046695411	8.69988693300096e-06	0.000179069331733865	3.33894858729871
LTBP4	-0.854332237941379	6.47941108447226	-5.25432681323841	9.06131501968249e-06	0.000186079832346721	3.29912838174435
SCUBE2	-0.776478170386187	5.82092929276345	-5.25219702215116	9.11811130771899e-06	0.000186816716311591	3.29301602897516
TRPA1	-0.605118562061236	5.7597914761968	-5.25110766110945	9.14729915404965e-06	0.000186985865773743	3.28988969916008
MRPL57	0.731409871771778	9.34079584754492	5.25015147317938	9.17299569245263e-06	0.000187083037718446	3.28714559359887
RETREG1	-1.4133443519697	6.84996820544934	-5.24886957083885	9.2075585840532e-06	0.000187360184126076	3.28346679026131
MGST3	-0.651414056011719	10.1334068637087	-5.24359893962016	9.35103803957843e-06	0.000189847324562623	3.26834174188842
COL7A1	0.810190871014912	6.4835012165258	5.2386376845882	9.48813442351554e-06	0.000192193888447311	3.25410541191649
PARM1	-1.09817839931643	8.01099066142189	-5.23681894025532	9.53889363182885e-06	0.000192784924916577	3.2488867448727
PCID2	0.768274343063133	7.4632953319487	5.21833506642306	1.00703887365092e-05	0.000202526385190198	3.19585646996823
ATP1A2	-1.1080517121557	4.13357948190815	-5.21778396184842	1.00866813371783e-05	0.000202526385190198	3.19427554866255
PDGFD	-0.871201769454838	5.93795053410738	-5.21770861371499	1.00889109380542e-05	0.000202526385190198	3.19405940281271
MFAP4	-1.15375298035632	6.9871376757236	-5.21616781886739	1.01346121049496e-05	0.000202977379364423	3.18963948208089
RER1	-0.605007257910561	6.87993992680316	-5.21542153309582	1.0156821736919e-05	0.000202977379364423	3.18749872148974
IL1R2	-1.45844185594114	6.07014063488104	-5.21397674918304	1.01999569827231e-05	0.000203327686223773	3.18335434337255
SFXN3	0.819960217961925	6.9333169135413	5.21331171221823	1.02198736275019e-05	0.000203327686223773	3.18144670514365
XPOT	1.22938650931825	7.19071454537957	5.21219957326048	1.0253266927974e-05	0.000203538741039093	3.17825660724964
CACNB2	-0.99293299122308	5.25551985281542	-5.20564117722216	1.04524169874414e-05	0.000206842855861146	3.15944527136503
HSPH1	1.29174531307848	8.76225555568332	5.2051977126939	1.04660215884068e-05	0.000206842855861146	3.15817335145953
SORD	1.30926714806757	7.71882768718385	5.2013464741075	1.05849154369542e-05	0.000208730793815258	3.14712777952799
EIF5B	0.660889601446904	8.81640978968695	5.19032890095881	1.09325407412286e-05	0.000214692843421365	3.11553209806307
AMPD1	-0.917977059857774	5.00181133244267	-5.19024212619229	1.09353233803561e-05	0.000214692843421365	3.11528326940748
CLIC5	-1.39786116125526	7.43457095945674	-5.18703926873324	1.1038526544612e-05	0.000216243766717148	3.10609922259995
TMEM131	-0.991369251301006	7.56830161938103	-5.18386817668423	1.1141663511144e-05	0.000217786608632494	3.0970066886152
UBE2S	1.12575591627272	7.81689604769142	5.18063203098849	1.12479075772016e-05	0.000219383315255769	3.08772806693215
C7	-1.7539882810247	6.61678471703119	-5.17755088858083	1.13500019718079e-05	0.000220892304170283	3.07889428645713
EAPP	-1.00938330828827	7.37676072979201	-5.17678015078	1.1375684783984e-05	0.000220910852555062	3.07668460909452
ACAT1	-1.22134313265189	8.70016557933376	-5.17579339165631	1.14086505871488e-05	0.00022107044619306	3.07385564410792
RERGL	-0.796280056364188	4.07165290033579	-5.17218955068355	1.15298599852278e-05	0.000222935582787964	3.06352406142981
CPNE1	1.28461797475911	7.87669546065642	5.17066693159632	1.15814560873017e-05	0.000223449562047227	3.05915914980035
RBM47	-1.10248090748791	9.46771384576588	-5.16538982722223	1.17620672229099e-05	0.000226445143323823	3.04403200229488
VIP	-1.34600671397082	3.98233547556194	-5.16395476214879	1.18116670161295e-05	0.000226911013881903	3.03991851412816
TP53I3	-0.886517894935357	7.87190538931065	-5.16226026557584	1.18705021593759e-05	0.000227551922295503	3.03506150757415
SLC25A4	-0.718828792843534	7.42436703345247	-5.15568088418861	1.21017311148622e-05	0.000231487717449816	3.01620398550242
ADCY9	-0.846758418997761	6.69583263947289	-5.14877581362168	1.23492390642571e-05	0.000235717420002155	2.99641512761693
PRRC2C	0.779747900142446	7.38882495229471	5.14740991394855	1.23987937411341e-05	0.000236158687610983	2.9925009346012
NECTIN3	-1.06849242060796	4.85657860885473	-5.13266252480715	1.29466219617836e-05	0.00024606845528641	2.95024568983446
DCLK1	-0.653656757608025	4.30538140032752	-5.13187678639764	1.2976478146632e-05	0.000246112270241748	2.94799463125955
ECT2	1.33385927139816	6.16545236098083	5.12719479165892	1.3155811490333e-05	0.000248984881447341	2.9345818312415
WDR12	0.72416355428888	8.13455357396528	5.12126813275554	1.33863668067279e-05	0.00025277151849856	2.91760491779624
TSPAN3	-0.948930389407215	8.82192491856494	-5.12031366730787	1.34238716241827e-05	0.00025277151849856	2.91487101543259
RUNDC3B	-0.535297836742481	3.780146107377	-5.11988427954065	1.34407781581569e-05	0.00025277151849856	2.91364112281512
PYCR1	0.639600333678858	7.58837819322032	5.11140410198182	1.37790567271387e-05	0.000258588894419181	2.8893533147267
PMAIP1	1.7317744861558	6.30106725286557	5.11022687071131	1.38266831626794e-05	0.000258938701660828	2.88598193361606
TOMM34	0.686541307350286	8.44565262113584	5.10750791963027	1.39373100086183e-05	0.000260464414868174	2.87819561359422
RANBP1	0.872222377010925	8.93239266453638	5.10056891917027	1.42236548238553e-05	0.000265260769397703	2.85832598449941
SNAPC4	0.503380955841341	6.3002052683666	5.09241814251973	1.45675023450954e-05	0.000271107288434869	2.83498970527387
IMPA2	-1.43141645647865	7.62844884798318	-5.08331429398124	1.49613582797985e-05	0.000277074545608299	2.80892892106827
NELFCD	1.12404770297849	8.71670718624264	5.08293241463467	1.49781092844911e-05	0.000277074545608299	2.80783584715016
SULF1	2.29520620870629	7.74373471708626	5.08286213875488	1.49811939470288e-05	0.000277074545608299	2.80763469356604
STAU1	0.81451237945808	9.77293820192816	5.0811926445819	1.50546605283024e-05	0.000277858021692821	2.80285611030486
LGR4	-1.2888137769156	6.35194205914809	-5.07732049371994	1.52264405628208e-05	0.000280449058861193	2.79177346638929
NCOA1	-0.770715613224778	6.65193326032474	-5.07646382534965	1.52647079712625e-05	0.000280575383348329	2.78932167225525
MRPL17	0.840455077308225	7.38545045318116	5.07460263637786	1.53481779426359e-05	0.000281530335855372	2.783995069857
MT1X	-1.60036830669969	8.80378228205861	-5.07068981974987	1.55251446236221e-05	0.000284192862546754	2.77279747270544
SETBP1	-1.01918892910444	5.9198702350442	-5.06750524694032	1.56706742537857e-05	0.000286270210856989	2.76368458009755
PAFAH1B1	-0.613598040219686	7.73746278333117	-5.06503585934038	1.57844560169333e-05	0.000287760297141358	2.75661863847997
UGT2B17	-3.33476834069077	5.71262157662203	-5.06057004281856	1.59923212983537e-05	0.000290956020688785	2.74384096916752
PODXL	0.843120157073888	7.46729380216468	5.05763476219992	1.61304294890806e-05	0.000292571596373607	2.73544311876582
CCT3	0.805042507710963	9.19302659369582	5.0572922022472	1.61466245395935e-05	0.000292571596373607	2.73446308570113
POLR1D	1.13561046254314	9.14323388327553	5.05354662799975	1.63247626498568e-05	0.000295200616905204	2.72374778070622
ZNF692	0.564155445454251	6.78834608899447	5.04534766485689	1.67215646357778e-05	0.000301765125033138	2.70029512822579
IGK	-1.03046189266061	8.22129555797427	-5.04394969002749	1.67901741505921e-05	0.000302392390498466	2.69629669986361
SF3A2	0.758222947316564	7.36638815085212	5.04032484955385	1.696938218932e-05	0.000304889951996309	2.68592962788698
STYK1	-0.956728256567891	4.18889690361949	-5.03976737953396	1.6997111395294e-05	0.000304889951996309	2.68433532911253
PLAU	1.36763174659403	6.62646720955241	5.03675996132764	1.71474841479117e-05	0.000306376580284013	2.6757347889846
TENT5C	-0.698059031420772	5.87386998397381	-5.03619574726122	1.71758424451113e-05	0.000306376580284013	2.67412132439212
NUTF2	0.896227080910321	7.57050249977918	5.03605587311371	1.71828799644342e-05	0.000306376580284013	2.67372133382769
NOVA1	-0.709615212434793	6.14831166376711	-5.03419441076884	1.72768100044823e-05	0.000307437736593707	2.66839832317645
SNHG17	1.09651588509969	6.87762347850872	5.0259559446076	1.76987035837487e-05	0.000314319123486336	2.64484226548707
CEP70	-0.578412913645755	6.30021307964643	-5.0180755588118	1.81118555772625e-05	0.000321018265618425	2.62231398477276
DDIT4	1.0718877875532	8.31519421508355	5.01411712930998	1.83229969820822e-05	0.000323902620193253	2.61099917824411
ATG4A	-0.479958311885048	6.98386027007574	-5.01322370827556	1.83709897500369e-05	0.000323902620193253	2.60844555339313
FECH	-0.572751521324272	6.29706266651007	-5.01299365056964	1.83833682344094e-05	0.000323902620193253	2.60778799807408
DGKZ	0.733063717876822	7.66953333506856	5.0118166173306	1.84468297311017e-05	0.000324380964543172	2.60442383183386
DSC2	-1.72597106082551	6.55952325536153	-5.00958494842074	1.85677529068454e-05	0.000325376939928833	2.59804557509906
RPS6KA1	-0.699451612856674	7.52818411131709	-5.00942744577524	1.8576316955525e-05	0.000325376939928833	2.59759543417122
TMEM246	-0.647568582987029	6.80450768747405	-5.00594133177283	1.87668809638635e-05	0.000328071521820339	2.58763256337601
SLC22A18	-0.780600059464643	8.53452379791434	-5.00339275453479	1.89074260152488e-05	0.000329882883973081	2.58034954818629
CBX4	0.681707559009207	5.7803996040346	4.99794823614572	1.92111919598894e-05	0.000334529391379517	2.56479227365118
TMEM63A	0.832516654541126	6.82722812736703	4.99705580762024	1.92614445610871e-05	0.000334751914910877	2.56224241507467
TMEM9B	-0.679428527679631	8.64708886605535	-4.99302697828504	1.94899413800236e-05	0.000338065332714079	2.55073184133032
NANS	-1.01673107169743	7.95674081102176	-4.98258132699568	2.00950150104004e-05	0.000347885211410673	2.52089308695169
CHCHD2	0.52834343912229	10.7272754777786	4.98010179585999	2.02413682113421e-05	0.000349741087489205	2.51381120178393
NDUFV2	-0.727610025292988	8.96971721432774	-4.97864687050674	2.03277378603928e-05	0.00035055537124882	2.50965592656221
CD209	-0.518639082059394	6.60042898096569	-4.973493474586	2.06366229082468e-05	0.000355196440152926	2.49493895631927
GSTM4	-0.981421772030281	5.41874470484033	-4.96871049326605	2.09274833974306e-05	0.00035951001767163	2.48128143717735
TMPRSS2	-1.57482786700672	7.53267142596688	-4.96467191199309	2.11762496341152e-05	0.000363085293630617	2.46975073939035
AGL	-1.19669870370035	6.02731398395311	-4.96253806016163	2.13088752121091e-05	0.000364301691892223	2.46365876103088
KLF9	-1.22391873252877	4.77583295218267	-4.96188984584384	2.1349327187256e-05	0.000364301691892223	2.46180822339225
RPP25	0.719294371482656	6.49689037479768	4.96156643307675	2.13695384027231e-05	0.000364301691892223	2.46088494794079
GCNT3	-1.94277168274824	7.56352707841654	-4.9557656354397	2.17353009787287e-05	0.000369639195671879	2.44432613930154
CKS2	1.21944920761985	8.34272894740697	4.95529279241934	2.17653886626451e-05	0.000369639195671879	2.44297647842085
ATP5F1B	-0.687848879167349	10.5563543198721	-4.95406959054442	2.18434151477447e-05	0.00037026039376623	2.43948510208554
CNNM4	-0.818375400178476	7.17781738726455	-4.95032209413902	2.20841996193165e-05	0.000373632869695746	2.42878931278653
CILP	-0.785425149876254	7.19973211400013	-4.94781016208544	2.22470727922947e-05	0.000375676939987843	2.42162052944244
ECI1	-0.665694816987623	7.43308453261574	-4.94188661863779	2.26359010167901e-05	0.000381521705250918	2.4047171742263
PDCD4-AS1	-0.403577110315918	4.6824450637483	-4.93913017030802	2.28191349439829e-05	0.00038388574850207	2.39685227250359
DNMT1	0.798071096965136	6.94323404892693	4.93362077469368	2.31898029879687e-05	0.000389388176863767	2.38113412364363
CKB	-1.43305078410648	9.06976980853585	-4.93280421860963	2.32452474937359e-05	0.000389586859027285	2.37880470228161
PID1	-1.22669714569644	6.03084289554938	-4.92730321261548	2.36222196233924e-05	0.000395163460478959	2.36311305477147
ANO10	-0.674024289848032	7.2183745470475	-4.92551402359182	2.37461344413699e-05	0.000396475530456726	2.35800986923967
TMEM59	-0.714350051103516	10.1234967637755	-4.92489122416906	2.378941949231e-05	0.000396475530456726	2.35623355577704
AKR7A2	-1.17513675042646	6.53272641807461	-4.92349935469251	2.3886439358893e-05	0.000397351141141511	2.35226384903137
MORF4L2	0.557161272519849	10.3025359419998	4.91712951425312	2.43354922226295e-05	0.000404068684060872	2.33409849049325
PRPF19	0.53091848007271	8.32554783143453	4.91335870436112	2.46052672372399e-05	0.000407694038159708	2.32334643426276
PSEN1	-0.88295463807021	7.25753109741869	-4.91173478080843	2.47223617137829e-05	0.000407694038159708	2.31871632633122
CHST5	-0.740400186244893	6.3725265659058	-4.91167269636293	2.47268493484511e-05	0.000407694038159708	2.31853931604268
PAM16	0.536868829874582	6.906863904192	4.91154074781222	2.47363896431839e-05	0.000407694038159708	2.31816311569274
KIF13B	-0.817898385941334	7.68049607199851	-4.90645965475517	2.51065659874513e-05	0.00041300895522669	2.30367735865108
NONO	0.627422397751308	8.00711405053751	4.90585021039088	2.5151334562109e-05	0.00041300895522669	2.30194001920487
RAN	0.767636177299675	9.25970788903927	4.90438100996533	2.52595856727596e-05	0.000413456402337218	2.29775189650184
FCGBP	-3.32175470102721	9.22775861956668	-4.9036602436017	2.53128611847823e-05	0.000413456402337218	2.2956973313326
CENPF	0.960852726410179	7.42840621941732	4.90359842670123	2.53174355847373e-05	0.000413456402337218	2.2955211223656
IPO9	0.627347605429614	8.23388086451335	4.89476148226176	2.59798902492699e-05	0.000423500656198409	2.27033449856989
TPH1	-1.15729438904295	3.81664842458262	-4.89369001372889	2.60613744408028e-05	0.000424055114534957	2.26728106868091
DNAJC2	0.766566088752896	8.21572326231003	4.8921678899456	2.6177567533114e-05	0.000425171292315104	2.26294353481106
ITPKA	-0.753007466518887	5.72241908997351	-4.89041463147972	2.63120428715119e-05	0.000426579816644674	2.25794757344782
SERPINE1	1.51824255972101	6.74013667615389	4.88397936223968	2.68115416362052e-05	0.000433890401152574	2.2396121847644
SULT1A2	-0.773074446077017	8.04088353643938	-4.87946290080395	2.71677220098085e-05	0.000438859422628606	2.22674585395761
RTN1	-0.671865774203825	4.88939097933357	-4.87674961299101	2.7383956345905e-05	0.000441553938696695	2.21901713166076
TRPM4	-1.09111877908494	7.24643057450643	-4.87448076339559	2.75660838763154e-05	0.000443689778859685	2.21255483832035
BRIX1	0.579690760348309	4.82226365619835	4.87364676624251	2.76333335418279e-05	0.000443972245556023	2.210179495841
ARID3A	1.26456105844624	5.49051222210976	4.87248558609707	2.77272373414602e-05	0.000444681169068697	2.20687238437502
ALDH1A1	-2.09271597741336	6.9712252487758	-4.86911172224872	2.80018823452837e-05	0.000447600433921844	2.19726404282038
PDZD3	-0.639078391186501	7.20192482030354	-4.86901891516747	2.80094752672463e-05	0.000447600433921844	2.1969997531035
NAA10	0.530633882508877	7.43931629953756	4.86770433782648	2.8117246140742e-05	0.000448520285312944	2.19325626507563
COL10A1	1.68086809163875	6.75354581883563	4.86636101607201	2.82277991929885e-05	0.000449481158985679	2.18943106967637
OSBPL3	0.892166428768059	6.6624369500964	4.85583655224212	2.91090248161665e-05	0.000462688467407144	2.15946717171818
ADAMTS1	-1.32952791655603	6.91711448540019	-4.84805224920858	2.97783483692406e-05	0.000472486653609993	2.13731069469746
MRPS17	0.936204842565932	7.5500194178316	4.84702319172269	2.98679672092666e-05	0.000473068352979395	2.13438207139433
ECH1	-0.569315741454202	8.74511354368215	-4.84432524816913	3.01042005453998e-05	0.000475147412178832	2.12670434837264
COX5A	-0.709492189750398	9.77519207184293	-4.84424158473427	3.01115557542726e-05	0.000475147412178832	2.12646627155888
NEK2	1.10878450822808	6.86956539115988	4.8433620175128	3.01889903750316e-05	0.000475147412178832	2.12396336784776
NDUFS3	-0.562183143006232	9.12079326423336	-4.84310117042739	3.02119926248266e-05	0.000475147412178832	2.12322111200488
AURKA	1.28567571512221	7.29611532570543	4.83991763258423	3.04941329952956e-05	0.000478741810275879	2.11416263803976
BID	0.778124680126449	6.93365954424861	4.83583434019695	3.08598482932055e-05	0.000483633376847728	2.10254527395226
SELENOP	-1.60871161050669	10.1455604020733	-4.82548012637311	3.18068572002695e-05	0.000497601848283725	2.07309304460704
UTP25	0.866990373143269	6.00005597878317	4.82326148532362	3.20135014708645e-05	0.000499959106012644	2.06678341786861
SQLE	1.26017653148145	8.42375975854763	4.81434303225988	3.28577038466258e-05	0.000511624248456624	2.04142451153766
ADGRA3	-0.987713870195605	7.17485965737363	-4.81416276356276	3.28749936879103e-05	0.000511624248456624	2.04091200531479
CGRRF1	-0.536418166010809	5.6051286886282	-4.81013374232954	3.32637891284359e-05	0.000516774657885771	2.02945820989597
CFH	-1.17542498421123	6.99947847111519	-4.80948801083234	3.3326524479711e-05	0.00051685042218274	2.02762264563139
SCARB1	0.668758329670625	7.34116770220413	4.80622654582998	3.36451882239502e-05	0.000520888156680324	2.01835214290444
EVPL	0.721741780721867	7.68740751281789	4.79435990129221	3.48303644957089e-05	0.000538303885882643	1.98463017885929
F13A1	-1.30911838045384	6.91629549623197	-4.79123626852346	3.5149166967401e-05	0.000542292760828659	1.97575577425505
TPSAB1	-1.277378109585	7.46228123992937	-4.78972007766632	3.53049541113673e-05	0.000543757163925594	1.9714485236354
PAFAH1B3	0.617246939499983	7.20652106815304	4.78810394969319	3.54717643677662e-05	0.000545385581894498	1.9668576041559
BTNL8	-1.23115701911613	6.78957071020868	-4.78744984576822	3.55395005322144e-05	0.000545385581894498	1.96499956671914
KIF5C	-0.53852269665062	4.89903720519031	-4.78692597964785	3.5593842409548e-05	0.000545385581894498	1.96351150964902
AHNAK	-0.891526970153661	9.51215140993232	-4.78481171974243	3.58139989864359e-05	0.000547819268742863	1.95750615391852
TMEM184B	0.65277200300798	6.7993331751964	4.78384749356062	3.59148515002851e-05	0.000548422852054781	1.95476749986509
CCDC85B	0.788124712274643	6.68229046617129	4.78141597199759	3.61704280621314e-05	0.000551382992967611	1.94786173278818
SNRPB	0.747525338267241	9.74813122790811	4.77778520861296	3.65554202872027e-05	0.000556302503280377	1.93755103796643
CGREF1	0.613659808674133	5.01249603759073	4.7727669636079	3.70942389948262e-05	0.000563542239695209	1.92330221522155
MT2A	-1.32116065704619	10.855893222474	-4.7668374144238	3.77410721528281e-05	0.000572395581564029	1.90646893939042
BCAR3	-0.461539108006924	5.42788247154608	-4.76472859938547	3.79738030101894e-05	0.000574271404602541	1.90048308415335
C19orf53	0.623869268273586	8.54928043464626	4.76419840216522	3.80325397572986e-05	0.000574271404602541	1.89897819111725
RGS16	0.876831486581937	6.44570191304778	4.76397230694826	3.80576146339084e-05	0.000574271404602541	1.89833645873443
TRAPPC8	-0.593670725362909	8.05130467703181	-4.76313474359107	3.81506468266065e-05	0.000574704431875339	1.89595922240557
PWP1	0.539252588558245	8.56483982923859	4.76051494671805	3.84430994559949e-05	0.000578135029360947	1.88852395462847
COL4A3	-0.560860530744376	4.14631478406358	-4.75814264179157	3.87098426139716e-05	0.000580472264536021	1.88179167267779
PRPF4	0.776709920007675	7.0266812303947	4.75797753701463	3.87284752785703e-05	0.000580472264536021	1.88132314800873
AKAP7	-1.39545070668279	5.2218376860784	-4.75405765854294	3.91734704086244e-05	0.000586158477655346	1.87020033073189
GSTM2	-0.799080797414359	7.68594120434371	-4.75272341142301	3.93260919282561e-05	0.00058745815918915	1.86641469363381
PFKFB3	0.782130697309479	6.75167225245365	4.75162667593594	3.94519866502217e-05	0.000588276535178215	1.86330307567001
ADNP	0.902122661748528	7.87979845838507	4.75110000956576	3.95125849218548e-05	0.000588276535178215	1.86180887921275
NOL6	0.544691623701954	7.00194373717148	4.74806656511395	3.9863415090491e-05	0.000592512291186949	1.85320327803483
SLC12A8	0.570831646330284	6.44209927070781	4.74542346652102	4.01716182774981e-05	0.000595725024620948	1.84570579598044
ALDH6A1	-1.17032096017359	5.08106108596462	-4.74507063162454	4.02129396447366e-05	0.000595725024620948	1.84470498793043
TGIF2	0.904180821560655	4.86410618353676	4.74212522216928	4.05595329252353e-05	0.000599864747717098	1.83635088644377
IFRD2	0.538050087283835	8.1153624419251	4.74039200940318	4.07648672974214e-05	0.000601376167379182	1.83143535893354
TOP2A	1.58997340206558	6.81815114594367	4.7401268786497	4.07963682337159e-05	0.000601376167379182	1.83068345384831
NIT2	0.784064473466453	7.47332221681246	4.73871688385512	4.09642997866296e-05	0.000602856820418389	1.8266848576515
RCN1	0.969719819936194	7.90882823230808	4.73794733478416	4.10562427574188e-05	0.000603216145644773	1.82450258212003
EPB41L4B	-1.11203013143572	8.99988666249225	-4.73293760449171	4.16598109342922e-05	0.000611078967284125	1.81029752526091
CAB39	-0.618526613906901	8.40092264931251	-4.73203649769672	4.17693055789185e-05	0.000611680666781112	1.80774271238783
IER3	1.07302097083913	9.88510741889375	4.7281054371384	4.22503218179006e-05	0.000617712151881025	1.79659835719701
CD47	0.734151833197703	8.398129645931	4.72493843743045	4.26418376234274e-05	0.000622417541650453	1.78762122214147
NFASC	-0.796366801525318	5.42101993818467	-4.72111981951674	4.31186956595273e-05	0.000628351237074319	1.77679838666618
APC	-0.798783464749362	4.62546395023487	-4.71822997736832	4.34830824763219e-05	0.000632629276483687	1.7686089125648
PIGR	-1.76533338853769	7.86484677675414	-4.71291759945108	4.41609158108915e-05	0.000641446277949096	1.75355651320802
LRRFIP2	-0.596756654983357	7.1807946044135	-4.71094238691694	4.4415606168554e-05	0.000644098392700801	1.74796058082937
PPP1R14B	0.61204597278767	7.90749239232983	4.70614343497367	4.50404820990564e-05	0.000652101501768025	1.73436647435349
NIBAN1	-1.80317170097619	6.73457829510818	-4.69994997491685	4.58598360597962e-05	0.000662889830942006	1.71682569622329
MTM1	-0.537222770979874	4.39826674649327	-4.69825054965982	4.60872307160335e-05	0.000665100536326862	1.71201338759951
LRMP	-0.698180948206877	6.99996800548571	-4.69566049479038	4.64359491715426e-05	0.000669052151531274	1.70467965021167
APPL2	-1.02357590053869	6.24238884216988	-4.69348798332706	4.67304666414011e-05	0.000672211366356902	1.69852873878745
FRYL	-1.19273909082072	7.73899763468247	-4.69274812855022	4.68311874107556e-05	0.000672577165820386	1.69643414422435
PHYH	-0.878510976028886	7.34207498506236	-4.68928565860119	4.73054209173729e-05	0.000676975951363226	1.68663236526279
JAM2	-0.675738979129246	6.34874140851055	-4.68912076513869	4.73281237250021e-05	0.000676975951363226	1.68616560658224
PIGZ	-1.06628322255338	7.73174329562879	-4.68844766028505	4.74209099915329e-05	0.000676975951363226	1.68426030046958
EIF2S3	0.88859741228272	6.86086208556958	4.68774787448513	4.75175653287938e-05	0.000676975951363226	1.68227952245506
LSM12	0.538449443638237	5.92335220094298	4.68693493180753	4.763009522975e-05	0.000676975951363226	1.67997851472132
HECTD3	-0.52116466262985	8.27611760367636	-4.68685785614758	4.76407779654745e-05	0.000676975951363226	1.67976035828473
TMEM132A	0.540693561811015	6.78313398569802	4.68666182640477	4.76679585142135e-05	0.000676975951363226	1.67920551480739
MYL6	-0.538541368044205	10.7946140817237	-4.68524593139492	4.786473668789e-05	0.000678691575925272	1.67519808254055
CDH19	-1.36646837613718	4.36209606504636	-4.67921486827548	4.87119786115483e-05	0.000689610308933378	1.65813069689739
TRAF5	1.23720386317612	8.02919554815196	4.6780622629879	4.88755796435324e-05	0.000690831571132397	1.6548693749315
ANGPT2	0.476850710667272	3.9300351336674	4.67635740387103	4.91185664991048e-05	0.00069316928046841	1.65004570507267
PLSCR4	-1.04262101044491	7.01718486861318	-4.67014937298428	5.00135312224829e-05	0.000704685921783028	1.63248361325454
TPSB2	-1.30214671244109	7.30414239305101	-4.6647695827211	5.08021498236379e-05	0.000714670243109539	1.61726800096701
KIF14	0.979405288612939	5.6989766130577	4.66332987511398	5.10152768105429e-05	0.000716405097176389	1.6131966344575
CDK1	1.05869619009275	7.04323839874895	4.66285434251911	5.10858666630874e-05	0.000716405097176389	1.61185192086555
UCHL1	-0.788543372145775	7.34495917653454	-4.65849498381074	5.17375126127628e-05	0.000724406269858637	1.5995256813962
CLEC5A	0.748605925785464	4.40210943877026	4.65513104378417	5.22459841500783e-05	0.000730054591955398	1.59001548069366
GMPS	0.674005068902342	8.14077382022705	4.65474685181288	5.23043701837518e-05	0.000730054591955398	1.58892941197927
GPT	-0.479269209328954	5.93461093226174	-4.65308245024508	5.25580583584349e-05	0.000732451069135568	1.58422452308231
ADRA2A	-0.784690570119126	5.86868730073402	-4.65210372818862	5.2707803912094e-05	0.000733393788702081	1.58145804214006
DNAJC11	-0.447845444880683	7.83065101746822	-4.64658212668596	5.35605665680428e-05	0.000744100375042498	1.56585257690849
LSM7	0.827364353309474	8.09202720765259	4.6447878705937	5.38406045344127e-05	0.000746224502623435	1.56078229513344
LZTS3	0.687460282320893	6.10313983582445	4.64453279250434	5.38805333249877e-05	0.000746224502623435	1.56006151495675
HMGCL	-0.608475860961975	7.91676982521731	-4.64303093487227	5.41162228357968e-05	0.00074832851175259	1.55581783132911
PTN	-0.885644094636475	4.93528748917158	-4.63958928653089	5.46601854959461e-05	0.000754682282898433	1.54609400560621
MMP14	1.00954987770908	7.45403510939348	4.63655231382685	5.51446832058755e-05	0.000760196689935318	1.5375146578825
DRAP1	0.536127616270356	6.88769728382541	4.63065258972267	5.60980721379741e-05	0.000772148040691098	1.52085118118971
DSN1	0.415441781171486	4.30815933082207	4.62949835787804	5.62864948123873e-05	0.000773549627937009	1.5175915838161
VWA5A	-0.943142181988193	7.83286645921274	-4.62622705277241	5.68239309305854e-05	0.000779736059912319	1.50835413069682
MTSS1	-0.896364688136047	7.76599719761069	-4.62523770200585	5.6987467814795e-05	0.000780780751517736	1.5055606661344
FEM1C	-0.721877729109417	6.24039813321599	-4.62425376238083	5.71505724252655e-05	0.000781086068401267	1.50278259391336
MMRN1	-0.532052224751669	3.55154848170594	-4.62404866612461	5.71846287623898e-05	0.000781086068401267	1.50220353588983
GBA3	-0.763938983033602	5.00998905202227	-4.62131910010829	5.76397923478419e-05	0.000786101168004995	1.49449749296284
TESC	1.48227453506791	7.01837332854987	4.61915589887887	5.80030590115762e-05	0.000788780139948509	1.48839102037195
PVR	0.511336396533298	4.70384051233423	4.61909793828175	5.80128234575361e-05	0.000788780139948509	1.48822741175503
CENPA	0.439950830455193	6.16209420626668	4.61748793346907	5.82847074804535e-05	0.000791272480125975	1.48368291993877
CELSR3	0.755356019664546	6.39214552072583	4.6128886182532	5.90683695011787e-05	0.000800694605089574	1.4707023221118
COX7C	-0.720664632755446	7.71493238706864	-4.60653255393432	6.01685518632468e-05	0.000813775020606	1.45276781969734
FAP	1.43743975144436	6.54164792648332	4.60626374181035	6.02155254248927e-05	0.000813775020606	1.45200943625186
FNBP1	-1.0336174994126	7.55489734447454	-4.60410096061063	6.05947837749596e-05	0.000817663449337937	1.4459080280409
COLEC12	-0.813610529585605	5.46556542958164	-4.59910958812082	6.14791029338091e-05	0.000828345138020689	1.43182905173818
SMPD1	-0.672205494411104	7.12032505150764	-4.59844618312729	6.15975956673669e-05	0.000828691750145465	1.42995803716636
PLAGL2	1.02237752035446	6.91127097832528	4.59754259897096	6.1759351173342e-05	0.000829618472227765	1.42740972629916
NUP58	0.778405106541193	6.62553912224679	4.59679976324157	6.18926450338048e-05	0.000830156570675567	1.42531483645398
SPP1	2.63001258317567	8.31332545885432	4.5962844939065	6.19852717609541e-05	0.000830156570675567	1.42386175174847
ATP5MG	-0.611243557482032	7.11689056702734	-4.59333527337984	6.25180803939973e-05	0.000836038940358649	1.41554542767752
SLC35A1	-1.03566242384809	7.3376549403032	-4.58928517245271	6.32571678190853e-05	0.000844658116783093	1.40412653018602
ADAMTSL3	-0.957383541801845	4.84267378458636	-4.58704724216649	6.36692610755491e-05	0.00084889180475803	1.39781774838046
PDPN	0.584677776491464	4.81685547679262	4.5844866668291	6.41440256169934e-05	0.000853947214361553	1.3906001779672
PRMT1	0.619849746072713	8.82755844711056	4.5822444780411	6.45626326532892e-05	0.000858124770481217	1.38428071770246
ZSCAN18	-1.17088978987802	7.13444306645121	-4.58174740110679	6.4655800199445e-05	0.000858124770481217	1.38287982355706
ILF3	0.848945457553063	6.83504563868908	4.58126678665676	6.47460086537938e-05	0.000858124770481217	1.38152535413759
RBCK1	0.963836044260498	8.62025116336222	4.57805022606285	6.53529516160544e-05	0.000864885802646243	1.37246116881135
ESM1	0.471173325553435	4.14756048100668	4.57592603642437	6.57568543655096e-05	0.00086894375746612	1.36647596220829
MEIS3P1	-0.702008255147466	6.24505812490987	-4.57370169086489	6.61824483135914e-05	0.000873275939121584	1.36020915531799
TNFRSF11A	-0.855676086198368	5.49098547967287	-4.57235408230697	6.64416166766406e-05	0.000875402598484411	1.35641274283832
ADRB2	-0.486653508063001	5.12208685541498	-4.56855453962126	6.7177752562929e-05	0.000883798031877238	1.3457100958285
LCN2	1.94155107875016	8.99127247230655	4.56537287955535	6.78003801357774e-05	0.000890677640813088	1.33674931358659
DOCK6	0.432030761598524	7.13536759232712	4.56214526474415	6.84378328397909e-05	0.000897731513594497	1.32766041205254
NLGN4X	-0.623815736604127	3.74791120658215	-4.55829642661938	6.92057299075132e-05	0.000906473292175683	1.31682388555351
NOTCH3	0.917783695692759	7.13057380920389	4.55378216654005	7.0117252462386e-05	0.000916813600809197	1.3041162488591
FXYD3	-1.186139070058	10.6596263651118	-4.55337309467238	7.02004369140815e-05	0.000916813600809197	1.30296484088016
TEX10	0.468030491581784	7.23913618924002	4.55189670594136	7.05014720011433e-05	0.000919230223927742	1.29880945189832
SIK3	-0.488836083044978	7.08075515446215	-4.55123286056613	7.06372455422656e-05	0.000919230223927742	1.29694110853609
NOX4	0.838681144409343	4.49686911164329	4.55095483363959	7.06941860336235e-05	0.000919230223927742	1.29615863928882
COQ9	-0.595374240682808	8.71531048332923	-4.54668462563259	7.15744573153951e-05	0.000929323586044222	1.28414196615446
RNF10	-0.54558998445327	6.52372748818679	-4.54428160082745	7.20745797231766e-05	0.000934458955975524	1.2773807167381
CEP55	1.18448413703792	6.34092600582184	4.54346561257184	7.22451895292149e-05	0.000935233949985173	1.27508498876524
SLC7A1	0.723555444725509	8.76317138142148	4.54299511960833	7.23437433605457e-05	0.000935233949985173	1.27376132778045
ELAVL1	0.468090516799336	9.03427089567976	4.53653685141722	7.3710064191076e-05	0.000951520236154454	1.2555948761681
NEO1	-0.918532653088928	7.92444021656311	-4.5324415075699	7.45896678349725e-05	0.000960819251237913	1.24407791524457
MIA3	-0.609880099758732	5.91024882882467	-4.53218301277158	7.46455345750712e-05	0.000960819251237913	1.24335104784026
NRG1	-0.732093197838823	5.69492537646653	-4.52806211604224	7.55417628088813e-05	0.000969923665753499	1.23176459316703
NR3C1	-1.14931590742642	5.36550459068584	-4.52793303556514	7.55700068694095e-05	0.000969923665753499	1.23140170226273
ETFA	-0.898986667215688	8.05700626918109	-4.52607420103528	7.59778973479693e-05	0.000973759766154103	1.22617610492943
CUL7	0.47231266912847	6.65280755786789	4.52255062523596	7.67570693912847e-05	0.000982336534201068	1.21627180665942
ATP2B1	-0.719015031478135	6.80537147418425	-4.5197758380395	7.7376215436387e-05	0.000988843680247848	1.20847341469671
GDPD3	-0.715419849926074	6.98981760280048	-4.51785665685185	7.78073329451751e-05	0.000991540610657309	1.20308025892898
TBCD	0.519844270900344	7.39016562853664	4.51780411386671	7.78191693285308e-05	0.000991540610657309	1.20293261303897
CKAP5	0.485514642023592	7.90387499580479	4.51735576929539	7.79202405330159e-05	0.000991540610657309	1.2016727789488
MYL6B	0.6431431233414	6.52035834086253	4.51547591230977	7.83454347547178e-05	0.000995533099095155	1.1963907332416
ACKR1	-0.947785915787852	6.59404525481765	-4.51411315807287	7.865510135166e-05	0.000998048324395424	1.19256194564053
FCGRT	-0.716426585637905	8.79036684575359	-4.50914853332802	7.97935070568303e-05	0.00101105730289172	1.17861547367702
SMYD2	0.634879585803872	8.04738380929092	4.507103513493	8.02671583867497e-05	0.00101420067099934	1.17287163404445
TRPC4AP	0.490809939841701	6.95377202594589	4.50709708067258	8.02686526806818e-05	0.00101420067099934	1.1728535670987
MYBL2	0.62392913943234	7.28061504720273	4.50630533562436	8.04527789320913e-05	0.00101502178522536	1.17062994846062
BTBD3	-1.12823160343234	6.88509851832089	-4.50584128330209	8.05608917188827e-05	0.00101502178522536	1.16932669545232
CALCOCO2	-0.499518881725249	8.76855696325764	-4.50480510726462	8.08028137104701e-05	0.00101663596461356	1.16641678523441
CCT4	0.628971900294268	10.1301153095956	4.50324331911389	8.11688104776413e-05	0.00101980447819518	1.1620310654895
CSE1L	1.28803475244116	6.59649487636167	4.50027591338986	8.1868724961552e-05	0.00102715353944037	1.15369908978125
HOMER1	0.815426666549136	4.62930129821402	4.49925613397613	8.21106319304369e-05	0.00102874372375118	1.15083599826479
POLR1C	0.834160431214278	6.6405309396941	4.4962568600729	8.28262052911535e-05	0.00103578416978304	1.14241618252548
SNX24	-0.591655680213922	4.33529622927343	-4.4959303499702	8.29044756962807e-05	0.00103578416978304	1.14149965011842
EIF3H	0.598249047231581	10.0739271928395	4.49431790548362	8.32920807756334e-05	0.00103821938931448	1.13697364148391
TMEM147	0.469783651913589	9.21519826540406	4.49415293719366	8.33318372482351e-05	0.00103821938931448	1.13651060822869
LAGE3	0.587700556925896	7.06694502859893	4.49203001923981	8.38451251318036e-05	0.00104315947465515	1.13055233300375
COL21A1	-0.589162497916252	4.24799879257041	-4.4906809905143	8.41729206527357e-05	0.0010457812241876	1.12676641219432
CTNNBL1	0.620793316235577	6.88615793477071	4.48862518996243	8.46748882831969e-05	0.00105055663476916	1.12099748683979
IGHG1	-0.930242326443788	6.84550905803511	-4.48771955159994	8.48969564761995e-05	0.00105185091844922	1.11845629736041
SEMA6D	-0.502771164683487	5.7600178959086	-4.485524747162	8.54375257436368e-05	0.00105708229566192	1.11229822471469
FZD5	-1.16478148674232	7.83916100835286	-4.48343482255276	8.59554233437085e-05	0.00106201908261321	1.10643504051379
AZGP1	1.20957264458355	5.24126464860918	4.48062998731565	8.66553571958072e-05	0.00106872771575408	1.09856716450731
FAM30A	-0.532041328656357	5.39168722412376	-4.4801264946654	8.67815961435123e-05	0.00106872771575408	1.09715492763626
MSRA	-0.436316965255555	7.571410376966	-4.47982487647436	8.68573067992233e-05	0.00106872771575408	1.09630894152898
LRRC1	-0.864668379320675	7.08117607714313	-4.47622667756291	8.77655553872559e-05	0.00107793112814765	1.08621760701422
SLC35C2	0.437393100321667	6.79537060402902	4.4759073124092	8.78466205408582e-05	0.00107793112814765	1.08532201866986
UQCRC1	-0.657955615154835	9.56297792057021	-4.47113255747563	8.90674616494894e-05	0.00109141239357324	1.07193399416832
KPNA2	0.905596181873849	8.38840291071401	4.46576890550229	9.04588665358092e-05	0.00110694391063614	1.05689859022312
RIPK1	-0.55254171905665	6.38301910240311	-4.46328281339763	9.11110520653412e-05	0.00111205536061129	1.04993095466534
TKT	0.657983781651188	8.59739998062478	4.46322775405007	9.11255484123438e-05	0.00111205536061129	1.04977665277396
FKBP10	0.681273461446649	6.44396442180765	4.46174061022788	9.15179549934761e-05	0.00111435500105906	1.04560914780791
IFITM3	0.808487711298053	11.4609718287374	4.46156848550049	9.1563480440765e-05	0.00111435500105906	1.04512681358158
B3GALT4	-0.47554661569783	6.95004059973884	-4.46089422333853	9.17420322056264e-05	0.00111500894379981	1.04323741214928
MRE11	0.821584441982405	5.75058330909911	4.45967056677357	9.20669479681796e-05	0.0011174375627714	1.03980867666181
CBX8	0.374487928569445	5.58888999093094	4.45536338527419	9.32196917385452e-05	0.00112989349565865	1.02774148460634
RFC4	0.664016686063101	7.15823683065792	4.45304783434199	9.38452872462378e-05	0.00113593489291415	1.02125523500011
GNAI1	-0.659508208448355	4.25271030839406	-4.45124964304465	9.43339645965928e-05	0.001140304879217	1.01621873010484
ZNF536	-0.438613719135403	5.37675080708592	-4.44940621723524	9.48375426072937e-05	0.00114484292987967	1.01105601379755
RHBDF1	0.570312613196605	8.21793150679442	4.44882753928381	9.49961696174025e-05	0.00114521023372774	1.00943546404041
RIPK2	0.494066427276834	7.31959205987372	4.44781550950597	9.52742167139374e-05	0.00114701425593747	1.00660145740161
SIDT2	-0.655162245962496	8.07495188240164	-4.4446251877061	9.61560008011359e-05	0.0011560720796185	0.99766850981916
S100A9	0.86751699381226	6.37750130701318	4.43898406828468	9.77349280064527e-05	0.00117347595683016	0.981876920176494
RNASE4	-1.13844620285457	7.83024682483882	-4.43454948246143	9.89940926623933e-05	0.00118699896611162	0.969466135492645
EMP1	-1.19706199629853	7.83003900351463	-4.43286517301608	9.94765225139007e-05	0.00119076158912122	0.964753126355992
COL5A2	1.8069492756282	7.97440100943444	4.43252412832987	9.95744886458697e-05	0.00119076158912122	0.963798871166846
SGK2	-0.665007081009363	7.5759866713081	-4.42689797626499	0.000101204427296184	0.00120544569966435	0.948059176960158
PFDN4	1.37258578994917	7.2098127673273	4.42688433391407	0.000101208411412211	0.00120544569966435	0.948021016884776
AKAP8L	0.587100112407072	5.43936745126766	4.42681675648909	0.000101228149024838	0.00120544569966435	0.947831991247531
CBX3	0.753717161480002	6.93779269447922	4.42605811545066	0.000101449989232971	0.00120544569966435	0.945709988780205
TMEM258	0.450953476792003	9.97273603516105	4.42596542667656	0.000101477125954057	0.00120544569966435	0.945450733936788
SCP2	-1.00217568808064	8.03198918436096	-4.42423902608107	0.000101983879677891	0.00120985656993705	0.940622143934506
ABCB1	-1.51738810235134	6.23220938639109	-4.42332547859237	0.000102253044514314	0.00120997090764417	0.938067211659584
CCL19	-1.3028578399081	5.96903998842399	-4.42328693323498	0.000102264416799658	0.00120997090764417	0.937959413999482
SLC25A24	-0.703952407257351	8.23043811893723	-4.42161779405806	0.00010275807265806	0.0012142035225588	0.933291637580999
TGIF1	0.766361211274527	7.76934672534666	4.41809448929586	0.000103807839720198	0.0012249873609254	0.923440021133977
DHCR7	0.666529058008057	6.88280825891104	4.41396357083587	0.000105052126435571	0.00123803515230733	0.911891806903183
ZC3H3	0.38193861539136	6.15403946787997	4.4115487422717	0.000105786307373383	0.00124504490614813	0.905142206781053
POLD2	0.576230643542102	7.42074234644027	4.4104940818927	0.000106108542010793	0.00124719421813476	0.902194639540082
TNFRSF12A	0.931870506792345	7.7638107316443	4.40815630524093	0.000106826268362623	0.00125398036173891	0.895661615250689
EML1	-1.10739401297389	5.04617632022691	-4.40371400395037	0.000108203330952843	0.0012684781566952	0.883249682412789
MARCKSL1	0.653359635930455	10.076559290109	4.40209147774872	0.000108710648888962	0.00127130128942744	0.878717039883041
PPP2CB	-0.559147118559094	9.11144940929199	-4.40203363073185	0.000108728779259215	0.00127130128942744	0.878555447524934
SECTM1	-0.888538971791913	7.35280909857364	-4.39829290184423	0.000109907549804801	0.00128340410772063	0.868107018212895
ATP5PB	-0.765318315226915	9.90669262268514	-4.39620964110442	0.000110569477662248	0.00128944796861209	0.862289079540149
OLA1	0.627931840702033	9.09823839243581	4.39534269768489	0.000110846094309145	0.0012909884751807	0.859868155918631
WDR43	0.853822455857648	5.32056021251491	4.39145588406542	0.000112094676986606	0.00130383040302259	0.849015720161902
SLC44A4	-1.52066668151435	8.05426248704663	-4.38997797445671	0.000112573064884102	0.00130769205280843	0.844889835350252
TRAF3IP2	-0.58883452920804	7.95510905856326	-4.38662738752022	0.000113665092749095	0.00131866269289307	0.835537241565599
KAT2A	0.583009970414755	8.14306228062526	4.38433615512762	0.000114417861589612	0.00132567413434502	0.829142657276763
PPP3CB	-0.557923781848044	7.48582204868148	-4.38268903485839	0.000114962046791415	0.00133025383936232	0.824546224791366
OXLD1	0.465182619532108	6.55368224735665	4.37678586889928	0.000116933413609164	0.00135131459737472	0.808076400226096
IGFBP6	-1.13068557243264	6.92564697310948	-4.37578507852695	0.000117270916625767	0.00135275026774613	0.805284736688551
CLIC2	-0.508145889557268	5.24141345781379	-4.37551987900252	0.000117360512426201	0.00135275026774613	0.804544999848769
C1GALT1	0.535640522017649	4.72867038137344	4.37259875515992	0.000118351870133064	0.00136241914419931	0.796397665603613
MYOC	-0.535698040592317	6.38085989846789	-4.36639276004196	0.000120485513155492	0.00138423690805296	0.779092926604892
SNRPA	0.420005508115779	8.62903436373029	4.36601425154017	0.000120616865552033	0.00138423690805296	0.778037693963103
RNF186	-0.936839481604502	7.2889933616524	-4.36574028097417	0.000120712028587625	0.00138423690805296	0.777273913696101
INSL5	-1.35005985977881	5.0578912141348	-4.36426903540572	0.000121224329500039	0.00138598395282579	0.773172551326059
S100P	1.80459595084989	9.83663965043772	4.36357926572972	0.000121465250807543	0.00138598395282579	0.771249812211559
MEST	0.75863760211795	8.86044068732211	4.36355435501129	0.000121473960395143	0.00138598395282579	0.771180374775648
CKAP2	0.946293396883687	6.36384150839322	4.36330494183112	0.000121561197199357	0.00138598395282579	0.770485152902057
MMUT	-0.640888622856656	6.00494605041132	-4.3630793780449	0.0001216401454176	0.00138598395282579	0.769856418064518
GGCT	0.651930370246413	9.05605922115217	4.36240715964395	0.000121875724367278	0.00138689916658967	0.767982729403049
FRAT1	-0.435654060134452	6.33966993600921	-4.36170574772852	0.00012212201359285	0.00138793377534978	0.76602774564977
TNFAIP1	0.476951501978855	7.87728517191135	4.36017743879808	0.000122660354231342	0.00139228074250137	0.761768295804674
NUSAP1	1.02702616233964	6.37816285587313	4.35828973974635	0.000123328518093459	0.00139808839102648	0.756507727281067
SBNO2	0.504120502753633	7.45783273029904	4.35612709130953	0.000124098411812287	0.00140503309596852	0.750481639788659
CCT5	0.490937313319607	9.47704680683894	4.35463257771195	0.000124633218007426	0.0014093019448865	0.74631770651352
PACSIN2	-0.653134220706175	9.09845544971022	-4.35248315314277	0.000125406366248917	0.00141625166839643	0.740329723619743
RNF138	-1.03279505927778	7.34112656977796	-4.35154794702719	0.000125744233781694	0.00141827429339883	0.737724607671985
FRZB	-1.11018085281344	5.86268253206501	-4.34924020645437	0.0001265818076338	0.00142592091751921	0.731296753436975
OSBPL1A	-1.09152225499215	5.445139767452	-4.34449030656543	0.000128323081416167	0.00144371547391765	0.71806934734748
SLCO2A1	-0.756543703842096	7.14664544310682	-4.3433746600516	0.0001287354786658	0.00144653337222842	0.714963051505177
PTGS1	-0.97315256483972	6.70218109653029	-4.33883606595539	0.0001304266677579	0.00146369525512728	0.70232832296381
BTNL3	-0.685816738299128	7.49431504791061	-4.33642189381554	0.000131335144916688	0.0014720412164878	0.695609016319456
CDK5RAP1	0.623378435455138	7.72423819335988	4.33229310899946	0.000132903317077232	0.00148741093833755	0.684119678377151
XRCC5	0.459144199039851	9.18707077986495	4.33164848378333	0.000133149814112663	0.00148741093833755	0.682326105671541
ARFGAP1	0.620138045380755	7.59335353349632	4.33150184490712	0.000133205949923882	0.00148741093833755	0.681918114579858
KHSRP	0.542234577577852	7.67000650228576	4.3284106926916	0.000134394734934676	0.00149881169434639	0.673318472014519
ARNTL2	0.76967222544847	5.47926900890817	4.32671611009922	0.000135050860224719	0.00150425104038331	0.668604779729352
NUP107	0.626405285048853	7.99945547206671	4.32512906183168	0.000135668209964211	0.00150924547896675	0.664190637338351
THY1	1.16106276719992	7.51283266201575	4.32458761560559	0.000135879463690556	0.0015097154840146	0.662684779166025
SLC7A11	1.29821249973198	5.45265334189049	4.32147698526728	0.000137099417088073	0.00152137775509038	0.654034503829405
KRCC1	-0.896807734378579	8.39139366771629	-4.31818986467936	0.000138400311019113	0.00153390816170438	0.644895176130059
ACOX1	-0.925299157570753	6.75316905256554	-4.31538835689577	0.00013951861079894	0.0015443863076418	0.637107439155296
VILL	-1.04732518568502	7.13662858606254	-4.31349332651008	0.000140280105401564	0.00155089378904971	0.631840305081126
ECHS1	-0.547528944342762	9.19212770455066	-4.31133933276069	0.000141150631926275	0.00155858911618963	0.625854126046128
CDH11	1.7690325727311	7.31377742357967	4.30892502120419	0.00014213268817563	0.0015674954363863	0.619145420724938
MPPE1	-0.542430682663785	7.40612255509146	-4.30600690336022	0.000143328658187288	0.00157873600935518	0.611038084804107
MAN1A1	-0.731150555025033	4.48881469074705	-4.30500657161549	0.000143740913223511	0.00158132706628771	0.608259217610175
SRPRB	0.453823776816778	8.28349828444054	4.30323742329002	0.000144472871717974	0.00158742455480524	0.603345033290442
ADAM12	1.18582024157938	4.91745530896035	4.30195480559217	0.000145005828900364	0.00159132318128618	0.599782621692854
ZCCHC2	-0.661404298400925	5.2584978005155	-4.29937313365306	0.000146084448703367	0.0016011931046223	0.592612991524649
GNL3L	0.505499400913795	4.75659797176227	4.28865350239021	0.000150648213890837	0.00164834657439082	0.562855350193941
CAT	-0.728772408833748	9.56339120468494	-4.28840529657803	0.000150755530200078	0.00164834657439082	0.56216656484365
AHCTF1	0.501358477222954	4.60503276103389	4.28744266447697	0.000151172454012548	0.00165088451307347	0.559495305645005
SMAD2	-0.947741698171333	7.15221047190801	-4.28597584137599	0.000151809930059299	0.00165555628059334	0.555425246050384
EHHADH	-0.651654759266662	4.21757013703208	-4.28540723482412	0.000152057755361867	0.00165555628059334	0.553847607566153
S100B	-0.528700796712291	4.28349882273467	-4.28518152269	0.000152156241617277	0.00165555628059334	0.553221368956542
CFB	0.955399905927605	7.35225842408731	4.28179226456915	0.00015364266674134	0.00166969579318783	0.543818923707382
TBC1D16	0.790093383079358	6.47831102556732	4.28000442275485	0.000154432507508022	0.00167624008453118	0.538859910269148
SFRP4	1.65888289500989	6.66322028886057	4.27568236807387	0.000156358467130551	0.00169508517824905	0.526873928997797
HAPLN1	-0.449959791439306	5.61730358359435	-4.27347912359633	0.000157349334879318	0.00170201768888169	0.52076510975391
CTSH	0.995076928138181	8.62186452586291	4.27341337138322	0.0001573790004496	0.00170201768888169	0.520582815060611
HS2ST1	0.920820333725363	6.60129800766055	4.27170245078086	0.000158152857823814	0.0017083185960582	0.515839638926345
PIEZO1	0.53740211274801	8.1905437383942	4.27006618381665	0.000158896451010367	0.00171427777400436	0.511303902523557
HK2	-0.910625546715676	8.02430036463746	-4.26933822766967	0.000159228371561604	0.00171578654180918	0.509286156496708
MAOB	-0.71712739548511	7.57333952261541	-4.26788991191272	0.000159890778964138	0.00172084858853812	0.505271996212172
IL1B	0.859736839027303	7.59012744645684	4.26562037277733	0.000160934241029272	0.00172999467522802	0.498982467677738
PTGDR2	-0.375118998820167	6.15107225558838	-4.26454113206483	0.000161432789218965	0.00173171460553597	0.495991906536299
TARS	0.539634887435042	8.23916926928573	4.26443488638022	0.000161481950790492	0.00173171460553597	0.495697512272553
CAMK2N1	-0.993518911939004	9.60912927245484	-4.26358169012172	0.000161877272699736	0.00173387251442055	0.493333478004154
GZMB	1.0136528247487	5.22593450238256	4.26276316864838	0.000162257423066943	0.00173586294641557	0.491065640903339
INSM1	-0.511073497846112	4.08123278660448	-4.26203186979116	0.000162597806913185	0.00173742369516206	0.489039566970522
ICA1	0.556614785074177	7.72131914810006	4.25844519815529	0.000164277424449235	0.00175327387408006	0.479104007505587
EFNA3	0.778069427074308	7.28119300143288	4.25557775405361	0.000165632498124344	0.00176562661783385	0.471162440035729
SMYD3	0.692078232380498	6.83366411896159	4.25488825432908	0.000165959972549438	0.00176659497930235	0.469253044285198
CTSG	-0.458464319057722	6.24393074565356	-4.25455419622268	0.000166118860697859	0.00176659497930235	0.468327984863652
CXCL5	2.04284398189559	4.41851892899798	4.25239956039491	0.000167147271388349	0.00177507992266099	0.462361935617067
RAP1A	-0.739509061955448	8.16361835231812	-4.25205116266146	0.000167314149208615	0.00177507992266099	0.461397322009873
CDK2	0.459481728074238	7.32439208595086	4.2440327895482	0.000171200446050347	0.0018141560908277	0.439202725036397
NDUFS4	-0.598619311766532	7.67193991808891	-4.24239783433722	0.000172003693710018	0.00182050828899477	0.434678634169709
LDB3	-0.635787780892861	4.72015061727583	-4.24161465780937	0.000172389777217374	0.00182243536080805	0.43251167341023
IMPA1	-1.13397069594523	8.36402554469411	-4.23704410105411	0.000174659986908177	0.00184303893251908	0.419867662380148
OLFM1	-0.722436397004349	5.11678072050266	-4.23686134979328	0.000174751368615657	0.00184303893251908	0.419362176688481
PMEPA1	1.51606620773934	6.76577724378468	4.23402850238149	0.000176173913230609	0.00185585090435028	0.411527359342154
MOB3B	-0.492377438713445	7.22826331422963	-4.23344636911983	0.000176467644769239	0.00185675556033406	0.409917530929195
SPINK5	-1.08868426744734	7.22975057648465	-4.23012051884743	0.000178155051613137	0.00187230479536488	0.40072141971605
KLHDC2	-0.583319575357816	8.31490330527598	-4.22923022719315	0.00017860943592576	0.00187487437264961	0.398260067976616
PDE3B	-0.582963801815124	5.3925484891435	-4.22354018695201	0.000181540528247966	0.0019034055620177	0.38253246519952
ZNF304	-0.405744060825737	3.91433069856477	-4.22261342915102	0.000182022382934327	0.00190622033616921	0.3799714126622
SLC18A2	-0.380454558934308	4.64765215652879	-4.21942876695497	0.00018368780527034	0.00192140885770485	0.371171944780898
PCSK5	-0.743154727465548	4.79182821368319	-4.21870486640431	0.000184068453917141	0.00192231680794702	0.369172011206484
ATAD2	0.713987180921146	5.48105948654375	4.21828142435676	0.000184291471739518	0.00192231680794702	0.368002204592081
SNRK	-0.620380246697112	7.61177358576018	-4.21803726847958	0.000184420184082682	0.00192231680794702	0.367327711312559
NCAPD2	0.653419786189908	6.69925697529701	4.21688109549187	0.000185030887867969	0.00192643464023842	0.364133872359143
CAVIN2	-0.849084747781155	4.73790856953762	-4.21615901234902	0.000185413308306312	0.00192723595262784	0.362139298047701
TGDS	0.73529663634659	6.28323826013965	4.21555648084708	0.000185733007784608	0.00192723595262784	0.36047502880055
LGR5	1.99968473593303	6.78130839148747	4.21551491399818	0.000185755082862708	0.00192723595262784	0.36036021830273
SLC6A6	0.725967664043136	6.02183370157462	4.21441587146284	0.000186339692256432	0.00193031300011801	0.357324702758598
FASN	0.85394152681909	8.0330752317437	4.21414540517218	0.000186483837356077	0.00193031300011801	0.356577718861922
PLK1	0.561849960205969	6.08960475813707	4.21339863136213	0.00018688239994222	0.00193219962810631	0.35451532120425
DSCC1	0.677092737766483	5.45807707456516	4.21192326036214	0.000187672286328984	0.00193775053138085	0.350441027933432
CAPN9	-0.956407943184831	5.92604079321413	-4.21158634473114	0.000187853124389994	0.00193775053138085	0.349510679027596
CRYZL1	-0.718745800406785	5.64337044139103	-4.21075939776282	0.000188297711017695	0.00194009625434957	0.34722726107591
CCNG2	-0.690879170111106	6.4154551469688	-4.20638018155521	0.000190669375175886	0.0019622690419887	0.335137207525626
GLA	0.602257542112147	7.95930332451768	4.20515081340987	0.000191340427832903	0.00196475692301802	0.331743832750028
FKBP9	0.44494631814946	9.18476314875551	4.20485674296599	0.000191501290309386	0.00196475692301802	0.330932163786216
SNRPE	0.775674185405865	9.02408650921103	4.20472947771825	0.000191570948163965	0.00196475692301802	0.33058090174816
BEX4	-0.93941682869747	6.17540909225742	-4.20344197837363	0.000192277054513709	0.00196973730271899	0.327027472558959
UBAC1	-0.544869244849793	7.365495318688	-4.20296557178227	0.000192538978990374	0.00197016116760711	0.325712694238774
CCL20	1.90328127314777	8.25771350407583	4.20177485911235	0.000193195157216434	0.00197461366065722	0.322426772112682
RALGAPA1	-0.810469325649728	6.86964420737938	-4.19861643402826	0.00019494636532725	0.00199023529310665	0.313711982585213
RPL35	0.421889678286735	10.7819101465386	4.19542048064858	0.000196734253788005	0.00200619530717837	0.304895546697619
EXOSC5	0.474890702898808	7.14536877623367	4.19470359121922	0.000197137504482164	0.00200801519673794	0.302918181187385
POGLUT2	0.710588246229466	4.73314723784573	4.19370113880257	0.000197702746406644	0.00201147908160655	0.300153321555245
CSNK1G2	0.450267964496246	7.06167248413391	4.18672950730324	0.000201678041280176	0.00204959037856179	0.280930137213963
PLCG2	-0.525920002525696	6.42635357835399	-4.18532839751031	0.000202486391785049	0.00205546697479073	0.277067905382116
VAPA	-0.544221997342891	9.64960720693303	-4.18408949374117	0.00020320381023431	0.00205913669646386	0.273653113132896
NFYC	-0.475238797399881	7.06397542942867	-4.18378561199367	0.000203380161548246	0.00205913669646386	0.272815567947352
LRRC31	-0.999436019782983	6.24329056438096	-4.18351139395524	0.00020353942717761	0.00205913669646386	0.272059795601064
ITIH5	-0.8075001053611	5.78113534691672	-4.18093640232657	0.000205040968635548	0.00207198073848569	0.264963558772546
TFB1M	0.560693196393565	6.28888076351038	4.17996002298896	0.000205613159700306	0.00207541509107665	0.262273154338862
DDX39A	0.706407014388606	8.17408551818276	4.17781169110957	0.000206877681151162	0.00208582203806244	0.256354085568213
GHR	-1.0442927788229	4.77020667627539	-4.17708550435263	0.000207306843831365	0.00208656902886461	0.254353500306122
BCAS1	-0.923738961501533	6.25235584478629	-4.17689608710074	0.000207418929545704	0.00208656902886461	0.2538316878108
SPINK2	-0.413278562804061	5.66196309290377	-4.17605439329648	0.0002079177134153	0.00208766968896822	0.251513046730195
CD48	-0.593627553098723	7.43107631890698	-4.1758512716403	0.000208038258683108	0.00208766968896822	0.25095352125541
FAM8A1	-0.449511112935012	8.14730524362774	-4.1755293435939	0.000208229451793427	0.00208766968896822	0.250066744040069
CCNO	0.505865633386306	5.41605277372023	4.16899181320643	0.000212149634222167	0.00212458820908814	0.232062882180762
DUS4L	0.562039119090858	5.64869740224781	4.16653488172726	0.00021364157334435	0.0021371334542946	0.225298805752248
NBEA	-0.634164139727475	4.18432478739902	-4.16424324571098	0.000215042421366865	0.00214874043632014	0.218990848083622
SPON1	-1.03024966562745	5.51305952283304	-4.16380832366367	0.00021530929999853	0.00214900332613058	0.217793796263904
TWIST1	0.655985666296031	4.12702287303468	4.16211375036786	0.00021635223606222	0.00215700281779443	0.213130109804904
ADORA3	-0.515409896853013	6.85096688105842	-4.16134311961242	0.000216828164754832	0.00215883480127344	0.211009417714592
ADK	0.636242203275741	7.43446118370109	4.16103405360658	0.000217019327386494	0.00215883480127344	0.210158934026411
P3H4	0.534807414923342	5.6206128739297	4.15991720031974	0.000217711500510971	0.00216163593159498	0.207085746734464
TTI1	0.896867777413224	6.97955832110248	4.15979900257657	0.000217784880603994	0.00216163593159498	0.206760522309943
IGLJ3	-1.1493194210366	7.65062076188388	-4.15801260671865	0.00021889688043246	0.00217026174573048	0.201845534471537
TCF3	0.605237427394247	8.03548554738107	4.15721541337599	0.000219394915999242	0.0021727880095579	0.199652382495611
TSC22D3	-1.01854225385441	8.78543056340342	-4.15657527962225	0.000219795635780905	0.00217434597389903	0.197891405457877
ZMYM3	0.357248453684821	7.65406294283613	4.15436843310025	0.000221182623538222	0.00218564643370236	0.19182108986162
FGF9	-0.764984434119317	5.75411307738127	-4.15306768290076	0.000222004156378314	0.00219134047395301	0.188243595389929
CENPU	0.912762383613634	6.79211809673144	4.15233182967823	0.000222470235056119	0.0021935172293116	0.186219901466824
RPL36	0.527425119963034	10.2835470890612	4.15176835398954	0.000222827781483255	0.0021946202557772	0.184670340244643
DPYD	-1.00711693300036	4.65160108848853	-4.14911534110963	0.000224518810938791	0.00220883979968747	0.177375376211389
PCDH17	0.59614258209936	6.6397657449356	4.14594605220895	0.000226555430027934	0.00222642426450994	0.168662624031114
U2SURP	0.938980191683537	8.06098932156273	4.1448726153276	0.000227249333880304	0.00223078934016786	0.165712066299972
MOGS	0.342320389483273	6.96035559341318	4.14383659597026	0.000227921027587083	0.00223492704658113	0.162864573479499
MET	1.08315448805382	7.48262440865612	4.14230782266521	0.000228915753894541	0.00224194409160674	0.158663136182087
ASXL1	0.744607138950471	7.4165205320437	4.14196625633128	0.000229138582294521	0.00224194409160674	0.157724492682248
SHB	0.707406649387102	6.69003077231681	4.13741074290229	0.00023213090033745	0.00226873668787138	0.145207892059258
KIF20A	0.709465577501434	6.1895062023303	4.13460126448463	0.000233995403950638	0.0022844600475312	0.137490699601361
MEP1B	-0.591862815027868	5.48810036616673	-4.13409734566973	0.000234331379080312	0.00228506303974558	0.136106680327457
ANXA3	1.16028979185844	7.0634456871516	4.13374172000393	0.000234568768324941	0.00228506303974558	0.135129980439493
MUC2	-2.60582676115063	8.53472823547571	-4.13160367115413	0.000236000952112034	0.00229562188958891	0.129258516556417
MLXIP	-0.752893726052257	8.62759278592262	-4.13135715752715	0.000236166631202531	0.00229562188958891	0.12858160471065
KRAS	-0.709333612579714	7.96152674721284	-4.13017471745484	0.000236962923849317	0.00230085847689777	0.125334862767508
MST1L	-0.795633026739582	4.62635920081275	-4.12880419916162	0.000237889170467121	0.00230475232687338	0.121572045372472
COLGALT1	0.527910746348981	7.53063144492781	4.12874922162778	0.000237926400308046	0.00230475232687338	0.121421110002175
TLR3	-0.747414419240169	5.02914597868922	-4.12812655967695	0.000238348455448455	0.00230475232687338	0.119711695524756
ACTR5	0.57652855742599	5.86406954465272	4.12805653700471	0.000238395964405128	0.00230475232687338	0.119519464815075
PLPP3	-1.15330683854427	6.79968004977551	-4.12571217097735	0.000239991942139754	0.00231739957735643	0.113084128246885
DNMT3B	0.522687099226315	5.68830774623699	4.12537404133908	0.000240222994361587	0.00231739957735643	0.112156045803666
WNT5A	1.01181258444977	6.24178427120388	4.12469545970452	0.000240687344294398	0.00231937437603221	0.110293575821152
NPM1	0.926043903832564	9.51882632615401	4.1218522643695	0.000242642519768213	0.00233569572100156	0.102491001538851
SLC4A2	0.44085452989635	7.24077356551953	4.11956496716955	0.000244226721803353	0.00234841475335776	0.0962151577648376
SCAMP2	-0.419078761619932	8.46995172834766	-4.11912699788104	0.000244531218318482	0.00234881437982688	0.0950135860074734
NCLN	0.532578063081132	5.89114331370615	4.11837996217542	0.0002450514515447	0.00235128315429517	0.0929641777093542
RNASEH2A	0.606947429475867	6.23910261809891	4.11637918135572	0.00024645014170567	0.0023621664333227	0.0874758160799516
TLR2	0.512170242485083	6.12972676126216	4.11396478108501	0.000248148409459861	0.00237589468564302	0.0808539289390744
EDEM2	0.485306718209156	6.49689963156933	4.11307865110003	0.000248774580158585	0.00237933974791931	0.0784238689651922
IGF1	-1.20155597324305	5.64081677116528	-4.10821052435511	0.000252242308168099	0.00240992571001671	0.0650767082929713
NDUFA5	-0.933214575251388	7.57809130184241	-4.10606753978186	0.000253783811181386	0.00242206280478987	0.0592027210629942
SLC35D1	-0.892178042072985	7.81628078925928	-4.10239649326537	0.000256445980068372	0.00244485799354405	0.0491424481685225
CBFB	0.973538151658506	8.48887450033385	4.10049593686397	0.000257834962704802	0.00245547944759274	0.0439351763167197
OPN3	-0.962593317605376	7.0299296942147	-4.09782384186344	0.000259800290749704	0.00247156123244633	0.0366152450099726
NDN	-0.818328966447197	6.54082005248712	-4.09481338063744	0.00026203208382387	0.00249014106893471	0.0283701533231593
SEM1	0.434362764880397	8.77673208714145	4.09290046914982	0.000263459966866463	0.00250104982361117	0.0231320163887707
DMXL2	-0.780957517391186	6.53818911237375	-4.09199563309084	0.000264138031609347	0.00250376331531947	0.0206545616743758
TMEM97	1.13430450357549	7.70570617325034	4.0916697603766	0.000264382652371135	0.00250376331531947	0.0197623587405564
MAP1S	0.544626474356223	6.02154520810394	4.09139822613369	0.000264586652822297	0.00250376331531947	0.0190189452184173
NOP2	0.539087923401081	7.9847208171524	4.09085491692362	0.000264995297911761	0.00250382062828379	0.0175315049049436
MS4A1	-0.976268006471261	6.15299595495882	-4.09040823637513	0.000265331727965352	0.00250382062828379	0.0163086546707047
SCG2	-0.651076553170789	4.39081571955131	-4.09027312140459	0.000265433576064564	0.00250382062828379	0.0159387667509892
SLC36A1	-0.589519466727806	7.35599726905351	-4.08915521940633	0.000266277709049365	0.00250913372883753	0.0128785666660454
GSTM1	-0.706272071616159	7.5493742966817	-4.08801289895605	0.000267142998530404	0.0025146347796334	0.00975178988152692
NMT1	0.7182784351998	7.40663450272089	4.08723536480862	0.000267733543975219	0.00251754078771645	0.00762366651519564
UGT2B15	-1.54616959123	7.44484710557069	-4.08675417394981	0.00026809965429592	0.00251833250454832	0.00630670233011532
SHMT2	0.76471665022255	6.28473595954126	4.08373894215065	0.000270404965883517	0.00253731886579565	-0.00194454549323808
FOXA1	-0.773617594666214	5.89009992680137	-4.08335331461565	0.000270701197106296	0.00253743315188934	-0.00299968721854871
PPP2R3A	-0.58213070237276	6.99507198217905	-4.08169101259092	0.000271981788215667	0.00254676448022071	-0.00754767007329882
TSPAN8	-0.72303124246284	11.3201486895523	-4.07899317315235	0.000274072775578643	0.00256216753095789	-0.0149276086863503
ASCL2	0.593366784415221	3.59588444853988	4.07882916495139	0.000274200398477079	0.00256216753095789	-0.0153762039999403
AFF1	-0.689764867916358	8.52708124178106	-4.07833575642097	0.000274584695314876	0.00256307741196216	-0.0167257413289894
MAEA	-0.562777110092759	7.90472994147723	-4.06181483663198	0.000287761335783608	0.00268326932417012	-0.0618830797286005
ATP5PF	-0.573883721653592	9.20782019965337	-4.06086928976	0.000288533937411911	0.00268766805307675	-0.0644658379027305
P3H1	0.549409554438484	6.94886026315196	4.05528800276007	0.000293135944831703	0.0027276910366475	-0.0797072284523326
PBX1	-0.937844901045259	7.57071228075443	-4.05023398453689	0.000297365170685047	0.00276400794771127	-0.0935030128309062
KAT6B	-0.651224137757517	6.97522539513983	-4.0498870912596	0.000297657634131673	0.00276400794771127	-0.094449715100736
PARVB	0.587919952994654	6.95030964938655	4.0473570381868	0.000299799241275065	0.0027810037614851	-0.101353670969473
EGFL6	0.597611915131124	4.94051755386837	4.04567204621058	0.000301233895040012	0.00279138896796857	-0.105950878206336
NARS	-0.465854900740689	9.48582808395285	-4.04530915086324	0.000301543753956081	0.00279138896796857	-0.106940894970717
NCF4	-0.55023782312777	6.93686330769721	-4.04421226075723	0.000302482234360464	0.0027971778463168	-0.109933154272954
SECISBP2L	-0.627307994041443	6.21031887090168	-4.03905879339102	0.000306929873573519	0.00283395729672694	-0.123988068244047
PSMA7	0.855851962227044	6.44123308002763	4.038870027379	0.0003070939956601	0.00283395729672694	-0.124502775670496
RRP1	0.457255203253061	6.73389107246473	4.03825467292158	0.000307629610696948	0.00283597039458807	-0.126180606255071
DPM1	0.862365038998404	8.24932263627011	4.03757417924062	0.000308222989013958	0.00283851129985741	-0.12803595039894
CPNE7	0.56608742752308	6.81959805355067	4.03641978421635	0.000309232164627	0.00284128627762658	-0.131183141542997
FJX1	0.492176579405028	5.46590297882895	4.03630425031991	0.000309333342604801	0.00284128627762658	-0.13149810207597
AATF	0.480970140706873	8.09016432292947	4.0361385477105	0.000309478512048658	0.00284128627762658	-0.131949824030762
FLNB	-0.795882864376916	8.67351354531465	-4.03576729318185	0.000309804004449414	0.00284135438577681	-0.132961879510826
THUMPD2	0.459091691695534	6.21246929838803	4.0338916901594	0.000311453544473394	0.00285355334644188	-0.138074394332756
VEGFA	1.00228184346623	9.21183612053762	4.02642481534747	0.000318106118823957	0.00291151840108034	-0.158419983301709
PABPC3	0.559411207270792	10.4543875568206	4.02499118224208	0.00031939922910392	0.00292036163110063	-0.162324922666215
CLEC10A	-0.453545349769299	5.31961648051661	-4.02101407685933	0.000323013496175729	0.00295038809952739	-0.173155427303219
CCR10	-0.446435019367176	4.6384499725815	-4.01853665720649	0.000325285096310018	0.00296810190534974	-0.179900209717579
CORIN	0.419721533007712	3.95687167019323	4.01206761344156	0.000331290664267808	0.00301981582031054	-0.197505811654405
ENOX2	0.525222421677372	6.40487529541923	4.01112243720253	0.000332177158186446	0.00302480994299645	-0.200077347489514
GATD3A	-0.469953160485101	8.37838714573793	-4.00934174918025	0.000333853599910831	0.00303697984521737	-0.204921516889639
DNAAF5	0.52417734378435	8.02031785808288	4.00521535031228	0.000337770308574904	0.00306948338402809	-0.216144228310636
GRB7	0.655636747571164	7.27657443880656	4.00162121300113	0.000341218405863158	0.00309764257283189	-0.22591623481274
PDE8A	-0.804228728625301	7.60079411894802	-4.00126448281077	0.000341562513628054	0.00309764257283189	-0.226885981715414
CIRBP	-0.686207468273857	8.1717025513529	-3.998655614581	0.000344089410164471	0.00311739422008035	-0.23397714717985
ACAA1	-0.778881952188758	6.96707500865379	-3.99532327154444	0.000347343657480768	0.00313897713498977	-0.243032568614599
QPRT	1.027359531257	7.33957382000264	3.99524269242341	0.00034742271976787	0.00313897713498977	-0.243251506132078
MXI1	-0.862850377487417	9.03292822604469	-3.99489296298065	0.000347766069876043	0.00313897713498977	-0.244201721656672
FOCAD	0.539960095872072	6.7584007453808	3.99477980214742	0.000347877237617807	0.00313897713498977	-0.244509173950187
BHLHE41	-0.944907333616905	5.85168581332317	-3.99410271838565	0.000348543122458182	0.00313932428888222	-0.24634871626013
LMNB2	0.728997257743181	8.06202636441861	3.9940260807723	0.000348618570980764	0.00313932428888222	-0.246556923482203
RAD54L	0.463576326943977	6.28273178625239	3.99333656971709	0.000349298102497179	0.00314147360263659	-0.248430111012198
GRAMD2B	-0.987919522961778	6.0111049592977	-3.99307057734901	0.0003495605911811	0.00314147360263659	-0.249152701085474
TMEM158	1.18621216567391	6.63830671255021	3.9889677120502	0.000353633934084024	0.00317488636499758	-0.26029644869177
STAP2	-0.793510573430212	7.83609113476434	-3.9875095554379	0.000355092749101267	0.00318478265835504	-0.2642560155634
NOP14	0.468140568485105	7.27426203290479	3.98639265098873	0.000356214136460562	0.0031916357883673	-0.267288599982418
CRK	-0.600533395321072	6.9230791009672	-3.98425859488916	0.000358366395555872	0.00320770241633327	-0.273082136551585
USPL1	0.508683446989747	7.19776604442021	3.97873822761785	0.000363993010211956	0.00325480436458799	-0.288064029880317
DIXDC1	-0.885188082120395	6.14443848463141	-3.97601790256999	0.000366797368988892	0.0032734136405813	-0.29544424780018
FOXM1	0.798279347972205	6.32928973990955	3.97600858190621	0.000366807013794009	0.0032734136405813	-0.295469531772182
NCOR2	0.460371934516386	8.68949052881305	3.97542465924911	0.00036741173787572	0.00327553797848683	-0.297053487080251
HSPD1	0.894035804134809	9.87392973963489	3.97408845839768	0.000368799208251484	0.00328462943899353	-0.300677787293015
DNAJC16	-0.46949967715971	7.22482087377991	-3.97019266730021	0.000372873780795035	0.00331402922180376	-0.31124236302301
VAMP8	-0.720407284742949	8.78965659214859	-3.96995316297631	0.000373125706930231	0.00331402922180376	-0.311891735283949
VPS26C	-0.522075706240967	7.06712167524309	-3.96987003353806	0.000373213186738451	0.00331402922180376	-0.312117122501106
COL14A1	-1.09938681121124	5.67499814424766	-3.96920497030186	0.000373913776534446	0.00331695309412334	-0.313920238222948
ENPP2	-0.990230769013221	6.6793426536269	-3.96823567212347	0.00037493715559691	0.00332273175689206	-0.316548011822721
HBB	-2.15092998386145	8.47816656848653	-3.96681822333845	0.000376438619997857	0.00333221326976035	-0.320390335186008
ADH5	-0.758454684993948	7.36432936183346	-3.96636031176589	0.000376924927849076	0.00333221326976035	-0.321631511678048
MYH11	-2.64351657881594	6.28459753612202	-3.96617103788197	0.000377126118406775	0.00333221326976035	-0.322144527386599
BAD	-0.501542917495266	6.54316763547812	-3.96556921233505	0.000377766532565588	0.00333457355277509	-0.323775685169122
NDUFB1	-0.473640925531603	9.49630642426419	-3.96397057553444	0.000379472838830154	0.00334632859750223	-0.328108144302051
SON	-0.425061892535522	8.83970544632598	-3.9607982269111	0.000382881181291967	0.0033730548249321	-0.336703764525492
B4GAT1	-0.372900087157879	7.08047195509173	-3.95997154396772	0.000383774264494785	0.00337759163027775	-0.338943316250835
GNG4	0.846784625645469	6.68787860941132	3.95545474412628	0.000388689923596464	0.00341636980853311	-0.351176896548738
MRPL3	0.54810822886005	9.27287019432161	3.95522164455948	0.000388945269817327	0.00341636980853311	-0.351808109197207
KCNN3	-0.484307229618085	6.14412085819535	-3.95407805574388	0.000390200377489739	0.00342402747752047	-0.354904661560042
SH3GL1	0.402700287987969	7.51634690316812	3.95308555115464	0.000391292874785543	0.00343024460300222	-0.357591868737868
TDRD7	-0.585227011991827	6.95008965681053	-3.95142435962263	0.000393128118787562	0.00344295439718558	-0.362089032556597
MPHOSPH10	0.478489670767605	6.94666537877271	3.94926857661297	0.000395522318340623	0.0034605297450899	-0.367924189692732
POLR2F	0.481221528566041	7.1703411697602	3.94811975162125	0.000396804008904938	0.0034683465866417	-0.371033323395225
PSRC1	0.512144243841437	6.12485670336224	3.94678238603975	0.000398301157082038	0.00347802955641627	-0.374652326571907
POP7	0.454358262761039	7.33714954545384	3.94517374895974	0.000400109299257304	0.00348964805979316	-0.379004853728692
KNTC1	0.553162341573265	5.63374111398071	3.94490426116716	0.000400412992420015	0.00348964805979316	-0.379733953819935
FH	-0.515030894126007	8.04625970714911	-3.94402925657527	0.000401400612399656	0.00349484568281299	-0.382101164016989
UTP14A	0.875195336465818	6.17127025456028	3.94354017856451	0.000401953672373278	0.00349625331578432	-0.383424222106625
TOX4	-0.57061231679586	5.27450228290422	-3.94148186614279	0.000404289426240439	0.00351314926518078	-0.388991770466856
ITGA8	-0.495385978340366	6.17840788290138	-3.93856271107294	0.000407624805944557	0.00353869037075095	-0.396886109623415
CLDN1	0.910241763151574	4.82617854916605	3.93804252623853	0.000408221975639792	0.00354043389164103	-0.398292646674999
KIF2C	0.524367072276119	7.09731251098579	3.93669163560515	0.000409776785334442	0.00354912913123186	-0.401945045555512
PTRH2	0.636466565544798	7.81054288342736	3.93648149002843	0.000410019171994994	0.00354912913123186	-0.402513176760162
SLC11A1	0.361220891038296	4.19730399463131	3.93582374856796	0.00041077873126869	0.00355079345769122	-0.40429132158432
EDNRB	-0.535832787380262	4.90404449579296	-3.93547013418304	0.000411187652695924	0.00355079345769122	-0.405247243955025
SNTB1	0.847284990652748	5.63997076928976	3.93528325498825	0.000411403921270616	0.00355079345769122	-0.40575242074111
DNAJC13	-0.337809800042039	6.77440721141386	-3.93488003048566	0.000411870937015141	0.00355139293470681	-0.406842399740027
IRF4	-0.417642946865065	6.73688703211168	-3.93339485136972	0.000413595545411236	0.00356282450063508	-0.410856739567542
CMAHP	-0.939102594916489	6.16454480651752	-3.93049071556624	0.00041698826588698	0.00358346742669868	-0.418704913525865
STX1A	0.509319665435024	7.00751150898209	3.93034798418316	0.000417155708881866	0.00358346742669868	-0.419090581041405
DDX10	0.528155221602804	7.44996285726288	3.93031419564521	0.000417195356964808	0.00358346742669868	-0.419181878695004
PERP	1.13124447147175	9.28730439630563	3.92950929157331	0.00041814093469773	0.00358813925999502	-0.421356673688245
RUVBL2	0.586053569412968	8.21376628148456	3.92797698101215	0.000419946836160522	0.00359916815987671	-0.425496444807275
EGLN3	-0.744811882563615	5.91458017289364	-3.92763787380483	0.000420347518305802	0.00359916815987671	-0.426412519241483
LMBRD1	-0.550008551748817	8.98769931004487	-3.92739485015723	0.000420634899687819	0.00359916815987671	-0.427069013809295
EYA2	-0.629264411772533	5.03851373990434	-3.92354132233343	0.000425217511861536	0.00363489763967378	-0.43747690149281
FANCG	0.498728744767748	6.86189012939277	3.92280560026282	0.000426097956987016	0.00363894173017688	-0.439463590107342
SLC39A4	0.869644199868083	8.10809059043171	3.92116198088702	0.000428071325608014	0.00364927615173429	-0.443901428878379
YPEL5	-0.489117013697641	8.39015501880377	-3.92111730614147	0.000428125087542542	0.00364927615173429	-0.444022043474734
EPHX1	-0.879043427064086	7.91327002377129	-3.92013669646187	0.000429306822584478	0.0036558606731622	-0.446669410841309
E2F6	0.447099118198349	6.79087674058736	3.91867198709854	0.000431077880273883	0.00366744638522533	-0.450623280653698
CST1	1.339060787655	4.91523053271547	3.91784307658037	0.00043208331833043	0.00367250264761726	-0.452860632618305
GDF11	0.396368932840476	5.24961503405944	3.91600656670533	0.000434319099282694	0.00368799668620942	-0.457817056515071
BDH1	-0.657551395986332	7.67714634845355	-3.91454990206521	0.00043610048138228	0.00369960645791824	-0.461747767041389
NXT1	0.644224764181035	7.50601197775243	3.9124104265117	0.000438729822764527	0.00371838093620068	-0.467520070416838
PUS7	0.929229921653275	7.20878198924342	3.91180983072319	0.000439470711673012	0.00372112973210902	-0.469140279094329
TUBA4A	0.599007915452233	8.26635061863887	3.91128052428725	0.000440124671053239	0.00372313796071836	-0.470568100564345
UCKL1	0.740372858022623	8.09669895742574	3.91013078329232	0.000441548452975765	0.00373164837316226	-0.473669331645657
MBD1	-0.346121124378551	7.74185425998263	-3.90852235463245	0.000443547796872632	0.00374500233408622	-0.47800725897551
TIMM17B	0.497895145286929	8.2591906532301	3.90365380053008	0.000449653612935397	0.00379297046681011	-0.491133918336804
SYNM	-1.97391556920736	7.35527298260068	-3.90259901682565	0.00045098722296657	0.00380063100260412	-0.493977082231528
DENND2A	-0.544372000658507	6.08017034237918	-3.90090440674434	0.000453137880010774	0.00381515615658458	-0.498544328500295
CSF2RB	-0.73345139903743	6.35916459892906	-3.90030476173911	0.000453901293856315	0.00381798517704186	-0.500160300723724
HJURP	0.565652429721633	6.48601802962638	3.89986499204732	0.000454461966473305	0.00381910512371216	-0.501345372280012
PRPF6	0.616843461233043	6.76850220202751	3.89866651687561	0.000455993362969655	0.00382263908360701	-0.504574730032432
CIAO1	0.480871817247277	6.92681740694152	3.89861199444138	0.000456063150666203	0.00382263908360701	-0.504721635427066
KIAA0930	0.527745382802959	7.39351841442922	3.89853144852714	0.000456166267001575	0.00382263908360701	-0.504938657230528
FANCA	0.454677516076081	5.85709817696633	3.89590270356629	0.000459544149015144	0.00384733634784656	-0.512020642620349
NLE1	0.556516717699268	6.5217632087598	3.89512043667857	0.000460554048889235	0.00385218101004451	-0.51412778736294
PCSK2	-0.41491039379464	4.36215431717758	-3.89408578970575	0.000461893095885149	0.00385976709592333	-0.51691452315943
NAT10	0.568797818009474	7.89840839634714	3.89342460352687	0.000462750795946813	0.00386332043008681	-0.518695236108579
DNAJC15	0.98888028542309	8.81153326241268	3.8920508596113	0.000464537807065972	0.00387461832915063	-0.522394674090024
PHOX2B	-0.381075922853757	5.55563500475695	-3.89035997529662	0.000466746609958257	0.00388940995033312	-0.526947523477529
MRPL9	0.552236779064401	8.05818903478246	3.88761692127909	0.000470351673239506	0.00391579822651306	-0.534331935941104
NTM	0.685681151766857	5.2698258278566	3.88727195492595	0.000470806964196573	0.00391593911654375	-0.535260468389872
LRRC8E	0.399731578750279	4.82912348972634	3.88401512119747	0.00047512661748703	0.00394819169675501	-0.544025316090928
DESI1	0.583699307199293	6.87826579531953	3.88259349392447	0.000477024269692027	0.00396027676687628	-0.547850404156684
THOC2	0.580240155076208	6.9244773883696	3.88165254293576	0.00047828435720395	0.00396529716021908	-0.550381890588507
PRR7	0.522581513989307	4.64976288069777	3.88147925370226	0.000478516773616497	0.00396529716021908	-0.550848075223954
FSCN1	0.879341917384233	4.77642917921771	3.88085803186978	0.00047935086515871	0.0039685275982046	-0.552519232134653
ZNF91	-0.840657214281783	8.22143084715289	-3.87686745912791	0.000484742769898719	0.00400720623125863	-0.563252045608595
CLU	-1.55458463528613	7.7285691881319	-3.87673706134367	0.000484919952534487	0.00400720623125863	-0.563602689341439
EDNRA	1.03018978591324	6.0942469061552	3.87627387015762	0.000485549840846779	0.00400853460018569	-0.564848190854446
PRSS12	-0.405103272671794	4.02403328864876	-3.8759592326988	0.000485978167692948	0.00400853460018569	-0.565694207299972
DAP3	0.503692339206458	8.36665501802456	3.87485152946681	0.000487489056550396	0.00401728758502277	-0.568672471852469
ATP5IF1	-0.6953442988757	8.20900237132954	-3.87183412197254	0.000491628021839968	0.00404362584715816	-0.576783781156612
CELP	1.07292278340522	6.85185101126109	3.8716209777037	0.000491921683236302	0.00404362584715816	-0.577356663828275
IL6ST	-1.04212124576517	7.84334163054064	-3.87153286464544	0.000492043131743078	0.00404362584715816	-0.577593488114515
BIRC5	0.801928923211513	7.00146232649498	3.86986418847186	0.000494348638648231	0.00405883859287192	-0.58207807704426
STAB1	-0.694156215828714	8.50431265598598	-3.86825217106811	0.000496585864761718	0.00407346329652564	-0.586409734973814
PTMA	0.605154227039399	9.39401652430358	3.86613631837272	0.000499537322016362	0.00409391458492859	-0.592094265069328
PPARG	-0.88182622605411	6.892571845353	-3.86473149311188	0.000501506389007675	0.00410628466819941	-0.595867903082326
TNFSF10	-0.967907013012967	5.27491601931838	-3.86341042842224	0.00050336495592047	0.00411772816047395	-0.59941609253339
BMP8A	0.288092605661876	4.44020086984612	3.86243361274462	0.000504743525531554	0.00412522773428488	-0.602039397255013
ABCA5	-0.756233651151016	5.78260553270024	-3.85744463374731	0.000511842022178809	0.00417941936391527	-0.61543389900543
PDE6A	-0.490117394042483	6.45096700428159	-3.85417471513753	0.000516547271109944	0.00421398792038825	-0.624209634637086
AAR2	0.360210918140609	7.96408429941539	3.85369670189146	0.000517238630666784	0.00421577799976859	-0.625492289896627
SNHG32	0.508955079133175	9.06443259380453	3.85291026172893	0.000518378036828779	0.00422112544420635	-0.627602422905045
ZNF24	-0.509323513577633	7.1669352495382	-3.85249180669547	0.000518985297416872	0.00422112544420635	-0.628725134688928
NEDD9	-1.07155592836691	6.87834164542259	-3.85222265931804	0.000519376249546491	0.00422112544420635	-0.629447231716119
DYRK2	-0.784471909787046	6.63908850611809	-3.85194157894107	0.000519784841444865	0.00422112544420635	-0.630201324285954
CD44	0.758698286876402	8.1574570943955	3.85129645674904	0.000520723806950585	0.00422490987056274	-0.631932005732892
ZGPAT	0.598979243984085	6.99883967153836	3.84989358747898	0.000522771371270968	0.00423443922432183	-0.635695145647163
DST	-0.632456834015791	8.27946627125806	-3.84984231668653	0.000522846352225118	0.00423443922432183	-0.63583266802048
ALAD	-0.454292655713906	6.35629937758161	-3.84932501575867	0.000523603465387636	0.00423672985172804	-0.637220174160798
MPG	0.470899759320402	7.10722657180693	3.84852556627438	0.000524775628480942	0.00424237166445272	-0.639364326511259
GART	0.78410710949365	6.84363034446057	3.84808056093284	0.000525429208508296	0.00424381475551954	-0.640557776614664
CDT1	0.56804539435147	5.77159998505466	3.84633231070189	0.000528004554511721	0.00426076304015646	-0.645245883772594
CENPN	0.697530758391546	6.03290623322216	3.84599456622956	0.000528503501404168	0.00426094023289119	-0.646151489690186
ATP9B	-0.506330394791842	5.16315432847872	-3.84530831398526	0.000529518711287371	0.00426527560678998	-0.647991472165791
PSMD14	0.644205742562004	8.93442824725196	3.84293649373361	0.000533042127161051	0.00428978857831502	-0.654349883614742
PPP1R12B	-1.09470841069357	7.92708736401033	-3.84175504648685	0.00053480571861608	0.00429653782947568	-0.657516590239644
MFAP5	-1.15921494920123	4.88469985831428	-3.84173029593517	0.0005348427254424	0.00429653782947568	-0.65758292687669
SCGB2A1	-0.824402823882171	4.29666882862807	-3.84065121008787	0.000536458593915329	0.00430564655835187	-0.660474949832119
C14orf132	-0.515404310131183	6.66236491753982	-3.83990442815314	0.000537579640424921	0.00431077103044508	-0.662476201751066
NFKB1	-0.377674251769976	7.53361849999946	-3.83668285455827	0.000542441986584111	0.00434574976455377	-0.671107850916113
GPX1	0.576125601421854	9.0532136727197	3.83637117822083	0.000542914668895333	0.00434574976455377	-0.671942792787399
EEF1E1	0.834790564612769	7.25275432439171	3.83527210846681	0.000544584701384348	0.00435521498430294	-0.674886864292663
MMP15	-0.47613261541297	7.30518470201806	-3.8306837112186	0.000551610973313818	0.00440746048713089	-0.687174426530131
WNT2	0.620186718212575	6.63612440273756	3.82966361955938	0.000553185009331305	0.00441608729969307	-0.689905459515012
KIF1B	-0.518118542293488	7.64364444223196	-3.82708539695094	0.000557182821644024	0.00444403048727327	-0.696806791776533
RNF11	-0.747387569865076	7.63957121264644	-3.82594519305168	0.000558959791982581	0.00445078515644248	-0.699858318661056
FAM50A	0.542803017491891	7.82518542906465	3.82590265751003	0.000559026188909489	0.00445078515644248	-0.699972150003617
PPM1G	0.479437948679905	7.48750979292379	3.82549585802637	0.000559661580980255	0.00445187613793109	-0.701060781416777
COL4A1	1.3710078179115	8.97165073215617	3.82231279480353	0.000564657642888379	0.00448052168412068	-0.709577462472915
RRP9	0.435024668585184	6.79646645130777	3.82231141332235	0.000564659820630031	0.00448052168412068	-0.709581158227967
SLC17A5	-0.530863927524805	7.02552120758284	-3.82224315880684	0.000564767425984538	0.00448052168412068	-0.70976375291135
MTHFD2	0.894783805597138	7.99828535379729	3.81990573373008	0.000568464524665662	0.0045058505757217	-0.716016110474927
MCM2	0.552692136442394	7.60564161321587	3.8166830103945	0.000573600567948578	0.00454253002968497	-0.724634218096405
FYCO1	-0.643054518009652	6.02590886902147	-3.8150077800162	0.000576288196827552	0.0045564856277665	-0.729113000362931
PDE4D	-0.596366176326398	6.42606978546684	-3.81469649462033	0.000576788951623422	0.0045564856277665	-0.729945151331404
UGT2B28	-0.575111786594117	6.82954635528714	-3.81463184251283	0.000576893008508218	0.0045564856277665	-0.73011798092317
NRIP1	-0.786896497126557	7.47064586661189	-3.81391692018237	0.000578044887710364	0.00456155033738223	-0.732029056093623
TELO2	0.367786931841727	6.33375191308997	3.81320216307304	0.000579198739128414	0.00456503047801444	-0.733939556347212
CDC45	0.493608679647303	6.3765082843333	3.81301085380534	0.000579507955005975	0.00456503047801444	-0.73445089122721
MVP	-0.548024044876316	8.52181290764321	-3.81238683400216	0.000580517684602435	0.00456895548595027	-0.736118716269792
NUP155	0.644827402377759	6.16860807130365	3.81095460207849	0.000582841667859704	0.00458051426021146	-0.739946274725773
PES1	0.454975858281874	7.1466032586107	3.81060201311498	0.000583415177398895	0.00458051426021146	-0.740888466467906
ZNF593	0.615408723386416	6.83520265158981	3.81018128980751	0.000584100230938115	0.00458051426021146	-0.742012684944109
PJA2	-1.00780849624685	7.23354485896545	-3.81001526019653	0.000584370788362538	0.00458051426021146	-0.742456321397786
PLEKHS1	0.580716741545324	4.18090102276745	3.80990525083409	0.000584550123882354	0.00458051426021146	-0.742750265975805
RBKS	-0.374352571295311	5.32938652084443	-3.8085790057497	0.000586716368623283	0.00459246318473181	-0.746293738294755
MAGOHB	0.475590580579869	4.93516767127139	3.80822786567373	0.000587291216407708	0.00459246318473181	-0.747231840072742
ACTR10	-0.407937843302058	8.59330336199796	-3.80802882402695	0.000587617308871428	0.00459246318473181	-0.747763583097405
PRSS22	0.497284370927901	6.64202521037117	3.80724482269468	0.000588903463544405	0.00459849181804386	-0.749857954534309
FLNC	-0.784031716157048	7.4337142009682	-3.80517021383971	0.000592320094990635	0.00462113136118021	-0.755399261228103
EFHC2	-0.331289092015533	4.39870676144297	-3.8043404295646	0.000593692045404191	0.00462779323001364	-0.757615309271397
PPM1B	-0.571022044475242	4.98075827472198	-3.8033932756613	0.000595261833209674	0.00463598426858066	-0.760144587213465
ABO	-0.696424541438536	5.60207671077898	-3.80257617966651	0.000596619311948054	0.00464250898399997	-0.762326369238587
SMOX	0.552405492684745	6.34065761089061	3.79978922538536	0.000601272109019425	0.00467464207995694	-0.769766677935556
SMPDL3B	-0.565400911540587	6.38404341544737	-3.79902411353325	0.000602555623201278	0.00468054728874523	-0.771808932550714
DECR1	-0.542451673444782	8.14336732186614	-3.79848653093841	0.000603459040037615	0.00468349227163859	-0.773243768318083
ACP1	0.824566109869593	6.82726005381432	3.79596611117278	0.000607712257357677	0.00471240763452789	-0.779969881348565
PTP4A3	0.93241781931917	6.21279846062657	3.7928386413661	0.000613030445763512	0.0047495238265442	-0.788313661029383
TRIM29	1.11942435063631	7.63577931470851	3.79164174847859	0.000615077693192533	0.00476125566142885	-0.791506166943884
PIAS1	-0.712279166143829	6.83743436513259	-3.78985164326799	0.000618152032455158	0.00478091091421812	-0.796280255132289
DYNLRB1	0.628912636997594	9.19883978220157	3.78865172266805	0.00062022114918272	0.00479150582378626	-0.79947988469806
TIAM1	-0.681129891864983	5.48796342681907	-3.78760738394708	0.00062202746743632	0.00479150582378626	-0.802264338147786
PGRMC2	-0.610867467931206	6.01077513626567	-3.78726327504555	0.000622623768407092	0.00479150582378626	-0.803181750095545
UQCRFS1	-0.683312615932557	10.0836395840693	-3.78717976900283	0.000622768558570556	0.00479150582378626	-0.803404376726838
ABHD5	-0.454666613660026	4.25166306785732	-3.78703799344999	0.000623014456591935	0.00479150582378626	-0.80378234528568
MEF2C	-0.746032743356046	5.86610698183102	-3.78690969211466	0.000623237066114761	0.00479150582378626	-0.804124387448077
PLAAT3	0.991993920970821	7.15981695287185	3.7868847752655	0.000623280307123416	0.00479150582378626	-0.80419081347332
ADGRG6	-0.803949974678369	5.5708726779795	-3.78637368532172	0.000624167903190963	0.00479150582378626	-0.805553295710578
ZFR	0.46683679121421	6.84885504326854	3.78626929054935	0.000624349353955805	0.00479150582378626	-0.805831586548186
TUBAL3	-0.847058812275124	5.47900465480138	-3.78380049208532	0.000628655413059876	0.00482041099129946	-0.812411950338056
AGT	1.05528687082183	7.54934957158097	3.78294471247627	0.000630154789822425	0.00482776392580079	-0.814692575512841
SLC2A1	1.00553578823673	8.48993796871645	3.78224746645541	0.000631378977692246	0.00483299777868452	-0.81655056913202
PFKFB2	-0.463506175141005	5.65493161290412	-3.78166505530596	0.000632403317626223	0.00483669420920809	-0.818102455725844
SRM	0.570085874238992	7.51521716160303	3.77737709578182	0.00063999487080454	0.0048905681615885	-0.829525312390449
ACOT9	0.446074737997023	7.69655565684492	3.77672953309711	0.000641149015576815	0.00489520013345957	-0.831249950640037
RNPS1	0.442964069868681	9.16205918621112	3.77478543558985	0.000644626137121413	0.00491754507506882	-0.836426942698577
UTP18	0.752700506664461	7.1000310211831	3.77088102803797	0.000651664868875998	0.00496699852702158	-0.846821028761238
TM4SF1	1.22258072928236	7.38203735519444	3.76956814309547	0.000654048442019497	0.00498091622554149	-0.85031519163853
MELK	0.786245307923911	7.50194991401374	3.76747540706446	0.000657865391199249	0.00500571681395476	-0.855883918429439
SUPT20H	0.590120672049081	7.64268085465693	3.76544139244094	0.000661595991394433	0.00502981871585231	-0.8612952542183
GHITM	-0.651194757310233	9.27468128950245	-3.76367203047927	0.000664857913831736	0.00504610046092127	-0.866001591462027
TPD52L2	0.578699791253474	8.48601017004492	3.7636669118649	0.000664867372943506	0.00504610046092127	-0.866015205266538
TRIM28	0.542241922852794	8.86017259035847	3.76320975818964	0.0006657127130378	0.00504822722034522	-0.867231052692521
ITPRID2	-0.618957614531897	8.3121497128115	-3.76170109362967	0.000668509863019656	0.00506513876705223	-0.871243099653565
EVI2B	-0.846972452522786	5.3717570661391	-3.76056994022202	0.00067061457811709	0.00507677968332201	-0.874250812010924
IGLV1-44	-1.01406450873456	6.98595117647005	-3.76020422132366	0.000671296441290794	0.00507763853518261	-0.875223176251299
SLC25A5	-0.592587467533319	11.2030257391362	-3.75854871542108	0.000674391483524708	0.00509673360602895	-0.879624338894923
EIF2AK1	0.487923918248244	9.35688837538376	3.75718221402138	0.000676956666442036	0.00510931210948419	-0.883256621076304
RUBCNL	1.3592281161453	8.09744775738504	3.75705297176587	0.000677199769128991	0.00510931210948419	-0.883600132151869
CAPN5	-0.635920257270123	7.39944013528149	-3.75432262837195	0.000682355382137432	0.0051402513891626	-0.890856006935261
INHBB	0.863635981909266	6.02801116120088	3.75427198136986	0.000682451376642432	0.0051402513891626	-0.890990581889306
BUB1	0.861933363750819	5.37797012074845	3.75189954091946	0.000686962754048006	0.00516987218358116	-0.897293645764567
DACH1	1.31848523436705	6.11609846075685	3.7514837889039	0.000687756317799175	0.00517148753106063	-0.898398050949725
KMT5B	-0.651967231972251	7.90732195074118	-3.75004194999467	0.000690515326953455	0.00518786662378067	-0.902227790583487
TMEM35A	-0.893823195684685	5.36339856451314	-3.74961680069792	0.000691330916640364	0.00518811814750291	-0.903356941962728
HMGN2	-0.408699065222788	10.6157371047535	-3.74941916724475	0.000691710367589384	0.00518811814750291	-0.903881818561294
MMP12	1.56051721768224	7.98253382023321	3.74806600799041	0.000694313840202762	0.00520327645514368	-0.907475262715835
HEPH	-0.638850046673101	9.1661214558424	-3.74617647006673	0.000697965243123981	0.00522625609122089	-0.912492271231427
TNFSF4	0.634584732874678	5.68514456037613	3.7434071834572	0.000703350438948007	0.00526216873628354	-0.919843372613477
CPTP	-0.517411637487446	7.08895865158269	-3.74207641448231	0.000705952614466587	0.00527721732638496	-0.9233751624684
PDLIM1	-0.458044888448496	10.0189608822411	-3.7417538313716	0.000706584798351106	0.00527752675892177	-0.924231207356272
COL5A1	1.21128966587159	8.36511478273035	3.74106248884182	0.000707941513761988	0.00528156697548899	-0.926065739446436
BMP7	0.987564170458866	6.20979635574536	3.74076414696547	0.000708527772148981	0.00528156697548899	-0.92685737250051
UQCRC2	-0.868959461096859	8.43499794383366	-3.74051777034726	0.000709012271538597	0.00528156697548899	-0.927511100211461
IDH3A	-0.865611437038641	6.60687607377527	-3.74017200581122	0.000709692760128164	0.00528156697548899	-0.9284285123459
SKP2	0.805301087708612	7.09731669326066	3.73997440540119	0.000710081936366537	0.00528156697548899	-0.928952787892157
HSF1	0.501301842972931	7.0162168597478	3.73679207291914	0.000716378211494011	0.00532396552685192	-0.93739470121442
IGSF3	-0.602567097323282	6.68127046359482	-3.73641900358939	0.000717119875412951	0.0053250472544172	-0.938384175251321
CDC16	0.532349627745827	8.27417416398779	3.73490400967017	0.00072013936511704	0.00534302736593897	-0.942401925593908
NKRF	0.527642379334689	6.36487583965258	3.73244601240006	0.000725064622545781	0.00537510562091408	-0.948919159082186
HNRNPU	0.461786143683881	8.91005048050074	3.73097811266163	0.000728021544118058	0.00539255095655607	-0.952810408182022
TESK2	-0.399489852713982	6.79469774170939	-3.72854170885857	0.000732955285850812	0.00542459781980555	-0.959267738395859
PCMTD2	1.02327779033297	7.85963881123666	3.72783460030773	0.000734393258213226	0.00542858558286964	-0.961141516383711
CD3EAP	0.4690294625096	6.7493313849104	3.72767927164287	0.000734709500692869	0.00542858558286964	-0.961553105581397
TPM4	0.764405221956363	7.62134525096659	3.72636123484278	0.000737398295555466	0.00543791813822023	-0.965045362972131
SNX6	-0.482214645549512	8.04834458381039	-3.72591338707229	0.000738314078586491	0.00543791813822023	-0.96623186578537
CDCA3	0.484760827328155	6.04132374214415	3.72590923318056	0.000738322577854453	0.00543791813822023	-0.966242870611732
CTDSPL	-0.573834528922005	8.08100275978036	-3.72582685416962	0.000738491152983796	0.00543791813822023	-0.966461114764257
METTL1	0.461006865363473	6.88980083815096	3.72550106924381	0.000739158184715669	0.00543791813822023	-0.967324188089231
CD79A	-0.732903155100817	6.89479166025034	-3.72527321927061	0.000739625046226081	0.00543791813822023	-0.967927793364949
CLIC1	0.464097043176729	10.0937028254026	3.72448759181615	0.000741236983510312	0.00544528780731712	-0.970008915204324
HGD	-0.575390819565653	5.53564820026894	-3.72285093525005	0.000744606013543003	0.00546554274361516	-0.974343853738744
GPRC5A	0.894722950713085	9.20993775493284	3.72003914176519	0.000750428796256088	0.00550104034245723	-0.981789575274595
RFC3	0.964807660396965	5.52274109238447	3.7199213429524	0.000750673701718948	0.00550104034245723	-0.982101462084706
ARMC8	-0.447885942156	5.48020651364965	-3.71825294889225	0.000754150662994223	0.00552190173792334	-0.986518322352764
CHAF1A	0.521533275258037	5.43183907989747	3.71796288864345	0.000754756747117921	0.00552190173792334	-0.987286140163054
BCL10	-0.542589103948896	8.07185586940548	-3.71590156102683	0.000759077559197064	0.0055489687694823	-0.992741995284582
DPY19L1	0.564779234145692	6.80611533110956	3.71437266663628	0.000762297825953698	0.00556782985029019	-0.996787852099682
SLC25A11	-0.579532263458955	6.77427760418675	-3.71408545115809	0.000762904258004612	0.00556782985029019	-0.997547826456525
TACR2	-0.718258482893212	5.94639027111295	-3.71116882807846	0.000769089059780349	0.00560838577225948	-1.00526391763294
MUC4	-2.18564252813219	6.90343121538	-3.70933231497267	0.000773008397782981	0.00563109280735217	-1.01012128607731
SPECC1L	-0.425704009943823	6.86972528077407	-3.70911957571779	0.000773463659982213	0.00563109280735217	-1.01068389568582
STX16	0.743192964383166	8.68908894200135	3.70866598296405	0.000774435218236575	0.00563357475937078	-1.0118834230565
INTS7	0.37726720553094	5.31704596215082	3.70762612353243	0.00077666698476392	0.00564521251008633	-1.01463311492134
RGL1	-0.533384033282518	7.488400212358	-3.70704130509901	0.000777924875264817	0.00564975846401676	-1.01617941122559
UBR2	-0.577737047944988	7.75891625522527	-3.70492564869557	0.000782491996803638	0.00567831113521276	-1.02177252978112
NFS1	0.488774846772071	7.42017198755535	3.70337903437784	0.00078584717005326	0.00569802984584884	-1.02586048072432
DSG2	-0.645070870793544	9.09212551501704	-3.70275363860998	0.000787207844020765	0.00570326656174979	-1.0275133099068
APEX2	0.386943819043129	7.5311629117132	3.70213397465756	0.000788558302624059	0.00570842084063267	-1.02915088125197
CTSV	0.774144425790455	6.50471484195643	3.70035513810212	0.00079244749738737	0.00573192995478654	-1.03385116481499
ATP1A1	-0.666983661298378	10.2245352771832	-3.69995096546409	0.000793333760452438	0.00573369780106928	-1.03491899926264
DAPK1	-0.85025686375587	7.0681596355191	-3.69913264214035	0.000795131112940268	0.00574204222465272	-1.03708088813281
CEL	1.85049006001855	5.93709248737538	3.6969573766995	0.000799928068375365	0.00577201731405261	-1.04282668992158
PTK7	0.849047724777978	7.07082278752619	3.69628786100387	0.000801410147026002	0.00577633524802505	-1.04459489444979
NCAPH	0.434371844995185	6.74782736082471	3.69610304449437	0.000801819736656337	0.00577633524802505	-1.04508297608629
RBM39	0.669872784300587	9.30963422335553	3.69557860538751	0.000802983103007314	0.00577715357654012	-1.04646791346686
PNRC2	-0.625204120885982	9.10250647116279	-3.69546885477012	0.000803226770632803	0.00577715357654012	-1.04675773267224
GPS2	-0.52356092142864	7.17653727543097	-3.69501732641946	0.000804230006114081	0.00577971572374665	-1.04795005050965
MEN1	0.394572434192204	7.34332243260078	3.69398174035994	0.000806535534326368	0.00579162534416194	-1.0506844269086
RBM28	0.63791082720602	6.63155432296885	3.69356130511004	0.000807473379937772	0.00579370257267801	-1.05179446279043
PCDH9	-0.456443938404385	5.7568014143186	-3.69208358955542	0.000810778055644481	0.00581274508111729	-1.05569553612366
LIG1	0.481665566615207	6.86100308908756	3.6893672850346	0.000816886904504887	0.00585184500235939	-1.06286477403128
PLPP2	0.618015183172699	7.62235850057221	3.68614753571894	0.000824185832548759	0.00589940067480614	-1.07136003174846
KCNMA1	-1.05713119897266	7.1232085723911	-3.68547885573663	0.000825709594673199	0.00590557550777877	-1.07312395999927
ACADVL	-0.61072938372523	9.2097392304382	-3.68305283455398	0.00083126089704123	0.00593761322304792	-1.07952254450018
EGFR	-0.754621257297175	8.1123711962275	-3.68294066942989	0.00083151843076603	0.00593761322304792	-1.07981833689921
TP53TG1	-0.479094914470053	5.98526025356271	-3.68049931646241	0.000837143048285921	0.0059730022766279	-1.08625556864043
MRPS14	0.394854728559429	7.98523467747788	3.67804346751089	0.000842838291194512	0.006000028245865	-1.09272928755956
MORC2	0.722962758136428	6.46900056599723	3.67795473371204	0.000843044771448154	0.006000028245865	-1.09296316089163
TCFL5	1.13601673679192	6.41202626027407	3.67779875053351	0.000843407857447338	0.006000028245865	-1.09337427612177
GAS7	-0.588737434080926	6.58511157678451	-3.67745959253063	0.000844197847637835	0.006000028245865	-1.09426814964752
ARHGEF18	-0.491895313946943	8.38451605418501	-3.67740943231224	0.000844314745180809	0.006000028245865	-1.09440034742354
EIF3B	0.641864169071606	6.8964888395168	3.67713230054833	0.000844960879133345	0.006000028245865	-1.09513071794677
STC1	0.870442210139092	5.97245393664222	3.67575309185131	0.000848183649716664	0.00601812910478075	-1.09876524102975
CLSTN1	-0.542576263567261	8.60696045139803	-3.67471761162957	0.000850611068664228	0.00603056244156948	-1.10149360083078
RAI14	0.792105175531303	7.03904246312485	3.67322045289538	0.00085413269205678	0.00604923934947906	-1.10543787587699
CCN4	0.45456230391921	4.52494050142933	3.67302231752304	0.000854599805109434	0.00604923934947906	-1.10595981618369
WASF2	-0.510215893367576	8.30982400072336	-3.67127118452456	0.000858738964709762	0.00607096924789423	-1.11057226240702
ALPI	-0.533080436697444	5.3688655964669	-3.67114883166275	0.000859028896153398	0.00607096924789423	-1.11089450390224
ABCE1	0.814978125907498	7.18892249633221	3.66776899853853	0.000867075495447714	0.00612299241172682	-1.11979427070874
SAMD9	-0.842242971085557	4.79692723151305	-3.66526942731219	0.000873073359159947	0.00616047734389874	-1.12637399487946
ASNS	0.77729946763598	7.26910014999869	3.66159500720391	0.000881963430585149	0.0062182946530522	-1.13604301163189
CCT6A	0.785447189576974	7.68964155553846	3.66020040801405	0.000885360515693634	0.00623732293903094	-1.13971178250078
FGFBP1	-0.539496388616998	6.77572157207998	-3.65614608310379	0.000895308587617819	0.00630243625940896	-1.1503742546338
FOSL1	0.816328639415364	6.02884376887446	3.6517743968642	0.000906156761980727	0.00637377823210538	-1.16186594553122
NUP85	0.619023293562978	7.3504530465894	3.65036166027882	0.000909689571958555	0.00638559115719411	-1.16557835120264
PUM3	0.626217865787739	7.84850890199461	3.65026880732056	0.000909922234930452	0.00638559115719411	-1.16582233067878
UGGT2	0.494931246066362	6.57005342673206	3.65024548047392	0.000909980694403684	0.00638559115719411	-1.16588362366089
MTUS1	-0.836757561947877	8.09098217542303	-3.64893662809273	0.000913266651176775	0.00640361930530779	-1.16932247101823
SS18	-0.603147843749557	4.33871888654748	-3.64802288016131	0.00091556748640813	0.00641471714202653	-1.17172293063177
AP3D1	0.555839554194488	7.44342521199702	3.64516261464587	0.000922806061898568	0.00645793955192865	-1.17923538984047
HSPE1	0.732944666752179	7.89582396555574	3.64501448396544	0.000923182447980845	0.00645793955192865	-1.17962438768882
PTPN12	0.810709421432855	6.76698554083056	3.64450019931517	0.000924490351872175	0.00646202841414252	-1.18097487193777
ZNF473	0.322999949587544	5.57181665990434	3.64357014854271	0.00092686017305069	0.00647352769809368	-1.18341693703277
MYO15B	-0.723092962084928	7.80303223431945	-3.6419784257443	0.000930929635379886	0.00649687065066291	-1.18759578129249
SIGMAR1	0.530766853181108	7.33471549533572	3.63916340013867	0.000938169063214857	0.00654228278040462	-1.19498439383753
CHODL	-0.363819158198677	5.58539007898644	-3.63825209579033	0.00094052433814147	0.00655359119548967	-1.19737579452295
IGHM	-1.6648152432151	7.49334529447858	-3.63778840794928	0.000941724941776423	0.00655684248237629	-1.19859248683089
EREG	1.94797910583404	5.77068087853556	3.63740195765777	0.000942726692377374	0.00655870525156315	-1.19960646301183
CDH17	-0.522351428242194	10.2028717675585	-3.63669714570407	0.000944556354218159	0.0065611232311773	-1.20145564853021
SUCLG1	-0.537430144798234	9.45566421895885	-3.63661959890875	0.000944757872345983	0.0065611232311773	-1.20165909576516
KIF18B	0.604855166052665	6.8051127399526	3.63641964054102	0.000945277689300927	0.0065611232311773	-1.20218368657393
RALGPS1	-0.633817253555403	6.65893170091309	-3.63519930367662	0.000948456119178193	0.00657807337936242	-1.20538498226496
ZDHHC3	-0.38968370275586	7.83774582103198	-3.63398680325268	0.000951624390948874	0.00659189096395152	-1.20856528089463
YARS	0.508181359852952	8.12051190634987	3.63387224878601	0.000951924252042702	0.00659189096395152	-1.20886572607937
NDUFA1	-0.456944239187536	9.50758998520232	-3.63357560164846	0.000952701189653144	0.00659216090408329	-1.20964373256908
SMG7	0.478590597759926	7.84415235607209	3.63274190098593	0.000954887994785298	0.00660217837261383	-1.21183011062058
HERPUD1	-0.556556628674194	9.0297037269933	-3.63176454009289	0.000957457813541821	0.00661482648752443	-1.2143929729004
AARS	0.404297825005314	8.96199405003247	3.63141437644104	0.000958380143475506	0.00661608177872233	-1.21531111206867
CEACAM1	-1.18945033893827	9.82550605625356	-3.63023014201379	0.000961505794318905	0.00663253379200832	-1.21841593708252
UQCR10	-0.532065182485841	9.93411093201418	-3.62849908808732	0.000966092483826149	0.00665903098612576	-1.22295365785581
EXO1	0.413176194780382	6.07829552386851	3.62418914686025	0.000977604577125497	0.00673318557244569	-1.234247675287
GSTO1	0.383433705994248	9.11224237585835	3.62377551453923	0.000978716372856253	0.0067356497370762	-1.23533128781246
TNFSF11	0.364019596615954	4.15667081134849	3.61924988038917	0.000990961016405769	0.00681466879103367	-1.24718394604584
SNX1	-0.652503819183957	5.70327886684414	-3.61600844664489	0.000999822132240795	0.00686431387741824	-1.25566948119156
CCNB1IP1	0.57684436316174	7.48724829954434	3.61594790168802	0.000999988371790665	0.00686431387741824	-1.25582794763413
MARC2	-0.526867849167462	6.42714581127222	-3.615440097304	0.00100138371472175	0.00686431387741824	-1.25715699825287
COL18A1	0.876039809161461	6.72588190117826	3.61540689558921	0.00100147501188808	0.00686431387741824	-1.25724389269829
MPDU1	-0.474795798369185	7.70485614747432	-3.61520792301421	0.00100202231010337	0.00686431387741824	-1.2577646302476
AGTR1	-0.879466439354224	5.3790643497224	-3.61257388676187	0.00100929489192639	0.00690883622189921	-1.26465712221255
RGCC	1.17388141410963	7.18334046451969	3.61173066899214	0.0010116337967864	0.00691954418582921	-1.26686312899661
PLIN1	-0.627716590935297	6.51960469980617	-3.61000388335821	0.00101643991418987	0.00694709851067948	-1.2713800324992
RPL35A	0.433166589462259	10.3546200705948	3.60805281300692	0.00102189687293705	0.00697905563145772	-1.27648252761062
GDPD5	0.849734987258143	7.59497409871901	3.60637631325273	0.00102660852642639	0.00700516391576828	-1.28086603331636
GNAQ	-0.594477517141504	8.88930342489069	-3.60613511699076	0.00102728811481657	0.00700516391576828	-1.28149661330787
TOP1	0.940976884536689	6.8979718277647	3.60420496487004	0.00103274216773277	0.00703291970817538	-1.28654213660223
NCAPG2	0.560840383582497	6.28357739023132	3.60406620145497	0.00103313535107348	0.00703291970817538	-1.28690482801833
CYP2J2	-0.602844083282426	7.44105493236569	-3.60385984871232	0.00103372031532904	0.00703291970817538	-1.28744416947057
HKDC1	0.664471603217963	4.9835490626427	3.60215868589464	0.00103855496356789	0.00706043492355551	-1.29188998140105
MLST8	0.359548688426139	6.64704808090072	3.60063950195036	0.00104289092432188	0.00708408974696439	-1.29585946363792
EHMT2	0.579433655981901	6.5142740641125	3.59993338889532	0.00104491222698131	0.00708408974696439	-1.29770422936732
POLRMT	0.427512383457084	6.93668764393334	3.59988248381185	0.00104505809309057	0.00708408974696439	-1.29783721627741
USP48	-0.48978292718056	7.44367092395769	-3.59981443001788	0.00104525312879823	0.00708408974696439	-1.298015002073
SPHK1	0.567438250166327	7.18224923940853	3.5995540793192	0.00104599959434076	0.00708408974696439	-1.29869513705993
ATP6V0D1	-0.72154217416106	9.116650892652	-3.59889409844096	0.00104789417315207	0.00708734484031704	-1.30041916506999
BMS1	0.41741782798195	7.68256018318159	3.59883395039345	0.00104806700258131	0.00708734484031704	-1.30057627953858
PDGFRB	0.691199842216753	7.58762315667547	3.59791158404903	0.00105072078763681	0.00709991588196645	-1.30298548085338
OLFML2B	1.10048607076021	6.65521004016745	3.59429796791997	0.00106118047170116	0.00716372862256423	-1.31242165795379
PUF60	0.44492188943012	8.73978973320723	3.59408539461078	0.00106179889675221	0.00716372862256423	-1.31297662241973
SULT2B1	0.557826833408687	6.26975961662705	3.59382040792821	0.00106257029272334	0.00716372862256423	-1.31366840288329
SGPP1	-0.659897610646515	4.75338822736005	-3.59195445574463	0.00106801759057658	0.00719502348161434	-1.31853909066213
KDELR2	0.475275687501814	9.8615081810481	3.59071876946225	0.00107163980433711	0.00721398520884957	-1.3217640085214
ATP5PO	-0.671450236002244	9.75958076007642	-3.58840706052124	0.00107844814277301	0.00725433893199687	-1.32779588859367
BCL2L2	-0.543798526454387	7.57253572159597	-3.58813284202799	0.00107925852911943	0.00725433893199687	-1.32851129028236
THOC6	0.468503103908672	6.05491979108209	3.58733982470895	0.00108160541607327	0.00726464750509962	-1.33058004258927
ISOC1	-0.708542853802593	6.94351563224892	-3.58595204222158	0.00108572435833475	0.00728449575962453	-1.33419989783524
PSMB5	0.480170946097155	8.69682257785528	3.58579498323139	0.00108619146443747	0.00728449575962453	-1.33460952890598
AKR1C2	-0.920531579205202	7.48249222960021	-3.58515816440914	0.00108808740764323	0.00729173654349363	-1.33627036036291
MRPL58	0.609917940318165	6.6060029842685	3.58442259662356	0.00109028133128054	0.0072997974600671	-1.33818857437011
HSPB8	-1.18107729975092	6.94460450913246	-3.58415644975177	0.00109107620151015	0.0072997974600671	-1.33888259109348
SLC52A2	0.837389960863915	7.17012805763045	3.58374869882406	0.001092295071528	0.0072997974600671	-1.33994581852365
CD46	0.823261269983036	8.94110755447364	3.58366047712139	0.00109255896161533	0.0072997974600671	-1.34017585349987
SERPINE2	1.27650955374133	8.74892949228129	3.5832439769239	0.00109380563624126	0.00730266498396353	-1.34126183054787
PROX1	0.80710171551046	5.81186564424655	3.58264970786348	0.0010955867935605	0.00730909397078111	-1.3428112268128
DTL	0.863997925155034	6.15169974368398	3.58135741035191	0.00109946978628868	0.00732245209579527	-1.34618016653249
TSPAN5	0.586957451858819	5.78905580227384	3.58131143188419	0.00109960818363928	0.00732245209579527	-1.34630002002517
SSR3	0.419821527152141	4.47740155645492	3.58116528122831	0.00110004821589133	0.00732245209579527	-1.34668099110578
ANKMY2	-0.595050967618642	7.05959735957385	-3.58063964102127	0.00110163222820658	0.00732273901709086	-1.3480511233101
GUSBP11	-0.960400944447301	8.70362334213828	-3.58008436824704	0.00110330793384588	0.00732273901709086	-1.34949840264107
SUMO1	0.381574445428608	8.13548374389249	3.58000494464839	0.00110354782029547	0.00732273901709086	-1.34970540683442
KLK1	-1.06424762910235	8.23262920890125	-3.57986830480311	0.00110396063743007	0.00732273901709086	-1.35006153093111
POFUT1	0.569519687048315	6.15755523069614	3.57979240171393	0.00110419002082407	0.00732273901709086	-1.35025935446599
DUSP10	0.616279957489283	6.33324067761424	3.57940781229207	0.00110535298024989	0.00732501348113667	-1.35126166879457
PTGDS	-0.704802386197681	6.56455641815214	-3.57909325159615	0.00110630506044736	0.00732588814305137	-1.35208144061656
TP53	0.731544441307697	6.68765467866422	3.57761364658061	0.00111079402611463	0.00735016521132001	-1.35593700458756
SLC25A32	0.977933589444874	6.83114524831959	3.57689723792229	0.00111297385836804	0.00735913802872075	-1.35780358239746
PDZRN4	-1.07865204467441	4.26638009573604	-3.57513299456514	0.00111835961075642	0.00738927988379225	-1.3623995766926
KIAA0513	-0.510082699520367	6.81248294923854	-3.57473980679466	0.00111956333490787	0.00739115168008099	-1.36342373015894
MB	-0.475144145615406	6.10517822646952	-3.5745001317105	0.00112029770232057	0.00739115168008099	-1.36404799877609
SNCA	-0.394441140626274	5.61778390554904	-3.57342760526627	0.00112358964600386	0.00740714570490473	-1.36684133076184
AKR1C1	-0.790770627208207	8.84761390894801	-3.57317044706975	0.00112438033984673	0.00740714570490473	-1.36751103088459
PCOLCE2	-0.99645079730244	4.07650241144457	-3.56910365155192	0.00113695642364461	0.00748447437908424	-1.37809917561193
MTERF3	0.72441809136705	6.03316094200901	3.56773540593673	0.00114121805251562	0.00750699621732108	-1.38166032335812
CCR2	-0.448280375918994	5.24118869307267	-3.56725111921836	0.00114273014104661	0.00751141158938145	-1.38292064136784
DOP1B	-0.526258964604096	5.1380264590436	-3.56649931869304	0.00114508132568034	0.00751758877909063	-1.38487699755915
MEA1	0.450237740343409	8.52115956611489	3.5664125466926	0.00114535299768749	0.00751758877909063	-1.38510278667725
CTSS	-0.75448161055693	8.40592786544997	-3.56521816542587	0.00114909878931352	0.00753663691992485	-1.38821044235561
SLC27A2	-0.621910617489005	6.62966129517103	-3.56369803892981	0.00115388330488602	0.00756246482945476	-1.39216500658096
DTX2	0.565027198966057	6.482399562272	3.56316781799007	0.00115555667162262	0.00756787958035548	-1.39354419022421
TCF20	0.540437852565005	8.1856448373567	3.56259636500129	0.00115736279213624	0.0075741551810645	-1.39503052578075
CFAP298	0.531121134458747	7.95363204025839	3.56217057532141	0.00115871030631318	0.00757742252291043	-1.39613792790148
CELSR1	0.500999284210793	4.98535394395739	3.56131442339188	0.00116142439716377	0.00758961531811558	-1.39836445221381
CSTF1	0.612658276171572	6.06010481576402	3.55869818140355	0.00116975628666302	0.00763358340965104	-1.40516687086294
TGS1	0.707774206507284	6.28193358054766	3.55866515746745	0.00116986182556949	0.00763358340965104	-1.4052527217255
FAM13B	-0.830243306058635	6.18745834503555	-3.5535197422165	0.00118641860129722	0.00773596887984533	-1.41862483043607
TCTA	-0.427365685860005	7.1599427117251	-3.55275732486696	0.00118889106736852	0.0077452342778893	-1.42060551997467
DNM1	0.539543101645677	6.56504015531098	3.55254711093918	0.00118957365154641	0.0077452342778893	-1.42115160394327
VARS	0.693527969619607	5.98597070912142	3.55171417835072	0.00119228198571075	0.00775721411387772	-1.42331522012589
ECHDC2	-0.549367849774316	8.17777922515018	-3.55143520727793	0.00119319040934487	0.00775747447356455	-1.4240398231425
ABCC3	-0.789161529830292	8.85021103036756	-3.550694104276	0.00119560693923621	0.00776753220959784	-1.42596465390457
PABPC1	0.417324227484375	11.6143221214901	3.54872910230743	0.00120203717419929	0.00780363232349	-1.43106741597324
IGF2BP2	0.639725496504125	7.54508139424834	3.54671985284272	0.00120864674742909	0.00784084342395356	-1.43628381526478
CAV1	-1.0884120176879	7.61397338109489	-3.54590915511071	0.00121132352626517	0.00785062699193458	-1.438388180241
RECQL4	0.40408800510085	5.78298091411182	3.54573100018107	0.00121191252903591	0.00785062699193458	-1.43885059712134
GDE1	-0.962289193474271	7.81371268474103	-3.54542373837276	0.00121292902563936	0.00785151810582351	-1.43964809863632
GNPDA1	0.662119764287697	7.16120591445205	3.5449008913439	0.00121466062390926	0.00785703356508433	-1.44100508508688
TTLL4	0.488673415846277	6.79447232518168	3.54163273718664	0.00122553854271427	0.00792166121712486	-1.44948521509367
P2RX1	-0.388180241584282	6.88187104285823	-3.53962668064358	0.00123226216255557	0.00795387072003859	-1.45468879893476
ZPR1	0.439578692030707	7.11079684193096	3.53961471601793	0.00123230237059593	0.00795387072003859	-1.45471983056782
DDX56	0.474451521452553	7.13577425883486	3.53862138430243	0.00123564496113402	0.00796968695870775	-1.45729599132869
G6PD	0.428455948059657	6.57311277657165	3.53805036861104	0.00123757040773807	0.00797634664669854	-1.45877675206629
GPX7	0.531478733309766	5.51981469325729	3.53755206521104	0.00123925303826029	0.00798143287006431	-1.46006886984506
FBXL14	-0.547917981056521	7.33366023148435	-3.53682351907928	0.00124171711097507	0.00798348185792206	-1.4619578721315
RCC1	0.46183266654092	6.91949339566114	3.53672932670499	0.00124203603156564	0.00798348185792206	-1.46220208534055
DAAM2	-0.487367042676428	6.32079054224872	-3.53642925139666	0.00124305256696463	0.00798348185792206	-1.46298007372243
STRAP	0.59276504502089	9.61520314958243	3.53640168087238	0.00124314600519082	0.00798348185792206	-1.46305155282675
MCM10	0.59970929693508	5.1980002398658	3.53516611114388	0.00124734039842577	0.00800466363443781	-1.46625463072557
MPZL2	-0.674066148932579	6.02109333634302	-3.53347489738801	0.00125310372963153	0.00803587625039369	-1.4706381233465
FTSJ1	0.71935681974642	7.27716832590644	3.53306042650811	0.00125452008507503	0.0080391878909435	-1.47171225940793
FEN1	0.636193647358056	6.99721677093561	3.53141734302686	0.00126015015747302	0.00806947767505841	-1.47596990626745
TLE4	-0.807113377802248	5.49829736397516	-3.52926046981964	0.00126757778865213	0.00811122663755692	-1.48155759799169
E2F3	0.650362820405237	5.57297553782451	3.52889378500583	0.00126884473920487	0.00811136458422798	-1.48250739939422
CLINT1	-0.575717893290435	8.42381243833778	-3.52872874059458	0.00126941539110609	0.00811136458422798	-1.48293488980736
VTI1B	-0.555505271567354	8.49681682369373	-3.52742450714911	0.0012739335880629	0.00813441654193418	-1.48631274701275
TWNK	0.432868331104305	6.12838924913576	3.52682663438709	0.00127600995788984	0.00814185496702137	-1.48786100533029
SCN3A	-0.276137062927244	3.97601738402279	-3.52634258480365	0.00127769342096316	0.00814677753709056	-1.48911442153792
NAA15	0.843186421875507	6.23195587191074	3.52565495012837	0.00128008861426282	0.00815251305773337	-1.49089487894406
RECK	-0.595882112111862	4.41290487686484	-3.5253597348874	0.00128111824783218	0.00815251305773337	-1.49165921799183
ATOX1	0.388385815599724	8.2204939824545	3.52529881120471	0.00128133083320919	0.00815251305773337	-1.49181695143992
SERINC3	0.487079772352967	8.41481060216852	3.5244431413183	0.00128432018390456	0.00816571687033411	-1.49403218297333
NUP93	0.382403396513139	7.8492365227174	3.52183277918545	0.00129348134710731	0.00821811441942361	-1.50078865327175
HMGCR	-0.856071979607281	7.10149835599459	-3.51867070581765	0.00130466326488251	0.00827962591533332	-1.50897018485803
ACLY	0.735828366584424	7.73453034044097	3.51857121498711	0.00130501660011075	0.00827962591533332	-1.50922755442274
PDCD6IP	-0.463530861910039	9.23171005027462	-3.51801392227259	0.00130699749728298	0.00828630847638672	-1.51066913741756
FABP6	0.877082984205422	5.36296785721986	3.51711638751453	0.0013101938869592	0.00830068226397625	-1.51299063380922
PLAUR	0.737968712060018	8.42934302721951	3.51664857854926	0.00131186288420999	0.00830536580060089	-1.51420053009109
MARCH3	-0.789795801386638	6.31989423759076	-3.51611212588318	0.00131377930653787	0.00831160803491698	-1.51558787256095
DNM2	-0.531395042628703	7.47611677633504	-3.51577574406682	0.00131498237418461	0.00831189137722165	-1.51645775592246
KDELR3	0.847644741997971	7.91074156900992	3.51533811296879	0.00131654915082173	0.00831189137722165	-1.51758941499714
JUP	0.502586890439682	9.48250463744301	3.51531959028706	0.00131661550417202	0.00831189137722165	-1.5176373109563
C2orf72	-0.539004684750359	7.29253422159895	-3.51497281556662	0.00131785834275218	0.008313861988563	-1.51853398064438
TRAK2	-0.813837905456585	7.20787334419401	-3.51445644740545	0.00131971110165289	0.00831616699661814	-1.51986910277265
SELENOW	-0.505007079245734	9.31246347779159	-3.51435215460601	0.00132008561526973	0.00831616699661814	-1.52013875185409
TNFAIP6	1.23934344414257	5.7878388079078	3.51321422191253	0.00132417858205328	0.00833607277905706	-1.52308064788346
CYP2C18	-0.549285186366145	5.43342807849445	-3.51263047218057	0.00132628298877776	0.0083422349549202	-1.52458965214144
STK17A	-0.543261323970279	7.0633484756845	-3.51242480792049	0.00132702517305962	0.0083422349549202	-1.52512127182082
ADGRG1	0.923423758580365	8.38194401546672	3.51069671248973	0.00133327723341704	0.0083756438298976	-1.52958766674539
NCL	0.453895391117012	10.0210015508825	3.50945233916049	0.00133779683223327	0.00839070552495108	-1.53280324310243
MXRA5	1.04055665183293	8.01901066769294	3.50915667539737	0.00133887286281284	0.00839070552495108	-1.53356719161729
KIF4A	0.720010824856054	6.19918232011237	3.50884287777213	0.00134001580274719	0.00839070552495108	-1.53437796402037
RTEL1	0.454118928493272	6.48959955749519	3.50877851388186	0.00134025035060968	0.00839070552495108	-1.53454425980324
NDUFB8	-0.487281404914757	9.16540901123399	-3.50874532876738	0.00134037129565714	0.00839070552495108	-1.53462999903719
ROBO1	0.65765032267964	5.56809700719011	3.50809034525759	0.00134276057671891	0.00839977607271009	-1.53632218385907
SLC25A22	0.324377456998672	6.38873464686294	3.50770617046931	0.00134416389985514	0.00840267048103985	-1.53731465484143
SSBP1	0.565090604002068	8.58900054610837	3.50652554220341	0.00134848538978121	0.00842379020064024	-1.54036436969152
ADAM17	0.400526119475637	7.43025759662467	3.50511976813094	0.00135364847171871	0.00845013403065213	-1.54399507184707
IFITM1	0.834963560250232	10.416767711072	3.50353193138559	0.00135950316451247	0.00848075542499295	-1.54809521210108
PDGFRA	-1.02377236264744	7.26589390445432	-3.5025631351368	0.00136308731419673	0.00849718002632196	-1.55059645006461
MADCAM1	-0.335769913426013	6.15746977733404	-3.50216238146966	0.00136457260247946	0.00850050701391142	-1.55163102601532
BORA	0.612828444014835	6.36828349664201	3.5014686567772	0.00136714740218819	0.00851061166811646	-1.55342180459361
PKP2	-1.19633492295845	6.99228047808099	-3.50081790691808	0.00136956695791897	0.00851973651468671	-1.55510150482909
PIPOX	0.481593647558968	5.24077785068834	3.49983001313829	0.00137324794646345	0.00853669026148785	-1.5576511678323
CRYAB	-1.1395798436242	6.78874026451279	-3.49946325377047	0.00137461695523648	0.00853925817880908	-1.55859765860695
OLFML1	-0.48962107798462	5.59191085309954	-3.49817321307873	0.00137944277790046	0.00856328167823824	-1.56192649808159
ISG20L2	0.569453208249018	7.0228455759594	3.49788278512054	0.00138053147084579	0.00856408863129547	-1.56267584723587
PATZ1	0.50521700646561	5.40823799174321	3.49672878729791	0.00138486552032032	0.00858412001448143	-1.56565306686673
GDPD2	-0.432167848735349	7.08196886433564	-3.49651166710434	0.00138568242033832	0.00858412001448143	-1.5662131702485
RPA3	0.499362533982703	7.56432749228722	3.49491682180407	0.00139169717865232	0.00861540602695857	-1.570326906144
NCAPG	0.529268101268467	4.60928845232897	3.49233481029115	0.00140148832605408	0.0086700105378401	-1.57698515946088
CDKN3	0.828196888408582	7.00253815837333	3.4909075153678	0.0014069291917985	0.00869764600023255	-1.58066479350721
INPP5D	0.561878568148054	7.80159154170548	3.48994104583927	0.00141062494509695	0.00871446240287071	-1.58315601632823
PLOD1	0.404577384574665	6.76988737676842	3.48960793085966	0.00141190093572873	0.00871631724869714	-1.58401459963607
STIM1	-0.309153690417821	6.64973434568598	-3.48894261625639	0.00141445274275378	0.00872604029766542	-1.58572929732629
KIAA1324	-0.820497024231044	6.12492269714567	-3.48858996095281	0.00141580715113277	0.00872836803386408	-1.58663812721421
PRMT3	0.738997635766632	5.47853603878721	3.4856761988595	0.00142704569948095	0.00878777535204429	-1.59414562629267
MKNK1	-0.314613671796318	8.27267473465037	-3.48558187327634	0.00142741095217914	0.00878777535204429	-1.59438861541352
WLS	-0.663724276561967	7.34839222268735	-3.48528838443781	0.00142854799236415	0.00878871846817418	-1.59514464379382
KIAA1109	-0.719845067439209	6.60808416622825	-3.4843924638887	0.00143202438934022	0.00880404258085075	-1.59745236215614
FUS	0.478650208444916	7.99831466276974	3.48110011264126	0.00144486973013028	0.00887690598298058	-1.6059305380049
GNPTAB	-0.828184774991282	6.66113660122156	-3.47927630411875	0.0014520331810475	0.00891478515896721	-1.61062550215849
AGFG1	0.618343678869309	6.1945662227861	3.47817283175501	0.00145638394630003	0.00893535562657841	-1.61346559423714
SCAPER	-0.42200977528533	5.39790908928791	-3.47780898706111	0.00145782126398778	0.00893803524447692	-1.61440196064728
NOL8	0.491240970615967	7.33715081763112	3.47702290235552	0.00146093125134896	0.00895095944327866	-1.61642482534598
RAD54B	0.660715774850516	5.30571528660867	3.47550563314031	0.00146695211716655	0.00898167861732429	-1.62032869589888
GORASP1	-0.375661680837649	7.50797110467825	-3.47525324147026	0.00146795598133812	0.00898167861732429	-1.62097801475556
BRD4	0.479150231699691	8.64947760553657	3.4730152990259	0.00147688619713233	0.00903013305885225	-1.62673455848333
LMOD1	-1.36715945208367	7.26551720850548	-3.47181593352972	0.00148169363235417	0.00905333051834459	-1.62981893640999
RNF113A	0.456279010038947	7.62175414940505	3.47108400701862	0.00148463483052797	0.00906510112174047	-1.63170097720039
TMEM254	-0.353451713657097	4.57463618878404	-3.47077358461273	0.00148588394075169	0.0090665309035074	-1.63249912843919
RPL14	0.444569833649259	10.4867782274393	3.46732450774046	0.00149983101172047	0.00914538595747367	-1.64136514958561
YARS2	0.42277301165051	5.49055078578746	3.4637221758997	0.00151453244245793	0.00922873008763759	-1.65062086377525
SIGLEC1	-0.605244165517866	6.2495406473616	-3.46173979215459	0.00152268184482192	0.00927206334000966	-1.65571247719773
RHOD	0.407737688842267	5.80469954783122	3.46013477600103	0.00152931085337964	0.00930608573109011	-1.65983388015824
GNG7	-0.311904115221326	5.48794760962788	-3.45932177348522	0.00153267930039985	0.00932023430256764	-1.66192119861029
SLIT2	-0.74810993997666	6.34369139428191	-3.45756644152033	0.00153997641409139	0.00935823762386286	-1.66642711237744
LRP5	0.648577433731473	6.5949525379393	3.45726646255281	0.00154122680406581	0.00935946909634253	-1.66719705043898
PRRX1	0.580207475322352	5.25506683422268	3.45695909499497	0.00154250900589621	0.00936089194950466	-1.6679859208622
PIP5K1B	-1.08321296363473	7.61586707043976	-3.45438969619408	0.00155326767058541	0.00941978282507772	-1.67457913196813
NRXN1	-0.373504046904364	4.40991815193842	-3.45377521309075	0.00155585134159691	0.00942905022692347	-1.67615559708256
SPRY4	0.517900915329689	8.01899989285514	3.45303892930815	0.0015589525899036	0.00944143965126026	-1.67804437540004
CCDC69	-0.8914863992474	4.74659621733435	-3.45252728483514	0.0015611111559919	0.0094481070165824	-1.67935678168397
MTAP	0.421894054938038	4.21763264569008	3.45110100208759	0.0015671436765878	0.00947819530328963	-1.68301483561118
VGLL4	0.529573228088441	7.92552128859458	3.44938106530569	0.00157444807893694	0.00951593010090914	-1.68742512108772
CYB5A	-0.784290519132784	6.56976045180411	-3.44858181715339	0.00157785355381887	0.00953006477096955	-1.68947422278559
NID2	0.663867132760299	6.92458079869541	3.44764640781716	0.00158184819925683	0.00953879821130972	-1.69187213738331
TTC38	-0.466553198119354	7.72282591822588	-3.44750139187294	0.00158246835792298	0.00953879821130972	-1.69224385803889
MGAT5	0.633968544133158	8.71885097769287	3.44725919523363	0.0015835046305093	0.00953879821130972	-1.6928646669081
YAP1	0.863958727018064	5.85961980380943	3.4472437408144	0.0015835707766005	0.00953879821130972	-1.69290427966568
FBLN1	-1.41762306797906	6.997731799098	-3.44651329461733	0.00158670017824971	0.00955100813691433	-1.69477646635532
SEL1L	-0.54927188262099	8.11079587952812	-3.44627178842945	0.00158773615619812	0.00955100813691433	-1.69539542438904
RALBP1	-0.468204638442886	7.61776510285642	-3.44479006337154	0.00159410651352786	0.00958287583132195	-1.69919251472094
GNA15	0.479315528188331	5.06301218816346	3.44308869222064	0.00160145154312366	0.00962055590768236	-1.70355155210884
MACROD1	0.560342268564917	6.95102928582973	3.44185277038994	0.00160680758989669	0.00964445772247808	-1.70671745613891
RFK	-0.5991725545141	7.05590750397634	-3.44167266037476	0.00160758956103995	0.00964445772247808	-1.70717877763949
FOXN3	-0.791019328631707	7.2305076949274	-3.44105979260122	0.00161025315165755	0.00965172888627879	-1.70874845248118
TMPRSS3	0.609039683576816	4.32161669930519	3.44089674886381	0.00161096247279096	0.00965172888627879	-1.70916601797274
INPP5A	-0.689970013359544	8.11341064355476	-3.44027251598627	0.00161368097680621	0.00966153630416213	-1.71076463467694
TREM1	0.479036403082152	6.23248490383658	3.4375415012195	0.00162562642414966	0.00972653774074275	-1.71775700825747
SNRPG	0.515658161122362	8.65255895024506	3.43141564076908	0.00165273127599377	0.00988209403510867	-1.73343211936972
KCTD12	-1.41712706896724	7.70793468382862	-3.42904421366721	0.00166334037153093	0.00993887594574301	-1.73949677216275
P3H2	-0.945738816020216	7.1547584295106	-3.4281145496605	0.00166751728099374	0.00995717371063978	-1.74187375389339
RAD23A	0.556674470911639	8.07983518346954	3.42784522967357	0.00166872919936739	0.0099577541335664	-1.74256230057332
ERGIC3	0.478632117125807	9.09230305742457	3.42741275366655	0.00167067708014897	0.00996272253469345	-1.74366792166199
TMEM50A	-0.547013386041776	7.99708140724738	-3.4258474803162	0.00167774540826153	0.00999429859509387	-1.74766899094651
MFSD12	0.493150854577766	5.92396193006877	3.42525209503089	0.00168044154490599	0.00999429859509387	-1.74919066191453
PROSER1	0.703371871791466	7.38047719957719	3.42514466809196	0.00168092845968902	0.00999429859509387	-1.7494652080162
FOXF1	-0.890022386224265	6.67513789392455	-3.4250300224492	0.00168144824312408	0.00999429859509387	-1.74975819824084
RIMS3	-0.508605393681241	5.15299084209676	-3.42500401200695	0.00168156619147275	0.00999429859509387	-1.74982467030946
NEDD4	0.599464936355313	5.85912875890211	3.42369628123045	0.00168750656960035	0.0100229362940425	-1.75316639546208
COX4I1	-0.404423356695407	10.9143826498281	-3.42048813955232	0.00170216521949779	0.0101032836583214	-1.76136185784171
CXXC1	-0.355451431398021	6.73273891922047	-3.42021228184494	0.0017034313728341	0.0101040852945066	-1.7620663930722
GLS	0.722136264289388	7.20142159501918	3.41969769138652	0.00170579570226042	0.0101113954932265	-1.76338057678825
S100A2	1.2547140326271	5.95564821139506	3.41936726497841	0.00170731553831433	0.0101136934375079	-1.76422438597581
EFNA5	-0.380980051801521	6.70019050777699	-3.41904471451059	0.00170880040438065	0.0101157813202998	-1.7650480459586
PNO1	0.514191604778115	6.96914094181168	3.41669537404142	0.00171965316542814	0.0101732859117679	-1.77104619958527
FAM189A1	-0.388501920770564	5.59967745055472	-3.41301722712202	0.00173677759950639	0.0102677923867575	-1.78043311572376
CBX7	-0.646716920016917	7.42955287415011	-3.41162446808942	0.00174330461060981	0.0102995635493237	-1.78398631856419
EXOSC7	0.429413120115398	7.95489209994578	3.41134419466005	0.00174462092914134	0.0103005279312753	-1.78470126982435
CCL13	-0.509608215684368	6.02807830178249	-3.41024671870018	0.00174978448616974	0.0103241907628496	-1.78750056518876
RCAN1	-0.636254801090765	6.890136434619	-3.40923355387128	0.00175456440809397	0.0103410691201994	-1.79008443883101
BZW2	0.547486367550821	9.55814156823273	3.40914974853657	0.00175496034772443	0.0103410691201994	-1.79029815151907
ZC3H14	-0.578470153918828	6.59296515926315	-3.40730675906888	0.00176368933179167	0.0103856537909657	-1.79499735579259
WDR74	0.481181758040107	6.73277051428986	3.40602217953919	0.00176979818236287	0.0104147609769746	-1.79827204121664
ASPM	0.921179159142357	5.9629171546309	3.40418145190814	0.00177858728305809	0.0104595919681092	-1.80296347063281
FERMT1	0.931951101676308	9.36324670106544	3.4031453371539	0.00178355296327385	0.0104818938295561	-1.80560367698573
IFNAR2	0.313185493003749	7.03303163742095	3.40237291255904	0.00178726355202392	0.0104967950757591	-1.80757170926342
PODXL2	0.381473053874969	4.55547296220917	3.40120627941625	0.00179288192018587	0.0105228739770174	-1.81054373529445
IL15RA	0.351120564597371	7.18227949629356	3.3989195231498	0.00180394396534297	0.0105808479595593	-1.81636791919674
ATP5MC3	-0.591049191881066	9.69703051162174	-3.39827762956403	0.00180706086072804	0.0105921749795824	-1.81800244096565
TRMT5	-0.411053880422712	9.63211277521612	-3.39765751156336	0.00181007693432728	0.0105957009561108	-1.8195813759912
TRAF3IP3	-0.554592173622745	4.97542294497928	-3.39743124185763	0.00181117864876828	0.0105957009561108	-1.82015746687572
SOX10	-0.398751874459622	6.39368260737332	-3.39741377930792	0.00181126370126747	0.0105957009561108	-1.8202019264143
TARBP1	0.575909732725425	8.24251698733885	3.39701573094563	0.00181320346346984	0.0105957009561108	-1.82121532594219
TMEM39A	0.334246915852155	6.91743027756716	3.39642760325533	0.00181607317189111	0.0105957009561108	-1.82271255053371
LMO3	-0.928953738749246	6.33010719163709	-3.39624673225169	0.00181695659064899	0.0105957009561108	-1.8231729780149
H2AFV	-0.754073398238742	8.35647456116874	-3.39600276953563	0.00181814881924952	0.0105957009561108	-1.8237939943431
SRSF5	-0.517845663258424	9.70385089659792	-3.39591695463989	0.001818568369328	0.0105957009561108	-1.82401243443771
DTX2P1-UPK3BP1-PMS2P11	0.433527417957941	8.06567387977182	3.39576190755852	0.00181932663236104	0.0105957009561108	-1.82440709711107
EXOSC8	0.896342209362481	5.90744046609006	3.3957216207484	0.00181952370610925	0.0105957009561108	-1.82450964329058
UTP6	0.560129866773029	7.85262749882223	3.39492700083164	0.00182341499876247	0.0106114437680424	-1.82653215487691
LDLRAP1	-0.401501757560871	6.3591600092249	-3.39442746929723	0.00182586532229405	0.0106152643229493	-1.82780347718525
EXPH5	-0.716541342314792	8.20993224317744	-3.39430874821102	0.00182644814333069	0.0106152643229493	-1.82810561290353
ESF1	0.597202202419889	6.118584795007	3.3929141417254	0.00183330789240001	0.010648205073348	-1.83165440422225
LETM1	-0.367582391595293	6.81716910987348	-3.39172220544782	0.0018391903710316	0.0106754305291912	-1.83468692733542
ENTR1	0.443315275254846	6.58505466958463	3.3909776940324	0.0018428739042653	0.0106898653161051	-1.83658085863084
ESPL1	0.46461594767022	7.04289198023819	3.38797010965274	0.00185782647520896	0.0107661590326128	-1.84422973645924
ITGA2	0.428447669934726	7.03074686053468	3.38784781358181	0.00185843694484372	0.0107661590326128	-1.84454069184436
TM9SF4	0.864199960173773	7.46577512252189	3.38641680792758	0.00186559448421989	0.0107985405008609	-1.84817883732635
PAICS	0.695716275446356	8.11775290143731	3.38624726376618	0.0018664442553822	0.0107985405008609	-1.84860983332234
FAM13A	-0.758340845709254	8.05257474201837	-3.38562354889574	0.00186957357420563	0.0108013274117315	-1.85019528327112
SMAD1	-0.627271152790697	7.0647793771303	-3.38561199894225	0.00186963157045037	0.0108013274117315	-1.85022464133977
RPS19	0.392315982526625	11.3857400873391	3.38542846313185	0.00187055339818075	0.0108013274117315	-1.850691152637
ELL3	-0.647649086406611	5.92833549072556	-3.3826655157333	0.00188448346684625	0.0108747356649467	-1.85771257129937
RPL24	0.314035653113391	11.1466878910259	3.38046437916711	0.00189565229863019	0.0109321252315452	-1.86330433644625
PPT1	0.454914155504001	8.71483178184351	3.37956287573395	0.00190024496623153	0.0109475931913473	-1.86559401872129
SPINT1	-0.506610723269162	8.3091547858445	-3.37945690733438	0.00190078551883798	0.0109475931913473	-1.86586314346684
LOC101929272	-0.324522342010194	4.25958136976077	-3.374443021173	0.00192653122083864	0.0110887264147884	-1.87859219619569
SPDYE2	0.496874745973878	6.13647700085733	3.37407783913773	0.00192841941490297	0.0110924472848218	-1.87951895612272
GINS1	1.07517175507379	6.19115698831788	3.37138212085203	0.00194241286205278	0.0111647322589534	-1.88635868619237
SS18L2	0.414780421818281	7.64230575892413	3.37117619874004	0.00194348580126189	0.0111647322589534	-1.88688105692451
PLXNA2	-0.589832756333294	7.23497132831503	-3.37069756492653	0.00194598188022118	0.0111718869768739	-1.888095167681
NCOR1	-0.390836644468968	7.64573765777759	-3.36889019610237	0.00195543511017799	0.0112189478736159	-1.89267903254869
PARD3	-0.413217190749143	5.91979708297469	-3.36860653958347	0.00195692273971858	0.0112202765301066	-1.89339833873428
NUP37	0.736980084194813	7.52279739651868	3.36666260660188	0.00196714692786858	0.0112716635706543	-1.89832705788977
SSBP2	-0.409348610922906	5.58707053415209	-3.36596549163514	0.00197082590868342	0.0112855050270955	-1.90009421929379
KLF7	0.438161001748667	7.26089072431128	3.36560791529693	0.00197271555785812	0.0112890890956736	-1.901000594928
POLR1E	0.400952875892398	6.35565792779055	3.36455733525969	0.00197827752521216	0.0113136703794624	-1.90366331408904
RANGAP1	0.543315892295883	6.66268558576487	3.3610897660965	0.00199674253405809	0.011411964847563	-1.91244913751716
SYNE2	-0.851971174847635	7.45323834927888	-3.36006250374382	0.0020022444575067	0.0114296751470316	-1.91505109585624
FUT1	0.330414789459565	5.34001724649565	3.36003345165603	0.00200240026923816	0.0114296751470316	-1.9151246765296
SMPD3	-0.455097294125713	5.65635144838295	-3.35546198585141	0.00202706342476798	0.0115630635845801	-1.92669911404928
NABP2	0.428216108496936	6.04471360890695	3.35423260989334	0.00203374551752259	0.0115904751981893	-1.92981047078064
RABEPK	0.338006547607268	7.62524828848342	3.35410069091637	0.00203446379836123	0.0115904751981893	-1.93014430451422
KCNAB2	0.370611331308752	6.49610544827839	3.35355874557041	0.00203741717212263	0.0115999028671583	-1.93151568372746
SORBS2	-0.898377194138683	7.53363362218772	-3.35317811317139	0.00203949391745747	0.0116043306781195	-1.9324788011466
IPO7	0.668529395793564	6.36819741501613	3.35254770120503	0.00204293793900245	0.0116165274405531	-1.93407382284039
MEP1A	-1.33519036528398	7.62937263298947	-3.35215786373512	0.00204507046309864	0.011621256009453	-1.9350600889027
FARP1	0.703973639314748	7.4441037007181	3.35129379761922	0.00204980477255191	0.0116383543394291	-1.93724592998166
SRRD	0.283525042019527	6.83061267757086	3.351133344345	0.00205068506999457	0.0116383543394291	-1.93765180133164
ABCC10	0.583042766294132	7.22262514243666	3.34966227601693	0.00205877274309015	0.0116768361358885	-1.94137247851105
TNS3	0.482748702983246	9.14159771701584	3.34917229963984	0.00206147333459214	0.011684734326086	-1.94261156993683
CDK7	0.639634158473058	6.65713210745885	3.34810466815544	0.00206736955134113	0.0117107242879711	-1.94531118066396
PTPRR	-0.614900239815384	5.3863109445015	-3.34612042973919	0.0020783709287758	0.0117655814364729	-1.95032742444824
LSM8	0.481153261056723	7.55549488961852	3.34018389183987	0.00211162176028376	0.0119462426755002	-1.96532672184835
FAXDC2	-0.416442043478463	7.01949680901976	-3.33891472932144	0.00211879631073616	0.0119792452175988	-1.96853173300822
UBFD1	0.500857097051177	5.78327137031953	3.33729433613874	0.00212799034715595	0.0120236165535383	-1.97262285227235
RNF126	0.481474115200463	6.44665086899158	3.33680231278769	0.00213078962981495	0.0120318228591257	-1.9738649082592
MARF1	-0.439640267753961	6.81919043061749	-3.33340633055192	0.00215020701698006	0.0121337961356177	-1.98243526138234
ZNF706	0.504611833357412	9.77144685198552	3.33221177846636	0.00215707742406351	0.0121648817103279	-1.98544891944577
DDX60	-1.03725449274117	7.19849068395663	-3.33095597689113	0.00216432279937417	0.0121980413670722	-1.98861653671164
PLCG1	0.519232271553785	7.5068801492932	3.3284970762599	0.00217857711440313	0.0122706364205316	-1.9948171616918
SLIT3	-0.534950509077736	5.52498384537143	-3.32797063057347	0.00218164061135122	0.0122801484443607	-1.99614441485754
ARMH3	-0.376825783131677	4.73090426495797	-3.32695040970011	0.00218758925029035	0.0123058783204305	-1.99871626407991
KARS	0.571988559273372	9.78559900498793	3.32546303769439	0.00219628959237239	0.0123470452666221	-2.00246505794201
TACSTD2	2.17842593676475	6.53585507477861	3.3240261138421	0.00220472633579284	0.0123866794702122	-2.00608592924018
LIMK2	-0.619642818521263	6.65254641620334	-3.32251984637386	0.00221360357098124	0.0124287370833284	-2.00988072234362
DIO2	0.348455582828316	5.25193118573774	3.32207417445411	0.00221623671428251	0.0124312397872772	-2.01100335927879
ADA	0.511234535914643	6.90647438907427	3.3219734004301	0.00221683252895248	0.0124312397872772	-2.0112571964992
APBA3	0.371475316487891	6.17340726705724	3.31963042343127	0.00223072846657467	0.0125013158042105	-2.01715780867327
CYP4F3	1.08347143750925	5.86062904237081	3.31908625149549	0.0022339678164178	0.0125116203787211	-2.01852797523182
ITCH	0.355647530567683	6.44989116453035	3.3170505913907	0.00224612572868391	0.01257183028467	-2.02365257954754
GAP43	-0.471981681002101	3.70553517871074	-3.31569633328184	0.00225424908756337	0.0126093970564831	-2.02706096307646
NBEAL2	0.579980569942321	6.95501735338883	3.31514415893307	0.00225756931416893	0.0126200667606202	-2.02845047541576
AGRN	0.540394398678543	8.27561511984494	3.31460977572721	0.00226078702437477	0.012630150399462	-2.02979511003415
TMOD1	-0.401350763009932	6.33731970839507	-3.31372416495908	0.00226612927871469	0.0126520830292239	-2.03202328357771
PLD1	-0.419526273452484	4.18902413629795	-3.31304321944941	0.00227024515838097	0.0126671455339271	-2.03373632716404
EEF1D	0.458066951399298	10.3883353018168	3.31173833221326	0.00227815238978665	0.0127024641678443	-2.03701853075215
ZNRD2	0.453176575486956	6.18371078281165	3.31152971131332	0.00227941901500665	0.0127024641678443	-2.03754321968868
POLR2C	0.327816565183973	8.33010517677582	3.31014047150118	0.00228787089731129	0.012741615165637	-2.04103679520779
CST4	0.492369956913942	6.94182992853326	3.30513188110229	0.00231859219512276	0.0129046629775898	-2.05362614130136
PITX1	0.564432566136237	6.42734751370085	3.30480959107927	0.00232058250572116	0.0129076983335038	-2.0544359140809
PLPBP	-0.621873449573846	7.99281126545925	-3.30317713803597	0.00233068892686595	0.0129558457894795	-2.05853695471787
MIR1244-3	0.34511037689645	10.2264087225681	3.30233730233688	0.00233590471066812	0.0129734733132121	-2.06064639893555
NPRL3	0.338637217412773	6.98632076203357	3.30190574535195	0.00233858923376623	0.0129734733132121	-2.06173025314202
CCN3	-0.40735370859319	4.31243664999343	-3.30189013185335	0.00233868641372847	0.0129734733132121	-2.06176946509937
CYC1	-0.519458763461053	9.16524129908411	-3.30173225681794	0.00233966926089608	0.0129734733132121	-2.06216594954765
STX12	-0.494775105806638	6.89412698134386	-3.30147146885099	0.00234129365653833	0.0129744269440799	-2.062820867261
ANG	-0.68536407203719	7.25412359524582	-3.29965340772966	0.002352648042518	0.0130292653216449	-2.0673858648927
KRT15	0.487109825687073	4.3838234250703	3.29937435928223	0.00235439545285202	0.0130308640522473	-2.06808642264417
OTUB2	0.36922088369572	5.69620625003123	3.29892906427161	0.00235718647907554	0.01303823332358	-2.06920428607041
TRAPPC2L	0.497780426329288	7.49794908904197	3.29661777085561	0.00237172421519604	0.0131105274841251	-2.07500533899028
TRPM2	0.407982193844311	6.8342197444725	3.29598023642368	0.00237574930750168	0.0131246558836812	-2.07660511769123
TFCP2L1	-0.510893330489106	7.52504085048073	-3.29385601147738	0.00238920792347328	0.0131873998225204	-2.08193438167517
NET1	-0.601368020215527	8.03648422255338	-3.293722010747	0.00239005936557265	0.0131873998225204	-2.08227050652735
GPN1	0.332424030644901	8.23774066322026	3.29128294942182	0.00240560805152664	0.0132649979779552	-2.08838742365379
DMD	-1.37646690492234	5.02225185244579	-3.29061873917296	0.00240985905075328	0.0132802411476737	-2.09005280829348
IP6K2	-0.425223328801862	7.38186063104637	-3.2901416317966	0.0024129170137966	0.0132888949964519	-2.09124896470578
LINC00597	-0.364194634717208	4.71137079577273	-3.288603435493	0.00242280121522203	0.0133351098309171	-2.09510479560428
TRIAP1	0.34745889650167	7.75455493439358	3.28575972722171	0.00244117658026073	0.0134279743789834	-2.10223083775694
EIPR1	0.490945474878558	6.84955896103087	3.28533805348712	0.00244391266676367	0.0134280399876983	-2.1032872496766
MCM3	0.60626042761346	8.49195061933112	3.28507893278617	0.00244559546195681	0.0134280399876983	-2.10393638703984
AOC3	-1.0148907737777	5.84932940283378	-3.28506313502499	0.00244569809246447	0.0134280399876983	-2.10397596205201
FBXO41	0.351701306530019	6.74344565482667	3.28460525826706	0.0024486744909233	0.013436123604065	-2.10512294940332
C11orf95	0.740581124174077	6.77189557451338	3.28258472472111	0.00246185029539291	0.013500128108499	-2.11018346807647
STIP1	0.520681180742161	7.70196710672411	3.28198131411218	0.00246579824722335	0.0135081311293739	-2.1116944386742
LPP	-0.755045400717323	8.60909022586336	-3.28189949587815	0.0024663340279871	0.0135081311293739	-2.11189930507
TJP3	-0.506449591916975	6.93045469357296	-3.28012816169474	0.00247796083453731	0.0135634951807119	-2.11633396567753
LRRC6	0.351878134010439	5.523871236376	3.27897084076709	0.00248558564951846	0.0135944598350722	-2.11923075973047
CEBPZ	0.592474607876643	6.00963397636684	3.27880781476989	0.00248666152138228	0.0135944598350722	-2.11963877586037
STC2	0.542891943703745	5.95290376114622	3.27747749388028	0.00249545749569819	0.0136342029413284	-2.12296788335776
EXD2	-0.371183592818403	6.73787925329097	-3.27670604732849	0.00250057186800553	0.0136537949247515	-2.12489810936212
NEFL	-0.415884927310608	3.82677644510712	-3.27543947403441	0.00250899048371194	0.0136906751933102	-2.12806669607571
GPR143	0.443577536547919	5.19740720033702	3.27522910901735	0.00251039135415225	0.0136906751933102	-2.12859290737624
KLF11	-0.60748778763694	6.50995851241319	-3.27469205715999	0.00251397110442454	0.0137018327491302	-2.12993622359009
GSTM5	-0.380563407608473	7.03365735928952	-3.27423055389038	0.00251705118246135	0.0137093547573463	-2.13109048431228
UBA6	0.702425431820698	5.90229844965326	3.2740255418596	0.00251842059294809	0.0137093547573463	-2.13160321170083
DRAM1	0.633422674082593	7.22712182865378	3.27346951576716	0.00252213824691176	0.013721230791512	-2.13299373174179
CDC123	0.418120369951978	8.59284441519894	3.27205890251832	0.00253159333916357	0.0137642868525552	-2.13652089181596
CDK18	0.465393770540226	6.84309978164942	3.27056775993495	0.00254162507066295	0.0138104238176594	-2.14024858864325
RRS1	0.511636420608207	7.67869097192454	3.26949225891051	0.00254888414728025	0.0138414480776015	-2.14293670099163
YBX3	0.430844787856888	8.81299254108538	3.26703372113696	0.00256555256531477	0.013923500040071	-2.14907992751306
GSTZ1	-0.50107429647435	6.47820564757958	-3.26546574828502	0.0025762375190032	0.0139729992454497	-2.1529966677083
NAT9	0.419197011903978	7.56943252210642	3.26493488431519	0.00257986472703428	0.0139841818001197	-2.15432253436746
PSMA1	0.372746085269023	9.72277031327124	3.26448631975646	0.00258293341862739	0.0139923251841106	-2.15544276912608
ERF	0.328267029021836	6.86584974563244	3.26329769673907	0.00259108184186154	0.0140279600565752	-2.15841083712493
DLD	-0.5668257722878	8.32750237027262	-3.26097490608407	0.00260707639316625	0.0141060044943392	-2.16420943559226
CTPS1	0.679367046670676	6.60319585799632	3.2598886813531	0.00261458840883066	0.0141294234958782	-2.16692037103534
CNN2	0.501863527577751	7.92178200203482	3.25968125619505	0.00261602525276351	0.0141294234958782	-2.16743799910233
HMGA1	0.776838328930912	9.11221563485747	3.2596632766548	0.00261614983344706	0.0141294234958782	-2.16748286614625
CHMP1B	-0.405445603485664	7.07951088934493	-3.25684963288059	0.00263571570453106	0.0142264944946078	-2.17450264678363
CNN1	-1.86368403289138	7.71776726657427	-3.25587143941553	0.00264255070639448	0.0142547738286364	-2.17694243754411
LBH	0.649667907793397	7.48515063997889	3.25555508999902	0.00264476478154857	0.0142581072984752	-2.17773139138556
VAC14	0.318058672225544	7.42045094026818	3.25406084241947	0.00265524675778953	0.0143059826823486	-2.18145742321405
CLPP	0.426302660463048	7.84591521920493	3.25296929385327	0.00266292893644792	0.0143387246469495	-2.18417874883882
CASQ2	-0.745515531895581	6.45532033308517	-3.25262847991251	0.00266533189070849	0.0143430179395777	-2.18502833380413
LONP1	0.484724230924309	7.53109431608675	3.25229788208357	0.00266766479535759	0.0143469293298792	-2.18585240923095
ARF3	-0.397003503875245	9.10960689563279	-3.25061881462744	0.00267954350645991	0.0144021432871278	-2.19003714193813
CCNE1	0.483561105041183	6.242513874186	3.24890460941949	0.00269172295142408	0.0144560745180654	-2.19430832805528
SMURF2	0.713212711442425	6.16115914648573	3.24875140253582	0.00269281406000906	0.0144560745180654	-2.19469000965868
RAB5B	-0.357086669257361	7.53854980362039	-3.24808930559478	0.00269753424397076	0.0144712587440277	-2.19633937598164
MAF	-0.656381287083552	5.91902808746232	-3.24790039474597	0.00269888246586254	0.0144712587440277	-2.19680994553606
RAB29	0.491385804891094	6.85462644214303	3.24714514024598	0.00270427901498161	0.0144914963652254	-2.19869111745198
CAST	-0.640857940756137	8.99972555263223	-3.24675642903843	0.00270706050646151	0.0144977047387414	-2.19965922528056
PKN1	0.482675851994967	6.15507151765148	3.2461603992398	0.00271133081376671	0.0145118742716465	-2.20114355878453
VPS35L	-0.541702794063326	6.23573928512886	-3.24504649746186	0.0027193287239938	0.0145435140263961	-2.20391721619354
PDK2	-0.410616992684509	6.33706610685363	-3.24488385855637	0.00272049836987663	0.0145435140263961	-2.20432215308394
CHFR	-0.610877570066977	6.64565765820929	-3.24300580995927	0.00273403955790008	0.0146071623030631	-2.20899736069349
DSP	-0.506377804063579	9.76376355958481	-3.24261873488552	0.00273683845747599	0.0146133759358237	-2.20996077443085
CNDP2	-0.388506517188224	8.83268347469374	-3.24184631314763	0.00274243194409477	0.0146344949561521	-2.21188312661516
FBXW4	-0.476784991014389	7.54060038025415	-3.24107948169433	0.00274799575276974	0.0146554304832789	-2.21379133751765
DESI2	0.558607651693505	7.3476744275353	3.23986840441714	0.0027568047969891	0.0146936379782241	-2.21680456158556
PLN	-1.7201283312263	6.6315509240448	-3.23793644445235	0.00277091321802424	0.0147600284893325	-2.22161020239229
PMM1	-0.41991427444036	6.76121133726528	-3.23731665256367	0.00277545393517645	0.0147754052460854	-2.22315159266362
ACTG2	-1.68644034726995	8.22734388922778	-3.23660664342134	0.0027806643377232	0.0147887018855413	-2.22491716523277
CAND2	-0.315105509829209	4.60936695643634	-3.23652519549247	0.00278126264051376	0.0147887018855413	-2.22511968845514
MBD2	-0.674083460333682	7.85120547280466	-3.23626349223079	0.00278318590120797	0.0147901247206965	-2.22577040563906
ENDOG	-0.466997919299169	6.48895775032754	-3.23465738867163	0.00279501703092967	0.0148441659555855	-2.229763350169
GPRASP1	-0.623639123817041	6.24311631489436	-3.22887116528598	0.00283803996263238	0.015063702309088	-2.24414019196275
CHMP2A	-0.490168577150905	8.31757676375198	-3.22862001942313	0.00283992158364322	0.0150647384243972	-2.24476391035249
PSAT1	0.778906743577772	6.41551222166477	3.22657630436815	0.00285527774715906	0.0151372083770753	-2.24983854164028
TRIM24	0.56887543239	6.64042971389365	3.22493530276297	0.00286766534604664	0.0151938639004951	-2.25391203663642
UBAP2L	0.385904181379741	7.44914361178308	3.22425807954077	0.00287279251612895	0.0152120068444457	-2.25559281590345
ROCK1	-0.488425906481829	7.94959367684709	-3.22351042148073	0.00287846310499183	0.0152330040976849	-2.2574481966952
IFT88	0.40440597362284	6.7617012184276	3.2232722120022	0.00288027204111197	0.015233552482684	-2.25803928898341
ARHGEF9	-0.514633579097255	6.35051510478591	-3.22124453305129	0.00289571401176162	0.0153061616964891	-2.26306986536378
TEX30	0.531196432710234	5.45357620940996	3.21916696878053	0.00291161785324133	0.0153811249455972	-2.26822253250947
SLC25A12	-0.37041767077603	5.74591198526971	-3.21777257666299	0.00292233871036596	0.0154286357563234	-2.2716798811666
TAGLN2	0.571218712318608	9.24628642453972	3.21725895626141	0.00292629719620722	0.0154404092461424	-2.27295319325826
UAP1	-0.708329957392793	8.43706699349902	-3.21561197459032	0.00293902507660203	0.0154984126383034	-2.27703551230334
PDZRN3	-1.06815240019773	4.99871882789558	-3.21409726652865	0.00295077737777354	0.0155426574870413	-2.28078902689179
HOXB9	0.333736136277037	4.54119783986504	3.21395154579268	0.00295191035642336	0.0155426574870413	-2.28115008178182
ANKFY1	-0.30593119095645	6.46225918148526	-3.21385835331063	0.00295263514558482	0.0155426574870413	-2.28138098208672
ELOB	0.434165424380241	9.57652802780176	3.21197823745283	0.00296729376607751	0.01561062144427	-2.2860385595138
RXYLT1	0.417743364255343	7.905995878911	3.21090750591296	0.0029756729067632	0.0156397367173302	-2.28869044070659
DCAF6	-0.394413169812289	6.32132344200116	-3.21082371029448	0.00297632961149238	0.0156397367173302	-2.28889795825998
TACC3	0.56784251987408	6.37809330898577	3.20922118713093	0.00298891520218626	0.0156966369789123	-2.29286602956247
LMCD1	0.601007162027066	6.9681478072193	3.20751077301197	0.00300240414826802	0.0157522409190722	-2.29710013469898
LPCAT1	0.51004450596699	6.79000380552595	3.20743160237521	0.00300302992109929	0.0157522409190722	-2.29729609244804
TAF10	0.411138629235944	9.30722181263136	3.20450739381133	0.00302623054706547	0.0158646229324741	-2.30453215606247
DUS1L	0.48536994028087	7.70043567910652	3.20390672047113	0.00303101740580239	0.0158716012975022	-2.30601812554139
SPG11	-0.426853923350978	8.1114430785328	-3.20373027578119	0.00303242489290541	0.0158716012975022	-2.30645459422973
FOLR2	-0.494348769661466	7.57622724238819	-3.20367174732356	0.00303289190807525	0.0158716012975022	-2.30659937250711
ELOVL5	0.985601990623471	7.54949764735929	3.20271695308438	0.00304052017906973	0.015902205362781	-2.30896099702978
DAAM1	-0.737991254374572	6.55754982537456	-3.20248508516129	0.0030423754342089	0.0159025978664646	-2.30953445345036
PPP1R13B	-0.361694461797969	6.1663282507588	-3.20153218097316	0.00305001129400572	0.0159331876545925	-2.3118909549222
PUS3	0.364788616664935	6.96788527937934	3.20112574433681	0.00305327373136911	0.0159409083824198	-2.31289595005741
PDCD11	0.350405127917652	6.85846358087762	3.20068789541275	0.00305679203755809	0.0159494051341434	-2.31397854492542
POLA1	0.584423180110354	6.70756112916297	3.2003089040701	0.00305984051969788	0.0159494051341434	-2.31491555116019
SLC28A2	-0.966490883644105	5.04300011191986	-3.20003790168815	0.0030620221520739	0.0159494051341434	-2.3155855339171
IGLC1	-1.49334434285771	11.4039789182681	-3.20003531721136	0.00306204296485569	0.0159494051341434	-2.31559192322196
SART3	0.560602193852322	6.83484270211708	3.19962896696469	0.00306531698090272	0.0159551924341365	-2.31659646321216
TMEM161A	0.346423370522181	8.10991421049679	3.19945418732518	0.00306672622964428	0.0159551924341365	-2.31702851644641
ADAMTS2	0.489516486449759	5.89263196608766	3.19863423186323	0.00307334578728392	0.0159803247484326	-2.31905527472726
PPP1CB	-0.51637499018118	7.43560783344179	-3.19805125347931	0.00307806049970953	0.0159896114047757	-2.32049611269883
PKM	0.625532928701704	9.89493918419038	3.19797079893573	0.00307871170001279	0.0159896114047757	-2.32069494644198
NUDT9	-0.419850215748595	6.68929720012023	-3.1930593520767	0.00311871482679015	0.0161736083336139	-2.33282811723391
WDR1	-0.547870871866063	5.74977834454921	-3.19299192802914	0.00311926742115748	0.0161736083336139	-2.33299461378406
SNRPD3	0.378604233755517	8.69470889577721	3.19295490009626	0.00311957093460391	0.0161736083336139	-2.3330860495743
TFDP1	0.674936961604397	8.24929571319813	3.19178247633592	0.00312919572514689	0.016214098267249	-2.33598091864798
RBMX2	0.430674157781172	6.27532606528762	3.19073207590488	0.00313784283158623	0.01624947826931	-2.33857402997332
CDHR2	-0.451647342714687	7.14832654383236	-3.19011494465243	0.00314293380005797	0.0162598843183483	-2.34009732919555
SH3GLB1	-0.405925879988013	7.9820910852258	-3.19004725339674	0.00314349269201695	0.0162598843183483	-2.34026440600675
ANKZF1	0.366111371324067	6.90114631215292	3.18756337783402	0.00316406643688381	0.0163568318753953	-2.34639388670233
FMO4	-0.392715239528267	7.36728915966055	-3.1871410460462	0.003167577322858	0.0163655108300118	-2.34743583290913
HERC1	-0.467347185685065	7.18289200078539	-3.18597991859314	0.00317724904301984	0.0164059917348533	-2.35030011386596
KIAA0232	-0.640380147541725	7.39677659690983	-3.18438498493394	0.00319058009666518	0.0164653102273311	-2.35423363181809
WDR3	0.485922277296944	6.5487493153751	3.18282106691977	0.00320370367345954	0.0165224467008017	-2.35808966672257
CSRP1	-0.930078799086893	9.61800452709862	-3.1826251935635	0.00320535096076227	0.0165224467008017	-2.35857254775546
GATA2	-0.44548056771544	5.84900310930281	-3.18182207186823	0.00321211362849451	0.0165477572337609	-2.3605522998579
TNIP1	-0.395884387067058	7.90827381528536	-3.18094501623643	0.0032195143898047	0.0165763239447409	-2.36271400846679
KCNK3	-0.399482757264137	4.52612939155577	-3.18020128128754	0.00322580289753741	0.0165991343800125	-2.36454687491673
JOSD1	-0.380553579882369	8.28616276493945	-3.17906205311425	0.0032354581271592	0.0166350442418453	-2.36735396688765
AGFG2	-0.445006538529018	5.90777787528503	-3.17893862463276	0.00323650586503159	0.0166350442418453	-2.36765806698317
LIPG	0.70911253740169	6.05755251441003	3.177276588087	0.0032506457973412	0.0166981132303904	-2.37175235517683
DENND1B	-0.73096464730637	6.9353305679544	-3.17680733907795	0.00325464862238402	0.0167090667492853	-2.37290810959211
OSER1	0.724860831457704	7.18517597196318	3.17650475764747	0.00325723221694317	0.0167127256714264	-2.37365331682026
FBL	0.507402658225425	9.58718423593617	3.1742125217792	0.00327686807591592	0.0168019267188018	-2.37929751003051
PPP1R1A	-0.523463218624916	5.12558509945778	-3.17403670079942	0.0032783788504278	0.0168019267188018	-2.37973034813187
DDX21	0.65515693377977	9.20345116373012	3.17318301066577	0.003285723781268	0.0168299142993504	-2.3818317949513
ZNF350	-0.28428220138792	4.17595074180513	-3.17143008116956	0.00330085471743039	0.0168977279030405	-2.38614589032604
RRAS2	-0.757355568839303	6.46647600224362	-3.1701867609156	0.00331162702594311	0.0169431639305554	-2.38920504522727
PMS2P3	0.411979306045782	6.90955218706966	3.16965694308381	0.00331622761485057	0.0169569898588781	-2.39050845733656
ZNF281	0.476102004611609	4.68858463402115	3.16940746658459	0.00331839601228424	0.0169583704678119	-2.39112215857019
CRAT	-0.697691422266312	6.55471029335381	-3.16549355323129	0.00335259224923328	0.0171233313678679	-2.40074691473862
SMYD5	0.336481275866908	6.92593274091799	3.16514439769161	0.00335565910901492	0.017129201611903	-2.40160522615136
PRR5L	-0.534128945928239	6.45549517535782	-3.1632585040954	0.00337227038578192	0.0172041641097601	-2.40624036793105
RACGAP1	0.680056975637934	6.77963368819133	3.16301056527591	0.00337446008995328	0.0172055091230323	-2.40684964359194
SF3B3	0.468832977970557	8.00112280484119	3.16264342994264	0.00337770498106278	0.0172122296610575	-2.40775178248916
ADD1	-0.465065318014403	8.2420146585736	-3.1587015086568	0.00341273304078136	0.0173713076939049	-2.41743456885109
PTPRG	0.605372447401396	4.90717718668753	3.15850532835663	0.00341448531125476	0.0173713076939049	-2.41791629356895
TBL3	0.374778523907458	6.24864911846229	3.15826885608054	0.0034165986059206	0.0173713076939049	-2.41849693522172
RELN	-0.43020086573376	5.79169460113931	-3.15825743222136	0.00341670072967546	0.0173713076939049	-2.41852498515731
CREBL2	-0.68416124944802	6.54579852310946	-3.15798127132395	0.00341917035863235	0.0173739754343929	-2.41920304941661
UBA2	0.549621646922387	7.60789649869384	3.15666532371412	0.00343096187212901	0.0174239809003573	-2.42243369930745
ZC3HAV1	-0.417548598116873	7.89123844609721	-3.15642080496413	0.00343315713722362	0.0174252231288742	-2.42303391480308
HDHD3	-0.407458461509322	7.40006106230742	-3.15441965526425	0.00345117358810102	0.0175067198537799	-2.42794518221359
LRRFIP1	-0.660059703501683	7.58888758262065	-3.15291575790886	0.00346477245520289	0.0175657277765763	-2.43163500576302
CSGALNACT1	0.821458307249913	5.39602716047956	3.15186981910526	0.00347426032988649	0.0176038386425842	-2.43420067976299
EMP2	-0.514563017244392	7.97034541561561	-3.14909074314184	0.00349959007027279	0.0177221304408996	-2.4410155425635
VCAN	1.38838822724034	6.70313730358751	3.14814098840286	0.00350828678896527	0.0177561053177489	-2.44334381063301
SH3TC1	0.817096299454616	6.17253063887439	3.14755738667102	0.00351364091529431	0.017773133803128	-2.44477429275621
CALCRL	0.415549724915226	5.43565926888206	3.14732287177151	0.00351579461060931	0.0177739633596904	-2.445349079307
XPO6	0.30252896285449	8.23327089401525	3.14610583175227	0.00352699163553602	0.0178204843214046	-2.44833163310299
ELOC	0.685189711628181	7.42656614901147	3.14579225953694	0.00352988205993826	0.017825006467738	-2.44909999420661
TBC1D12	-0.434384591250028	6.12588078498706	-3.1444795886547	0.00354200639629074	0.0178761260667035	-2.45231605688003
PRPS2	0.497570200314144	7.08316060495425	3.14368515341913	0.00354936334676623	0.0179031410370767	-2.45426209107354
PHF7	-0.308037856557827	6.42850336215706	-3.14284754703107	0.00355713583525614	0.01793222032525	-2.45631359575219
ANXA9	0.36269444010983	5.31651673394068	3.14243616139429	0.00356095917716925	0.017937338204918	-2.45732107508111
FBXL5	-0.710594335173302	7.30484316755908	-3.14230628691622	0.00356216701841762	0.017937338204918	-2.45763912193616
SCARB2	-0.679533711248373	7.64255646386588	-3.14156197424257	0.00356909669813814	0.0179621074954749	-2.45946171968365
GSK3B	0.48698369075341	7.54213988156542	3.14004697737501	0.00358324122647695	0.0180231384437604	-2.46317078704632
SLC3A1	-1.27643239409014	6.534081001306	-3.13963031445566	0.0035871406753714	0.0180234903323369	-2.46419070987773
SCRG1	-0.587696616270803	4.65577864530141	-3.13960833937215	0.00358734644698253	0.0180234903323369	-2.46424449931158
KCNJ2	-0.507049448604189	6.8304568126617	-3.13936423723243	0.00358963294068552	0.0180248403929982	-2.46484198609715
IL16	-0.475561901483406	6.20442984950327	-3.13911001254053	0.00359201572585674	0.0180254152596293	-2.4654642236816
PSPH	0.403057262582341	3.85658600899259	3.1389215493186	0.00359378311624311	0.0180254152596293	-2.46592548702617
NEU1	0.636932396872631	7.87933178611435	3.13813905716263	0.00360113010692164	0.0180521297671891	-2.46784047843942
SVIL	-0.843178894001673	8.24307415114366	-3.13712121035144	0.00361070827879805	0.0180831385281479	-2.47033107516361
UBAP2	0.672395836506973	6.82613668803214	3.13705156886497	0.00361136450623708	0.0180831385281479	-2.47050146717557
MRTO4	0.380838771722638	6.79057971662937	3.13663840668416	0.00361526004194115	0.0180925030558321	-2.47151231105674
DUSP12	0.427264464591221	6.43404223411653	3.13450218117475	0.00363546547960299	0.0181834340029639	-2.47673768338696
TPM1	-1.11963069339929	8.59627736313162	-3.13363586706848	0.00364369006652481	0.0182143723359072	-2.47885621745197
SCAND1	0.543336304516522	8.1779257810212	3.1328011600394	0.00365163132252606	0.0182438605168486	-2.48089716439223
SPDL1	0.394474481836491	5.75769884801387	3.13226867452115	0.00365670589384221	0.0182590015369997	-2.48219899729714
PRSS23	0.815945354120654	8.62905090632729	3.13188126259665	0.00366040213253909	0.0182672470670233	-2.48314607723363
ABHD6	-0.385625183359437	4.53553396306757	-3.12964849799797	0.00368177395425495	0.018363644183897	-2.48860315656259
GRAMD4	-0.423980102684616	7.13530443633008	-3.12883111869315	0.00368962746841378	0.0183925458567747	-2.49060038957344
TIAL1	0.454755006146913	8.26843325129715	3.12832659640052	0.00369448294993888	0.0184064786345812	-2.49183303104619
NTHL1	0.523675822047749	5.79202175186005	3.12411055456449	0.0037352960085598	0.018589142252795	-2.50212947466132
HSPB6	-0.770067161788007	7.09933364655556	-3.1241092764998	0.00373530844551293	0.018589142252795	-2.50213259483983
MYBBP1A	0.300903437517364	6.96096566337515	3.12179209721256	0.00375792196988109	0.0186811162356326	-2.50778847896551
TCOF1	0.439703308286742	6.06816863785742	3.12178696253271	0.00375797222382534	0.0186811162356326	-2.50780100946246
ENGASE	0.622597883683594	7.61656122756412	3.12029948565834	0.00377255733311327	0.0187431894642385	-2.51143053503097
SURF1	-0.368875593992492	8.3498334234707	-3.12005527681201	0.00377495700293398	0.0187446864409168	-2.51202633003485
HSP90AA1	0.721537159651666	10.2869864492052	3.11983217374776	0.00377715054924601	0.0187451588091192	-2.51257061166205
CNPY3	0.342991690356641	6.6401558535717	3.11892680807656	0.0037860645337733	0.0187675504429173	-2.51477912644215
CCDC59	0.614530951786726	5.7557777667758	3.11880280139858	0.00378728702579089	0.0187675504429173	-2.51508159704365
LAS1L	0.383445557003115	7.55895387073768	3.11873402183175	0.00378796523548414	0.0187675504429173	-2.51524935780122
RFWD3	0.370666861674442	4.06092942593477	3.11827902634126	0.00379245468533622	0.0187778951931809	-2.51635909103988
EVA1B	0.35666834544779	5.47183958691598	3.11809647539212	0.0037942573406125	0.0187778951931809	-2.51680430823531
NFAT5	0.838742516477542	7.21728954672574	3.11643933094558	0.00381065861730878	0.0188486231608081	-2.52084522464957
CHD7	0.700903974407149	7.04097892117584	3.11543930656797	0.00382058874990864	0.0188872824033945	-2.52328321127211
USP6NL	0.431074369932179	4.09320774754722	3.115178921665	0.00382317837625142	0.0188896307716006	-2.52391794217968
CCNG1	-0.559533446922842	9.04599697536159	-3.11430123195143	0.00383191962656285	0.018922353799937	-2.5260572461532
ANXA5	0.49546477826744	9.01447158732937	3.11406107443641	0.0038343147555496	0.0189227774961715	-2.52664255629793
TMEM127	-0.348732903182768	7.25849309894777	-3.11365685164226	0.00383834934661913	0.0189227774961715	-2.52762767070371
SHOC2	-0.516667386810826	7.10424514764151	-3.11365575183052	0.00383836032945963	0.0189227774961715	-2.52763035091556
XK	-0.982318643480092	6.5950323464023	-3.11199085445672	0.00385502046308943	0.0189840800116381	-2.53168708133001
CIDEB	-0.414810717350012	7.91027906623901	-3.1119117363871	0.00385581388201884	0.0189840800116381	-2.53187983352467
UBA52	0.301706128683948	10.7255459468829	3.11106293356249	0.00386433569096495	0.0189840800116381	-2.53394757311698
CENPI	0.273879296939017	4.0559536402807	3.11104459846666	0.00386451996895076	0.0189840800116381	-2.53399223528997
SNX10	0.537472532062114	5.5118118363446	3.11098672525453	0.00386510168193496	0.0189840800116381	-2.53413320681828
PIGV	-0.345870464846694	7.3125989581874	-3.11093487968947	0.00386562287864097	0.0189840800116381	-2.53425949460056
PENK	-0.419074247811381	4.26461434816393	-3.11093006537986	0.0038656712796563	0.0189840800116381	-2.53427122145746
SERINC1	-0.606958145966742	7.99937035702587	-3.10911942638777	0.00388391556395426	0.0190563756075599	-2.53868094816404
DLGAP4	0.617951969527047	6.84612189752914	3.10904580360418	0.00388465912698606	0.0190563756075599	-2.53886022394775
SMPX	-0.615732479730552	4.66102360699406	-3.10772874801443	0.00389798377817301	0.0191112453844235	-2.54206694731337
MAD2L1	0.94409074560056	5.93544364279407	3.10615199923453	0.00391399285813033	0.01917920910679	-2.54590500585944
CDR2L	0.462246671536821	6.68530723653838	3.10555234024513	0.00392009770854628	0.0191985925605504	-2.54736439770901
FAM83E	-0.559084160659059	6.38710541188564	-3.10487574795467	0.00392699664234976	0.0192218416471838	-2.54901084098795
QTRT2	0.454369762376833	5.89579009380891	3.10440571262526	0.00393179618764035	0.0192347948215724	-2.55015452811132
NOL3	0.400525004646862	4.94843922899035	3.10202137660929	0.00395622866540972	0.0193437277876875	-2.55595464913302
NPY1R	-0.638863702432723	4.69867112637045	-3.10169812809911	0.00395955209809535	0.0193493867025634	-2.55674079732125
HACD2	-0.52632397812719	7.69042472278453	-3.10144595589365	0.00396214661117958	0.0193514793207584	-2.55735405567314
IL10RB	-0.691520740240011	6.76665105274931	-3.10083727249776	0.00396841579975237	0.0193715072891737	-2.55883420434257
YEATS2	0.452722719276768	5.96547646086871	3.10022448991677	0.00397473672456157	0.0193917657894639	-2.56032416344557
MYO1D	-0.666736623819226	8.18676112493219	-3.09749905293041	0.00400296595184532	0.0195188290654117	-2.5669490491111
ORC6	0.383264954536986	5.57927308241258	3.09682017991753	0.00401002706947917	0.0195425923686075	-2.56859873958633
NEK1	-0.436469276832658	5.03766790836957	-3.09651134583502	0.00401324323826745	0.01954760187974	-2.56934915523337
COMP	1.45571872349362	5.61269147015576	3.09581717426473	0.00402048121798395	0.0195721845886924	-2.57103573010431
CALU	0.680149414581835	5.78319290406302	3.09224411488722	0.00405793327339735	0.0197437461499229	-2.57971369317946
PRIM2	0.456046208318028	4.48512569539114	3.09074656680406	0.00407372856227637	0.0198098079732252	-2.58334921248937
TIMM9	0.324106475436017	7.44432189391029	3.08965601911478	0.00408526775291119	0.0198503310548447	-2.58599608030389
FDPS	0.557366422527955	8.07618613007164	3.08953916092892	0.00408650607968872	0.0198503310548447	-2.58627967685102
VPS72	0.324744934922087	7.90071596219539	3.08847392232916	0.00409781067689114	0.0198944254221025	-2.58886457739194
CCL24	0.608089445123005	5.47524379248187	3.08333693194436	0.00415274378836271	0.0201501685287583	-2.60132319852168
PRPS1	0.381435060674292	7.69754935358908	3.08182192087935	0.00416907776127285	0.0202184428020903	-2.60499537634281
ASAP3	-0.390795307780718	7.44932563619235	-3.08150149964395	0.00417254016003025	0.0202242546118015	-2.60577190800934
SBF1	0.363129340461955	5.92815821257579	3.08081576329908	0.00417995924160405	0.0202492277143432	-2.60743362339888
PFKM	0.473483511766787	8.38239780937281	3.07981073100527	0.00419085545440309	0.020291009091698	-2.60986871284852
PRC1	0.75154265466207	6.79625300817598	3.07775898045497	0.00421318355592242	0.0203790872683425	-2.61483855519435
APOBEC3B	-0.763625461592604	5.12722800814307	-3.07771993507263	0.00421360955833746	0.0203790872683425	-2.61493311525565
SEMA4G	-0.594125514293211	7.9837153602678	-3.07722095191902	0.00421905728523373	0.0203833930921401	-2.61614149476569
PAK1IP1	0.64312176296513	5.16264862368155	3.07722038731296	0.00421906345319232	0.0203833930921401	-2.61614286200293
KHDRBS1	0.298203719863535	9.35801157789385	3.07596224569275	0.0042328291132088	0.0204388445774563	-2.61918921103776
MED25	0.33936541567201	7.16111712212666	3.07524210764052	0.00424072749800328	0.0204654503193111	-2.62093258308798
AURKB	0.580449323153718	6.3134519999333	3.07501034197022	0.00424327244783376	0.0204654503193111	-2.62149361417659
CERS2	0.286130085368846	8.96685049599163	3.07483379112634	0.0042452120722807	0.0204654503193111	-2.62192097229363
EPN3	-0.353398233895816	5.30139578003326	-3.07409743419574	0.00425331091685147	0.0204934338836214	-2.62370325057413
PPP1R3C	-0.654996410635368	6.0884694877679	-3.07237702390064	0.00427229006723709	0.0205585778118031	-2.62786642736569
UCHL3	0.775457200938259	8.29717218241915	3.07230653005568	0.00427306944903398	0.0205585778118031	-2.62803698659362
UBR7	-0.442280145539126	6.73229094247178	-3.07224629874619	0.00427373547481455	0.0205585778118031	-2.62818271402286
OSBPL11	-0.41396056358056	6.08782183658518	-3.07162763582448	0.00428058222835607	0.0205804311334256	-2.62967945617737
TP73-AS1	-0.319272364490934	5.35819724053353	-3.07060623659562	0.00429190884548681	0.0206237879057201	-2.63215018657195
PSMD11	0.45761441105291	8.54190607780733	3.06934957763632	0.0043058833362028	0.0206798149689783	-2.6351893887789
ALAS1	-0.590186398697917	7.73701372750257	-3.06836609696233	0.00431685007977733	0.020708693076994	-2.63756744279018
POLQ	0.455984439670043	5.92468777266044	3.06821128259037	0.00431857881840923	0.020708693076994	-2.63794174577541
ARG2	0.595200144867982	4.1271472239457	3.06818692099011	0.00431885091262061	0.020708693076994	-2.63800064518226
ACSF2	-0.547170250789214	7.13419163532146	-3.06723648522428	0.00432947900957302	0.0207485171633668	-2.64029832913503
NTRK2	-0.696613377516181	4.1326283403132	-3.06668941910241	0.00433560773189723	0.0207667473828622	-2.6416206887417
CDS1	-0.714496050221351	6.83351233955069	-3.06493566764623	0.00435531032863455	0.0208487832813683	-2.64585896218832
EZH2	0.681054575195759	5.06301833958393	3.06474986464023	0.00435740270752431	0.0208487832813683	-2.64630791297491
HSD17B7	0.521386714696168	7.8890959921761	3.06364587178986	0.00436985474636852	0.020890734279423	-2.64897515483879
SDF4	-0.737306956398465	6.31030929069588	-3.06328998182945	0.00437387604899984	0.020890734279423	-2.64983487163625
PEX5	0.362240004049877	7.88506278229169	3.06318714126006	0.00437503872736067	0.020890734279423	-2.65008329154569
EIF4EBP1	0.409963106979249	7.80689593556044	3.06314414721514	0.00437552488937653	0.020890734279423	-2.65018714587116
RGS10	-0.596148707423727	6.71102285108049	-3.06185147886168	0.00439016588773425	0.0209439050363578	-2.65330928101636
FCHO1	0.379116602015593	5.70649857830669	3.06174706592167	0.00439135051305251	0.0209439050363578	-2.65356143440268
LEF1	0.931140785665085	5.972274509018	3.06143999389407	0.00439483617970732	0.0209493445001737	-2.65430297476714
ACACA	0.475385412988114	7.79938229632082	3.05970785538942	0.00441454738581642	0.0210320809586657	-2.65848511041898
NUPR1	-0.617137872609486	7.73576998782653	-3.05825960543873	0.00443109233076388	0.0210996523404657	-2.66198082237031
HGS	0.338643038065019	8.46785738707072	3.05800466887518	0.00443401082790194	0.0211023008660885	-2.66259608156386
MSRB1	0.333503529405878	8.61636884657199	3.05778663932714	0.00443650826142797	0.0211029437163664	-2.66312224778759
IDH2	-0.407587959284903	6.24685523102307	-3.05716431633087	0.00444364403715308	0.0211256371388443	-2.66462397415871
RXRA	-0.452582977253095	7.62653045873326	-3.05211632576553	0.00450192944005677	0.0213809226217824	-2.67679908293566
RNF14	-0.568392156016094	5.79283937225696	-3.05209917688508	0.00450212867475347	0.0213809226217824	-2.67684042505026
PCGF2	0.414826450864369	7.36863564888076	3.05163665458292	0.00450750538492198	0.0213950826798661	-2.67795541479776
EEF1AKNMT	0.339732740882083	6.94513806459179	3.05074946866394	0.00451783574214963	0.0214327279259812	-2.68009386995501
PCLO	-0.460957413728716	5.19919423400684	-3.04930284754204	0.00453472827121398	0.0215014477955172	-2.68358004461707
ENTPD1-AS1	0.321467210240049	6.48786760960648	3.04808525943662	0.0045489926986351	0.0215576401999509	-2.68651357485776
BRD2	0.442765209066128	8.57262120063617	3.04649262352854	0.00456771511164918	0.0216250173098384	-2.69034973460292
SMAP1	-0.516667736524075	8.03416534733215	-3.04646403065742	0.00456805190458582	0.0216250173098384	-2.69041859578055
ERBIN	-0.789865820406224	7.50895869372615	-3.04400521043363	0.0045971022993526	0.0217428701907014	-2.69633892602236
ATP2A2	-0.420640004544822	8.34828810539714	-3.04394506902783	0.00459781504424436	0.0217428701907014	-2.69648370113195
NPM3	0.377068081847112	7.02104128231764	3.04342982358129	0.00460392558757221	0.0217602472348056	-2.69772395873576
CDC20	0.788785967981211	7.02859634739665	3.04246611915386	0.00461537527766816	0.0218028277923901	-2.7000434006503
ZMYND8	0.879384529494248	7.8891224019766	3.04210068730936	0.00461972399132328	0.0218118363712954	-2.70092281552501
SLC27A5	0.404183385525254	6.22125823108393	3.04149763839472	0.00462690888520676	0.0218342192665357	-2.70237393069436
TOB1	0.541543546898032	8.39534146908371	3.04094696788925	0.00463347897239576	0.0218536788069753	-2.70369886938531
PARPBP	0.273454986274595	4.44245366661367	3.04003264095333	0.00464440739001551	0.0218916425588281	-2.70589849026779
STT3A	0.523641925943604	7.42434383263053	3.03986368843643	0.00464642945164425	0.0218916425588281	-2.70630490396951
TTC19	-0.415332368001819	8.35633407220455	-3.0396075794034	0.00464949621205565	0.0218945438388472	-2.70692094811312
COPS4	-0.553673963507991	7.37390658829588	-3.0382845058406	0.00466536982518335	0.0219508676481723	-2.71010301068979
GPN2	-0.273777143069103	6.3287697048394	-3.03820114899912	0.00466637161803192	0.0219508676481723	-2.71030346275858
PEX19	-0.272518250860332	6.82463662634999	-3.03781507508879	0.00467101415962175	0.0219611418357374	-2.71123183305678
SLC25A15	0.408962871781629	7.3281673538211	3.03714906546169	0.00467903321356414	0.0219872718026136	-2.71283319607526
KLK6	0.759314206832039	5.94193685692792	3.0364241537112	0.00468777629277347	0.0220167747756811	-2.71457596394155
SNX7	-0.651897951149604	7.84107171702613	-3.03559030659671	0.00469785236178456	0.0220525040188237	-2.71658034040316
ZEB2	-0.592015265994796	4.24513107066203	-3.03433675073286	0.00471303872016109	0.0221121716844532	-2.71959302791776
TTC28	-0.390543767526987	4.26995932734173	-3.0336976952492	0.0047207985151706	0.0221369517774378	-2.72112861388834
SPOCK1	0.969519796763062	6.54017625009538	3.03347610932135	0.00472349196780778	0.022137961043246	-2.72166102082189
ITGA7	-0.648953309481981	7.23012995912751	-3.03273670117026	0.00473249025896508	0.0221611792915872	-2.72343744932283
LSM14B	0.357291036481071	6.68969128466514	3.03263417359711	0.00473373925763735	0.0221611792915872	-2.72368375297428
BCL2L13	-0.479376344856211	6.83060525111985	-3.03232905394142	0.00473745809515441	0.0221611792915872	-2.72441671963025
EFNA4	0.612655152853614	6.03216216612074	3.03225433154164	0.00473836924291184	0.0221611792915872	-2.72459621357523
MSC	0.3118537544873	4.89529893026123	3.03141002876711	0.00474867601211131	0.0221907668853828	-2.72662418021074
CARHSP1	0.435181416998052	8.38908688958633	3.03118174667077	0.00475146639360951	0.0221907668853828	-2.72717244700472
ZNF74	0.306524103440117	5.11153542521776	3.03112601294963	0.0047521478844439	0.0221907668853828	-2.7273062996244
PPCS	-0.382654605524163	7.67129060898711	-3.03073682810503	0.00475690926922979	0.0222013952466195	-2.72824094555361
ZNF423	-0.515579894776586	5.88879499375013	-3.02979126945014	0.00476849629418828	0.0222413152253346	-2.73051147295213
CCL8	-0.997314644427196	6.75792068955828	-3.02963268907971	0.00477044217751495	0.0222413152253346	-2.7308922264498
SPARCL1	-1.1647864022787	8.50737305536302	-3.02861734048468	0.00478291898501501	0.0222878535697126	-2.73332982989277
OLR1	0.557529369182472	4.27271582964112	3.02736342517695	0.00479836998073831	0.0223353384380655	-2.73633954902127
MAB21L2	-1.66933878182236	6.5309869778598	-3.02724622650942	0.00479981653811909	0.0223353384380655	-2.73662082066708
ODR4	0.442230024974481	6.9663603194784	3.02705968295926	0.00480211985558392	0.0223353384380655	-2.73706850453364
MIA2	-0.267600672160218	3.88410090006686	-3.02697948630253	0.0048031103928718	0.0223353384380655	-2.73726096293111
JPT2	0.445574322659562	8.81177555458995	3.02629568033206	0.00481156418081116	0.0223550794596976	-2.73890186669001
PRPH	-0.421192362505513	7.63331070675363	-3.02623131350491	0.00481236066282306	0.0223550794596976	-2.73905631478855
IK	-0.305196640570061	7.92182022394439	-3.02342544013938	0.00484720238055758	0.0224982425113262	-2.74578723242213
EMC3	-0.356256757942031	7.88434093787505	-3.02334406769718	0.00484821637012235	0.0224982425113262	-2.74598238241265
CYCS	-0.413927516080134	10.3976259846892	-3.02011369622465	0.00488863288177289	0.022674017410632	-2.75372720589943
PPRC1	0.470446821136985	6.79738371805245	3.01900744982077	0.00490254672223914	0.022726751359503	-2.75637837671681
VWA1	0.41422364687668	6.9062872757183	3.01830577992116	0.00491139140404621	0.0227559436786021	-2.75805968124361
TGM2	0.755540653104531	8.40871066488908	3.01807397061729	0.00491431672048641	0.0227576937605521	-2.75861508274261
ELOA	-0.291953878267067	7.71449401159578	-3.01782577122306	0.00491745069908329	0.0227604078211974	-2.75920972763104
SKAP2	-0.596440715776239	5.73055620078847	-3.01761224722594	0.00492014834941968	0.0227611005724319	-2.75972127420492
CBR1	-0.531578915328939	6.88250885221534	-3.01657172915086	0.00493331424545678	0.0228101946970318	-2.76221378988809
CADM3	-0.343272953088808	5.13895501292551	-3.01527205875581	0.00494980607078429	0.0228696847375247	-2.76532642149189
SNRPC	0.375302259251583	8.27448853658459	3.01515446418613	0.00495130082641585	0.0228696847375247	-2.76560801648979
HIGD2A	-0.362473157172293	9.65259266825501	-3.01473129335287	0.00495668332466827	0.0228827142838561	-2.76662130169829
WDR37	-0.391384172092506	6.81652928559312	-3.01411108615965	0.00496458201836789	0.0229073404804134	-2.76810624854686
CHEK1	0.465576951093347	3.82437858978386	3.01115644435343	0.00500237482281389	0.0230698060362398	-2.77517813643687
GNA14	-0.406031397232193	6.66654393451725	-3.01072784120395	0.00500787963077786	0.0230730818268934	-2.7762036699463
TRAF4	0.498646652881846	6.86340654208325	3.01069894705994	0.00500825094171569	0.0230730818268934	-2.77627280302867
GLRX3	0.420511405363964	7.71760480239866	3.01048830511137	0.00501095863217563	0.0230736564233118	-2.77677678071795
NADK	-0.454120832425899	7.10799417472011	-3.0094480372334	0.00502435103902888	0.0231234043439696	-2.77926541612357
SRSF4	-0.353322189255463	8.88474488387794	-3.008442592491	0.00503732729819501	0.0231711867944264	-2.78167028770059
BARD1	0.539870987112747	6.43305269410397	3.00778301215251	0.00504585704381054	0.0231984770830466	-2.78324766020935
CERK	-0.482113301803526	7.46146916098714	-3.00724494600372	0.00505282547260504	0.0232185647874387	-2.78453429098132
PER2	-0.563647589390952	7.60597432518957	-3.00479108942786	0.00508472061536672	0.0233531152992653	-2.79040035321198
ANOS1	0.680717528242568	5.8948937471281	3.00384134140992	0.00509711643210731	0.0233980170030907	-2.79267005266699
NUAK1	0.614658054292272	7.05773551244431	3.00118796427351	0.00513189907907826	0.0235455852457145	-2.79900894146167
COX8A	-0.370148434001587	9.97207947755848	-3.00043708164491	0.00514178292825809	0.0235788228429823	-2.80080222223003
EXOSC2	0.33644679562745	5.95291466543771	2.9996857429592	0.00515169079063792	0.0235949040664326	-2.8025963404816
ROR1	-0.3680754473711	4.76286476474761	-2.99938621996967	0.00515564561328379	0.0235949040664326	-2.80331149986253
GLRX5	-0.359369417689383	8.7931427290071	-2.99935841923895	0.00515601283232467	0.0235949040664326	-2.80337787655463
BANF1	0.410718519781586	9.24275297731376	2.99924475888055	0.00515751442587984	0.0235949040664326	-2.80364924707911
ACAN	0.452330391743619	7.03829812167303	2.99901740441652	0.00516051929939013	0.0235949040664326	-2.80419205140075
RPL12	0.284134866457503	11.8981178304816	2.99897063504656	0.00516113764086077	0.0235949040664326	-2.80430370949275
USP33	-0.570338295422762	7.24106712081791	-2.99859818764088	0.00516606429714039	0.023605346478954	-2.80519286273372
SCML1	0.750344619344019	7.58532613324824	2.99681060416016	0.00518977200889849	0.0237015507952404	-2.80945954447465
YIF1A	0.423456815149573	8.04019780110754	2.99560410084296	0.00520583126770038	0.023762744360944	-2.8123384718178
GZMA	-0.452046732550182	5.23050134451065	-2.99450587119877	0.0052204901646947	0.0238174865379049	-2.81495847336079
EIF3D	0.387588482541473	9.32350969284935	2.99391402663551	0.0052284061267903	0.0238414251815303	-2.81637018896038
MRPL2	0.347396644058312	7.19041562634296	2.99350299241858	0.00523391041120183	0.0238543478077887	-2.81735052882104
C20orf27	0.595901850801269	5.55344328590806	2.99209172404293	0.00525285084397837	0.0239284633295557	-2.82071590792805
CDCA4	0.342170060464632	7.28903727337786	2.99056326605818	0.00527343711378002	0.0240090397771557	-2.82435973642006
HMGB3	0.529720472458556	7.51190536794975	2.99037970199763	0.00527591459560692	0.0240090397771557	-2.82479728085016
POLR3G	0.345558526321383	4.25581061923518	2.98768983075973	0.00531234494794123	0.0241545618731791	-2.83120714054466
LITAF	-0.565125722068757	8.38584932043778	-2.98743022336586	0.00531587349639659	0.0241545618731791	-2.831825603094
IGLL3P	-0.943517399348899	8.76045600887173	-2.98742058445975	0.00531600454972238	0.0241545618731791	-2.83184856527174
LMO2	-0.535146942187017	6.23108370355052	-2.98688674248965	0.00532326758570365	0.0241752665699495	-2.8331202392418
PRPF18	-0.580886873205057	5.78271808580796	-2.98509048532971	0.00534777495421861	0.0242742244237982	-2.83739819314399
ALDH3A2	-0.462623437094257	8.41766672243202	-2.98439368585074	0.00535731045070313	0.0243051570625348	-2.83905729545615
PTPN21	-0.334155304604714	6.34332832705076	-2.98387258749132	0.00536445202311214	0.0243197100528178	-2.8402979048813
SGCE	-0.827757632166019	5.77939611013436	-2.98376241174486	0.00536596311587416	0.0243197100528178	-2.84056019109071
PAIP2B	-0.276943709376101	6.00223306384852	-2.98340017696041	0.00537093410696342	0.0243298957289575	-2.84142249471033
LRRC61	0.301279951220299	6.53355436220034	2.98090932394144	0.00540523435290573	0.0244728628862174	-2.84735039543937
UNC13B	-0.599216768636534	7.93927674624077	-2.98040361430585	0.00541222343707357	0.0244846658215895	-2.84855357600216
TMEM140	-0.408464113836887	6.26968810205362	-2.98032410414204	0.00541332307149214	0.0244846658215895	-2.84874273549474
CRCP	0.408885861266841	6.0880282699162	2.97814331026101	0.00544356608120946	0.0246061783861483	-2.85392986417739
NPAS2	0.5231229990195	7.28846635981357	2.97799005648185	0.00544569737707546	0.0246061783861483	-2.85429430532385
FEM1B	-0.57852656990665	6.05730940334463	-2.97755871202461	0.00545170030277962	0.0246208487384885	-2.85531999580484
PAFAH2	-0.283538259622537	6.24254924639627	-2.97677353359059	0.00546264350046988	0.0246578041383009	-2.85718684948845
FCMR	-0.59871985480087	6.25841525582153	-2.97353367454101	0.00550801784243129	0.0248456147963377	-2.86488704608889
PYCR3	0.396813395565857	5.84058530046332	2.97340598702271	0.00550981337865724	0.0248456147963377	-2.86519042467218
SEMA4C	0.39641955823953	8.09254185791056	2.9730386758182	0.00551498157422165	0.0248537919890951	-2.86606309491354
AGR2	-0.796979000784894	10.8745937104471	-2.9728817294758	0.00551719125874573	0.0248537919890951	-2.86643595465344
LYRM4	0.502329025947999	6.8455773310773	2.96961711127302	0.00556334453414977	0.0250490709292137	-2.87418922559693
VAMP2	-0.408938805473985	7.25529965301917	-2.96895671563166	0.0055727250349647	0.025078666366418	-2.87575703764673
ECD	0.297883352598683	6.57260301146082	2.96545461136654	0.00562272020776938	0.0252909162215528	-2.88406789747746
KIF15	0.492747079725131	5.59929370601489	2.96449794347723	0.00563645079305343	0.0253399169272	-2.88633720112381
SLC20A2	-0.340757966062784	6.08515799848418	-2.96400588298123	0.00564352541291733	0.0253589600168966	-2.88750425143638
HPS1	-0.287400059050682	7.34946245473366	-2.96085648973801	0.00568900476518334	0.0255504673541391	-2.89497125143637
PKMYT1	0.324419943940476	7.4019770053753	2.96024963576256	0.00569780778644384	0.0255771441991471	-2.89640954215643
SVEP1	-0.382797463639043	7.42559125396147	-2.95993625763134	0.0057023586785808	0.0255847162610559	-2.89715220674473
TXNIP	-0.930607794157673	9.34063533737779	-2.95964079201294	0.00570665258505053	0.0255911282842653	-2.89785238003085
BCL7A	0.366134230322344	6.52018580143156	2.95934549910081	0.00571094702928746	0.025597536283304	-2.89855210426166
OR7E14P	-0.680485261901032	5.58121689894114	-2.9584849740329	0.00572347903844462	0.0256408416501634	-2.90059097214639
NHP2	0.38129212980418	9.29072881449664	2.95813817257725	0.00572853691244853	0.0256465832946073	-2.90141256369901
COL6A3	0.847390137207666	10.1510451024998	2.95800346584893	0.00573050265935702	0.0256465832946073	-2.90173167647565
STIL	0.47286538453835	5.68026609155448	2.95716551074823	0.00574274505977405	0.025684772445386	-2.90371655959705
MYLK	-1.37006753469246	8.66812606695461	-2.95702596313369	0.00574478622477121	0.025684772445386	-2.90404707802412
UBA1	0.356849894344183	9.4133143442195	2.95595076470173	0.00576053613382593	0.0257423057946308	-2.90659338637908
[truncated: 6,934 more rows]
