# Supplementary material for: Systems Biomedicine of Primary and Metastatic Colorectal Cancer Reveals Potential Therapeutic Targets
Source: Front Oncol. 2021 Jun 24;11:597536. doi: 10.3389/fonc.2021.597536 (PMC8263939; doi:10.3389/fonc.2021.597536)
Supplement: Supplementary File 3 — Contains all DEGs between all pairwise groups of samples. [file DataSheet_3.zip › Supplementary file 3/Validation Results/GSE40367/GSE40367MvsN.txt]

ID	logFC	AveExpr	t	P.Value	adj.P.Val	B
205097_at	SLC26A2	-7.14651592464727	8.44137551104519	-12.7985004991264	6.70866880967717e-13	1.10224992292839e-10	19.5519047878509
206143_at	SLC26A3	-7.00677083975297	9.28399967422551	-11.0208556114871	1.96226524505956e-11	1.52817388475004e-09	16.2043281188015
206134_at	ADAMDEC1	-6.95308814132851	6.59743621432437	-19.8983040131424	1.55642836730059e-17	3.95524978757112e-14	29.8796125716089
209301_at	CA2	-6.7009902561993	8.98967133545979	-13.155579181641	3.54713531659364e-13	7.38652373861967e-11	20.1807099232308
203908_at	SLC4A4	-6.68568737218198	7.19493850295363	-15.5578886580424	6.65907959811647e-15	2.77336189001555e-12	24.074391992596
202286_s_at	TACSTD2	6.19228149377134	7.69681878988696	7.94884735605135	1.656877168454e-08	2.80906661887095e-07	9.46979069220871
211548_s_at	HPGD	-6.12818085698349	6.93820921562592	-19.8512034806233	1.65163369352589e-17	3.95524978757112e-14	29.8236859000098
223551_at	PKIB	-6.0027962547176	7.11954815644324	-17.9560732490703	2.00602920686964e-16	2.40196922157554e-13	27.452985272589
219014_at	PLAC8	-5.83824347499218	8.95516180295686	-15.6085496813636	6.15661764160254e-15	2.77336189001555e-12	24.1506613028774
228478_at	SPPL2A	-5.61130696483682	5.72479258545711	-24.6279862245653	6.99795006092508e-20	6.70333636336014e-16	34.8681693316651
206576_s_at	CEACAM1	-5.47052401109861	8.3717457364479	-15.3680634735309	8.95124704172522e-15	3.297845977411e-12	23.7865968786457
224412_s_at	TRPM6	-5.38746162690607	6.02365502854317	-16.3542203043203	1.98601461830109e-15	1.26826893524708e-12	25.247728348916
236313_at	CDKN2B	-5.33610399382731	6.29941580685437	-17.6658816107567	2.99916668985354e-16	2.8729017722107e-13	27.0679718597962
218218_at	APPL2	-5.30781317235906	6.57839610612839	-17.2370837351332	5.49028058287668e-16	4.0454921310289e-13	26.4876053087616
218002_s_at	CXCL14	-5.26942159285957	7.64214545697071	-7.13836547710161	1.20292452761653e-07	1.40865697433237e-06	7.48426810189661
212338_at	MYO1D	-5.25063428060299	6.98470690064921	-19.2294712607417	3.65924765355666e-17	7.01038665468386e-14	29.0722891848043
227475_at	FOXQ1	5.14664245902334	8.92413798675038	13.6931725679959	1.39181185588274e-13	3.41850404294891e-11	21.1017209522353
1565162_s_at	MGST1	-5.12694069031795	7.15903406428873	-11.5298960235186	7.19799528624934e-12	6.89495968469824e-10	17.2013981451376
200795_at	SPARCL1	-5.07027947912556	7.05699857426888	-13.2508587449671	2.99896541468189e-13	6.52888402437223e-11	20.3461663929152
206199_at	CEACAM7	-5.01825982975833	10.2915557602889	-6.29197724522109	1.03710424443088e-06	8.13629939181277e-06	5.32936315320168
202688_at	TNFSF10	-4.84735194103457	8.32602327901587	-12.854713908866	6.06308615643232e-13	1.03711254093688e-10	19.6518181437168
228195_at	C2orf88	-4.84216747779667	6.56597128633055	-12.0901256559129	2.47011642005201e-12	3.38017788395403e-10	18.2624437204648
202593_s_at	GDE1	-4.61971122800479	6.83489568789764	-10.7599651147214	3.31994679518156e-11	2.3044761123945e-09	15.6807810197452
223427_s_at	EPB41L4B	-4.59587623192433	6.77007033192505	-16.978875175617	7.95035200757641e-16	5.43974442004103e-13	26.1313590687442
225458_at	PP7080	-4.59232096178278	7.04866165630492	-9.23039669193941	8.58847153727754e-10	2.75147053028701e-08	12.4329726237499
217997_at	PHLDA1	4.59182627693149	5.95274517353651	11.4054336052891	9.17268819898132e-12	8.21169908953664e-10	16.960555954725
205892_s_at	FABP1	-4.59092345098238	10.9827107571564	-5.92061087269238	2.73148340173973e-06	1.84389566633297e-05	4.36264960270902
224989_at	SMIM14	-4.58845588052562	6.30261934487047	-15.6562565143763	5.71924628228949e-15	2.76642427277739e-12	24.2222774814403
1553828_at	NXPE1	-4.57840942890427	7.43511646633351	-11.9037764504439	3.5118393674279e-12	4.48532124007892e-10	17.9136422215033
227522_at	CMBL	-4.5734770434801	8.80466260242738	-6.56178644426226	5.17453566439196e-07	4.58528003045426e-06	6.02430152123796
210735_s_at	CA12	-4.56435004855418	8.06247354529	-15.649854923989	5.7760189430575e-15	2.76642427277739e-12	24.2126791488685
225275_at	EDIL3	-4.55317092861968	6.9990017429362	-13.0732443872538	4.10389089953633e-13	8.02268794421602e-11	20.0369483969813
220376_at	LRRC19	-4.47822515124425	7.50064639628802	-12.2039264702438	1.99621092754418e-12	2.8120153639626e-10	18.4734581061791
208170_s_at	TRIM31	-4.44400456784553	6.71486018623377	-13.5483104407228	1.78592371796328e-13	4.17252763277324e-11	20.856517727413
206262_at	ADH1C	-4.40333703713995	8.63776071610607	-5.7986469753451	3.76387605625705e-06	2.40041070192319e-05	4.04299805215791
208383_s_at	PCK1	-4.38390160786591	8.91146831174927	-9.89287392075754	2.02388373231423e-10	9.64516530937215e-09	13.8777047016352
200634_at	PFN1	-4.36595645390639	8.41749505015829	-8.578845416634	3.76381591769479e-09	8.5032058197166e-08	10.9541661089602
201427_s_at	SELENOP	-4.34498922304082	9.96627644649355	-6.47896607571882	6.40045557349345e-07	5.45462312620051e-06	5.81171596425683
203058_s_at	PAPSS2	-4.32616653506571	8.54392616359925	-6.50492270376031	5.98738283142959e-07	5.15765648761367e-06	5.87841414848833
207259_at	ANKRD40CL	-4.30346098777889	6.32757390800037	-17.3154686447168	4.91114970546617e-16	4.0454921310289e-13	26.5947355923598
230097_at	GART	4.2840924737334	7.88872677648812	8.83193218428503	2.10605914171017e-09	5.43771981629156e-08	11.5354320745123
202742_s_at	PRKACB	-4.26228460519512	7.0813401016193	-8.87133429580204	1.92550328767649e-09	5.09513701454505e-08	11.6251455150345
218756_s_at	DHRS11	-4.25301885983896	7.68753311849897	-20.4010391671838	8.32163944683372e-18	3.95524978757112e-14	30.4680654740134
205597_at	SLC44A4	-4.20326028311653	7.95500425965919	-11.8820876210377	3.65956107140441e-12	4.5525890263614e-10	17.8727804179494
208894_at	HLA-DRA	-4.19454050356188	7.82558746544573	-5.69989993790776	4.88340108944554e-06	2.9890159128306e-05	3.78354523868967
229851_s_at	C11orf54	-4.1878262347434	6.6457210686251	-12.0224074200659	2.80581044926078e-12	3.78547299908014e-10	18.1361622624803
206059_at	ZNF91	-4.18640148704556	7.53972011068287	-13.7880160983262	1.18346952963966e-13	2.98327753274167e-11	21.2610903469306
201151_s_at	MBNL1	-4.17508401157119	5.48394957952184	-15.0201200005258	1.5513562629636e-14	5.10723866201259e-12	23.2506761856176
209865_at	SLC35A3	-4.16927693236952	5.8123727700245	-15.043162408931	1.49540644841014e-14	5.10723866201259e-12	23.2865082751761
227735_s_at	C10orf99	-4.16013273413469	9.21268901758293	-11.6156210973031	6.09737482177529e-12	6.28029606642855e-10	17.3661872859794
217811_at	SELENOT	-4.14794560988959	7.47601514822592	-10.6186426958108	4.42923313964142e-11	2.88623294181123e-09	15.3935652321573
206561_s_at	AKR1B10	-4.11124348243955	8.59829996666331	-7.59850107928603	3.86367965421062e-08	5.66008277516665e-07	8.62166652319813
213624_at	SMPDL3A	-4.1106507890733	8.77669888266157	-11.0889805954592	1.71279178881441e-11	1.35593657397134e-09	16.3396274770892
222108_at	AMIGO2	4.11051941068192	7.01924162902323	8.15722419041979	1.00897126805767e-08	1.87668655858726e-07	9.96662473379519
213459_at	RPL37A	4.10598755720098	6.40123852346118	17.9733356776197	1.95894887967356e-16	2.40196922157554e-13	27.4756949415864
204818_at	HSD17B2	-4.08172155007108	8.25892408974014	-6.91117306329356	2.12776247117857e-07	2.20023233647306e-06	6.91336023888358
209875_s_at	SPP1	4.07261038673998	7.01478581991726	7.35106478272844	7.09271053498735e-08	9.35827468521265e-07	8.01326002652329
209114_at	TSPAN1	-4.04845754733688	9.4422150864161	-8.31892846004956	6.89327260448859e-09	1.4049076229446e-07	10.3481986123008
218750_at	TAF1D	4.01284423636535	7.88893395555737	12.2200459905319	1.93709944246902e-12	2.76947396409116e-10	18.5032263340155
209317_at	POLR1C	4.00221630398275	8.66904878550012	17.696110674813	2.87536329405741e-16	2.8729017722107e-13	27.1083668683122
208677_s_at	BSG	-4.0018475751098	7.91562348864647	-11.5653429847981	6.7199703907736e-12	6.70527045554378e-10	17.2696455768731
208920_at	SRI	-3.9959207296267	5.89238816468142	-15.0009652746118	1.59951101221816e-14	5.10723866201259e-12	23.2208524472356
208937_s_at	ID1	-3.97963247771203	7.92185893950199	-6.27216698395333	1.09173735041835e-06	8.48843512959206e-06	5.27807616409152
201670_s_at	MARCKS	-3.97731232774384	7.79600484037527	-10.454385980466	6.21119889356132e-11	3.793331417204e-09	15.0565126574124
201325_s_at	EMP1	-3.9591299424602	7.96928701930926	-9.15368739610071	1.01907095781287e-09	3.12874381566972e-08	12.2618596113218
225681_at	CTHRC1	3.95210366437286	5.87973945768055	7.15598087696367	1.15118809381353e-07	1.36644742882774e-06	7.5282836400849
201426_s_at	VIM	-3.93365749177679	8.03430610360082	-11.8941904326278	3.5763563301482e-12	4.50762069559074e-10	17.8955890006487
1554450_s_at	MIER3	-3.9334911603932	6.04566971257877	-14.1053301312223	6.92162555807353e-14	1.97722644827688e-11	21.7876622338463
204088_at	P2RX4	-3.9206725972013	7.4314228204912	-11.7271849931331	4.91919516197346e-12	5.4473413016873e-10	17.5793199309143
200008_s_at	GDI2	-3.91020233466321	7.69370009814107	-8.59474133755594	3.62812613629943e-09	8.29446784238955e-08	10.9909297866726
222027_at	NUCKS1	3.89677607020139	6.91669219128288	9.19971071897364	9.19587880019599e-10	2.88958333198567e-08	12.3646181056271
230875_s_at	ATP11A	3.87042985676768	7.28321792825223	8.63853932139279	3.27960561585827e-09	7.66888779471298e-08	11.0920477140804
203961_at	NEBL	3.86948707637243	8.21984660320132	11.8346619499836	4.00531526136822e-12	4.85657150489192e-10	17.7832363010508
1557910_at	HSP90AB1	-3.86722067027069	6.98099775429389	-7.54301759545391	4.42449462977132e-08	6.33516204164117e-07	8.4859078272603
201688_s_at	TPD52	-3.86402393718823	7.43448848863965	-7.98937507559543	1.50383691605074e-08	2.60492835783906e-07	9.56687036241309
564_at	GNA11	-3.85676184978727	8.07646020184514	-15.5777937078237	6.45678592122499e-15	2.77336189001555e-12	24.1043855930407
223251_s_at	ANKRD10	3.85271790855191	9.89418158411839	9.24076329291532	8.39270842446641e-10	2.72621946417139e-08	12.456035906602
203243_s_at	PDLIM5	-3.85002847464665	7.04986234015364	-13.0577918825341	4.21805458171258e-13	8.05049465263874e-11	20.0098859489642
229659_s_at	PIGR	-3.82657831307079	10.3627699301207	-3.91382506446838	0.000564660482297764	0.00170288076375683	-0.905567807027041
211911_x_at	HLA-B	-3.81537245953789	10.2904097542371	-10.6295275784834	4.33159755398393e-11	2.84194335408302e-09	15.4157780259979
204034_at	ETHE1	-3.79785737903634	9.94897050355789	-9.31358786425239	7.14050013145629e-10	2.42549116167446e-08	12.6176434792496
203240_at	FCGBP	-3.79697261505207	9.49713312134368	-4.85383866968524	4.64163952581727e-05	0.000199025358181753	1.54797558519739
205112_at	PLCE1	-3.78243102687697	6.29076566030972	-15.3399262577158	9.35480744806833e-15	3.31887779796469e-12	23.7436649449165
207761_s_at	METTL7A	-3.77931572782962	9.34968158996341	-7.56610388881321	4.1816788259576e-08	6.06913658694664e-07	8.54244333304463
211916_s_at	MYO1A	-3.77028252809952	7.14307772523529	-12.4565555351417	1.25027999240373e-12	1.90102095987862e-10	18.9365645768212
222040_at	HNRNPA1	3.76438848398099	7.27737288557382	7.83754132780565	2.1645355659352e-08	3.51954049148248e-07	9.20206215658657
231851_at	RAVER2	-3.76330756376679	6.44751080762123	-15.9890627333629	3.4376402289126e-15	1.93700916192669e-12	24.7163931298404
220532_s_at	TMEM176B	-3.75518452679455	8.58833394157394	-8.62747738695459	3.36425567838666e-09	7.82189445224897e-08	11.0665331548937
217294_s_at	ENO1	-3.73703571761607	6.6329553452547	-5.70624855936475	4.80222801097769e-06	2.94686368463519e-05	3.80024196394542
209392_at	ENPP2	-3.72662335888497	5.72258509654843	-11.6402152877988	5.81478535030206e-12	6.25257126636105e-10	17.4133008102634
232098_at	DST	3.71670017390253	6.82095951666515	5.74082951864402	4.38341073177576e-06	2.73186020817697e-05	3.89115132308431
227230_s_at	CRACD	-3.71651276530198	6.66298135952613	-8.61539786842074	3.45925431655115e-09	8.00391234257088e-08	11.038652593652
200866_s_at	PSAP	-3.70063146298	7.76042892566336	-8.22527299571265	8.59151414562463e-09	1.65257257029997e-07	10.127625503961
209575_at	IL10RB	-3.68807041193377	6.96364678786004	-12.6941153655989	8.10234309043458e-13	1.27233351579136e-10	19.3654450613692
213501_at	ACOX1	-3.68064871799861	7.46532797586856	-16.0042809667725	3.35924175589528e-15	1.93700916192669e-12	24.7387607055599
207791_s_at	RAB1A	-3.65577894996158	7.17081282370445	-7.35267268296125	7.0645927962341e-08	9.34805182244601e-07	8.0172381032457
1552365_at	SCIN	-3.64610638142528	5.68721873885665	-9.24670565207271	8.28256396393967e-10	2.72621946417139e-08	12.4692497132528
211991_s_at	HLA-DPA1	-3.64532649384554	6.82149737435669	-8.94108328102944	1.64382669493903e-09	4.46068439400027e-08	11.7834379941472
1564494_s_at	P4HB	-3.63844511582115	6.3121747430756	-7.24770456755408	9.1621824306891e-08	1.14276751957775e-06	7.7568780375573
228033_at	E2F7	3.62551341513501	6.01002401950821	15.373208870001	8.87941661216631e-15	3.297845977411e-12	23.794440095387
201506_at	TGFBI	3.62544257235625	11.1862406742305	11.4305023322206	8.73430417454215e-12	7.96818092266088e-10	17.0092173590653
218546_at	C1orf115	-3.62122734263286	7.33070360604868	-7.98716977509199	1.51178011735156e-08	2.61396060363006e-07	9.56159336767453
204855_at	SERPINB5	3.611372253657	7.33409518433777	10.931375265637	2.34793672555048e-11	1.77093589716914e-09	16.0257308857709
238750_at	CCL28	-3.60723264709149	7.32635977310562	-11.7838009798215	4.41372826238741e-12	5.09386783438662e-10	17.6869092212919
225107_at	HNRNPA2B1	3.57956802208589	8.55753905660012	9.64633018996747	3.44285153453348e-10	1.39741842581764e-08	13.3469314341085
201849_at	BNIP3	3.56051753266567	6.78218946061898	3.71790072447483	0.000941901023723196	0.0026489929260847	-1.402504586689
218507_at	HILPDA	3.56037195453037	7.45916287374647	9.16379836809852	9.96307351872546e-10	3.06869071497978e-08	12.2844594829123
213350_at	RPS11	3.55640972654472	9.45160272062983	6.10209909924934	1.69898319753711e-06	1.2368540825634e-05	4.83642743029246
213953_at	KRT20	-3.55630746038494	10.5842209172423	-6.97932020142339	1.7920498158627e-07	1.91585325738268e-06	7.08522556903372
202619_s_at	PLOD2	-3.55552458510776	6.71367978640436	-7.75533560332434	2.6396179946169e-08	4.11806201472887e-07	9.00329430440443
214375_at	PPFIBP1	3.53392986371456	6.35796645424167	5.39278156714133	1.10202246123681e-05	5.9138785188725e-05	2.9736850267479
203131_at	PDGFRA	-3.52920241423713	6.90601236064841	-7.35262386889692	7.06544474313698e-08	9.34805182244601e-07	8.01711733791648
200748_s_at	FTH1	-3.52398606713299	11.3462126973422	-6.56354008750007	5.15133275403465e-07	4.57318039396644e-06	6.02879552526322
214765_s_at	NAAA	-3.52169049421012	7.21182817024099	-12.8559424020352	6.04971598179296e-13	1.03711254093688e-10	19.6539977771817
205259_at	NR3C2	-3.52084975320835	7.86213617137544	-8.35040062541544	6.40321299568803e-09	1.3276272139761e-07	10.4220564906122
209668_x_at	CES2	-3.5108260417067	8.9572028396299	-9.33910145442137	6.74862178398445e-10	2.33375624797065e-08	12.6740918085668
214007_s_at	TWF1	-3.49823269410553	6.22749824035235	-8.98123047845766	1.50122538477809e-09	4.20474794175126e-08	11.8742508917961
228707_at	CLDN23	-3.49101853197155	7.1273234925135	-9.6846154079155	3.16858884736521e-10	1.29709028072271e-08	13.4298873364279
222585_x_at	KRCC1	-3.48796334617173	7.47608877597659	-18.0362877732139	1.79672355454192e-16	2.40196922157554e-13	27.558329713596
221423_s_at	YIPF5	-3.48370345715076	5.6282543337004	-12.3722876575927	1.46035165288679e-12	2.16524936262198e-10	18.782900041556
202826_at	SPINT1	-3.48170217142465	8.00726844432189	-11.1710304362982	1.45511405227423e-11	1.20159806092542e-09	16.5018127604343
228933_at	NHS	3.47649179019457	6.54589262327402	6.07329257746214	1.8316259293168e-06	1.31819269548652e-05	4.76138981233912
225536_at	TMEM54	-3.44788714676023	9.06264665604977	-8.32457771874134	6.8025591020257e-09	1.39532577383949e-07	10.3614659044754
205480_s_at	UGP2	-3.44386620578142	9.65361792808686	-11.4998367999078	7.63077211085582e-12	7.2119630383957e-10	17.1434045064098
200641_s_at	YWHAZ	-3.43919964441243	8.33110729042596	-9.38449512008023	6.10508876427245e-10	2.17167048008656e-08	12.7743068073197
228729_at	CCNB1	3.43857910010331	7.25951869401298	7.0136025457749	1.64408729553731e-07	1.79166236677496e-06	7.17148603117707
217356_s_at	PGK1	-3.43851025950641	7.72027430999576	-6.47434736680471	6.47693726640153e-07	5.51076052768917e-06	5.79984091922246
223283_s_at	TSHZ1	-3.42477703175648	6.51797776860496	-11.4341151422201	8.67292910732897e-12	7.96818092266088e-10	17.0162239245251
222018_at	NACA	3.40594787661731	7.24935470365299	10.9850194081754	2.10822918984712e-11	1.6286070491569e-09	16.1329221945297
209147_s_at	PLPP1	-3.40551992512077	7.83376596439254	-17.2705442777409	5.2348750395802e-16	4.0454921310289e-13	26.5333939634589
1555778_a_at	POSTN	-3.39994216074802	5.90648636792069	-7.65723591461336	3.34869257351457e-08	5.03195208492182e-07	8.7649552961618
214224_s_at	PIN4	3.39825686102309	9.79984109146116	15.8504368679176	4.24509703052081e-15	2.25909913640883e-12	24.5117339238386
204351_at	S100P	3.38220208383474	9.61559625049028	7.12758875348194	1.23573846286259e-07	1.43480469524372e-06	7.45732232536162
225294_s_at	TRAPPC1	-3.36987154175665	6.42337311036734	-13.4309676751147	2.18886388111225e-13	4.99217312313673e-11	20.6562980298691
221004_s_at	ITM2C	-3.36412843290427	9.77816333399955	-11.4244574864105	8.8379976724827e-12	7.98671506648225e-10	16.997490617182
241547_at	A1CF	-3.36228689785349	5.81993873036674	-13.0487723164975	4.28620134966673e-13	8.05049465263874e-11	19.9940777744673
202675_at	SDHB	-3.34935202660756	7.75536736032883	-7.45719143936823	5.46073772748877e-08	7.53723439360446e-07	8.27514316139449
202260_s_at	STXBP1	3.34727853501587	6.97146580750574	10.8485968968925	2.77426800660039e-11	2.02860406375764e-09	15.8596109543914
202770_s_at	CCNG2	-3.34447076906622	6.5346958084211	-13.220310756453	3.1644890297425e-13	6.7361423146452e-11	20.2932242978202
215952_s_at	OAZ1	-3.34403727912932	9.69801979809541	-5.18352784020044	1.92406579765821e-05	9.48131008975686e-05	2.42025782653973
202545_at	PRKCD	-3.33578300846372	6.4937091183365	-13.8564038142222	1.05343249496882e-13	2.72725131602873e-11	21.3754357615527
201111_at	CSE1L	3.32731758261904	8.2607304626149	12.3404620399948	1.54887730328942e-12	2.24798419518324e-10	18.7246547891388
236300_at	PDE3A	-3.32518141538279	5.97687463134481	-9.95908383489302	1.75710156695242e-10	8.67591541744187e-09	14.0188645457279
213887_s_at	POLR2E	-3.32415243914266	6.09143191469351	-8.61957770736841	3.42607499932521e-09	7.94633714734533e-08	11.0483022544182
215946_x_at	IGLL3P	-3.31954164766274	6.97043964056976	-14.5592482422857	3.26530978704365e-14	9.77450076565348e-12	22.5236097866252
214433_s_at	SELENBP1	-3.31688374467129	9.98126986472313	-7.59352551594939	3.91086423034667e-08	5.71941503244134e-07	8.60950805690226
209409_at	GRB10	3.31572191104741	7.54461844796116	11.4965622556709	7.6795096556672e-12	7.2119630383957e-10	17.1370802559645
228754_at	SLC6A6	3.31509306222382	7.8452770153538	7.52739039474029	4.59698746484718e-08	6.5430227229972e-07	8.44760062085345
202131_s_at	RIOK3	-3.31440492115746	6.40217865829002	-11.8209143116542	4.11171024127318e-12	4.92325905014447e-10	17.7572295837341
202736_s_at	LSM4	-3.31316032732337	7.03543321266054	-8.71193515833173	2.77056268075421e-09	6.66475211049583e-08	11.2609166807425
205945_at	IL6R	-3.30972521485904	5.70179023030904	-8.32091844553705	6.86117773896541e-09	1.40134800770895e-07	10.3528725846383
238880_at	GTF3A	3.30093220333589	7.45026434028254	6.31011845418563	9.89508931618623e-07	7.84427543725364e-06	5.37629896205128
1552610_a_at	JAK1	-3.29804184202751	6.64879941839676	-14.7181900937692	2.52089916310822e-14	7.7895784140044e-12	22.7766101975348
239370_at	LINC01133	-3.28327374302693	7.65404317733397	-8.19460426991613	9.23631980085426e-09	1.73250787760165e-07	10.0551409644333
209398_at	H1-2	-3.28264531408876	7.49695317629521	-8.77025409683416	2.42428060669973e-09	6.03173608612383e-08	11.3945760514181
241937_s_at	WDR4	3.27846148796826	7.38334060255266	9.70498235163335	3.03193705017167e-10	1.25980423551277e-08	13.473938088081
227051_at	BACE2	3.27466920019438	5.22807954715697	9.05111385146104	1.28252472395035e-09	3.71157230535359e-08	12.0318049888111
202236_s_at	SLC16A1	-3.26703485110676	8.22034339664461	-7.23533558211668	9.44806565381181e-08	1.17268222970028e-06	7.72611059733131
235259_at	PACRGL	3.26653800685879	5.71474828536123	12.6943824821915	8.09841886398673e-13	1.27233351579136e-10	19.3659237460624
240452_at	GSPT1	3.25940691434841	6.57019110964753	5.35886677903917	1.20604099740456e-05	6.3968254231109e-05	2.88404880365212
214670_at	ZKSCAN1	-3.25870717265477	6.81647493763224	-9.44412797785221	5.35419000223719e-10	1.95358232753782e-08	12.9055344204026
218986_s_at	DDX60	-3.25571774422637	7.26835470075648	-7.29858173021639	8.07602238316825e-08	1.03705088072138e-06	7.88323937125082
1555948_s_at	FAM120A	-3.24788142886272	6.88528238736623	-14.0336029059397	7.80746142478494e-14	2.07743536077819e-11	21.6695171817501
226489_at	TMCC3	-3.23447201347074	6.66744252166017	-10.4223747676497	6.63684524039711e-11	3.9983861986015e-09	14.9904197287153
201028_s_at	CD99	-3.23423272970907	6.80493984666685	-12.9398974331345	5.2044237386521e-13	9.40625943255632e-11	19.8025615835958
226438_at	SNTB1	3.23164945066025	7.29546774579888	8.85570636347817	1.99513740066547e-09	5.25039042883917e-08	11.5895879819259
1556285_s_at	PPA2	-3.2242072270234	6.94137196892537	-7.53655282493575	4.49503662004052e-08	6.42656056468182e-07	8.47006435817207
229242_at	TNFSF15	3.22044578964358	6.43920182363567	7.31726602347647	7.71093373295407e-08	1.00357383461912e-06	7.9295660056161
204427_s_at	TMED2	-3.21334599186809	7.17464697626992	-6.90125795785316	2.18168902392397e-07	2.24472601075916e-06	6.88831121346017
235635_at	ARHGAP5	3.21005620220801	5.67126956585235	9.33910813357889	6.74852213879646e-10	2.33375624797065e-08	12.6741065745472
226611_s_at	CENPV	-3.20660019843628	7.08746463683665	-7.23378317185401	9.48458335964325e-08	1.1753276067532e-06	7.72224773111823
219799_s_at	DHRS9	-3.20452944216178	8.58040951252707	-7.06851091955878	1.43254785029023e-07	1.61232063034005e-06	7.30936450966672
1569652_at	MLLT3	3.20197968295982	5.68095804875267	7.2477778690786	9.16051477947247e-08	1.14276751957775e-06	7.7570603178697
233647_s_at	CDADC1	3.19975401677477	7.15660054736583	10.3898585191967	7.10000191430038e-11	4.22428064205487e-09	14.9231478098087
201953_at	CIB1	-3.19701535322616	8.74571327647213	-6.62876816959797	4.3593721639208e-07	3.98458262959898e-06	6.19573417100703
200964_at	UBA1	-3.19548992969163	8.45911906133936	-9.83301526075803	2.3008824246573e-10	1.02792308017124e-08	13.7495837869867
205552_s_at	OAS1	-3.19057978861959	7.6792087860758	-6.45301753021227	6.84236547346363e-07	5.78543961337368e-06	5.74497385075752
201694_s_at	EGR1	3.19030913223057	8.51733479209059	8.91990860148887	1.72456345889097e-09	4.64033521705523e-08	11.7354527488821
210625_s_at	AKAP1	-3.18795180517949	6.53169721082445	-10.6086061337228	4.5212664243268e-11	2.91694955037245e-09	15.3730701154042
204116_at	IL2RG	-3.17255440720485	7.39405280883573	-11.7971181977735	4.30280957833445e-12	5.02641621352021e-10	17.7121608352845
212192_at	KCTD12	-3.15748356631257	6.44347000960697	-4.88916223662045	4.22339995492631e-05	0.000183807124798906	1.64136093352828
224836_at	TP53INP2	-3.1572768540485	7.99760073725325	-10.1158143322516	1.26020656642477e-10	6.74386519540943e-09	14.3506992020687
225633_at	DPY19L3	3.15227320545906	7.57768356457444	8.50819169899665	4.4328247270834e-09	9.78387743334836e-08	10.790346583729
210639_s_at	ATG5	-3.15182636071517	5.93210384262012	-9.14002986222238	1.05066956022462e-09	3.19089956515276e-08	12.2313105132368
217140_s_at	VDAC1	-3.14368933218261	8.32671435075509	-9.09799294233994	1.1543875439871e-09	3.3919872036357e-08	12.1371237662183
211689_s_at	TMPRSS2	-3.13113939430996	7.51088664569896	-7.97951342502416	1.53969199019429e-08	2.64788322694275e-07	9.54326775658037
201020_at	YWHAH	-3.13000840521906	6.76330245889462	-6.72604013278467	3.40165097727183e-07	3.25518628484384e-06	6.44387344804094
201862_s_at	LRRFIP1	-3.12961243120973	7.50109401021051	-7.31952536820649	7.66794261513281e-08	9.99336357964043e-07	7.93516504380831
213880_at	LGR5	3.12480940930481	6.66341732517845	4.19815661195591	0.000266664595980534	0.000894715331359389	-0.173008842525959
212956_at	TBC1D9	-3.12419675635836	6.10060804359553	-8.13207269916221	1.0708976405452e-08	1.95021454349477e-07	9.90696116331062
222773_s_at	GALNT12	-3.11873058431174	7.33765681894446	-11.5300739511784	7.19551027911454e-12	6.89495968469824e-10	17.2017410966298
220310_at	TUBAL3	-3.11597117777165	7.47866741139707	-8.12265650150704	1.09507065741959e-08	1.97653778151527e-07	9.88460271786893
1567213_at	PNN	3.1113985486313	5.96525960846632	7.94000667253794	1.69232623136062e-08	2.84899700706562e-07	9.44858513941945
227013_at	LATS2	3.10513687785459	8.13379316422694	6.96386890990666	1.86310611679861e-07	1.97573874016553e-06	7.04630369617078
200920_s_at	BTG1	-3.09139873780822	8.40737792306617	-6.99662189793966	1.71575267138918e-07	1.84872832837311e-06	7.12877645301504
202902_s_at	CTSS	-3.09034998464865	8.67305489028949	-9.24055098663888	8.39667132696938e-10	2.72621946417139e-08	12.4555637204019
228613_at	RAB11FIP3	3.09013787852727	6.61425983295577	4.44318945491774	0.000138998555270904	0.000511905867335638	0.466342416306916
227105_at	CSPP1	3.08946747021233	7.07143051616281	11.8749501943404	3.70956251032968e-12	4.55562811364718e-10	17.8593213217114
203549_s_at	LPL	3.08883032559965	5.69056248378308	3.76764263714549	0.000827562925327992	0.00236774948079953	-1.27704646939988
222608_s_at	ANLN	3.08490157742893	6.91636600344982	6.452937992726	6.84376661539636e-07	5.78543961337368e-06	5.74476917413403
219450_at	C4orf19	-3.07212021627614	7.25009150551373	-10.3029337940054	8.50856758738706e-11	4.822696385774e-09	14.742635817393
223273_at	GON7	-3.0695738560464	6.06304928007231	-7.86698212292734	2.01648280250443e-08	3.31888123113229e-07	9.27303458192328
209172_s_at	CENPF	3.06656690413859	6.03826586156347	8.37471465553161	6.04914275093117e-09	1.27351073431142e-07	10.4790247852292
221267_s_at	ABHD17A	-3.06643773906209	7.28578196532205	-11.554854484468	6.85790641084007e-12	6.7723593308698e-10	17.2494675112856
220189_s_at	MGAT4B	-3.06573261800504	7.80982559626566	-11.9391522067354	3.2839499174752e-12	4.30917209034177e-10	17.9801710215451
225623_at	CIPC	-3.06488189871466	6.34061082596027	-10.0516293792442	1.44342920070163e-10	7.43366038361339e-09	14.2151975962759
226914_at	ARPC5L	3.06365800330575	8.54621676061733	9.88713323301106	2.04889476438254e-10	9.65996641330373e-09	13.8654380723574
209685_s_at	PRKCB	-3.05845911211243	5.40246902704172	-9.82232482762483	2.35431549306613e-10	1.03950999226951e-08	13.7266518280843
210675_s_at	PTPRR	-3.05499195808579	6.7222770076436	-7.42469127978441	5.91511162341856e-08	8.04841679555773e-07	8.19509210630282
203633_at	CPT1A	-3.05345243141508	8.81087235124734	-11.6291768700012	5.9399100661745e-12	6.25257126636105e-10	17.3921642312272
222685_at	HAUS6	3.05326082492926	6.89211263332175	9.16867896427752	9.85506696666605e-10	3.05349880605879e-08	12.2953635470725
218542_at	CEP55	3.05047801307752	7.02605469663429	6.97226164304628	1.82416124520221e-07	1.94579562779295e-06	7.06744838468818
209218_at	SQLE	3.04936645506704	8.31632399872727	6.45983404052466	6.72336100527044e-07	5.71455856872099e-06	5.76251278318149
1554595_at	SYMPK	3.04198170714465	8.92933931432183	4.81876656449895	5.09788722147185e-05	0.000216552823478842	1.45528946969513
218729_at	LXN	-3.03906072801416	6.96142456251276	-8.63397205727118	3.3142882542236e-09	7.72446890199704e-08	11.0815152422169
212766_s_at	ISG20L2	3.0327988249574	8.62555028503754	10.606881926834	4.53727406833172e-11	2.91694955037245e-09	15.3695479029621
211696_x_at	HBB	-3.02996508995389	6.09993831200387	-6.17694703699656	1.39801892222667e-06	1.04296131277331e-05	5.03109255787433
201360_at	CST3	-3.02662810942612	8.82319417422443	-7.83744439751673	2.16504094553252e-08	3.51954049148248e-07	9.20182830202063
1555812_a_at	ARHGDIB	-3.02588486942072	6.3534821488868	-7.71505269512444	2.91010254629657e-08	4.43883316735269e-07	8.90557415410859
201631_s_at	IER3	3.02392293724617	10.9397205451522	7.25617536944824	8.97150162456765e-08	1.12484311599128e-06	7.77793826465546
200730_s_at	PTP4A1	-3.02286042959924	7.20082020705358	-6.58158082830202	4.91868302688549e-07	4.4033705340688e-06	6.07501013145229
207122_x_at	SULT1A2	-3.01929884893054	8.64098670292723	-13.024308982332	4.47681123871355e-13	8.2468028568533e-11	19.9511576944366
227174_at	WDR72	3.01669441027234	5.3855638498762	4.99212656298918	3.20738607656157e-05	0.000145955112719161	1.91371930993865
216231_s_at	B2M	-3.0130659539501	12.0014163159418	-7.44841653282224	5.57978698716139e-08	7.67942234914065e-07	8.25354264113108
209373_at	MALL	-3.01218570134085	9.21436267653317	-8.65505943203897	3.15723199208329e-09	7.48592209212026e-08	11.1301208026233
211934_x_at	GANAB	-3.01104307214315	7.68799362467123	-13.6760859027313	1.43320137118864e-13	3.43215898365399e-11	21.0729115401941
208712_at	CCND1	3.00848696458792	7.70237828122493	8.99109772628307	1.46816188632943e-09	4.16080553525135e-08	11.8965370877372
1569003_at	VMP1	3.00817130535924	7.5808981210631	6.00147198206567	2.20989722864357e-06	1.5440266632514e-05	4.57403326732431
202537_s_at	CHMP2B	-3.00159240810553	7.60001452302403	-12.3689931805796	1.46926828030513e-12	2.16524936262198e-10	18.7768760621384
201950_x_at	CAPZB	-3.00081718282979	8.21673499634148	-11.3879110010741	9.49251996789896e-12	8.41933784930593e-10	16.9264968273784
200751_s_at	HNRNPC	-3.00039559312088	6.93136588501177	-6.88130135223994	2.29448833912024e-07	2.3406713312495e-06	6.83786071947718
214119_s_at	FKBP1A	-2.99842979375446	7.88669652809031	-10.7494656221122	3.39153578246633e-11	2.32053723287464e-09	15.659530241666
206000_at	MEP1A	-2.99664015373462	9.48410017504448	-6.95974901627188	1.88253256527276e-07	1.9903730069258e-06	7.03592110260375
242560_at	FANCD2	2.99456006615238	7.55224124970206	11.5846865133684	6.47302862587931e-12	6.59629161779765e-10	17.3068242777839
202350_s_at	MATN2	-2.99445132113118	7.11548114709117	-5.95449449735524	2.49923761116963e-06	1.7186071125193e-05	4.45128200532225
209619_at	CD74	-2.99265463380231	9.12270499015819	-7.48376827625014	5.11574683806082e-08	7.13300421568917e-07	8.34050682772913
227455_at	C6orf136	-2.99261268432843	6.59063693051448	-9.64185457173704	3.47646813647789e-10	1.40510921009796e-08	13.3372208870962
1555419_a_at	ASAH1	-2.98877241193338	8.00354029509141	-6.2276951596438	1.22526385898418e-06	9.32132726150733e-06	5.16281931880251
206271_at	TLR3	-2.988002818546	6.05189105436857	-7.0969081007484	1.3342446281098e-07	1.52151539198378e-06	7.38053481973023
203693_s_at	E2F3	2.98286922730789	8.50733550504997	9.62805861890347	3.58222786334745e-10	1.43573894154833e-08	13.3072715128847
213193_x_at	TRBC1	-2.97980797058	6.64278494973451	-8.73154005434274	2.64882638662852e-09	6.43987511612046e-08	11.3059000054938
219045_at	RHOF	-2.97610547926339	7.10720893689044	-12.6320967351804	9.0687360706737e-13	1.40111972291909e-10	19.254089682755
200973_s_at	TSPAN3	-2.97350889391967	8.70909481920001	-8.30324255827183	7.15170137235844e-09	1.4387352165433e-07	10.3113378019853
205488_at	GZMA	-2.97142408536091	5.83042662270377	-7.92786329949946	1.7422869374681e-08	2.92283127390664e-07	9.41944093337458
229070_at	ADTRP	-2.97051650242781	8.93442526973789	-5.02641974593328	2.92658620752057e-05	0.000135037424286318	2.0044649307972
222456_s_at	LIMA1	-2.96458062477891	5.302027605724	-8.13323251019371	1.06795821660993e-08	1.95021454349477e-07	9.90971428058975
209368_at	EPHX2	-2.9632383382666	6.6836883847451	-7.15848198100801	1.14402850329888e-07	1.35963387507443e-06	7.53453017142299
205554_s_at	DNASE1L3	-2.96034440688292	5.4132124870072	-8.34818293404385	6.43654647275536e-09	1.33165612662038e-07	10.416856438776
222496_s_at	RBM47	-2.95648943785338	8.46181240906957	-14.097077635027	7.01802894262594e-14	1.97722644827688e-11	21.7740952467056
224588_at	XIST	2.9550173829788	8.70869541632323	1.63887016159591	0.112980051888019	0.163652792535209	-5.81682054136064
218352_at	RCBTB1	2.95216429320392	5.63410059565722	6.55672658988641	5.24208106559578e-07	4.62106169543738e-06	6.01133308469654
1566303_s_at	PPP1R11	-2.95073564266923	7.156700974955	-8.73801468057846	2.60983818208774e-09	6.36123153847797e-08	11.3207445499296
203658_at	SLC25A20	-2.94838893521686	7.48757031416811	-9.32712290645367	6.92978111758708e-10	2.37919115538883e-08	12.6476004662671
210095_s_at	IGFBP3	-2.94812757822216	8.0271725056458	-9.24899243425801	8.24057373911333e-10	2.72194675334367e-08	12.4743334726331
204825_at	MELK	2.94731430751606	8.69785926505397	8.01640107292812	1.40988957219127e-08	2.47804260771013e-07	9.63148798004364
239082_at	FZD3	2.94575435038428	6.78879912824975	7.77969974218936	2.48863088897095e-08	3.93376159825952e-07	9.06229638655584
225665_at	MAP3K20	2.94392936802089	7.51269677559305	5.59492669111339	6.44554452568184e-06	3.75787407252017e-05	3.50717714597838
203559_s_at	AOC1	-2.93725067529781	9.16159276081809	-4.94292983647795	3.65803187420318e-05	0.000162369042777539	1.7835621027735
204033_at	TRIP13	2.92906873482642	6.92514522479331	10.3287894305799	8.06185458672598e-11	4.63346704358253e-09	14.7964318186352
222612_at	PSPC1	2.92903413860132	5.86381906631399	9.11313873829846	1.11585834488857e-09	3.33655761300713e-08	12.1710866405747
220186_s_at	CDHR2	-2.92728366260578	6.90643150260084	-9.98081541541959	1.6776466708216e-10	8.32651681854926e-09	14.0650694965769
215299_x_at	SULT1A1	-2.92654445460666	9.50525642303606	-8.88560696187443	1.86408599261689e-09	4.96002214535478e-08	11.6575905020354
226420_at	MECOM	2.92525215012501	9.11649714266137	11.9062169659472	3.49560632801073e-12	4.48532124007892e-10	17.918236678091
201009_s_at	TXNIP	-2.92512819493685	9.86032358597109	-5.88813638274172	2.97455950774255e-06	1.97870177254624e-05	4.27763088067567
228241_at	AGR3	-2.92436693443816	8.54731318995074	-3.6878903534409	0.00101821116351786	0.00282954590523284	-1.47794576758298
225857_s_at	SNHG17	2.92429938858841	8.40093343399214	6.39267355875486	7.99378335533413e-07	6.61818934837905e-06	5.58951748482096
206116_s_at	TPM1	-2.92136120912081	7.60282406954266	-8.11382574056014	1.11824819362043e-08	2.01347733960341e-07	9.86362366869994
206102_at	GINS1	2.91830126506986	7.46073678535948	9.52245320287571	4.5095615091304e-10	1.73482287935583e-08	13.0771674083071
225647_s_at	CTSC	-2.91805019329061	5.63668896755131	-5.97998707527019	2.33776318636367e-06	1.62388930835226e-05	4.51791296927616
209993_at	ABCB1	-2.91748961223777	7.90804309836713	-4.63114349836517	8.41719752970219e-05	0.000333278156963384	0.960256762177463
217110_s_at	MUC4	-2.91152124046219	6.0605727092298	-5.95961871530104	2.46589742194816e-06	1.69934038883751e-05	4.46467902064607
223449_at	SEMA6A	-2.90931205671457	7.18114840763438	-7.98030761868998	1.53677234776213e-08	2.6476155250384e-07	9.54516903200597
207974_s_at	SKP1	-2.90737723649467	8.29795909733144	-6.61032814853708	4.56981087369593e-07	4.14439077629902e-06	6.14858406780511
239377_at	EIF1AD	2.90572475439832	8.76266740543346	9.58654407163665	3.92086607214517e-10	1.55198248368093e-08	13.2169941660337
200082_s_at	RPS7	-2.9048212997239	10.6089742932212	-7.9773770922178	1.5475738429863e-08	2.65384942794793e-07	9.53815302905994
1567458_s_at	RAC1	-2.90076447754485	7.31007041356685	-9.07913053068806	1.20428754166376e-09	3.49571829139309e-08	12.0947832461757
229538_s_at	IQGAP3	2.90038158848085	7.57802526843025	8.95991521084306	1.57528208418674e-09	4.34859570156333e-08	11.8260630411971
211026_s_at	MGLL	-2.90036150793884	8.60575051907028	-9.72921844836302	2.87718327784777e-10	1.21412064398695e-08	13.5262848625777
201110_s_at	THBS1	-2.89941647817877	4.57924455913795	-8.97612864117569	1.51861941575544e-09	4.22873703009341e-08	11.8627226821018
234107_s_at	DTD1	2.89917451510418	9.08220380482862	10.1886527475613	1.08096797721027e-10	5.85005212073288e-09	14.5038115128499
223112_s_at	NDUFB10	-2.89524240787773	8.40845445805881	-8.26511592661877	7.8220255431393e-09	1.5417115777311e-07	10.221605291493
232500_at	RALGAPA2	2.89367509579085	6.92490137472041	6.50863605131869	5.93054422649767e-07	5.1178993824884e-06	5.88795063589612
225031_at	CHD6	2.891250848237	6.83004455960159	8.98512092355464	1.48809887563776e-09	4.19249974403945e-08	11.88303944144
211799_x_at	HLA-C	-2.8879238459577	8.66518301799285	-11.1238523143742	1.59797065234286e-11	1.29720007447392e-09	16.4086597976719
202790_at	CLDN7	-2.8825560982191	9.52959987214288	-6.41696764849432	7.50825940306248e-07	6.24862005403436e-06	5.65214417923115
209442_x_at	ANK3	-2.88121687579004	7.24083466458317	-11.6370126763998	5.85080594527988e-12	6.25257126636105e-10	17.4071698982238
208703_s_at	APLP2	-2.87380162914097	8.46585320253559	-7.22013733509814	9.8118369440955e-08	1.20951709456916e-06	7.68828033482246
1568954_s_at	C16orf72	-2.87126368830711	5.23942864471783	-10.3584314051019	7.57928145339911e-11	4.45410656700062e-09	14.8579984566934
200661_at	CTSA	-2.8705028768383	9.12567924497267	-8.26344854524145	7.85276799429423e-09	1.54459270261488e-07	10.2176766014625
1552370_at	C4orf33	-2.87001178403479	5.67170057065009	-11.3436989390726	1.03515836620385e-11	8.9331369278078e-10	16.8403934428748
223021_x_at	VTA1	-2.86937518519292	6.5820130193691	-7.72340964576649	2.85175009296343e-08	4.39178683930816e-07	8.92586400671981
223484_at	C15orf48	-2.8604599498133	11.4462222498031	-6.51836677065561	5.78418666810798e-07	5.00964955640202e-06	5.91293435346544
231784_s_at	DCAF13	2.85945636293872	7.25526366198354	10.4747459687671	5.95518422007501e-11	3.70420192494146e-09	15.0984803893703
228150_at	SEC16B	2.85625645356018	6.44714239237205	6.10163961793036	1.70102063278894e-06	1.23721159009e-05	4.83523103828463
209788_s_at	ERAP1	-2.85610007677334	7.50857139420325	-8.84232914828202	2.05679255938508e-09	5.33929970903785e-08	11.5591250670686
201751_at	JOSD1	-2.85315808245089	8.25363730725649	-8.43692984674613	5.23160740218868e-09	1.12784435208389e-07	10.6244342123489
225888_at	NAA25	2.85010611766771	7.23358802103352	8.30215575984678	7.16997004489652e-09	1.4387352165433e-07	10.3087826767564
200793_s_at	ACO2	-2.8470332476395	8.37520774780168	-8.77349707397382	2.40638001897219e-09	6.00279015670172e-08	11.4019949895522
213502_x_at	GUSBP11	-2.84431125621187	7.18115142411336	-11.0890497177506	1.7125559768814e-11	1.35593657397134e-09	16.3397644622667
223084_s_at	CCNDBP1	-2.84107465363858	8.22307250653703	-9.79870173768974	2.47695905773616e-10	1.0834151056646e-08	13.6759240587241
214097_at	RPS21	2.83883478862785	9.08043851110607	7.48462507340533	5.10500271056864e-08	7.12839955751268e-07	8.34261258742058
208671_at	SERINC1	-2.83713045412124	7.82612363527385	-7.05629128079761	1.4770913892713e-07	1.65099864852156e-06	7.27871028950302
202971_s_at	DYRK2	-2.83362799408545	6.78578711769586	-9.52551650324072	4.47945650315428e-10	1.73019007434334e-08	13.0838631774166
241812_at	SPATS2L	2.83186021129166	5.8589209499585	7.01734573545818	1.62870408978938e-07	1.78097676667722e-06	7.18089643441673
211715_s_at	BDH1	-2.82957652556046	7.76729360650129	-13.3579901047013	2.48577801504996e-13	5.53750409445665e-11	20.5310500635889
201893_x_at	DCN	-2.82866174946502	7.62654494517013	-7.76767699466205	2.56200126543261e-08	4.01003433359133e-07	9.03319075765842
222627_at	VPS54	2.82353955061056	9.24521272148665	14.0342280611136	7.79925481064789e-14	2.07743536077819e-11	21.670549117422
224835_at	GPCPD1	2.82075614614688	8.69578414182052	7.5436322975387	4.41784628378452e-08	6.33516204164117e-07	8.48741402805878
203407_at	PPL	2.82048941919492	6.51765699346649	7.55680557525572	4.27779598903811e-08	6.17123611129458e-07	8.51968098698477
221872_at	RARRES1	-2.8186460269941	6.51740634094891	-5.34499150686997	1.25139605077983e-05	6.61176104270271e-05	2.84736831140118
227297_at	ITGA9	2.81823537303525	6.52051224515399	5.98216428325774	2.32447162248074e-06	1.61700171908083e-05	4.52360150773108
209008_x_at	KRT8	-2.81774017105627	10.5110034216851	-4.8889879566077	4.2253679704286e-05	0.000183809263345756	1.64090011039983
229666_s_at	CSTF3	2.81617692681934	6.44185324310801	7.5187808914856	4.69493772305318e-08	6.63315758836672e-07	8.42648289250135
204290_s_at	ALDH6A1	-2.81440565958627	6.01575065238677	-10.0240766211934	1.53028385934957e-10	7.72904961780922e-09	14.1568636710226
228123_s_at	ABHD12	-2.81241137437694	6.81124464649268	-9.14635641553019	1.03590904029657e-09	3.16018238757989e-08	12.2454648587021
201667_at	GJA1	-2.81074400280419	5.8516377747975	-8.13258787910011	1.06959094826782e-08	1.95021454349477e-07	9.90818410079851
227415_at	DGKH	2.80718945733729	7.88764342665506	8.35248582922845	6.37203216263938e-09	1.32690643665049e-07	10.4269452824032
223297_at	AMMECR1L	2.8040932471496	9.08290394258472	9.93930435419797	1.83278144043853e-10	8.9572517438575e-09	13.9767556060688
223010_s_at	OCIAD1	-2.8016937867356	8.17209440631429	-9.71349947485218	2.97660107125277e-10	1.25056410796186e-08	13.4923429148157
201890_at	RRM2	2.80001077858172	9.71093703380692	8.26212099547296	7.87733321923867e-09	1.54624948580097e-07	10.2145483578247
205289_at	BMP2	-2.79161920603642	6.98125752682418	-10.5647055649811	4.94755018313561e-11	3.13858166915603e-09	15.2832708294548
212295_s_at	SLC7A1	2.79096323910191	9.61380413516011	9.21622483285988	8.86370433922335e-10	2.81271363620294e-08	12.4014199661056
211367_s_at	CASP1	-2.7899000549597	5.90979868888322	-4.65126479272787	7.97667575045291e-05	0.000318369070889952	1.01326626498972
214895_s_at	ADAM10	-2.78768686384515	5.24196440208609	-9.44223803797458	5.3764688345101e-10	1.95358232753782e-08	12.9013827992744
222113_s_at	EPS15L1	2.78533508785388	6.03081665400479	10.0232222831549	1.53306130847035e-10	7.72904961780922e-09	14.1550532851681
232017_at	TJP2	2.78474991574219	6.93155452682685	5.85699590126655	3.2281971803437e-06	2.10933838953017e-05	4.19604017027325
242317_at	HIGD1A	-2.78287923253533	7.67276336836391	-6.9578709493865	1.89145651535768e-07	1.99700953841809e-06	7.03118752730871
205239_at	AREG	2.77805652461175	6.60031765276706	7.68963788982353	3.09517242960887e-08	4.68383202262612e-07	8.84381439175842
225866_at	RPF2	2.77673980671905	9.01347121960758	8.21377118818747	8.82775816673218e-09	1.68784621714825e-07	10.1004560700568
226818_at	MPEG1	-2.77636517171197	5.53775973652389	-8.94840863472132	1.61680733849894e-09	4.41236395882659e-08	11.8000242555498
204607_at	HMGCS2	-2.77548848645156	10.1350945783131	-4.29388482322909	0.000206826651353857	0.000718343906206888	0.0760335838502071
227176_at	SLC2A13	-2.77456450839717	7.18779956633687	-7.15399536098686	1.15690429216304e-07	1.36814644625058e-06	7.52332426872045
208319_s_at	RBM3	-2.77337243700037	7.89254264467347	-4.95485466064384	3.5432891617698e-05	0.000158307681346049	1.81510760984708
213017_at	ABHD3	-2.77309560173244	8.50419330291106	-10.2548715109691	9.40784518967658e-11	5.17918098114437e-09	14.6424038263382
203954_x_at	CLDN3	-2.76831101129197	8.53333509604329	-9.86087514338056	2.16741087269853e-10	1.00297723427919e-08	13.8092741938281
1552628_a_at	HERPUD2	-2.76825157830402	6.18253197634129	-9.89555537562895	2.0123089051328e-10	9.63795350113356e-09	13.8834328981947
202464_s_at	PFKFB3	2.76764232478491	7.93752378854207	12.8255718622491	6.38935159781631e-13	1.07374735009618e-10	19.6000646951891
209295_at	TNFRSF10B	2.76762080552915	8.79308127935715	7.09160827694219	1.3520547725032e-07	1.53633839452054e-06	7.3672592825912
227220_at	NFXL1	2.76419266640328	7.12409196214501	9.69464190099596	3.10054259417827e-10	1.28017661679455e-08	13.4515801358699
219787_s_at	ECT2	2.76220871981406	7.38299494771746	6.64892416181852	4.14059574706255e-07	3.81518107632046e-06	6.24723221847701
217757_at	A2M	-2.76082057507473	8.52800948603185	-6.91708082321949	2.0962784384451e-07	2.17354784309302e-06	6.9282800963705
222116_s_at	TBC1D16	2.7575042322829	6.93489691456291	11.1374373368938	1.55541265193011e-11	1.27344425579817e-09	16.4355117632028
213222_at	PLCB1	2.75491862389509	6.29350371690056	4.35424997459722	0.000176151274097539	0.000628436891836248	0.233584258285752
36711_at	MAFF	2.75348583175985	8.59242164249656	7.16799633165935	1.11720526376234e-07	1.33271596781812e-06	7.55828559469461
225343_at	TMED8	2.75345204142136	9.09790190996449	11.2425347551714	1.26319468613199e-11	1.05218625203985e-09	16.6424706226516
208679_s_at	ARPC2	-2.75109114307658	10.2434075097207	-5.00080805311228	3.13384406553974e-05	0.000142880020484556	1.9366908607349
223454_at	CXCL16	2.74920386535001	8.03308237686019	8.35606981223934	6.31880236032526e-09	1.32156785610384e-07	10.4353466197195
201983_s_at	EGFR	-2.74530131953018	7.7317516154827	-6.7279714401296	3.38497399989833e-07	3.24246659450261e-06	6.44879017939655
212768_s_at	OLFM4	2.74078806401546	10.8990472343483	4.16006795575081	0.000294981995647594	0.000973708426994225	-0.2717974363029
202527_s_at	SMAD4	-2.74028183919948	6.01574350395855	-7.75339054733244	2.65206818728292e-08	4.13075791316799e-07	8.99858070199088
218972_at	TTC17	2.73805239027061	7.98900937158279	10.9621707135805	2.20708859641541e-11	1.67791283056057e-09	16.0873104231864
1564053_a_at	YTHDF3	-2.73781033244338	4.72586924230134	-8.71106290610168	2.77611033728765e-09	6.66475211049583e-08	11.2589140918903
232529_at	SP3	2.7368218529583	6.30813675283325	4.69975590840076	7.00725571645737e-05	0.000285290131083998	1.14110293136753
228813_at	HDAC4	2.73592964500892	6.14260440355739	9.82221381376919	2.35487700514128e-10	1.03950999226951e-08	13.7264136132166
228824_s_at	PTGR1	-2.73493830123278	5.96288614210623	-7.2402404155331	9.33362760795475e-08	1.16263743636669e-06	7.7383134059296
210174_at	NR5A2	-2.73269331251876	6.19392210127323	-7.13023697236024	1.22759130019014e-07	1.42880887782762e-06	7.46394511263242
214483_s_at	ARFIP1	-2.73234502462637	5.43691471966857	-10.3673384089265	7.44015851182367e-11	4.3993381718987e-09	14.8764760031201
219038_at	MORC4	2.73162012097238	6.87241281979982	10.6719801110009	3.97148594279255e-11	2.6418655448618e-09	15.5022656466196
228050_at	UTP15	2.72868977810739	5.96866157253631	7.47657220446413	5.20690087726869e-08	7.23364323008846e-07	8.32281734531138
218104_at	TEX10	2.72588204389459	7.60891355679615	11.7740049539715	4.4971971832812e-12	5.12841093079174e-10	17.6683208710897
239272_at	MMP28	-2.72348644448757	5.09831228814952	-10.64224864381	4.22029310123267e-11	2.78801293908329e-09	15.4417186375039
200706_s_at	LITAF	-2.72050444878799	8.99039021263142	-7.01970824624206	1.61907055692819e-07	1.77246592740744e-06	7.18683497570276
1554057_at	ASH1L-AS1	2.72017945559866	7.17610647294567	10.5221959899249	5.39980716292461e-11	3.3807027982781e-09	15.1960801216372
204866_at	JADE3	2.71885669905068	6.7144994167927	9.32236329316458	7.00314312030998e-10	2.38729921528289e-08	12.6370688822459
228280_at	ZC3HAV1L	2.71780178703353	7.91483176484366	9.74653183584467	2.77162163121992e-10	1.17997171579803e-08	13.5636313545231
203367_at	DUSP14	2.71713581872977	5.99796196138041	10.0585104746216	1.42253972022437e-10	7.40571085871152e-09	14.2297503926891
202088_at	SLC39A6	2.7170646982788	8.92264514183148	9.91255419234197	1.94049724233958e-10	9.34071511777429e-09	13.9197239820637
200846_s_at	PPP1CA	-2.71547911633702	8.74261115867253	-9.57040849301996	4.06120865828236e-10	1.59435728433142e-08	13.1818432982791
202266_at	TDP2	-2.71400534342926	10.3708615526055	-7.9249228715891	1.75460981121559e-08	2.93835793385211e-07	9.41238097219148
207543_s_at	P4HA1	2.71367493238766	8.48329807047943	6.71412770697937	3.50637979538472e-07	3.33541331280936e-06	6.41353804400143
1552612_at	CDC42SE2	-2.71206757479537	6.34061230325964	-5.72299750371755	4.59455567811722e-06	2.83356150874178e-05	3.84428105798581
244023_at	SYK	2.71006839247361	7.03780569571311	4.66887464953397	7.61005106136753e-05	0.000306424296401534	1.05967720624791
229139_at	JPH1	2.7097875259794	7.71478681682003	10.8017234396481	3.05027343528813e-11	2.1968849050094e-09	15.7651600924082
224657_at	ERRFI1	2.70877740416069	9.29109776445308	7.43273822329196	5.79913303106048e-08	7.91309049922056e-07	8.21492472118056
236219_at	SLC35G1	-2.70866596755438	5.02462356768034	-8.21873677225534	8.72496115205211e-09	1.67152805751014e-07	10.112187881454
200927_s_at	RAB14	-2.70834297894176	7.47957408140277	-7.52548941726149	4.61843383312678e-08	6.56379490912781e-07	8.44293862944254
231008_at	UNC5CL	2.7077929750185	5.99531668747315	6.99833348444284	1.70838706648831e-07	1.84494247011178e-06	7.13308291240338
211742_s_at	EVI2B	-2.70712548518033	5.42001796908421	-6.67731185881373	3.85125518041583e-07	3.58514804404308e-06	6.31969116893019
204404_at	SLC12A2	2.70652536461982	8.88507949004334	5.62525454641609	5.94843912927614e-06	3.51729002588495e-05	3.58707682654705
208079_s_at	AURKA	2.70424350160142	8.83186138429186	8.22133391486321	8.67168426525613e-09	1.66465057268314e-07	10.1183226431095
212595_s_at	DAZAP2	-2.70420143910746	7.71800747691589	-9.84821793511022	2.22703410494651e-10	1.01584569958489e-08	13.7821686718608
239595_at	GPX2	2.70207245872607	7.13801029233978	4.90291708857017	4.0709355519219e-05	0.000178224367695886	1.67773309640985
221256_s_at	HDHD3	-2.70079053538996	7.13175411665874	-8.5231461997566	4.2817150587812e-09	9.49410846020027e-08	10.8250767550621
1554510_s_at	GHITM	-2.70033755655659	8.36157663657591	-6.29570465002789	1.02713896621652e-06	8.07796728849594e-06	5.33900923752387
200001_at	CAPNS1	-2.69923075283374	9.05574260406361	-6.84724256336907	2.50089585272342e-07	2.53235532486656e-06	6.75165813975989
207601_at	SULT1B1	-2.69916389611426	7.68276441750498	-9.84019252898152	2.26570959099883e-10	1.01893108789567e-08	13.7649711342291
227249_at	NDE1	2.69764435919113	7.51273458108369	8.37272296182885	6.07737736627796e-09	1.27446236016723e-07	10.4743611922186
204587_at	SLC25A14	2.69204792225614	8.20772285891836	9.04768014425369	1.29246580874612e-09	3.72907529577683e-08	12.0240790831146
34031_i_at	KRIT1	-2.69111052066571	5.34561883332739	-11.3694304653537	9.84230547672267e-12	8.6494902900483e-10	16.8905349883731
208669_s_at	EID1	-2.69096411376752	7.66294345863184	-6.54032806588291	5.46721079958671e-07	4.7870577924352e-06	5.96928613434684
221972_s_at	SDF4	-2.69020708982886	6.66649464820396	-7.42510838474112	5.90904220906609e-08	8.04841679555773e-07	8.19612030645232
235256_s_at	GALM	-2.69002324450234	6.90323461857313	-9.08975400844016	1.17591714721455e-09	3.43372939183889e-08	12.1186357416629
235496_at	HRCT1	-2.68499686937577	7.64084490267134	-9.43986952576857	5.40452361204221e-10	1.95358232753782e-08	12.8961792202737
222262_s_at	ETNK1	-2.68367910780614	7.30434415069637	-6.41363110534403	7.57312560567462e-07	6.28621925275192e-06	5.64354629866946
219286_s_at	RBM15	2.67868786668023	9.66233902286522	11.6214746509955	6.02885841691275e-12	6.27722117126165e-10	17.3774071761124
221269_s_at	SH3BGRL3	-2.67846483958682	8.34504080237989	-7.12374733854489	1.24765453470734e-07	1.44513697556972e-06	7.4477140749995
212521_s_at	PDE8A	-2.67712704455121	7.71351325374227	-13.1126024951244	3.82729011394366e-13	7.63783583363883e-11	20.1057610636005
235023_at	VPS13C	2.67550286759629	7.52492415972193	5.58452834546094	6.62546698854367e-06	3.84871730037962e-05	3.47977288080424
202502_at	ACADM	-2.67500005133748	8.04366092475597	-6.42561161806995	7.34282218642426e-07	6.14296015054655e-06	5.67441383526052
213716_s_at	SECTM1	-2.67344812494567	7.33297204557212	-8.56704443504389	3.86790620397974e-09	8.69899818594952e-08	10.9268509943292
218706_s_at	GRAMD2B	-2.67312171377885	7.46880806561958	-8.64536646112204	3.22845426227862e-09	7.61708457595244e-08	11.1077863698278
206113_s_at	RAB5A	-2.67309662178191	5.73200017625253	-9.23987557176949	8.40929138064661e-10	2.72621946417139e-08	12.4540615029076
219321_at	MPP5	-2.67252291557407	5.86112681936063	-10.0770139160076	1.36789524957348e-10	7.20130844679582e-09	14.268852203715
219543_at	PBLD	-2.67084425005184	8.84568828225002	-9.08845559444721	1.17934749965027e-09	3.43372939183889e-08	12.1157212830303
205776_at	FMO5	-2.66957046058819	7.24478127772577	-11.7435787059139	4.76697684189702e-12	5.37210249041548e-10	17.6105128429431
209791_at	PADI2	-2.66907035822288	8.17916964256981	-7.13525723970066	1.21229656806789e-07	1.41654999767805e-06	7.47649776543083
212200_at	ANKLE2	2.66620046342838	6.83888346414518	7.95499764065343	1.63266471689863e-08	2.78279276213024e-07	9.4845369143186
211569_s_at	HADH	-2.66295534315296	8.27388791178422	-5.61135908777305	6.17120937733207e-06	3.63331374465051e-05	3.55047400784019
202941_at	NDUFV2	-2.66208745792666	7.94417709625477	-8.35415221465587	6.34722589134216e-09	1.32462040987291e-07	10.4308517282223
209953_s_at	CDC37	-2.66125876798913	7.59330556307545	-8.84805478760983	2.03016753059254e-09	5.29890320859562e-08	11.572166603752
1555878_at	RPS24	2.65824510110008	7.01099286547294	9.09864154196411	1.1527099225086e-09	3.3919872036357e-08	12.1385788214145
200883_at	UQCRC2	-2.65755624809054	8.93207017951795	-4.43418661768437	0.000142374133485121	0.000522690127242061	0.442750083385087
227782_at	ZBTB7C	-2.6548639303613	7.47416513209949	-9.03852768988809	1.31935155897648e-09	3.79521579082153e-08	12.0034780707787
1554878_a_at	ABCD3	-2.65068491583219	4.78551900558893	-5.64423648625236	5.65717539342618e-06	3.36375438197575e-05	3.63706363042941
209846_s_at	BTN3A2	-2.6503539483416	6.45981904996014	-9.54693146896283	4.27468253126561e-10	1.66451967345501e-08	13.1306367706234
217207_s_at	BTNL3	-2.64803909195522	7.73944560189371	-9.56553717700088	4.1045842408856e-10	1.60480867116095e-08	13.1712244034844
229693_at	TMEM220	-2.64286929844837	7.02179088749571	-7.15510417208154	1.15370852348195e-07	1.36774430030119e-06	7.52609388630747
213187_x_at	FTL	-2.64245629378872	10.6585490382084	-3.81479085286269	0.000731792863084139	0.00213649614004357	-1.15767175850181
219356_s_at	CHMP5	-2.64130842309807	8.50368250636092	-8.79844645112953	2.27311818331579e-09	5.78761392432463e-08	11.4590238001887
200069_at	SART3	2.64089416847505	8.55398072820119	9.09559941321844	1.16060018912702e-09	3.39981321457117e-08	12.1317536776955
205158_at	RNASE4	-2.64084015382865	6.50164005769904	-5.45344450705706	9.37964388265377e-06	5.16591898322633e-05	3.13393455999982
201743_at	CD14	-2.63714412732955	6.81411404121192	-8.41383410250852	5.52100388389622e-09	1.17771275387108e-07	10.5705156251044
212093_s_at	MTUS1	-2.63694638446448	6.14697029085746	-9.100413780376	1.148138722775e-09	3.3919872036357e-08	12.1425543339275
224932_at	CHCHD10	-2.63681022150152	9.19920884477113	-10.8695431148606	2.65937084547771e-11	1.9634979887568e-09	15.9017278464752
212601_at	ZZEF1	-2.63531705743121	7.70420001982618	-9.42803971825419	5.54691389999251e-10	1.99751459579054e-08	12.8701780105378
210163_at	CXCL11	2.63351288613519	4.79778151923213	3.81931334012282	0.000723199193151363	0.00211527483089982	-1.14619860230643
236641_at	KIF14	2.63335919918052	5.35376561689226	6.04586568459026	1.96766216672307e-06	1.40239850409526e-05	4.68988720382189
240432_x_at	KLF7	2.62812540850166	5.01393364220056	7.20209484842482	1.02622888163872e-07	1.24591209850663e-06	7.64333455120267
227177_at	CORO2A	-2.62584105101945	7.38080868799089	-10.0342384621004	1.49764172209387e-10	7.63080322124317e-09	14.1783897231813
208651_x_at	CD24	-2.62495471780416	10.3544785196156	-7.88551392412834	1.92863935187093e-08	3.19074893809528e-07	9.31765093169223
226319_s_at	ALYREF	-2.62276910618537	5.17696813142974	-5.33740876578194	1.27690372535928e-05	6.72427750699093e-05	2.82732075265807
210694_s_at	MID1	2.61858162910587	6.79447855060581	5.04414125318085	2.79127767656434e-05	0.000129731435535225	2.05136312783854
218984_at	PUS7	2.61542059302255	7.9963231959688	10.332673015767	7.99687140131338e-11	4.63346704358253e-09	14.8045045821579
212814_at	AHCYL2	-2.61304015895872	8.63420875725414	-7.92336419143808	1.76117810861895e-08	2.9442103145656e-07	9.40863812496524
59375_at	MYO15B	-2.60966655629381	7.01445263673738	-7.63644763891947	3.52242541782469e-08	5.25629312989637e-07	8.71429069133771
209433_s_at	PPAT	2.59972697709687	7.12347695830653	8.54973794692126	4.02592073112781e-09	8.9893460800637e-08	10.8867585108132
202600_s_at	NRIP1	-2.59528919200261	7.44452642688408	-6.83399643301501	2.58619138219174e-07	2.61044544257268e-06	6.7180978703555
202121_s_at	CHMP2A	-2.59137644774267	8.83876203208722	-5.79627600089649	3.78745071507001e-06	2.41063059133925e-05	4.03677492818493
203571_s_at	ADIRF	-2.5902436860536	7.32938124788236	-5.16050941258012	2.04591460327701e-05	9.95823982966996e-05	2.35934175388515
44790_s_at	RUBCNL	2.58967417273468	8.89417608068672	6.78109173183186	2.95746760165858e-07	2.90931717412406e-06	6.58386877153864
226360_at	ZNRF3	2.5873022586462	7.55950829163486	4.92609403161715	3.82639359203006e-05	0.000168752413526961	1.73902954355213
232165_at	EPPK1	2.58712671186425	10.2976641732827	5.67492991630013	5.21633914020841e-06	3.15251183747989e-05	3.71785442989657
54037_at	HPS4	2.58598148775505	6.18615451056827	9.92764135165586	1.87896883260449e-10	9.13636672462863e-09	13.9519016535532
227936_at	TMEM68	2.58258643906276	6.49409574895887	9.87843939559762	2.08737851716101e-10	9.70631010479868e-09	13.8468528395503
203543_s_at	KLF9	-2.58202944413636	4.90940840350875	-8.20605440910605	8.989976981351e-09	1.70219816798285e-07	10.0822176842308
201088_at	KPNA2	2.58173427466964	9.95734951301377	9.88275248386355	2.06819438852258e-10	9.66401660861357e-09	13.8560743924535
202525_at	PRSS8	-2.57924781646124	8.26168281946747	-5.76310846056337	4.13332485896874e-06	2.59797367611953e-05	3.94968535880478
201540_at	FHL1	-2.57899709898974	6.90485750895296	-6.78985436450569	2.8924170254473e-07	2.85787269364465e-06	6.60612211336904
203477_at	COL15A1	-2.57886400981737	5.60837983904035	-6.34159779801851	9.1211498767828e-07	7.34587779353158e-06	5.45767455671084
223103_at	STARD10	-2.57770613197063	7.90961998538861	-6.03218268839809	2.03931141468787e-06	1.43848041541201e-05	4.65419422500332
201348_at	GPX3	-2.5766054994207	6.2798260159287	-4.61067575945685	8.89019606802279e-05	0.000348870086585786	0.906357906669546
200764_s_at	CTNNA1	-2.57583169970388	8.30909015402944	-15.4273078845612	8.15927438684291e-15	3.25657038964868e-12	23.8767611394208
219303_at	OBI1	2.57509133986187	6.87385378154488	8.66504504606931	3.0855423084215e-09	7.35234073939541e-08	11.1531162300999
238103_at	SMIM31	-2.57394984828107	7.44051359008384	-4.95186366232255	3.57172581949441e-05	0.000159429457711729	1.80719510568914
220920_at	ATP10B	2.5733226817591	8.09694276497359	4.29731562210213	0.000204949322905413	0.000712598752853341	0.0849778349714487
231866_at	LNPEP	-2.57293251654467	6.13872683694318	-7.62495999094771	3.62235389619416e-08	5.37128915969719e-07	8.68626969044734
209091_s_at	SH3GLB1	-2.56867326212926	8.45204444530629	-5.83106322162143	3.45604483990363e-06	2.22932346945703e-05	4.128047623221
225304_s_at	NDUFA11	-2.56863238144255	7.80347638220193	-6.80587548643881	2.77722173898792e-07	2.7596480329632e-06	6.64678751408648
204470_at	CXCL1	2.56513025554963	6.2890648444548	6.301229340962	1.01254701568605e-06	7.97630580859926e-06	5.35330424177826
213539_at	CD3D	-2.56434566651011	6.52869659748076	-7.85420916390646	2.07940095145279e-08	3.40488576307116e-07	9.24225689096745
223243_s_at	EDEM3	-2.5635024147217	7.39714884233666	-5.5717599386157	6.85334575884209e-06	3.96426322608384e-05	3.44611601937999
227088_at	PDE5A	-2.5620859361779	6.74821153994245	-6.55017419271035	5.33088437830308e-07	4.68482031740966e-06	5.99453547684209
225021_at	ZNF532	2.56177146319212	5.75369249008042	9.8411220805241	2.26119483465534e-10	1.01893108789567e-08	13.7669634976737
204806_x_at	HLA-F	-2.56027235244291	9.97786636858279	-7.71890555973001	2.88304978854105e-08	4.42672665978474e-07	8.91492964528089
225060_at	LRP11	2.55985954939206	9.13852082467294	9.49220189728637	4.81825916183127e-10	1.80996488279144e-08	13.010976155787
1552519_at	ACVR1C	-2.55665188773759	6.64672723303407	-6.38185898186496	8.22005523474564e-07	6.77041350762068e-06	5.5616214857903
203803_at	PCYOX1	-2.5547472770668	5.0076779629786	-9.45342078536462	5.24601646537568e-10	1.93275352776283e-08	12.9259408717413
229700_at	ZNF738	2.55420341693837	6.07385614754437	7.09382643239517	1.34457132465327e-07	1.52964949155032e-06	7.3728159422273
212281_s_at	TMEM97	2.55386664373006	8.9881963145179	6.2855158401051	1.05461191521239e-06	8.25337216978716e-06	5.31263891551455
231941_s_at	MUC20	-2.55201899698398	6.51045514208739	-6.04515219896228	1.97133445858389e-06	1.4032963972258e-05	4.68802637444891
209515_s_at	RAB27A	-2.55031101949098	6.91318087352606	-9.83174486623269	2.30716632463531e-10	1.02792308017124e-08	13.7468594723264
1554480_a_at	ARMC10	2.54930064115351	8.1594836028342	10.1077436403413	1.28186486636225e-10	6.82165753049111e-09	14.3336909508031
232707_at	ISX	-2.54743575234464	7.08010179605447	-6.038661134635	2.00506428076273e-06	1.41954994422958e-05	4.67109540211513
212447_at	KBTBD2	2.54520780373202	8.99040386841063	8.27717828083668	7.60326389785217e-09	1.50478646441169e-07	10.2500155685555
200904_at	HLA-E	-2.54418714780744	8.30131615187393	-7.18932205514528	1.05938784356842e-07	1.27968173436846e-06	7.61149267379037
208786_s_at	MAP1LC3B	-2.54251746898688	7.2789575088841	-9.10966870331523	1.12456758196163e-09	3.34195654218023e-08	12.1633081960584
219880_at	CTC-338M12.4	2.54205478401832	7.55956575930935	6.32387811018151	9.54891785066095e-07	7.60033293348945e-06	5.41187919976072
218353_at	RGS5	-2.54111563355224	5.55129024533133	-6.69986670889801	3.63608099714899e-07	3.43491320233631e-06	6.37720230250298
214749_s_at	ARMCX6	2.54008577372546	9.70902250481153	8.90637400087663	1.7782898904047e-09	4.75076149139309e-08	11.7047492637783
229983_at	TIGD2	2.53651192237048	6.42184630835732	6.227430468147	1.22610631062733e-06	9.32132726150733e-06	5.1621328181776
219015_s_at	ALG13	-2.53479569500951	5.15411095637418	-8.13752383088276	1.05715390518055e-08	1.94583555191254e-07	9.91989930677267
201326_at	CCT6A	2.53356786149721	9.23920829504855	13.1411821963708	3.63854902145259e-13	7.41567256946688e-11	20.1556245161272
212657_s_at	IL1RN	2.53347750356854	6.10127858943299	6.37830454548235	8.29583536721391e-07	6.80940933869255e-06	5.55245053570277
209626_s_at	OSBPL3	2.5321264051212	6.70080711806931	6.25919245613687	1.12909246212565e-06	8.73633012496094e-06	5.2444678215253
213793_s_at	HOMER1	2.53035266168092	5.365534658348	6.23967000634147	1.18775836816886e-06	9.08748994304272e-06	5.1938709320813
228662_at	SOCS7	2.5291765900094	7.99950413625349	9.46970611429181	5.06182736417012e-10	1.89403298130412e-08	12.9616743876144
226115_at	AHCTF1	2.529153326922	6.7793580349169	8.65859803052007	3.13163404233151e-09	7.44365322369566e-08	11.1382712294472
223650_s_at	NRBF2	-2.52875878152918	5.97959487873378	-8.30241149427169	7.16566695069028e-09	1.4387352165433e-07	10.3093839372572
201340_s_at	ENC1	2.52868932699838	6.71945886045781	4.70287382169595	6.94910881267898e-05	0.000283982565344078	1.1493266072817
54970_at	ZMIZ2	2.52821787419799	10.4047049155696	7.16999957912775	1.11163983603769e-07	1.32893573497496e-06	7.56328593602921
205547_s_at	TAGLN	-2.52815762167572	5.7835143267074	-5.17149357584149	1.9868317279468e-05	9.73992963656943e-05	2.38841075423612
228291_s_at	KIZ	2.52796737809521	7.68999067469964	4.99530362366705	3.18027421980537e-05	0.000144790146157394	1.92212583165274
233595_at	USP34	2.52767828220882	7.47597501155465	4.60652147148538	8.98938684991859e-05	0.000352041441681808	0.895421163596494
1553678_a_at	ITGB1	-2.52712774702503	8.1129247980672	-5.5144390013598	7.97783987122354e-06	4.51653239518028e-05	3.29493788836554
228469_at	PPID	-2.52658257331531	6.46536486178477	-6.27880365728562	1.07311676013414e-06	8.36402395876721e-06	5.29526172291614
227542_at	SOCS6	-2.52474524057218	6.49199606229035	-8.56477641791467	3.88824677682141e-09	8.72260324945486e-08	10.921599175989
214052_x_at	PRRC2C	2.52391070499931	6.73454468018811	4.97483801079449	3.35903192738956e-05	0.000151530149478628	1.86797590682282
222310_at	SCAF4	2.52257396520263	5.85047564361047	4.55403154726798	0.000103418689637677	0.000397212360881838	0.757325921445258
201761_at	MTHFD2	2.52164476165419	8.53502676829583	7.71683668377567	2.89754422766994e-08	4.42672665978474e-07	8.90990625651685
214835_s_at	SUCLG2	-2.51876774925667	9.48590082613049	-6.17260268531975	1.41390989359064e-06	1.05317596195215e-05	5.01980604824771
235168_at	PIGM	2.51722183610562	5.98025359565893	9.76852333046312	2.64324927583412e-10	1.13541187503206e-08	13.6110111265291
200999_s_at	CKAP4	2.51440799528565	10.5266553169155	7.99018786570866	1.50092013158723e-08	2.60458585878154e-07	9.56881510099108
228222_at	PPP1CB	-2.51262536312181	10.1680804755463	-5.73682515493086	4.42995571688971e-06	2.75191607082273e-05	3.88062763161461
202454_s_at	ERBB3	-2.50647431698601	8.76305899092056	-8.71684973732209	2.73951693483667e-09	6.61003343042833e-08	11.27219804983
224823_at	MYLK	-2.50641303711604	8.36491095122813	-7.87777483676029	1.96483788812348e-08	3.24503140178187e-07	9.29902409602104
224994_at	CAMK2D	-2.50570431887374	6.60810084916966	-9.68750691157274	3.14880924469977e-10	1.29452548304631e-08	13.4361446259303
228702_at	LINC-PINT	2.50507199907361	5.93465855555794	5.85300367253402	3.26225837279158e-06	2.12290577126159e-05	4.18557573043252
235217_at	LINC01004	2.50428319909651	6.93606225287172	5.25777517140098	1.57853977147451e-05	8.03566814402395e-05	2.61671090559105
208908_s_at	CAST	-2.50195311449731	8.89173372619096	-8.05668735053395	1.28085739149181e-08	2.27209869501853e-07	9.7276312204873
217234_s_at	EZR	-2.50178157004117	7.0987978733099	-6.93316794880368	2.01292885701325e-07	2.10730552145682e-06	6.96888783293624
202839_s_at	NDUFB7	-2.50125383006239	6.73973867475594	-8.91198564617064	1.75580877138514e-09	4.71117429162416e-08	11.717482400559
211528_x_at	HLA-G	-2.50106425670061	9.58494219368165	-8.27466059069825	7.6484013222442e-09	1.51059868589231e-07	10.2440873005542
212040_at	TGOLN2	-2.49871497809737	7.30115136934328	-6.63374614983671	4.3042706016769e-07	3.94174073551272e-06	6.20845665055848
209487_at	RBPMS	2.49687654670503	7.53288011708913	4.45268265599074	0.000135525261639779	0.000500847407888673	0.491227035371687
204235_s_at	GULP1	-2.49452737042801	6.35619456544203	-7.20924790171825	1.00812337133089e-07	1.23330954967798e-06	7.66115823031596
222452_s_at	GPBP1L1	-2.49451476549045	7.0460326208647	-11.2668063401926	1.20414426459118e-11	1.02075202747955e-09	16.690071913821
225809_at	PARM1	-2.49443630134211	7.74460592193017	-6.70140988511377	3.62181374764875e-07	3.4281970245778e-06	6.38113520543496
209350_s_at	GPS2	-2.49346583513048	6.95900373027336	-9.38329878788598	6.12121337951113e-10	2.17167048008656e-08	12.77166925364
226635_at	EBLN3P	2.49346227073953	9.52476602419264	7.50667157895707	4.8363245239252e-08	6.81281656098229e-07	8.39676495012682
214661_s_at	NOP14	2.491641046383	7.7245855951098	9.94801170806948	1.79906096798291e-10	8.83754103195299e-09	13.9952992687379
203665_at	HMOX1	-2.48992311982773	7.07605847089734	-8.15001440116444	1.02633848626934e-08	1.90528999224302e-07	9.94953050462152
221449_s_at	ITFG1	-2.48976704135592	8.18023403824862	-9.52879029261987	4.44751100196019e-10	1.72480598735938e-08	13.091017637049
212681_at	EPB41L3	-2.48856280666862	4.84657722562536	-6.5097149420115	5.91413311148085e-07	5.10833914110686e-06	5.89072115321417
218823_s_at	KCTD9	-2.48588753210884	6.10258940924702	-7.13879361852203	1.20163938439769e-07	1.40865697433237e-06	7.48533833095709
224315_at	DDX20	2.48374778264275	5.32410395591066	9.26900170001222	7.882353632119e-10	2.64861684222979e-08	12.51878598256
227256_at	USP31	2.48354830678896	5.77225663265426	8.57912845566103	3.76135493399386e-09	8.5032058197166e-08	10.954821013275
202623_at	EAPP	-2.48267835349507	8.33460975736343	-7.41695426092107	6.02885625920691e-08	8.17994534092677e-07	8.17601577360454
221221_s_at	KLHL3	2.48146369925443	7.52295324803749	6.21438918305847	1.26834947583526e-06	9.60436334310351e-06	5.12830179450148
201744_s_at	LUM	-2.48101337291404	6.61654410715182	-4.75331220840589	6.07268200677779e-05	0.000252584545996198	1.28242111611045
218999_at	TMEM140	-2.48048036345189	6.43462686499555	-10.0555000486402	1.43164019272644e-10	7.41280076006842e-09	14.223384426915
217771_at	GOLM1	-2.48026511312968	9.91279559077607	-5.23383939425413	1.68251598575749e-05	8.49595183319506e-05	2.55338591041094
222606_at	ZWILCH	2.47957971886315	8.69547453436127	10.8685450860633	2.66473262906759e-11	1.9634979887568e-09	15.8997223554256
202424_at	MAP2K2	-2.47806826130011	7.80634207997553	-7.87140539677547	1.99515088109072e-08	3.28942345782583e-07	9.28368793336092
213664_at	SLC1A1	-2.47793002743426	8.24987074647616	-5.42532971186801	1.01069527874025e-05	5.507081953955e-05	3.05967934369445
203510_at	MET	2.47792709015294	9.62223965532523	8.3130742072921	6.98858544849263e-09	1.41529936598543e-07	10.3344453735168
203284_s_at	HS2ST1	2.47697763529447	7.09422498760654	6.99990504341625	1.70165242165425e-07	1.83974362833251e-06	7.13703675950198
230624_at	SLC25A27	2.47606555880517	5.19128086935449	4.47246851428762	0.000128561079492672	0.000479924622159121	0.54311532245749
224600_at	CGGBP1	-2.47404593386049	6.59185587076627	-10.8280817021843	2.8917592512756e-11	2.09849711120977e-09	15.8183067979744
1555274_a_at	SELENOI	2.47372324040692	7.02578019846001	9.02657099767716	1.35534176711231e-09	3.87546829467725e-08	11.976547944563
209420_s_at	SMPD1	-2.47358055015303	6.78679428020429	-9.11914304416371	1.10095163479159e-09	3.31635714140522e-08	12.1845420580775
238480_at	TTC39C	2.47287811066481	5.90474624489951	10.9710222262391	2.1682362897386e-11	1.66156283355248e-09	16.1049880766221
226254_s_at	CFAP97	2.47274543886932	9.0889509137752	7.6004497647103	3.84535859398748e-08	5.64949232696412e-07	8.62642754580023
211537_x_at	MAP3K7	-2.47098248116365	5.15852220648762	-9.84393710524387	2.24757880363951e-10	1.01893108789567e-08	13.7729964059984
227476_at	LPGAT1	2.46906726255883	6.95908468293465	7.03443597752597	1.56031074846792e-07	1.7258910692349e-06	7.22384099709357
202976_s_at	RHOBTB3	-2.46844421870494	5.82886081422458	-5.88202433126907	3.02270031844135e-06	1.99637146594338e-05	4.2616216992744
212588_at	PTPRC	-2.465079257227	6.29804891631126	-4.97415687524932	3.36515142134467e-05	0.000151658849372696	1.86617378640476
203804_s_at	LUC7L3	2.46418331785219	11.0149692031541	10.5232521960783	5.38806988835695e-11	3.3807027982781e-09	15.198249315119
202370_s_at	CBFB	2.46367573360264	9.06909496516163	9.88844905599836	2.04313406117086e-10	9.65996641330373e-09	13.8682500937284
1558014_s_at	FAR1	-2.46103559775923	4.09762014802232	-8.51860667205515	4.32701902164958e-09	9.5724053599033e-08	10.8145373978381
226155_at	FAM160B1	2.46060199854279	8.34978958234856	8.76819999885812	2.43568939215794e-09	6.04192511932926e-08	11.3898761664425
201403_s_at	MGST3	-2.46054722004222	10.3180442933163	-7.49671206323055	4.9558650119113e-08	6.95054625901879e-07	8.3723091354065
227919_at	UCA1	2.46002765685863	6.3489212756036	3.19417002356827	0.00358310243133602	0.00832869162576262	-2.6867055145881
209950_s_at	VILL	-2.45980353137172	7.1885592979745	-6.54473522931581	5.40575791381174e-07	4.73758051751168e-06	5.98058901912648
209281_s_at	ATP2B1	-2.45912964008368	7.43861470225615	-6.98116414493154	1.78375643823816e-07	1.90911764490316e-06	7.08986866304374
209385_s_at	PLPBP	-2.45878176577542	8.77329057830965	-5.99670092186252	2.23766633286368e-06	1.56115118736352e-05	4.56157372660825
225081_s_at	CDCA7L	2.45714600075373	8.03017960776656	8.7491157289838	2.54435471569931e-09	6.23334368841015e-08	11.3461829816476
202113_s_at	SNX2	-2.4566281389377	6.77125629223388	-5.61175811403357	6.16469629661414e-06	3.63171130536696e-05	3.55152522944282
221692_s_at	MRPL34	-2.45613832701391	7.25853996881573	-7.76217390431979	2.5963186356272e-08	4.05711846829901e-07	9.01986220404484
212224_at	ALDH1A1	-2.45328555838616	6.91839235128953	-3.67946537320504	0.00104069902006877	0.00288283860995914	-1.49908993687756
230098_at	PHF20L1	2.45323613003545	7.19575391335994	7.91938414418475	1.77806440296249e-08	2.96437283719898e-07	9.39907942258631
235463_s_at	CERS6	2.45253588511557	7.49670547299376	10.4633466618495	6.09715650651816e-11	3.76804272102822e-09	15.0749897912782
212720_at	PAPOLA	-2.45035819756717	6.2781862496161	-8.76724887251694	2.44099073095357e-09	6.04192511932926e-08	11.3876997450911
227506_at	SLC16A9	-2.45027881901115	8.39356234277149	-5.69032527532149	5.00845093507402e-06	3.04802741468069e-05	3.7583601269854
227996_at	FARP1	2.44991729578089	6.10555055716933	5.13049010541744	2.21654432059956e-05	0.00010637413851214	2.27989407303002
229568_at	MOB3B	-2.44980310938946	6.00756959583687	-6.42077032472828	7.43501854910296e-07	6.20383647054505e-06	5.66194196219432
235651_at	TTC22	-2.44915325958322	9.03544794327327	-11.4839399606592	7.87039777312067e-12	7.31946992900222e-10	17.1126901402908
228485_s_at	SLC44A1	-2.44649473363423	5.74897310678	-9.45930668788501	5.17866463850318e-10	1.91530612247961e-08	12.9388599364133
222712_s_at	MUC13	-2.44135047251799	9.41541409244307	-8.55436047063365	3.9830787625321e-09	8.91446529586332e-08	10.8974710858555
220305_at	MAVS	-2.43963417100762	6.45902546113584	-11.72419687708	4.94747565765524e-12	5.4473413016873e-10	17.573630870355
222449_at	PMEPA1	2.43871388740059	8.77116579375464	4.12687550208531	0.00032207008981745	0.00105029188015555	-0.357736169270167
202224_at	CRK	-2.4382005181932	7.11764885389239	-8.23129883058214	8.47033872484347e-09	1.6358341662354e-07	10.1418526054582
226825_s_at	TMEM165	-2.4373914982042	6.4089713613475	-6.76523990041933	3.07895351894235e-07	3.00339060671576e-06	6.5435909516949
211749_s_at	VAMP3	-2.43739110249957	7.87946087353278	-7.91906436371091	1.77942831338283e-08	2.96437283719898e-07	9.39831132999371
204255_s_at	VDR	-2.43706550053474	7.52635931266581	-7.61436516756358	3.71708268778146e-08	5.47783616403979e-07	8.66041160975029
238346_s_at	TGS1	2.4368505685934	7.22866082734162	6.26657975985136	1.107667432178e-06	8.59137354885269e-06	5.2636051773525
221923_s_at	NPM1	2.43421163472123	10.8976878130949	8.13606058476113	1.06082531234943e-08	1.94667541513317e-07	9.91642671158663
225177_at	RAB11FIP1	-2.43379402371084	8.57372341978012	-11.3459052485797	1.0306871350915e-11	8.9331369278078e-10	16.8446959380883
202003_s_at	ACAA2	-2.43078167999566	10.1358375942277	-7.15019211635425	1.16793457493649e-07	1.37948770571106e-06	7.51382332124523
234985_at	LDLRAD3	2.43032693144941	5.09850345728049	8.04322509225415	1.3225738438535e-08	2.33313717316256e-07	9.69552738761572
229520_s_at	GPATCH2L	2.42855960307619	5.60461261734018	5.76458676732014	4.11724978169139e-06	2.58956898613407e-05	3.9535683649964
221841_s_at	KLF4	-2.42851461372011	10.0625270400001	-6.79340649588957	2.86646377828281e-07	2.83655542687718e-06	6.61514065413162
203358_s_at	EZH2	2.42723727748018	7.6550258146963	8.12578233553138	1.08698478787088e-08	1.97201274299529e-07	9.89202621231758
225945_at	ZNF655	-2.42722994707077	6.94710375409835	-3.67335832511983	0.00105730247347146	0.00292122884147192	-1.51440710285195
216905_s_at	ST14	-2.4265721333584	8.5095700537372	-6.01445020374342	2.13611207771136e-06	1.50123386591321e-05	4.60791735360374
217436_x_at	HLA-J	-2.42312628376712	8.12056088038977	-9.61955546309168	3.64905417402927e-10	1.45642874720943e-08	13.2887994430105
203474_at	IQGAP2	-2.42271186328695	7.8026548632624	-5.0557201828891	2.70627629665588e-05	0.000126455710466667	2.08200671215807
210149_s_at	ATP5PD	-2.42207761662964	9.42836069234623	-11.9836937874187	3.01852143292427e-12	4.01589122305299e-10	18.0637276915529
231370_at	PPM1A	-2.4195105089429	6.04796715018705	-5.96305291100162	2.44380545737362e-06	1.68654268560388e-05	4.47365653518736
223434_at	GBP3	-2.41948616934144	9.34806102491356	-9.42596858675209	5.57223679224679e-10	1.99911821097124e-08	12.8656238443036
204036_at	LPAR1	-2.41783732963789	5.61933943034949	-5.65107224860092	5.55584771989451e-06	3.31172777279835e-05	3.65506062354445
201497_x_at	MYH11	-2.41759501567945	7.79909791521731	-5.95366296500494	2.50469075443646e-06	1.7198876513797e-05	4.44910783341919
213085_s_at	WWC1	2.41509784358071	6.89699236471258	8.64213044550812	3.252596911904e-09	7.65519061895048e-08	11.1003271460558
238653_at	LRIG2	2.41494340565799	7.92391382647523	5.62444585599527	5.96117868312643e-06	3.52264840257051e-05	3.58494685408527
213317_at	CLIC5	-2.4130911260827	8.55764784750276	-5.82127994554891	3.5461677391008e-06	2.27978125992259e-05	4.1023862078337
225530_at	MOB3A	-2.41263976406756	6.02315151347288	-8.44806275863087	5.09770576624492e-09	1.10477202567557e-07	10.6503990813621
209761_s_at	SP110	-2.4112714325733	5.7022200804316	-8.79753958024246	2.27782696468356e-09	5.78761392432463e-08	11.4569523713618
212973_at	RPIA	2.41097929926532	9.4270845505747	10.7007205878482	3.74530735735112e-11	2.50883211021444e-09	15.5606868840509
218896_s_at	NCBP3	2.40764922175786	7.53461034238423	7.99905943854534	1.46945732533208e-08	2.56392198895373e-07	9.59003618938122
228073_at	NANP	2.40697799153071	6.25085097885648	8.38266480368167	5.93777180959837e-09	1.25281753665513e-07	10.4976349112442
203333_at	KIFAP3	-2.40467815856778	7.4000197423734	-6.53017550194121	5.61149235270791e-07	4.89995307626154e-06	5.94324095718183
201928_at	PKP4	2.4034481010346	8.52376304675139	11.1144525075077	1.6281179966432e-11	1.31056657897859e-09	16.3900668058275
212097_at	CAV1	-2.40236612765532	6.4745040181391	-6.33418900771574	9.29758710992087e-07	7.45285246242108e-06	5.43853045181703
216988_s_at	PTP4A2	-2.40146000568305	9.58439359094485	-7.83387589548647	2.18373078575142e-08	3.53941746137273e-07	9.19321806318148
236274_at	EIF3B	2.39902756903468	6.43285772913765	6.33380976222362	9.30671131551591e-07	7.45392873673302e-06	5.43755035964589
202613_at	CTPS1	2.39781412666894	6.37903819540062	7.25366499533879	9.02758520613912e-08	1.13039527698832e-06	7.77169783757562
209047_at	AQP1	-2.39421694246845	5.7178986920645	-5.26106570579036	1.56476005507812e-05	7.98127612757896e-05	2.62541575458623
200806_s_at	HSPD1	-2.3939468356448	8.7570531928129	-4.05755787636097	0.000386810170358067	0.00123180007375662	-0.536725179226229
212859_x_at	MT1E	-2.39301986295422	9.77991992711183	-5.43250231730627	9.91617206506588e-06	5.42472942383016e-05	3.07862559267363
201120_s_at	PGRMC1	-2.3921793264405	7.20736056814778	-6.60930340792022	4.5818037708536e-07	4.14439077629902e-06	6.14596285043237
201137_s_at	HLA-DPB1	-2.39194264997013	8.43947877612018	-5.41894964819062	1.02797582009787e-05	5.59487521631674e-05	3.04282525311671
212710_at	CAMSAP1	2.3916027012111	5.98804298343812	10.2653450951276	9.20388040660894e-11	5.09618326097729e-09	14.6642718282436
218145_at	TRIB3	2.38956415109515	6.87449853585685	6.77913297530196	2.97221114477863e-07	2.92008313393174e-06	6.57889323829999
200983_x_at	CD59	-2.38840634526609	9.70207511415452	-9.25146363782006	8.19544274448628e-10	2.71640643769668e-08	12.4798264240118
220239_at	KLHL7	2.38805807589205	5.97324396791295	5.80491779336608	3.70223751544448e-06	2.37057039842531e-05	4.05945553581248
223381_at	NUF2	2.3868076201856	5.64367095752451	5.1898357226863	1.89196602448596e-05	9.34947143333677e-05	2.43695033529996
221760_at	MAN1A1	-2.38671150861421	7.96219841749385	-5.93106425675522	2.65759351738118e-06	1.80210448132752e-05	4.39000177565763
214736_s_at	ADD1	-2.38283697840347	7.50402357929909	-7.59196811900145	3.92575406765058e-08	5.73243875213795e-07	8.60570170061321
212159_x_at	AP2A2	-2.38182661673989	6.76177553461156	-7.20584612948108	1.0166928186794e-07	1.23904586642875e-06	7.65268259768102
243318_at	DCAF8	2.38174657330454	7.593011048096	4.38147289060623	0.000163838192111245	0.000590668438928721	0.304751825024823
212846_at	RRP1B	2.38169303224786	8.89342261422343	11.2617509892888	1.21620455116095e-11	1.02193187680445e-09	16.6801633917221
202026_at	SDHD	-2.38154307512848	8.7216478126167	-6.15184952384551	1.49238615662619e-06	1.10561229654465e-05	4.9658687151194
242625_at	RSAD2	-2.37610362774059	5.65434583267177	-3.89894131870458	0.000587142352001642	0.00176142705600493	-0.943568476045868
208228_s_at	FGFR2	-2.37605561493028	6.41601929368052	-7.39248152633692	6.40355697480996e-08	8.63939045939502e-07	8.11562727657131
226665_at	AHSA2P	2.37522178477375	6.6371490272304	5.40937895756714	1.05445793540937e-05	5.72274932764101e-05	3.01754026562795
208813_at	GOT1	-2.37366458354205	8.52096188726286	-8.97851198095933	1.51046815012289e-09	4.2183015772674e-08	11.8681085623876
218704_at	RNF43	2.37284919700873	9.1975168514997	6.16034588184205	1.45973760548372e-06	1.085623177246e-05	4.98795491309117
201369_s_at	ZFP36L2	-2.37209510120602	6.80903818097937	-7.34210369651687	7.25152031479187e-08	9.54953628340013e-07	7.99108377085765
224583_at	COTL1	-2.37194998964847	6.26727584919345	-5.20929388559765	1.79629677373585e-05	8.9946297938399e-05	2.48844004362773
209903_s_at	ATR	2.3702198568436	8.72126903752257	8.72016701668401	2.7187632580165e-09	6.57652354761114e-08	11.2798109815332
232052_at	THUMPD3-AS1	2.36981122073954	5.56547506896173	7.28356363462219	8.38222939915554e-08	1.0676662280869e-06	7.84597214751199
218590_at	TWNK	2.36973760177268	6.96052324160074	8.12301963913903	1.09412814574697e-08	1.97653778151527e-07	9.8854651944099
225295_at	SLC39A10	2.36965225104688	7.05235621036168	8.18426310407911	9.46474046760934e-09	1.77075681521933e-07	10.0306716602426
222853_at	FLRT3	2.36960864064155	6.27595291559555	4.18712129826597	0.000274580145683141	0.000916766544265878	-0.201649094594758
228365_at	CPNE8	-2.36895648193984	4.62173838126488	-8.44370629352594	5.14968022274181e-09	1.1135166332651e-07	10.6402406521336
212566_at	MAP4	2.36848824333043	9.59649955180025	6.57884835951538	4.95322206241443e-07	4.42601810968916e-06	6.06801251130341
206571_s_at	MAP4K4	2.36832547145503	7.36898399986132	8.18047507660291	9.54985223895574e-09	1.78319755549624e-07	10.0217048478618
201026_at	EIF5B	2.36774047679361	6.56989724468526	6.83225954050028	2.59759323412553e-07	2.61919427259879e-06	6.71369587419815
228653_at	SAMD5	2.3677063349192	8.36090318327204	5.30677492528647	1.38539280194446e-05	7.20058472589584e-05	2.74631685962307
201565_s_at	ID2	-2.36657404557821	9.02391000511777	-6.34140108372257	9.12579034795133e-07	7.34587779353158e-06	5.45716631626962
203319_s_at	ZNF148	-2.36574207685817	5.94649395755995	-8.23845339705147	8.32873438727219e-09	1.61341424385936e-07	10.1587383609517
201646_at	SCARB2	-2.36413751112527	7.65615954541401	-8.5279912342721	4.23389808953309e-09	9.4098630625609e-08	10.83632233191
222584_at	MSTO1	2.36368718709077	6.61932485983185	9.78250585940353	2.56482064864194e-10	1.11169307662177e-08	13.6411022919411
35148_at	TJP3	-2.36310066513134	7.5358190263834	-7.78401501590215	2.46282320832072e-08	3.90585819743447e-07	9.07273858718652
203755_at	BUB1B	2.36278872909555	7.93369611837789	6.32476159020168	9.52711531202684e-07	7.5986875581936e-06	5.41416316040638
202587_s_at	AK1	-2.36219643789353	7.54867514488514	-7.51988002380244	4.6823151554322e-08	6.62509555005687e-07	8.42917940582349
231984_at	MTAP	2.36213970938605	5.88615767949678	8.74330425659156	2.5784229180192e-09	6.30069212543519e-08	11.3328678788705
209344_at	TPM4	-2.36165755709564	5.82638398688377	-7.94644011775843	1.66645371360564e-08	2.81257387332241e-07	9.46401762797315
225203_at	PPP1R16A	-2.36111084883477	6.27704796659832	-7.8481411160879	2.10999129579044e-08	3.44907962839192e-07	9.22762788992664
226795_at	LRCH1	2.36083614494417	7.31663874111799	7.10136027137238	1.31946793505085e-07	1.50825576967209e-06	7.39168453659478
200878_at	EPAS1	-2.36021651020602	9.39832923299814	-6.18353222382129	1.3742758054044e-06	1.02604738425321e-05	5.04819775145532
204170_s_at	CKS2	2.35891321300771	9.19921848937943	9.26423073174589	7.96628915180583e-10	2.65885309355917e-08	12.5081917399874
207983_s_at	STAG2	-2.35883933424827	6.94102527442449	-7.58896464230251	3.95463320127278e-08	5.76581909208401e-07	8.59836018498519
218510_x_at	RETREG1	-2.3556961923167	7.15290022950806	-6.98842629817679	1.75147233992115e-07	1.88509590383199e-06	7.10815118255011
229402_at	SAMD13	-2.35541235320546	6.54051625774478	-6.80927277558144	2.75340069971594e-07	2.74166583186891e-06	6.65540707236094
213285_at	TMEM30B	-2.35474951530021	8.64797098163129	-7.14917329611938	1.17090755477607e-07	1.38129599349754e-06	7.51127789991329
207850_at	CXCL3	2.35398590540472	7.02259728603045	6.75337439839168	3.17320240964915e-07	3.08276935923217e-06	6.51342438574914
209681_at	SLC19A2	2.3530213697487	6.46047266246951	8.28044661084775	7.54507545902344e-09	1.49946634485447e-07	10.257710061105
228993_s_at	BBIP1	-2.35172452434923	8.76631610007272	-6.11173926868367	1.65680219036159e-06	1.21148917415829e-05	4.86152459410756
200059_s_at	RHOA	-2.35017197050239	10.5129930327584	-5.42692507582947	1.00642012103706e-05	5.4900332229009e-05	3.06389359255323
204389_at	MAOA	-2.35002297370021	7.46807170418184	-5.95366782271565	2.50465886289515e-06	1.7198876513797e-05	4.44912053480549
223307_at	CDCA3	2.34990026249638	7.90393961701063	8.93424740504945	1.66945843015516e-09	4.51744132837748e-08	11.7679534491426
214706_at	ZNF200	2.34729233623984	7.03977054985547	7.20604694337278	1.01618488881335e-07	1.23904586642875e-06	7.65318297075763
202583_s_at	RANBP9	-2.34614866687847	5.55038888709241	-9.16746254375806	9.8818731587663e-10	3.05349880605879e-08	12.2926461633671
1553099_at	TIGD1	2.34469166993129	6.18827317300195	5.57086548255186	6.8696024386928e-06	3.96887344754152e-05	3.44375801749827
203236_s_at	LGALS9	-2.34397498959939	7.06952800059955	-10.5821347264283	4.77356371221511e-11	3.04839778662057e-09	15.318952146577
228565_at	MAP3K21	2.34296726876499	7.81521453807277	8.15850485931676	1.00591794433392e-08	1.87464746863319e-07	9.96966044393618
218031_s_at	FOXN3	-2.34261075727519	6.49775101565668	-6.07414342068077	1.82756160500836e-06	1.316256587547e-05	4.76360707192328
208631_s_at	HADHA	-2.3417606268937	9.2097519612985	-5.28383475658236	1.472667459152e-05	7.59240128698441e-05	2.68564465378364
208620_at	PCBP1	-2.34171110929914	9.15417079187512	-7.08866015141636	1.36206669185077e-07	1.54588114232683e-06	7.35987310124794
212507_at	TMEM131	-2.34155466309117	7.77699068495386	-9.44024203453603	5.40010134177014e-10	1.95358232753782e-08	12.8969976655483
226109_at	C21orf91	2.34078425697316	6.70662717421117	8.2010707774641	9.09635949980989e-09	1.71523676473777e-07	10.0704347899087
224391_s_at	SIAE	-2.34021523165993	8.86096114157233	-7.03999859618528	1.53868676360712e-07	1.71384657076658e-06	7.23781157028563
236001_at	TMEM238L	-2.33715266186439	8.42559844126633	-9.91731589248242	1.92085754387621e-10	9.29287596605565e-09	13.9298829335708
219796_s_at	CDHR5	-2.33681787096814	6.61829697828066	-6.84790953051873	2.49667757492339e-07	2.53075920531123e-06	6.75334745358853
200601_at	ACTN4	-2.33678804494533	8.91583260612014	-7.18316707756559	1.07575463305705e-07	1.29455447613737e-06	7.5961417201824
225961_at	KLHL42	2.33635002536383	7.54434269367005	6.88303900512728	2.28443496722424e-07	2.33427919435801e-06	6.84225527761957
203910_at	ARHGAP29	2.33523479842424	6.17201727840548	5.54747534853131	7.30880758879213e-06	4.17727135399999e-05	3.38208408840195
222039_at	KIF18B	2.33364312252142	7.33978221237646	8.72886384363753	2.66511565675673e-09	6.46307414584118e-08	11.2997625267548
212190_at	SERPINE2	2.33321581036299	9.07346586851662	5.17582136605684	1.96402629737385e-05	9.65285166882713e-05	2.39986379727525
221741_s_at	YTHDF1	2.33320216584529	10.01360158853	7.58799519307824	3.96400093510508e-08	5.77069376251848e-07	8.59599027835081
201852_x_at	COL3A1	-2.3310748470403	8.43407901803625	-5.05065159006917	2.74316078685807e-05	0.000127867334196172	2.06859261143577
212925_at	MISP	-2.33072018908125	9.57600985600156	-7.43737906556633	5.73330374579459e-08	7.84561665442377e-07	8.22635895890802
214016_s_at	SFPQ	2.32755898114826	9.8278484719055	5.50885145122298	8.0969537780531e-06	4.56776915429745e-05	3.28019437788446
202546_at	VAMP8	-2.32552230342372	9.93680196363016	-4.04340676555092	0.00040152610056226	0.00127273941670612	-0.573181510262556
1554260_a_at	FRYL	-2.32533681770616	7.4113371065482	-9.80898009918068	2.42280961022978e-10	1.06459143377941e-08	13.698004767693
227961_at	CTSB	-2.32456676450212	6.00603424334026	-8.77903921591259	2.37610157651769e-09	5.95648856293025e-08	11.4146704093032
221922_at	GPSM2	2.32190296659276	9.13106294472423	8.24828953023459	8.13800217182666e-09	1.58442932528308e-07	10.181941809498
226893_at	ABL2	2.31955633702766	6.82934821849398	10.0152798868902	1.5591313872734e-10	7.81932961188057e-09	14.1382183186641
226594_at	ENTPD5	-2.31892605232572	9.55222471489839	-8.59516008976276	3.62462016763624e-09	8.29446784238955e-08	10.9918978038418
228466_at	GABPB2	2.31594437498267	7.43725122266836	8.78476980426499	2.34520419162231e-09	5.92736436716362e-08	11.4277724417587
223289_s_at	USP38	-2.31476618112147	6.51181159004638	-7.28981084575078	8.25344016229089e-08	1.05553675987429e-06	7.8614778468016
225398_at	RPUSD4	2.31401407909183	8.01533880449652	12.7918915387504	6.78909546432563e-13	1.10224992292839e-10	19.5401351823816
227926_s_at	NBPF20	2.31232478765063	6.42599716273069	7.31299991643841	7.79278159382379e-08	1.01147770849916e-06	7.91899217686133
221610_s_at	STAP2	-2.31210719095298	8.48656443859294	-6.49585022770974	6.12859059740476e-07	5.26037359610575e-06	5.85510890671799
202024_at	GET3	-2.30906795323288	6.35186967781463	-6.09751641580984	1.71941490810537e-06	1.24651429239253e-05	4.82449435948579
206515_at	CYP4F3	2.30882231881762	6.35446715124193	6.23807549857351	1.19268442508145e-06	9.11789633508001e-06	5.18973696406725
221219_s_at	KLHDC4	2.30608631216287	7.5836173684256	8.49133912969518	4.60967796779309e-09	1.01043719115538e-07	10.7511721667199
203209_at	RFC5	2.30530510839015	6.4779557485508	7.47628452788136	5.21057921365595e-08	7.23364323008846e-07	8.32211004040791
209318_x_at	PLAGL1	-2.30483056025775	7.32523330492007	-5.04064066672816	2.81749897913389e-05	0.000130759800005443	2.04209900023892
208653_s_at	CD164	-2.30306939401078	8.70785011716353	-5.04729356020981	2.76787466521708e-05	0.000128893881468714	2.05970561738663
213581_at	PDCD2	2.30137951592551	7.38842635756789	7.65624938286076	3.3567359664527e-08	5.03195208492182e-07	8.76255219483168
204059_s_at	ME1	2.30044594320944	7.96767627525392	7.0589313150067	1.46734976589383e-07	1.64202609900666e-06	7.28533455032577
200605_s_at	PRKAR1A	-2.298351980595	8.44962396663718	-6.01342893319279	2.14182679956316e-06	1.50414654787504e-05	4.60525142029015
228571_at	RBAK	2.29791594708921	8.2950547180986	11.549545318209	6.92883699572599e-12	6.77258465123054e-10	17.2392485127381
211941_s_at	PEBP1	-2.29780100261459	8.77872377335288	-6.30885339536703	9.92754866626958e-07	7.85917261770218e-06	5.37302688232929
205698_s_at	MAP2K6	-2.29378419890425	7.77626937407956	-7.80028181432992	2.36797325201412e-08	3.78678059783693e-07	9.11207969457704
231034_s_at	NHSL1	-2.29321423800912	7.55949009750231	-5.46691096961786	9.05018686970149e-06	5.01978807324092e-05	3.1694923280387
210968_s_at	RTN4	-2.29305401735065	9.79892184246247	-7.2790209725873	8.47716441419189e-08	1.07553321753039e-06	7.83469420575949
235199_at	RNF125	-2.29266631806517	5.74267578333149	-6.01506052511194	2.13270427603392e-06	1.49993937299037e-05	4.60951050544758
237400_at	DMAC2L	-2.29242498477564	5.51544471099775	-6.59997364571402	4.69247587700563e-07	4.23250719640649e-06	6.12209306002188
226419_s_at	SRSF1	2.29191885391964	8.56615354779606	6.43673584285041	7.13534869310567e-07	6.00083451547491e-06	5.70306311398602
208705_s_at	EIF5	-2.28753602927716	9.48654459867587	-8.35113311926228	6.39224197529539e-09	1.3276272139761e-07	10.4237739000421
211612_s_at	IL13RA1	-2.28619837906483	6.0260803227239	-7.62176617247089	3.65064741489238e-08	5.39653573877379e-07	8.67847625294113
223915_at	BCOR	2.28594543853875	7.67251200869529	4.14593016514613	0.000306232852889818	0.00100544709010851	-0.308419226366961
210719_s_at	HMG20B	-2.28582161406987	6.44808632159841	-6.30534388840223	1.00181636649242e-06	7.91537846347462e-06	5.36394878784042
204362_at	SKAP2	-2.28434337524144	7.82592650591584	-5.17854206642246	1.94982427704008e-05	9.59782464016798e-05	2.40706377546189
207507_s_at	ATP5MC3	-2.28412826490045	10.3264667033051	-8.20597452541482	8.99167212651969e-09	1.70219816798285e-07	10.0820288398514
210993_s_at	SMAD1	-2.28247236506688	7.30992887589142	-10.9022730012988	2.48955137017855e-11	1.86307910741721e-09	15.967427126291
226385_s_at	MALSU1	2.28052444656606	9.90473440952498	9.51197951741087	4.61407233143426e-10	1.75389678027019e-08	13.0542644544378
202471_s_at	IDH3G	-2.27982460414043	7.5456943258604	-7.43287394200986	5.79719698227738e-08	7.91309049922056e-07	8.21525914669349
218683_at	PTBP2	2.27926334526249	7.39426991994453	7.63639786379526	3.52285226995873e-08	5.25629312989637e-07	8.71416931467347
222474_s_at	TOMM22	-2.27910373150436	6.58902461534781	-3.74288498627659	0.000882662175309968	0.00250593389961298	-1.33955331045656
204831_at	CDK8	2.2752341801237	7.56659359239814	8.60854647662986	3.51435429960148e-09	8.09230765285639e-08	11.0228302162969
205799_s_at	SLC3A1	-2.27502449094393	8.72644968748068	-5.30958467422065	1.37506723250096e-05	7.15468170566359e-05	2.75374739069408
208103_s_at	ANP32E	2.2734141914742	5.68252293605044	4.77957895078683	5.66091545114678e-05	0.000238041743224473	1.35177419283926
225140_at	KLF3	-2.27262880715919	5.72787422059954	-6.67289301895393	3.89490545219079e-07	3.61524218280384e-06	6.30841765814817
212693_at	MDN1	2.27250349206823	7.87935604124042	7.61184579779407	3.73997857236479e-08	5.50311132790819e-07	8.6542606518024
229419_at	FBXW7	2.27211609384308	5.96307256328543	10.0768944359835	1.36824108708303e-10	7.20130844679582e-09	14.2685998613996
226010_at	SLC25A23	-2.2713557320868	7.61884727270628	-9.23907520049143	8.42427144164037e-10	2.72621946417139e-08	12.4522812848131
203524_s_at	MPST	-2.27059701677187	8.25517777768482	-8.80821839402408	2.22300770409585e-09	5.67845087934243e-08	11.4813372992497
228345_at	CHIC1	2.26982801369727	7.13818653704696	6.88473538775265	2.27466363000187e-07	2.32788492647306e-06	6.84654514007461
224480_s_at	GPAT3	-2.26957113579692	6.60514643791212	-5.87831583447544	3.05229321290623e-06	2.01086084500886e-05	4.25190692531502
202180_s_at	MVP	-2.26929755503363	8.71930999280673	-7.65683818421284	3.35193297813272e-08	5.03195208492182e-07	8.76398647615048
220199_s_at	AIDA	-2.26861232695768	5.63001531288645	-4.96783361930229	3.42249706489415e-05	0.000153915959552212	1.84944428991856
203743_s_at	TDG	2.26849890601569	9.88590371564872	8.43366962782501	5.2714979504496e-09	1.13219010913356e-07	10.6168273652334
213246_at	TMEM251	-2.26658971123646	7.34975360760467	-7.02847803072354	1.58381516722824e-07	1.74584182817944e-06	7.2088736056321
219510_at	POLQ	2.26612407138547	6.89057524391684	6.32837901070208	9.43837011745316e-07	7.54675687438096e-06	5.42351414072737
232244_at	MYORG	-2.26594114297068	5.16093401556282	-9.13919203366661	1.05264042445795e-09	3.19089956515276e-08	12.2294356392577
202838_at	FUCA1	-2.26515247472726	10.0786035651505	-10.4087769462963	6.82662831979965e-11	4.08701704221005e-09	14.9623043108627
203044_at	CHSY1	2.26498414304292	8.50700090237883	10.7646521787187	3.28849278639041e-11	2.3044761123945e-09	15.6902630129164
210153_s_at	ME2	-2.26213201443871	7.88734302739674	-7.33169387639709	7.44056816061293e-08	9.76345238500155e-07	7.96530996754888
225510_at	OAF	-2.261908990805	8.18334910631877	-10.4346027022709	6.47081766955586e-11	3.92303559852377e-09	15.0156822045333
221031_s_at	APOLD1	2.2607561314184	5.96824474427729	4.15485520615787	0.000299081935429445	0.000985519731502805	-0.285303266653717
224906_at	ANO6	2.25988050607386	8.48168058148736	9.46666608008874	5.09569931289167e-10	1.89928808241982e-08	12.9550066138439
226422_at	ERGIC2	2.25971335662213	8.60620798483834	11.0458126923752	1.86679361290971e-11	1.46573901787394e-09	16.2539614892642
225940_at	EIF4E3	-2.25946258919649	6.70593444103428	-7.80794414991749	2.32459693004859e-08	3.72363110249757e-07	9.13059910514908
219093_at	PID1	-2.25920182548852	6.92750488262463	-5.91254715689235	2.78989945365782e-06	1.87671677433906e-05	4.3415451883105
226519_s_at	PHYKPL	-2.25807896136098	7.41250213191869	-10.2256813992373	1.00011929386663e-10	5.47436726625625e-09	14.5813813790703
204834_at	FGL2	-2.25688657580728	5.61120591519965	-7.59842627371848	3.86438473218393e-08	5.66008277516665e-07	8.62148374885254
203177_x_at	TFAM	2.25587213064182	7.45988865927401	6.22907435799346	1.22088367915271e-06	9.29637898458171e-06	5.1663962950093
204355_at	DHX30	-2.25553792976841	6.02316251124972	-9.2427299634009	8.35608975320527e-10	2.72621946417139e-08	12.4604096493721
226218_at	IL7R	-2.2554948609121	5.72965565772744	-5.30901502173041	1.37715437734559e-05	7.1616513466848e-05	2.75224092708944
238949_at	RNF145	-2.25499457249947	6.10160803758205	-6.06319152027329	1.88058225092264e-06	1.3476733240322e-05	4.73506270263734
223058_at	FAM107B	-2.25434998834972	7.91197677242909	-4.41240820286467	0.000150880534261046	0.000549329014704127	0.385707194928205
225116_at	HIPK2	-2.2540560047642	5.93328226164912	-9.26754015280345	7.90796969284603e-10	2.64861684222979e-08	12.5155408502482
212782_x_at	POLR2J	-2.25323316957348	8.42490772286539	-10.2708005282723	9.09944718696541e-11	5.06765143046172e-09	14.6756566459796
205935_at	FOXF1	-2.2528992814556	5.44944934052206	-9.21602109662388	8.86772646553176e-10	2.81271363620294e-08	12.4009661631281
209527_at	EXOSC2	2.25248760935299	6.53578049247536	9.44251503572879	5.3731976078325e-10	1.95358232753782e-08	12.9019913089485
209754_s_at	TMPO	-2.25171353814045	5.07496736751101	-5.49721400076125	8.35082549795064e-06	4.69439891108387e-05	3.24948364048652
1557945_at	TCTE3	2.24813713529751	4.59420445359656	6.10757829710321	1.67487699291928e-06	1.22283892646141e-05	4.85069283359628
229644_at	PREP	2.24800481618349	6.72346032892701	5.49305319648001	8.44352827215264e-06	4.72709277141731e-05	3.23850224665911
200950_at	ARPC1A	-2.24778438384737	8.29786037781808	-6.71287386241542	3.51759214135222e-07	3.34275943670763e-06	6.41034421660803
220753_s_at	CRYL1	-2.24592839190522	8.00747710453579	-7.00756963273358	1.66919269356754e-07	1.81695418314585e-06	7.1563158736585
227141_at	TYW3	2.24560771748685	7.37813077045166	7.8084682727399	2.32165972797351e-08	3.72363110249757e-07	9.13186560069738
217962_at	NOP10	-2.24433747488132	9.18964004649244	-9.78413042162005	2.55586479288363e-10	1.11169307662177e-08	13.6445967446335
202097_at	NUP153	2.24376084571357	9.18882839739035	8.50043149427414	4.51338136328902e-09	9.91598166948292e-08	10.7723124655115
202592_at	BLOC1S1	-2.24306331062117	7.94054408625896	-8.45334889059707	5.03536089920232e-09	1.09622095576043e-07	10.662721877275
208270_s_at	RNPEP	-2.24183166929805	8.18093004347892	-5.75022638419575	4.27611618623148e-06	2.67194500638691e-05	3.91584333100585
209239_at	NFKB1	-2.24084696650926	6.88210181924842	-10.3150416829285	8.29629036653424e-11	4.73036698934711e-09	14.7678387168062
222666_s_at	RCL1	2.23809054894569	6.61023693639728	9.11516367887997	1.1108080759392e-09	3.33555816909769e-08	12.1756250008
200857_s_at	NCOR1	-2.23785441588419	6.65855901977952	-8.86147826889287	1.96912330253745e-09	5.19620719421659e-08	11.6027244008869
208991_at	STAT3	-2.2377334015241	8.95690150720326	-5.96325897015646	2.44248627994693e-06	1.68654268560388e-05	4.47419517931642
222572_at	PDP1	2.23567041343494	8.02655500249658	7.46433355886261	5.3657564957472e-08	7.43828964873552e-07	8.2927173007004
225111_s_at	NAPB	2.23491011281245	7.20557518756701	7.31160328258031	7.81976902042105e-08	1.01223739792721e-06	7.91553004623987
207500_at	CASP5	-2.23419177746235	6.00153196952677	-6.38075022516525	8.24361807218709e-07	6.78398775889005e-06	5.55876086063133
231283_at	MGAT4A	-2.23402162769023	6.73797933526239	-8.30159544516144	7.17940738602876e-09	1.4387352165433e-07	10.3074652830295
204352_at	TRAF5	2.23379400430856	8.93378241558589	5.41706605044009	1.03313425970964e-05	5.61975756601856e-05	3.03784915529342
229630_s_at	WTAP	2.23352942166035	10.1215512765164	9.5757080390225	4.01455442960727e-10	1.58252744367111e-08	13.193392059242
214167_s_at	RPLP0	-2.23351436196566	10.7923731445589	-3.73764193118843	0.000894783459448632	0.00253433789416276	-1.35277464800302
239279_at	CRYZL2P	2.23248802894527	4.57569088590361	5.55142442669223	7.23271478929839e-06	4.14119396094975e-05	3.3924984063009
212176_at	PNISR	2.23149131447312	8.50105690988607	6.72474096399997	3.41291639453829e-07	3.26270719992837e-06	6.44056579649471
209303_at	NDUFS4	-2.23105950789088	7.90936074243013	-7.55376488923349	4.30971492963205e-08	6.20793373096924e-07	8.51223499598108
218889_at	NOC3L	2.23053973614848	7.34441205892077	7.61871029063722	3.67793033170955e-08	5.42848915985298e-07	8.67101818888913
200611_s_at	WDR1	-2.2290997957263	9.31552959025167	-10.28543284035	8.82531740086058e-11	4.94372604578032e-09	14.7061732506577
205248_at	DOP1B	-2.22842505951307	5.31911801935271	-9.27779025188206	7.73010533853329e-10	2.61378634548463e-08	12.5382934607333
212731_at	ANKRD46	2.22447981844437	7.50316372426385	8.41293227141925	5.53263116444292e-09	1.17771275387108e-07	10.5684087816241
217728_at	S100A6	-2.22097052549327	10.8528526075497	-6.84499408238995	2.51517004982065e-07	2.54411973677212e-06	6.74596276254239
211675_s_at	MDFIC	-2.22073329726223	6.23801625931833	-7.82082554170511	2.25349753032484e-08	3.62185450385598e-07	9.16171549885984
227520_at	TXLNG	2.22005160149615	8.38371117708311	7.35499760984474	7.02413723945177e-08	9.3320680467002e-07	8.02298960267925
1559399_s_at	ZCCHC10	-2.21954064668715	5.62321333992788	-7.13514961824445	1.21262240118593e-07	1.41654999767805e-06	7.47622870033157
222843_at	FIGNL1	2.21938472805275	6.82684554825519	7.68419422726927	3.13635260668334e-08	4.7386627159968e-07	8.83057513671866
204102_s_at	EEF2	-2.2178365235101	10.9235261674214	-4.88423459783927	4.27939949671672e-05	0.000185822156749998	1.62833177964765
208926_at	NEU1	-2.21767548776271	6.92276038422784	-6.78407172893898	2.93517978730039e-07	2.89260156199078e-06	6.59143761727752
227450_at	ERP27	2.21693147367558	5.29693598057079	4.56356363353202	0.000100820240118918	0.000388947676238066	0.782390708230067
212928_at	TSPYL4	2.21692875823789	7.23420855516779	7.77636423379301	2.50876834250062e-08	3.94605779192339e-07	9.05422339434353
212226_s_at	PLPP3	-2.21650832926515	7.66511363988118	-7.98388216548492	1.52370141558824e-08	2.62982628106662e-07	9.55372536044993
212328_at	LIMCH1	2.21548778885588	7.05786763471075	3.85057793604837	0.000666438716260467	0.00196546073370043	-1.0667776167525
218747_s_at	TAPBPL	-2.21486197003251	6.6893618990109	-6.73041554307366	3.36398816440421e-07	3.22777687335817e-06	6.45501182341261
212085_at	SLC25A6	-2.21464958559566	9.96809110150387	-3.73609302828219	0.000898395391640646	0.00254231298567969	-1.35667940928344
204640_s_at	SPOP	-2.21390909259036	7.49156467397462	-7.28251669597238	8.40401227662099e-08	1.0676662280869e-06	7.84337316319797
210950_s_at	FDFT1	-2.21286353456484	9.21732863290478	-4.3222839573235	0.000191786219283977	0.000672937800190921	0.1501083323766
208925_at	CLDND1	-2.21259937432046	5.95810756370193	-5.73771955589994	4.41951646775237e-06	2.74899663925974e-05	3.88297824375884
219251_s_at	WDR60	2.21233622537104	7.38869661975679	9.70405132954286	3.03804967536746e-10	1.25980423551277e-08	13.4719256342207
227725_at	ST6GALNAC1	-2.21052582972289	9.25096351845825	-3.60730757014864	0.00125424061301902	0.00337577151787277	-1.67953604762161
211376_s_at	NSMCE4A	-2.21049677861275	6.55945379144007	-6.24374543644805	1.17526133233065e-06	9.00626264191622e-06	5.20443602970006
222444_at	ARMCX3	2.2102948519242	7.79199741256453	7.28270886169823	8.40000970412812e-08	1.0676662280869e-06	7.84385021704701
232481_s_at	SLITRK6	-2.20956508786669	6.3177533352459	-3.73724076536675	0.000895717583956938	0.00253623373831614	-1.35378602867957
217165_x_at	MT1F	-2.2094618981258	9.22469842774544	-4.60015386236084	9.14356977018146e-05	0.000357349060908071	0.878659541692364
228771_at	GRK3	2.20778790758718	6.00744968859633	4.6451414854397	8.10824419243017e-05	0.000323083436447535	0.997132082906044
241627_x_at	ARHGEF40	2.2077541519941	6.25207323865749	4.71318093879636	6.76029460200401e-05	0.000277569061262736	1.17651543337913
225223_at	SMAD5	2.20704853258286	7.31530126443495	6.92825559395993	2.03801619593528e-07	2.12428260509946e-06	6.95649095280349
216032_s_at	ERGIC3	-2.20547980758981	8.16673149696751	-6.6460973061935	4.17059279500843e-07	3.83398353007541e-06	6.24001218497222
201439_at	GBF1	-2.20297078620804	6.03227210740235	-11.5663909166028	6.70634686071937e-12	6.70527045554378e-10	17.271660885205
225955_at	METRNL	-2.20103967573909	6.9183215606015	-10.1322922878454	1.21714737996725e-10	6.55003075994735e-09	14.3853983413867
203126_at	IMPA2	-2.20072443571597	7.27189568659742	-6.26507689494425	1.11199244726877e-06	8.61233284488852e-06	5.25971227613841
220468_at	ARL14	-2.19945888028666	8.04502351619841	-4.48730149832375	0.000123574679028761	0.000463840850476684	0.58203494010451
239392_s_at	POGK	2.19840077225577	6.33049176723238	5.40043410986204	1.07982923525306e-05	5.83071265191041e-05	2.99390629078108
205618_at	PRRG1	2.198056504517	6.96055910882385	9.51209069327519	4.61295000695954e-10	1.75389678027019e-08	13.0545076418379
227223_at	RBM39	2.1963998176688	8.48457282376544	3.67888573078893	0.00104226391071041	0.00288633882645128	-1.50054409631155
225070_at	NUS1	-2.19622803174602	6.76472388620426	-7.49217232752622	5.01135071136698e-08	7.01808895675209e-07	8.36115759252833
202364_at	MXI1	-2.19619043119455	9.91737984465852	-5.16207446817512	2.0373896971541e-05	9.93188595879854e-05	2.36348363582099
222791_at	RSBN1	-2.19562982260552	6.38264830310739	-5.38809180324104	1.11584970524028e-05	5.98137902993658e-05	2.96129187756925
208961_s_at	KLF6	-2.194861967927	8.35035077161298	-6.98301062557914	1.77549082343904e-07	1.90452705461619e-06	7.09451775870234
201841_s_at	HSPB1	-2.19337322270657	9.12691752903174	-5.10801287711662	2.35359777772553e-05	0.000111997581285806	2.22040511317739
205412_at	ACAT1	-2.19202286503925	9.39272544095444	-7.35754562397574	6.98007122461323e-08	9.28640309174585e-07	8.02929222393638
206989_s_at	SCAF11	-2.19185782604213	7.09991763234049	-7.94611425314238	1.66775442117876e-08	2.81257387332241e-07	9.46323607756221
220786_s_at	SLC38A4	-2.19081678694738	4.68007855847766	-4.72172554266622	6.60765677074026e-05	0.000272001479187456	1.1990586419202
1554691_a_at	PACSIN2	-2.18993346150671	6.72834923747856	-10.3278311541168	8.07797260964905e-11	4.63346704358253e-09	14.7944395577314
229254_at	MFSD4A	-2.18925591846714	6.55383590865243	-4.66810079410523	7.6258032520019e-05	0.000306922560298009	1.05763736443267
201931_at	ETFA	-2.18825316560847	9.31612182017869	-6.55659418218545	5.24386059394554e-07	4.62106169543738e-06	6.01099368883848
207387_s_at	GK	-2.1878138524828	5.01304074558515	-6.12871537971803	1.58508456554739e-06	1.16527437094232e-05	4.90570238369029
218806_s_at	VAV3	-2.18766740708181	7.72596605149788	-6.51646374522087	5.81251812567351e-07	5.02510028211431e-06	5.90804904352391
212031_at	RBM25	2.1864645800795	8.67268940895806	9.37521534957534	6.23131721646203e-10	2.20257518880036e-08	12.7538426286257
232591_s_at	TMEM30A	-2.18641124463877	6.43625071857862	-6.06777745778256	1.85819361388646e-06	1.33350678789329e-05	4.74701632004082
226226_at	TMEM45B	-2.18612266377751	9.56473988324964	-12.8551146824654	6.0587210323538e-13	1.03711254093688e-10	19.6525292277984
204039_at	CEBPA	-2.18544623878636	7.87385806459988	-7.31087602029122	7.83385978557133e-08	1.01269288645058e-06	7.91372713403259
213052_at	PRKAR2A	-2.18483765557282	7.64240839995173	-9.00707523365651	1.4161996842722e-09	4.03743356417958e-08	11.9325959024974
218900_at	CNNM4	-2.18437682439956	7.88457837582921	-10.044198592093	1.46634190814979e-10	7.51127761399296e-09	14.1994752301189
217717_s_at	YWHAB	-2.18409255254443	8.97963068164906	-6.56063077041112	5.18988472332871e-07	4.59463084702086e-06	6.02133974654281
228999_at	CHD2	2.18375882208529	6.23352994819982	5.88987978350214	2.96097051479733e-06	1.97103103274799e-05	4.28219689277318
227259_at	CD47	2.18363613541607	7.40471428567346	5.02567174443331	2.93243989016293e-05	0.000135242377023932	2.00248547206772
201650_at	KRT19	-2.18335259003232	10.032885720834	-3.03848424235131	0.00526803595517199	0.0115979122993777	-3.05258000333898
226255_at	ZBTB33	2.18309507294323	9.66282136748319	6.53181321935387	5.58795907980403e-07	4.8883159840587e-06	5.94744300923396
202419_at	KDSR	2.18283217389715	8.33880791826203	10.7740446834785	3.22638133513076e-11	2.29928509314562e-09	15.7092557500674
233085_s_at	NABP1	2.18176801855067	6.58731218790628	5.25914765264067	1.57277748364671e-05	8.01746890994376e-05	2.62034171676886
203504_s_at	ABCA1	-2.17895449113597	6.05478921577473	-7.39593709077312	6.34924043463257e-08	8.57819099059878e-07	8.12415864946838
208699_x_at	TKT	-2.17787868711195	7.13234898232414	-6.03969442534099	1.99965608328579e-06	1.4167681672925e-05	4.67379079630498
218692_at	SYBU	2.17786104478141	7.63373226620228	6.58905777240815	4.82541878122581e-07	4.32796690125112e-06	6.0941541213291
242844_at	PGGT1B	-2.17702732714283	6.38395304616367	-5.84161235232995	3.36145915093759e-06	2.18005532883082e-05	4.15571128875743
33494_at	ETFDH	-2.17689871784943	6.31073308198732	-6.91550247871822	2.10464312769247e-07	2.17950016434228e-06	6.92429441956874
32837_at	AGPAT2	-2.17587109816052	8.30624938685565	-9.1087463685864	1.12689420933732e-09	3.34195654218023e-08	12.1612404119589
1555780_a_at	RHEB	-2.17503779292992	7.21081788171489	-5.32214249317815	1.32985645147394e-05	6.94964263429835e-05	2.78695523573137
204304_s_at	PROM1	-2.17502944688929	9.52596388155969	-3.580280007599	0.00134476117240107	0.00358615458530898	-1.74681523062564
225727_at	PLEKHH1	-2.17478752809476	6.17502232557388	-7.00356285115327	1.68608205535063e-07	1.8249694924524e-06	7.14623825794118
228793_at	JMJD1C	2.17476919819308	6.59192880407494	5.14593399328322	2.12704798285595e-05	0.00010280016462047	2.32076762390134
204767_s_at	FEN1	2.17229938100345	8.92461744947524	7.22423828235449	9.71229558092108e-08	1.198892775382e-06	7.69849081061324
219696_at	DENND1B	-2.17164106061	7.18997810644393	-6.57599792489234	4.98951497769209e-07	4.45014562116504e-06	6.06071199399921
220576_at	PGAP1	2.17133190974917	6.16657103883003	6.32324598324867	9.56454856015383e-07	7.60322080147e-06	5.41024499102427
204686_at	IRS1	2.17054370831525	7.24774612072437	6.57328948311155	5.02425040158866e-07	4.47279689561503e-06	6.05377439504829
35436_at	GOLGA2	-2.17021492339562	6.82461632416191	-7.21472519052809	9.94479941752902e-08	1.22129786692962e-06	7.67480218063
204127_at	RFC3	2.1680843183664	7.41955878413103	5.24324730396696	1.64085123323626e-05	8.30307129591662e-05	2.57827663909171
200607_s_at	RAD21	-2.1666467915472	6.6966074278443	-7.0735060781571	1.41473568411534e-07	1.59620178069974e-06	7.32189039675794
238510_at	ZNF720	2.16492322328157	6.97376540252574	8.32193812345187	6.84479151358299e-09	1.40098841685067e-07	10.3552673441384
207088_s_at	SLC25A11	-2.164837887579	6.59305075079788	-5.76790995793109	4.08134371006439e-06	2.57036103870525e-05	3.96229679654848
229943_at	TRIM13	-2.16407699416616	7.2461056455958	-6.13354577088633	1.56525878979654e-06	1.15513204525894e-05	4.91826859209939
221952_x_at	TRMT5	-2.16388799686454	9.60720056052557	-6.87555574553392	2.32805201047133e-07	2.37238406471328e-06	6.82332759029419
209803_s_at	PHLDA2	2.16327703490654	8.45161359510159	5.86151217071756	3.19009823314019e-06	2.09014712553009e-05	4.20787701584779
218595_s_at	HEATR1	2.16219344264323	8.61693681363356	10.7718997698696	3.2404581644708e-11	2.29928509314562e-09	15.7049194754813
236798_at	LINC00888	2.15971609789595	4.97166375375205	5.88185472357533	3.02404739229966e-06	1.99637146594338e-05	4.26117741452949
214665_s_at	CHP1	-2.15657133901284	9.87752328565889	-8.37251927564417	6.08027245637773e-09	1.27446236016723e-07	10.4738842266384
219496_at	SOWAHC	-2.15630350694188	7.15692376329633	-5.27775174608494	1.49672377380304e-05	7.68746221408007e-05	2.66955467707387
212044_s_at	RPL27A	2.15578364306067	8.77354044067126	5.61627645095	6.09142820656032e-06	3.59296741321683e-05	3.56342813166517
212041_at	ATP6V0D1	-2.15537062852573	8.38716266347694	-5.66152364834811	5.40445476375336e-06	3.23760301325788e-05	3.68257235962578
217909_s_at	MLX	-2.15527365429205	7.30351109958944	-6.75104741052049	3.19202748955884e-07	3.09625043372922e-06	6.50750654760945
213686_at	VPS13A	2.15517536688525	6.29219622243048	5.91005903997959	2.80817810095449e-06	1.8876868792311e-05	4.33503239539466
229310_at	KLHL29	2.1551079067412	6.10363771067482	5.64828987274044	5.59686839223875e-06	3.33203246297421e-05	3.64773553941671
212653_s_at	EHBP1	2.15494004246025	8.68561376735448	7.10142274966281	1.31926176152554e-07	1.50825576967209e-06	7.39184098656176
222065_s_at	FLII	-2.15418426583028	6.69839145847974	-6.24776674264732	1.16306096405585e-06	8.93534123127781e-06	5.21485942933066
226961_at	PRR15	-2.15367329560745	8.61080534303953	-7.91171834892337	1.81105648683274e-08	3.01182466794633e-07	9.38066297715451
212810_s_at	SLC1A4	2.15197997514713	7.05323402803572	4.98395464635025	3.27819118095621e-05	0.000148753165904214	1.89209693291005
218269_at	DROSHA	2.15059006522104	8.38155677878104	8.13705202622423	1.05833627993155e-08	1.94583555191254e-07	9.91877964477024
223804_s_at	THUMPD3	2.1501051918523	7.52559087764938	8.84993128137926	2.02151868406902e-09	5.2907452116659e-08	11.5764398066164
202778_s_at	ZMYM2	2.14996476331253	8.29519696964771	7.20508327237714	1.01862471706659e-07	1.2398228926024e-06	7.65078172340041
218844_at	ACSF2	-2.14808197177771	8.03781028553232	-7.63250096952833	3.55643507711651e-08	5.28171962848047e-07	8.70466575662521
225281_at	NEPRO	2.1475030696664	9.2136185732681	11.6299606997114	5.93093421886404e-12	6.25257126636105e-10	17.393665607826
226925_at	PXYLP1	2.14590859804223	7.92965223577689	8.11290603624018	1.12069077323488e-08	2.01408947782681e-07	9.86143815144164
207717_s_at	PKP2	-2.14446633661827	8.22742558494706	-3.87738723732904	0.000621266755513775	0.00185104642334882	-0.998530813538258
233604_at	C3orf85	-2.14361252590937	7.02897283793405	-3.62330289994215	0.00120349647612712	0.0032593420256776	-1.63963847936534
229845_at	MAPKAP1	2.14286373247414	6.30942808937272	6.9202631015247	2.07951623221838e-07	2.16048654972016e-06	6.93631522244929
230238_at	SOWAHA	-2.14279140142094	7.77424571073684	-5.68483499555358	5.0816104403826e-06	3.08080673471044e-05	3.74391640685713
210501_x_at	EIF3K	-2.14173499198164	9.2313564141085	-8.20924124976657	8.92261785767867e-09	1.70219816798285e-07	10.0897506541943
211284_s_at	GRN	-2.14098932634599	8.25809425064508	-8.59079488286857	3.66133871619416e-09	8.33063267516005e-08	10.9818057178244
240557_at	TSC22D2	2.14017408758136	5.37778993569661	5.93414684759046	2.63619274471137e-06	1.78965912839052e-05	4.39806622790904
38241_at	BTN3A3	-2.13615097690741	4.73878800403215	-6.41822871308952	7.48389002636135e-07	6.23375500543611e-06	5.65539352418825
209605_at	TST	-2.1360825432823	11.009263358279	-7.02673581444822	1.59075624406538e-07	1.75038970844693e-06	7.20449608666395
208510_s_at	PPARG	-2.1351018817766	7.83203656441073	-7.1227688787701	1.25070839180246e-07	1.44692459964684e-06	7.44526644835175
218009_s_at	PRC1	2.13346089623279	7.68679970941538	7.10704070394803	1.30085652606784e-07	1.49411326896928e-06	7.40590686915642
204272_at	LGALS4	-2.13113221462343	12.2390602369694	-5.08114587277905	2.52862428681486e-05	0.000119201240371061	2.14929782740467
222067_x_at	H2BC5	-2.12817883681913	7.29041948890884	-6.25369292838769	1.14531503625499e-06	8.83669075621313e-06	5.2302178395616
212510_at	GPD1L	-2.12787732952646	9.29782595038879	-8.14689544632423	1.03394607041277e-08	1.91200181630964e-07	9.94213339760802
203416_at	CD53	-2.127379546283	7.62145004212842	-5.140773461529	2.15654188356648e-05	0.000103858796896346	2.30710993862934
200649_at	NUCB1	-2.12604802770349	7.44280797707729	-9.21450594310223	8.89769720310993e-10	2.81290566034951e-08	12.3975911271261
202488_s_at	FXYD3	-2.12473745312723	9.77670273209625	-6.32619489099515	9.49185168512119e-07	7.58318993259182e-06	5.41786836221109
228393_s_at	ZNF302	2.12405324233686	6.56857236316462	4.98206179495665	3.29481387954141e-05	0.000149365935409972	1.88708868773243
230758_at	GEMIN8	2.12388173570812	5.87654784730483	6.95015263440692	1.92858613507012e-07	2.03233515817785e-06	7.01172971456448
231940_at	ZNF529	2.12203876190072	6.29487499348816	4.86287893820871	4.53080955453628e-05	0.000194796340767069	1.57187234850868
226017_at	CMTM7	2.12181955138895	7.76237891056831	5.24947744534219	1.61383224817598e-05	8.1836416650491e-05	2.59475919614747
225803_at	FBXO32	-2.12135472524704	7.10304660613574	-7.00410061146866	1.68380521412517e-07	1.82456675860916e-06	7.14759090684752
200729_s_at	ACTR2	-2.12024749936706	8.87400256489958	-6.26798185957895	1.10364779036006e-06	8.56713305012882e-06	5.26723688857809
214395_x_at	EEF1D	2.1202354283728	6.31181317293437	6.55068165435568	5.32395256260811e-07	4.68482031740966e-06	5.99583654839328
215684_s_at	ASCC2	-2.12004396972517	6.37289633894332	-9.98450560487422	1.66452594340502e-10	8.30442396451911e-09	14.0729092319676
218845_at	DUSP22	2.11982081708585	8.57617163469441	6.10090131145525	1.70429962254491e-06	1.23771691314311e-05	4.83330861026136
64408_s_at	CALML4	-2.11914750610114	8.60516237594983	-7.44015212593628	5.69433309234072e-08	7.80343586431069e-07	8.2331900275848
200907_s_at	PALLD	-2.11824218946713	7.19790956526685	-7.25816764697278	8.92724571253102e-08	1.12223210866581e-06	7.78289023836757
242488_at	CHRM3	2.11807842518892	7.04914681877973	4.94273798523868	3.6599080038784e-05	0.000162369042777539	1.78305460612928
203385_at	DGKA	-2.11563435048997	7.42863567358365	-7.27646958469831	8.53096499837507e-08	1.08092743015125e-06	7.82835885087195
204655_at	CCL5	-2.11531224870824	5.94702331866076	-5.86364654601279	3.17225133154559e-06	2.08130106197775e-05	4.21347062427066
241359_at	TLCD2	-2.11456457820591	7.44564145050503	-6.74969952605076	3.20298365962239e-07	3.10226293989109e-06	6.50407843542083
204415_at	IFI6	2.11404440823638	6.49121034655487	3.86944544955631	0.000634325177316313	0.00188401346314801	-1.01876130958504
228680_at	KIF3A	2.11377759817087	5.27626497735888	6.65345465171297	4.09297747254344e-07	3.77713210110728e-06	6.25880176763277
229623_at	TMEM150C	2.11314436480459	5.93075486302991	3.13880859084035	0.00411240348732906	0.00935416376010093	-2.81777155223524
226510_at	HEATR5A	-2.11286559525007	7.25581114711425	-6.20699141179994	1.29296527989276e-06	9.76293521304075e-06	5.10910454112095
212749_s_at	RCHY1	-2.11147927348005	6.95124249214452	-4.16274467639781	0.000292898338090035	0.000968475381623901	-0.264860909865534
222441_x_at	PRELID3B	-2.11062241783238	7.80916360642268	-6.41543835478974	7.53792029433788e-07	6.2676633942334e-06	5.64820349760187
202516_s_at	DLG1	-2.10949210936063	5.1243159651831	-8.98566187128109	1.48628304448082e-09	4.19249974403945e-08	11.8842612843709
1554747_a_at	SEPTIN2	-2.10936817764451	6.37399904213282	-6.52494259382209	5.68736408276918e-07	4.95716656495413e-06	5.92981260776397
225327_at	FAM214A	-2.10694606418138	6.96634436798409	-8.94666390977659	1.62320109540022e-09	4.41722820819282e-08	11.7960744637755
225563_at	PAN3	2.10659459095324	10.4322597096112	5.74023763599872	4.39025927761428e-06	2.73434939013441e-05	3.8895958780091
223096_at	NOP58	2.10622412642692	10.4690354362357	9.34179460194241	6.70856542683518e-10	2.33375624797065e-08	12.6800452085005
225694_at	CDK12	2.10617457914613	7.08901848069212	8.99614463390126	1.45154024960832e-09	4.12590624658697e-08	11.9079309388625
201952_at	ALCAM	2.10617194492792	9.68279269324318	5.91688802402131	2.75829749996518e-06	1.85937591500116e-05	4.35290667679427
204923_at	SASH3	-2.10615049168459	5.71188514499507	-6.83516536467156	2.5785466066975e-07	2.60547446683073e-06	6.7210602359895
211951_at	NOLC1	2.10553569625645	10.241929621733	8.6773204564215	2.99969442287148e-09	7.16560420864985e-08	11.1813662150355
202664_at	WIPF1	-2.10549927181154	5.28651949986584	-5.4273837150087	1.00519446239585e-05	5.48647165543582e-05	3.06510510082466
210108_at	CACNA1D	2.10495617091489	5.45595215863381	5.90146336317906	2.87226266072841e-06	1.92266974333455e-05	4.31252954555467
46665_at	SEMA4C	2.10428125642507	8.71031042860749	6.52370948126595	5.70539418256132e-07	4.95764886650174e-06	5.92664788347878
226952_at	EAF1	2.10424126719882	7.1584045893763	9.3262918505442	6.94253345823909e-10	2.37919115538883e-08	12.6457618118253
206055_s_at	SNRPA1	2.10416247236236	9.74866639866578	8.81768637206254	2.17553607824063e-09	5.60200540146961e-08	11.5029443558659
204032_at	BCAR3	-2.10309115634714	6.59007665577735	-9.85763599893061	2.1825112700339e-10	1.00510939690648e-08	13.8023395700542
201170_s_at	BHLHE40	2.10291685063423	8.58837745514051	4.94080599305471	3.67885492513845e-05	0.000162920718113274	1.7779440182
202761_s_at	SYNE2	-2.10286369643621	7.2953748772612	-8.41620348371431	5.49057464424102e-09	1.17397800261573e-07	10.5760504140469
238719_at	PPP2CA	2.10278908804568	6.20380475485926	8.58579201364705	3.70389021764036e-09	8.40747971440214e-08	10.9702362255804
221311_x_at	LYRM2	-2.10271705700596	5.36489692787274	-6.42470606513975	7.35997860975977e-07	6.15194023585417e-06	5.67208116668136
215548_s_at	SCFD1	-2.10257483024809	6.85423367120307	-6.92109947302311	2.07513345565636e-07	2.15827398172989e-06	6.93842683934582
206261_at	ZNF239	2.10009238577689	5.70150007456801	6.94640981646134	1.94685772716895e-07	2.04708563869939e-06	7.00229168167083
210830_s_at	PON2	-2.0996888802266	8.27445747844951	-6.20321366175204	1.3057218934678e-06	9.84068451418413e-06	5.09929949941154
1557293_at	MIR570HG	-2.09945316321596	4.78523555255866	-7.14682621465245	1.17778587714063e-07	1.3877012198192e-06	7.50541348369155
225898_at	WDR54	2.09720569100525	6.53984037403461	6.82892442072951	2.61963032890668e-07	2.63586543283583e-06	6.70524239379277
204378_at	BCAS1	-2.09710405700298	6.83034434502088	-6.98628183667191	1.76094318410553e-07	1.89103977136176e-06	7.10275311012852
202411_at	IFI27	-2.09558399975437	10.1303603122934	-3.66732268421795	0.00107396589293441	0.00296214203524868	-1.52953711709142
229648_at	ARHGAP32	2.0944026786172	7.99369877876188	9.19293172065998	9.33590992761145e-10	2.92250592145719e-08	12.3495003423758
222453_at	CYBRD1	-2.09142143613187	6.05095661511099	-5.47085789233132	8.95585330047967e-06	4.97322427624897e-05	3.17991289202383
40472_at	LPCAT4	-2.09132200476709	7.82904350372432	-8.63855323669497	3.27950051696541e-09	7.66888779471298e-08	11.0920797995498
209226_s_at	TNPO1	-2.09108958751701	7.75617919386264	-6.80927471411656	2.75338716666563e-07	2.74166583186891e-06	6.65541199043041
203269_at	NSMAF	2.09068806770845	9.4346731135759	9.59376953124487	3.8596455121242e-10	1.53408897761982e-08	13.232723263387
225795_at	SMDT1	-2.09066724970286	8.46515109696745	-4.57899496975073	9.67508094972872e-05	0.000375243042861897	0.822980233346652
204331_s_at	MRPS12	-2.08975786538859	6.69958655339281	-4.62364952529882	8.58739500343102e-05	0.000338931424548272	0.940519665125039
216836_s_at	ERBB2	-2.08966303297828	7.67493985517937	-7.54313786918402	4.42319299874836e-08	6.33516204164117e-07	8.48620253699779
224281_s_at	NGRN	-2.08883975120197	6.54527834776302	-6.58955068043528	4.81933397841296e-07	4.32656046665583e-06	6.09541596723257
225373_at	VSIR	-2.08813008751499	6.30355846714105	-11.2975638930187	1.13337478253227e-11	9.69339021596129e-10	16.7502889451063
228630_at	ZNF84	2.08719930989369	6.794797108099	5.79746637700155	3.77559617825127e-06	2.40468323081575e-05	4.03989936357012
219079_at	CYB5R4	-2.08703378015248	5.96925526932835	-5.51571841474547	7.9508151651291e-06	4.50389464617218e-05	3.29831362823114
206284_x_at	CLTB	-2.08633843083416	8.27638135497272	-5.44259188992996	9.65392804021213e-06	5.30246426016009e-05	3.10527421650556
221514_at	UTP14A	2.08591849938266	7.69480013885249	10.4539131104869	6.2172777168914e-11	3.793331417204e-09	15.0555372993437
203498_at	RCAN2	-2.08378158619438	5.62424543414737	-5.66771381674275	5.31675833516403e-06	3.19505822412398e-05	3.69886450690556
221503_s_at	KPNA3	-2.08305393873787	6.77225905306339	-6.30264782372535	1.00883453441348e-06	7.9601532167601e-06	5.35697409828588
203252_at	CDK2AP2	-2.08250846090028	7.78882514670621	-7.82860802601276	2.21162294570205e-08	3.57253561498818e-07	9.18050448962751
200760_s_at	ARL6IP5	-2.08204809106287	9.12818580933039	-6.37168117176437	8.43894229181761e-07	6.89144315544082e-06	5.5353582037408
201719_s_at	EPB41L2	2.08000644544045	8.75932285499482	6.80330248706411	2.79540254103616e-07	2.77196283028834e-06	6.64025850172181
212115_at	JPT2	2.07980869982069	10.4579770843983	10.743489880654	3.43298800565282e-11	2.33224057490414e-09	15.6474291736169
205633_s_at	ALAS1	-2.07971856905847	7.99225079424276	-5.31543043426078	1.35383202164431e-05	7.05805971530726e-05	2.7692063019144
203827_at	WIPI1	-2.07968802783641	6.51141503061007	-6.72389721181537	3.42025310193066e-07	3.26320761587588e-06	6.43841752894036
231873_at	BMPR2	-2.07895851022798	5.01848965622389	-10.2104985278768	1.03248992665406e-10	5.61944375421547e-09	14.5495971472396
238075_at	CHEK1	2.07849692429565	5.54716269162342	7.19655714396532	1.04047317140178e-07	1.26001169517796e-06	7.62953174123893
214005_at	GGCX	2.07815517109537	6.88371821965773	8.28455887751861	7.47250901757215e-09	1.49123258081924e-07	10.2673893656965
201021_s_at	DSTN	-2.07795524893044	9.7841122711627	-7.31455400212564	7.76286336972162e-08	1.00896157691402e-06	7.92284433758014
1563497_at	USP25	2.07744588910644	6.72717184059535	5.69844543946352	4.90219249090667e-06	2.99286818804302e-05	3.77971964500181
208980_s_at	UBC	-2.07629833476452	11.3768138980146	-5.16583556193136	2.01704850177257e-05	9.85530549076271e-05	2.37343721918399
218679_s_at	VPS28	-2.07451974099825	8.23546596731195	-4.28249221640116	0.000213183791823917	0.000738015013328986	0.0463414966539997
202139_at	AKR7A2	-2.07429757171006	6.90817084835442	-5.70887682543134	4.76902327415404e-06	2.92836371430266e-05	3.80715362166601
213822_s_at	UBE3B	2.07295413222308	6.81456354361947	7.03350638309511	1.56395451418165e-07	1.72792621584153e-06	7.2215059640164
224821_at	ABHD14B	-2.07123198816444	7.41748609310713	-7.27167441515805	8.63302414288309e-08	1.09241397971832e-06	7.81644982974627
213351_s_at	TMCC1	2.07014241989748	7.69765892612816	5.06162122031223	2.66396029045208e-05	0.000124721777234802	2.09762405141344
225926_at	VTI1B	-2.07013088930099	5.92893920214362	-8.07764394009854	1.21857848562017e-08	2.17775434958127e-07	9.77755927671364
225711_at	ARL6IP6	2.06967640014701	6.22186549521892	6.74826090736411	3.21471957142805e-07	3.11048472471811e-06	6.50041934316216
214109_at	LRBA	2.06950352056368	8.50348115395884	7.79955697357522	2.37211916597204e-08	3.78708824847435e-07	9.11032740337918
203007_x_at	LYPLA1	-2.06708850485729	7.3146235956108	-6.43137692171566	7.23454211555601e-07	6.06799892724409e-06	5.68926322498726
209348_s_at	MAF	-2.06622945014308	6.52261115302538	-6.92837701993614	2.03739225274926e-07	2.12428260509946e-06	6.95679741751973
228723_at	NPTN-IT1	2.06240462271	6.53800553235905	3.69232378504302	0.00100656888901787	0.00280183479098422	-1.46681299930887
242438_at	ASXL1	2.06215943315843	6.51570009099005	3.68833419984581	0.00101703971252955	0.00282727972501883	-1.47683141869538
202193_at	LIMK2	2.06186357018666	9.52343725246837	4.89003139657189	4.21359886175965e-05	0.000183463924985435	1.64365913671149
224981_at	TMEM219	-2.06020335039901	7.71071275307479	-6.08332799029972	1.78426585063916e-06	1.28700923066811e-05	4.78753813175275
222740_at	ATAD2	2.05943112274969	6.28892408341151	4.64450654073821	8.12201017562003e-05	0.000323495781589456	0.995459195623465
229966_at	EWSR1	2.05745151768842	6.03541919105729	5.54881474375745	7.28290940188376e-06	4.1649545767549e-05	3.38561634794526
201251_at	PKM	-2.05671210774973	8.10190990423131	-6.28646445974713	1.05202289755435e-06	8.23984246579976e-06	5.31509448318063
225975_at	PCDH18	-2.05669205009762	6.41016887471632	-4.90844874709983	4.01118512714363e-05	0.00017601072988048	1.69236174105894
225541_at	RPL22L1	2.05561093924635	9.64664118301535	5.6091377767272	6.20759371157861e-06	3.64577192907489e-05	3.54462190408652
1554251_at	HP1BP3	2.05517905865767	5.92005278438208	5.89454912172127	2.92488370649192e-06	1.95107667301435e-05	4.29442503514174
239196_at	ANKRD22	2.05497125469192	7.95587220116467	7.28270497057732	8.40009073203287e-08	1.0676662280869e-06	7.84384055733437
219169_s_at	TFB1M	2.05492326179644	7.85529239636672	11.8134389810243	4.17078132090571e-12	4.93233509542664e-10	17.7430789058961
226400_at	CDC42	-2.05435164854764	9.19582794296388	-4.04675556760542	0.000397994536628909	0.00126279882953571	-0.564556929729158
224791_at	ASAP1	2.05306004153214	6.45132300951798	4.54311000338611	0.000106477982364211	0.000407329310330184	0.728615000589304
226625_at	TGFBR3	2.05269898393776	7.5178099705807	5.00600017491783	3.09067111906976e-05	0.000141247798900616	1.95042981237489
235048_at	FAM169A	2.05246511348177	5.92559388683195	4.41391314168396	0.000150276817855766	0.000547755570106692	0.389647675123603
214453_s_at	IFI44	2.04935504045534	5.53116566236708	3.09746239478986	0.00455577261542574	0.0102026781331437	-2.91497433324095
225475_at	MIER1	-2.04913192450669	7.71085136050451	-9.4950871802411	4.78790230339219e-10	1.80996488279144e-08	13.0172946074412
208882_s_at	UBR5	2.04848683345552	8.72696855512963	7.4853334973622	5.09613656524517e-08	7.12640761437715e-07	8.34435361942077
232083_at	KIF16B	-2.04663715360045	7.86624191764886	-6.63152567965411	4.32876109812225e-07	3.96038228833935e-06	6.20278199365114
222696_at	AXIN2	2.04647124156297	8.61909142990317	3.18997264338386	0.0036208249401996	0.00839803440730557	-2.69667849323924
244084_at	AIFM3	-2.04547583422969	7.03477059241239	-8.30343690949454	7.14843942877963e-09	1.4387352165433e-07	10.3117947161286
208074_s_at	AP2S1	-2.04478688371546	7.55138114553086	-5.39899482632022	1.08396867892718e-05	5.84318287869637e-05	2.99010321870161
214527_s_at	PQBP1	-2.04470564065876	6.37360690794941	-5.69738120873423	4.91598807433344e-06	2.99746974946149e-05	3.77692045606535
227117_at	XPOT	2.04340424044879	7.91990044697284	6.67048730469152	3.91888081294322e-07	3.63397476352208e-06	6.30227925805313
226177_at	GLTP	-2.04240046742417	9.769673438306	-8.69219883787559	2.89891584969132e-09	6.94217873104828e-08	11.2155791654272
201416_at	SOX4	2.04187389273097	9.7129569887303	5.9009884762832	2.87584597637797e-06	1.92372406478524e-05	4.31128618430832
227354_at	PAG1	-2.04160212752758	7.13868183483881	-5.7425871286789	4.3631373513188e-06	2.72099561772674e-05	3.89577014149567
205414_s_at	ARHGAP44	-2.04100448308724	6.667675953282	-6.82762257273852	2.6282839563093e-07	2.64002595136596e-06	6.7019422892697
213309_at	PLCL2	-2.04071887309521	6.53158512030538	-4.25440096322874	0.000229698195721024	0.000788347910000606	-0.0268114403362025
212774_at	ZBTB18	2.039476992985	9.20726796894354	6.08195722551844	1.79066102252383e-06	1.29065025844664e-05	4.78396691499047
208819_at	RAB8A	-2.03920240738883	8.41660789527246	-6.37468099134654	8.37381923732625e-07	6.85215433674005e-06	5.54310005987358
212222_at	PSME4	2.03885402882211	7.13655677098111	7.90531250784064	1.83910582332169e-08	3.05317065538968e-07	9.36526756856719
215093_at	NSDHL	2.03842913556758	7.34164171423187	9.63360682166557	3.53930353210534e-10	1.42449531655618e-08	13.3193190733103
201032_at	BLCAP	2.03826369090812	10.3284904054323	4.72457102160746	6.5575937812868e-05	0.000270521924336547	1.20656658404868
213923_at	RAP2B	2.03811552306968	8.52538519216862	9.11224002410299	1.11810731159337e-09	3.33655761300713e-08	12.1690722359448
218640_s_at	PLEKHF2	-2.03787123790756	7.07785790025719	-5.52021426863099	7.8565803080818e-06	4.46106596153619e-05	3.31017547026228
201600_at	PHB2	-2.03725410874933	10.1138479588531	-5.94892262246348	2.53600846164253e-06	1.73765558326708e-05	4.43671255145521
1555963_x_at	B3GNT7	-2.03717948098833	5.39433729067513	-5.32543113776068	1.31826576163971e-05	6.89659624835982e-05	2.79565116506545
220335_x_at	CES3	-2.03636851213838	8.28995107933113	-5.66924232671841	5.29532592122968e-06	3.1861763190615e-05	3.70288715890551
223159_s_at	NEK6	2.03220179743287	6.63010903062165	7.78459928602287	2.4593500443973e-08	3.90585819743447e-07	9.07415223252194
201721_s_at	LAPTM5	-2.03154826214759	8.01988384789792	-2.73751084340738	0.0108809454046835	0.0217960217548021	-3.73371518900928
218732_at	PTRH2	2.02961964882067	8.72386068144408	9.40757887763895	5.80235405497757e-10	2.07390856315784e-08	12.8251617113986
204774_at	EVI2A	-2.02941398842649	5.2142960230977	-5.79533164798704	3.79688194961533e-06	2.41502869823143e-05	4.0342961818441
213030_s_at	PLXNA2	-2.02883885899872	6.74732970415679	-9.49398999159955	4.79942291434165e-10	1.80996488279144e-08	13.0148920174514
210540_s_at	B4GALT4	-2.02796434189293	5.88361821940118	-7.29547538072743	8.13840841524132e-08	1.04361197067733e-06	7.87553324502499
242447_at	C3orf70	-2.02746527572797	5.75518321251868	-3.42447259869269	0.00200445766353519	0.00505547655581978	-2.13111697055531
219112_at	RAPGEF6	2.02661135260726	6.98386512017915	4.67119951433312	7.5629223469723e-05	0.000305032560680622	1.06580561047996
214315_x_at	CALR	-2.02599207760632	7.96623013619217	-4.27865912628925	0.00021536591842758	0.000744493010688485	0.0363545971824095
226760_at	MBTPS2	2.02564957820218	7.81369619013695	6.98190478972819	1.78043630642792e-07	1.90769568000817e-06	7.09173351573221
35666_at	SEMA3F	2.02494444092429	7.65032713264867	3.77089214045449	0.000820585834549147	0.00235129874637938	-1.26883310200594
203002_at	AMOTL2	2.02484989353149	7.24608490088669	7.03853990992289	1.54432751365908e-07	1.71725351051251e-06	7.23414840950254
200682_s_at	UBE2L3	-2.0241536065218	9.07092876660663	-5.86312237197171	3.17662491646604e-06	2.08274401607311e-05	4.21209693557007
206797_at	NAT2	-2.02370960539887	7.9692350204728	-4.19870331356477	0.000266278374844836	0.000894034543511632	-0.171589586789848
227268_at	RNFT1	-2.02122767140573	5.95342532801793	-5.88497472573417	2.99936429182133e-06	1.9883369419054e-05	4.26934991438537
207181_s_at	CASP7	-2.02111041088356	9.42409353738456	-9.32551209282529	6.95452055025443e-10	2.37919115538883e-08	12.6440365661748
236471_at	NFE2L3	2.02101410763485	5.53071686705562	6.24439924457371	1.17326892216159e-06	8.99819295867566e-06	5.20613082257667
232304_at	PELI1	2.0208280192269	6.09109427951291	2.9964601865348	0.00583909860609293	0.0126708085815807	-3.14985085240358
212294_at	GNG12	-2.0197417573604	9.58067328360546	-9.1288630054312	1.07725195685711e-09	3.25520394155654e-08	12.2063137485657
204559_s_at	LSM7	-2.01964819560948	8.22744091444844	-5.78230494316694	3.92942797194768e-06	2.47957776964999e-05	4.00009822953489
243463_s_at	RIT1	2.01916630575407	5.93190183884142	8.14785710851734	1.03159430211711e-08	1.91134271179493e-07	9.94441427340336
233571_x_at	PPDPF	-2.01916518848761	8.97829298420779	-7.14134829512999	1.19400010343036e-07	1.40335300500116e-06	7.49172383110913
224250_s_at	SECISBP2	-2.01845359560697	7.82920655385181	-5.26399157258841	1.55260906498429e-05	7.93196919119173e-05	2.63315576196445
209969_s_at	STAT1	2.01655921354924	7.67023825782536	5.14976979256083	2.10538802698525e-05	0.000101907589239473	2.33091924358168
205929_at	GPA33	-2.01495747863192	10.2680332858658	-4.72350855706143	6.5762421839643e-05	0.000270941177979329	1.20376317508971
200850_s_at	AHCYL1	-2.01465065570101	9.27785182290991	-6.34041638826077	9.14905525991034e-07	7.35842152264325e-06	5.45462215776435
200696_s_at	GSN	-2.01404152228859	8.91115928306516	-5.75445775891995	4.22867204934728e-06	2.64575111434994e-05	3.92696044799365
235749_at	UGGT2	2.01363759600867	4.90458620025799	4.96586703321998	3.44053088833163e-05	0.000154509354802291	1.8442413933593
225649_s_at	STK35	2.01347163003512	10.1579808195214	5.41641502955663	1.03492320809605e-05	5.62629364946202e-05	3.03612926050358
215794_x_at	GLUD2	-2.01311046459983	5.99086926703874	-4.92473967213462	3.84027007945113e-05	0.000169286456930798	1.7354473454647
203753_at	TCF4	-2.01237865594768	6.13175854348874	-5.50576414685552	8.16353545002982e-06	4.59991212210798e-05	3.27204760253586
221509_at	DENR	2.01234895614753	9.73464478948743	8.79627963295435	2.28438564552203e-09	5.78892330646972e-08	11.4540742779477
231913_s_at	BRCC3	-2.01218258683784	5.72835477878981	-8.85156597782379	2.01401509204749e-09	5.28554810047203e-08	11.5801619924152
217388_s_at	KYNU	2.01164222403765	4.74176599583985	2.74548821754158	0.0106777319692077	0.0214382717528906	-3.71615287051719
217746_s_at	PDCD6IP	-2.01079049634554	9.84489458210464	-9.74942865303093	2.75435190996288e-10	1.17785432792565e-08	13.5698761265374
223679_at	CTNNB1	2.01036889396836	6.97360425261903	4.52864271152899	0.00011066965080663	0.000421680423658199	0.690595480235978
208867_s_at	CSNK1A1	-2.01010533819811	6.44604478256221	-6.05597079170598	1.91638918543894e-06	1.36993223935221e-05	4.71623806838752
201948_at	GNL2	2.0098399981188	8.17538329334764	8.13046232894297	1.07499269679259e-08	1.95395731358182e-07	9.90313822851802
204624_at	ATP7B	2.00932387923862	6.1772540249921	6.08798712089574	1.76270158547239e-06	1.27337243493515e-05	4.79967536102109
213587_s_at	ATP6V0E2	2.00880211746545	6.52350456487503	7.35835912115003	6.96606188520703e-08	9.28065463120976e-07	8.03130427621806
219076_s_at	PXMP2	-2.00862335210867	8.0279407464228	-7.44149760843016	5.67552215482159e-08	7.78880038983324e-07	8.23650410241697
241703_at	RUNDC3B	-2.00670209303573	5.46335775691133	-4.65009125356561	8.00172498720767e-05	0.000319102929444056	1.01017397334983
227545_at	BARD1	2.00595683885304	6.3973911784909	6.37721796142548	8.31914244810833e-07	6.81685761423693e-06	5.54964676346588
1553994_at	NT5E	2.0047913377464	5.45543295957494	4.2415778143594	0.000237652064235216	0.000810419766218986	-0.0601752413186283
208924_at	RNF11	-2.00473061454955	7.50022138572026	-6.12543725383199	1.59868402669038e-06	1.17437072788859e-05	4.89717332240375
213485_s_at	ABCC10	2.00374389213252	8.13032087940378	6.13013868344711	1.5792164795105e-06	1.16185212421129e-05	4.90940528478656
238593_at	C11orf80	2.00233585341519	4.8832642603682	4.16867445819909	0.000288334062168931	0.000955692727168231	-0.249491068550964
202241_at	TRIB1	2.00202193807393	10.273179714974	7.18536070263553	1.06989216684408e-07	1.28911912782383e-06	7.6016132940943
235103_at	MAN2A1	-2.00118741195991	5.82383272764546	-6.69716701023241	3.66117836548757e-07	3.4484196227144e-06	6.37032131421586
202166_s_at	PPP1R2	-1.99966896438689	6.19525732221847	-5.21797347558987	1.75520463275105e-05	8.82577699586474e-05	2.51140649985096
217995_at	SQOR	-1.99919360416476	10.8217349126916	-4.40532876692139	0.000153752981143012	0.000558725267969999	0.367173306414611
201508_at	IGFBP4	-1.99822163589691	7.09674777628161	-7.25642038365862	8.96604689923363e-08	1.12484311599128e-06	7.77854729390995
224428_s_at	CDCA7	1.99776939971682	9.70183623452543	5.42773500105561	1.00425670912955e-05	5.48447834478447e-05	3.06603302841797
215190_at	EIF3M	1.99662909670767	5.21328512738296	5.08196757612042	2.52308238403161e-05	0.000119057173185413	2.15147256548887
207173_x_at	CDH11	-1.99600636604406	5.19033687544457	-5.28051073468035	1.48576428632192e-05	7.64757447537758e-05	2.67685246994807
229519_at	FXR1	1.99489936305669	7.44788456203459	8.43628360367063	5.2394898911925e-09	1.12784435208389e-07	10.622926491138
203118_at	PCSK7	-1.99489459849022	8.05836607198601	-8.32812376006223	6.74624358774046e-09	1.38674393405506e-07	10.3697915997601
225496_s_at	SYTL2	-1.99462410199621	8.89303854306534	-5.58844406568538	6.55712603114281e-06	3.81828025849951e-05	3.49009310237462
225036_at	TOMM5	1.99451765764352	10.4287003508061	7.35368303169705	7.04698280171171e-08	9.34805182244601e-07	8.01973762670699
205809_s_at	WASL	-1.99314310401051	6.51567009415815	-5.90362664584918	2.855996418836e-06	1.91311816056154e-05	4.31819332050657
202466_at	TENT4A	1.99135029534351	8.66061840513274	7.31222226524089	7.80779655275875e-08	1.01205525275881e-06	7.91706447825803
228652_at	ZNF776	1.99065607616444	6.30578383213583	7.23861502479789	9.37139325804362e-08	1.16582566258182e-06	7.73426989186041
228069_at	MTFR2	1.99038020737435	6.0805002761606	6.04360869659077	1.97930259342357e-06	1.40650886813089e-05	4.68400066307453
203758_at	CTSO	-1.98945057970298	6.32451277195937	-5.50228097925188	8.23931730934692e-06	4.63443455703078e-05	3.26285579754318
202732_at	PKIG	-1.98932771796534	7.28149637022969	-7.69159680546995	3.08048917861207e-08	4.66898826612738e-07	8.84857764179864
214718_at	GATAD1	-1.98799845334239	4.9981064654298	-9.88523309661622	2.05724308206907e-10	9.65996641330373e-09	13.8613769188188
204608_at	ASL	-1.98796341913346	8.28922221703305	-5.07347347778219	2.58096311371019e-05	0.000121369885450319	2.12899198293234
209711_at	SLC35D1	-1.98770984818172	9.31515207151802	-8.75545454844227	2.50772091888755e-09	6.17518218046886e-08	11.3607011054088
232865_at	AFF4	1.98670615520561	6.03682993737994	4.13335345946647	0.000316597196812439	0.00103512174143752	-0.340975410582606
200813_s_at	PAFAH1B1	-1.98650485526528	6.96112817591127	-8.92503670103626	1.70464462770336e-09	4.59965940528747e-08	11.7470794376616
235521_at	HOXA3	1.98604161173327	7.34809562045805	3.01892579772198	0.0055268552226613	0.0120899169166185	-3.09793292815213
212833_at	SLC25A46	-1.98596141369251	7.86429220630052	-5.69324540946815	4.96997356148306e-06	3.02653380454204e-05	3.76604172668471
211963_s_at	ARPC5	-1.98515335763673	9.78786096958207	-7.89760741614599	1.87343360810229e-08	3.10477863875637e-07	9.34674250800821
201194_at	SELENOW	-1.98509362326694	9.62454386146086	-4.46924694821018	0.000129670247425314	0.0004831238040012	0.534664662104805
221264_s_at	TARDBP	1.9829153413972	7.22327865925241	5.48345665978681	8.66131403069699e-06	4.83207496214598e-05	3.21317222728055
228904_at	HOXB3	1.98232628753886	9.04935818096035	5.32796260126532	1.30941300438824e-05	6.85777319247398e-05	2.80234477491861
220386_s_at	EML4	-1.98166353040942	6.34469451501406	-6.7691922580898	3.04819596961072e-07	2.98249940683362e-06	6.55363599169659
203499_at	EPHA2	1.98152180250924	6.74346490485898	5.7916027057343	3.83435533057621e-06	2.43240329215824e-05	4.02450790662541
201133_s_at	PJA2	-1.98150076803449	8.05177564182545	-7.03828098979277	1.54533095945483e-07	1.71725351051251e-06	7.23349816452477
208636_at	ACTN1	1.98125987852018	9.76657040291912	7.32923001960316	7.48604444300052e-08	9.7962868469265e-07	7.95920773753593
217301_x_at	RBBP4	-1.98088019240191	6.6466594997627	-6.82039881392775	2.67683306868045e-07	2.67792276104171e-06	6.68362715239378
228846_at	MXD1	-1.97929674393886	8.59531790807876	-5.5257213687708	7.74268227006309e-06	4.40684215477923e-05	3.32470432088425
203185_at	RASSF2	-1.97863867685449	5.07137804607324	-5.18350667402877	1.92417442472986e-05	9.48131008975686e-05	2.4202018140777
1552477_a_at	IRF6	-1.97771623597485	6.04841488671452	-6.59515987277243	4.75063707494344e-07	4.27691283278978e-06	6.10977379320933
209471_s_at	FNTA	-1.97762499901019	7.08920641410601	-6.64453762882463	4.18723773741475e-07	3.84559446660555e-06	6.23602828289885
216834_at	RGS1	1.97675741404277	6.81751796615441	2.7475528230716	0.0106257224076108	0.0213607124748171	-3.71160297729144
216266_s_at	ARFGEF1	-1.9749069408945	6.09824415808585	-6.35836791643255	8.73422120664077e-07	7.07826606923959e-06	5.50098979711699
33322_i_at	SFN	1.9730407589626	13.1282736637448	8.00824618932052	1.43758728621238e-08	2.51748603558106e-07	9.61200026256502
201204_s_at	RRBP1	-1.97250173281572	8.43839435843194	-7.29856201877136	8.07641671383393e-08	1.03705088072138e-06	7.88319047545887
222541_at	RSF1	1.97223060694571	7.19691192427954	6.77582295493098	2.99729583568046e-07	2.9386997758427e-06	6.57048435763718
204529_s_at	TOX	-1.97160489999183	4.82815639441655	-7.00475087393656	1.68105622958219e-07	1.82365091995106e-06	7.14922649256979
225032_at	FNDC3B	1.96929401320681	9.63399530335008	7.73685169021531	2.76038773293245e-08	4.28271026777339e-07	8.95848111687128
235638_at	RASSF6	-1.96896913611547	5.89023060298479	-6.82326164984888	2.6574843869357e-07	2.66276599816496e-06	6.69088627334795
201925_s_at	CD55	1.96810372390901	7.86988377100779	5.54310583465931	7.39394282288645e-06	4.22089262815431e-05	3.37056027969426
200832_s_at	SCD	1.9676537281791	9.26710218355476	4.84651027467436	4.7334700300279e-05	0.000202238668232102	1.528605604288
201243_s_at	ATP1B1	1.96765137248806	12.48600699766	10.0703016702654	1.38746400856257e-10	7.26257799891849e-09	14.2546729904393
221230_s_at	ARID4B	1.9676273124952	9.17543758432467	6.59071323012029	4.80501352024974e-07	4.32051798902235e-06	6.09839200086126
207180_s_at	HTATIP2	-1.96691831661249	8.46850104185293	-6.82747340876116	2.6292773333366e-07	2.64002595136596e-06	6.70156415597709
219507_at	RSRC1	1.96579572089477	5.67759340372011	5.49425214198762	8.41670986885206e-06	4.71483414232362e-05	3.24166662558745
206043_s_at	ATP2C2	-1.96542107854196	6.66993148302044	-5.53537733497722	7.54698056803652e-06	4.30056673772884e-05	3.35017587006893
209050_s_at	RALGDS	-1.96487864064911	7.37296543807454	-7.82135349494464	2.25063135440428e-08	3.62185450385598e-07	9.16299036742226
204524_at	PDPK1	-1.96377983669927	7.49360763705329	-4.32832964203841	0.000188727200028662	0.000663662940188897	0.165888230690383
229126_at	TMEM19	-1.96361026684524	6.86216210247954	-5.55212728259997	7.21925580131845e-06	4.13799968550518e-05	3.39435187711662
205506_at	VIL1	-1.96343671140588	9.13176324004388	-5.85551585278942	3.24078261720998e-06	2.11467688625711e-05	4.1921607804818
201015_s_at	JUP	-1.96305601920501	8.70660840002391	-5.81455290254254	3.60951192853122e-06	2.31429148349401e-05	4.08473788253111
201903_at	UQCRC1	-1.9620665792694	10.4352452548806	-3.71518318776325	0.000948574274713889	0.00266385018395906	-1.40934392386188
220082_at	PPP1R14D	-1.96115244775238	8.1522734172192	-5.44580797383225	9.57181412052305e-06	5.26037908551293e-05	3.11376787140984
219623_at	ACTR5	1.96064573216185	7.1845965693595	7.17168209467642	1.10698731172201e-07	1.32547893237314e-06	7.56748532545625
211864_s_at	MYOF	-1.96016460498892	6.55088020515403	-7.06302439401481	1.45237572471608e-07	1.62907576897604e-06	7.29560313474639
221744_at	DCAF7	-1.95934285627843	6.49366494551752	-12.1150489639019	2.35724316530013e-12	3.27246844643622e-10	18.3087862140318
226395_at	HOOK3	1.95915112148165	6.37110930638423	5.2972698832714	1.4209047201299e-05	7.35323949979705e-05	2.72117911375178
218852_at	PPP2R3C	-1.9574809647022	6.71362755318999	-5.78850867948435	3.86573185072039e-06	2.44906384907742e-05	4.01638563288382
225342_at	AK4	1.95655845911331	8.68309081904469	4.8965160162759	4.14118992516059e-05	0.000180804276632239	1.66080610540475
206857_s_at	FKBP1B	-1.95625859838146	6.78252406297267	-4.08352269903715	0.000361179610385437	0.001161766114131	-0.469758708568744
226974_at	NEDD4L	-1.95585930558956	6.23868779361674	-7.41108998629126	6.11655459532599e-08	8.28719610588794e-07	8.1615519302588
208764_s_at	ATP5MC2	-1.95557725676425	9.45053071031864	-5.06481776311146	2.64131586662735e-05	0.000123903842734688	2.10608389958754
213407_at	PHLPP2	-1.95557272744126	8.27054673211208	-9.3407070393688	6.72471175274318e-10	2.33375624797065e-08	12.677641189811
208627_s_at	YBX1	-1.95478116374203	9.89020776569074	-4.59992571219572	9.14914275419093e-05	0.000357421037693291	0.878059021368535
209027_s_at	ABI1	-1.95455208878893	8.15334705961101	-6.69182830878835	3.71132883963047e-07	3.48431315469908e-06	6.35671179675824
218497_s_at	RNASEH1	1.95415867121688	7.38043095218867	8.59679525616007	3.61096308737814e-09	8.29446784238955e-08	10.9956775427081
211068_x_at	WASHC2C	-1.95310859089393	8.36622412382395	-6.52274379886372	5.71955456373907e-07	4.95815503765217e-06	5.92416940189784
1555852_at	PSMB8-AS1	-1.95248936308814	5.99186285530437	-6.00157338355974	2.20931084092571e-06	1.5440266632514e-05	4.57429805779279
210502_s_at	PPIE	-1.95220941350953	6.1659276709256	-5.29061041607392	1.44632942778128e-05	7.47673480232966e-05	2.7035659576848
209485_s_at	OSBPL1A	-1.95208494633394	6.93696723004327	-6.04032927937028	1.99634061454354e-06	1.41546608043765e-05	4.67544680775099
224787_s_at	RAB18	-1.95166780016168	8.06443713282043	-6.38711806524851	8.10921919469169e-07	6.70763368899985e-06	5.57518853814836
214662_at	WDR43	1.95040969741678	7.07112798317948	7.63476441206511	3.53688947921115e-08	5.26084849710615e-07	8.71018596672188
209821_at	IL33	1.94939899499362	4.7259605184782	4.29672087064356	0.000205273555414793	0.00071346712166847	0.0834272015448141
205190_at	PLS1	-1.94655538249552	10.8428348559417	-5.60736121645942	6.23684891162627e-06	3.65221466323993e-05	3.53994134680165
206174_s_at	PPP6C	-1.94637281591349	7.62473731671701	-7.06808655181935	1.43407159103217e-07	1.61232063034005e-06	7.30830022943649
217860_at	NDUFA10	-1.94636294185692	9.2679164607111	-4.13970295036254	0.000311322037820367	0.00102128554804154	-0.32454165065195
202122_s_at	PLIN3	-1.94633614816126	8.08433405909465	-7.12780180308496	1.23508098841174e-07	1.43480469524372e-06	7.45785516005251
200752_s_at	CAPN1	-1.94615283976339	7.47031455213042	-5.9243336616036	2.70493343626368e-06	1.82984162330295e-05	4.3723914423739
219377_at	GAREM1	-1.94498599551124	6.68390382048427	-8.77802733528824	2.38160050068096e-09	5.95648856293025e-08	11.4123564505085
203124_s_at	SLC11A2	1.94434022132236	8.03373355748993	5.58709674265269	6.58056019914825e-06	3.82959818636944e-05	3.48654219085022
213802_at	PRSS12	-1.94392495755059	5.77831308559717	-8.14116931336068	1.04806353512759e-08	1.93437391194358e-07	9.92854957612263
230207_s_at	DOCK5	-1.94387390436399	6.00204006754024	-5.80192559206842	3.73152082702887e-06	2.38613070775097e-05	4.05160292740206
205159_at	CSF2RB	-1.94288054203631	5.05057098475843	-6.73603467083769	3.31624106867014e-07	3.19259027103429e-06	6.4693133313455
209925_at	OCLN	-1.94105418596391	5.46683596335598	-6.40536138840085	7.73636232606283e-07	6.41060680980587e-06	5.62223173583361
214132_at	ATP5F1C	1.94054160926184	7.2877307428451	5.55900774092779	7.0888284331012e-06	4.07097647246262e-05	3.41249496148828
215399_s_at	OS9	-1.94019721732996	7.73945033909615	-6.57766109394243	4.96830610271013e-07	4.43535919458158e-06	6.0649717921253
1560116_a_at	NEDD1	1.93993179524797	8.06856465010687	7.15429523898521	1.15603910710132e-07	1.36814644625058e-06	7.52407332621448
235299_at	SLC41A2	-1.93973536588235	6.59180288201443	-5.25611714446789	1.58552922567078e-05	8.06573789309632e-05	2.61232466304854
242442_x_at	TRMT10A	1.93925306954723	4.60226285009376	4.46207688931195	0.000132173136155852	0.000490731190401903	0.515859449788614
203545_at	ALG8	1.9388893240886	8.06342300108902	7.96737677675933	1.58502177836501e-08	2.71123635981401e-07	9.51420266770614
200923_at	LGALS3BP	-1.93834802163797	9.61601049394286	-4.45824419747521	0.000133530675086529	0.000494650865878104	0.505808972531667
225043_at	SLC15A4	1.93818409487935	7.74191107726726	8.2857562497539	7.45151440490239e-09	1.49014731700543e-07	10.2702072713207
225367_at	PGM2	1.93810281997838	8.79478853192327	8.84582505370766	2.04049383244416e-09	5.31138326657137e-08	11.5670883713516
202908_at	WFS1	1.93781420775567	6.43669656522951	6.36839400121987	8.51089399986908e-07	6.93837052125497e-06	5.52687381566643
231899_at	ZC3H12C	-1.93743878150684	5.67827584072945	-3.24832711836352	0.00312901819385742	0.0073897596841618	-2.55751493449336
219404_at	EPS8L3	-1.93730510691209	8.83402487655879	-6.09731530112488	1.72031725080167e-06	1.24651429239253e-05	4.82397062990534
218898_at	TLCD3A	1.93727239381052	6.99119354936033	6.56294158386109	5.15923980191491e-07	4.57595907986508e-06	6.02726179400501
235222_x_at	XIAP	-1.93714643496467	7.11794483442942	-6.68198940832642	3.80559113841541e-07	3.55646414779329e-06	6.33162250058628
228415_at	AP1S2	1.93637920037036	8.33856392282975	7.45471989938971	5.49400441701351e-08	7.57224004468668e-07	8.26906012821905
225129_at	CPNE2	-1.93555319102118	7.65790825525829	-8.75687045445611	2.49961215947184e-09	6.1710785761806e-08	11.3639432829372
202609_at	EPS8	-1.93494781297289	9.87132895683639	-9.4622269531461	5.14557855791899e-10	1.91044562039946e-08	12.9452679404457
206628_at	SLC5A1	1.93392560975668	6.83578635165348	4.30404510974536	0.000201315884286094	0.000700728508567039	0.102525510600101
224903_at	UTP4	1.93283994246633	8.45447351116179	9.26036358621218	8.03499672215934e-10	2.6724733889432e-08	12.4996022323183
226388_at	TCEA3	-1.93184203584469	9.30822338336767	-8.47218550274816	4.81948098809396e-09	1.05161294726542e-07	10.7066023146763
35776_at	ITSN1	1.93040881060087	8.74946283138038	5.26941047109497	1.53035464517517e-05	7.83855909278842e-05	2.64749040463947
219587_at	TTC12	1.92997482230269	6.00897716305055	7.4577764991855	5.45289302426175e-08	7.53723439360446e-07	8.27658301804706
210962_s_at	AKAP9	-1.92992689811067	9.13112979125069	-9.23592281286559	8.48353967238502e-10	2.7269740443549e-08	12.4452687730357
201898_s_at	UBE2A	-1.92943388487367	7.91769031057051	-6.32504227151654	9.5201992318134e-07	7.5986875581936e-06	5.41488875939007
64432_at	MAPKAPK5-AS1	-1.92824083151257	4.97519876505629	-5.73738319172812	4.42343951671426e-06	2.7496513387804e-05	3.88209423633125
224435_at	PRXL2A	-1.92768847670246	7.75868442280661	-3.79282762127847	0.000774972068471712	0.00223972509316531	-1.21333464742658
227819_at	LGR6	1.92562852378941	6.3039491026622	7.00552326826707	1.67779687283468e-07	1.82365091995106e-06	7.15116921015375
217821_s_at	WBP11	-1.92485920824113	6.30095889402889	-6.12159222172154	1.61478609739603e-06	1.18529011700817e-05	4.88716819608559
218177_at	CHMP1B	-1.92480060532111	6.6409166538992	-8.24059000950763	8.28691791011822e-09	1.61014983085238e-07	10.1637797317994
212228_s_at	COQ9	-1.92344063475729	8.90018425210411	-5.49490698625229	8.40209836952876e-06	4.71269138897908e-05	3.24339493514569
214734_at	EXPH5	-1.92225685836827	7.18702818761628	-5.24513753110938	1.63260595256377e-05	8.26571480951817e-05	2.58327751116698
231871_at	GPR180	1.92124252806605	5.50853467831275	6.14407031926874	1.52292777156962e-06	1.12562693856986e-05	4.9456416538845
226292_at	CAPN5	-1.92121704476856	8.24711118060159	-6.99682168445391	1.71489124926597e-07	1.84872832837311e-06	7.1292791456799
225020_at	DAB2IP	-1.92029492812721	6.58760338247315	-7.11290151391588	1.28193446859327e-07	1.47769558058423e-06	7.4205768656696
1552617_a_at	COP1	-1.91955699859667	6.32989273777877	-5.96914204015634	2.40512574282862e-06	1.66464591694764e-05	4.48957243032988
222826_at	BLOC1S6	-1.91916882089583	5.21889796118135	-6.50181631978393	6.03535588034066e-07	5.18964757430729e-06	5.87043541420041
223358_s_at	PDE7A	1.91874316074893	7.44458743307175	4.85010019509281	4.68826064729127e-05	0.000200665097142105	1.5380940797314
219676_at	ZSCAN16	1.91861572914377	6.47204999831754	7.62198242979744	3.64872452002298e-08	5.39653573877379e-07	8.67900399700744
201701_s_at	PGRMC2	-1.91745266405736	8.00354544585734	-5.97603924469371	2.36206071585231e-06	1.63839099182833e-05	4.50759735070196
214431_at	GMPS	1.91719799673388	8.07314902577361	7.12614266467435	1.24021055543863e-07	1.43825386326231e-06	7.45370553245096
227280_s_at	CCNYL1	-1.91637496925992	6.62265708403918	-5.03482944973097	2.86157473956072e-05	0.000132292588949093	2.0267200866871
208788_at	ELOVL5	1.91554449850957	8.36720131229308	4.61398022649167	8.81207587424823e-05	0.000346372075500303	0.915058104786813
222673_x_at	FAM122B	1.91302256946992	8.93903318962891	4.87625291282253	4.37168740495508e-05	0.00018931461868022	1.60722868979051
209379_s_at	CCSER2	1.91221298622894	6.89542247417659	4.8478689283378	4.71630886532874e-05	0.000201775447168307	1.53219660210592
212318_at	TNPO3	-1.91198978122638	8.03011060123338	-5.3323477603724	1.29421903033937e-05	6.79677855900263e-05	2.81393953104897
202678_at	GTF2A2	-1.90961399949474	8.0274534627467	-6.25113787201688	1.15293221223126e-06	8.87063265940823e-06	5.2235964778941
224975_at	NFIA	-1.90961244006883	6.83046228683506	-4.73872067823499	6.31421544671748e-05	0.000261043891946943	1.24390640191592
228316_at	CLHC1	1.9085320348591	5.10180141344732	5.17484723704879	1.96913646211681e-05	9.67300419005994e-05	2.39728587872786
214235_at	CYP3A5	1.90823922683375	9.33567792298122	3.54420446456655	0.00147555526620939	0.00388199502747039	-1.83634392659889
1556009_at	PEX13	1.90751548723839	4.5331341989696	3.75597496110184	0.000853096956247399	0.00243136439865928	-1.30651991377734
213065_at	ZFC3H1	1.90663634945622	8.23464957288741	8.81047133292558	2.21161620306576e-09	5.67845087934243e-08	11.4864798779741
218783_at	INTS7	1.90577226893446	5.30115131957544	5.7574557162868	4.19537978606241e-06	2.63246043167226e-05	3.93483639239585
208683_at	CAPN2	-1.90574179388963	10.9647958486038	-6.70023701975398	3.63265212826628e-07	3.43491320233631e-06	6.37814609084649
203339_at	SLC25A12	1.90565690499771	7.03278766497112	5.99743407501497	2.23337628328069e-06	1.55929383509809e-05	4.56348844965901
221577_x_at	GDF15	1.90547726903543	6.96777189876147	3.44032148871289	0.00192510777010746	0.00488622345783238	-2.09231524027417
235727_at	KLHL28	1.90506304155597	7.60216815484047	6.73248513361639	3.34632152168806e-07	3.2183146442018e-06	6.46027962481856
205339_at	STIL	1.90496108370358	6.52684916228343	6.32371367514216	9.55298136749274e-07	7.60033293348945e-06	5.41145409683068
202887_s_at	DDIT4	1.90475298149807	8.50357333142153	3.74216480256936	0.000884317579257936	0.00250988980495163	-1.341369722812
202824_s_at	ELOC	1.90349191005732	10.1405631499028	8.95280039219014	1.60082731853129e-09	4.38123568120322e-08	11.8099646965107
231577_s_at	GBP1	-1.90244605751345	7.30096049894697	-3.67970728482951	0.00104004659781558	0.00288186472677912	-1.49848302708291
202729_s_at	LTBP1	1.90201886134715	8.68292180214004	4.18492756614864	0.000276181167569515	0.000921148817600411	-0.207340767082426
200037_s_at	CBX3	1.90187196788795	10.6659476574736	9.67032745886923	3.26821756310627e-10	1.33218110795723e-08	13.398951389146
225583_at	UXS1	1.90134281096533	7.86971047611265	6.68641492599141	3.76289448380572e-07	3.523437562109e-06	6.34290886338201
233540_s_at	CDK5RAP2	1.90053746882708	7.20742200970609	5.97714262703324	2.35524415409536e-06	1.63484664870141e-05	4.51048058201698
213342_at	YAP1	1.89937778951749	7.27377698749954	9.7298552641123	2.87322827990352e-10	1.21412064398695e-08	13.5276592404139
229287_at	PCNX1	1.89908524400636	6.4016510794445	6.56548839420662	5.12567816931538e-07	4.55462626937588e-06	6.0337880280519
203685_at	BCL2	-1.89810569819693	5.62637943558296	-5.20795259563774	1.80273258266195e-05	9.00332398817455e-05	2.48489087674157
212196_at	IL6ST	-1.89802342661421	6.90119282913451	-6.68058598292581	3.81923379927595e-07	3.55914670425692e-06	6.32804293033618
201063_at	RCN1	1.89720536895195	8.78189154883889	2.94885462195827	0.00655713408364526	0.0139952734820049	-3.25923138194946
203651_at	ZFYVE16	1.89718822492273	8.1912606894518	7.94726135363904	1.66318030315923e-08	2.81257387332241e-07	9.4659872100046
204798_at	MYB	1.89707593021143	9.30906632111412	6.32438146247941	9.53648991356026e-07	7.59983667903442e-06	5.41318046787066
218632_at	HECTD3	-1.89706470151528	7.26580303480716	-7.63550084721916	3.5305537996419e-08	5.25959173355673e-07	8.71198188522657
213846_at	COX7C	-1.89659150332811	8.39732204925342	-5.93096471032115	2.6582875374421e-06	1.80210448132752e-05	4.38974133870277
203016_s_at	SSX2IP	1.89642594901055	6.95913881984906	7.20655435418845	1.01490261879297e-07	1.23904586642875e-06	7.65444727774282
222387_s_at	VPS35	-1.89529099329863	5.17567745447524	-6.55916084381548	5.20947440103778e-07	4.60771516967137e-06	6.01757240934883
230332_at	ZCCHC7	1.89461355958695	6.48431988391437	3.36066250076151	0.0023572084934284	0.00579561092365263	-2.28663247300851
219411_at	ELMO3	-1.89440891614258	6.35312158046437	-6.71246366773455	3.52126816712525e-07	3.34293635013803e-06	6.40929932155216
206976_s_at	HSPH1	1.89417789418193	9.98198326477814	4.17247151010512	0.0002854484007694	0.00094806716375226	-0.239646873308692
224676_at	TMED4	-1.89368287564182	7.51176205429055	-6.20228556572943	1.30887534528321e-06	9.85669570162567e-06	5.09689047108077
236288_at	RNF34	1.89327549577391	4.95466075618615	4.92144583275112	3.87422874855525e-05	0.000170626377850164	1.72673549200428
213037_x_at	STAU1	1.89279055757092	11.2634526328806	7.28586379978444	8.33457361613274e-08	1.06449174225247e-06	7.85168175177397
203765_at	GCA	1.8920790561941	7.23343520111533	7.78737913976299	2.44289379577122e-08	3.88712286871968e-07	9.08087750139833
219237_s_at	DNAJB14	-1.89116344485881	6.6531265589383	-9.77269739657028	2.61958203813206e-10	1.13031424969671e-08	13.6199966801105
219459_at	POLR3B	1.89037754681843	7.61477581382481	8.03250905234475	1.35677252031945e-08	2.38906690664339e-07	9.66995541503609
203580_s_at	SLC7A6	1.89007601004671	8.47972789974076	9.85302853510137	2.20417708606416e-10	1.01023025394299e-08	13.7924731285555
212132_at	LSM14A	1.89005202981753	8.99781575570803	7.95529516136769	1.63150265532924e-08	2.78279276213024e-07	9.48525013851543
228153_at	RNF144B	1.88951502949955	5.89162829735166	6.60943324290352	4.58028249829705e-07	4.14439077629902e-06	6.14629496544745
219410_at	TMEM45A	1.88831720045873	4.4933682093393	4.67518921495367	7.48272244129292e-05	0.000302434591836054	1.0763232051655
235907_at	TMEM33	1.88825822412281	7.8099830124289	7.49787048124693	4.94180727710109e-08	6.94099294829198e-07	8.3751542951728
223474_at	IRF2BPL	1.88751463769554	9.77390845809186	6.42303979889411	7.391653788559e-07	6.17302978558036e-06	5.66778872981845
235315_at	TSC22D1	1.88744291498593	6.2495616938007	5.46286300997486	9.14797548845784e-06	5.05937974618578e-05	3.15880445823853
219360_s_at	TRPM4	-1.88705054808458	7.26688134971016	-5.75226909278557	4.25314561145034e-06	2.65932648903935e-05	3.92121027697305
204050_s_at	CLTA	-1.88662689384364	9.5522965518429	-7.07148607058937	1.42191146004898e-07	1.60241057362461e-06	7.31682536327795
212799_at	STX6	1.88568782409162	7.64246745176815	8.95764531606718	1.58338623184928e-09	4.35840710197822e-08	11.8209278103156
222993_at	MRPL37	-1.88540865588497	7.49700319854946	-4.04678575295617	0.000397962843607674	0.00126279882953571	-0.564479182161776
206689_x_at	KAT5	-1.88531878927431	6.6240519115817	-9.23645817677806	8.47344417137824e-10	2.7269740443549e-08	12.4464597892914
224955_at	TEAD1	1.88474047914861	8.29112778664385	5.12158033390719	2.26988573281217e-05	0.00010855334715231	2.25631328629961
218909_at	RPS6KC1	1.88463405905624	6.23356016187642	5.79404302624779	3.80978969803625e-06	2.42002490169027e-05	4.0309137107168
224972_at	ROMO1	-1.88462983181174	9.16605455697349	-9.34609897293086	6.64505079046085e-10	2.33160957955401e-08	12.6895582994425
223631_s_at	C19orf33	-1.88440143786956	9.66779067861895	-4.4910597423982	0.000122342120613885	0.000460115890600867	0.591898717218979
209422_at	PHF20	1.88404840080863	8.25003597199751	5.32184310865358	1.330916698511e-05	6.95139097875511e-05	2.78616358297694
219530_at	PALB2	1.88368503679741	6.58731273635685	8.59206742411318	3.65059535985809e-09	8.32596498859063e-08	10.9847480200577
223232_s_at	CGN	-1.88336995418555	7.43611774266028	-3.47325326923816	0.00176985166918149	0.00454271413158883	-2.01147433373984
241455_at	C6orf132	1.88329704136865	5.1718191075739	4.48167464914691	0.000125443195992251	0.000469639260418489	0.567268894414374
1554555_a_at	SETD6	1.88310175535684	6.64818105170653	6.41965638981956	7.45639787392434e-07	6.21626068183823e-06	5.65907199394721
208892_s_at	DUSP6	1.88297036849024	9.05060272936367	5.16651267398161	2.01340818911236e-05	9.84504188029978e-05	2.37522915958907
206583_at	KRBOX4	1.88257627282459	6.43932860007831	5.94400331807706	2.56892764793432e-06	1.75268931193468e-05	4.4238476754931
236009_at	PERP	1.88257416731263	6.52254227388494	4.24678714472718	0.000234388477743957	0.000802146205183766	-0.0466236344690696
200798_x_at	MCL1	-1.88254573179629	7.79597606253963	-5.17745424111936	1.95549029139221e-05	9.6207711870806e-05	2.40418499453639
218049_s_at	MRPL13	-1.8817318104996	7.5874443114318	-4.6851729729827	7.28573080935032e-05	0.000295220031399182	1.1026457458233
206613_s_at	TAF1A	1.88171825328341	4.66883822956247	5.16888954631416	2.00068172671941e-05	9.78780912167786e-05	2.38151940007107
215693_x_at	DDX27	1.88170983568999	9.90354735713648	5.6165698016423	6.0867018033986e-06	3.59239165586908e-05	3.56420088906518
205644_s_at	SNRPG	1.88113486254836	11.487426964638	10.761793930027	3.30763727747361e-11	2.3044761123945e-09	15.6844810706985
220202_s_at	RC3H2	-1.88071003813632	5.75080925115003	-8.88226439718191	1.87828696692441e-09	4.98396422608558e-08	11.6499945792192
207616_s_at	TANK	-1.88050817702478	7.37618459417089	-10.7236684625117	3.57425669849016e-11	2.41111302217164e-09	15.6072575353176
208675_s_at	DDOST	-1.88036650624313	8.94514490286653	-3.97905194099025	0.000475717963276226	0.00147430648139039	-0.738591749333482
208694_at	PRKDC	-1.88031297314611	6.46658920314856	-4.66350690304625	7.71998606900704e-05	0.00031020526062672	1.04552874582414
211719_x_at	FN1	1.88009882832994	9.27422584932519	2.92732411433029	0.00690874181616113	0.0146543042198865	-3.30841115568726
212627_s_at	EXOSC7	1.87920838000761	8.00938759524533	6.3228661040281	9.5739543853378e-07	7.60438715233423e-06	5.4092628895859
204822_at	TTK	1.87901355995078	6.74752976912531	5.3454280139725	1.24994338691766e-05	6.60773052057628e-05	2.84852232597472
223089_at	VEZT	1.8787833839548	5.3455223069247	5.35828781541964	1.20789999557263e-05	6.40314004293868e-05	2.88251835613304
213005_s_at	KANK1	1.87875162126906	7.87266703551468	6.84810837851749	2.49542134970183e-07	2.53075920531123e-06	6.7538510921596
223276_at	SMIM3	1.87870154857042	6.61709071579447	5.15724254044399	2.06382497164612e-05	0.00010030126536478	2.35069600992874
232194_at	METTL4	1.87824222831526	4.97158808498286	6.90907106552648	2.13908036541742e-07	2.20611802129569e-06	6.90805077196195
204070_at	PLAAT4	-1.87758918485908	6.90782778002352	-3.40591235277334	0.00210141497223	0.00525723546844884	-2.17646909022286
218478_s_at	ZCCHC8	1.87750637178715	9.26254487363488	8.75204118603947	2.52737998742844e-09	6.20763407681462e-08	11.3528839834726
223403_s_at	POLR1B	1.87650799208663	7.33404547898049	7.21965481389123	9.82361728337828e-08	1.20951709456916e-06	7.68707882857983
204301_at	KBTBD11	-1.87600249439459	6.55482051759461	-4.85114499393252	4.67518438716235e-05	0.000200194864750238	1.54085564385452
1553725_s_at	ZNF644	-1.87572884216923	4.62907343629677	-6.30990565654774	9.90054181400945e-07	7.84427543725364e-06	5.37574857001013
214512_s_at	SUB1	-1.87338698234963	7.37733395538266	-5.79765931969198	3.77367826491599e-06	2.40468323081575e-05	4.04040578132238
227418_at	MSANTD4	1.87223081994051	6.48846716526162	7.03494390975788	1.55832344332857e-07	1.72568557961206e-06	7.225116821782
202366_at	ACADS	-1.87222085864407	7.46267366819805	-8.77805491993052	2.38145042291296e-09	5.95648856293025e-08	11.4124195326429
203414_at	MMD	1.87188351714986	7.74665746597963	7.69223270446537	3.07573805157917e-08	4.66898826612738e-07	8.85012377205326
219759_at	ERAP2	-1.87182850409188	4.89411208047415	-3.071882940618	0.00485259070789536	0.0107899179180431	-2.97480925029877
203225_s_at	RFK	-1.87149671929364	8.1644209698805	-6.61705811634222	4.49183673482473e-07	4.08616373056848e-06	6.16579622514026
221215_s_at	RIPK4	1.87105670533168	8.42436488623532	6.4151139278414	7.54422788761991e-07	6.2676633942334e-06	5.64736748667784
237515_at	TLCD4	-1.87057865631471	5.18143104372382	-6.35163765268276	8.88746333281779e-07	7.19067118822508e-06	5.4836093726735
213994_s_at	SPON1	-1.87037627437268	5.95240829029941	-2.65517289159949	0.013201231795514	0.0257597472742368	-3.91329096944555
223050_s_at	FBXW5	-1.86892802810581	6.86224633873841	-7.19822706566439	1.03615663074546e-07	1.25637270454566e-06	7.6336944304465
213226_at	CCNA2	1.86889472386213	7.48600730046103	5.91461481546212	2.77480125815999e-06	1.86787218917179e-05	4.34695709311728
223097_at	ADPRHL2	1.86853933796156	8.83518642276492	5.93976512114799	2.59763558351914e-06	1.76975471227097e-05	4.41276268899428
242761_s_at	ZNF420	1.86770507000542	7.57454871816475	3.15710319919389	0.00392969962709768	0.00900755987747517	-2.77457388408251
225485_at	CEP41	1.86755742042705	6.62486186901511	7.04210808579017	1.53056646183919e-07	1.70678651198575e-06	7.2431086430379
224921_at	SCAMP2	-1.86735122850134	7.78396097696493	-9.36925315117313	6.3138294166337e-10	2.22353573462993e-08	12.7406883729291
218625_at	NRN1	1.86686910604403	5.62002450710066	2.89273638806647	0.00751128238698707	0.0157682607900393	-3.38702960450518
219013_at	GALNT11	1.86595628658608	8.41453180231212	6.70825691470715	3.55919395136073e-07	3.37225705836642e-06	6.39858237651166
221143_at	RPA4	1.86372532395856	5.22359450858916	4.08442884191207	0.000360316073083353	0.00115937778436864	-0.467419920261312
203379_at	RPS6KA1	-1.86294365060171	7.42540480401233	-5.72617325418556	4.55621416742736e-06	2.81574035547011e-05	3.85262957213162
203364_s_at	ATG13	-1.86265345720547	6.67679878887219	-9.27666650004241	7.74940309132096e-10	2.61378634548463e-08	12.5357997120115
225629_s_at	ZBTB4	1.86169959026128	8.02607683290964	6.443217806982	7.01721122605579e-07	5.91706569844968e-06	5.71975136031098
217106_x_at	DIMT1	1.86151781876278	8.7687516776598	5.96376862676358	2.43922658619461e-06	1.68581179431156e-05	4.47552742256864
236548_at	GIPC2	-1.86109460409939	7.24912201613249	-5.78558166321451	3.89565357133252e-06	2.46440718492067e-05	4.00870126984773
206461_x_at	MT1H	-1.86093896494412	9.63116714166708	-3.82758919614707	0.000707728866112316	0.00207636594440731	-1.12519341649467
223076_s_at	NSUN2	1.85894224911107	9.14089329273752	9.03528027345862	1.32902834488154e-09	3.8116055435989e-08	11.9961658158393
213742_at	SRSF11	1.85816321361383	6.86086321543241	3.96394479008844	0.000495003474468402	0.00152611467072186	-0.777327327088164
230573_at	SGK2	-1.85760957038955	6.85244521736734	-4.35032483624164	0.00017800081128108	0.000633619387313812	0.223328768221958
224458_at	PGAP4	-1.85680470887211	7.34981914842733	-7.02289040617666	1.60618645365653e-07	1.76441055499724e-06	7.19483282230338
208656_s_at	CCNI	-1.85580360683993	9.43469196634178	-6.76054045016711	3.11593630690899e-07	3.03020851613008e-06	6.5316449796471
32042_at	ENOX2	1.85548511438023	5.13847908442689	6.85586193550627	2.44693652442104e-07	2.48559967841243e-06	6.77348577801861
208453_s_at	XPNPEP1	-1.8551530145539	6.63308464668127	-5.35919424988664	1.20499079443026e-05	6.39479602207614e-05	2.88491444496291
226460_at	FNIP2	-1.85501204940517	8.42370718646895	-7.69328280839603	3.06790857343713e-08	4.66468194046892e-07	8.85267689023802
218831_s_at	FCGRT	-1.85222901241671	7.77603559790281	-5.49516498541905	8.39634867355547e-06	4.71269138897908e-05	3.24407585982784
205004_at	NKRF	1.85216702880366	7.22962928568517	8.40098709110706	5.68902796868392e-09	1.20831926634198e-07	10.5404923107682
227124_at	SMIM13	1.8513847432204	7.39727725038318	6.93616501653668	1.99777756240429e-07	2.09373208646288e-06	6.97644994110583
223151_at	DCUN1D5	1.84989798927009	8.51922500058491	8.25072167529308	8.09153388880238e-09	1.58181230858853e-07	10.1876772471187
209512_at	HSDL2	-1.84981017965355	6.1405580785276	-4.96081837213414	3.48726484228253e-05	0.000156054429972105	1.83088467401942
211964_at	COL4A2	-1.84880107435005	8.5069747164994	-7.01569997895117	1.63544943046139e-07	1.78631357974797e-06	7.17675918949058
230300_at	PSMA5	1.84842704652871	6.35019695468242	4.34621241299201	0.000179959270959601	0.000638928782995559	0.212585546654623
218519_at	SLC35A5	-1.84840497051193	5.99890647318503	-5.58362998612317	6.6412471037762e-06	3.85554581861043e-05	3.47740508222694
220041_at	PIGZ	-1.84838043877313	8.68411143071631	-4.53039604653641	0.000110153028122083	0.000419878971898701	0.69520240530945
241994_at	XDH	-1.84598971596244	8.25771484230387	-3.63869169781016	0.00115656917750307	0.00316265376857035	-1.60119816285313
208686_s_at	BRD2	-1.84596553372819	6.07412882188671	-6.27831537814787	1.07447568373459e-06	8.36780697113305e-06	5.2939974623353
219595_at	ZNF26	1.84415804295585	7.05531664850519	6.73014915411334	3.36626902232468e-07	3.22777687335817e-06	6.45433374135103
203689_s_at	FMR1	-1.84412634297257	7.38353444071693	-6.80630295579799	2.77421292014748e-07	2.75952082680091e-06	6.64787215257667
228583_at	LIN52	1.84398539112428	5.95913907008959	7.77712084230736	2.5041859144048e-08	3.94532843323743e-07	9.05605475400712
221617_at	TAF9B	1.84276909262616	5.37388452519009	4.48304850733386	0.000124984399652888	0.000468214925410644	0.570873965327658
219474_at	C3orf52	1.84149195567882	7.81421570272007	6.8652079579857	2.38976608970117e-07	2.43268537441525e-06	6.79714435841615
234995_at	SPICE1	1.84066301111992	6.30708286018874	6.97073841515802	1.83116739398838e-07	1.94897249633496e-06	7.06361135004468
223556_at	HELLS	1.84058512487031	5.89651857558616	5.56176663811961	7.03720010940362e-06	4.05104205817171e-05	3.41976934811628
223136_at	AIG1	1.84026380475539	7.54174253595261	6.82019701737481	2.67820232287082e-07	2.67792276104171e-06	6.6831154353793
223295_s_at	LUC7L	1.84003030489164	8.08926338160756	5.19213141745453	1.88041761835669e-05	9.31842750452079e-05	2.44302533242764
215380_s_at	GGCT	1.83865173766042	10.5280557865889	9.21875894340764	8.81383256770732e-10	2.81271363620294e-08	12.4070639848701
212515_s_at	DDX3X	-1.83860573990029	7.14168458927997	-3.69555655882463	0.00099816168246293	0.00278402585901176	-1.45869252108945
213313_at	RABGAP1	1.8380099426908	8.9304351669371	5.48966302692109	8.51982771631438e-06	4.76146030890172e-05	3.22955428514072
204675_at	SRD5A1	1.83759560512616	8.04028544112449	7.37298422797121	6.71903834141331e-08	8.98905981458073e-07	8.06746323880386
233558_s_at	TRAPPC11	-1.83693143363191	4.97968769305149	-5.74527017588365	4.33237191273545e-06	2.70533184824595e-05	3.9028205842928
203597_s_at	WBP4	1.8362059934387	6.13774602429199	3.50378097651584	0.00163683088591734	0.00424565476745254	-1.93627984359389
223385_at	CYP2S1	-1.83614089400274	6.03320397737158	-5.24648151700355	1.62676875614133e-05	8.24487720374485e-05	2.58683319152091
214709_s_at	KTN1	-1.83587749025362	9.73568635929696	-8.83308988666493	2.10051394616537e-09	5.43771981629156e-08	11.5380710162087
226885_at	RNF217	1.83552223581927	6.15984140046255	3.93496124064858	0.000534181927018889	0.00162493765605397	-0.851538338625636
229816_at	WDR78	-1.83547702735268	5.33781122550211	-5.70233823005049	4.85206260071048e-06	2.975538261985e-05	3.78995813964417
220180_at	CCDC68	-1.83508869634417	7.04533489610782	-6.23617235222501	1.198591120085e-06	9.14844967274437e-06	5.18480252777312
1553612_at	ZNF354B	1.8349459293742	5.73988573740618	7.46032060376543	5.41891426745358e-08	7.50112424392166e-07	8.28284367024963
214093_s_at	FUBP1	1.83340149106216	6.92161043497695	5.45213848585476	9.41223165271783e-06	5.17861958652407e-05	3.1304857316673
202262_x_at	DDAH2	-1.83323254473056	7.86637055786243	-5.35415518251226	1.22125353322711e-05	6.47034712100799e-05	2.87159380792976
218617_at	TRIT1	1.83286210928801	7.61578684341035	7.99616792328072	1.4796372062289e-08	2.5723130305747e-07	9.58312073060334
218574_s_at	LMCD1	1.83255473793369	5.80774083582648	7.38388081395904	6.54081646839302e-08	8.79978665038438e-07	8.0943867643901
207132_x_at	PFDN5	-1.83216494693677	9.50939164267187	-7.1814982790863	1.08023642907197e-07	1.29831678219328e-06	7.59197884200105
208854_s_at	STK24	-1.83209752011087	8.97836856944244	-7.54639028304147	4.38814247454817e-08	6.31141392848302e-07	8.49417131745172
201284_s_at	APEH	-1.83164226658368	7.14598563007534	-4.44001561703065	0.0001401793963404	0.000515659922252185	0.458024462470656
201444_s_at	ATP6AP2	-1.83155084443845	7.89461005919707	-7.50777616048121	4.82324927712467e-08	6.80440424529856e-07	8.39947650941867
223482_at	TMEM120A	-1.8308746393064	7.37487132891247	-5.54979177894503	7.2640761060197e-06	4.15666577177794e-05	3.38819294376907
204069_at	MEIS1	-1.82851412711898	4.78423718894058	-5.93749423447304	2.61315106652395e-06	1.77653471016557e-05	4.40682268933981
63009_at	SHQ1	1.8283832482493	8.12563545719008	8.20752557503927	8.95881701825386e-09	1.70219816798285e-07	10.0856953559412
242239_at	NSUN6	1.82835285176881	6.3546533149114	3.75871590433398	0.000847030110708892	0.0024155109944866	-1.29959855064253
227850_x_at	CDC42EP5	-1.82754842179706	8.80899564686287	-4.10165859985332	0.000344278861955962	0.00111338528652132	-0.422927422989455
232014_at	ZNF30	1.82618398705275	5.2800037550466	5.17192760559404	1.98453264432548e-05	9.73864661884928e-05	2.38955937445738
202371_at	TCEAL4	1.82593684772129	8.55261318251588	7.05931627361845	1.46593476299318e-07	1.64202609900666e-06	7.28630040465155
227719_at	SMAD9	-1.82577012627123	5.73523025031249	-3.3520675785798	0.0024090864850597	0.00591187425104405	-2.30749109883121
217834_s_at	SYNCRIP	1.8251823962791	8.96743710264555	8.19953305720827	9.12944375451335e-09	1.71809315765193e-07	10.0667984598273
39729_at	PRDX2	-1.82506626719021	9.49000260918652	-4.15027755259931	0.000302728777989159	0.000996850795585477	-0.29716073024055
203253_s_at	PPIP5K2	-1.82413300607442	6.96116435702639	-4.09797446788142	0.000347647670906951	0.00112238525096652	-0.432444446089352
225718_at	LNPK	-1.82260289047755	6.80921974567761	-6.68333726687898	3.79253529852792e-07	3.54772418208974e-06	6.33506014946773
222586_s_at	OSBPL11	-1.82233851881872	5.47364660755048	-6.96236106740359	1.87019221350326e-07	1.97951063128704e-06	7.0425039866869
213292_s_at	SNX13	-1.82213938065364	7.19997576531243	-8.65240332136336	3.1765869328275e-09	7.51321635297644e-08	11.1240018886991
205882_x_at	ADD3	-1.82086639401105	9.12051587490865	-4.96074283940832	3.48796883359722e-05	0.000156054429972105	1.83068484787363
222357_at	ZBTB20	1.82082999669054	6.51261811898559	2.91053833774598	0.00719519889974949	0.015184528689468	-3.34662549822163
228323_at	KNL1	1.82049630150014	6.21470475358691	5.28507282984829	1.4678191140267e-05	7.5755599640419e-05	2.68891936181946
225498_at	CHMP4B	-1.82022492799054	9.94809336599828	-6.69156331658882	3.7138362365046e-07	3.48431315469908e-06	6.35603619617152
202425_x_at	PPP3CA	1.81943970462598	8.92075955564077	6.60216963771144	4.66618428137813e-07	4.21275958824892e-06	6.12771220178032
227372_s_at	BAIAP2L1	1.81936249623213	9.49964076295153	5.45695008833958	9.29273377050065e-06	5.13055312896978e-05	3.14319151917797
224719_s_at	C12orf57	-1.81924399073411	8.06591859128327	-3.58232027616146	0.00133771145611691	0.00356934207190637	-1.74174248367792
228716_at	THRB	-1.81885496856627	6.48658120886173	-4.22675238004735	0.000247188313552009	0.000836684401241942	-0.098725245484399
221041_s_at	SLC17A5	-1.81761806657696	6.64292251142953	-6.18786038759181	1.35889349844362e-06	1.01593340207006e-05	5.05943832946426
205403_at	IL1R2	-1.81715716185705	7.40844203919473	-4.11082607026608	0.000336035289939304	0.00109003794186542	-0.399237482212806
204745_x_at	MT1G	-1.81688673214296	10.1444560827722	-3.63506066949322	0.00116747822228922	0.00318370164052444	-1.61027313527429
203062_s_at	MDC1	1.81568424433471	7.04609037247367	5.18634874363151	1.90964360307691e-05	9.42700657488224e-05	2.42772280656656
226105_at	C1GALT1	1.81567858852175	6.50559324207366	7.95291580990323	1.64081969012679e-08	2.7917250109635e-07	9.47954597158323
209790_s_at	CASP6	-1.81557581165369	8.26290414129087	-5.45378015684818	9.37128714481966e-06	5.16499191946073e-05	3.13482090600857
213325_at	NECTIN3	-1.81450511536012	6.03032224157725	-4.48649656943246	0.000123840266405051	0.000464655664666661	0.579922487256132
209329_x_at	HIGD2A	-1.81434459053285	9.25595253060264	-8.28266992552972	7.50575294666524e-09	1.494752754181e-07	10.2629435001033
211090_s_at	PRPF4B	-1.81429067827397	6.00848684847936	-5.17130254143132	1.98784449728502e-05	9.73992963656943e-05	2.38790519864936
224450_s_at	RIOK1	1.81415820440336	7.59989209565802	7.04807106862611	1.50784783250126e-07	1.68341193327851e-06	7.25807932668914
228273_at	PRR11	1.81389012536306	8.06856823854776	5.09709054563689	2.42323558107945e-05	0.000114854891791985	2.19149756063607
224614_at	DYNC1LI2	-1.81371749228908	6.03994487900582	-6.96355777475148	1.8645660518944e-07	1.97573874016553e-06	7.04551966769225
211959_at	IGFBP5	-1.81359062274135	6.57361671574471	-4.81198229335799	5.19118853133733e-05	0.000220028296202125	1.43736487141589
238890_at	BRWD1	1.81349662872313	6.74941460441002	5.05177330487339	2.73495478502758e-05	0.000127671208020367	2.07156123323179
221688_s_at	IMP3	-1.81250764328774	7.41294134986737	-6.7686664955245	3.05226939838891e-07	2.98343760889463e-06	6.55229984614441
217780_at	WDR83OS	-1.81235838210215	8.55258464918395	-6.16119735700703	1.45650585429433e-06	1.08406135029412e-05	4.9901679926987
226215_s_at	KDM2B	1.81230711911321	7.43309214432862	7.11335176511642	1.28049245482845e-07	1.47769558058423e-06	7.42170370805905
224995_at	SPIRE1	1.81196072590163	6.35338940015867	4.15684197864333	0.000297512694880942	0.000981023788042873	-0.280156104045882
224893_at	ATL3	-1.81129964769006	8.19975120274952	-8.80906224256405	2.2187339344179e-09	5.67845087934243e-08	11.4832635562529
205011_at	VWA5A	-1.81114245663693	7.83230696745637	-4.46451216817518	0.000131317699779523	0.000488312207371137	0.522246098651479
203635_at	VPS26C	-1.80978385228298	7.31133327781219	-6.73127705348624	3.3566225550401e-07	3.2249836965626e-06	6.45720471111266
217800_s_at	NDFIP1	-1.80903985200709	8.19747677390606	-9.18162536323025	9.57434947581098e-10	2.97768485807771e-08	12.324272310412
220784_s_at	UTS2	1.8089941282215	5.06184509223786	3.51683933955614	0.00158294433882942	0.00412487046290725	-1.90404174252478
204518_s_at	PPIC	-1.80870470385105	7.04031235419473	-7.52338027218413	4.64234829813494e-08	6.58800805153105e-07	8.43776559274556
201536_at	DUSP3	-1.80819319885359	8.14531790086473	-9.19948174355974	9.20057329841976e-10	2.88958333198567e-08	12.3641075719337
219313_at	GRAMD1C	-1.80810779794039	6.53391612266289	-4.86528718771897	4.50173463813751e-05	0.000193894406918701	1.57823861341242
207801_s_at	RNF10	-1.80738705897364	8.30196147568762	-7.52083910500721	4.67132926529204e-08	6.61932885092197e-07	8.43153220631102
205891_at	ADORA2B	-1.80734713935211	7.5295519117839	-3.88733492964774	0.000605282091098557	0.00181050681742751	-0.973174673070796
243256_at	MKNK1	1.80622438379963	7.10043106548929	3.51746820776367	0.0015803932493041	0.00411934338369631	-1.90248811651375
203576_at	BCAT2	-1.80579691643587	6.94785753811653	-6.15996123717199	1.4611998964694e-06	1.08586763446706e-05	4.9869551591377
223535_at	NUDT12	-1.80570929268028	5.11875048133514	-4.56128650194913	0.000101435013138922	0.000390847140328937	0.776402405732998
204725_s_at	NCK1	-1.80356978464419	6.7912388319288	-5.62636286735332	5.93102402199145e-06	3.5091586847842e-05	3.5899959324355
208913_at	GGA2	1.80190119575838	6.89070894036313	6.01157799284841	2.15222358574405e-06	1.50923497275566e-05	4.60041951662795
207808_s_at	PROS1	1.80138440024916	6.74275133880506	5.9802966411238	2.33586864647991e-06	1.62375078117787e-05	4.51872181336707
213007_at	FANCI	1.80104731876274	6.6267730341856	6.26501607466567	1.11216783893174e-06	8.61233284488852e-06	5.25955472804154
203712_at	PUM3	1.80038838302109	7.9134161930906	8.98263509708617	1.49647250112684e-09	4.20372729861993e-08	11.8774241746504
233461_x_at	ZNF226	1.7993553001374	6.6671529569766	5.05854736771529	2.68591923159645e-05	0.00012556574094418	2.08948895298105
202833_s_at	SERPINA1	-1.7984836328981	7.0227981316094	-2.29122703441701	0.030078993872477	0.0522157814977269	-4.66661293238446
218515_at	PAXBP1	1.79813445248135	8.28896666917325	7.1117815077688	1.28552868222247e-07	1.47828082196987e-06	7.41777372655653
222237_s_at	ZNF112	1.79679116624488	5.14039248459498	5.28767844921349	1.45766778376612e-05	7.52722355832649e-05	2.69581114402997
221882_s_at	PGAP6	-1.79613480353202	6.41945803570366	-6.23447362959082	1.20388841145935e-06	9.18156615714101e-06	5.18039785717587
218239_s_at	GTPBP4	1.79602019080155	7.88846267040202	7.25197119222858	9.06562792060929e-08	1.13367689101196e-06	7.76748685930207
221787_at	C6orf120	-1.79531657007417	7.28022442604764	-4.74198431454498	6.25937265512645e-05	0.000259336205291766	1.25252008827494
226345_at	ARL5B	1.79512198048374	7.97626787869694	7.55981448601806	4.24644823542005e-08	6.14452079261159e-07	8.52704801896731
200672_x_at	SPTBN1	-1.79477068949484	7.16472755517245	-5.05107532062275	2.74005805087857e-05	0.00012784713136564	2.06971401487458
229091_s_at	CCNJ	1.79457453234832	6.03476974704679	4.18074747109005	0.000279257471535399	0.000929790517844138	-0.218184441802728
201768_s_at	CLINT1	-1.7942283611833	7.22583214901636	-7.71836034128288	2.88686235555683e-08	4.42672665978474e-07	8.91360586666488
212893_at	ZZZ3	1.79373134954064	7.13989631802208	6.69870523836862	3.64685692662169e-07	3.43831126969578e-06	6.3742420414283
222413_s_at	KMT2C	-1.7936985680198	5.90022307842124	-5.57293860058773	6.83198289926294e-06	3.95668465489962e-05	3.44922320458315
227978_s_at	ZADH2	-1.79357814190272	5.65953411299761	-8.01090766786802	1.42848701966602e-08	2.50613134823825e-07	9.61836135950246
201583_s_at	SEC23B	-1.79356942994207	7.1785246443929	-3.8122374339433	0.000736689037994729	0.00214817177928509	-1.16414783467107
1553296_at	ADGRG7	-1.79350049961068	6.28649022553775	-3.8001750963297	0.00076025619470158	0.00220475686244768	-1.19472383966015
209633_at	PPP2R3A	-1.79242590800761	6.74948446709731	-8.31316583588753	6.98708329847307e-09	1.41529936598543e-07	10.3346606695315
211593_s_at	MAST2	-1.79226923939639	6.91797179352988	-7.21630106134155	9.90589579280532e-08	1.21808184594714e-06	7.67872701771835
1554679_a_at	LAPTM4B	-1.79103056427502	5.2997561657782	-3.50719184667028	0.00162258604685302	0.00421326965107213	-1.92786338580362
226430_at	RELL1	-1.79050776080297	9.36403890508156	-5.8552444639309	3.24309572149498e-06	2.11474567162699e-05	4.19144942181556
225112_at	ABI2	1.79044561688058	7.99295739807349	6.80236216532838	2.80207703261771e-07	2.77570795195915e-06	6.63787224695733
202718_at	IGFBP2	-1.79003865501036	6.60448337022594	-2.99181902245172	0.00590566565078858	0.0127698355008812	-3.16055282039717
200010_at	RPL11	-1.7899249111373	10.73549561189	-7.30266034179355	7.99485013398422e-08	1.03072233423196e-06	7.89335567408078
221553_at	MAGT1	-1.78908292728085	6.82767651478336	-5.68582853539449	5.06829172890289e-06	3.07662651908496e-05	3.74653030648291
206377_at	FOXF2	-1.78907076599535	5.29541648964058	-7.02652565769727	1.5915956112927e-07	1.75038970844693e-06	7.20396802007364
210210_at	MPZL1	1.78900564502425	6.62628124083451	3.90485339566598	0.000578108758826484	0.00173759140282362	-0.928478564414985
208760_at	UBE2I	1.78878667950003	6.96732288739693	6.09046476953913	1.75134179505605e-06	1.26612098527109e-05	4.80612905850172
201795_at	LBR	1.78760173485988	10.9474952028497	6.27881694794839	1.0730797954405e-06	8.36402395876721e-06	5.29529613503453
1554577_a_at	PSMD10	-1.78708300528615	7.11564781089163	-4.9019969140245	4.08096093509872e-05	0.000178581657365512	1.67529973103036
211375_s_at	ILF3	1.78660229962272	8.90562721273483	7.02234736482991	1.6083777341389e-07	1.76479385055172e-06	7.19346805749911
227964_at	FRMD8	1.78630331481028	8.2292002057756	5.38117108404719	1.13657443506793e-05	6.07886460832813e-05	2.94300212299123
202205_at	VASP	-1.78624600297485	7.48582790633034	-5.19879821944598	1.84728042224669e-05	9.2046682456291e-05	2.46066712771419
200826_at	SNRPD2	-1.78621397335489	9.3708803454109	-5.94637320478741	2.55301511107189e-06	1.74680941063983e-05	4.43004556792957
219287_at	KCNMB4	1.78564226576697	5.35505424493037	5.19590289701889	1.86159887316698e-05	9.25389496941695e-05	2.45300553131199
217791_s_at	ALDH18A1	-1.78525009809395	8.17417769579626	-5.32914025265532	1.30531506202454e-05	6.84005086385835e-05	2.80545863304068
221012_s_at	TRIM8	1.78517502004289	8.2327837786507	6.97182838795985	1.82615123643999e-07	1.94579562779295e-06	7.06635703516559
236077_at	GANC	1.78511502729025	6.73986581081352	5.82087671665726	3.54993282469608e-06	2.28067112862265e-05	4.10132841829228
204271_s_at	EDNRB	-1.78432407557056	5.04226114549516	-6.23715313235948	1.19554342880379e-06	9.13246451715427e-06	5.18734551149811
200828_s_at	ZNF207	-1.78299281144953	8.28547236696431	-5.79427135472171	3.80749936946271e-06	2.42002490169027e-05	4.03151305156902
236283_x_at	LOC646214	1.78248446432476	5.74288751003638	8.05936166219087	1.27273191317129e-08	2.26187365422408e-07	9.73400587403921
54632_at	THADA	1.7823355423617	6.9877242148937	7.06661449358376	1.43936999766728e-07	1.61638044638393e-06	7.30460826373846
213263_s_at	PCBP2	-1.78201577037426	7.83437682707104	-4.6922424391983	7.14937968037993e-05	0.000290309062985839	1.12128761336939
240830_at	SCARNA17	1.78028381437784	7.05895916674323	3.51534594178933	0.00158901856040276	0.00413844719687278	-1.90773079682971
201716_at	SNX1	-1.77953902579951	8.04176008861113	-8.63816494475532	3.28243448776733e-09	7.66888779471298e-08	11.091184478272
223209_s_at	SELENOS	-1.77952391157545	9.13858131347868	-6.25268403693822	1.1483166428572e-06	8.84234300501633e-06	5.2276033906242
235068_at	ZDHHC21	1.7788041041414	6.28739727524616	6.80396489109315	2.79071045083381e-07	2.7701777625427e-06	6.64193942722133
203140_at	BCL6	1.77842187897858	6.81066810345274	6.0439216856328	1.97768419498475e-06	1.40640214578759e-05	4.68481700499887
222747_s_at	SCML1	1.77822862876303	6.25148256467546	5.56373848534658	7.00053270418904e-06	4.03494863405197e-05	3.4249683247487
1557950_at	NEMF	-1.77774148965933	5.41204387771399	-6.3745559100962	8.37652440580708e-07	6.85215433674005e-06	5.54277726988804
209142_s_at	UBE2G1	-1.77774104546656	6.77538797612908	-4.5252463033772	0.000111677278570061	0.000425012575058648	0.681671961719006
236356_at	NDUFS1	-1.77731730325286	4.32318090217969	-5.87522436621401	3.07718622991315e-06	2.02169868973512e-05	4.24380784148669
228606_at	TCTEX1D2	1.77713453456381	6.12740977265294	4.5422259741649	0.000106729519439659	0.000408128569545905	0.726291389079901
202028_s_at	RPL38	1.77621944206042	9.91696236058483	6.47429359477604	6.4778331289049e-07	5.51076052768917e-06	5.79970265527416
212764_at	ZEB1	-1.77554101441754	5.15418807177495	-4.70191822064081	6.96687873163051e-05	0.000284344829016995	1.1468061060015
219155_at	PITPNC1	1.77502139121518	7.85396645858623	6.53094275546639	5.60045474733717e-07	4.89477700955682e-06	5.94520960753752
201349_at	SLC9A3R1	-1.77416869117665	8.87728075133002	-7.339683242999	7.29503513833352e-08	9.58561613032878e-07	7.98509212101197
204700_x_at	UTP25	1.77407789306939	6.83417106221741	5.95247726744798	2.51248732789873e-06	1.7240054522881e-05	4.44600755829322
211744_s_at	CD58	-1.77351746595595	6.82405389478328	-4.53301986615183	0.000109384397113092	0.000417115103481811	0.70209694975643
212985_at	APBB2	1.7734973703794	6.18919313010387	6.52778473803766	5.64602751241079e-07	4.92561908391466e-06	5.93710626715987
222988_s_at	TMEM9	1.77208810146251	7.99704256366449	4.96458241247489	3.45236238702522e-05	0.000154968037981793	1.84084276880038
227959_at	ANKRD9	-1.77193695132089	7.40841351591141	-6.93130227569067	2.02241957729931e-07	2.11492981778931e-06	6.96417991557731
201558_at	RAE1	1.77137952256793	8.8690280785375	6.0982252913933	1.71623821307744e-06	1.24544286689915e-05	4.82634034145408
213703_at	LINC00342	1.77129326225052	5.91859729315037	3.93191644852953	0.000538470668431361	0.00163590565585284	-0.85932627364302
229129_at	HNRNPD	1.77119561584527	5.09449598775773	4.59029194657155	9.3875801441654e-05	0.00036598954090745	0.852704613779576
217989_at	HSD17B11	-1.77040106459261	9.96924603427306	-7.4001807323925	6.28317921560848e-08	8.50092848959233e-07	8.13463367562381
229650_s_at	SMIM7	-1.76918149847205	6.30865641162956	-7.3520392131857	7.07565683112865e-08	9.34865059108708e-07	8.01567088498641
225470_at	NUP35	1.76894072141967	7.79007878980743	6.72108632169804	3.44481069031295e-07	3.28336732363261e-06	6.43126021285896
208714_at	NDUFV1	-1.76797638054461	8.96661206555961	-5.00812849678487	3.07314668906018e-05	0.000140648218511741	1.95606167909374
208909_at	UQCRFS1	-1.76759184097402	10.3167218691699	-4.44385673816398	0.000138751550175448	0.000511586258325872	0.468091329978687
221652_s_at	INTS13	1.76596748008242	8.38023356497754	5.79989202539997	3.75155594009021e-06	2.39414752499161e-05	4.04626581633115
200852_x_at	GNB2	-1.76538673527163	7.95651248983777	-4.25607576903117	0.000228679017773148	0.000785412804320181	-0.0224524927564138
205999_x_at	CYP3A4	-1.76501389640393	6.58412813356418	-5.1534809627402	2.08464265510753e-05	0.00010126162268395	2.34074096026015
227539_at	GNA13	-1.76465768742247	6.9651228872702	-4.79060815934806	5.49644718382391e-05	0.000231838254398279	1.38090276497284
225080_at	MYO1C	-1.76410678471393	7.83231430101353	-5.72280556809669	4.59688337465781e-06	2.83356150874178e-05	3.84377647406906
202169_s_at	AASDHPPT	1.76407168123114	8.18372490704757	5.25896818673924	1.57352975787601e-05	8.01746890994376e-05	2.61986695287736
223239_at	GSKIP	-1.76335176352773	10.212574992897	-4.88056338662355	4.32160305347459e-05	0.000187569712955293	1.6186251245661
211456_x_at	MT1HL1	-1.76298521093064	10.2211211348543	-4.35513654937466	0.00017573616487281	0.00062720642888708	0.235900881356408
230000_at	RNF213	1.76294478437888	6.54650835500805	2.73506573767142	0.0109439547809937	0.0219084938029548	-3.73909242243601
224800_at	WDFY1	-1.76225556822131	7.63568745243468	-5.26473811199584	1.54952394269275e-05	7.92043214890812e-05	2.63513061498563
224862_at	GNAQ	-1.76191240160119	7.19289763251298	-7.7705102972604	2.54451389385241e-08	3.98918143849627e-07	9.04005152615138
203102_s_at	MGAT2	-1.76083238159203	7.94605584615149	-5.17159386062064	1.98630027544422e-05	9.73992963656943e-05	2.38867614888936
212637_s_at	WWP1	1.76033802785771	6.35219440399888	7.36017180636714	6.9349485063161e-08	9.25207127325932e-07	8.03578736502062
218336_at	PFDN2	1.76021895490226	8.67131769200452	7.7316356700845	2.79547925406348e-08	4.3259928553593e-07	8.9458272098282
201119_s_at	COX8A	-1.75960985883281	10.285246620734	-6.37958826558498	8.26838514272514e-07	6.79852886542182e-06	5.55576284938434
204162_at	NDC80	1.75850517938058	6.37704723722827	4.39759804948334	0.000156951755569212	0.000568623625793298	0.346939435268713
222587_s_at	GALNT7	-1.75832450814429	7.91657713633024	-6.15379704738587	1.48483770534609e-06	1.10087154640172e-05	4.9709317976494
226283_at	POC1B	1.75784943554214	7.72736618826866	6.60383304544498	4.64636878333788e-07	4.19882703543335e-06	6.13196823357555
222380_s_at	PDCD6	1.75709394544682	8.34949583275178	2.43764986866084	0.0217348845274168	0.0395213475489989	-4.3719171791727
224964_s_at	GNG2	-1.75660423295716	5.21461114001987	-6.25354548640756	1.14575320171382e-06	8.83669075621313e-06	5.2298357627426
205174_s_at	QPCT	1.75579631533702	6.66222621489845	4.41084313590908	0.000151510927320402	0.000551414579332115	0.381609487220165
209212_s_at	KLF5	-1.75503012166618	10.0255725170531	-4.07127428526108	0.000373054467551538	0.00119394879541469	-0.501360906058263
214221_at	ALMS1	1.75456930918357	6.58057608174229	6.28783528450364	1.04829296478196e-06	8.21734722556992e-06	5.31864281915159
233527_at	LOC101929340	-1.75339995932933	4.71332586819241	-7.2105084668393	1.00496660174473e-07	1.23101983096071e-06	7.664298620948
201312_s_at	SH3BGRL	-1.75332566600386	8.53959025006292	-3.47057418948666	0.00178201406096526	0.00456536846482649	-2.01806170986234
219004_s_at	MIS18A	1.75332306859436	6.88431102052895	5.14132173087222	2.15338897090583e-05	0.000103759119478405	2.30856097443973
1558136_s_at	TAF11	-1.75316896467348	6.24146948160456	-8.39382121196073	5.78501605329558e-09	1.22527513731192e-07	10.5237360840861
225165_at	PPP1R1B	-1.75269012317667	8.37252806752216	-4.6614817061071	7.76187385821156e-05	0.000311352553131526	1.04019106083779
219178_at	QTRT2	1.75235547733405	5.38900592946746	6.34269485275215	9.09531434628424e-07	7.33367139082969e-06	5.4605088958015
226554_at	ZBTB7A	-1.75137023266749	8.85989018836016	-5.89769772236826	2.90080131516135e-06	1.93906320990444e-05	4.3026698389851
216438_s_at	TMSB4X	-1.75124480227857	12.4340339822001	-8.06163915881061	1.26585368604333e-08	2.25630421089509e-07	9.73943390872555
227970_at	GPR157	1.75002926677648	7.14526591542482	5.04571151834623	2.77959518370952e-05	0.000129251176042493	2.05551878166426
215017_s_at	FNBP1L	1.74975071847305	8.94769834064548	10.2982585364603	8.59202290078394e-11	4.84135219803585e-09	14.7328990162697
201267_s_at	PSMC3	-1.74924732672791	6.77507810289167	-4.24935205222147	0.000232797938304139	0.000796987652257095	-0.0399501256635242
220432_s_at	CYP39A1	1.74879340277824	4.56450519609466	3.19626778725245	0.00356439126664443	0.00829324846810469	-2.68171905351924
210793_s_at	NUP98	1.74865651835656	7.33586906285789	8.4288918815271	5.33051994627856e-09	1.14230538177634e-07	10.6056771874866
228446_at	KIAA2026	1.7482967761366	7.97353295940472	4.98886085917831	3.2354958397312e-05	0.000147024737423079	1.90507836393099
204622_x_at	NR4A2	1.74664060726112	5.73556665545224	7.71742861719032	2.89338958341568e-08	4.42672665978474e-07	8.91134357223222
231779_at	IRAK2	1.74662754751129	6.69351762887359	5.26188498814251	1.56134800649942e-05	7.97236276879423e-05	2.62758307515159
219342_at	CASD1	-1.74658425230491	6.74989099930189	-5.67115465877653	5.26863442874496e-06	3.17410372282692e-05	3.70791976920267
212334_at	GNS	1.74571492762309	9.56421021404659	5.59598717043618	6.4274743210936e-06	3.74962098183652e-05	3.50997171260506
227866_at	TIAM2	1.7451727515761	5.32820772752052	4.7099274873648	6.819334119444e-05	0.000279633568194153	1.1679327267561
225308_s_at	TANC1	1.74501758741684	8.10715225835371	7.19293640348361	1.04989542915416e-07	1.26981670654895e-06	7.62050501750224
229889_at	LRRC75A	-1.74383601197488	6.87153133640565	-7.23037097379878	9.56535606674143e-08	1.18380550081804e-06	7.71375613467421
204068_at	STK3	1.74382977488148	7.29225550400447	5.10210580202862	2.39100653736503e-05	0.000113495795943606	2.20477117058649
218882_s_at	WDR3	1.74372110195072	7.81205917272063	5.53784032630323	7.49786540092959e-06	4.27512218306575e-05	3.35667242530432
214323_s_at	UPF3A	1.7433950181753	9.34165109444831	5.17726085822682	1.95649926984465e-05	9.62079389416933e-05	2.40367323221692
204435_at	NUP58	1.74305170736329	7.78727466958081	6.63662757580864	4.27270002499105e-07	3.91657354443916e-06	6.21581970156433
227833_s_at	MBD6	-1.74257489071532	7.14816341406231	-5.06017169157445	2.67429288322447e-05	0.000125083259416051	2.09378779864611
203854_at	CFI	1.74125125464711	5.65381408275905	3.53654049732107	0.00150489497758112	0.00394725875965212	-1.85532247361131
200944_s_at	HMGN1	1.74070527997962	11.6721613740115	10.3450657360406	7.79308652297004e-11	4.55182779289817e-09	14.8302520295845
226817_at	DSC2	-1.73987654168669	10.1069142084261	-6.68717540765	3.75560668551478e-07	3.52005444623739e-06	6.34484810845642
206656_s_at	APMAP	1.73877086667451	10.0489544974311	6.77296387637841	3.01913646324572e-07	2.95708672611766e-06	6.56322011795407
218111_s_at	CMAS	-1.73859804122628	7.21097340475365	-4.32633951735817	0.000189728789654897	0.00066669555249606	0.160693381148802
225956_at	CREBRF	-1.73856319608663	6.69304422592199	-4.59075171483558	9.37606135553105e-05	0.000365689298553061	0.853914515166587
230650_at	SLCO5A1	1.73838329012122	5.15923782786689	4.37646958378436	0.000166035285897841	0.000597914287073466	0.291666709755648
225830_at	PDZD8	1.73827083635423	6.67707539204219	5.67152722097275	5.26345019977379e-06	3.17297605183342e-05	3.70890020540895
210172_at	SF1	1.73792622158274	6.09314829672451	3.10684503214424	0.00445131568014619	0.00999980133680122	-2.8929685357006
228785_at	ZNF281	1.7375688351973	7.7605197273997	6.58591217125645	4.86443466053271e-07	4.35887929029399e-06	6.08610079867289
209974_s_at	BUB3	1.73735608931824	10.0388414130853	7.83289300671022	2.18890753007976e-08	3.54181507274223e-07	9.19084621500203
222258_s_at	SH3BP4	1.73699647959937	8.45165491141775	5.10148135858084	2.39499577187816e-05	0.000113628848433982	2.20311848914487
203278_s_at	PHF21A	1.73613805866703	7.21406929098446	5.84568315670617	3.32566321156219e-06	2.16122984420314e-05	4.16638458042736
219194_at	SEMA4G	-1.73549558755348	6.8303174803599	-7.11226717671315	1.28396886151455e-07	1.4782617457269e-06	7.41898927149967
202580_x_at	FOXM1	1.73457972577795	6.02981557675576	4.55516138734908	0.000103107243714293	0.000396175005029767	0.760296540875347
225017_at	CCDC14	1.73385823170246	9.90914885370736	4.97406533743063	3.36597467132636e-05	0.000151658849372696	1.86593159990132
202310_s_at	COL1A1	-1.73311486329436	7.11641632287894	-4.57896494131032	9.67585672689096e-05	0.000375243042861897	0.822901233793897
208645_s_at	RPS14	-1.73288429490108	12.0087773520914	-3.60874674199866	0.00124959083579428	0.00336514776948929	-1.6759487192845
214721_x_at	CDC42EP4	-1.7324155378342	6.67969361812939	-8.45040496097103	5.06998474089557e-09	1.1012558692299e-07	10.6558595841512
214288_s_at	PSMB1	1.73214222588753	11.7507260600273	10.7521359684157	3.37317914233947e-11	2.32053723287464e-09	15.6649363059918
208165_s_at	PRSS16	1.73159667482378	7.1564671186418	7.34176420374191	7.25760769841872e-08	9.54953628340013e-07	7.99024342531384
203373_at	SOCS2	-1.73156778148815	6.71533255736075	-4.11000161960825	0.000336768605068509	0.00109093894756552	-0.401368440864331
227254_at	POU2F1	1.73099489383717	6.76071514172598	5.6077105725852	6.23108498126067e-06	3.65221466323993e-05	3.54086177797469
232360_at	EHF	1.72970186422562	8.74374528707921	3.71559937368025	0.000947549288149332	0.00266175209125585	-1.40829659254527
202981_x_at	SIAH1	1.72960303041677	9.73848060079908	7.10362543434951	1.31201401889291e-07	1.50512362718266e-06	7.39735637021968
218379_at	RBM7	-1.7289830469952	7.59705209138084	-4.45164870833669	0.000135899327731256	0.000502008398554144	0.488516380294229
204510_at	CDC7	1.7284692058409	6.24420884510364	4.75795150915886	5.99783853007106e-05	0.000249796935998046	1.29466848304268
204497_at	ADCY9	-1.72759653357511	7.32154071716698	-7.01998968028657	1.61792683891218e-07	1.77246592740744e-06	7.18754236165992
53991_at	DENND2A	-1.72728950157606	6.80272917943537	-7.11702471700996	1.26879072371717e-07	1.46607314143387e-06	7.43089510749709
210907_s_at	PDCD10	-1.72728620392997	9.71937294554417	-5.85913925750836	3.21005893514333e-06	2.10035208604768e-05	4.20165792682945
1554167_a_at	GOLGA7	-1.72673763085631	6.86524781314863	-6.13085081876764	1.57628871130503e-06	1.16166662448108e-05	4.91125793280056
219848_s_at	ZNF432	1.72666774892693	7.46027168495866	4.40774832106208	0.00015276519991681	0.0005555572703125	0.373507177650323
204990_s_at	ITGB4	-1.72661409088018	7.55528876152671	-5.99420772086856	2.25231783688583e-06	1.57022944392499e-05	4.55506212554663
201681_s_at	DLG5	1.72640105935102	8.73337743578003	7.73645526198915	2.76303888243445e-08	4.28271026777339e-07	8.95751951701706
208581_x_at	MT1X	-1.72604497267885	10.0792254398635	-3.75499673620155	0.00085527245857242	0.00243605901517325	-1.30898973471784
226642_s_at	NUDCD2	-1.72584522482053	6.85363509222186	-4.04119028242648	0.000403880525032244	0.00127766563714791	-0.5788889779793
205632_s_at	PIP5K1B	-1.72534263827313	8.75586915912147	-3.94287453438382	0.000523192166523711	0.00159759571664987	-0.831290535191131
211653_x_at	AKR1C2	-1.72524924905136	7.43614078392159	-4.45649835129094	0.000134153640574676	0.000496736653677936	0.501231227592599
228490_at	ABHD2	1.72507994632952	7.83646595458151	5.93913995038596	2.60189764357947e-06	1.77139854497852e-05	4.41112745353723
202936_s_at	SOX9	1.72498422657922	9.09757618244344	5.01169787477518	3.04398003941446e-05	0.000139379946451009	1.96550690500101
210125_s_at	BANF1	-1.72427860387374	7.92552062847471	-5.29876393234216	1.41526271881338e-05	7.3319640797801e-05	2.72513050388216
228920_at	ZNF260	1.72421848634976	7.4010093851369	5.2614519420178	1.56315057179001e-05	7.97731450568807e-05	2.62643750098664
229305_at	CENPU	1.72389558000009	4.76138516763569	4.43681394205731	0.00014138069643526	0.000519480510607347	0.44963440330692
223009_at	LAMTOR1	-1.72289198856972	8.6040945415178	-9.51353264667579	4.59841881021027e-10	1.75389678027019e-08	13.0576616369145
238660_at	WDFY3	1.72255669692483	4.90898338633648	7.33105932093906	7.45225335880587e-08	9.76540833433672e-07	7.96373843592131
214383_x_at	KLHDC3	-1.72234106896344	6.40442203851847	-6.33074232332977	9.38084511440336e-07	7.50702718052379e-06	5.42962263873158
229053_at	SYT17	1.72202610250382	5.8130405005823	6.36534594072451	8.57816828812416e-07	6.97932982117712e-06	5.51900570449723
219338_s_at	LRRC49	1.72198576098998	4.91531783174573	5.07110685346061	2.59732584419806e-05	0.000122019540272551	2.12272848443992
224516_s_at	CXXC5	1.72190706802286	9.11331727983535	5.48069782023967	8.72496521670098e-06	4.86192215304122e-05	3.2058896747519
212472_at	MICAL2	-1.72127278930994	7.76654664681716	-5.47143777440231	8.94207753572893e-06	4.96845479783917e-05	3.18144383679233
203764_at	DLGAP5	1.72076022220755	6.80130926375437	4.51711391826659	0.000114127213923775	0.000432788829048236	0.660308754953235
204709_s_at	KIF23	1.72059816000853	5.21108602894199	4.80181987793753	5.33415181089644e-05	0.000225788069803698	1.41051779088742
204206_at	MNT	1.72048390784812	8.04038671242408	8.33101547330149	6.70067314073e-09	1.38033866699038e-07	10.376579758999
204480_s_at	C9orf16	-1.71986048492423	5.82944365155668	-5.25092617061583	1.60761375770618e-05	8.15764004214566e-05	2.59859188572393
226962_at	ZBTB41	1.71937143858572	6.13398762712242	5.10128933030024	2.3962238800841e-05	0.000113630834392701	2.20261025806839
208370_s_at	RCAN1	-1.71904434102505	7.82558999931079	-4.67269435053742	7.53277356373851e-05	0.000303956684716417	1.06974618301493
234464_s_at	EME1	1.71901416988267	6.95727206948966	6.83061175746833	2.60845742160831e-07	2.62738313791651e-06	6.70951941369337
201608_s_at	PWP1	1.7188620085344	8.22518217526315	8.27800985032196	7.58841542349826e-09	1.50478646441169e-07	10.251973433487
200790_at	ODC1	1.71783830204597	9.84960146471213	4.34913398961207	0.000178565742606406	0.000635394223041147	0.220217652612785
218642_s_at	CHCHD7	1.71736375102641	8.73123627273544	7.49788602061875	4.94161897936889e-08	6.94099294829198e-07	8.37519245987018
242989_at	STRN	1.71659056284815	6.27280357218993	4.99909470272901	3.1482229696465e-05	0.000143467306499733	1.9321572028869
202220_at	KHDC4	1.71605423134823	9.89289362630568	4.77862825221218	5.67532050856784e-05	0.000238542760647527	1.34926356878359
214959_s_at	API5	-1.71595802704293	5.15709718258836	-5.67386350275879	5.23105788229908e-06	3.15901928070038e-05	3.71504821535081
235241_at	SLC38A9	1.71593391307149	7.91456294909244	8.47557333202883	4.78167181857635e-09	1.04574507648728e-07	10.7144892840435
216321_s_at	NR3C1	-1.71589997137773	6.09247470390648	-3.76892189568448	0.000824809290195032	0.00236198750098003	-1.27381329817454
225553_at	CNIH1	1.71451847715872	7.83674409979163	8.06117825473336	1.26724257799515e-08	2.25630421089509e-07	9.73833547585892
230176_at	UEVLD	-1.71405580834359	7.44297509976155	-7.2987458511359	8.07273987997569e-08	1.03705088072138e-06	7.88364648428793
209917_s_at	TP53TG1	-1.71336682349816	6.3322157801238	-6.67547771987201	3.86931249443283e-07	3.59497035733968e-06	6.31501209046905
201462_at	SCRN1	1.71316438947075	6.65302370494983	4.97133327579494	3.3906387202507e-05	0.000152698299488864	1.85870329260299
219306_at	KIF15	1.71203096910583	6.64336294709456	3.88894484568556	0.000602733429609327	0.00180480885346288	-0.969069430764309
226421_at	AMMECR1	1.71167822333486	7.3610097741516	5.44192947954501	9.67092882171837e-06	5.30571747899429e-05	3.10352475417367
226875_at	DOCK11	1.71164878959721	6.71121388922904	3.09237703119582	0.00461336373143543	0.010322684228783	-2.92688844038967
201428_at	CLDN4	-1.71149537139064	8.15986994186815	-4.51618449974567	0.000114410591594208	0.000433691751832576	0.657867539396729
209369_at	ANXA3	1.71113773645011	8.13460398883052	6.61938385351442	4.46520609930029e-07	4.06579935600736e-06	6.17174332013464
219007_at	NUP43	1.710782653462	8.72137185830174	6.59536097501916	4.74819270234105e-07	4.27691283278978e-06	6.11028849495603
224762_at	SERINC2	-1.7105647539526	7.66535723685723	-5.88154389257638	3.02651767920829e-06	1.99662622927936e-05	4.260363192683
205135_s_at	NUFIP1	1.70866993337898	5.1154178345318	4.69411830431063	7.11362878031739e-05	0.000288979856177524	1.1262345916255
213041_s_at	ATP5F1D	-1.70812741454778	8.0780284918042	-3.96261347466228	0.000496739451250061	0.00152998945450943	-0.780739124478322
1554365_a_at	PPP2R5C	-1.70709102673378	6.79197856144775	-5.64264105918475	5.68109195602492e-06	3.37169639694936e-05	3.63286291274766
58994_at	CC2D1A	-1.7069606150722	6.69080590312576	-5.56372304285116	7.00081911451548e-06	4.03494863405197e-05	3.42492760966447
220761_s_at	TAOK3	-1.70619386322697	8.0984035112505	-8.50236569562962	4.49316363528349e-09	9.89425619824841e-08	10.7768081612816
230679_at	DCAF10	1.70618057361869	4.34126115569633	5.34882421207959	1.23869890242663e-05	6.5555230863783e-05	2.85750086302018
235484_at	PTAR1	1.70593488893332	6.79683868134626	4.34138704704978	0.000182284532106589	0.000645271076514788	0.199981949754654
219284_at	HSPBAP1	1.70525316046223	6.87614316698385	6.62785355795973	4.36957378189365e-07	3.99009983381881e-06	6.19339637600541
222890_at	CCDC113	1.70405985312188	4.87420924724615	4.37271313387752	0.000167704051868767	0.000603016934253349	0.28184401758682
1553274_a_at	SNRNP48	1.70211252365532	5.9617630469218	3.92239851988563	0.000552096693070735	0.00167147099333899	-0.883661023493071
218757_s_at	UPF3B	1.70145278802845	8.40199601696604	5.99208918843788	2.26484387507051e-06	1.57781378031276e-05	4.5495287128504
227357_at	TAB3	1.70090850319704	8.29052828517949	5.30235011147965	1.40181196276427e-05	7.28197222956559e-05	2.73461488494927
236520_at	SDCBP2-AS1	1.70058042038602	3.91147415902507	3.51493067380314	0.00159071163657406	0.00413948024089728	-1.90875650882241
218323_at	RHOT1	1.69960375246018	8.05964279632804	6.76741929924309	3.06195441721372e-07	2.98985334989707e-06	6.54913016827959
208890_s_at	PLXNB2	-1.69913356452921	8.52432584626848	-4.07813197298706	0.00036635925297646	0.00117605740089193	-0.483669974687255
226745_at	CYP4V2	-1.69874009220612	5.86842135640599	-7.13203695682572	1.22208497992838e-07	1.42413041639099e-06	7.46844612600711
201156_s_at	RAB5C	-1.69822485517055	6.76453563301303	-7.47660610556081	5.20646758029072e-08	7.23364323008846e-07	8.32290069660813
225390_s_at	KLF13	-1.69821196331915	7.9073269236901	-5.2083211322972	1.80096195629017e-05	8.99917296781615e-05	2.48586605786866
226447_at	ASH1L	1.69797040345737	8.14278181318266	8.08561077794926	1.195723238787e-08	2.14491252890275e-07	9.79652462103344
226626_at	THOC2	1.69747823827405	8.44975612698435	5.37528042393822	1.15451962293434e-05	6.16108271202676e-05	2.92743355358789
1554600_s_at	LMNA	-1.69722217763376	6.63971532139329	-5.88409402093496	3.00631104793808e-06	1.9891226149783e-05	4.26704306962215
203569_s_at	OFD1	1.69656489919269	9.62781509185509	4.03794807011699	0.000407349053270695	0.00128651387447412	-0.587236394659892
225607_at	CCDC43	1.69637030834676	6.82813366053945	8.97321079354856	1.52866022927584e-09	4.23209142665703e-08	11.856127868871
210859_x_at	CLN3	-1.69583271327923	7.03343362059165	-4.84592353804235	4.74090040356331e-05	0.000202465826864614	1.52705484287689
200789_at	ECH1	-1.69517127421608	8.90365388281104	-5.54333616824822	7.38943015474509e-06	4.22083192917729e-05	3.37116776245765
201563_at	SORD	1.69424545025883	8.50795199278005	4.98719405689012	3.24993798581487e-05	0.000147541023536117	1.90066810977522
203064_s_at	FOXK2	1.69379026307025	7.16433262036085	6.48879945116225	6.24066483686232e-07	5.3469882354476e-06	5.83699147393423
201779_s_at	RNF13	-1.69363741427716	8.15384024353002	-5.8247929030471	3.51353637392431e-06	2.26336011606059e-05	4.11160132443397
218330_s_at	NAV2	1.69360581067146	7.35242994051721	5.5032841780543	8.21741870020841e-06	4.62483276905384e-05	3.26550320631656
205733_at	BLM	1.69317278986784	6.80830491262065	6.19744695982534	1.32544130184315e-06	9.95796253361217e-06	5.08432990183052
215702_s_at	CFTR	-1.69292799149509	5.32435906570164	-3.98268432860274	0.000471192379558072	0.00146258969662566	-0.729272642687756
225552_x_at	AURKAIP1	-1.69253658311386	9.30444499892904	-5.78676309495724	3.88354819488595e-06	2.45872492787921e-05	4.01180296989072
213428_s_at	COL6A1	-1.69169647565386	7.60334407071464	-5.06186747046677	2.66220894330762e-05	0.000124721777234802	2.09827576611369
224754_at	SP1	-1.69112097485907	7.95592653833906	-4.49461021742174	0.000121188939604467	0.000456495813004792	0.601218173067749
221042_s_at	CLMN	-1.69081415352519	6.31067785773962	-6.36690162621347	8.54376529921991e-07	6.95924556132887e-06	5.52302157914866
218499_at	STK26	1.69060488164919	9.1744327252726	4.90708490638957	4.02583465776017e-05	0.000176411117047963	1.6887549597172
210609_s_at	TP53I3	-1.69050347936421	8.53897117056624	-4.07016533701219	0.000374148424078509	0.00119665033530819	-0.5042210539805
223330_s_at	SUGT1	1.69046077807753	7.03266391081759	6.03035926154291	2.04905703708901e-06	1.44429119634111e-05	4.64943665143644
213792_s_at	INSR	1.68967649855129	9.2959827281136	4.14911106699725	0.000303665078022465	0.000999246919401303	-0.300181836650054
218498_s_at	ERO1A	1.68958093848881	7.1200409326622	4.18849918078044	0.000273579241834152	0.000914061931471692	-0.198073853462072
212579_at	SMCHD1	-1.68800483884723	7.15519961038162	-5.33289728298522	1.29232756103342e-05	6.79056813337307e-05	2.81539248834022
244248_at	TTC27	1.68766217736596	5.49720345669501	5.39963390064331	1.08212870393984e-05	5.83654890486471e-05	2.99179187562939
202891_at	NIT1	-1.68577518871649	8.05847839035977	-6.96693436920851	1.84878420377302e-07	1.96553872230208e-06	7.05402775188567
229358_at	IHH	-1.68530492438509	7.16278763470498	-5.33867944951629	1.27259304795479e-05	6.70526336983437e-05	2.83068033017474
221088_s_at	PPP1R9A	1.68521812803137	6.87074893275898	4.67941485954687	7.39870483658928e-05	0.000299417801561845	1.08746366575671
202183_s_at	KIF22	-1.68491796109243	6.00792253033457	-6.27735769102573	1.07714608292619e-06	8.38178905633627e-06	5.29151774247867
203905_at	PARN	1.68490305258583	8.48028910069672	6.27970954985901	1.07060019802942e-06	8.35801083693873e-06	5.29760722031786
1556283_s_at	FGFR1OP2	1.68449363477865	5.41647011908419	3.72775546500668	0.000918084436274633	0.00259266828274608	-1.37768973765594
203213_at	CDK1	1.68440606930031	7.83145694874996	3.91384674549066	0.000564628358500427	0.00170288076375683	-0.90551242384769
205084_at	BCAP29	-1.68430560304578	5.16911740951771	-4.47790157504781	0.000126711839768258	0.000473944831370615	0.557368914003938
218568_at	AGK	1.68412210022833	7.29903505876379	7.99720734534077	1.47596953289565e-08	2.57060221011045e-07	9.58560677908757
218768_at	NUP107	1.68389970738725	8.85144762799245	5.62976921655762	5.87782130199674e-06	3.4798300526469e-05	3.59896724633293
222420_s_at	UBE2H	1.68336921530874	8.50985579288936	5.02324503000799	2.95151172997371e-05	0.000135925629141433	1.99606361730253
238034_at	CANX	1.68294687602615	6.9596547837474	5.74263472685751	4.36258964333839e-06	2.72099561772674e-05	3.89589522224152
219378_at	NAA16	1.68289865126882	7.21258828596964	5.58156622633031	6.6776417917418e-06	3.87198127863769e-05	3.47196551413152
211862_x_at	CFLAR	-1.68248875993055	5.80740484045826	-9.18332804295408	9.53804573556365e-10	2.97605668081317e-08	12.3280726316455
212605_s_at	NUDT3	-1.68228142812924	5.02245367532782	-5.9733640901221	2.37867051642476e-06	1.64871815317169e-05	4.5006065895388
1554423_a_at	FBXO7	-1.68217561957503	7.9837093982424	-5.81495719261691	3.60567288526605e-06	2.31337847072763e-05	4.08579861037209
226002_at	GAB1	-1.68164042356521	5.91883232407335	-8.3459134046463	6.47084313344767e-09	1.33586651670895e-07	10.4115341529351
223324_s_at	TRPM7	-1.68148391368963	5.59256806044696	-5.5395651459648	7.46366232026397e-06	4.25815493542636e-05	3.36122178435182
224626_at	SLC35A4	-1.68121915786368	7.40817778136817	-6.62610555743848	4.38913863129426e-07	4.0041484713493e-06	6.18892815824392
213927_at	MAP3K9	1.68087097664419	5.98464203968706	5.5992113089864	6.37284941222843e-06	3.72001977573042e-05	3.51846762942704
202840_at	TAF15	1.68024558773127	7.02887408791307	5.15764787170441	2.0615942462356e-05	0.000100294623081213	2.3517687182558
229694_at	WDR11	1.68003336297749	6.82229214810138	2.95345110539075	0.00648430423495016	0.013858355704281	-3.24870854782723
238736_at	REV3L	1.68001466914507	5.95224818094001	3.76448748766238	0.000834393004067776	0.00238444229891564	-1.2850193246742
218739_at	ABHD5	-1.67960969039015	6.62015747039885	-6.24101806504154	1.18360978828458e-06	9.06298813907112e-06	5.19736578028503
227847_at	EPM2AIP1	1.67884560451156	7.91907815424061	3.78304055465478	0.000795008353007201	0.00228552971592316	-1.23810842382291
220248_x_at	NSFL1C	-1.67805235295685	7.69168207466344	-7.16300934788723	1.13118383775963e-07	1.34603850706826e-06	7.54583543298437
201988_s_at	CREBL2	-1.67692061668625	5.82565912383519	-7.07371444736978	1.41399758641332e-07	1.59620178069974e-06	7.32241284164038
202957_at	HCLS1	-1.67682174613889	5.5541938142012	-4.2393908516084	0.000239035545705359	0.000814267956014095	-0.0658635070245515
217478_s_at	HLA-DMA	-1.67669243671006	6.86987312192823	-3.00584124003268	0.00570672355802766	0.0124379305943907	-3.12819436984673
209723_at	SERPINB9	1.67630248413873	6.69996759760156	2.84280326228688	0.00846950059609937	0.017503634565272	-3.49966818057038
235587_at	PAXIP1-AS1	1.67620628730237	7.23654814100524	4.81356037830438	5.16933452507372e-05	0.000219296082443229	1.44153416666383
227713_at	KATNAL1	1.67429051060872	6.28454110531965	4.27768058906124	0.00021592652396645	0.00074562939462017	0.0338053281098851
222559_s_at	RPRD1A	-1.67418852305134	6.306887014036	-4.38320782974384	0.000163083091320287	0.00058838905150924	0.309289739063159
238778_at	MPP7	-1.67384969396184	5.05821100000818	-4.155831896094	0.000298309482869364	0.000983312641571107	-0.282773004110957
201162_at	IGFBP7	-1.67263041318605	8.12077146498677	-5.06163190708943	2.66388426141158e-05	0.000124721777234802	2.09765233455684
228051_at	ARFGEF3	1.67165672348647	7.75382145235047	5.68155761011092	5.12579590523075e-06	3.10170555756193e-05	3.73529359046722
207108_s_at	NIPBL	-1.67112840858102	5.86552093401	-5.96184448084984	2.451556277393e-06	1.69067369194727e-05	4.47049760696248
223746_at	STK4	1.67093148977078	4.71958194879149	3.99906047253662	0.000451310253318115	0.00140542942670163	-0.687232730245093
212064_x_at	MAZ	-1.67092425043005	7.81282710079339	-8.90583079971447	1.78048165300148e-09	4.75076149139309e-08	11.7035164830094
222983_s_at	PAIP2	-1.66969539080109	7.81381096117856	-5.11903663980606	2.28534957408201e-05	0.000109238341168321	2.24958106223004
225355_at	NEURL1B	-1.66901261700055	9.23050193206376	-4.77094453983466	5.79309720288465e-05	0.000242535306409231	1.3289735050336
242056_at	TRIM45	1.66879303689391	5.22080262029685	4.45822167637862	0.000133538692886604	0.000494650865878104	0.505749918893808
219060_at	WDYHV1	1.6687109536465	6.61466447510921	4.24268899800026	0.000236952165813249	0.000808608762495588	-0.0572848557173202
211475_s_at	BAG1	-1.66793303163839	6.99485799185996	-4.70902873317854	6.83573412116891e-05	0.000280186123862546	1.16556187038999
221263_s_at	SF3B5	-1.66719970309828	8.95420141749165	-5.44995725682155	9.46691211825996e-06	5.20571476353686e-05	3.12472560523376
205078_at	PIGF	-1.66701275246868	6.18867308586589	-4.65225946036333	7.95550578385685e-05	0.000317788948722122	1.01588728543519
212971_at	CARS1	1.6667004432172	10.5567976529682	7.21233927840468	1.00039973489746e-07	1.22699475807717e-06	7.6688593036266
213362_at	PTPRD	-1.66652096966828	6.37145539729733	-4.81042239661015	5.21288144072686e-05	0.00022085002795543	1.43324371001467
215177_s_at	ITGA6	-1.66561927475821	8.15920323784811	-3.54987618882054	0.00145420146990856	0.00383318543760432	-1.82228947691869
222654_at	IMPAD1	1.66530354257242	6.77525309773595	4.90082795388739	4.09373250960459e-05	0.000178977013735748	1.67220848908167
225684_at	SKA2	1.66515301245797	8.66415549749282	5.0374026523764	2.84197335962369e-05	0.000131640535840597	2.03352982925314
213627_at	MAGED2	1.66487814116848	6.74237357255486	5.25087031758306	1.60785305350986e-05	8.15764004214566e-05	2.59844412374646
227878_s_at	ALKBH7	-1.66471045935902	6.78388582296529	-7.13301154146329	1.21911414788979e-07	1.42239883345143e-06	7.47088299839883
213506_at	F2RL1	-1.66416816459276	10.363325284649	-8.04683232431783	1.31126134785076e-08	2.32173243088031e-07	9.70413200766781
237183_at	GALNT5	1.66415473660018	5.7084863049636	3.55929156555132	0.00141941520084917	0.00375699867613545	-1.79894084492029
208808_s_at	HMGB2	1.66374203325333	10.6285907900837	4.63768535046259	8.27137598618431e-05	0.000328761454654189	0.977488812680426
211373_s_at	PSEN2	1.66360713130902	6.93428845029343	6.05662762708713	1.91310364147439e-06	1.36860491274706e-05	4.71795061837073
222143_s_at	MTMR14	-1.663527432898	7.06436095168	-9.71027769256117	2.99741002108537e-10	1.2538074494313e-08	13.4853820416208
205768_s_at	SLC27A2	-1.66325644608986	7.62633592180919	-3.93141702993407	0.00053917734989524	0.0016370142106645	-0.860603531879478
228139_at	RIPK3	-1.66250879484579	6.57269751879338	-6.48676222407527	6.27343326810992e-07	5.36546582814509e-06	5.83175579147705
201259_s_at	SYPL1	-1.66240629983732	7.73790052290014	-4.89990050966699	4.10389384044302e-05	0.000179339411941623	1.66975594258487
218583_s_at	DCUN1D1	1.6617922736381	8.26957526511932	9.14679728569409	1.03488840892573e-09	3.16018238757989e-08	12.2464510115494
201513_at	TSN	1.6617679257825	7.03402061730738	7.56546955624464	4.18816529417386e-08	6.06935481889431e-07	8.54089082877103
220622_at	LRRC31	-1.66154536548473	7.06771132798501	-5.47709316126013	8.80884187012595e-06	4.90295736629497e-05	3.19637399595369
215832_x_at	PICALM	-1.66121738431394	6.05052554834228	-6.65891420658771	4.03633325832003e-07	3.73204983411656e-06	6.27274106962652
229220_x_at	NOM1	1.66082531317291	7.47038451489181	6.19748281517033	1.32531776517564e-06	9.95796253361217e-06	5.0844229861034
201238_s_at	CAPZA2	-1.66069644228021	8.67015671838739	-5.1974275148825	1.85404522324639e-05	9.23071683652657e-05	2.45703998197091
223193_x_at	FAM162A	-1.6604028839838	11.0926961608272	-5.3829623052166	1.13117357249472e-05	6.05335846420496e-05	2.94773600257337
1557586_s_at	ATP6V1H	1.6603005390825	5.15980927081921	4.87231493363966	4.4179512274077e-05	0.000191058938182115	1.59681750084849
202252_at	RAB13	1.66029028657031	10.8280062151279	6.89470742913183	2.21807774491348e-07	2.27483583710131e-06	6.87175628531638
221531_at	WDR61	-1.65959828863532	6.58342515246903	-4.38395962588436	0.000162756959739146	0.000587655076268856	0.311256226048837
1556744_a_at	ZNF654	1.65834271398807	5.61443425846037	3.63461740391729	0.00116881682373425	0.00318432774589034	-1.61138077646182
218124_at	RETSAT	-1.65830399512467	8.74562497668542	-5.46013206215901	9.21454916359815e-06	5.09032101719185e-05	3.15159359616636
213499_at	CLCN2	-1.65805886488047	6.04110825236314	-8.25109766133202	8.08437462408259e-09	1.58181230858853e-07	10.1885638195406
224609_at	SLC44A2	-1.65630727367573	6.93494968475764	-7.79031353922256	2.42564474882411e-08	3.86609834425726e-07	9.08797557559609
1555037_a_at	IDH1	-1.65582218100006	9.71620060013474	-3.77459032752392	0.000812715444313607	0.0023315367598323	-1.25948308531393
201482_at	QSOX1	1.65572385337776	8.88275958929706	4.42214989233827	0.000147014854830553	0.000536887264362131	0.411217983812001
212678_at	NF1	-1.65494278189626	5.55001303747964	-7.92810682767256	1.74127032611398e-08	2.92283127390664e-07	9.420025593191
238662_at	DPH6	1.6536014927048	5.11628352313156	4.89181456179511	4.19356218223998e-05	0.000182674543627453	1.64837417730706
210868_s_at	ELOVL6	-1.65321900506443	6.1332972163485	-3.35115791726141	0.00241464124443739	0.0059216201946917	-2.30969745919966
226169_at	SBF2	1.65294499789931	7.18656079593413	6.35161704025399	8.88793682728729e-07	7.19067118822508e-06	5.48355613625138
200840_at	KARS1	1.65241055435799	11.771043236996	8.19433422254899	9.24221239643431e-09	1.73250787760165e-07	10.054502158722
200946_x_at	GLUD1	-1.6521819917617	7.49816034681775	-4.60787037118795	8.95705919891135e-05	0.000351062479813305	0.898972218194934
223176_at	KCTD20	-1.65161052835251	4.91370599607049	-4.79066512585843	5.4956102140619e-05	0.000231838254398279	1.3810532271441
213348_at	CDKN1C	1.65147037149356	5.5820842497556	3.08822836641926	0.00466086190917527	0.0103998127714861	-2.93660124232422
208802_at	SRP72	1.65080288166316	6.38999251011569	4.20053718604282	0.000264986860482596	0.000890634784758873	-0.166828527698361
36920_at	MTM1	-1.65071357923794	6.73651756200066	-5.72193499275003	4.60745622865008e-06	2.83825229673563e-05	3.84148777384919
1555837_s_at	POLR2B	1.64931013657869	10.2278624609932	7.53583115715916	4.50298222111406e-08	6.42832588614778e-07	8.46829541201963
206445_s_at	PRMT1	-1.64920472837523	7.75123828988449	-4.53604638623825	0.000108504426975021	0.000414410051470661	0.710050256414549
224015_s_at	MRPS25	1.64903937682527	7.22907619046573	6.69231369835291	3.70674047347869e-07	3.48431315469908e-06	6.35794928389661
203096_s_at	RAPGEF2	-1.64896878318041	7.0911121431405	-3.61991211709469	0.00121408347721052	0.00328151964678317	-1.64810114941419
236551_at	ZNF311	1.64838037991488	4.92907091077549	4.75540240961863	6.03884706316457e-05	0.000251395549839432	1.28793896641604
206632_s_at	APOBEC3B	-1.64829788526924	6.68682845804788	-2.26979204066045	0.0315197835394089	0.0543818455554751	-4.70874030899691
215424_s_at	SNW1	-1.64772705689883	6.8689616188548	-5.22948962954317	1.70213768569844e-05	8.58598045882324e-05	2.5418772398804
201488_x_at	KHDRBS1	-1.64692381675764	8.89315425815435	-6.68150162627405	3.81032722627231e-07	3.5574195419554e-06	6.33037838918853
218194_at	REXO2	1.64677663852198	9.84580397568919	5.86867455115499	3.13060696177008e-06	2.05538616084959e-05	4.22664649395409
232968_at	FANK1	1.64510189174995	5.93334432999854	4.01057285160988	0.000437830197544199	0.00137147660636883	-0.657653691118175
201014_s_at	PAICS	1.64472893414984	8.13521190367387	3.81418551850424	0.000732950696776757	0.00213922447423052	-1.15920714284605
241879_at	LPP	-1.64467088927885	6.35459921244007	-4.23614718624361	0.000241102199917873	0.000820141325643928	-0.0742992350318721
212170_at	RBM12	1.64445618882586	6.3717134948893	5.5320266700206	7.61431838848467e-06	4.33635884918518e-05	3.34133753984265
202284_s_at	CDKN1A	-1.64389821440285	8.34059345986375	-3.61387199674676	0.00123316789651574	0.00332559551822192	-1.66316941344297
212402_at	ZC3H13	1.64340495491738	7.61339801917398	5.14718346887751	2.11996799327823e-05	0.000102509709276185	2.3240744259938
204835_at	POLA1	1.64332230273008	6.15579878632968	7.26474128688583	8.78279384721101e-08	1.10843718395829e-06	7.79922618147738
224977_at	C6orf89	-1.643273500059	6.37997907422004	-5.40725641307434	1.06042349638646e-05	5.74536010853273e-05	3.0119323112888
220553_s_at	PRPF39	1.64322102516083	7.04297348864096	4.46981955887	0.000129472407578924	0.00048257439385156	0.536166647674043
227107_at	PANX1	1.64312843943834	6.95595498418221	5.78512355730486	3.90035774424002e-06	2.46448066174638e-05	4.00749854867689
219443_at	TASP1	1.64260202115236	7.03013196592178	4.54534199338813	0.000105845526947575	0.000405395562827199	0.734481874022946
204212_at	ACOT8	-1.64060323183122	7.00966693742448	-5.79308655868933	3.81939902418626e-06	2.42452109030352e-05	4.02840303966589
216870_x_at	DLEU2	1.64000470152508	5.34945175976159	3.88008158937368	0.000616896787254492	0.00184088919785382	-0.991664793284015
222447_at	METTL9	1.63997543338368	7.86036317672694	5.6936044698779	4.9652630289274e-06	3.02558871209259e-05	3.76698622764828
205505_at	GCNT1	1.63959754609959	6.29884850560512	5.60099874612854	6.34276785586825e-06	3.70471788361963e-05	3.52317749916037
235020_at	TAF4B	1.63929560472327	6.230141638867	5.51389345480622	7.98939144951622e-06	4.52040051358038e-05	3.29349844161562
212887_at	SEC23A	-1.63920389991945	7.64775324560643	-6.50318282192881	6.01420455276249e-07	5.176106505922e-06	5.87394538467897
212573_at	ENDOD1	-1.63895892580561	8.56785035605933	-5.87586084195096	3.07204449029773e-06	2.02109300635728e-05	4.24547534222833
221669_s_at	ACAD8	-1.63883292068984	5.54330782681125	-6.49845763729519	6.0876647884442e-07	5.22993192901408e-06	5.86180759883017
202767_at	ACP2	-1.63779648938327	7.15462678137523	-5.75711182213378	4.19918523812007e-06	2.63246043167226e-05	3.93393297250809
225162_at	SH3D19	-1.63684406582699	9.12019675850932	-4.00120003245077	0.000448774443299771	0.00139935234126579	-0.681737063297745
222687_s_at	ACER3	-1.63653283677555	5.82776560464734	-8.95373551676701	1.59744571147271e-09	4.38123568120322e-08	11.8120809484903
226877_at	RPL32P3	1.63603850048329	5.83458105578918	5.21185795640219	1.78405797387818e-05	8.9473776606173e-05	2.49522473862506
201817_at	UBE3C	1.63580220759829	8.43079896678178	7.71013605810728	2.9450016982327e-08	4.48492388988411e-07	8.89363284984779
209873_s_at	PKP3	-1.63545247374109	7.3545363277577	-6.04252698849502	1.98490620662908e-06	1.40845972913891e-05	4.68117928234914
230408_at	PCGF3	1.63535701351802	6.4409784377342	4.60656929899719	8.98823863244853e-05	0.000352041441681808	0.895547070370015
212353_at	SULF1	1.63528916627795	5.57488683961794	3.69473715314692	0.00100028612689407	0.00278863236598321	-1.46075101795719
227213_at	ADAT2	1.63515850519997	6.05805664228846	6.04251109561107	1.98498865678832e-06	1.40845972913891e-05	4.6811378288563
200884_at	CKB	-1.632957111819	8.54272398819097	-4.19255482323185	0.000270654091323742	0.000905482894818533	-0.187549179366508
225666_at	TMTC4	1.63176769012382	8.16231206343733	4.08259243617953	0.000362068258410272	0.00116384290178255	-0.472159631013866
235889_at	RSPH3	-1.63136744664619	4.94165617134659	-7.20236045147445	1.02555070647309e-07	1.24591209850663e-06	7.64399647887081
205672_at	XPA	1.63135309858323	7.39322427726748	7.57043874387953	4.13762584626085e-08	6.01431228851786e-07	8.55305136152568
218901_at	PLSCR4	-1.63105285402355	7.09269233993229	-4.50926512345151	0.00011654242342548	0.000440726361623636	0.639695036629852
225598_at	SLC45A4	1.6305980366932	7.13644116676752	5.33335039476017	1.29077003263224e-05	6.78610655465657e-05	2.81659052688245
216095_x_at	MTMR1	1.63015855376376	8.34772700639099	6.74677350916284	3.22689941948136e-07	3.11911902514753e-06	6.49663595000973
201846_s_at	RYBP	-1.62919513251963	7.60449622193403	-5.31310020288454	1.36225694946545e-05	7.09573644313734e-05	2.76304416914744
201529_s_at	RPA1	-1.62882882084123	6.67999084114624	-3.71105772351549	0.000958793326651925	0.00269018197891002	-1.41972366880423
212765_at	CAMSAP2	1.62815732115733	6.43899629292522	4.51778691363801	0.000113922455261879	0.000432183445130113	0.662076486966941
200994_at	IPO7	1.62807891717031	8.90878949539397	6.34564272144731	9.02625962306616e-07	7.29641695606336e-06	5.468124441481
201534_s_at	UBL3	-1.6279592139828	7.20150232093944	-5.71428835115767	4.70138403560763e-06	2.89053643626993e-05	3.82138337870593
225412_at	TMEM87B	-1.62765545370892	7.76842277733315	-5.10621901571063	2.36489554072877e-05	0.000112423495705414	2.21565739597512
201412_at	LRP10	-1.62760523324626	9.18212020852736	-7.37231214448332	6.73019170212508e-08	8.99142347484744e-07	8.06580216216317
211711_s_at	PTEN	-1.62667148808919	6.42204366036489	-3.37544572167961	0.00227049492933138	0.00561121540971757	-2.2507058942482
222825_at	OTUD6B	1.62662955504918	5.53009603708851	5.50329092235285	8.21727167909137e-06	4.62483276905384e-05	3.26552100417337
202519_at	MLXIP	-1.62625661729123	8.51852885496201	-3.38255742808599	0.0022298871230613	0.0055236847043714	-2.23340055891033
213750_at	RSL1D1	1.62611209906085	6.60317127192837	4.39440010178816	0.000158294231967401	0.000572621015111681	0.338570899497215
207165_at	HMMR	1.62570178457333	7.16180435579896	3.5354087026878	0.00150927559903036	0.00395549957951075	-1.85812393821454
224523_s_at	CMSS1	1.62518909052845	6.82463011661217	5.1053935975301	2.37011230501421e-05	0.000112615604016523	2.21347280541609
225610_at	UHRF2	1.62504175985801	9.12630666663902	7.72568914742442	2.83604199448257e-08	4.37462902820427e-07	8.93139685307099
217905_at	MCMBP	1.62478729551062	6.17615722024224	4.76900379657532	5.82322946868136e-05	0.000243583908648466	1.3238490171006
218686_s_at	RHBDF1	1.62453330605538	7.78637867688024	4.26733640408023	0.000221941881588491	0.000763917098000773	0.00686320184304456
238295_at	TEFM	1.62417906796677	6.49127009639857	3.43735914489919	0.00193970405499891	0.00491675711638915	-2.09957293225516
1555446_s_at	TRAPPC10	1.623192978416	5.59217381763848	4.05175347415325	0.000392780766806183	0.00124956724185866	-0.551682133575042
201577_at	NME1	1.62296272059359	9.41285982829158	4.62191301071004	8.62732054647932e-05	0.000340226856791788	0.935946612122405
204790_at	SMAD7	-1.62292901541283	6.5726728893738	-5.27849723037198	1.49375450710427e-05	7.68044789240571e-05	2.67152656845425
218186_at	RAB25	-1.62254228747481	8.48790985997464	-4.35272488673479	0.000176867623765896	0.000630522876089882	0.229599375324283
203564_at	FANCG	1.62252590480548	6.88745532267223	5.36000200561083	1.20240424592766e-05	6.38814768260734e-05	2.88704966713019
227822_at	ZNF605	1.62161636549596	5.20504041488746	5.19612174682089	1.86051269400929e-05	9.25329755758828e-05	2.45358465398853
214440_at	NAT1	-1.6213071144695	8.64155925505616	-3.76274859950354	0.000838180808200066	0.00239241178836366	-1.28941252531812
217939_s_at	AFTPH	-1.62077287696049	8.96540933183491	-8.23801173334425	8.33740526892558e-09	1.61341424385936e-07	10.1576961723401
225548_at	SHROOM3	-1.62024845455954	8.25431665079192	-7.32669347815838	7.53315861690675e-08	9.84449200427692e-07	7.95292471595548
220079_s_at	USP48	1.62012272539318	8.74342883292398	5.43124330556708	9.94939548153876e-06	5.43979790625912e-05	3.07530006117174
228726_at	SERPINB1	1.61985802166415	9.55548513784357	4.22966846506939	0.000245283123683884	0.000831355552137972	-0.0911446704434908
228654_at	SPIN4	1.61979636063955	7.69682684340043	5.11160562509365	2.33113323642751e-05	0.000111149453816521	2.22991384235966
202453_s_at	GTF2H1	-1.61974987373695	6.24470513113928	-6.43289395248628	7.20632067128208e-07	6.0552057640536e-06	5.6931700423759
218647_s_at	YRDC	1.619692739226	7.51526684406653	7.38541005657651	6.51619348045007e-08	8.77898978188906e-07	8.09816408208322
210397_at	DEFB1	-1.61927686477373	7.17291493132744	-2.49535914780675	0.0190758458831842	0.0353643366973141	-4.2525796020857
228760_at	SRSF8	1.61900075513895	8.5055383094651	4.82461024819019	5.01886671456981e-05	0.000213480125483411	1.47073014638221
230626_at	TSPAN12	1.61897283966789	7.30288675950111	4.72350865639233	6.57624043803332e-05	0.000270941177979329	1.20376343718094
204203_at	CEBPG	-1.61801560365246	7.93620082136004	-4.73995637439762	6.29339433365249e-05	0.00026052041625781	1.24716771130693
221507_at	TNPO2	-1.6176435308911	6.06791566767219	-7.16963558441605	1.11264898157419e-07	1.32893573497496e-06	7.56237739774652
226184_at	FMNL2	1.61623113617341	7.55104540567428	3.15923656047275	0.00390890814457758	0.00897083395428517	-2.76952914413269
211926_s_at	MYH9	-1.61554823542137	7.77023665129163	-8.78085499376406	2.36626660309812e-09	5.95648856293025e-08	11.4188223641415
204369_at	PIK3CA	-1.6150604053069	5.35875805709217	-6.03311368640811	2.03435364810399e-06	1.43604079551865e-05	4.65662323330399
201740_at	NDUFS3	-1.61487183628427	9.28367837044443	-5.46410548122449	9.11784776152499e-06	5.04653100691023e-05	3.16208502694298
201128_s_at	ACLY	1.61352697850175	9.63851801828798	8.31748651098638	6.91662466196033e-09	1.40667404749295e-07	10.34481150686
224416_s_at	MED28	1.61311777178905	6.43652321253808	7.17887987204237	1.08730694059432e-07	1.30413274987269e-06	7.58544646450306
207121_s_at	MAPK6	-1.61289639810754	9.57564079701427	-6.69190739197865	3.71058087598845e-07	3.48431315469908e-06	6.35691341881978
203956_at	MORC2	1.6126779272835	8.40998332530828	5.87545019822174	3.07536086102468e-06	2.02169868973512e-05	4.24439950101736
218356_at	MRM2	1.61255515862775	8.31271992230521	7.42063081987721	5.97453008637598e-08	8.11773385778659e-07	8.18508159229896
235349_at	RMDN2	-1.61250498637024	7.11804936697967	-5.00386937840707	3.10831627666163e-05	0.000141851174912538	1.94479144473928
207217_s_at	NOX1	-1.61249294405436	7.70725730257985	-3.44737422879889	0.00189078428287036	0.0048092996934719	-2.0750266005539
225317_at	ACBD6	1.61237347776925	6.86155270792682	8.0457638906977	1.3146016629524e-08	2.32335227480094e-07	9.70158356653561
204807_at	RXYLT1	1.61234700763144	5.47869177501282	3.75577317273731	0.000853545275197098	0.00243191855773736	-1.30702940467071
229022_at	ZFX	1.61177165218311	6.7405068844414	5.16333487589807	2.03055015908473e-05	9.90862963518726e-05	2.36681926386441
225917_at	ATF7IP	1.61134345420901	8.80841597875869	5.81173346863393	3.63639974585184e-06	2.32997144919831e-05	4.07734031638268
226876_at	RFLNB	-1.61122073221179	5.52570239453848	-6.06064756656443	1.89311951215881e-06	1.35532076285271e-05	4.72843099531503
213361_at	TDRD7	-1.61033682432988	7.55051074043543	-6.28123779233103	1.06636831457564e-06	8.3317635279935e-06	5.30156391695308
208097_s_at	TMX1	-1.60998053277348	6.59393787523488	-3.31808366680252	0.00262522584055725	0.00635186621033035	-2.38975314498327
222819_at	CTPS2	1.60977213173283	7.66149834444766	5.02461803606844	2.94070588523129e-05	0.000135493129748103	1.99969702000098
230815_at	LOC389765	1.60920734862609	5.45116144963172	4.27506582914279	0.000217431628550743	0.000750550475635159	0.0269939080062143
219962_at	ACE2	-1.60895832915857	6.56477251497556	-3.31846118729794	0.00262272500441377	0.00634741859961584	-2.38884119180415
203744_at	HMGB3	1.60818164637844	8.55271987015439	6.19467632222208	1.33502270162872e-06	1.00064025500012e-05	5.07713671109862
220417_s_at	THAP4	-1.60768860526981	7.16646133715673	-6.45894839826455	6.73870318856369e-07	5.72252108539465e-06	5.7602342688687
222750_s_at	SRD5A3	1.60737418532677	7.12800620848167	4.00422067515083	0.00044521825321062	0.00138962060850587	-0.673977036599066
200783_s_at	STMN1	1.60729320504958	7.13050211135835	6.06995429628363	1.84766092913162e-06	1.32873453754894e-05	4.75268986774508
222544_s_at	NSD3	-1.60639988042514	8.61027331863455	-2.99072603381909	0.00592144687247925	0.0127981813157669	-3.16307193079904
230645_at	FRMD3	-1.60603902640577	6.34289575208107	-4.5214604067085	0.00011281122380656	0.000428476888518255	0.671726088273646
217826_s_at	UBE2J1	-1.60578951063357	7.64952867555771	-5.19219455217893	1.8801010241012e-05	9.31842750452079e-05	2.44319240243718
213147_at	HOXA10	1.60564815391755	8.15042659478413	4.34249140643195	0.000181749743582418	0.0006436158202499	0.202866275936894
227527_at	KMT2D	1.60469602520502	8.63696274822458	4.09699722708322	0.000348546718159489	0.00112490869718657	-0.434968585512202
225082_at	CPSF3	1.60385359160103	8.30114892964811	8.56696205620189	3.86864310180029e-09	8.69899818594952e-08	10.9266602501343
235109_at	ZBED3	1.60375869933516	6.17959967015804	3.8066560154795	0.000747503501673566	0.00217309136343887	-1.17829928180529
238642_at	ANKRD13D	1.60338328452472	6.47155517603092	3.42969028855376	0.00197799075570295	0.00499661747069581	-2.11835042630955
203343_at	UGDH	-1.60318435198646	8.93221819940599	-4.73912040454102	6.30747266014775e-05	0.000260877722847821	1.24496137199233
228369_at	CNPY3	1.60229973440511	5.05690958973642	8.39312407693712	5.79444239693393e-09	1.22527513731192e-07	10.5221055799734
204641_at	NEK2	1.60224534697126	6.53836196394928	3.30043840684596	0.00274471715319067	0.00660428174087251	-2.43232996220395
224675_at	MESD	1.60213979886976	9.83435719081496	7.77095328802221	2.54179076886171e-08	3.98918143849627e-07	9.04112412296463
219132_at	PELI2	-1.60083354046346	6.11076262892562	-5.2085926567617	1.79965854108982e-05	8.99824475214083e-05	2.48658453508942
225267_at	KPNA4	-1.60059217553202	6.72077562956227	-8.20764359258461	8.95632214826513e-09	1.70219816798285e-07	10.0859743237012
222852_at	C10orf88	1.60041949073402	5.82258861664506	8.22706774461584	8.55523853197783e-09	1.64890603416128e-07	10.1318634448171
227003_at	RAB28	1.60041225668297	8.35652694198619	7.01511171933488	1.63786738589006e-07	1.78691704891126e-06	7.17528029637489
203816_at	DGUOK	-1.60038479735143	5.4785610235598	-4.82304519287249	5.03990910345164e-05	0.000214280023532904	1.46659471825028
1560060_s_at	VPS37C	1.60020776245068	9.61397001938155	5.73920846892844	4.40219329665287e-06	2.74000062304339e-05	3.88689122015197
219077_s_at	WWOX	1.60012813555502	6.87215191349841	4.37391604623559	0.000167167865572038	0.000601534171411043	0.284989354435059
226917_s_at	ANAPC4	1.60010456584737	9.49569435262215	4.79737042631479	5.39797858202486e-05	0.00022818727642196	1.3987643292097
212987_at	FBXO9	1.59989477863099	10.0765020390083	5.29834628985179	1.41683759573986e-05	7.33615531329306e-05	2.72402594713086
218191_s_at	LMBRD1	-1.59977934887154	9.31854089979374	-5.98466126104019	2.30932204988488e-06	1.60763051714006e-05	4.53012511673599
221865_at	TMEM268	1.59858738820841	5.59877244339811	6.19529386755051	1.33288104663862e-06	9.99817348923362e-06	5.07874005101342
202562_s_at	ERG28	1.59852835347287	8.6896146331303	4.56084832441215	0.000101553738620381	0.000391079399634971	0.775250144417735
218291_at	LAMTOR2	-1.59774326395591	7.2316110810673	-7.72947851497838	2.81012478005689e-08	4.34164278518789e-07	8.94059299287698
235333_at	B4GALT6	1.59768351602042	5.39256512165314	4.70048947965392	6.99353158443107e-05	0.000285103486950274	1.14303772673464
228791_at	ARPIN	-1.59696782221565	6.56005876530794	-5.66333629685832	5.37862473860406e-06	3.22414558016823e-05	3.68734333719047
212046_x_at	MAPK3	-1.59554297643326	8.03932756237277	-7.75163828462052	2.66333570906931e-08	4.14157349954138e-07	8.99433389225941
209341_s_at	IKBKB	1.59537495110729	8.34548900057035	4.3505497030594	0.000177894334895796	0.000633475774708858	0.223916253646971
202073_at	OPTN	-1.5950418261074	6.80579123257802	-4.81230708865603	5.18668308810682e-05	0.000219934649406707	1.43822297283289
225350_s_at	ZYG11B	-1.59489385846386	7.76688436512664	-5.04642008844556	2.77433961751618e-05	0.000129132163246781	2.05739399351261
209695_at	PTP4A3	1.59401923130803	6.2303558219683	2.90905063568079	0.00722112339063255	0.01522922522212	-3.35000694730139
218967_s_at	PTER	-1.59397037425578	6.6194912154884	-4.86826032200692	4.466097212233e-05	0.000192758120620737	1.58609837678188
201068_s_at	PSMC2	1.59346880586653	10.4655176401993	6.89748899533792	2.20255101503555e-07	2.26141140297387e-06	6.87878662539118
228725_x_at	PRMT2	-1.59294919703427	6.47903461699894	-4.23993762316249	0.000238688909936663	0.000813376402804445	-0.0644414116124192
211025_x_at	COX5B	-1.59281294501852	9.9257671965624	-5.01709182028281	3.00042988559384e-05	0.000137714987417841	1.9797805053418
228340_at	TLE3	-1.59279313389928	6.22084433759357	-5.18618557566765	1.91047485103459e-05	9.42700657488224e-05	2.42729101563912
207847_s_at	MUC1	-1.59265287215308	7.49812547036215	-3.24617609141243	0.00314594660699366	0.00742424797940189	-2.56266407564603
37462_i_at	SF3A2	1.59262430015735	6.60487149922152	4.04135603561982	0.000403703986360116	0.00127766563714791	-0.578462186950859
223221_at	SCO1	-1.59179263973263	7.06885398609352	-4.07432689426162	0.000370059401040834	0.00118657857345012	-0.493486849892661
201234_at	ILK	-1.59152143582084	7.81233773844958	-6.19582639543921	1.33103703038533e-06	9.99216592011059e-06	5.08012263384018
219105_x_at	ORC6	1.59151886671574	8.03583097837249	4.65782217595092	7.83814091566267e-05	0.000313886086250555	1.03054640916158
219037_at	RRP15	1.59095009955669	6.9723168133908	4.97615176379529	3.34726031553184e-05	0.000151171176626494	1.87145179867156
204386_s_at	MRPL57	1.58991034699637	10.846295367869	7.26552514404144	8.76572888563632e-08	1.1077429682785e-06	7.80117377221409
225735_at	ANKRD50	1.58955963593865	4.98961454417873	4.48384537061736	0.00012471905445469	0.000467586623335215	0.572965040028072
227931_at	INO80D	1.58942373678236	7.47223416477926	3.54932355444889	0.00145626882082477	0.00383757882659709	-1.82365924567595
210377_at	ACSM3	-1.588991059225	5.79387238172649	-4.70210553156719	6.96339201307811e-05	0.000284323666211744	1.1473001554895
210512_s_at	VEGFA	1.58882426804273	10.1166617467724	6.15426858618261	1.48301588369926e-06	1.10037251355191e-05	4.97215763667036
213094_at	ADGRG6	1.58845147392802	5.99174674225261	3.4263499756305	0.00199489531684992	0.00503533655865755	-2.12652429855163
211752_s_at	NDUFS7	-1.58794900635353	7.18582825549097	-5.11836650739713	2.28944107115809e-05	0.000109379331773683	2.24780746606822
209566_at	INSIG2	1.58733093467643	7.30058293362668	7.23521088428965	9.4509936457732e-08	1.17268222970028e-06	7.72580032210493
210024_s_at	UBE2E3	-1.58685673970208	8.26236516389744	-5.4919533576652	8.46820556523318e-06	4.73813908349116e-05	3.23559939441669
226980_at	DEPDC1B	1.58678994350783	4.92034326298947	3.32836642210888	0.00255792481371077	0.00621414197071657	-2.36489853813447
201012_at	ANXA1	1.58671110624735	7.64334911778633	2.97349894275063	0.00617554527787733	0.0132844258290561	-3.20271651913968
201449_at	TIA1	1.58621763949584	7.60869518808115	4.63271271928134	8.38198670115543e-05	0.000332330507493244	0.964390066993304
203845_at	KAT2B	-1.58620534784125	5.47733716927518	-5.66535057838449	5.350067633586e-06	3.21104623196242e-05	3.69264483156495
201093_x_at	SDHA	-1.58609505767691	9.70455009052271	-7.13867674245452	1.20199006991002e-07	1.40865697433237e-06	7.48504617691335
200823_x_at	RPL29	-1.58576300231642	10.7688297403862	-2.37021151847313	0.0252718361008704	0.0450547027750302	-4.50912041215904
225889_at	AEBP2	1.58519704026253	7.12998718258839	5.40136270179768	1.07716701508051e-05	5.82290227847414e-05	2.99635991241052
222360_at	DPH5	1.58354561409438	4.08731285693599	4.29250667446962	0.000207585562509792	0.000720718413657592	0.0724410364397796
227474_at	PAX8-AS1	-1.58291202660752	6.46377120910449	-2.24899281077061	0.0329773374848574	0.0565199348304614	-4.74936271929844
212434_at	GRPEL1	1.58259715427113	8.48149871521457	5.8318986047489	3.44845748169222e-06	2.22742914478286e-05	4.13023855204429
225745_at	LRP6	1.58231325695128	8.63980913672302	6.10635941975879	1.68020940377922e-06	1.22486498316599e-05	4.84751961952557
205539_at	AVIL	-1.58184188094677	5.05059565567337	-5.96644495354495	2.42218129635832e-06	1.67524004605172e-05	4.4825230478169
213720_s_at	SMARCA4	1.5815840920629	8.58713885528193	7.29103148910941	8.22851270553551e-08	1.05375565783857e-06	7.86450695524178
241365_at	SATB1	1.58137078446934	5.2921442048279	3.2426150988075	0.00317416529075138	0.00747243286313774	-2.57118518389258
50277_at	GGA1	1.58085729292868	9.92115181127027	4.55523283169177	0.000103087581162533	0.000396175005029767	0.760484387978502
202874_s_at	ATP6V1C1	-1.58048173887679	6.62151185643893	-4.98111949847661	3.30312043176381e-05	0.000149600901257048	1.8845955079661
209309_at	AZGP1	1.58025205416104	5.51934373089694	3.59785408340587	0.00128520555442018	0.00344652407776901	-1.70308806253567
205005_s_at	NMT2	-1.58009038771191	5.79040288109831	-5.34098713176606	1.26480186161752e-05	6.67522701511529e-05	2.83678154727005
209786_at	HMGN4	1.57960402310924	9.70463429277103	7.14512212282035	1.18280566334034e-07	1.39190361783011e-06	7.50115523395104
212193_s_at	LARP1	-1.57938088214669	6.23378144286519	-3.94335088717178	0.000522537765249329	0.00159637499084027	-0.830071354158939
242923_at	ZNF678	1.57930654468847	5.65036448622244	6.4293268482298	7.27285820500644e-07	6.08974726798573e-06	5.68398331607362
203386_at	TBC1D4	1.57899256058435	7.90210328562845	5.82274013881158	3.53256716409214e-06	2.2725628519032e-05	4.10621664732585
217398_x_at	GAPDH	-1.57894215685743	12.0425354218146	-2.71893688734249	0.011368245715626	0.0226395895446947	-3.77449525797436
211769_x_at	SERINC3	-1.57882429990576	8.03697015659522	-4.73420259259658	6.39093119530548e-05	0.000264101509576493	1.23198259984786
201250_s_at	SLC2A1	1.5785436709248	7.51431409260094	5.10812899945992	2.35286830730399e-05	0.000111997581285806	2.22071244793856
222938_x_at	ENPP3	-1.57793258357733	7.07129921793084	-2.72835798525484	0.0111185737966794	0.0222162741757179	-3.75383019716605
219032_x_at	OPN3	-1.57747366964407	8.32792394754019	-5.16179815179408	2.0388922034522e-05	9.93415484072669e-05	2.36275237222842
36994_at	ATP6V0C	-1.57742557056204	8.94349871231712	-5.20855550543642	1.79983682483577e-05	8.99824475214083e-05	2.48648622951512
218197_s_at	OXR1	-1.57689972358622	6.11586585124811	-4.08272441544676	0.000361942051935463	0.00116382776619329	-0.471819012157355
227193_at	SLC30A4	-1.57674524476992	7.00892488919877	-4.25258537494399	0.000230808127401315	0.000791590065297959	-0.0315364414166215
208781_x_at	SNX3	-1.57599173898775	9.07510600678822	-4.54725825615187	0.000105305521054471	0.000403488634472313	0.739519116434862
239148_at	MARVELD3	-1.57579889645134	7.36823234334427	-7.26047996145893	8.87615968979052e-08	1.1187464956382e-06	7.78863709131517
219722_s_at	GDPD3	-1.57537992533937	7.41496555902068	-3.47213911768849	0.00177489983728353	0.00455201219312958	-2.01421406205049
226711_at	FOXN2	1.57332649559295	8.39374699762953	5.64117144338005	5.70321281763697e-06	3.38272913808944e-05	3.62899334473752
201466_s_at	JUN	1.57168241873714	8.33751849489201	5.06119749607376	2.66697655060857e-05	0.000124801995008693	2.09650264232869
1569302_at	CEP295	1.57104780438852	5.43165634307397	3.97714717025092	0.000478108190732307	0.00148069782057057	-0.743477709993156
225705_at	CEP95	1.57031924566224	7.21733368623024	5.77981249731222	3.95531659895837e-06	2.49263011193567e-05	3.99355388667076
218364_at	LRRFIP2	-1.57023273020835	7.39251165606318	-6.89224178545318	2.23193415751417e-07	2.2865986411581e-06	6.86552371333484
227731_at	CNBP	1.56982626263318	6.86547917995708	5.83148071455003	3.45225085743332e-06	2.22837674955214e-05	4.12914257203054
232151_at	MACC1	1.56975856085988	5.42616981685036	4.60916429527192	8.92615798726177e-05	0.000350137867976988	0.90237864787444
203667_at	TBCA	1.56919474368993	10.0203817687723	8.0808533845419	1.20931794427904e-08	2.16524422210261e-07	9.78520048641179
213048_s_at	SET	-1.56758101180345	10.3983986017659	-4.11245136464335	0.000334594272569881	0.00108573121170287	-0.395036310699551
213039_at	ARHGEF18	-1.56668474831973	9.33443262917361	-6.1497913646956	1.50040570176205e-06	1.11069445264132e-05	4.96051767540053
225814_at	XRN1	1.56663578375926	8.50469035978302	5.32345247879225	1.32522722468536e-05	6.92923121466214e-05	2.790419165517
242669_at	UFM1	1.56650541680309	6.70100445891216	3.22960337739258	0.00327936090129388	0.00769549193373201	-2.60228669572096
226770_at	MAGI3	-1.56596201278449	7.40837409023026	-5.43358663487373	9.88764814543117e-06	5.4122160905763e-05	3.08148965052559
221808_at	RAB9A	-1.56540454331049	7.94142014558198	-6.74147373313854	3.27068063720654e-07	3.15507047571012e-06	6.48315336140265
216274_s_at	SEC11A	-1.5647463650426	8.48019532113311	-7.00480437646952	1.6808302513022e-07	1.82365091995106e-06	7.14936106373924
226767_s_at	FAHD1	-1.56432759104793	6.58126950024922	-6.50689119770073	5.95718335198428e-07	5.13626096567574e-06	5.88346973175015
219229_at	SLCO3A1	1.56410120053017	5.84147167046269	4.00567151771323	0.000443520066227514	0.00138522292611456	-0.670249320513538
221521_s_at	GINS2	1.5637250760689	7.9402163033344	5.58310193995561	6.65054017705535e-06	3.85860232319886e-05	3.47601329875759
208777_s_at	PSMD11	-1.5635734992855	8.76713287645402	-4.71697966800059	6.69200554538319e-05	0.000275118974760625	1.18653720746132
242903_at	IFNGR1	1.56344422481726	5.72216843578156	2.48080430296716	0.0197165994505707	0.036334225882458	-4.28284206287833
235132_at	NIFK-AS1	1.56199461700916	5.52752381685474	4.87846753991149	4.34588302850752e-05	0.000188452754776249	1.61308387055434
219304_s_at	PDGFD	-1.56178668324892	5.20154101565393	-3.15806365524938	0.00392032604441214	0.00899252949698847	-2.77230289269682
226094_at	PIK3C2A	-1.56178396407779	6.42011835181258	-6.02538156323936	2.07590200855323e-06	1.4621371573479e-05	4.63644789939692
205739_x_at	ZNF107	1.56147150831993	5.67896597355566	3.6631976292523	0.00108550175186623	0.00298965534247458	-1.53987308574716
205269_at	LCP2	-1.56121478853702	3.86720945920261	-6.1470720334778	1.51106850403237e-06	1.11772395367769e-05	4.95344712215153
202336_s_at	PAM	1.5612138955264	9.74427158858533	3.98607822300477	0.000467002257008034	0.00145052354730219	-0.720563507232003
220019_s_at	ZNF224	1.56118356651208	6.23959941936954	4.11971282517897	0.000328230310831645	0.00106753735623518	-0.37626201772065
212148_at	PBX1	-1.56116573013741	6.68272393905345	-3.1027661817642	0.00449644083040454	0.0100869804951862	-2.9025387724302
201554_x_at	GYG1	-1.56053782224353	6.76133250485376	-3.98038786692432	0.000474048582087414	0.00147050238595056	-0.735164596457518
1555370_a_at	CAMTA1	1.5604199760137	4.43736432811879	3.64829274491283	0.00112820084005372	0.00308948995050732	-1.57718801749792
235027_at	ZNF736	1.56017158807568	4.53542585358281	3.03383573136369	0.0053284819717271	0.0117148333273293	-3.06337198969383
221024_s_at	SLC2A10	-1.55970950076285	5.8906343427007	-2.57774642811479	0.0157975608821674	0.0300307274638384	-4.07924325040753
221495_s_at	TCF25	-1.55936490682465	8.48061300302746	-6.48283040656754	6.33717090627604e-07	5.41031730046508e-06	5.82164987249205
218677_at	S100A14	-1.55912779285561	8.82588458697045	-4.19763033867236	0.000267036908924915	0.000895639548526526	-0.174375031379355
218949_s_at	QRSL1	-1.55898294851418	6.15625481437438	-4.36729501919257	0.000170140363588886	0.000610631151299341	0.267678583671075
223463_at	RAB23	1.55889003876168	7.31158430868648	4.34310263960477	0.000181454422064685	0.000643045471312474	0.204462724234197
212918_at	RECQL	1.55853654400164	7.80493739692873	5.04015955280167	2.82112204233355e-05	0.000130864542583598	2.04082576249012
212856_at	GRAMD4	-1.55732180132621	7.15060411991683	-6.49458201125341	6.14859740662436e-07	5.27282135703265e-06	5.85185049580345
210827_s_at	ELF3	-1.55730648908881	9.40802945938971	-5.13243608022776	2.20506254546876e-05	0.000105929258390398	2.28504430363983
213322_at	OARD1	1.55713474449311	7.76939220024054	6.3868026515443	8.11582361995076e-07	6.70763368899985e-06	5.57437492543867
217902_s_at	HERC2	1.55583676407366	8.46972706535564	5.88496732852399	2.99942257130526e-06	1.9883369419054e-05	4.26933053895878
209869_at	ADRA2A	-1.55568196656199	6.27214979725511	-2.23517618277742	0.033978988630083	0.0579884415609429	-4.77620720585435
211977_at	GPR107	1.55503004644258	5.82588492896525	5.27594297214812	1.50395282371268e-05	7.71631713890935e-05	2.66477022297148
235079_at	ZNF704	-1.55477634220722	6.49087654702013	-4.63079596633221	8.42501552423549e-05	0.000333278156963384	0.959341386615727
211137_s_at	ATP2C1	1.554619116481	6.34053627255422	5.25432008888035	1.59313990296391e-05	8.09585524163993e-05	2.60757057874305
209408_at	KIF2C	1.55461722974273	7.23175389055338	4.75990556049158	5.9665912862594e-05	0.000248711827376322	1.29982727186617
222731_at	ZDHHC2	-1.5546167737553	6.91742026283627	-2.98858754138414	0.00595243986920168	0.0128564648268507	-3.16799939412391
214473_x_at	PMS2P3	1.55352282391908	7.6041810036879	4.94982017159073	3.59128547368791e-05	0.000160153275383876	1.80178925984463
208717_at	OXA1L	-1.5533246620694	8.70324569688884	-5.89046936163525	2.95638925198601e-06	1.97037678765609e-05	4.28374096850501
221547_at	PRPF18	-1.5531917821405	6.45711467126216	-3.66650315250299	0.00107624817109502	0.00296672841177532	-1.53159088153538
212067_s_at	C1R	-1.55302313628482	6.37313875826071	-5.66796425381523	5.31324077453188e-06	3.19494873692661e-05	3.69952360198062
225069_at	PCYT1A	1.5526947890205	8.89885103360422	6.37840727039357	8.29363536416753e-07	6.80940933869255e-06	5.55271559680757
212372_at	MYH10	1.5523768299259	6.34313380555713	4.51906267798035	0.000113535307266839	0.00043088538364067	0.665427579291884
224559_at	MALAT1	1.55203459501499	9.31377324010876	1.81697963848311	0.0804695829015643	0.122546603277279	-5.53170835021693
204520_x_at	BRD1	1.55187261247239	7.29841796396665	6.28129174652221	1.06621921959079e-06	8.3317635279935e-06	5.30170360335142
214594_x_at	ATP8B1	-1.55187096031415	7.84007857357733	-3.7204117506597	0.00093577571053387	0.00263408625659828	-1.39618360059625
218829_s_at	CHD7	1.55159664276928	7.43325258248151	6.82333069892498	2.65701947592579e-07	2.66276599816496e-06	6.69106134592877
224159_x_at	TRIM4	1.55140089058268	7.32024356213673	4.6030410795319	9.07333585127303e-05	0.000354748914772834	0.886259336571693
224875_at	C5orf24	-1.55004067038896	3.65013257985359	-8.9747410067792	1.52338603905699e-09	4.22971445452953e-08	11.8595865453893
209520_s_at	NCBP1	-1.54997250582632	6.4772891175997	-4.72841392740216	6.49058283517287e-05	0.000267872869358556	1.2167068520056
209056_s_at	CDC5L	1.54990574009775	8.35839271508325	6.2209670047725	1.24686132898271e-06	9.47159767670529e-06	5.14536742526249
[truncated: 7,580 more rows]
