# Supplementary material for: Systems Biomedicine of Primary and Metastatic Colorectal Cancer Reveals Potential Therapeutic Targets
Source: Front Oncol. 2021 Jun 24;11:597536. doi: 10.3389/fonc.2021.597536 (PMC8263939; doi:10.3389/fonc.2021.597536)
Supplement: Supplementary File 3 — Contains all DEGs between all pairwise groups of samples. [file DataSheet_3.zip › Supplementary file 3/Validation Results/GSE40367/GSE40367MvsP.txt]

ID	logFC	AveExpr	t	P.Value	adj.P.Val	B
219410_at	TMEM45A	1.95443438107235	4.4933682093393	4.46123191073992	0.000132471243340927	0.999959088615519	-4.03596587165899
235521_at	HOXA3	1.83852028933352	7.34809562045805	2.57657023126387	0.0158404359066463	0.999959088615519	-4.36624333235435
224588_at	XIST	1.80035677365931	8.70869541632323	0.92056094976446	0.365528260979295	0.999959088615519	-4.60529925852363
207051_at	SLC17A4	1.49334472440531	8.0288870399192	2.44594014497437	0.0213329880022318	0.999959088615519	-4.38924736517827
204580_at	MMP12	1.49075120396521	6.90384173729865	1.76053952666858	0.0897761094501152	0.999959088615519	-4.5017966633648
205771_s_at	AKAP7	1.45802163229079	7.41837795107526	2.98403473764008	0.00601893827036717	0.999959088615519	-4.29306992677663
205009_at	TFF1	1.42187663187992	9.67732057265878	2.47744965961213	0.0198670711809712	0.999959088615519	-4.38372849114094
206167_s_at	ARHGAP6	-1.41416917286459	4.34039151028233	-2.13729602172008	0.0418967095211173	0.999959088615519	-4.44198798468903
221558_s_at	LEF1	-1.38830116751783	6.39873456588426	-1.77021388897238	0.0881186221205794	0.999959088615519	-4.50034167176843
219232_s_at	EGLN3	1.38667272275834	7.53431409144038	3.13316528787952	0.00417038599199265	0.999959088615519	-4.26607578341789
200795_at	SPARCL1	-1.38024879034422	7.05699857426888	-3.32566855187922	0.00257541949261486	0.999959088615519	-4.23130851049412
217028_at	CXCR4	1.37614270023436	7.5240821231881	2.08294854141149	0.0469725768348488	0.999959088615519	-4.45097240648494
216834_at	RGS1	1.34608055773259	6.81751796615441	1.72493680461092	0.096105956261319	0.999959088615519	-4.50710943444593
222696_at	AXIN2	-1.34230356620488	8.61909142990317	-1.92904127194978	0.0644257441031043	0.999959088615519	-4.47580331414538
214167_s_at	RPLP0	-1.33168455136354	10.7923731445589	-2.05456444561259	0.0498351677692869	0.999959088615519	-4.45562205533508
215952_s_at	OAZ1	-1.33099565644858	9.69801979809541	-1.90213101166514	0.0680006073475289	0.999959088615519	-4.4800433961579
205892_s_at	FABP1	1.32898809285981	10.9827107571564	1.58014528537591	0.125856767895037	0.999959088615519	-4.52800086462713
219014_at	PLAC8	1.32115505744813	8.95516180295686	3.25644391572378	0.00306592601559387	0.999959088615519	-4.24379042217223
219109_at	SPAG16	1.30251603600269	5.88483848776235	2.65351537316441	0.0132523742855671	0.999959088615519	-4.35255800283253
201348_at	GPX3	-1.30243610083817	6.2798260159287	-2.14873343149949	0.0408931051599806	0.999959088615519	-4.4400840729999
225304_s_at	NDUFA11	-1.29836187485438	7.80347638220193	-3.17166466233851	0.003789867544622	0.999959088615519	-4.25911050167877
225664_at	COL12A1	-1.29442303610728	6.03457503769564	-2.34085274258436	0.0269701692577847	0.999959088615519	-4.40749324197323
212588_at	PTPRC	1.2866976920763	6.29804891631126	2.39372676340863	0.0239826901822014	0.999959088615519	-4.39834530318361
200884_at	CKB	1.27265258975367	8.54272398819097	3.01247395092803	0.00561486036150426	0.999959088615519	-4.28792309265377
200823_x_at	RPL29	-1.26398180948143	10.7688297403862	-1.74180330394628	0.0930616289704281	0.999959088615519	-4.5046008080747
222108_at	AMIGO2	1.24957621309311	7.01924162902323	2.28621940875479	0.030410133526592	0.999959088615519	-4.41687031272135
213187_x_at	FTL	-1.24658955353514	10.6585490382084	-1.65918902303827	0.108788149533392	0.999959088615519	-4.51674223834229
217388_s_at	KYNU	1.24650527089963	4.74176599583985	1.56845630210275	0.128559042604826	0.999959088615519	-4.5296346568863
208121_s_at	PTPRO	-1.23617758352902	7.27329898974991	-1.40559938644369	0.171381035442081	0.999959088615519	-4.55150802257621
209291_at	ID4	1.16685762221778	5.19322433952503	1.62484364522649	0.115951615833585	0.999959088615519	-4.52167863593962
204992_s_at	PFN2	1.16282493629988	8.25686821302445	2.56416909949734	0.0162991094739306	0.999959088615519	-4.36844042529264
228241_at	AGR3	1.16200543453992	8.54731318995074	1.35102615779081	0.188033035926847	0.999959088615519	-4.55844595731218
211623_s_at	FBL	-1.14827874829282	10.1469802246366	-2.27614759855854	0.0310861908715003	0.999959088615519	-4.41859012004654
204559_s_at	LSM7	-1.14375098680066	8.22744091444844	-3.01902153020146	0.00552555935398326	0.999959088615519	-4.28673794181078
216237_s_at	MCM5	-1.13617748618715	6.94422067789459	-3.49732493875817	0.00166412665971509	0.999959088615519	-4.20051764549368
219765_at	ZNF329	1.12964139438105	4.80081510271927	3.36702857299376	0.00231948156678127	0.999959088615519	-4.22386631410752
221748_s_at	TNS1	1.12258612526902	7.13232025724838	2.20393292978144	0.0363460066324382	0.999959088615519	-4.43083437289533
201250_s_at	SLC2A1	1.11112536581066	7.51431409260094	3.31495608961029	0.00264603278716928	0.999959088615519	-4.2332380929351
205051_s_at	KIT	1.10741272920373	5.95471582599068	2.54693288139559	0.0169571106221679	0.999959088615519	-4.37148986034451
39248_at	AQP3	-1.10734531432229	7.32813590393515	-2.06250631828575	0.0490190261241395	0.999959088615519	-4.45432412192472
209487_at	RBPMS	1.09633019828933	7.53288011708913	1.80250099712859	0.0827744754409602	0.999959088615519	-4.49545151244144
200968_s_at	PPIB	-1.08797192096301	9.57945420330077	-1.42740133501302	0.165063668779697	0.999959088615519	-4.5486795810963
211596_s_at	LRIG1	-1.08144215402023	8.05359996161124	-2.59305459217073	0.015249291254754	0.999959088615519	-4.36331896436724
226436_at	RASSF4	1.07947587723404	5.39880297801492	1.62698367634445	0.115494088349605	0.999959088615519	-4.52137302170729
218901_at	PLSCR4	1.07319714903212	7.09269233993229	2.73543695074836	0.0109343667697529	0.999959088615519	-4.33790082355727
227474_at	PAX8-AS1	-1.06855679494304	6.46377120910449	-1.39971095465214	0.173119700712584	0.999959088615519	-4.55226645152491
203706_s_at	FZD7	1.05744498039442	6.05959067226965	2.1568224436385	0.0401963645932673	0.999959088615519	-4.43873487400072
231940_at	ZNF529	1.05602864080085	6.29487499348816	2.23113220544725	0.034277316562927	0.999959088615519	-4.42624098946612
202499_s_at	SLC2A3	1.05482882278984	4.62958820010575	3.69869051650761	0.000990076992299244	0.999959088615519	-4.16481031382403
206199_at	CEACAM7	1.05326152214583	10.2915557602889	1.21753002791814	0.234061089244213	0.999959088615519	-4.57452316659163
208910_s_at	C1QBP	-1.04921255647488	8.43471262290555	-1.78256803786891	0.0860399844649343	0.999959088615519	-4.49847672025817
200658_s_at	PHB	-1.04854880499371	8.53416606636085	-1.76872205703193	0.0883725017886462	0.999959088615519	-4.5005663503839
219962_at	ACE2	1.04522786414402	6.56477251497556	1.98752402855086	0.0572176046977561	0.999959088615519	-4.46648073957008
205927_s_at	CTSE	1.04475625105163	7.86632237903213	1.06140317804452	0.298019926908783	0.999959088615519	-4.59160437936382
201584_s_at	DDX39A	-1.03971178884113	8.74992480606131	-2.44916502856327	0.0211785074105035	0.999959088615519	-4.38868347992189
214791_at	SP140L	1.03272407062401	7.40271031335042	2.08763147029876	0.0465146003784717	0.999959088615519	-4.45020241814709
207332_s_at	TFRC	-1.03183764177371	10.9656604066678	-2.79564497299518	0.00947953941152234	0.999959088615519	-4.32708272986684
203066_at	CHST15	1.03088777029519	6.84210339550135	2.12332463215635	0.0431525128065757	0.999959088615519	-4.44430761595722
208692_at	RPS3	-1.03056077688528	12.5180930517405	-1.56706235270928	0.128884455405336	0.999959088615519	-4.52982894371981
213106_at	ATP8A1	1.02552576517049	8.57703982494755	1.67610426609599	0.105398336969582	0.999959088615519	-4.51428660422789
208645_s_at	RPS14	-1.02217154492658	12.0087773520914	-1.96254710236393	0.0602046647492489	0.999959088615519	-4.4704799247805
208627_s_at	YBX1	-1.01903652655445	9.89020776569074	-2.21081237330147	0.0358124141233325	0.999959088615519	-4.42967474048738
213844_at	HOXA5	1.01879553983962	8.16517556904292	1.46818194643864	0.153745688434737	0.999959088615519	-4.5433042314931
225795_at	SMDT1	-1.01732705512354	8.46515109696745	-2.05425951692374	0.0498667422156477	0.999959088615519	-4.4556718419622
206247_at	MICB	-1.01618057025773	7.03254618484331	-1.53577024580122	0.13636911067876	0.999959088615519	-4.53415930232123
222802_at	EDN1	1.01518636467212	8.1273529164161	2.80925098272901	0.00917703483831022	0.999959088615519	-4.32463354771904
203304_at	BAMBI	-1.00267991907758	7.08371001842506	-1.92212776372184	0.0653281663563783	0.999959088615519	-4.4768956858038
204417_at	GALC	0.998499353361556	7.88137412124481	1.72507489277361	0.096080693939756	0.999959088615519	-4.50708895698311
201315_x_at	IFITM2	-0.986418455907106	10.2893157499915	-2.04547425920611	0.050784071881408	0.999959088615519	-4.45710471551814
213789_at	EBP	-0.98624822240918	5.96893064146331	-2.16625675048795	0.0393972011309192	0.999959088615519	-4.43715852463899
217871_s_at	MIF	-0.980381078723372	9.88807119590603	-1.49883779498558	0.145654997827804	0.999959088615519	-4.53919226162636
227174_at	WDR72	0.979168598970561	5.3855638498762	1.49389890576912	0.146934710164816	0.999959088615519	-4.53985879562831
228716_at	THRB	0.974997120388561	6.48658120886173	2.08891866766125	0.0463894140780642	0.999959088615519	-4.44999063089429
213094_at	ADGRG6	0.973264072532501	5.99174674225261	1.93552116009352	0.0635898127090563	0.999959088615519	-4.4747775621397
211980_at	COL4A1	0.967263201908408	8.07741797412472	1.97210853707117	0.0590454091218961	0.999959088615519	-4.46895206009985
209529_at	PLPP2	-0.965235533334148	7.39674566494072	-1.75946980484071	0.0899610009791969	0.999959088615519	-4.50195725126235
227450_at	ERP27	0.965015946060626	5.29693598057079	1.8314530681822	0.0782207966446714	0.999959088615519	-4.49102257133643
220864_s_at	NDUFA13	-0.962770807456629	9.92881232615501	-1.90291836941235	0.0678936113421874	0.999959088615519	-4.47991979437023
227354_at	PAG1	0.959173992656359	7.13868183483881	2.48738689047525	0.0194243904201054	0.999959088615519	-4.38198379908261
208795_s_at	MCM7	-0.953514442852059	8.56659435183478	-2.14690367166663	0.0410522020226915	0.999959088615519	-4.44038896011957
201529_s_at	RPA1	-0.952846469774435	6.67999084114624	-2.00149567755702	0.0556041445900792	0.999959088615519	-4.46423246677777
200664_s_at	DNAJB1	-0.949345147334758	7.68482919427706	-2.14954415635716	0.04082278962092	0.999959088615519	-4.43994894827287
229105_at	GPR39	0.949341446713935	6.68654311627556	2.28836349073253	0.0302679486485156	0.999959088615519	-4.41650383437141
205476_at	CCL20	-0.948611616581655	8.64405855089326	-1.73783874870018	0.0937697650608673	0.999959088615519	-4.50519181850054
224559_at	MALAT1	-0.945620550558875	9.31377324010876	-1.02064574123415	0.316587806260659	0.999959088615519	-4.5957398327207
201322_at	ATP5F1B	-0.933093242825393	10.9825190700594	-1.88596241824142	0.070230413435453	0.999959088615519	-4.48257540550504
201953_at	CIB1	-0.932689415508586	8.74571327647213	-1.7829313431135	0.0859794957278596	0.999959088615519	-4.49842175976428
211357_s_at	ALDOB	-0.931365095306679	6.85436179478911	-1.06624179521955	0.295867678835445	0.999959088615519	-4.59110430976126
218074_at	CIAO2B	-0.931199037229324	8.52134758532813	-2.70045164000201	0.0118734794640981	0.999959088615519	-4.34417001351778
226189_at	ITGB8	0.929964677362718	6.16359477424149	2.94571525730099	0.00660732217839689	0.999959088615519	-4.30000177032493
229614_at	ZNF320	0.926898346653069	5.43021862877471	2.13184389287269	0.0423828284659514	0.999959088615519	-4.44289398991588
208892_s_at	DUSP6	0.90557261863858	9.05060272936367	2.29079780696561	0.030107248614788	0.999959088615519	-4.4160875927222
227093_at	USP36	-0.903223367234878	6.8219706141229	-2.05334803216039	0.049961229410432	0.999959088615519	-4.45582064176438
228338_at	COLCA2	0.901385041419015	6.18284137773234	1.51698499191889	0.141030162633307	0.999959088615519	-4.53672993208049
229070_at	ADTRP	0.90113411577845	8.93442526973789	1.40580692426807	0.171320009112313	0.999959088615519	-4.55148124888282
221692_s_at	MRPL34	-0.899752668615859	7.25853996881573	-2.62158022606088	0.0142745664306402	0.999959088615519	-4.35824851214725
242442_x_at	TRMT10A	0.899593125233609	4.60226285009376	1.90835054309899	0.0671593992466125	0.999959088615519	-4.47906627895645
200052_s_at	ILF2	-0.897594263846637	8.08077673100727	-1.56837180445361	0.128578749066257	0.999959088615519	-4.52964643739363
208828_at	POLE3	-0.896470676888093	7.72933050564626	-1.64113091427448	0.112507088765301	0.999959088615519	-4.51934606535216
207480_s_at	MEIS2	0.896266897357251	5.30835963418216	1.53540091899446	0.136459523578895	0.999959088615519	-4.53421005317812
207714_s_at	SERPINH1	-0.891286702722691	7.43597401713232	-1.71570213035448	0.0978081721330109	0.999959088615519	-4.50847656672357
225016_at	APCDD1	-0.887606038370329	5.71298491179614	-1.82571377943919	0.0791059808287627	0.999959088615519	-4.49190378056705
219117_s_at	FKBP11	-0.887226530217434	8.97991680394311	-2.57315094390504	0.0159656913187081	0.999959088615519	-4.36684937565966
200903_s_at	AHCY	-0.883833835328701	8.37208946563716	-1.6316485110745	0.114501968769555	0.999959088615519	-4.52070593115829
230389_at	FNBP1	0.881003897583946	6.63744070258012	1.74948682146934	0.0917021327447646	0.999959088615519	-4.503453061856
204072_s_at	FRY	0.879943344789331	4.67249066319359	1.5496799264543	0.132999389151985	0.999959088615519	-4.53224179603476
201467_s_at	NQO1	-0.879430183228851	7.34871369758761	-1.82655833614131	0.0789751849485595	0.999959088615519	-4.49177420733231
1553976_a_at	DPCD	-0.879404562267715	7.01983709524989	-1.71242442703486	0.0984184379276584	0.999959088615519	-4.50896071408794
221645_s_at	ZNF83	0.876871692883633	6.03225468300571	1.35816468349838	0.18578557237037	0.999959088615519	-4.55755014422856
212961_x_at	CXorf40B	-0.872588226139856	8.04836515540092	-2.20451531579679	0.03630055899722	0.999959088615519	-4.4307362604584
214457_at	HOXA2	0.871202945295511	5.41274159812003	1.78979704945571	0.084843194790675	0.999959088615519	-4.49738187419275
212328_at	LIMCH1	0.866496528649295	7.05786763471075	1.38845832037633	0.176480970885048	0.999959088615519	-4.55370922964161
230391_at	CD84	0.866382540100415	5.67775468727062	2.38970064803359	0.0241990457196877	0.999959088615519	-4.39904425668146
201725_at	CDC123	-0.866278904212848	8.70711625313447	-1.81201978590256	0.081252876448166	0.999959088615519	-4.49399989723203
217780_at	WDR83OS	-0.864491853896808	8.55258464918395	-2.70951405293857	0.011623215147373	0.999959088615519	-4.34254738698208
204438_at	MRC1	0.863125666308556	5.84392036077276	1.8206644415001	0.0798918579796029	0.999959088615519	-4.49267773688135
202408_s_at	PRPF31	-0.859168703976132	6.97653263951257	-2.25856737443536	0.0322989654107949	0.999959088615519	-4.42158511646234
224870_at	DANCR	-0.855331130716063	8.45979263012086	-2.57280449192469	0.0159784337523726	0.999959088615519	-4.3669107710482
217140_s_at	VDAC1	-0.853961093127302	8.32671435075509	-2.2785235496572	0.0309254910447776	0.999959088615519	-4.41818467281592
202391_at	BASP1	0.853702327684332	7.04151639427641	2.0152781532772	0.0540519114167578	0.999959088615519	-4.46200691470076
208336_s_at	TECR	-0.853220997163961	8.24245115019116	-1.74847778163404	0.0918797015335852	0.999959088615519	-4.50360396520435
225275_at	EDIL3	0.853006833967173	6.9990017429362	2.25803879392841	0.0323360841813827	0.999959088615519	-4.42167502842164
223039_at	GUCD1	-0.852801246640519	9.26820099397384	-2.38873275158075	0.0242513244187497	0.999959088615519	-4.3992122313726
200910_at	CCT3	-0.851557642733374	9.5333940456492	-1.65399047211699	0.109848075200721	0.999959088615519	-4.51749371264971
201583_s_at	SEC23B	-0.849721427092688	7.1785246443929	-1.66512860344743	0.107587614529629	0.999959088615519	-4.5158817895839
207081_s_at	PI4KA	-0.84924733461938	6.43804100913074	-2.45183451425619	0.0210514113725122	0.999959088615519	-4.38821654168332
221952_x_at	TRMT5	-0.848860164716774	9.60720056052557	-2.48667281224441	0.0194558948397609	0.999959088615519	-4.38210923595279
205541_s_at	GSPT2	0.847631091217398	6.86394058890643	1.58685881711568	0.124325980364843	0.999959088615519	-4.52705880584099
217356_s_at	PGK1	-0.845783324066425	7.72027430999576	-1.46823053960763	0.153732583482748	0.999959088615519	-4.54329776141514
217840_at	DDX41	-0.845725730668917	7.18209662765532	-2.01495812172458	0.0540875168026378	0.999959088615519	-4.46205867848546
220030_at	STYK1	0.84455975568302	7.55915948894029	2.6552061225123	0.013200208347837	0.999959088615519	-4.35225633806551
218140_x_at	SRPRB	-0.843778843221848	8.78143322720421	-1.78391040258425	0.0858166673363143	0.999959088615519	-4.49827361542273
202237_at	NNMT	0.843324365713741	6.80901303217543	1.37444696029749	0.180737910911309	0.999959088615519	-4.55549360369112
210046_s_at	IDH2	-0.843074263760391	8.83769323876772	-2.07132365119998	0.0481268231070097	0.999959088615519	-4.45288033410896
223020_at	CLPTM1L	-0.838535090112208	8.33380027579279	-1.68048691516982	0.104534640884888	0.999959088615519	-4.51364777187367
228393_s_at	ZNF302	0.837707929384892	6.56857236316462	1.81153112549872	0.0813304017477745	0.999959088615519	-4.49407452645924
202785_at	NDUFA7	-0.835892114096548	8.20165894617659	-2.22881761288186	0.0344491283831149	0.999959088615519	-4.42663275798662
219087_at	ASPN	0.833786257982858	6.16197748865787	1.49700223014744	0.146129553030922	0.999959088615519	-4.5394401636316
206797_at	NAT2	0.833070812648661	7.9692350204728	1.59352314790168	0.122821625374717	0.999959088615519	-4.52612100159878
224232_s_at	PRELID1	-0.832760481670725	8.02201732409112	-2.30351699732526	0.0292801298248396	0.999959088615519	-4.41391009467517
227692_at	GNAI1	0.83167994055865	5.47818718644446	1.68576510843455	0.1035023501551	0.999959088615519	-4.51287699660705
225933_at	CCDC137	-0.831071819944363	6.47434374759552	-2.27763812100211	0.0309852896226329	0.999959088615519	-4.41833578657169
223120_at	FUCA2	-0.83082662648201	8.39223611762003	-2.47625698689303	0.0199208229562801	0.999959088615519	-4.38393775773975
232017_at	TJP2	0.823885449196026	6.93155452682685	1.59758883321343	0.121911270602179	0.999959088615519	-4.52554758800856
219386_s_at	SLAMF8	0.82309368259423	4.90123888990852	2.01040337032274	0.0545965058413408	0.999959088615519	-4.46279494869226
203881_s_at	DMD	0.822108458251423	4.98681814419859	1.69713934212661	0.101306905697474	0.999959088615519	-4.51121082822533
225912_at	TP53INP1	0.821600851140078	8.63517743978067	1.92365883727742	0.0651273706738756	0.999959088615519	-4.47665394856003
212990_at	SYNJ1	0.820402520004953	5.77718254000224	2.72004274530743	0.0113386689235706	0.999959088615519	-4.34066105233731
222237_s_at	ZNF112	0.819882320224333	5.14039248459498	2.2244795513735	0.0347732370628429	0.999959088615519	-4.42736658134029
203139_at	DAPK1	0.81913522978784	6.46443462997632	1.62386159864398	0.116162075648873	0.999959088615519	-4.52181879195084
206583_at	KRBOX4	0.816902875690481	6.43932860007831	2.37796988421013	0.0248396647071414	0.999959088615519	-4.401078585421
222474_s_at	TOMM22	-0.816663355526136	6.58902461534781	-1.23650228010201	0.227045960268811	0.999959088615519	-4.57231834952722
201853_s_at	CDC25B	-0.816629496611144	7.95145981940257	-1.86290226624716	0.073520175298394	0.999959088615519	-4.48616595056365
212203_x_at	IFITM3	-0.815415303886464	10.7105341103809	-1.82666410621226	0.0789588175199905	0.999959088615519	-4.49175797748843
205552_s_at	OAS1	-0.815051204527856	7.6792087860758	-1.51980402940984	0.140322546376123	0.999959088615519	-4.53634556884609
221577_x_at	GDF15	-0.814673732693618	6.96777189876147	-1.35608974680416	0.186436662676558	0.999959088615519	-4.55781089515833
222906_at	FLVCR1	-0.813395836528811	6.84466544630365	-1.69619932099022	0.101486850111578	0.999959088615519	-4.51134879580218
224469_s_at	INF2	-0.812947891355032	6.66758012054572	-3.41514896987432	0.00205260901672149	0.999959088615519	-4.21522491287009
202107_s_at	MCM2	-0.812502054364117	6.98400370243598	-1.91847466601367	0.0658094393787358	0.999959088615519	-4.4774720472764
219799_s_at	DHRS9	0.812239012379989	8.58040951252707	1.65179814901651	0.110297643629615	0.999959088615519	-4.51781016691914
200790_at	ODC1	-0.811131379773398	9.84960146471213	-1.89330757212338	0.0692097021538541	0.999959088615519	-4.48142661784984
202411_at	IFI27	-0.810705065444715	10.1303603122934	-1.30802607143073	0.202021844183195	0.999959088615519	-4.56376591126167
202042_at	HARS1	-0.806888961328989	8.56515043860101	-1.70767802388779	0.0993078498972939	0.999959088615519	-4.509660780298
219727_at	DUOX2	0.80609712301195	6.39827081815682	1.08438161560423	0.287896984883146	0.999959088615519	-4.58921250829166
238057_at	USP45	0.805636931476757	5.36748699314296	2.27031949847234	0.0314835915254918	0.999959088615519	-4.41958398573611
228834_at	TOB1	-0.805112294576862	8.6245019835168	-1.08425847116538	0.287950574077644	0.999959088615519	-4.58922544147785
212233_at	MAP1B	0.803823405358485	4.88388719278748	2.02714926218548	0.0527457040732754	0.999959088615519	-4.46008394860208
235027_at	ZNF736	0.802600228173919	4.53542585358281	1.43889279818479	0.161809212228361	0.999959088615519	-4.54717596678656
201275_at	FDPS	-0.800897476992468	8.8371557417696	-1.81658780443404	0.0805312273543179	0.999959088615519	-4.49330169443211
205412_at	ACAT1	-0.800769335734161	9.39272544095444	-2.47801984947787	0.0198414209625215	0.999959088615519	-4.38362843541995
204872_at	TLE4	0.798764589289513	7.50410545007567	2.41536516345242	0.0228499511081331	0.999959088615519	-4.3945823320684
209445_x_at	COA1	-0.798652840821283	6.84822081813729	-1.65699931825569	0.109233558989414	0.999959088615519	-4.51705895535921
209104_s_at	NHP2	-0.798526769395897	9.67459310392148	-2.13866620264553	0.0417753289878768	0.999959088615519	-4.44176013483081
217398_x_at	GAPDH	-0.7958484046833	12.0425354218146	-1.26349264845185	0.2173407942582	0.999959088615519	-4.56913524411104
225021_at	ZNF532	0.795665818711837	5.75369249008042	2.81802213516234	0.00898687363667842	0.999959088615519	-4.32305389333329
232138_at	MBNL2	0.793002072186468	6.66828442188802	1.31468784387038	0.199803540273978	0.999959088615519	-4.56295034367494
243618_s_at	ZNF827	0.792783728487382	8.53781783013463	1.54722597783175	0.133588879368978	0.999959088615519	-4.53258094577777
218557_at	NIT2	-0.792631280320753	8.56780479854104	-1.73963786775905	0.093447848126199	0.999959088615519	-4.50492371940656
208668_x_at	HMGN2	-0.792535350376948	11.5362083873109	-2.86065919534644	0.00811428758871678	0.999959088615519	-4.31536716486113
209309_at	AZGP1	-0.792530554056809	5.51934373089694	-1.66357605086707	0.107900348424026	0.999959088615519	-4.51610689360928
216321_s_at	NR3C1	0.789134638560536	6.09247470390648	1.59803298848678	0.121812157620985	0.999959088615519	-4.52548488642734
202780_at	OXCT1	-0.788229528124259	6.75091472269073	-1.43576023899939	0.162691257743515	0.999959088615519	-4.54758671952965
227045_at	ZNF614	0.786002769710739	4.88758927530689	2.04332259857444	0.0510110063363839	0.999959088615519	-4.45745520041959
201841_s_at	HSPB1	-0.785372273115365	9.12691752903174	-1.6862597505258	0.103406050062223	0.999959088615519	-4.51280468551096
209233_at	EMG1	-0.784857555154427	8.00255608089912	-2.08902313090367	0.0463792676712819	0.999959088615519	-4.44997344052764
201600_at	PHB2	-0.78368425568533	10.1138479588531	-2.1098117292937	0.0443989693430746	0.999959088615519	-4.44654464262615
204041_at	MAOB	0.78364189670704	6.96932899725618	1.69171179039377	0.102349590548562	0.999959088615519	-4.5120067708858
235315_at	TSC22D1	0.782501290412867	6.2495616938007	2.08805055717402	0.0464738091618362	0.999959088615519	-4.45013347089797
235648_at	ZNF567	0.780707415411199	5.16335066859512	1.92337333368169	0.0651647727606178	0.999959088615519	-4.47669903379523
219957_at	RUFY2	0.780540083172479	5.47392492805947	1.51776163205473	0.140834926810313	0.999959088615519	-4.53662409028266
1553296_at	ADGRG7	0.78042917150687	6.28649022553775	1.52456190230823	0.139134804894613	0.999959088615519	-4.53569572785916
228204_at	PSMB4	-0.778664694485827	7.23294699922368	-1.27773019558908	0.212349933269904	0.999959088615519	-4.56743439877457
238593_at	C11orf80	0.775306653538175	4.8832642603682	1.48814082608633	0.148438138653624	0.999959088615519	-4.5406339227511
209031_at	CADM1	0.77456379919705	5.58352970764599	2.23964048392651	0.0336523781540241	0.999959088615519	-4.42479948844592
209605_at	TST	-0.772898744386779	11.009263358279	-2.34405425398478	0.0267800369801891	0.999959088615519	-4.40694131007832
221031_s_at	APOLD1	-0.771691492076691	5.96824474427729	-1.30754110668911	0.202184070736488	0.999959088615519	-4.56382515850238
204787_at	VSIG4	0.771624137222546	5.57406716928425	2.00459040025443	0.0552522281447854	0.999959088615519	-4.46373340372737
201770_at	SNRPA	-0.766743486799144	7.58591409200677	-1.81549403709576	0.0807035164711159	0.999959088615519	-4.4934689651859
1556744_a_at	ZNF654	0.766628008470324	5.61443425846037	1.54909681014732	0.133139272884591	0.999959088615519	-4.53232241942051
214247_s_at	DKK3	-0.766165716040937	7.1136961447096	-1.66787701851401	0.107035855617943	0.999959088615519	-4.51548296806267
208680_at	PRDX1	-0.765345576441121	10.689739185535	-1.79587948913011	0.083847274179288	0.999959088615519	-4.49645865117917
224783_at	UBALD2	-0.764954567619916	8.04083718812706	-2.40740743315815	0.0232606944782749	0.999959088615519	-4.39596745004824
201258_at	RPS16	-0.764563168372197	11.526199310242	-1.63702236923005	0.113367849931431	0.999959088615519	-4.51993590016653
212621_at	NEMP1	-0.762788646178953	5.90363142993813	-2.43486873510697	0.0218712603494148	0.999959088615519	-4.39118155498588
209440_at	PRPS1	-0.762424630958621	6.72859620598104	-2.06127963719383	0.0491443062613542	0.999959088615519	-4.45452475287113
238756_at	GAS2L3	0.760323037671358	7.01559589587431	2.36248764699562	0.0257089050938343	0.999959088615519	-4.40375840723522
1557302_at	ZNF585B	0.760079358450197	5.60279705270975	1.56298810573485	0.129839453491505	0.999959088615519	-4.53039613425422
212561_at	DENND5A	0.759623223570364	5.74742312596495	2.24652714717976	0.0331541075546084	0.999959088615519	-4.42363114264319
228920_at	ZNF260	0.758918148307568	7.4010093851369	2.13509750021831	0.0420921295422444	0.999959088615519	-4.44235344617297
200830_at	PSMD2	-0.758583209795225	9.49890955033317	-2.34856307634664	0.0265143392398181	0.999959088615519	-4.40616355899727
204663_at	ME3	-0.757991209985241	7.85325991234739	-1.66339509516918	0.107936848145887	0.999959088615519	-4.51613312154547
205282_at	LRP8	-0.756810213878395	6.07402995862936	-2.13311443051411	0.0422690973110272	0.999959088615519	-4.4426829503594
204279_at	PSMB9	-0.756760245982088	8.8210592387759	-1.72395591345595	0.0962855655666493	0.999959088615519	-4.50725486429264
202133_at	WWTR1	0.756649229065673	6.12148821290238	1.44089645533437	0.161247038957787	0.999959088615519	-4.5469128992499
210026_s_at	CARD10	-0.754726111390733	8.94613048261122	-2.23924307891437	0.0336813370618643	0.999959088615519	-4.42486686646691
39729_at	PRDX2	-0.754162885538221	9.49000260918652	-1.58115018042581	0.125626653613695	0.999959088615519	-4.52786002637796
218009_s_at	PRC1	-0.754013363376611	7.68679970941538	-2.31575505851175	0.0285038512119356	0.999959088615519	-4.41181081690952
204050_s_at	CLTA	-0.753124208609112	9.5522965518429	-2.60255993623534	0.0149178135752708	0.999959088615519	-4.36163075168439
1562921_at	EP300-AS1	-0.752633960992879	4.58470436427169	-1.26156821980686	0.218022174889223	0.999959088615519	-4.56936399364683
218776_s_at	TMEM62	-0.75082760179127	8.17409601251229	-1.8725521123265	0.0721276537138412	0.999959088615519	-4.48466642470288
236551_at	ZNF311	0.750499083302687	4.92907091077549	1.99613296046855	0.0562186399749589	0.999959088615519	-4.46509635640835
204446_s_at	ALOX5	0.747533182691535	7.10512969370949	0.889586506765795	0.381638610354028	0.999959088615519	-4.60808188791604
228287_at	ING5	0.747527434770524	6.19650847593926	2.05810651153322	0.0494696934504117	0.999959088615519	-4.45504347313593
211715_s_at	BDH1	-0.747014532991084	7.76729360650129	-3.25130855961323	0.00310569943407677	0.999959088615519	-4.24471748831178
228617_at	XAF1	-0.746588522159533	8.2864087550679	-1.08847781746634	0.286118477113516	0.999959088615519	-4.58878160452052
1554155_at	MCPH1	0.746345785628749	4.60356014614841	2.24540291918516	0.0332349905195861	0.999959088615519	-4.42382196788584
212348_s_at	KDM1A	-0.746159314987412	7.71901957166694	-1.64607162513737	0.111479202652439	0.999959088615519	-4.51863548992354
210512_s_at	VEGFA	0.745754471399641	10.1166617467724	2.66321304886212	0.0129557593624509	0.999959088615519	-4.35082722206844
211752_s_at	NDUFS7	-0.74542229525069	7.18582825549097	-2.21516800526775	0.0354782364159279	0.999959088615519	-4.42893977212328
229285_at	RNASEL	0.743267416595126	6.95506988816676	2.07831366561316	0.0474297961713078	0.999959088615519	-4.45173370105278
218704_at	RNF43	-0.743142504239181	9.1975168514997	-1.77875659493497	0.0866767658163873	0.999959088615519	-4.49905291061525
211719_x_at	FN1	0.742177851315981	9.27422584932519	1.06538746828128	0.296246887503777	0.999959088615519	-4.59119274389955
201303_at	EIF4A3	-0.741361528211065	9.32743624859109	-2.20735373273134	0.0360797892481728	0.999959088615519	-4.43025793060631
226156_at	AKT2	-0.741349403437961	7.06278168332813	-1.622602682511	0.116432334527588	0.999959088615519	-4.52199838087221
1568634_a_at	LRRC66	0.739809173116649	6.58738843636985	1.51928136476803	0.140453523850574	0.999959088615519	-4.53641686938947
203896_s_at	PLCB4	0.739646464188041	7.66043515504178	1.0805929162914	0.289548983200775	0.999959088615519	-4.58960984974149
204331_s_at	MRPS12	-0.737852689792551	6.69958655339281	-1.50510939313795	0.144042981099544	0.999959088615519	-4.53834363997067
226907_at	PPP1R14C	-0.737315810193643	7.74693393068234	-1.89359261682709	0.0691703520662045	0.999959088615519	-4.48138198727149
206747_at	GPRIN2	0.736412957193477	6.97748084894366	1.9860732209435	0.0573874812606701	0.999959088615519	-4.46671374233973
239279_at	CRYZL2P	0.735765327815435	4.57569088590361	1.68680187217166	0.103300592808287	0.999959088615519	-4.51272541802612
227013_at	LATS2	0.735108594684657	8.13379316422694	1.51995524864416	0.140284670020806	0.999959088615519	-4.5363249367285
208813_at	GOT1	-0.734584438041082	8.52096188726286	-2.56174680458022	0.0163901286057949	0.999959088615519	-4.36886928248634
203868_s_at	VCAM1	0.733846817684596	6.41318474734392	1.2951198093194	0.206373419564913	0.999959088615519	-4.56533686048065
202546_at	VAMP8	-0.733794489609627	9.93680196363016	-1.17628032628077	0.249871172019476	0.999959088615519	-4.57922230526113
213315_x_at	CXorf40A	-0.731342441417964	8.02278125125347	-1.99493080535087	0.0563572078635338	0.999959088615519	-4.46528985373143
203915_at	CXCL9	0.731249498478839	5.94657433030128	1.25370292012154	0.220823909074849	0.999959088615519	-4.57029606046492
243790_at	ZNF585A	0.730891148945157	5.34274081819246	2.07763173796403	0.047497399333983	0.999959088615519	-4.45184564323962
204984_at	GPC4	-0.730718813934067	6.63371215384151	-1.87241469459673	0.0721473224892391	0.999959088615519	-4.48468780888268
1554260_a_at	FRYL	0.73055900470167	7.4113371065482	2.84120615251329	0.00850197817844083	0.999959088615519	-4.31887576777908
213041_s_at	ATP5F1D	-0.729841876444441	8.0780284918042	-1.56098845250096	0.130310289206101	0.999959088615519	-4.53067414575078
200679_x_at	HMGB1	-0.729518416912599	9.84658542341588	-1.29697372804284	0.205743947957669	0.999959088615519	-4.56511194258571
207076_s_at	ASS1	-0.728905095548688	9.5278445491502	-1.20410824558133	0.239121098248231	0.999959088615519	-4.57606647551477
200806_s_at	HSPD1	-0.728702615541448	8.7570531928129	-1.13870181534326	0.264948389790704	0.999959088615519	-4.5833884021916
201937_s_at	DNPEP	-0.727198554376346	7.04816768539197	-2.0551490341629	0.0497746849146548	0.999959088615519	-4.45552659792577
205251_at	PER2	0.726635117344836	7.44635020368135	2.35629766196922	0.0260641502529367	0.999959088615519	-4.40482818384317
219304_s_at	PDGFD	0.725847192028675	5.20154101565393	1.35317457158203	0.187354418470992	0.999959088615519	-4.55817672800711
214830_at	SLC38A6	0.725335153540856	5.28019407327816	1.97738298020066	0.058414336452472	0.999959088615519	-4.46810759924677
202483_s_at	RANBP1	-0.72502607370301	8.52594425086673	-1.69483368945747	0.101748746542209	0.999959088615519	-4.51154914488819
209290_s_at	NFIB	0.724661551612407	7.95488958625038	1.70004033082775	0.100753273638904	0.999959088615519	-4.51078474543107
209449_at	LSM2	-0.723004364035429	6.3562780263463	-1.68125222297807	0.104384431122936	0.999959088615519	-4.51353610888644
241812_at	SPATS2L	0.722797873772457	5.8589209499585	1.651305364795	0.110398907516894	0.999959088615519	-4.51788126129702
201113_at	TUFM	-0.722722071697046	10.0880697010309	-1.41695099252707	0.168068288475289	0.999959088615519	-4.55003932423294
202219_at	SLC6A8	0.719906084671238	8.65220350926438	1.11851585982735	0.273316040274068	0.999959088615519	-4.58558030471723
204613_at	PLCG2	0.719579599451208	7.14941752942021	1.12250656722619	0.271646799526996	0.999959088615519	-4.58514954433712
200883_at	UQCRC2	-0.718722318372634	8.93207017951795	-1.10561035004736	0.278764887478174	0.999959088615519	-4.58696460816483
226171_at	ZDHHC3	-0.718190192393072	7.20553187218032	-2.3617994880096	0.025748179026462	0.999959088615519	-4.40387738441597
229053_at	SYT17	0.71805639128416	5.8130405005823	2.44709199431144	0.021277692691526	0.999959088615519	-4.3890459845766
208679_s_at	ARPC2	-0.717452936023474	10.2434075097207	-1.20236987498889	0.239782386400121	0.999959088615519	-4.57626535794492
218389_s_at	APH1A	-0.71712578682706	7.91643012974197	-2.05342840284206	0.0499528915775686	0.999959088615519	-4.4558075225278
226350_at	CHML	0.715158556438638	6.88169121468052	2.10719418902181	0.0446440953866829	0.999959088615519	-4.44697722334068
200634_at	PFN1	-0.714731352720873	8.41749505015829	-1.29479716216403	0.206483120645693	0.999959088615519	-4.56537597865444
218740_s_at	CDK5RAP3	-0.714238921847953	8.90213067735468	-1.79806362768417	0.0834920984210467	0.999959088615519	-4.49612668183094
225099_at	FBXO45	-0.713447676592723	7.36199838374552	-2.00972436160149	0.0546727448934354	0.999959088615519	-4.46290463875097
240155_x_at	ZNF493	0.712733164052066	6.77466446048128	1.47117265929967	0.152940802519636	0.999959088615519	-4.54290573925931
200078_s_at	ATP6V0B	-0.712290640519027	8.59199374169095	-1.50697733120283	0.14356566005145	0.999959088615519	-4.53809040499785
223001_at	OSTC	-0.711724374405993	8.67655461990668	-1.42917259985431	0.164558665830158	0.999959088615519	-4.54844839023395
223112_s_at	NDUFB10	-0.711319783692106	8.40845445805881	-1.87214019852188	0.0721866253594925	0.999959088615519	-4.4847305218143
200075_s_at	GUK1	-0.71109674199576	8.56342190005002	-1.28985234947031	0.208169975725571	0.999959088615519	-4.56597454866961
224911_s_at	DCBLD2	0.708986074595435	5.59851759626638	1.85688427966149	0.0744003145222896	0.999959088615519	-4.48709890971617
225823_at	MICOS13	-0.707984926868519	8.27532982295828	-1.23571966715295	0.227332170227709	0.999959088615519	-4.57240983528555
224981_at	TMEM219	-0.706943139662163	7.71071275307479	-1.92453179631515	0.0650131256688293	0.999959088615519	-4.47651607323873
223484_at	C15orf48	-0.705794139394859	11.4462222498031	-1.48282682029162	0.149836613764552	0.999959088615519	-4.54134738953216
209040_s_at	PSMB8	-0.704823683797777	9.09679475594076	-1.42045168414854	0.167056991832596	0.999959088615519	-4.54958464724029
223343_at	MS4A7	0.704371073568991	4.67987065099233	1.74283908458389	0.0928773701392061	0.999959088615519	-4.50444626505634
200826_at	SNRPD2	-0.704336599988855	9.3708803454109	-2.16176459487706	0.0397759294737846	0.999959088615519	-4.43790947409102
204971_at	CSTA	0.703239008832094	6.25977982173656	1.27210312361015	0.214311906430795	0.999959088615519	-4.56810840219449
213048_s_at	SET	-0.703061256528619	10.3983986017659	-1.70048736556966	0.100668187349447	0.999959088615519	-4.51071904659562
224890_s_at	LAMTOR4	-0.702802406780181	8.54258394938398	-1.53874828220948	0.1356418580103	0.999959088615519	-4.53374976923019
228925_at	ADAM1A	0.702787938603278	4.77189429474799	1.32367753978524	0.196839927449023	0.999959088615519	-4.56184473929584
219032_x_at	OPN3	0.701816828414159	8.32792394754019	2.11724998932822	0.0437089328600964	0.999959088615519	-4.44531405305501
222777_s_at	NSD2	-0.701765746214815	5.21821789593233	-2.51722658373105	0.0181492474176436	0.999959088615519	-4.3767332823094
212192_at	KCTD12	0.701650965170802	6.44347000960697	1.00166832262015	0.325501807110059	0.999959088615519	-4.59761804908853
240432_x_at	KLF7	0.701398961339629	5.01393364220056	1.77209635726822	0.0877991511254042	0.999959088615519	-4.50005799919332
219373_at	DPM3	-0.700541342148873	7.58456801188787	-1.79851654592704	0.0834186080925936	0.999959088615519	-4.49605781266397
224461_s_at	AIFM2	-0.70019345229355	6.75061518063601	-1.68678331263506	0.103304201643514	0.999959088615519	-4.51272813201516
215416_s_at	STOML2	-0.699096189800546	7.74214229264841	-1.78444037057456	0.0857286377089004	0.999959088615519	-4.49819340429369
220952_s_at	PLEKHA5	0.698525897654166	8.18259953605822	1.43325180083333	0.163400327491153	0.999959088615519	-4.54791516608803
202357_s_at	CFB	-0.697708645275339	7.04114818604541	-1.48425085547381	0.149460815677105	0.999959088615519	-4.54115637383435
223103_at	STARD10	-0.697509116915257	7.90961998538861	-1.5048750179377	0.144102962542108	0.999959088615519	-4.53837539848354
201614_s_at	RUVBL1	-0.697412078072113	6.58220579495608	-2.04298657627101	0.0510465273148559	0.999959088615519	-4.45750991916168
1553719_s_at	ZNF548	0.696972012030596	4.82436217050761	2.49651539886155	0.0190257772475502	0.999959088615519	-4.38037938206473
202810_at	DRG1	-0.696236218501774	9.28885137407951	-1.98671199136598	0.0573126324401107	0.999959088615519	-4.46661116510021
211936_at	HSPA5	-0.696021614102031	10.2540478891533	-1.29017555802146	0.208059395942658	0.999959088615519	-4.56593547853431
208714_at	NDUFV1	-0.69531143718523	8.96661206555961	-1.8158829070189	0.0806422258732699	0.999959088615519	-4.49340950167833
219762_s_at	RPL36	-0.695111202690008	10.7448793156235	-2.06149465658375	0.0491223259716708	0.999959088615519	-4.45448958927383
227919_at	UCA1	0.694883735565862	6.3489212756036	0.831839711580991	0.412882494443823	0.999959088615519	-4.6130420102204
203903_s_at	HEPH	0.694843115792821	11.1640455451791	1.8307544669791	0.0783280861838482	0.999959088615519	-4.49112991935003
219696_at	DENND1B	0.693881583506918	7.18997810644393	1.93717317586348	0.0633782165651768	0.999959088615519	-4.47451575994526
200652_at	SSR2	-0.693222965418862	9.76297819339764	-1.72992373744731	0.0951971843037022	0.999959088615519	-4.50636926830963
202649_x_at	RPS19	-0.692949536702628	12.8002645688381	-1.3400073184453	0.191543709600553	0.999959088615519	-4.55982169324954
221688_s_at	IMP3	-0.692673961631981	7.41294134986737	-2.38485289005225	0.024461926080452	0.999959088615519	-4.39988534377755
200812_at	CCT7	-0.692511050525743	9.47820635619818	-1.31296392443275	0.200375777410954	0.999959088615519	-4.56316170016356
201291_s_at	TOP2A	-0.692280380317006	7.60343273929009	-1.28390576195489	0.210212534150946	0.999959088615519	-4.56669202681139
225864_at	LRATD2	0.692270738233941	7.91427613391737	2.12719204997691	0.0428015716285108	0.999959088615519	-4.44366619639896
223209_s_at	SELENOS	-0.691567360728063	9.13858131347868	-2.24030220442783	0.0336042084909977	0.999959088615519	-4.42468728659984
224298_s_at	UBAC2	-0.691469573530143	7.88833262031301	-1.90412670348619	0.0677296923912015	0.999959088615519	-4.47973005238286
226395_at	HOOK3	0.691427480128628	6.37110930638423	1.72361498706233	0.0963480584502236	0.999959088615519	-4.50730539909306
209302_at	POLR2H	-0.690831866461579	9.92243693881253	-1.52110820335233	0.13999615902238	0.999959088615519	-4.53616758239991
221520_s_at	CDCA8	-0.690725271164029	7.08740682367662	-2.37147867797862	0.025200783772231	0.999959088615519	-4.40220285997833
228793_at	JMJD1C	0.690363689701819	6.59192880407494	1.50604671079853	0.143803304393484	0.999959088615519	-4.53821659604897
205633_s_at	ALAS1	-0.690213453200955	7.99225079424276	-1.62639770231509	0.115619217160219	0.999959088615519	-4.52145672990849
201123_s_at	EIF5A	-0.689617368120698	5.22039917462248	-1.0547349379807	0.301004081735421	0.999959088615519	-4.5922903852389
227579_at	FER	0.68862346874744	5.2132614922545	1.44232810884044	0.160846310567101	0.999959088615519	-4.5467247696494
213326_at	VAMP1	-0.688293907041301	6.36228673287172	-1.58837183905852	0.123983115932285	0.999959088615519	-4.52684612460901
221796_at	NTRK2	0.688175289727135	4.36640340176722	1.3666553372571	0.183139804453531	0.999959088615519	-4.55648002425801
224913_s_at	TIMM50	-0.687656006152855	7.14293004713043	-1.45787199300149	0.156546504061752	0.999959088615519	-4.54467350871424
214937_x_at	PCM1	0.687284129446465	8.14881800800149	2.21062326542943	0.0358269871100482	0.999959088615519	-4.42970663716798
1559263_s_at	ZC3H12D	0.68639171861266	6.12164975039468	1.56124419727946	0.130249993899207	0.999959088615519	-4.53063860310267
208827_at	PSMB6	-0.684147199245665	9.16673277632542	-1.70458382811102	0.0998913023185538	0.999959088615519	-4.51011650278017
218539_at	FBXO34	0.683621922713726	8.89141925782303	1.20095642521756	0.240321076095504	0.999959088615519	-4.57642689666479
1554678_s_at	HNRNPDL	-0.683330886787758	5.86668825269951	-1.28127654497965	0.211120501531868	0.999959088615519	-4.56700842903822
225391_at	LOC93622	-0.681219643805876	6.31713654402747	-1.04095252274921	0.307238466012553	0.999959088615519	-4.59369663865657
201004_at	SSR4	-0.680884535910753	10.6841140421426	-1.52111469889362	0.139994534970565	0.999959088615519	-4.53616669565845
232515_at	ASB3	0.680875222826554	5.48685387725103	1.94597417080154	0.0622612852918225	0.999959088615519	-4.47311904161625
217912_at	DUS1L	-0.679758826516846	8.06809481001501	-1.71867233648446	0.0972579209495688	0.999959088615519	-4.5080373432441
206143_at	SLC26A3	0.679633114155765	9.28399967422551	0.985556196039995	0.333204179034313	0.999959088615519	-4.59918880874184
244743_x_at	ZNF138	0.679199321119821	5.31685535354353	2.37897285556727	0.0247842915369815	0.999959088615519	-4.40090478041298
203314_at	GTPBP6	-0.678968596098118	7.17460771217142	-2.59285370225179	0.0152563702096683	0.999959088615519	-4.3633546286452
209205_s_at	LMO4	-0.678575259583781	6.89640196249797	-2.22072781263238	0.0350557558508913	0.999959088615519	-4.42800075983368
202478_at	TRIB2	0.678516713806989	6.02069442754125	1.20251838053	0.239725840688773	0.999959088615519	-4.5762483768413
223639_s_at	ZNRD1	-0.678237988207106	7.54930755443949	-1.82399577384584	0.0793726217348175	0.999959088615519	-4.49216725315278
218302_at	PSENEN	-0.678064750092611	7.42008499709825	-1.21459154636708	0.235161985653792	0.999959088615519	-4.57486222091369
208909_at	UQCRFS1	-0.677170650091673	10.3167218691699	-1.56958793202904	0.128295363947038	0.999959088615519	-4.52947684564877
209512_at	HSDL2	-0.677144208272709	6.1405580785276	-1.67423644986006	0.105768245134654	0.999959088615519	-4.51455854187135
213939_s_at	RUFY3	0.676903908766739	7.26474623071835	1.76159673103863	0.089593699169346	0.999959088615519	-4.50163789680188
213293_s_at	TRIM22	0.676901628055523	7.45184212271223	0.94405770481079	0.353610828984247	0.999959088615519	-4.60313236559966
201516_at	SRM	-0.676238843958298	6.89053515997056	-1.82792051598935	0.0787646168570339	0.999959088615519	-4.49156514685624
219487_at	BBS10	0.675773826804763	4.30364811212302	1.42599436032162	0.165465687480918	0.999959088615519	-4.54886307460029
201066_at	CYC1	-0.674942245050739	9.39919100276128	-1.28277937210897	0.210601152537637	0.999959088615519	-4.5668276393815
232098_at	DST	0.673479573646626	6.82095951666515	0.959071561171737	0.346133293718856	0.999959088615519	-4.60172270107939
225567_at	INAFM2	-0.673385496699161	4.77282214753776	-1.66602014291271	0.107408372983891	0.999959088615519	-4.51575246477436
218803_at	CHFR	0.673149100666834	7.23618766414753	1.40620409028589	0.17120327070509	0.999959088615519	-4.5514300038273
231866_at	LNPEP	-0.673131347606585	6.13872683694318	-1.83915550973428	0.0770462310522901	0.999959088615519	-4.48983744976822
202086_at	MX1	-0.673066214426778	7.65223526090446	-1.04133813463798	0.307062816631476	0.999959088615519	-4.59365750764739
205943_at	TDO2	-0.673022690327208	4.68250161224542	-0.820357757780673	0.419280971582031	0.999959088615519	-4.61399247586201
222993_at	MRPL37	-0.671701955088481	7.49700319854946	-1.32920140296211	0.195035831357041	0.999959088615519	-4.56116252309712
231982_at	SMIM24	-0.671534369569244	6.67926914550126	-1.53267332597903	0.137128765706844	0.999959088615519	-4.53458460285079
1557910_at	HSP90AB1	-0.671044254173184	6.98099775429389	-1.20672077969357	0.238129830980452	0.999959088615519	-4.57576714807975
202068_s_at	LDLR	-0.670837512790371	7.66404790130348	-1.54371793610569	0.134435293347665	0.999959088615519	-4.53306513649613
209080_x_at	GLRX3	-0.670675653307677	7.20690863141733	-1.32173125334975	0.197478653639542	0.999959088615519	-4.5620845945159
201577_at	NME1	-0.670530244534158	9.41285982829158	-1.76052038308217	0.0897794153990898	0.999959088615519	-4.50179953773963
219635_at	ZNF606	0.670256758355503	6.43449006363916	2.02879869422091	0.0525664359891488	0.999959088615519	-4.45981632306073
202641_at	ARL3	-0.669256581352258	6.32237237590271	-1.83067653155954	0.0783400631676904	0.999959088615519	-4.49114189355564
205659_at	HDAC9	0.668693208384431	5.9540477854455	1.4829965326713	0.149791787295466	0.999959088615519	-4.54132463166537
204607_at	HMGCS2	0.66863498668064	10.1350945783131	0.953695034159916	0.348798711164183	0.999959088615519	-4.60222974458901
220391_at	ZBTB3	0.668086660571217	4.03916833576917	1.9448462382661	0.062403462991711	0.999959088615519	-4.47329823078739
226896_at	CHCHD1	-0.667929449316189	8.67475369437352	-2.10412357786577	0.0449331873251372	0.999959088615519	-4.44748436834649
223497_at	FAM135A	0.667627109057779	8.8685526797504	2.31124327742405	0.0287878345059993	0.999959088615519	-4.41258522180479
227075_at	ELP3	0.667301464917316	7.79382360546922	1.7688761093004	0.0883462563854495	0.999959088615519	-4.5005431544672
210163_at	CXCL11	0.667197361894021	4.79778151923213	0.892100176501901	0.380314267866944	0.999959088615519	-4.60785922293761
200024_at	RPS5	-0.667162270246642	11.2670817170619	-1.32869291215469	0.195201367271043	0.999959088615519	-4.56122541418127
1564520_s_at	PRMT5	-0.666788488172996	6.70862571365598	-1.39978363768832	0.173098155102721	0.999959088615519	-4.55225710430194
225156_at	ELOF1	-0.665579619042809	8.23697364497112	-2.0398136507954	0.0513830182543685	0.999959088615519	-4.45802639203259
232024_at	GIMAP2	0.665371516087577	5.45700397502676	1.31485101671821	0.199749442157508	0.999959088615519	-4.56293032726824
218993_at	MRM3	-0.66530126731459	7.40951529770823	-2.12432094107859	0.0430618598693311	0.999959088615519	-4.44414242582344
222062_at	IL27RA	-0.664948109898702	5.59956688992455	-1.26606106941381	0.216433919324862	0.999959088615519	-4.56882951932208
232000_at	TTC39B	0.663840357552576	5.73170083144924	1.7292859347632	0.0953130043865257	0.999959088615519	-4.50646400508387
212899_at	CDK19	0.663438922469735	8.28842935644946	1.42174811515486	0.166683701102635	0.999959088615519	-4.54941605567053
206928_at	ZNF124	0.663189457498943	6.09593282367562	2.2312787321089	0.0342664659955755	0.999959088615519	-4.42621618287055
225681_at	CTHRC1	0.662829645253514	5.87973945768055	1.10650206975497	0.278385898724364	0.999959088615519	-4.58686938823823
237183_at	GALNT5	0.66196396356771	5.7084863049636	1.3053100161443	0.202931690386496	0.999959088615519	-4.56409750846831
219802_at	PYROXD1	0.661665828632386	8.41652896723004	1.90652212952199	0.0674057528584073	0.999959088615519	-4.47935371074067
219848_s_at	ZNF432	0.6616251989898	7.46027168495866	1.55714663618448	0.131218807073465	0.999959088615519	-4.53120759235281
218211_s_at	MLPH	0.661300398995392	9.10591751661609	1.09941792320015	0.281406957995501	0.999959088615519	-4.58762408379827
200605_s_at	PRKAR1A	-0.660951466816378	8.44962396663718	-1.59435371129002	0.122635197686041	0.999959088615519	-4.52600394045384
204615_x_at	IDI1	-0.660241070471333	8.90447194693335	-1.66252938860435	0.108111608682256	0.999959088615519	-4.51625857276245
213564_x_at	LDHB	0.659767125687965	10.839209564789	0.700105412633487	0.489921310578297	0.999959088615519	-4.62321780935181
210105_s_at	FYN	0.659508754536017	7.25516639147309	1.60439438534251	0.120399907816471	0.999959088615519	-4.52458557199337
220639_at	TM4SF20	-0.659404324104167	6.45859478543597	-0.979803313007678	0.335984228646449	0.999959088615519	-4.59974430902096
227481_at	CNKSR3	0.658776756900152	7.42357738408835	1.52777310312959	0.138337803556753	0.999959088615519	-4.53525633751346
210174_at	NR5A2	0.65789819885473	6.19392210127323	1.58263669149834	0.12528688789376	0.999959088615519	-4.52765157805505
204079_at	TPST2	-0.657791258890234	6.58925448574621	-2.12670302118984	0.0428458063325556	0.999959088615519	-4.44374733163274
215963_x_at	RPL3	-0.657650154085717	11.7616279699073	-1.69267904444742	0.10216311360458	0.999959088615519	-4.51186504202411
212544_at	ZNHIT3	-0.657630142518518	7.04927338950312	-1.43968491672553	0.161586778060461	0.999959088615519	-4.54707199835582
225502_at	DOCK8	0.657329796756171	4.6416100504853	1.76247984236195	0.0894415687696794	0.999959088615519	-4.50150523080324
226375_at	LMTK2	-0.657304634926969	7.98624487539436	-1.80201424117581	0.0828529360996317	0.999959088615519	-4.49552562259045
226939_at	CPEB2	0.656970111382181	7.03987630417633	2.21201438849479	0.0357199095179378	0.999959088615519	-4.42947197150986
209511_at	POLR2F	-0.656749704726837	7.61014619947052	-2.5753899889076	0.0158835670403482	0.999959088615519	-4.36645254308785
224975_at	NFIA	-0.656719949888804	6.83046228683506	-1.50246909424898	0.144719858719826	0.999959088615519	-4.53870120725376
203002_at	AMOTL2	0.656661543834873	7.24608490088669	2.10446055603869	0.0449013802179112	0.999959088615519	-4.44742872916835
229905_at	RAP1GDS1	-0.656477040855113	7.40013001056105	-1.05750068250961	0.299763817927648	0.999959088615519	-4.59200629921061
203140_at	BCL6	0.656006725808612	6.81066810345274	2.05542573880436	0.0497460791120025	0.999959088615519	-4.45548141032819
226474_at	NLRC5	-0.655919309897167	8.98599222736534	-1.44469608400657	0.160185245954158	0.999959088615519	-4.54641330367942
225991_at	TMEM41A	-0.655440175860585	7.3813504230634	-1.94303801739526	0.0626319842411886	0.999959088615519	-4.47358538006548
203282_at	GBE1	0.655071485541466	8.73671087085399	1.96534573670559	0.0598633032898019	0.999959088615519	-4.47003311530888
205673_s_at	ASB9	0.65439587827627	5.45691395775781	1.98115818155334	0.0579662863092328	0.999959088615519	-4.46750246487474
211750_x_at	TUBA1C	-0.654194304126102	11.8753300728605	-1.50048579234389	0.145229998151483	0.999959088615519	-4.53896950935172
229777_at	CLRN3	-0.654097225333878	10.3357102439987	-1.88922560421032	0.0697753478059494	0.999959088615519	-4.48206534354152
222559_s_at	RPRD1A	-0.653250410007665	6.306887014036	-1.57680089084106	0.12662511240954	0.999959088615519	-4.52846915410574
221267_s_at	ABHD17A	-0.652424513546699	7.28578196532205	-2.2665748351281	0.0317413525686888	0.999959088615519	-4.42022205174726
226452_at	PDK1	0.652242494883747	7.18950827861816	1.46864037649506	0.153622091452844	0.999959088615519	-4.54324318640624
201645_at	TNC	0.650661478048144	5.50191964706246	1.36587305245379	0.183382331156949	0.999959088615519	-4.55657882922465
226650_at	ZFAND2A	-0.649991662392141	8.73408058347318	-1.41933754047454	0.167378325459104	0.999959088615519	-4.54972944367358
1552617_a_at	COP1	-0.649990057758727	6.32989273777877	-1.86349004714607	0.0734346957316788	0.999959088615519	-4.48607473700152
228656_at	PROX1	-0.648957857096701	5.83212547998585	-1.59532096945747	0.122418382123381	0.999959088615519	-4.52586756191786
212085_at	SLC25A6	-0.64879007840902	9.96809110150387	-1.00908168748288	0.321999286403265	0.999959088615519	-4.5968879477148
212218_s_at	FASN	-0.648351198966581	6.0871714540471	-1.93098494008602	0.0641740024426804	0.999959088615519	-4.47549582765266
201118_at	PGD	-0.64825896033459	6.9691965425903	-1.39616437664031	0.174173597581336	0.999959088615519	-4.55272211414056
211168_s_at	UPF1	-0.647931993173954	7.70105285782069	-1.57861748250879	0.126207289356985	0.999959088615519	-4.52821487395366
203262_s_at	FAM50A	-0.647727614443013	7.94445366859087	-1.1888341150587	0.244978142576709	0.999959088615519	-4.57780602475973
203103_s_at	PRPF19	-0.647651868418885	8.91870041714098	-1.60502830204178	0.120259921414721	0.999959088615519	-4.52449582463034
1557586_s_at	ATP6V1H	0.64753432026534	5.15980927081921	1.7519467337784	0.091270463227072	0.999959088615519	-4.50308495702055
235484_at	PTAR1	0.646537537471136	6.79683868134626	1.51694300094743	0.141040724803685	0.999959088615519	-4.53673565360292
206261_at	ZNF239	0.646170500881937	5.70150007456801	1.97050976734967	0.0592378749564533	0.999959088615519	-4.46920780117772
206284_x_at	CLTB	-0.645692022819912	8.27638135497272	-1.5529443609636	0.132218503475617	0.999959088615519	-4.53179006195045
201136_at	PLP2	-0.645117275081386	9.39728104830993	-1.27079948517992	0.214768407136555	0.999959088615519	-4.56826421842855
201277_s_at	HNRNPAB	-0.644198588240901	10.9091260805515	-2.22580347704689	0.0346740323423655	0.999959088615519	-4.42714268774861
201020_at	YWHAH	-0.643588616950105	6.76330245889462	-1.27506336433537	0.213278052967511	0.999959088615519	-4.56775411813255
219972_s_at	PCNX4	0.643475480894649	5.73931368877794	2.13478552846372	0.0421199257071218	0.999959088615519	-4.44240529195493
212915_at	PDZRN3	-0.643140913718885	4.8860238740356	-1.3829771630349	0.17813676283135	0.999959088615519	-4.55440887230108
237654_at	PPP1R36	0.643019224378335	6.99036283841165	1.64519995279558	0.111659978028875	0.999959088615519	-4.51876095498256
212867_at	NCOA2	0.642745121448028	8.65755320563808	1.99419759643411	0.0564418695140411	0.999959088615519	-4.46540784124059
238846_at	TNFRSF11A	0.641996414204664	8.14187120581101	1.48580684270964	0.149051065259592	0.999959088615519	-4.54094750982762
225903_at	PIGU	-0.641952535171814	7.25081336161068	-1.40559213817035	0.171383167101812	0.999959088615519	-4.55150895759669
200990_at	TRIM28	-0.641126691421655	7.973384518731	-1.70780314966568	0.0992843163155856	0.999959088615519	-4.50964234053981
223085_at	RNF19A	0.640963096825358	8.84031302852425	2.61615032758308	0.0144555143714537	0.999959088615519	-4.35921461968383
242586_at	FSD1L	0.640445449100978	5.29401667907475	1.16100236443012	0.255922867334337	0.999959088615519	-4.58092941750852
201360_at	CST3	-0.640224162625478	8.82319417422443	-1.52847005679823	0.138165315607264	0.999959088615519	-4.53516088828066
1553099_at	TIGD1	0.639889394998029	6.18827317300195	1.40168784339158	0.172534441222839	0.999959088615519	-4.55201209080976
241365_at	SATB1	0.639598189694782	5.2921442048279	1.20914498317309	0.237212767302398	0.999959088615519	-4.57548893248496
201714_at	TUBG1	-0.639401010295318	6.7460454419269	-1.82032849778811	0.0799443812242693	0.999959088615519	-4.49272918599434
231817_at	USP53	0.639291522993565	7.09981036113314	1.9833039267722	0.0577129713832116	0.999959088615519	-4.46715825678954
213007_at	FANCI	-0.638284270611677	6.6267730341856	-2.04701333338584	0.0506222951793424	0.999959088615519	-4.45685390603954
206028_s_at	MERTK	0.637986194267032	4.95738178301851	1.90329047874344	0.0678430954124706	0.999959088615519	-4.47986136985141
226085_at	CBX5	-0.637868813191235	7.90956021652162	-1.25036544197529	0.22202098029396	0.999959088615519	-4.57069017571032
235410_at	NPHP3	0.637275641795483	6.17436643222958	1.29706864818484	0.205711758898113	0.999959088615519	-4.56510042014584
226109_at	C21orf91	0.636799047351768	6.70662717421117	2.05693723515261	0.0495900771806557	0.999959088615519	-4.45523452228136
200082_s_at	RPS7	-0.636750488637091	10.6089742932212	-1.61220198335165	0.118685139493653	0.999959088615519	-4.52347856563595
214934_at	ATP9B	0.636261629346661	6.56822604151612	2.06331509843505	0.0489365809406325	0.999959088615519	-4.45419181017698
208980_s_at	UBC	-0.635763052607683	11.3768138980146	-1.458329194708	0.156421439168194	0.999959088615519	-4.54461293396808
209875_s_at	SPP1	0.635378191220541	7.01478581991726	1.05735093184303	0.299830879381255	0.999959088615519	-4.59202169712882
1553715_s_at	MCRIP2	-0.635078948758454	8.39907632908597	-1.16794450424694	0.253159822560339	0.999959088615519	-4.58015597829169
48808_at	DHFR	-0.634727585450744	6.41373729728438	-1.86287168462844	0.0735246250622146	0.999959088615519	-4.48617069586749
228813_at	HDAC4	0.634547743716232	6.14260440355739	2.10028497552356	0.0452969293109545	0.999959088615519	-4.4481178810157
202587_s_at	AK1	-0.634052175139757	7.54867514488514	-1.86092710262046	0.0738080488453458	0.999959088615519	-4.48647234401846
212228_s_at	COQ9	-0.633878798624202	8.90018425210411	-1.66954161080771	0.106702833298238	0.999959088615519	-4.51524121504106
1553960_at	SNX21	0.63272769654063	5.1923631063693	1.75991058852863	0.0898847763960088	0.999959088615519	-4.50189108742704
209047_at	AQP1	-0.63258612791036	5.7178986920645	-1.2815612071903	0.211022052509683	0.999959088615519	-4.56697419693473
214748_at	N4BP2L2	0.63255426385482	6.6156313266945	1.10952473573616	0.277103996831886	0.999959088615519	-4.58654614526915
219366_at	AVEN	-0.631537987541329	6.77108609055746	-2.01178374270009	0.0544418065275571	0.999959088615519	-4.46257190047647
201191_at	PITPNA	-0.628716998498003	6.91367734628406	-2.26151295748826	0.032092821778197	0.999959088615519	-4.42108392198064
207628_s_at	BUD23	-0.62850662861378	7.85373380469854	-1.33322527496905	0.193729721050706	0.999959088615519	-4.56066419572932
222116_s_at	TBC1D16	0.62774592495813	6.93489691456291	2.33755829819705	0.0271671052284305	0.999959088615519	-4.40806092135263
229618_at	SNX16	0.62708470895883	5.31835385104852	1.66534493898936	0.107544097881334	0.999959088615519	-4.5158504124884
240770_at	TMEM171	0.626849838172496	7.55137373933473	1.66369315234807	0.107876733939392	0.999959088615519	-4.5160899198045
213523_at	CCNE1	-0.626590608349442	6.77157158679086	-2.45066641029225	0.021106938967868	0.999959088615519	-4.38842088137455
220310_at	TUBAL3	0.625921508884575	7.47866741139707	1.50429840308446	0.144250616300691	0.999959088615519	-4.53845351667702
202121_s_at	CHMP2A	-0.625320477100353	8.83876203208722	-1.28952766340772	0.208281106350238	0.999959088615519	-4.56601378975623
226279_at	PRSS23	-0.624940353427037	8.81105137190125	-1.02886391472036	0.312780596977214	0.999959088615519	-4.59491709359573
232336_at	ZSWIM5	-0.624247364847115	6.73730829511957	-2.12568026741598	0.0429384507260327	0.999959088615519	-4.4439169908022
203022_at	RNASEH2A	-0.623863127289177	6.70310474684328	-1.83891780880733	0.0770822503139168	0.999959088615519	-4.48987406566891
226459_at	PIK3AP1	0.623637882367374	7.74975990978102	1.49696030178233	0.146140407513844	0.999959088615519	-4.53944582376217
218459_at	TOR3A	-0.62352654611384	6.93096042469996	-2.17976716012699	0.0382775740333873	0.999959088615519	-4.43489600050889
219371_s_at	KLF2	0.623220031418693	6.41697219272026	2.21929083968034	0.0351645120426928	0.999959088615519	-4.42824354560222
224634_at	GPATCH4	-0.623194091339143	7.12795273895541	-2.22081985479344	0.0350488000599209	0.999959088615519	-4.4279852065622
202778_s_at	ZMYM2	0.622018481704306	8.29519696964771	1.92185409784571	0.065364113584007	0.999959088615519	-4.4769388833473
221497_x_at	EGLN1	0.621515034719146	6.37471897341224	2.13245484318841	0.0423281056470243	0.999959088615519	-4.44279251645837
1555780_a_at	RHEB	-0.621284658826854	7.21081788171489	-1.40158610445773	0.1725645228969	0.999959088615519	-4.55202518774673
212542_s_at	PHIP	0.621226339373362	7.86965625103398	1.33763638803189	0.192305725862977	0.999959088615519	-4.56011659293557
207791_s_at	RAB1A	-0.620474421242172	7.17081282370445	-1.15053186321237	0.260132021968552	0.999959088615519	-4.58208882557104
207543_s_at	P4HA1	0.620465810779823	8.48329807047943	1.41533450071426	0.168536905063238	0.999959088615519	-4.55024899983917
201649_at	UBE2L6	-0.620459967953853	7.80685017173612	-1.49731990493443	0.146047334052585	0.999959088615519	-4.5393972754115
217911_s_at	BAG3	-0.620280564112758	7.70739886396011	-1.76143252424451	0.0896220107434023	0.999959088615519	-4.50166256046357
216231_s_at	B2M	-0.619564228466738	12.0014163159418	-1.41205338163089	0.169491278840058	0.999959088615519	-4.55067405430483
226497_s_at	FLT1	0.619561044283051	5.57272612313751	1.90243701794058	0.0679590059970618	0.999959088615519	-4.47999536167683
200000_s_at	PRPF8	-0.618773651562621	8.24588009490232	-1.8307212841622	0.0783331854706453	0.999959088615519	-4.49113501768224
201391_at	TRAP1	-0.618763004710464	8.81191304522481	-2.13901727798954	0.0417442788552648	0.999959088615519	-4.44170174352708
220532_s_at	TMEM176B	-0.618428718344851	8.58833394157394	-1.30994076879649	0.201382334265845	0.999959088615519	-4.56353183094268
218915_at	NF2	-0.618427866158635	7.29083688299687	-2.55627199662835	0.0165975882347008	0.999959088615519	-4.36983821027451
238041_at	TCF12	0.61799679706168	5.49851204305755	1.55118238688619	0.132639517995835	0.999959088615519	-4.53203396563971
203910_at	ARHGAP29	0.617292025544428	6.17201727840548	1.35196346898532	0.187736732940379	0.999959088615519	-4.558328537555
219555_s_at	CENPN	-0.616926290069781	6.72884176991256	-1.75778885151668	0.0902521925324397	0.999959088615519	-4.50220947895936
226611_s_at	CENPV	-0.616147537256987	7.08746463683665	-1.28148890838681	0.21104705336945	0.999959088615519	-4.56698289180126
200792_at	XRCC6	-0.615462474890162	10.2386558271721	-1.30111912158293	0.204341774351646	0.999959088615519	-4.56460812182492
202488_s_at	FXYD3	0.61493109407432	9.77670273209625	1.68800298529625	0.103067265808949	0.999959088615519	-4.51254973729883
201581_at	TMX4	-0.614084317179903	7.12701480948931	-1.32020426224839	0.19798089814558	0.999959088615519	-4.56227258761697
1552664_at	FLCN	0.614026617450092	4.5243630850137	2.00175551811117	0.0555745211111003	0.999959088615519	-4.46419057906008
204709_s_at	KIF23	-0.613957663447034	5.21108602894199	-1.57969883715971	0.125959112844413	0.999959088615519	-4.5280634159731
205443_at	SNAPC1	0.613552375837283	5.79904076360727	2.35948933999653	0.0258804227485983	0.999959088615519	-4.40427670478777
222480_at	UBE2Q1	-0.612782680828692	5.15412542411794	-1.91373163514347	0.0664389095951441	0.999959088615519	-4.4782194919659
39817_s_at	DNPH1	-0.612630618721107	8.42851724177891	-1.72046466346456	0.0969271468779192	0.999959088615519	-4.50777207256353
212680_x_at	PPP1R14B	-0.612460505621268	7.57734997069461	-1.5217428424622	0.139837555335178	0.999959088615519	-4.53608093193886
204159_at	CDKN2C	-0.612261614222567	5.98506817989587	-1.87682096830199	0.0715189538857051	0.999959088615519	-4.48400169485376
201751_at	JOSD1	-0.611938215269061	8.25363730725649	-1.66830573005602	0.106950003462749	0.999959088615519	-4.51542071992904
200837_at	BCAP31	-0.611880597362186	10.196228262805	-1.07682794243297	0.291197309595926	0.999959088615519	-4.59000354478183
240830_at	SCARNA17	-0.611797277354083	7.05895916674323	-1.11377080416881	0.275310442767263	0.999959088615519	-4.58609083312175
225841_at	HENMT1	-0.611611481907606	6.47926879552564	-2.01188643558347	0.0544303131196958	0.999959088615519	-4.46255530375172
1563497_at	USP25	0.611559447861731	6.72717184059535	1.54658864244003	0.133742329788826	0.999959088615519	-4.53266896886321
224914_s_at	SARNP	-0.611391049621857	7.82438578538462	-1.41517165857272	0.16858416996401	0.999959088615519	-4.55027011240165
205053_at	PRIM1	-0.61130444298193	6.27239717744536	-1.49890292995619	0.145638181183407	0.999959088615519	-4.53918346090008
238103_at	SMIM31	0.61112979860699	7.44051359008384	1.08395567001895	0.288082375346376	0.999959088615519	-4.589257237781
239792_at	UBL7-AS1	-0.610719300948368	4.7947599080481	-2.30131906714614	0.0294215669263643	0.999959088615519	-4.41428669199174
227611_at	TARS3	0.610031689835906	5.68341312315954	1.22638003652962	0.230768775105983	0.999959088615519	-4.57349806300524
207128_s_at	ZNF223	0.609315537632549	4.3990315479792	1.60593509732045	0.120059909969413	0.999959088615519	-4.52436740329043
203323_at	CAV2	0.608612167666478	5.13501647389787	1.71522251403069	0.0978972704214097	0.999959088615519	-4.50854744645735
202742_s_at	PRKACB	0.608407902247196	7.0813401016193	1.1674836535955	0.253342562846716	0.999959088615519	-4.58020743921013
203708_at	PDE4B	-0.608273034086639	5.59635991962716	-1.38334391564692	0.178025591082076	0.999959088615519	-4.5543621224704
212950_at	ADGRF5	0.607966864217751	5.15077133764969	1.93215771497943	0.06402252145619	0.999959088615519	-4.47531021611746
217110_s_at	MUC4	-0.607237236089158	6.0605727092298	-1.14595185054642	0.261989032673875	0.999959088615519	-4.58259326700737
225772_s_at	COX14	-0.607126938239182	7.44952155711679	-2.47044899875657	0.0201845011343286	0.999959088615519	-4.38495641832171
220041_at	PIGZ	0.607067087499992	8.68411143071631	1.37180049960707	0.181550937970006	0.999959088615519	-4.55582911718557
216483_s_at	MYDGF	-0.606994825268392	7.66675668831533	-1.58025291587033	0.125832104645512	0.999959088615519	-4.52798578286081
222890_at	CCDC113	-0.606794140691171	4.87420924724615	-1.43554557076865	0.162751842695284	0.999959088615519	-4.54761484381173
228628_at	SRGAP2C	0.606739471995707	4.7632665506564	1.66760615706202	0.107090127049192	0.999959088615519	-4.51552229137455
204834_at	FGL2	0.606568747978034	5.61120591519965	1.88279663751716	0.0706743524161725	0.999959088615519	-4.48306977794518
224964_s_at	GNG2	0.606475599691288	5.21461114001987	1.99055959155285	0.0568635966021485	0.999959088615519	-4.4659929427455
212176_at	PNISR	0.606141325610565	8.50105690988607	1.68408387109228	0.103830227531747	0.999959088615519	-4.51312267415339
219128_at	C2orf42	0.605631898518486	6.12055409088878	2.77890915325899	0.00986451576369736	0.999959088615519	-4.33009316509817
228653_at	SAMD5	0.605525335952249	8.36090318327204	1.25125150955609	0.221702691688831	0.999959088615519	-4.57058562279733
204475_at	MMP1	-0.605491765708767	4.92614442544939	-1.17907535611137	0.24877556709896	0.999959088615519	-4.5789080335433
218188_s_at	TIMM13	-0.605157149615662	8.7336732804796	-1.56839320659268	0.128573757445121	0.999959088615519	-4.52964345358734
221597_s_at	TMEM208	-0.60468061199953	8.29303238544486	-1.6988937268284	0.100971789243103	0.999959088615519	-4.51095320751096
225768_at	NR1D2	-0.604492038934245	5.65729294579082	-1.55353662993042	0.132077229809906	0.999959088615519	-4.53170803376865
223040_at	NAA20	-0.604481647113948	9.24340103315807	-2.33090185648452	0.0275690215537185	0.999959088615519	-4.40920706662365
205436_s_at	H2AX	-0.60344984869089	7.56671976431697	-2.17996952400918	0.0382610232771282	0.999959088615519	-4.43486206630287
223042_s_at	FUNDC2	-0.602346015066018	8.82179477574775	-2.60986264546612	0.0146677162713265	0.999959088615519	-4.3603328031988
216326_s_at	HDAC3	-0.601943336813085	7.0055920539417	-2.14272222793974	0.0414178584585855	0.999959088615519	-4.4410852746579
238601_at	PHKB	0.601503912092307	6.83294556305031	2.07720681909191	0.0475395671064791	0.999959088615519	-4.45191538733009
201141_at	GPNMB	0.601314468873924	6.96372974418226	1.07400429646081	0.292437886125022	0.999959088615519	-4.59029804832052
52940_at	SIGIRR	-0.601309756354875	7.72628905748813	-1.66300101147007	0.108016372656548	0.999959088615519	-4.51619023417543
223165_s_at	IP6K2	-0.600660425276505	8.99740247733788	-1.45213175956267	0.158123540185109	0.999959088615519	-4.54543287011156
203530_s_at	STX4	-0.600378978573583	7.67488415840102	-1.36150231022613	0.184741994357185	0.999959088615519	-4.55713008482038
200936_at	RPL8	-0.600201682522334	11.8663584797418	-0.91216344138014	0.369851022844816	0.999959088615519	-4.60606199524274
232684_at	ZNF503-AS1	-0.600106652136156	5.19471293079519	-1.47184035957074	0.152761568761627	0.999959088615519	-4.54281669363278
201150_s_at	TIMP3	-0.600000969471859	5.77510139586332	-1.34188159924501	0.190942979493674	0.999959088615519	-4.55958828673837
236278_at	H3C6	0.599578851008406	5.93076846801899	1.22554291111549	0.231078699166545	0.999959088615519	-4.57359528152111
225655_at	UHRF1	-0.599505398766077	7.21881217603527	-1.71059441048044	0.0987605590026721	0.999959088615519	-4.50923077403694
202878_s_at	CD93	0.599105529705362	5.9820547916806	1.71162594733313	0.0985675902999148	0.999959088615519	-4.50907856976588
209418_s_at	THOC5	-0.59891259065382	6.93234015042027	-2.18927906472413	0.0375065396373118	0.999959088615519	-4.43329952793207
205739_x_at	ZNF107	0.59880065396445	5.67896597355566	1.29514386921321	0.206365240915365	0.999959088615519	-4.5653339431243
226594_at	ENTPD5	0.598746531700133	9.55222471489839	2.04606555373745	0.0507218650887929	0.999959088615519	-4.45700836815848
216092_s_at	SLC7A8	-0.598641188991696	6.98456503179133	-1.62053756190859	0.116876796410732	0.999959088615519	-4.52229277937913
213011_s_at	TPI1	-0.598448367799728	10.70567718251	-1.43712917351234	0.16230533166536	0.999959088615519	-4.54740729974717
240452_at	GSPT1	0.598124530411932	6.57019110964753	0.906641209574911	0.372711915602278	0.999959088615519	-4.60656020172923
228443_s_at	KMT5A	-0.597573689456121	8.31216855650207	-1.49902015455664	0.145607919918093	0.999959088615519	-4.5391676213934
232052_at	THUMPD3-AS1	0.597567364923865	5.56547506896173	1.69327112115439	0.10204910815881	0.999959088615519	-4.51177826159976
225711_at	ARL6IP6	0.597431817562896	6.22186549521892	1.7959210002373	0.0838405117793253	0.999959088615519	-4.49645234407764
226817_at	DSC2	0.596198878509535	10.1069142084261	2.11263708966962	0.0441357288024221	0.999959088615519	-4.44607744401362
204036_at	LPAR1	0.595500344790804	5.61933943034949	1.28320269013061	0.210455038214045	0.999959088615519	-4.56677668455362
227046_at	SLC39A11	-0.594955833294895	7.16313165954134	-2.45266751311009	0.0210118956749464	0.999959088615519	-4.38807080528874
211950_at	UBR4	-0.59477175179833	10.1392931724801	-1.32902024804781	0.195094792693469	0.999959088615519	-4.5611849307791
207259_at	ANKRD40CL	-0.594446026048917	6.32757390800037	-2.20515068170363	0.0362510353462226	0.999959088615519	-4.43062921055641
201051_at	ANP32A	-0.594197552054368	9.17837362466046	-1.72812588953443	0.0955239654312644	0.999959088615519	-4.50663625864408
218486_at	KLF11	-0.593862292977473	6.28256859400168	-1.99712379466532	0.0561046556790652	0.999959088615519	-4.46493682890643
222206_s_at	NCLN	-0.593556308301758	6.26392266180976	-2.46809890616247	0.0202921049102876	0.999959088615519	-4.3853684054652
200913_at	PPM1G	-0.593493739834873	8.08900584785941	-1.88675505154231	0.0701196412534995	0.999959088615519	-4.48245155521974
233899_x_at	ZBTB10	0.593271081858402	4.7011080229573	1.29054522721159	0.207932975711218	0.999959088615519	-4.56589078282157
218120_s_at	HMOX2	-0.593232734307694	7.21923855314356	-1.565365169687	0.12928156977193	0.999959088615519	-4.53006533655689
201827_at	SMARCD2	-0.593030641403633	7.78002845879887	-1.60634485389509	0.119969620479483	0.999959088615519	-4.52430935731922
200736_s_at	GPX1	-0.592344372681977	9.72402402945337	-1.19066255949154	0.244271446458003	0.999959088615519	-4.57759873006371
227646_at	EBF1	0.592131065006326	4.97106421622323	1.79300572498211	0.0843165626901968	0.999959088615519	-4.49689507555805
212637_s_at	WWP1	0.591849855389735	6.35219440399888	2.28146016257625	0.0307279115599522	0.999959088615519	-4.41768333075195
243463_s_at	RIT1	0.591735598685969	5.93190183884142	2.20144821306203	0.0365404824928395	0.999959088615519	-4.43125284426334
209864_at	FRAT2	-0.591630967775834	7.82348666642228	-1.85377828299417	0.0748581201675994	0.999959088615519	-4.48757976275277
202972_s_at	FAM13A	0.591453781603365	6.40337592026785	1.94434550535655	0.0624666720736529	0.999959088615519	-4.47337776229288
214022_s_at	IFITM1	-0.591242979160779	10.1241270158198	-1.64956684740481	0.11075678133004	0.999959088615519	-4.51813196905432
205016_at	TGFA	0.590679160645258	8.12102149819249	2.11677091371896	0.0437530860207518	0.999959088615519	-4.44539337042341
202674_s_at	LMO7	0.590257778526602	5.0130645167344	1.8689241120241	0.072648492590036	0.999959088615519	-4.48523070067731
213056_at	FRMD4B	0.59020608491431	6.31463618358997	2.31474992363595	0.0285668954266163	0.999959088615519	-4.41198338596887
200632_s_at	NDRG1	0.589863650212926	11.0984964605293	1.32669432962059	0.195853048149645	0.999959088615519	-4.56147242445456
227931_at	INO80D	0.589786710333139	7.47223416477926	1.21425623409878	0.235287855623402	0.999959088615519	-4.57490086896752
51200_at	REX1BD	-0.589666828601356	7.87052749701363	-2.00863987294641	0.0547947057954141	0.999959088615519	-4.46307979357598
203392_s_at	CTBP1	-0.58937342061069	8.31584054318165	-0.979253058922374	0.33625096052276	0.999959088615519	-4.59979729389851
205455_at	MST1R	-0.58917667451676	7.82887855989397	-1.74227257721102	0.0929781098436767	0.999959088615519	-4.5045307973892
236300_at	PDE3A	0.589133779816524	5.97687463134481	1.62677478280807	0.115538682532951	0.999959088615519	-4.52140286506309
238992_at	POLI	0.589023258103122	3.767507911382	1.64546917108934	0.111604119008796	0.999959088615519	-4.51872220936968
218023_s_at	FAM53C	-0.588504631230117	6.69691000669497	-2.44653770356203	0.0213042853140277	0.999959088615519	-4.38914289609401
36545_s_at	SFI1	-0.588442259004149	6.14295545213278	-1.31558452538767	0.199506395285288	0.999959088615519	-4.56284032421978
209503_s_at	PSMC5	-0.586700992212913	9.02206519756279	-2.07002420114709	0.0482573989124408	0.999959088615519	-4.45309329419399
220459_at	MCM3AP-AS1	0.586569202744661	4.16512776060413	1.82019231192622	0.0799656816990103	0.999959088615519	-4.49275004102502
222231_s_at	LRRC59	-0.585906507338146	9.525529043005	-1.73116737433316	0.0949716919528682	0.999959088615519	-4.50618448144549
219862_s_at	NARF	-0.585891397397992	8.08394494945844	-1.29366555445426	0.206868224664651	0.999959088615519	-4.56551311658544
204023_at	RFC4	-0.585795006705679	8.3196950631933	-1.58639456024263	0.124431341755897	0.999959088615519	-4.52712403784978
221711_s_at	BABAM1	-0.585705458471589	7.6020071776698	-1.78763237789843	0.0852000630587179	0.999959088615519	-4.49770999254737
241827_at	ZNF615	0.585506644486234	6.28392376906432	1.51155380243456	0.142401635284891	0.999959088615519	-4.53746904643001
225687_at	FAM83D	-0.58536718177689	7.01422210750692	-1.34148163656313	0.191071049313036	0.999959088615519	-4.55963811538098
203136_at	RABAC1	-0.585120566557393	8.14350699417676	-1.13834757529681	0.265093606788657	0.999959088615519	-4.58342714642377
227408_s_at	SNX25	0.584985180672767	6.79014364554826	1.84762415716622	0.0757723862397373	0.999959088615519	-4.48853116651035
217797_at	UFC1	-0.584266008170033	9.92569566906371	-2.03240195048467	0.052176687988294	0.999959088615519	-4.45923131333964
206752_s_at	DFFB	-0.584194614090861	5.76262179595732	-2.59030795783731	0.0153463422598812	0.999959088615519	-4.36380652359586
221584_s_at	KCNMA1	0.58372157948082	6.35751602751499	1.87482027080776	0.0718036790717627	0.999959088615519	-4.48431334047658
227670_at	ZNF75A	0.583487108392765	5.51617912101126	1.65201339479281	0.110253436388937	0.999959088615519	-4.51777910893597
203306_s_at	SLC35A1	0.582958887226441	9.34362910376591	2.44691178320265	0.0212863351371942	0.999959088615519	-4.38907749318408
215702_s_at	CFTR	-0.582681947482384	5.32435906570164	-1.26380021608748	0.217232044257418	0.999959088615519	-4.56909865933896
74694_s_at	RABEP2	-0.581565381089317	6.69041275315494	-1.38174560017891	0.178510479472638	0.999959088615519	-4.55456579159346
202417_at	KEAP1	-0.581535911585329	7.89792464000687	-2.30083872670848	0.0294525594585765	0.999959088615519	-4.41436897687662
208620_at	PCBP1	-0.581529785877333	9.15417079187512	-1.62297663041759	0.116352002497447	0.999959088615519	-4.52194504541404
228468_at	MASTL	-0.581466770881365	4.73296533516685	-1.70270742258721	0.10024652914937	0.999959088615519	-4.51039261370781
239151_at	BMS1P1	0.581181615966551	6.1246666633182	2.0583409521268	0.0494455876403539	0.999959088615519	-4.45500516144631
223449_at	SEMA6A	0.580936425282951	7.18114840763438	1.46915425286339	0.153483640551762	0.999959088615519	-4.54317474182655
212082_s_at	MYL6	-0.580909372133837	11.936882615915	-1.06830859440561	0.294951713009623	0.999959088615519	-4.5908901211785
225052_at	TMEM203	-0.580846831036895	7.35178885202531	-1.48494868597113	0.149276938245583	0.999959088615519	-4.54106272151501
217427_s_at	HIRA	-0.580719740864281	6.76123740315199	-0.980990293762503	0.335409338168824	0.999959088615519	-4.59962992472329
218735_s_at	ZNF544	0.580718189211629	7.39090821739379	1.65155023347137	0.110348578932625	0.999959088615519	-4.51784593560869
1552365_at	SCIN	0.580084604175359	5.68721873885665	1.35630854935304	0.18636792111684	0.999959088615519	-4.55778341309403
212722_s_at	JMJD6	-0.580066297561971	5.87918775697305	-2.135828381261	0.0420270734629469	0.999959088615519	-4.44223196982784
212820_at	DMXL2	0.580030357554705	7.1552500340476	1.60646374282113	0.119943433932505	0.999959088615519	-4.5242925137164
219122_s_at	THG1L	-0.579980227987241	6.35741395996658	-1.46224578638043	0.155353357097826	0.999959088615519	-4.54409346509356
227628_at	GPX8	0.579392832343167	4.2973463470405	1.29006781396701	0.208096253560178	0.999959088615519	-4.56594850370869
206082_at	HCP5	-0.579259518746726	7.85162722043218	-2.12560174651526	0.0429455707968429	0.999959088615519	-4.44393001471096
212724_at	RND3	0.579006417260501	9.34716221251707	2.30390499274908	0.0292552265444832	0.999959088615519	-4.41384360120491
218829_s_at	CHD7	0.578955090244843	7.43325258248151	2.34731799703947	0.0265874683212582	0.999959088615519	-4.40637838096155
209272_at	NAB1	0.577553138502113	8.15904975181011	1.49433601713752	0.146821085179326	0.999959088615519	-4.53979986729521
202295_s_at	CTSH	-0.577152888733611	9.45876933780929	-1.24918143372562	0.222446833373572	0.999959088615519	-4.57082979333636
234219_at	LINC02535	0.575721029439669	6.42565820715499	1.04549421442972	0.305174149515246	0.999959088615519	-4.5932349754865
218706_s_at	GRAMD2B	0.575530897694636	7.46880806561958	1.7161007457207	0.097734173497104	0.999959088615519	-4.5084176482926
221523_s_at	RRAGD	-0.575472359063192	3.90053982068107	-1.36035694046768	0.185099600043395	0.999959088615519	-4.55727432365431
218493_at	SNRNP25	-0.575399995397824	7.47113977252485	-1.47811480783824	0.151085530750707	0.999959088615519	-4.54197851569657
208250_s_at	DMBT1	-0.575392937550253	8.91087740515825	-0.704486929715827	0.487233520025996	0.999959088615519	-4.62290537285044
224504_s_at	BUD13	-0.57431487592359	7.0993452805096	-2.44597862375497	0.0213311386696695	0.999959088615519	-4.38924063829646
222826_at	BLOC1S6	-0.574094028431894	5.21889796118135	-1.79313921805469	0.0842947134960025	0.999959088615519	-4.49687481174409
219076_s_at	PXMP2	-0.574045631451599	8.0279407464228	-1.9607296586832	0.0604272583773782	0.999959088615519	-4.47076990787796
228496_s_at	CRIM1	0.57396707280674	8.35927473042753	1.26027402136811	0.218481322360331	0.999959088615519	-4.56951767603943
225728_at	SORBS2	0.573756316250067	6.13713879728945	1.48570580611603	0.149077644485142	0.999959088615519	-4.54096107692891
220261_s_at	ZDHHC4	-0.573603078061103	6.35114415520548	-1.07535391315792	0.291844461026201	0.999959088615519	-4.59015736582824
230573_at	SGK2	0.573214620133932	6.85244521736734	1.23763894928361	0.226630751897424	0.999959088615519	-4.57218539350274
215127_s_at	RBMS1	0.573020872003601	6.58010015420317	0.887588140980949	0.382693593256008	0.999959088615519	-4.6082585072037
212012_at	PXDN	0.572502045405127	7.64315350937492	1.43188577830585	0.16378750054889	0.999959088615519	-4.54809385279109
225657_at	NCBP2AS2	-0.572288066991979	7.96732426215401	-2.02379699909149	0.0531117083165458	0.999959088615519	-4.4606275349431
209993_at	ABCB1	-0.572197002846306	7.90804309836713	-0.837401937028197	0.409804967944324	0.999959088615519	-4.61257728062947
208932_at	PPP4C	-0.572139502221688	7.78628789280246	-1.5808559502619	0.12569399446701	0.999959088615519	-4.52790126962526
206115_at	EGR3	0.571848149950077	5.15308874490484	1.28482213895714	0.209896777627224	0.999959088615519	-4.56658163055041
1563088_a_at	AATBC	0.571660437045877	5.29233362361063	1.53829993930205	0.135751142952293	0.999959088615519	-4.53381145935754
204767_s_at	FEN1	-0.571404227762462	8.92461744947524	-1.75196447635301	0.0912673560112947	0.999959088615519	-4.50308230085647
216032_s_at	ERGIC3	-0.570719919896826	8.16673149696751	-1.58560900469921	0.124609788331866	0.999959088615519	-4.52723438584426
200820_at	PSMD8	-0.570148194291677	8.37650531353258	-1.38732722169603	0.176821665909324	0.999959088615519	-4.55385377740082
213088_s_at	DNAJC9	-0.569822305763731	9.13190174129727	-2.28788887667511	0.0302993705907574	0.999959088615519	-4.41658496905641
205698_s_at	MAP2K6	-0.569802836412911	7.77626937407956	-1.78645387052198	0.0853948907225489	0.999959088615519	-4.49788853052166
1561079_at	ANKRD28	0.56976394430103	4.83800500241503	1.31094956325689	0.201046024640787	0.999959088615519	-4.56340839527542
208319_s_at	RBM3	-0.569509513086849	7.89254264467347	-0.938065514852817	0.356625116878802	0.999959088615519	-4.60368953271082
226165_at	RBIS	0.56930923041029	9.39497594638763	2.47548190789889	0.0199558263432801	0.999959088615519	-4.38407373792196
212579_at	SMCHD1	0.569152075795269	7.15519961038162	1.65778161351964	0.109074257080925	0.999959088615519	-4.516945835758
229022_at	ZFX	0.56895508478736	6.7405068844414	1.68040600794288	0.104550531438983	0.999959088615519	-4.51365957483573
226839_at	NR2C2AP	-0.568885140597092	6.56556353802961	-2.46572626860333	0.0204012770521754	0.999959088615519	-4.38578423037965
226377_at	NFIC	-0.56859110314168	5.8136798373939	-2.42565340082619	0.0223287842405864	0.999959088615519	-4.39278945401959
228291_s_at	KIZ	-0.568132194387829	7.68999067469964	-1.03502130217246	0.309949045766545	0.999959088615519	-4.59429696913606
208821_at	SNRPB	-0.567600566027565	8.83946081079734	-1.9146926498554	0.0663109470334983	0.999959088615519	-4.47806812803954
201896_s_at	PSRC1	-0.56664550786785	5.85173082553282	-1.54073945562994	0.135157370831515	0.999959088615519	-4.53347564235876
201917_s_at	SLC25A36	-0.566426029830989	8.42569722748	-0.987145572142546	0.332438895703822	0.999959088615519	-4.59903484121422
205512_s_at	AIFM1	-0.565972168961537	8.08749400417058	-1.33323416289722	0.193726843644825	0.999959088615519	-4.56066309375265
203216_s_at	MYO6	0.565904088036616	9.169110984959	2.16511737699932	0.0394929529885765	0.999959088615519	-4.43734905589579
210792_x_at	SIVA1	-0.56568400564062	7.45764123142088	-1.59001059505671	0.123612639059276	0.999959088615519	-4.52661561599083
217771_at	GOLM1	-0.565215430275522	9.91279559077607	-1.09962792314289	0.281317065816253	0.999959088615519	-4.58760177004926
218679_s_at	VPS28	-0.564814889644785	8.23546596731195	-1.07496570816743	0.292015066680148	0.999959088615519	-4.59019784711241
238549_at	CBFA2T2	0.564558560378885	7.41254226722937	0.847103377052098	0.404471863978258	0.999959088615519	-4.61176003078705
202246_s_at	CDK4	-0.563988626227983	8.33173958266093	-1.27608573734449	0.212921878089086	0.999959088615519	-4.56763161019096
202282_at	HSD17B10	-0.563986604565768	9.51438203183509	-1.47017501005822	0.15320892094654	0.999959088615519	-4.54303873366629
217973_at	DCXR	-0.563777333442204	7.1704761078495	-1.51435227451002	0.141693625232656	0.999959088615519	-4.53708844191583
225536_at	TMEM54	-0.563708424313127	9.06264665604977	-1.25479609316337	0.220432880004585	0.999959088615519	-4.57016679007644
227805_at	METAP1D	-0.563656636339743	5.54362607320237	-2.0887313879145	0.0464076093093214	0.999959088615519	-4.45002144846641
225710_at	GNB4	0.563350511585281	5.5727544641465	1.37780056764804	0.179711747308989	0.999959088615519	-4.55506774475879
233085_s_at	NABP1	0.563212566557898	6.58731218790628	1.25166639343235	0.221553778067563	0.999959088615519	-4.57053664784695
1553274_a_at	SNRNP48	0.563152239919716	5.9617630469218	1.19646149881165	0.242040158711415	0.999959088615519	-4.57693959057936
203459_s_at	VPS16	-0.5629961059789	7.66255184476367	-1.60828159694797	0.119543621129675	0.999959088615519	-4.52403486602431
212694_s_at	PCCB	-0.562952713451485	8.03053296946092	-1.37426443965397	0.18079389173027	0.999959088615519	-4.55551675886519
218261_at	AP1M2	-0.562912070255582	8.88141410036099	-1.24730793239912	0.223121939273345	0.999959088615519	-4.57105050218328
202852_s_at	AAGAB	-0.562877341726429	7.5971005960215	-1.97789425845539	0.0583534792683384	0.999959088615519	-4.46802567999563
217926_at	C19orf53	-0.562436982013637	8.38964353546036	-1.74919445780228	0.0917535523013365	0.999959088615519	-4.50349679070161
203802_x_at	NSUN5	-0.562266980472043	7.85667806002099	-1.74330261334654	0.0927950115877575	0.999959088615519	-4.50437708637797
202337_at	PMF1	-0.561739318853748	7.32446054517723	-1.82297861810451	0.0795308517925917	0.999959088615519	-4.49232317629067
224415_s_at	HINT2	-0.561425101850572	8.55762830784929	-2.11666200804079	0.0437631286709503	0.999959088615519	-4.44541140008647
203416_at	CD53	0.561004499799609	7.62145004212842	1.24985402871391	0.22220484489107	0.999959088615519	-4.57075049410182
201903_at	UQCRC1	-0.560519466732725	10.4352452548806	-0.978513125330039	0.336609865211718	0.999959088615519	-4.59986850259615
202580_x_at	FOXM1	-0.560166029072938	6.02981557675576	-1.35623745211301	0.186390255683299	0.999959088615519	-4.55779234342503
208887_at	EIF3G	-0.559791733113947	8.82541669212095	-1.91705260101248	0.0659976210101388	0.999959088615519	-4.47769625208428
218938_at	FBXL15	-0.559714184979716	6.04532057812693	-1.74108389528469	0.0931897895945631	0.999959088615519	-4.50470811400325
228316_at	CLHC1	0.559388050556419	5.10180141344732	1.39836558662911	0.173518894115563	0.999959088615519	-4.55243940444946
239203_at	LSMEM1	0.559260368379118	6.00078215237975	1.33394542534955	0.193496684802455	0.999959088615519	-4.56057488917668
208712_at	CCND1	0.558914820294886	7.70237828122493	1.53999628267153	0.13533803222994	0.999959088615519	-4.53357798429911
238447_at	RBMS3	0.558519102848141	4.20832635925792	1.41396778732938	0.168933919590264	0.999959088615519	-4.55042613956091
203126_at	IMPA2	-0.557613345376388	7.27189568659742	-1.46353583974699	0.155002834203558	0.999959088615519	-4.54392214274496
225201_s_at	MRPL14	-0.557354271454379	8.97900557118715	-2.23487867459111	0.0340008559064665	0.999959088615519	-4.42560651819023
213139_at	SNAI2	0.556801171380514	4.94776223941325	1.55283079025196	0.132245607580088	0.999959088615519	-4.53180578884448
228904_at	HOXB3	0.556748112542408	9.04935818096035	1.37960336120658	0.179162008509104	0.999959088615519	-4.55483849604021
202212_at	PES1	-0.556690215394799	7.05441465526458	-2.1356494012911	0.042042996240347	0.999959088615519	-4.44226171895591
202266_at	TDP2	0.556618771156714	10.3708615526055	1.4984824359923	0.145746772615381	0.999959088615519	-4.53924027129526
204246_s_at	DCTN3	-0.55626093425689	7.93415629513027	-1.54338301757048	0.134516330542595	0.999959088615519	-4.53311132349215
207614_s_at	CUL1	-0.556160693459797	7.36390307765866	-1.34733142720212	0.189204568005426	0.999959088615519	-4.55890820705976
214317_x_at	RPS9	-0.556040559773798	11.9324336786898	-1.90834617639526	0.0671599866658789	0.999959088615519	-4.47906696559236
203031_s_at	UROS	-0.555982712171965	6.05722582750067	-1.46100532965937	0.155691003475544	0.999959088615519	-4.54425809867417
231809_x_at	PDCD7	-0.555850787776639	6.23275274212947	-2.2964597822382	0.0297364688117094	0.999959088615519	-4.41511882278787
205128_x_at	PTGS1	0.555789693736848	6.43546516314266	1.53317013724852	0.137006669206425	0.999959088615519	-4.5345164156313
200619_at	SF3B2	-0.555669786031862	8.57360752221942	-1.80279208708135	0.0827275847842084	0.999959088615519	-4.49540718746506
222657_s_at	UBE2W	0.55547076078728	6.89331644256884	1.70578550471114	0.0996643677162342	0.999959088615519	-4.509939577555
201491_at	AHSA1	-0.555276666775757	9.23351557194039	-1.13107598265265	0.268087333860878	0.999959088615519	-4.58422026433455
244132_x_at	ZNF518A	0.55521952005576	6.54266954458626	0.96756935971445	0.341948541156803	0.999959088615519	-4.60091622801104
223434_at	GBP3	0.55441476522124	9.34806102491356	1.99134769175862	0.0567720035969919	0.999959088615519	-4.46586623814236
227772_at	LATS1	0.553530748257313	6.45831080373666	1.86915705030955	0.0726149542996873	0.999959088615519	-4.4851944892736
223451_s_at	CKLF	-0.553126802458803	7.00699408817885	-1.51676758662319	0.141084854475663	0.999959088615519	-4.5367595536653
213552_at	GLCE	-0.553125196980545	7.28715062193298	-1.56062049706899	0.130397079854559	0.999959088615519	-4.53072527614508
205174_s_at	QPCT	0.552731290249104	6.66222621489845	1.28017986868796	0.211500109764853	0.999959088615519	-4.567140254632
202003_s_at	ACAA2	-0.551891062904087	10.1358375942277	-1.49669938610667	0.146207968441013	0.999959088615519	-4.53948104363102
1569003_at	VMP1	-0.551837587060607	7.5808981210631	-1.01502317831498	0.319211000155527	0.999959088615519	-4.59629946113953
205647_at	RAD52	0.55152288955354	5.69691241447154	1.39925255256155	0.173255634785233	0.999959088615519	-4.5523253949277
222680_s_at	DTL	-0.550864841589987	5.78189887064368	-1.28837013744263	0.208677663831831	0.999959088615519	-4.56615362422275
235217_at	LINC01004	0.55079937620752	6.93606225287172	1.06615776409934	0.295904962352323	0.999959088615519	-4.59111301074844
227766_at	LIG4	0.55067920668174	5.00151149638922	1.48513955504227	0.149226676282809	0.999959088615519	-4.54103710050086
223608_at	EFCAB2	0.550424678258421	3.83022052183818	1.35391216091697	0.187121878001167	0.999959088615519	-4.55808422219149
204283_at	FARS2	-0.549814899818911	5.95260542650661	-1.22083975811833	0.232825732576711	0.999959088615519	-4.57414049177856
200005_at	EIF3D	-0.549605650272275	9.57761317282852	-1.51204185870756	0.142277951373186	0.999959088615519	-4.53740270405567
209754_s_at	TMPO	-0.549476320393118	5.07496736751101	-1.23676717210004	0.22694914795809	0.999959088615519	-4.57228737381309
225150_s_at	RTKN	-0.549272199942585	6.66129562601456	-1.23365192045643	0.2280896751685	0.999959088615519	-4.5726513290752
201721_s_at	LAPTM5	0.548992333454422	8.01988384789792	0.682031520986051	0.501097180337686	0.999959088615519	-4.62448739699222
217811_at	SELENOT	-0.548845287102838	7.47601514822592	-1.29537453923331	0.206286842169305	0.999959088615519	-4.5653059713501
228030_at	RBM6	-0.548701612653396	8.00994188697553	-0.574766879361674	0.570263971875858	0.999959088615519	-4.63137733938131
213194_at	ROBO1	0.548383521616307	6.78446760023571	0.769166142645565	0.448550319065505	0.999959088615519	-4.61808357791929
201209_at	HDAC1	-0.547553426492181	10.6420862524267	-1.4193667081359	0.167369906872352	0.999959088615519	-4.54972565404428
238653_at	LRIG2	0.546873863579007	7.92391382647523	1.17427391484859	0.250659845649862	0.999959088615519	-4.57944753150979
203574_at	NFIL3	-0.546822990494352	7.15689351361658	-1.10115120601026	0.280665628820697	0.999959088615519	-4.58743980563551
200593_s_at	HNRNPU	-0.546682136677187	9.08973943241813	-1.77847702875299	0.0867236310939697	0.999959088615519	-4.49909514481422
202450_s_at	CTSK	-0.546627551160798	6.8527465629312	-1.56667499530678	0.128975002679797	0.999959088615519	-4.5298829122718
204228_at	PPIH	-0.546499258614658	8.62451914140654	-1.69127917982424	0.102433086141052	0.999959088615519	-4.51207014349805
241627_x_at	ARHGEF40	0.546331907840025	6.25207323865749	1.0752994681009	0.291868383895681	0.999959088615519	-4.59016304399806
200034_s_at	RPL6	-0.545991971791379	12.3708725397885	-1.5339779686721	0.136808325524098	0.999959088615519	-4.53440550836039
229659_s_at	PIGR	-0.545926627934374	10.3627699301207	-0.514795266583522	0.610934524265283	0.999959088615519	-4.63474047284364
201244_s_at	RAF1	-0.545566591300632	8.51510764482467	-2.37815234714793	0.0248295826725097	0.999959088615519	-4.40104696820045
227485_at	INTS6L	0.545538114984277	6.67160860331716	1.5838128187474	0.125018601989097	0.999959088615519	-4.52748656041191
1554168_a_at	SH3KBP1	0.545448377383675	9.64507998152955	1.17279530861958	0.251242225818279	0.999959088615519	-4.57961330982685
227357_at	TAB3	0.545149428278354	8.29052828517949	1.56679606490529	0.128946696276134	0.999959088615519	-4.52986604522854
202440_s_at	DENND2B	-0.545031674185834	8.01234744662385	-1.20344118485003	0.239374691805055	0.999959088615519	-4.57614281950436
220180_at	CCDC68	0.544878367432363	7.04533489610782	1.70714369456018	0.099408399175097	0.999959088615519	-4.50973951480307
225427_s_at	NAXE	-0.544716337930413	8.0165288719282	-1.13408603632193	0.266845123998261	0.999959088615519	-4.58389246413342
206571_s_at	MAP4K4	0.544514624781592	7.36898399986132	1.73402818203924	0.0944546953104864	0.999959088615519	-4.50575909619115
226838_at	TTC32	-0.544407788775326	6.62105287798268	-1.48019676708111	0.15053267824414	0.999959088615519	-4.54169983446762
212783_at	RBBP6	0.544238330032765	8.42575991695566	1.58555334192423	0.124622440670415	0.999959088615519	-4.52724220347306
218718_at	PDGFC	0.544215025444384	5.63138294084729	1.0993882853342	0.28141964638337	0.999959088615519	-4.58762723271207
204973_at	GJB1	-0.544036218334626	7.41502563248843	-1.9594531540715	0.0605840304487991	0.999959088615519	-4.47097349784375
204835_at	POLA1	-0.543821359074829	6.15579878632968	-2.21647647953011	0.0353783966623962	0.999959088615519	-4.42871886574928
244631_at	LOC389834	0.543507906285234	4.65160550896837	1.25133240226559	0.221673651048618	0.999959088615519	-4.57057607482597
228067_at	KIAA1211L	0.543094558706305	6.82963790881131	1.82264429678819	0.079582918386321	0.999959088615519	-4.49237441454088
208837_at	TMED3	-0.542663648312024	7.90604389404882	-1.12832010527424	0.269228326146234	0.999959088615519	-4.58451975323777
227568_at	HECTD2	0.54242597639959	3.90470689013023	1.39835340754413	0.173522511173229	0.999959088615519	-4.55244096956201
210125_s_at	BANF1	-0.542277884873743	7.92552062847471	-1.53637944654089	0.136220082317684	0.999959088615519	-4.53407557089644
209165_at	AATF	-0.541450617631759	7.57905991573738	-1.77576083067882	0.087180089342231	0.999959088615519	-4.4995052762334
212136_at	ATP2B4	0.541442945661121	6.43120005871954	1.48618011230305	0.148952904117035	0.999959088615519	-4.54089738185843
218308_at	TACC3	-0.541274178402826	5.85578172275532	-1.90485474142732	0.0676310951252528	0.999959088615519	-4.47961569863912
200783_s_at	STMN1	-0.54103477574271	7.13050211135835	-1.88375733373343	0.0705393771681362	0.999959088615519	-4.4829198027893
47560_at	ADGRL1	-0.540783615875524	6.0493232416572	-2.4220787291804	0.0225086144353407	0.999959088615519	-4.39341266141598
202554_s_at	GSTM3	-0.540610783544821	7.16485553508789	-0.909069783829634	0.371451967526014	0.999959088615519	-4.60634142992081
218541_s_at	TCIM	0.54006580506791	6.52738891901976	1.10270057717652	0.280004146537171	0.999959088615519	-4.58727487542512
230098_at	PHF20L1	0.54000794696747	7.19575391335994	1.60716946133461	0.119788089312208	0.999959088615519	-4.52419251393313
207500_at	CASP5	0.539653737315988	6.00153196952677	1.42094067817962	0.166916114340553	0.999959088615519	-4.54952107029027
218549_s_at	RMDN1	0.539461685399798	7.6968019365388	1.70923964390857	0.0990144780770068	0.999959088615519	-4.5094305843237
209224_s_at	NDUFA2	-0.539123372630636	9.93286771332023	-2.2689976963658	0.031574359367044	0.999959088615519	-4.41980925796395
233595_at	USP34	0.539084107845524	7.47597501155465	0.905768670176021	0.373165272985725	0.999959088615519	-4.60663867552217
232080_at	HECW2	0.53850312404146	5.36318354308123	1.88374398863227	0.0705412505877966	0.999959088615519	-4.48292188639428
208937_s_at	ID1	0.538155167032286	7.92185893950199	0.781972756770594	0.441115010503481	0.999959088615519	-4.61708268292009
223310_x_at	PNPLA8	0.538154260333647	9.25064744689035	1.82472619880953	0.0792591628167143	0.999959088615519	-4.49205525297176
200763_s_at	RPLP1	-0.538008437904631	12.6178014795376	-1.92742000079421	0.0646363877058552	0.999959088615519	-4.47605967159128
201695_s_at	PNP	-0.537966684919714	8.22524490840664	-1.26360966760035	0.217299413661565	0.999959088615519	-4.56912132565865
1554510_s_at	GHITM	-0.537555279995356	8.36157663657591	-1.15547055811106	0.258140389611841	0.999959088615519	-4.58154303072143
226414_s_at	ANAPC11	-0.537381924496156	9.6669983724481	-1.89692163471917	0.0687122209515909	0.999959088615519	-4.48086047765958
204533_at	CXCL10	0.537107332789907	6.00094994051796	0.632145265926589	0.532671697395558	0.999959088615519	-4.62782989983985
204114_at	NID2	0.536956338027691	4.91370701514234	1.15961555581223	0.256477476079839	0.999959088615519	-4.58108347370458
224447_s_at	MIEN1	-0.53693310696851	9.01780875106213	-1.81737706519331	0.0804070999726956	0.999959088615519	-4.49318095584195
202351_at	ITGAV	0.536418488712712	8.96068352039846	1.97188603678651	0.0590721616365223	0.999959088615519	-4.46898765789411
210428_s_at	HGS	-0.535987847751995	7.46932662432832	-1.5642631496837	0.129539962654492	0.999959088615519	-4.53021873868754
244189_at	TTC28-AS1	-0.535788865559285	5.48261394414676	-1.87159330461091	0.0722649859010715	0.999959088615519	-4.48481561078959
207655_s_at	BLNK	0.53555756911389	7.83881631161547	1.13979356658321	0.264501202251272	0.999959088615519	-4.58326893183809
230815_at	LOC389765	0.535480846223046	5.45116144963172	1.31154804158644	0.200846710048858	0.999959088615519	-4.56333513115912
222978_at	SURF4	-0.535171755426424	9.62043795387806	-1.60617468988835	0.120007109139235	0.999959088615519	-4.5243334638856
223217_s_at	NFKBIZ	-0.535033176456865	8.01670118487873	-1.05565695749863	0.300590212635188	0.999959088615519	-4.59219574919616
209408_at	KIF2C	-0.534444363778932	7.23175389055338	-1.50864418701535	0.14314080554665	0.999959088615519	-4.53786424471825
219126_at	PHF10	-0.534381627804827	7.60109713460988	-2.33984478900062	0.0270302842393347	0.999959088615519	-4.40766695620188
202371_at	TCEAL4	-0.534304077438392	8.55261318251588	-1.90447307972843	0.0676827675198758	0.999959088615519	-4.47967564963412
208972_s_at	ATP5MC1	-0.533927406187917	9.79643001634474	-1.82697631182876	0.0789105221515728	0.999959088615519	-4.49171006807453
35666_at	SEMA3F	0.533692318847947	7.65032713264867	0.916286765190622	0.367724290113329	0.999959088615519	-4.60568825023775
213982_s_at	RABGAP1L	0.53368212335631	7.70547303776838	1.45659656952746	0.156895812455503	0.999959088615519	-4.54484241764034
226181_at	TUBE1	0.533368466603863	4.93455343629218	1.18060464809381	0.248177615022675	0.999959088615519	-4.57873582455051
201852_x_at	COL3A1	-0.533172757037172	8.43407901803625	-1.06504658894137	0.296398288951436	0.999959088615519	-4.59122801270731
205158_at	RNASE4	-0.533099598329831	6.50164005769904	-1.01495456576356	0.319243103788425	0.999959088615519	-4.59630627394151
226184_at	FMNL2	0.533047822506444	7.55104540567428	0.960625949402906	0.345365266460361	0.999959088615519	-4.60157564763809
203329_at	PTPRM	0.532948974884609	6.13798073661659	2.13175039140882	0.0423912089684525	0.999959088615519	-4.44290951854671
228132_at	ABLIM2	-0.532235342346095	6.02449073797572	-1.87910819572493	0.0711946499483823	0.999959088615519	-4.48364519111519
204294_at	AMT	-0.532170279895717	7.61907561796629	-1.48677445099568	0.148796714633435	0.999959088615519	-4.54081754716225
201908_at	DVL3	-0.531979474493124	7.13033571726962	-1.29462656192047	0.206541143366393	0.999959088615519	-4.56539665940438
224626_at	SLC35A4	-0.531635568656466	7.40817778136817	-1.93177931806788	0.0640713628106577	0.999959088615519	-4.47537011039551
202503_s_at	PCLAF	-0.531246755196099	9.61497345024011	-1.56171495828773	0.130139065415994	0.999959088615519	-4.53057316777469
224754_at	SP1	-0.530954316704642	7.95592653833906	-1.30102001394265	0.204375211438116	0.999959088615519	-4.5646201816238
210418_s_at	IDH3B	-0.530815397094661	8.34608201123821	-1.40104724331459	0.172723919874623	0.999959088615519	-4.5520945440751
223104_at	JAGN1	-0.530590044532971	8.53758919943044	-1.53178273205813	0.137347860363582	0.999959088615519	-4.53470679838035
201328_at	ETS2	-0.530482699859688	10.3675215258211	-1.47578668164339	0.151705686754817	0.999959088615519	-4.54228981702679
203219_s_at	APRT	-0.530449704779352	7.9772108234742	-1.25631425358763	0.219890703490687	0.999959088615519	-4.56998711667956
203931_s_at	MRPL12	-0.530187538584659	7.42624577718192	-1.30797035942291	0.202040475421645	0.999959088615519	-4.56377271835479
231714_s_at	AP4B1	-0.530130149934451	7.7076618552455	-1.82341236738003	0.0794633440854477	0.999959088615519	-4.49225669157933
203229_s_at	CLK2	-0.530112965095148	7.94366533690872	-1.45809572162739	0.156485294374854	0.999959088615519	-4.54464386856926
226702_at	CMPK2	-0.530104885528121	8.28447955459461	-1.02450888057518	0.314794154648635	0.999959088615519	-4.59535378893288
203478_at	NDUFC1	-0.529587619726968	10.2326912045186	-1.67737260624863	0.105147769826967	0.999959088615519	-4.51410183500298
212397_at	RDX	0.529511217096739	5.75024683383229	0.838028395007453	0.409459260078182	0.999959088615519	-4.61252476421867
204523_at	ZNF140	0.529503546391629	5.88045408503301	1.96000849573422	0.060515783246087	0.999959088615519	-4.47088493475396
225613_at	MAST4	0.529425561655515	7.80700251842989	1.22234746745848	0.232264603410271	0.999959088615519	-4.57396589363244
204681_s_at	RAPGEF5	0.52940461585529	7.91760216293071	1.81423612527674	0.0809020524339819	0.999959088615519	-4.49366126640314
201540_at	FHL1	0.529226022909457	6.90485750895296	1.2845773479327	0.209981089862049	0.999959088615519	-4.56661112661192
206445_s_at	PRMT1	-0.529193274978049	7.75123828988449	-1.34192021466733	0.190930618200243	0.999959088615519	-4.55958347530736
219306_at	KIF15	-0.528835827608959	6.64336294709456	-1.10751725298199	0.27795488818918	0.999959088615519	-4.58676090674788
226134_s_at	MSI2	-0.528800188280435	6.99828458119957	-1.87287019936687	0.0720821433101569	0.999959088615519	-4.48461692242387
213351_s_at	TMCC1	0.528363778766789	7.69765892612816	1.19105527769511	0.244119857923704	0.999959088615519	-4.57755417316958
227475_at	FOXQ1	-0.528165644454953	8.92413798675038	-1.2955664529104	0.2062216331206	0.999959088615519	-4.56528269635141
209180_at	RABGGTB	-0.528031527300708	8.19930386224536	-1.55387454049249	0.131996683535136	0.999959088615519	-4.53166122418464
208982_at	PECAM1	0.527725960381256	7.49622239542559	1.45663732950014	0.156884639608536	0.999959088615519	-4.54483702129486
209679_s_at	SMAGP	-0.527647310279048	8.57656459575954	-1.39386520626523	0.174859517580741	0.999959088615519	-4.55301705297513
224562_at	WASF2	-0.527520682096545	8.60868686647012	-1.15011495846408	0.260300660715272	0.999959088615519	-4.58213481165549
216026_s_at	POLE	-0.527238990269331	6.17439274164427	-1.55559023034075	0.131588342350002	0.999959088615519	-4.53142344825621
201445_at	CNN3	-0.527008855793082	6.85715334890119	-0.843959027454725	0.406195560582169	0.999959088615519	-4.61202584032056
206268_at	LEFTY1	-0.526982787636706	9.25327146684218	-0.657960721287521	0.51620037168524	0.999959088615519	-4.62612996290886
212488_at	COL5A1	0.526570734201278	7.06057601790502	1.33205600959874	0.194108551954829	0.999959088615519	-4.56080911917479
206734_at	JRKL	0.526191120834389	6.9618934404847	1.51449955231648	0.141656443427163	0.999959088615519	-4.53706839786432
205380_at	PDZK1	0.525893452879138	4.96628538242892	0.837997711157438	0.409476188543752	0.999959088615519	-4.61252733729282
242750_at	MMAA	0.525781885713049	5.70865903703225	1.44583685904621	0.159867552884149	0.999959088615519	-4.54626312259845
212145_at	MRPS27	-0.525622935311786	7.32829818056863	-1.44653486560171	0.159673414313072	0.999959088615519	-4.54617118895905
209385_s_at	PLPBP	-0.525455037061532	8.77329057830965	-1.18151007186677	0.247824096234629	0.999959088615519	-4.57863378217055
226456_at	RMI2	-0.525298638706934	7.5068724609985	-1.87675519312238	0.0715282989818485	0.999959088615519	-4.48401194348623
229984_at	DTWD1	-0.525175454930198	5.9386269522099	-1.3572550701368	0.186070779126742	0.999959088615519	-4.55766448955435
204170_s_at	CKS2	-0.525035238047678	9.19921848937943	-1.90105777222804	0.0681466885000723	0.999959088615519	-4.4802118316929
218797_s_at	SIRT7	-0.525008526179718	7.89728180796056	-1.2619389342983	0.217890790311721	0.999959088615519	-4.56931994951768
203713_s_at	LLGL2	-0.52498994249823	7.34663931068553	-1.31960047852206	0.198179761626457	0.999959088615519	-4.56234687554929
208296_x_at	TNFAIP8	0.524665847120904	7.17904564323855	1.36188137861257	0.184623761252687	0.999959088615519	-4.55708232781599
201079_at	SYNGR2	-0.524398501237496	8.87765548432424	-1.10398131523682	0.279458199294059	0.999959088615519	-4.58713839512017
223191_at	COX16	0.524379076257985	9.22041042007064	1.97433038819007	0.058778845304235	0.999959088615519	-4.46859647326336
234982_at	UBR3	0.524267134545041	6.11187287717986	1.51299016137421	0.142037880427199	0.999959088615519	-4.53727375674729
201626_at	INSIG1	-0.524217874676355	8.56458501325224	-1.29973829101235	0.204808020128296	0.999959088615519	-4.56477608262289
242761_s_at	ZNF420	0.523490469276441	7.57454871816475	0.815828218096065	0.42182198870435	0.999959088615519	-4.61436413380272
239345_at	SLC19A3	-0.523488711938416	4.77920467921988	-1.22174255243144	0.23248961466263	0.999959088615519	-4.57403596562586
224932_at	CHCHD10	-0.523058192462544	9.19920884477113	-1.98788788763842	0.0571750694375618	0.999959088615519	-4.46642228949154
242669_at	UFM1	0.522959133184671	6.70100445891216	0.994018585381633	0.329143368492695	0.999959088615519	-4.59836656106729
218200_s_at	NDUFB2	-0.522729545988106	11.3111644294159	-1.55159013951649	0.132541990183595	0.999959088615519	-4.53197753877259
204565_at	ACOT13	0.522625447883552	7.94683025620723	1.59577146516129	0.122317509448641	0.999959088615519	-4.52580402543146
235414_at	ZNF383	0.52240416382862	5.09447556842663	1.75993528210567	0.0898805077691624	0.999959088615519	-4.50188738050201
214437_s_at	SHMT2	-0.52210078856178	5.82904058687568	-1.01147803517709	0.320872687076055	0.999959088615519	-4.59665095405351
227894_at	WDR90	-0.521764691832882	7.47824602024773	-1.24860193085707	0.222655488741994	0.999959088615519	-4.57089808993846
209953_s_at	CDC37	-0.521700006336712	7.59330556307545	-1.59915662897549	0.121561715164828	0.999959088615519	-4.52532620975212
212372_at	MYH10	0.521678083721265	6.34313380555713	1.40011357901462	0.173000376424568	0.999959088615519	-4.55221466849811
217967_s_at	NIBAN1	0.521593068677485	5.06889021992808	1.36099176754155	0.184901328453989	0.999959088615519	-4.55719438982707
206499_s_at	RCC1	-0.52071870344894	7.00033416353154	-1.40082682184746	0.172789154826119	0.999959088615519	-4.55212290864271
224412_s_at	TRPM6	0.520657642247184	6.02365502854317	1.45716041293328	0.156741312108925	0.999959088615519	-4.5447677589364
225247_at	TMEM259	-0.520567387820046	6.32572626900767	-1.87030512868781	0.0724498503820318	0.999959088615519	-4.48501597806293
218152_at	HMG20A	-0.520351863315685	7.06985226565391	-1.44779697327862	0.159322859131632	0.999959088615519	-4.54600487679148
224926_at	EXOC4	-0.520299467026313	7.836907442958	-1.39799432481394	0.173629181655667	0.999959088615519	-4.55248711011258
218694_at	ARMCX1	0.519927169789797	4.95317853949949	0.873676051580485	0.390090372907358	0.999959088615519	-4.60947825963754
212689_s_at	KDM3A	0.519909361262256	8.48278343460047	1.97694650948834	0.0584663334031609	0.999959088615519	-4.46817752393038
206295_at	IL18	0.519673192920573	6.41765800983505	1.56061666156565	0.130397984794723	0.999959088615519	-4.53072580907617
214100_x_at	NSUN5P1	-0.51883086850258	8.21688225917207	-1.38344182352954	0.177995922023485	0.999959088615519	-4.55434964062399
218170_at	ISOC1	-0.518715791282644	8.03950328318831	-1.39222391983043	0.175350470844327	0.999959088615519	-4.55322737761329
229242_at	TNFSF15	0.51868525406298	6.43920182363567	1.08654124220287	0.286958328250755	0.999959088615519	-4.58898549419747
208764_s_at	ATP5MC2	-0.518443260613543	9.45053071031864	-1.23793984626916	0.226520934579515	0.999959088615519	-4.57215018140315
214430_at	GLA	-0.517950349891857	8.4475228404694	-1.65702828236867	0.109227657447489	0.999959088615519	-4.51705476777235
203773_x_at	BLVRA	-0.517922977107442	7.38196841163258	-0.997337301859495	0.327560120845274	0.999959088615519	-4.59804243942029
201115_at	POLD2	-0.517801659396316	6.71356733769441	-1.6144306977054	0.118199379711061	0.999959088615519	-4.52316191301375
205403_at	IL1R2	0.517602769148616	7.40844203919473	1.07954976196727	0.290005015473091	0.999959088615519	-4.58971904581587
212450_at	SECISBP2L	0.517551643293575	6.94691359085025	1.93385818966888	0.0638034345266304	0.999959088615519	-4.47504098085113
203782_s_at	POLRMT	-0.517110559693357	6.7817554778812	-1.84952057572438	0.0754896303792746	0.999959088615519	-4.48823817845063
1555833_a_at	IRGQ	-0.517029795487481	6.70748094570246	-1.85880057501583	0.07411907130604	0.999959088615519	-4.48680201350218
228824_s_at	PTGR1	-0.516815344200079	5.96288614210623	-1.26139270861849	0.218084398633623	0.999959088615519	-4.56938484236741
220048_at	EDAR	-0.516701881246278	6.26792428542966	-1.1289634568815	0.268961650073804	0.999959088615519	-4.58444989243993
203524_s_at	MPST	-0.516377371269227	8.25517777768482	-1.84682045646664	0.0758924932027758	0.999959088615519	-4.48865528321848
50374_at	OXLD1	-0.515983980348217	7.83609830217322	-1.54914035641399	0.133128822416931	0.999959088615519	-4.53231639930334
220786_s_at	SLC38A4	0.515870522962938	4.68007855847766	1.02504954013747	0.314543691202417	0.999959088615519	-4.59529966117432
203554_x_at	PTTG1	-0.515729638796378	9.1458951250029	-1.38803401791518	0.176608713172473	0.999959088615519	-4.5537634632657
56919_at	WDR48	0.515518871655933	7.50396447236661	1.92507129606444	0.0649426081784156	0.999959088615519	-4.47643084782914
225302_at	TMX3	0.51533410355405	7.68080073867399	1.61002956226982	0.119160220623603	0.999959088615519	-4.52378694164178
214321_at	CCN3	-0.515246149215078	4.94157628036678	-1.03033538247581	0.312102291879657	0.999959088615519	-4.5947691861512
213664_at	SLC1A1	0.515168161721761	8.24987074647616	1.03990957256719	0.307713890633402	0.999959088615519	-4.59380241300982
220688_s_at	MRTO4	-0.515027628566631	6.65509583369197	-1.7022581575026	0.100331738339298	0.999959088615519	-4.51045869430711
203603_s_at	ZEB2	0.514873583843503	3.95540843647256	1.8789661703068	0.071214750451513	0.999959088615519	-4.48366733522407
241455_at	C6orf132	0.514704786508956	5.1718191075739	1.12924758668079	0.268843936290412	0.999959088615519	-4.58441902863992
200045_at	ABCF1	-0.514570913946585	8.32339136097816	-1.5138128741883	0.141829870081114	0.999959088615519	-4.53716184099905
204234_s_at	ZNF195	0.514229728031877	7.21635692800355	2.04477417833205	0.0508578107693003	0.999959088615519	-4.45721877150963
210827_s_at	ELF3	-0.514019698008291	9.40802945938971	-1.56184769533587	0.130107801728386	0.999959088615519	-4.53055471502549
202424_at	MAP2K2	-0.513985963485132	7.80634207997553	-1.50521915591384	0.144014897499802	0.999959088615519	-4.53832876560599
209482_at	POP7	-0.513716752996729	7.82881583498434	-1.99050096470993	0.0568704154026242	0.999959088615519	-4.46600236729812
226529_at	TMEM106B	0.513575124909337	8.35659696857476	1.74433321353518	0.0926121192877574	0.999959088615519	-4.50422323575716
204285_s_at	PMAIP1	0.5134659791672	5.60311671064133	1.01582370392441	0.318836601350862	0.999959088615519	-4.59621994468185
1555888_at	UBR5-AS1	0.513361904925862	5.83917124866426	1.10184959924396	0.280367320901138	0.999959088615519	-4.58736548578578
204194_at	BACH1	0.513087609880129	6.19087783171058	1.89090687120349	0.0695418876744858	0.999959088615519	-4.48180235898818
209731_at	NTHL1	-0.512862491549287	6.83660717030853	-1.60973013764651	0.119225824354534	0.999959088615519	-4.52382942349272
220432_s_at	CYP39A1	-0.512850007784089	4.56450519609466	-0.864180536987886	0.395191351943189	0.999959088615519	-4.61030088857829
225994_at	CPSF2	0.512815656911624	5.86502297251658	1.20148821811475	0.240118295126865	0.999959088615519	-4.57636613766957
225421_at	PM20D2	0.512600947698873	7.26202124053488	1.09797706149563	0.282024286189328	0.999959088615519	-4.58777708796384
223391_at	SGPP1	0.512458044072524	6.48065260660424	1.48322851071407	0.149730531962729	0.999959088615519	-4.54129352118952
221521_s_at	GINS2	-0.512384291791074	7.9402163033344	-1.68663235362444	0.10333355901556	0.999959088615519	-4.51275020627756
209649_at	STAM2	0.512355035797781	5.84477600188131	1.95607594193283	0.0610005166580852	0.999959088615519	-4.47151179764138
200002_at	RPL35	-0.512284645616422	11.1798250804009	-1.73960037927956	0.0934545463813388	0.999959088615519	-4.50492930755295
202338_at	TK1	-0.512241863381737	6.58291773409523	-2.21806832042072	0.035257276919793	0.999959088615519	-4.42845004808671
211675_s_at	MDFIC	0.512070203611531	6.23801625931833	1.66262827736969	0.108091634000497	0.999959088615519	-4.51624424472026
202675_at	SDHB	-0.511906116198148	7.75536736032883	-1.05078600060026	0.302781188603524	0.999959088615519	-4.59269491051702
213186_at	DZIP3	0.511771925428685	6.12514516407262	1.61552699305668	0.117961041839083	0.999959088615519	-4.52300604685906
218322_s_at	ACSL5	-0.511338280164985	9.75257733948889	-1.58425169219129	0.124918612088557	0.999959088615519	-4.52742496274277
205223_at	DEPDC5	-0.511255946897185	6.05135860181447	-2.02553457056048	0.0529217191566083	0.999959088615519	-4.460345834084
218014_at	NUP85	-0.51118052393934	7.39125343995144	-1.61115545617396	0.1189138055507	0.999959088615519	-4.52362715492702
214011_s_at	NOP16	-0.51076950945596	8.43236649332681	-1.71149280987337	0.0985924783144004	0.999959088615519	-4.50909821753926
202613_at	CTPS1	-0.510619554156717	6.37903819540062	-1.42412753876705	0.166000301063386	0.999959088615519	-4.54910633596762
225826_at	MMAB	-0.51013613470344	6.51050232609203	-1.45044842758895	0.158588412074895	0.999959088615519	-4.54565514459955
200059_s_at	RHOA	-0.509577794540149	10.5129930327584	-1.0848611104938	0.287688389164464	0.999959088615519	-4.58916213782297
235299_at	SLC41A2	0.50956028269398	6.59180288201443	1.27299759909657	0.213999112120683	0.999959088615519	-4.5680014185094
229715_at	NCR3LG1	-0.509542709160704	6.08010417701774	-1.32683389678998	0.19580748460179	0.999959088615519	-4.56145518419447
231008_at	UNC5CL	0.509276623913121	5.99531668747315	1.21350726742359	0.235569185748014	0.999959088615519	-4.57498716392301
239595_at	GPX2	0.50926251388378	7.13801029233978	0.851939452804058	0.40182982487188	0.999959088615519	-4.61134947363724
209059_s_at	EDF1	-0.509082542305	9.11372761115258	-1.21649052096159	0.234450096511124	0.999959088615519	-4.57464318418506
204703_at	IFT88	0.508971349552469	7.54849507561508	1.98620252793188	0.0573723226028861	0.999959088615519	-4.46669297887016
225870_s_at	TRAPPC5	-0.508870711076065	6.84208693717189	-1.54209095651033	0.134829332869262	0.999959088615519	-4.53328944080392
221800_s_at	FAAP100	-0.508777303716299	6.05430258449606	-1.99253415391621	0.0566343576109455	0.999959088615519	-4.46567544020135
226665_at	AHSA2P	0.508706747283829	6.6371490272304	1.06812037685038	0.295035044227598	0.999959088615519	-4.59090964121719
222386_s_at	COPZ1	-0.508699561215534	8.34121893249596	-1.07044551898037	0.294006782350821	0.999959088615519	-4.59066829728889
212851_at	DCUN1D4	0.508295247125974	6.79726549040069	1.5095043740163	0.142921956965378	0.999959088615519	-4.53774746538054
203501_at	CPQ	0.508172435437269	5.08353104701632	2.32180976026724	0.0281267586434813	0.999959088615519	-4.41077073260027
229623_at	TMEM150C	0.507158267465636	5.93075486302991	0.694526205585651	0.493355983233352	0.999959088615519	-4.6236130217641
205089_at	ZNF7	0.506901792296362	6.25120218011118	2.02776554632262	0.0526786603122296	0.999959088615519	-4.45998396703113
224657_at	ERRFI1	0.506803869759509	9.29109776445308	1.28210886961156	0.210832744865202	0.999959088615519	-4.56690832103043
219822_at	MTRF1	0.506636465083941	6.65213400080668	1.44006433022955	0.161480321720379	0.999959088615519	-4.54702218425675
228120_at	AGO1	-0.50631837123984	5.19490276358284	-2.43705252690818	0.0217641097138966	0.999959088615519	-4.3908002531717
213599_at	OIP5	-0.505593037538127	5.65481534030477	-0.887332260584962	0.382828814677299	0.999959088615519	-4.60828109683428
224791_at	ASAP1	0.505393123616229	6.45132300951798	1.0310753247379	0.311761586829706	0.999959088615519	-4.59469474116722
1568857_a_at	NBR1	0.505268433294408	4.67732499856379	1.59393984760729	0.122728064020637	0.999959088615519	-4.52606227626599
225308_s_at	TANC1	0.505015446207214	8.10715225835371	1.91920133217561	0.0657134602962118	0.999959088615519	-4.47735744557974
225295_at	SLC39A10	-0.504948093602109	7.05235621036168	-1.60787086094637	0.119633860427604	0.999959088615519	-4.52409309726693
226993_at	TRIP12	0.504842248796452	8.1357356406199	1.53157455953071	0.137399113920803	0.999959088615519	-4.53473535397881
223176_at	KCTD20	-0.504705025261503	4.91370599607049	-1.34969383224775	0.188454838401279	0.999959088615519	-4.5586127557062
220597_s_at	ARL6IP4	-0.504385536655525	6.58766290564567	-1.47858865086508	0.150959560899748	0.999959088615519	-4.54191511383045
207513_s_at	ZNF189	0.503861599419436	7.88514107509294	1.76397681709578	0.0891841924864968	0.999959088615519	-4.5012802553475
229450_at	IFIT3	-0.503652117224464	6.36006168508117	-0.628874380605587	0.534778564409211	0.999959088615519	-4.62804070669511
211563_s_at	URI1	-0.503512584948245	5.9282444285585	-1.12542697038542	0.270429931953684	0.999959088615519	-4.58483350829918
213288_at	MBOAT2	0.50336915754739	6.98140486457299	1.55725787036069	0.13119242948689	0.999959088615519	-4.53119215978839
238504_at	SDHAF4	0.503202545937393	4.83809475517438	1.60055032486456	0.121251672836619	0.999959088615519	-4.52512929351514
218564_at	RFWD3	-0.502856144280462	5.04396052543328	-1.618303434436	0.117359217167338	0.999959088615519	-4.52261099309086
224800_at	WDFY1	0.502760699791743	7.63568745243468	1.38477325145171	0.177592844989769	0.999959088615519	-4.55417983740794
213880_at	LGR5	0.502703869871821	6.66341732517845	0.622668353283203	0.538788216936973	0.999959088615519	-4.62843784166447
211689_s_at	TMPRSS2	0.502703789951752	7.51088664569896	1.1811243683966	0.247974646913935	0.999959088615519	-4.57867725918456
204451_at	FZD1	0.502368829111514	6.71558006586596	1.84932715180498	0.0755184281348201	0.999959088615519	-4.4882680693643
218253_s_at	EIF2D	-0.502326063679734	8.35643301086424	-2.01779591300033	0.0537725161393936	0.999959088615519	-4.46159953558739
212242_at	TUBA4A	-0.50223752149266	9.1599192351225	-2.06681747150915	0.0485809748793801	0.999959088615519	-4.45361855878013
202643_s_at	TNFAIP3	0.502228167177096	6.60278534974212	1.7240320122037	0.0962716211060826	0.999959088615519	-4.50724358349304
208699_x_at	TKT	-0.501953862856544	7.13234898232414	-1.28337786646001	0.210394596259372	0.999959088615519	-4.56675559473368
223465_at	CERT1	0.500832928726797	6.03081107405586	1.41197995524503	0.16951268515321	0.999959088615519	-4.55068355807593
201267_s_at	PSMC3	-0.500677105852168	6.77507810289167	-1.12134355258853	0.272132503956523	0.999959088615519	-4.5852752124267
225355_at	NEURL1B	-0.500520116647719	9.23050193206376	-1.31909401026079	0.198346692134082	0.999959088615519	-4.56240916995363
206648_at	ZNF571	0.500190980298711	4.37802604077539	1.12931720074737	0.268815101177743	0.999959088615519	-4.58441146578386
218345_at	TMEM176A	-0.499965122927204	8.92203378617965	-0.93460494934433	0.358373680212186	0.999959088615519	-4.6040098838784
204524_at	PDPK1	-0.499834936982658	7.49360763705329	-1.01569567678994	0.318896458097437	0.999959088615519	-4.59623266527188
232594_at	HSBP1L1	0.499601048768366	7.48763942575954	2.14878134180114	0.0408889468055351	0.999959088615519	-4.44007608833558
226679_at	SLC26A11	0.499583128895853	7.83905130933718	1.7023305320146	0.100318007414293	0.999959088615519	-4.51044804976827
235109_at	ZBED3	-0.499298794373543	6.17959967015804	-1.09263369452951	0.284322091527935	0.999959088615519	-4.58834303187395
201173_x_at	NUDC	-0.499256896903921	8.80342996086507	-1.8603123821446	0.0738978407951959	0.999959088615519	-4.48656766412891
218806_s_at	VAV3	-0.498865740546264	7.72596605149788	-1.37001029164462	0.182102537581773	0.999959088615519	-4.55605580185239
201505_at	LAMB1	0.4988525172725	8.48575411063591	1.33482618350121	0.193211972702695	0.999959088615519	-4.56046561555437
222988_s_at	TMEM9	-0.498734698108949	7.99704256366449	-1.28817973225755	0.208742950205449	0.999959088615519	-4.56617661670187
201356_at	SF3A1	-0.498660861770361	8.27787650517496	-1.96156571315255	0.0603247722160066	0.999959088615519	-4.47063652810701
206482_at	PTK6	0.498047729704701	8.10867665179616	1.76666062493181	0.0887243410686743	0.999959088615519	-4.5008766271827
202619_s_at	PLOD2	0.497945518795841	6.71367978640436	1.00135530133246	0.32565027148294	0.999959088615519	-4.59764877475588
218388_at	PGLS	-0.497852096540155	7.58681666738982	-1.27319312894396	0.213930782535022	0.999959088615519	-4.56797802434154
207551_s_at	MSL3	-0.497450167803772	6.83216561039411	-1.97526993846285	0.0586664419381041	0.999959088615519	-4.46844604508236
218488_at	EIF2B3	-0.49743608562286	6.55586307760177	-1.98077949735497	0.0580110929102091	0.999959088615519	-4.46756319149197
220159_at	ABCA11P	0.497429614641769	5.44539039323946	2.15644612858772	0.0402285407837592	0.999959088615519	-4.43879768982716
225293_at	COL27A1	0.497196629397885	7.20539440062595	0.753674918115734	0.457644068062199	0.999959088615519	-4.61927400134451
200916_at	TAGLN2	-0.497024136595206	10.4227431225138	-1.11523239748836	0.274695002085148	0.999959088615519	-4.58593376994471
230645_at	FRMD3	0.496695814251197	6.34289575208107	1.28920683942114	0.208390959741131	0.999959088615519	-4.56605255654198
201449_at	TIA1	0.496615139680621	7.60869518808115	1.33721738076844	0.192440639255619	0.999959088615519	-4.56016866835664
208928_at	POR	-0.496246389451634	6.68790748300399	-1.47532327201739	0.15182937193752	0.999959088615519	-4.54235173932874
200880_at	DNAJA1	-0.496212813281021	8.9189264020007	-1.26001441149217	0.218573513453751	0.999959088615519	-4.56954848904587
203131_at	PDGFRA	0.496091199351802	6.90601236064841	0.952876831876293	0.349205540837773	0.999959088615519	-4.60230668819182
222239_s_at	INTS6	0.496005413604037	5.14500676016012	1.36010202143008	0.185179264082503	0.999959088615519	-4.55730641371322
218190_s_at	UQCR10	-0.495986674315899	10.3847606112718	-1.72049335991144	0.0969218586881932	0.999959088615519	-4.5077678239963
202957_at	HCLS1	0.495927903131936	5.5541938142012	1.15596468883796	0.257941737584595	0.999959088615519	-4.58148831700489
226588_at	CWC22	0.495253402210013	6.21390276264754	1.57355311726064	0.127374948559155	0.999959088615519	-4.52892327333157
204806_x_at	HLA-F	-0.494749689718633	9.97786636858279	-1.37519585394865	0.180508360511707	0.999959088615519	-4.55539857247772
225871_at	STEAP2	0.494606184295899	6.75083076125736	0.938047065379145	0.356634423985442	0.999959088615519	-4.60369124337268
221479_s_at	BNIP3L	0.494574483187187	7.56067123926582	1.57917934998765	0.126078287665857	0.999959088615519	-4.52813618572848
200708_at	GOT2	-0.494474719368924	10.1761432236761	-1.46907181320865	0.153505845062122	0.999959088615519	-4.54318572333927
226433_at	RNF157	-0.49424526336545	5.75322567833526	-1.50269269481005	0.144662435928087	0.999959088615519	-4.53867094283118
51228_at	RBM12B	0.49422724149414	5.01228212162563	1.60216983215339	0.120892217826357	0.999959088615519	-4.52490032876137
215425_at	BTG3	0.493814000444588	4.74954550187487	1.67734826734247	0.105152573397817	0.999959088615519	-4.51410538148239
217865_at	RNF130	-0.493557223002171	7.55619605746502	-1.80866088135487	0.0817870436995247	0.999959088615519	-4.49451263944044
37577_at	ARHGAP19	-0.493181586986716	4.45576254215585	-1.81381901412013	0.0809679774486907	0.999959088615519	-4.49372501450255
207830_s_at	PPP1R8	-0.493045061332076	8.17663157875899	-1.53229026245696	0.137222968071602	0.999959088615519	-4.53463716778647
219595_at	ZNF26	0.492946378151242	7.05531664850519	1.65857721574173	0.108912444609646	0.999959088615519	-4.5168307567224
201966_at	NDUFS2	-0.492633313615483	10.0112631434569	-1.76864676182806	0.0883853320133321	0.999959088615519	-4.50057768727246
218529_at	CD320	-0.492247206418543	7.32411070335521	-1.21725902510434	0.234162458078594	0.999959088615519	-4.57455446346582
225196_s_at	MRPS26	-0.492150582178791	7.1465213261789	-1.75743782098096	0.0903131026155625	0.999959088615519	-4.50226213285385
212193_s_at	LARP1	-0.492143801560196	6.23378144286519	-1.13286987668393	0.267346512522571	0.999959088615519	-4.58402499265545
225589_at	SH3RF1	0.491650740280148	8.77357834466176	2.0721026840305	0.0480486921188521	0.999959088615519	-4.45275263233995
224331_s_at	MRPL36	-0.491554794808867	9.17680458679507	-2.23775528908218	0.0337899523738492	0.999959088615519	-4.42511907182473
225769_at	COG6	0.491388554025366	7.0235198229277	1.37115253254284	0.181750438351349	0.999959088615519	-4.55591119147654
210460_s_at	PSMD4	-0.491289369304025	8.37043881145056	-1.4621199254585	0.155387589036064	0.999959088615519	-4.54411017394108
200964_at	UBA1	-0.491232456477676	8.45911906133936	-1.39362451194584	0.174931447856502	0.999959088615519	-4.55304790853934
203145_at	SPAG5	-0.490926974930816	6.94890582733283	-1.80859068758494	0.0817982386667569	0.999959088615519	-4.49452334871933
205904_at	MICA	-0.490912711389153	6.72206953987379	-1.12114232310303	0.272216606220112	0.999959088615519	-4.58529694507165
217990_at	GMPR2	-0.490912635539867	7.64336574768861	-1.41950745741401	0.167329287497123	0.999959088615519	-4.54970736629166
219061_s_at	LAGE3	-0.490806721847007	7.82993786157291	-1.74660315131684	0.0922103702206307	0.999959088615519	-4.50388417834359
210859_x_at	CLN3	-0.490672330445086	7.03343362059165	-1.29269056717663	0.20720046995377	0.999959088615519	-4.56563119935558
213725_x_at	XYLT1	0.490644552097051	7.74034694644592	1.65713389561233	0.109206140627125	0.999959088615519	-4.51703949797281
204021_s_at	PURA	-0.490636791901053	6.55257774208631	-1.5121725005474	0.142244858727866	0.999959088615519	-4.53738494313275
224671_at	MRPL10	-0.490606449468102	7.35493113241017	-1.60554242269126	0.120146488226428	0.999959088615519	-4.52442302021396
203021_at	SLPI	-0.490345667530165	7.97436219633575	-1.36071749088062	0.184986971191058	0.999959088615519	-4.55722892863436
201271_s_at	RALY	-0.490082914554851	8.4184958535287	-1.01574403975792	0.318873845961963	0.999959088615519	-4.59622786015941
232382_s_at	PCMTD1	0.489756112583562	7.04249284467261	0.765189780771101	0.450874149427454	0.999959088615519	-4.61839126435882
213743_at	CCNT2	0.489612436231184	7.7156589230658	1.4507826758293	0.158496018595131	0.999959088615519	-4.54561102380167
225850_at	SFT2D1	-0.489384955466539	8.27000010133272	-1.15449579958421	0.258532593867024	0.999959088615519	-4.58165090685666
202659_at	PSMB10	-0.489221503796241	8.40625434286691	-1.06063087891811	0.298364471136259	0.999959088615519	-4.59168401824896
238493_at	ZNF506	0.489040137572315	4.90517892275372	1.83327193304505	0.0779420524884411	0.999959088615519	-4.49074297191682
209326_at	SLC35A2	-0.488830487926585	8.48328454346008	-1.36152907996307	0.184733642815093	0.999959088615519	-4.55712671255817
229268_at	OTULIN	-0.488775906655441	7.23658573686417	-1.60242002346552	0.120836765692307	0.999959088615519	-4.52486494315573
229138_at	PARP11	0.488435749362838	5.49225878805626	1.29633154873556	0.20596182366153	0.999959088615519	-4.56518988014872
219324_at	NOL12	-0.488427015150485	6.30130465427421	-1.70251546786593	0.100282928491884	0.999959088615519	-4.51042084889379
201009_s_at	TXNIP	-0.488417392339613	9.86032358597109	-0.906428474936747	0.372822415825283	0.999959088615519	-4.60657934067149
205894_at	ARSL	-0.488384955500878	7.23749543572627	-0.925313557506813	0.363096604956675	0.999959088615519	-4.60486484959472
232216_at	YME1L1	-0.488162586484345	5.54830489852046	-1.21574864420896	0.234728019610687	0.999959088615519	-4.57472878835719
205308_at	ZC2HC1A	0.488111190179538	6.95660101400726	1.39685796005275	0.173967095753245	0.999959088615519	-4.55263307018745
208510_s_at	PPARG	0.487750830901163	7.83203656441073	1.5001605133161	0.145313804297856	0.999959088615519	-4.53901348947478
201847_at	LIPA	-0.48762275793154	8.25041793871757	-0.870432765922279	0.391827886627632	0.999959088615519	-4.60976014149509
242953_at	ZNF234	0.487579400706329	5.24205710122006	1.55928287645728	0.130712987499154	0.999959088615519	-4.53091108019886
243256_at	MKNK1	0.487548915486946	7.10043106548929	0.875358871366368	0.389190795683754	0.999959088615519	-4.60933163225984
224833_at	ETS1	0.487303710192636	8.03115958741998	1.3593386351993	0.185417988119066	0.999959088615519	-4.55740248422827
202816_s_at	SS18	0.487303115687584	6.64764672297418	1.52811003924879	0.138254393892579	0.999959088615519	-4.53521019718977
220195_at	MBD5	0.486930052205321	5.3858953342876	1.96796306393857	0.0595455927714159	0.999959088615519	-4.46961495429099
208756_at	EIF3I	-0.486885524659977	8.81990188275429	-1.23437851872978	0.227823274532177	0.999959088615519	-4.57256650568932
223219_s_at	CNOT10	-0.486437369098023	6.20454307270355	-1.22685928927902	0.230591484751822	0.999959088615519	-4.5734423817741
232231_at	RUNX2	-0.486406972877509	5.43981123845044	-1.02131528126155	0.316276432728861	0.999959088615519	-4.59567301504519
218515_at	PAXBP1	0.486066788632128	8.28896666917325	1.77239964463186	0.0877477731050238	0.999959088615519	-4.50001227939704
232529_at	SP3	0.486053638890613	6.30813675283325	0.769524471526259	0.448341261237915	0.999959088615519	-4.61805577894448
225975_at	PCDH18	-0.485545755372088	6.41016887471632	-1.06835261148146	0.294932227346467	0.999959088615519	-4.59088555574971
207158_at	APOBEC1	0.485457200118887	7.36589169958864	1.09247973226088	0.28438849779045	0.999959088615519	-4.58835930458421
225079_at	EMP2	-0.485448307334334	8.42590850914974	-1.51674758348846	0.141089887455378	0.999959088615519	-4.53676227895409
217894_at	KCTD3	0.485310547659985	5.45903766867334	1.22117847293853	0.232699583520442	0.999959088615519	-4.57410128237274
212503_s_at	DIP2C	-0.485280423521838	5.57366010757357	-1.02063395548281	0.316593289197178	0.999959088615519	-4.59574100855977
223445_at	DTNBP1	-0.485003527823018	6.80853994184459	-1.82431083219744	0.0793236657505179	0.999959088615519	-4.49211894664909
212848_s_at	AOPEP	-0.48472672363077	7.42946026125527	-1.33035477255373	0.194660762633858	0.999959088615519	-4.56101980412761
235306_at	GIMAP8	0.484533641023467	4.03997607695322	1.85370941258969	0.074868298752715	0.999959088615519	-4.48759041973875
239765_at	CPEB3	0.484492080899841	4.27879520077841	1.39864647083786	0.173435491038507	0.999959088615519	-4.55240330572101
219404_at	EPS8L3	-0.484326710599021	8.83402487655879	-1.4053629961778	0.171450566760445	0.999959088615519	-4.5515385148666
209916_at	DHTKD1	-0.484260419108934	5.89600478958407	-1.62944013222524	0.114970761124446	0.999959088615519	-4.52102189431329
208109_s_at	LINC00597	0.484139708376055	4.48428126684268	1.23493410455121	0.227619732193423	0.999959088615519	-4.5725016196038
1553678_a_at	ITGB1	-0.483899059104881	8.1129247980672	-0.973505437082618	0.339045687399179	0.999959088615519	-4.6003491962912
208270_s_at	RNPEP	-0.483895070606279	8.18093004347892	-1.14430712997052	0.262658257813774	0.999959088615519	-4.58277401282173
1560587_s_at	PRDX5	-0.48371002753994	10.409274639593	-0.638274259221885	0.528735831287232	0.999959088615519	-4.62743211116352
231111_at	SCYL3	0.483582333831923	6.16709798353805	1.2272604040117	0.230443178733152	0.999959088615519	-4.57339576556259
224676_at	TMED4	-0.483562515286992	7.51176205429055	-1.46018067710309	0.155915795488653	0.999959088615519	-4.54436749117679
201425_at	ALDH2	-0.483441079598162	10.6044679902251	-1.24880884609859	0.222580970004911	0.999959088615519	-4.57087370706835
201794_s_at	SMG7	-0.483400358109037	8.14066422434637	-0.913269958588341	0.369279510413796	0.999959088615519	-4.60596184504869
201399_s_at	TRAM1	0.483235945511822	7.79515571835642	1.15409001546983	0.258695993966154	0.999959088615519	-4.58169579284325
228248_at	RICTOR	0.483052267678043	7.45875970653821	1.24954494549177	0.222316023137209	0.999959088615519	-4.57078693932992
1558692_at	GLMP	0.482902603792955	4.01808491390211	1.37268062263475	0.181280234991854	0.999959088615519	-4.55571759050962
227959_at	ANKRD9	0.482658342149374	7.40841351591141	1.74066763264483	0.0932640139438713	0.999959088615519	-4.50477019075754
200923_at	LGALS3BP	-0.482362804213084	9.61601049394286	-1.02285806020399	0.315559763297657	0.999959088615519	-4.59551890837221
226982_at	ELL2	-0.482207540477265	5.68008478173939	-1.42471236484478	0.165832673185744	0.999959088615519	-4.54903015362387
206052_s_at	SLBP	-0.481730492270413	7.75425028527866	-1.55576549357517	0.131546687296914	0.999959088615519	-4.53139914859007
226837_at	SPRED1	0.481695309148201	5.60640070558751	1.08213782223922	0.288874540007927	0.999959088615519	-4.58944796812375
229595_at	CHCHD4	-0.4814346863655	8.3455536053762	-1.37353933063458	0.181016423990041	0.999959088615519	-4.55560872587056
202839_s_at	NDUFB7	-0.481272683110475	6.73973867475594	-1.58094727557326	0.125673089539831	0.999959088615519	-4.52788846879753
223229_at	UBE2T	-0.481192440061593	5.99048729499948	-1.1087819599209	0.277418610808221	0.999959088615519	-4.5866256455194
202381_at	ADAM9	0.481001962170161	8.83293219552897	1.39449321451354	0.174671950357095	0.999959088615519	-4.5529365274947
224916_at	STING1	-0.480913332073736	5.756398602573	-1.45322336652401	0.157822663501786	0.999959088615519	-4.54528863023434
213137_s_at	PTPN2	0.480845171808731	6.93872294911445	1.76851172091445	0.0884083468199457	0.999959088615519	-4.50059801910149
239891_x_at	RAB12	0.480723826493636	6.17697240448446	1.70760379332408	0.0993218133602501	0.999959088615519	-4.50967171924126
202657_s_at	SERTAD2	0.480633814710475	7.12958585727611	1.7429015096063	0.0928662750164475	0.999959088615519	-4.50443694917813
201931_at	ETFA	-0.480626591635215	9.31612182017869	-1.32769401277752	0.195526869567799	0.999959088615519	-4.56134890639116
208774_at	CSNK1D	-0.480575635254187	9.35127609519666	-1.38125895299733	0.178658321954671	0.999959088615519	-4.55462776889892
203549_s_at	LPL	0.480314504896579	5.69056248378308	0.540145566042834	0.593576864981008	0.999959088615519	-4.63336216110118
208696_at	CCT5	-0.480093793838595	9.36483013124173	-1.55001751386976	0.13291846029928	0.999959088615519	-4.53219511069748
224688_at	TMEM248	-0.479807041484633	8.22050941064177	-1.53946256880637	0.1354678968352	0.999959088615519	-4.53365146075908
213452_at	ZNF184	0.479660940535759	5.8440098860198	1.16457753159005	0.254497159081417	0.999959088615519	-4.58053157003504
202102_s_at	BRD4	-0.479639529148281	8.06198139763782	-1.14728899919511	0.261445874722166	0.999959088615519	-4.58244616451692
213400_s_at	TBL1X	0.479575060559546	7.11342156049936	1.38929517516056	0.17622923720845	0.999959088615519	-4.55360222816682
229533_x_at	ZNF680	0.479426930088072	5.23508625940028	1.62759546326329	0.115363567547064	0.999959088615519	-4.52128560495648
209100_at	IFRD2	-0.479350567731847	7.29791825651261	-1.86107616794006	0.073786289144829	0.999959088615519	-4.48644922690997
211711_s_at	PTEN	0.47932534488742	6.42204366036489	0.917003789814557	0.367355285560029	0.999959088615519	-4.60562310579922
227176_at	SLC2A13	0.479286833016377	7.18779956633687	1.13935428150007	0.264681069767244	0.999959088615519	-4.5833170141461
202910_s_at	ADGRE5	-0.479185319478901	7.15293815828534	-1.54021416141458	0.135285046648037	0.999959088615519	-4.53354798386029
218220_at	C12orf10	-0.478753515927634	6.47815558269392	-1.23708934798131	0.226831441560812	0.999959088615519	-4.57224969238879
218472_s_at	PELO	-0.478697088004956	6.57107883739607	-1.39325143294181	0.175042986746561	0.999959088615519	-4.55309572721491
218823_s_at	KCTD9	0.478687602482166	6.10258940924702	1.26737458336433	0.215971249076607	0.999959088615519	-4.56867298070103
232366_at	KIAA0232	0.478544038693107	5.60305064747617	1.73815181114746	0.0937136812438562	0.999959088615519	-4.50514517910951
201548_s_at	KDM5B	0.478439881344249	7.41839759644447	1.77133848194839	0.0879276501552235	0.999959088615519	-4.50017222650338
226451_at	FDX2	-0.47834235250891	5.92660266165292	-2.09042283920028	0.0462435057610452	0.999959088615519	-4.44974306759157
36994_at	ATP6V0C	-0.478094854909468	8.94349871231712	-1.45543211235555	0.157215274902781	0.999959088615519	-4.54499653802812
208747_s_at	C1S	-0.478001596686059	8.5416202961791	-0.899227977334248	0.376575197326184	0.999959088615519	-4.60722479255633
202993_at	ILVBL	-0.477930760227211	6.41397772206233	-1.29809129992805	0.205365205277276	0.999959088615519	-4.56497623815337
203932_at	HLA-DMB	0.477815039763073	7.25953935492731	1.28136936049641	0.211088397886731	0.999959088615519	-4.56699726814324
215022_x_at	ZNF33B	0.477812698757659	6.2374326444616	1.26708381801119	0.216073602921501	0.999959088615519	-4.56870764376066
202267_at	LAMC2	0.47725566709188	8.09604611620133	1.64671353394553	0.111346233836582	0.999959088615519	-4.51854306856777
225273_at	WWC3	0.477195118234969	7.13136655238921	1.17714341010469	0.249532478014165	0.999959088615519	-4.57912532519431
222310_at	SCAF4	0.47707730653489	5.85047564361047	0.794054565526173	0.434169383419773	0.999959088615519	-4.61612458287524
213239_at	PIBF1	0.476756614265854	5.33242056938784	1.16080939118259	0.255999987885437	0.999959088615519	-4.58095086330916
209732_at	CLEC2B	0.476753135083732	5.37524703575474	1.30660164289732	0.20249861815746	0.999959088615519	-4.56393988286978
225708_at	MED29	-0.476665835022043	6.34319720946771	-1.26970826726936	0.215151092896963	0.999959088615519	-4.56839454914026
201849_at	BNIP3	0.476415714949919	6.78218946061898	0.458648736920378	0.650200575810995	0.999959088615519	-4.63756546174342
218854_at	DSE	0.476368632262975	5.73370484383131	0.85151383370103	0.402061908484264	0.999959088615519	-4.61138569082149
225177_at	RAB11FIP1	-0.476321456927371	8.57372341978012	-2.04722200299032	0.0506003964463292	0.999959088615519	-4.45681989398611
210473_s_at	ADGRA3	0.476233009725461	8.07769179343565	1.85421493580183	0.0747936135896271	0.999959088615519	-4.48751219002827
201137_s_at	HLA-DPB1	0.476037629041744	8.43947877612018	0.994294642496839	0.329011471400795	0.999959088615519	-4.59833963560387
223089_at	VEZT	0.475895529205449	5.3455223069247	1.25132584527943	0.221676004912133	0.999959088615519	-4.5705768487818
218986_s_at	DDX60	0.475824821962451	7.26835470075648	0.983440944648778	0.334224533617325	0.999959088615519	-4.59939338589233
228090_at	NMNAT3	-0.475577605517313	6.62134160291149	-1.70630711444914	0.0995659979376517	0.999959088615519	-4.50986275567121
208760_at	UBE2I	0.475552938655722	6.96732288739693	1.49279515119076	0.147221942144815	0.999959088615519	-4.54000754202447
201261_x_at	BGN	0.475456839788196	6.87775620306603	1.20213171219659	0.239873091202513	0.999959088615519	-4.57629258752827
220607_x_at	NELFCD	-0.475424723001589	8.14919993056235	-1.21912690732158	0.233464442466166	0.999959088615519	-4.57433863720137
224851_at	CDK6	-0.475303715646374	7.89016113950938	-0.767489751757246	0.449529143236082	0.999959088615519	-4.61821347365887
201416_at	SOX4	0.475259772817852	9.7129569887303	1.26629930685462	0.216349946981521	0.999959088615519	-4.56880113671545
221263_s_at	SF3B5	-0.475106843460459	8.95420141749165	-1.43187867384043	0.163789516082565	0.999959088615519	-4.54809478178793
202621_at	IRF3	-0.474961108185785	6.83755023055879	-1.42967303225442	0.164416211225121	0.999959088615519	-4.54838303440374
230559_x_at	FGD4	0.474884661369964	4.25736976935629	1.97854341244927	0.0582762909984456	0.999959088615519	-4.46792165408258
212285_s_at	AGRN	0.474823338711252	6.55192885492255	1.56767161292872	0.128742142543752	0.999959088615519	-4.52974404024884
222740_at	ATAD2	-0.474817252751789	6.28892408341151	-0.987252542669328	0.332387432611751	0.999959088615519	-4.5990244709479
212830_at	MEGF9	-0.47474409940641	6.07162112715829	-1.94507202255519	0.0623749798253642	0.999959088615519	-4.47326236590307
217946_s_at	SAE1	-0.47415386374916	7.37966704754891	-1.19100916382751	0.24413765417654	0.999959088615519	-4.57755940575687
218285_s_at	BDH2	0.473728505229532	8.20167977594345	1.33107553291269	0.194426659883358	0.999959088615519	-4.56093056864798
210609_s_at	TP53I3	-0.473265994586593	8.53897117056624	-1.05053553107252	0.302894153504538	0.999959088615519	-4.59272052494574
221698_s_at	CLEC7A	0.473044840322621	4.53574799493105	1.6774461747824	0.105133251326061	0.999959088615519	-4.51409111495946
228150_at	SEC16B	0.473004956377781	6.44714239237205	0.931589337018061	0.35990205655052	0.999959088615519	-4.60428819571564
218898_at	TLCD3A	-0.472843792418453	6.99119354936033	-1.47684529460018	0.151423444544342	0.999959088615519	-4.54214830975663
212041_at	ATP6V0D1	-0.472673987360425	8.38716266347694	-1.14467587724272	0.262508108760636	0.999959088615519	-4.58273350806232
223274_at	TCF19	-0.472576919589676	5.65819484175399	-1.57838656460881	0.126260338329174	0.999959088615519	-4.52824720799053
221503_s_at	KPNA3	-0.47246634106048	6.77225905306339	-1.31796191909394	0.198720219111375	0.999959088615519	-4.56254834818523
222811_at	CMTR2	0.472399333865415	7.08399017441903	1.36138765929571	0.184777766150558	0.999959088615519	-4.55714452716956
218311_at	MAP4K3	0.472320642168859	6.67000365961417	1.46027897007908	0.155888988154486	0.999959088615519	-4.54435445466207
228642_at	HOTAIRM1	0.471855806482542	6.69019665645408	0.992303411994289	0.329963671213664	0.999959088615519	-4.59853370713622
225593_at	LSM10	-0.471610480518366	6.75160977167221	-1.84832867717818	0.0756672359205799	0.999959088615519	-4.48842234124654
244084_at	AIFM3	-0.47147241364468	7.03477059241239	-1.76453097646075	0.0890890753532832	0.999959088615519	-4.50119694340606
221963_x_at	ZNF587B	0.471381042827915	6.85124571282775	1.70955000879044	0.0989562589191915	0.999959088615519	-4.50938481829021
208149_x_at	DDX11	-0.471192856227676	6.73085538241384	-1.48117153934656	0.150274393752787	0.999959088615519	-4.54156926022331
203124_s_at	SLC11A2	0.471098295920255	8.03373355748993	1.24805845655266	0.222851306212554	0.999959088615519	-4.57096211769332
228153_at	RNF144B	0.471030622174409	5.89162829735166	1.51905141842369	0.140511178866003	0.999959088615519	-4.5364482326579
224578_at	RCC2	-0.470912715506079	9.6912243871926	-1.44246062026059	0.160809260068451	0.999959088615519	-4.54670734984856
222067_x_at	H2BC5	-0.470910634859398	7.29041948890884	-1.27578177474208	0.213027725306244	0.999959088615519	-4.56766804114457
208170_s_at	TRIM31	-0.470873527359502	6.71486018623377	-1.32350132524865	0.196897691082138	0.999959088615519	-4.56186646663507
205527_s_at	GEMIN4	-0.470866083047869	6.26804411633835	-2.23133533228991	0.0342622754790184	0.999959088615519	-4.42620660042842
219148_at	PBK	-0.470732986367497	6.17106856125858	-0.922351513050768	0.364610866225806	0.999959088615519	-4.60513582503557
207396_s_at	ALG3	-0.470691628840471	7.32937068055752	-1.68734813537091	0.103194421318969	0.999959088615519	-4.51264552867808
213720_s_at	SMARCA4	-0.470486753639166	8.58713885528193	-1.99964798211135	0.0558151948079222	0.999959088615519	-4.46453024674822
217751_at	GSTK1	-0.470404789320456	9.76708548603232	-1.43986258961713	0.161536919396528	0.999959088615519	-4.54704867244558
226400_at	CDC42	-0.470332658567205	9.19582794296388	-0.854174863268805	0.400612285065658	0.999959088615519	-4.61115898880994
226976_at	KPNA6	-0.470255191294402	6.66446538001267	-2.0901190060847	0.0462729453684566	0.999959088615519	-4.44979308044761
204793_at	GPRASP1	0.469668955785082	5.20136238777407	1.3812319186761	0.178666537751452	0.999959088615519	-4.5546312113972
37152_at	PPARD	0.469661853127797	8.84036295050928	1.61863781650758	0.11728690826102	0.999959088615519	-4.52256338441938
219495_s_at	ZNF180	0.469293223955239	5.18337463431148	1.72153404351644	0.0967302458942195	0.999959088615519	-4.50761371904593
226180_at	WDR36	-0.469287005738241	6.88239135305169	-1.18605005051986	0.246057097436857	0.999959088615519	-4.57812116533237
235125_x_at	MIGA1	0.469231500426161	5.38178315575949	1.65655260053894	0.109324613075997	0.999959088615519	-4.51712353514712
218924_s_at	CTBS	0.468682387283266	6.46446238180891	2.30142635535767	0.0294146485257174	0.999959088615519	-4.41426831208847
212861_at	MFSD5	-0.46864534066304	6.987649657808	-1.09995632169184	0.281176533448269	0.999959088615519	-4.58756686860709
209349_at	RAD50	-0.46860184119537	4.62524057088959	-1.88206669120539	0.0707770575104005	0.999959088615519	-4.4831837022831
218366_x_at	METTL17	-0.468413841391293	8.89636336301981	-1.76255268104178	0.0894290309322854	0.999959088615519	-4.5014942867759
227105_at	CSPP1	0.468365472875048	7.07143051616281	1.65974934138427	0.10867441902993	0.999959088615519	-4.51666115113827
218656_s_at	LHFPL6	0.468293944963594	5.11762460876409	1.78342622080264	0.0858971591686059	0.999959088615519	-4.49834688441152
225170_at	WDR5	-0.468171071595317	6.25065651082113	-1.41772671045089	0.167843777369006	0.999959088615519	-4.54993864331697
209579_s_at	MBD4	-0.467912858145889	9.09867653674776	-0.857592360373681	0.398755443626405	0.999959088615519	-4.61086690847845
225634_at	ZC3HAV1	-0.467642675193717	8.33621787525906	-2.00565553216347	0.0551315611757082	0.999959088615519	-4.4635615486004
223003_at	TRIR	-0.467617218859189	9.25772573821295	-2.52120560905601	0.017985186122945	0.999959088615519	-4.37603187486447
212764_at	ZEB1	0.467562599047137	5.15418807177495	1.14154645418942	0.263784360220719	0.999959088615519	-4.58307691619743
218533_s_at	UCKL1	-0.467390617214409	7.15268267979287	-1.82777807000574	0.0787866137796763	0.999959088615519	-4.49158701294342
201970_s_at	NASP	-0.467280998741406	8.30413913344019	-1.11154373538987	0.276250117580591	0.999959088615519	-4.58632982531517
202241_at	TRIB1	0.466867915425775	10.273179714974	1.54483903293579	0.134164321939562	0.999959088615519	-4.53291048133786
205198_s_at	ATP7A	0.466853495105638	5.86632305780178	1.61637493365477	0.11777697042231	0.999959088615519	-4.5228854427171
232500_at	RALGAPA2	0.466569130790642	6.92490137472041	0.967532774267466	0.341966484093903	0.999959088615519	-4.60091971339879
242463_x_at	ZNF600	0.466389719518501	8.22813651444119	1.32182918363236	0.197446476928154	0.999959088615519	-4.56207253230283
229742_at	C15orf61	-0.466388978453169	7.80512663442173	-1.31875741617309	0.198457692692755	0.999959088615519	-4.56245056009097
227765_at	OTUD6B-AS1	0.466367121137328	7.57840540732707	1.71939514518859	0.0971244119796275	0.999959088615519	-4.50793038562559
211270_x_at	PTBP1	-0.466152149213276	10.2044964590682	-1.51260085718177	0.14213639630826	0.999959088615519	-4.53732669998314
229520_s_at	GPATCH2L	0.466041811226585	5.60461261734018	1.0198909970552	0.316939059309867	0.999959088615519	-4.59581510843285
200670_at	XBP1	-0.465805840173363	7.80888281844173	-1.37569764575918	0.180354679698138	0.999959088615519	-4.55533487570905
201890_at	RRM2	-0.465737672595688	9.71093703380692	-1.26701769152462	0.216096885605909	0.999959088615519	-4.56871552603862
219512_at	DSN1	-0.465714176439143	4.59479915159597	-1.7314855466257	0.0949140746429783	0.999959088615519	-4.50613719242502
203645_s_at	CD163	0.465504292978713	5.47403822431916	1.1064939260653	0.278389358186763	0.999959088615519	-4.58687025812993
219112_at	RAPGEF6	0.465254734209198	6.98386512017915	0.988685602302984	0.331698517913319	0.999959088615519	-4.5988854490477
200892_s_at	TRA2B	-0.46487977003497	8.23328930848716	-1.34932742150843	0.188570970033544	0.999959088615519	-4.55865860609289
201278_at	DAB2	0.464721382458857	7.53712283636934	0.893560518982034	0.379546249710176	0.999959088615519	-4.60772960665952
203350_at	AP1G1	0.464710574130754	7.54233396596796	1.78297936758453	0.0859715025806713	0.999959088615519	-4.49841449416746
225666_at	TMTC4	0.464709457589938	8.16231206343733	1.07193554206827	0.293349177198736	0.999959088615519	-4.59051340394863
223156_at	MRPS23	-0.464523814494727	7.6385976802881	-1.00806718036015	0.322477059704699	0.999959088615519	-4.59698813461985
203776_at	GPKOW	-0.464486214726388	7.0459553847788	-2.10123225758749	0.0452069229160254	0.999959088615519	-4.44796159323604
205562_at	RPP38	-0.464068672840603	7.03275265466837	-1.67344461926738	0.10592538988551	0.999959088615519	-4.5146737671312
227850_x_at	CDC42EP5	0.463994744778021	8.80899564686287	0.960092641601988	0.345628645730266	0.999959088615519	-4.60162612483744
222037_at	MCM4	-0.463883673012932	5.50363947760405	-1.01885891043511	0.317419822938687	0.999959088615519	-4.59591796809196
211911_x_at	HLA-B	-0.463526102127174	10.2904097542371	-1.19058575103655	0.244301102551878	0.999959088615519	-4.5776074431844
204235_s_at	GULP1	-0.463471993815634	6.35619456544203	-1.23490811716273	0.227629249780998	0.999959088615519	-4.57250465515127
225307_at	ZNF511	-0.463368698125157	7.62848812509479	-1.50134519007452	0.145008767808036	0.999959088615519	-4.538853280178
205402_x_at	PRSS2	-0.463359861100994	7.9779195457688	-1.12994890883164	0.26855354151037	0.999959088615519	-4.58434281955496
222931_s_at	THNSL1	-0.462683259462358	5.75375073104124	-1.06800249351754	0.295087244244749	0.999959088615519	-4.59092186541679
204655_at	CCL5	0.462626468596794	5.94702331866076	1.1823151077348	0.247510086440486	0.999959088615519	-4.57854300036921
222408_s_at	YPEL5	0.462291345896693	8.79044283615655	1.52324868606992	0.139461812190091	0.999959088615519	-4.53587523098403
202477_s_at	TUBGCP2	-0.462252575441719	7.09211664413768	-1.37529640541808	0.180477556974365	0.999959088615519	-4.5553858100034
1552701_a_at	CARD16	0.462238288550212	7.70555638072903	0.854711412779614	0.400320396732933	0.999959088615519	-4.61111320133451
209665_at	CYB561D2	-0.462219086610154	6.9606926581612	-1.83722573056087	0.0773390733167136	0.999959088615519	-4.49013463854112
238149_at	ZNF818P	0.462087551420527	3.95915791098174	1.1559388978227	0.257952103399266	0.999959088615519	-4.58149117324566
218160_at	NDUFA8	-0.462016088660535	9.22436200086412	-1.31046481753994	0.201207573988228	0.999959088615519	-4.56346771768667
231035_s_at	OTUD1	-0.461808336914967	5.74197330038895	-1.15747856558988	0.257333821567347	0.999959088615519	-4.58132057049302
1557192_at	COX10-AS1	0.461792303439078	5.4055170655743	2.32437435530125	0.0279684070749574	0.999959088615519	-4.41032989102364
213793_s_at	HOMER1	0.461771887658281	5.365534658348	1.04982647451835	0.303214107513453	0.999959088615519	-4.59279300896404
214315_x_at	CALR	-0.461600278619192	7.96623013619217	-0.898763590825721	0.376818070883648	0.999959088615519	-4.60726626324488
201202_at	PCNA	-0.461595939706244	9.59829843779021	-1.36252090705833	0.1844244236739	0.999959088615519	-4.55700173402806
225838_at	EPC2	0.461486945918939	7.30480465342156	2.39887900690994	0.0237084039976521	0.999959088615519	-4.39745029478125
226936_at	CENPW	-0.461477231083096	7.80101841212855	-1.48779892755459	0.14852779713763	0.999959088615519	-4.54067988101398
229393_at	L3MBTL3	0.460807712800636	5.76491859820669	1.13011557007363	0.26848456598478	0.999959088615519	-4.58432470358274
208899_x_at	ATP6V1D	0.460505842794506	9.00351463713822	1.61370467855046	0.118357438038504	0.999959088615519	-4.52326509655435
221219_s_at	KLHDC4	-0.460383315105078	7.5836173684256	-1.5628945145192	0.129861459182034	0.999959088615519	-4.53040915162918
213145_at	FBXL14	-0.459984431172338	7.74321722215065	-1.31643741255112	0.199224079723102	0.999959088615519	-4.56273562471242
210501_x_at	EIF3K	-0.459329575939854	9.2313564141085	-1.62319673155449	0.116304741570545	0.999959088615519	-4.52191364904265
205449_at	SAC3D1	-0.45930760140013	7.38200067490731	-1.45698543729815	0.156789244632126	0.999959088615519	-4.54479092974561
205471_s_at	DACH1	-0.459150493531555	5.44589006348558	-0.923309034205967	0.36412090502729	0.999959088615519	-4.60504831237609
225227_at	SKIL	0.459060759514066	7.66168076316563	1.3437232431818	0.190354138439268	0.999959088615519	-4.55935870332394
227014_at	ASPHD2	-0.458946860225991	5.37854560000895	-1.17570129231726	0.250098588485695	0.999959088615519	-4.57928733579158
208846_s_at	VDAC3	-0.458490091776901	8.03445541807107	-0.9197460005579	0.365946303996173	0.999959088615519	-4.60537355008039
207707_s_at	SEC13	-0.457914752067275	9.3016772529293	-1.51273523594775	0.142102384648502	0.999959088615519	-4.53730842628382
239647_at	CHST13	-0.457642383337022	4.40793468284546	-1.56813411317736	0.128634196505491	0.999959088615519	-4.52967957356721
204061_at	PRKX	-0.457582979271754	6.40668357876431	-0.662526499746367	0.513316517598944	0.999959088615519	-4.62582265209385
226488_at	RCCD1	-0.457582584441251	8.44061124819816	-2.09021015191231	0.0462641121340138	0.999959088615519	-4.44977807761952
206314_at	ZKSCAN7	0.457563091419927	4.43493481764647	0.805704647434332	0.427535592648209	0.999959088615519	-4.61518803634206
211376_s_at	NSMCE4A	-0.457553974709285	6.55945379144007	-1.19153580454039	0.243934470407135	0.999959088615519	-4.57749963756392
217752_s_at	CNDP2	0.457350355386943	10.1473398810518	1.67857511937479	0.104910668728207	0.999959088615519	-4.51392657323214
204044_at	QPRT	-0.457330575925246	7.0429758030618	-0.968239601383348	0.341619941035065	0.999959088615519	-4.60085235574788
243495_s_at	ZNF652	-0.457297235334203	5.22981167575172	-0.958703321247505	0.346315410385515	0.999959088615519	-4.60175750807959
213238_at	ATP10D	0.456772689512088	5.7525630374434	1.00498107170163	0.323933439587823	0.999959088615519	-4.59729236772264
202325_s_at	ATP5PF	0.456631311244077	10.7507267791193	1.8562628703161	0.0744917126910777	0.999959088615519	-4.48719514913531
212124_at	ZMIZ1	0.456625875699816	9.62928464375077	2.14497329948295	0.0412206474974053	0.999959088615519	-4.44071048898447
206765_at	KCNJ2	-0.456437167001492	7.77152404659827	-0.80374548115703	0.428646798403438	0.999959088615519	-4.61534640186924
202545_at	PRKCD	-0.456134663640173	6.4937091183365	-1.74684865365638	0.0921670083155179	0.999959088615519	-4.50384749192159
202736_s_at	LSM4	-0.455875388299542	7.03543321266054	-1.10516670122121	0.278953580292308	0.999959088615519	-4.58701195819887
200793_s_at	ACO2	-0.45566327446652	8.37520774780168	-1.29459428745205	0.206552121618871	0.999959088615519	-4.56540057158922
212239_at	PIK3R1	-0.455613479726994	8.27550087226159	-1.35721290551211	0.186084008018782	0.999959088615519	-4.55766978856807
211297_s_at	CDK7	-0.455561101149926	7.82618501089778	-1.28082987988404	0.211275049203229	0.999959088615519	-4.56706213088137
218543_s_at	PARP12	-0.455418866179169	9.2782109304413	-0.808083634604255	0.42618865823429	0.999959088615519	-4.61499526392639
218469_at	GREM1	-0.455328977222808	4.66330425934875	-0.789582631378825	0.436732405664171	0.999959088615519	-4.6164807759276
214426_x_at	CHAF1A	-0.455293882818936	7.25152163038886	-2.36915896346307	0.025330994313581	0.999959088615519	-4.40260438559321
229986_at	ZNF717	0.455285250261101	5.90283308309559	1.47168126146015	0.152804260841123	0.999959088615519	-4.54283791384101
235702_at	ZNF225	0.455049373707878	5.22788546105596	1.42652455370465	0.165314102545637	0.999959088615519	-4.548793943847
205999_x_at	CYP3A4	-0.455039286634419	6.58412813356418	-1.22492896372102	0.231306195931891	0.999959088615519	-4.57366654789987
225081_s_at	CDCA7L	-0.455000457405326	8.03017960776656	-1.49366943734341	0.14699438781334	0.999959088615519	-4.53988972610471
228346_at	ZNF844	-0.454898440529769	6.46332080544423	-1.52768403348599	0.138359859891791	0.999959088615519	-4.53526853360861
230913_at	ABCG1	0.454436585904267	5.91368194633016	1.09348441956247	0.283955360884464	0.999959088615519	-4.58825308172413
239370_at	LINC01133	-0.454421805662813	7.65404317733397	-1.04565764741018	0.305100046702203	0.999959088615519	-4.59321833065049
235472_at	FUT10	0.454403856984543	4.93974039302886	1.25763157995222	0.219421070353303	0.999959088615519	-4.56983107327997
221437_s_at	MRPS15	-0.454159072653656	6.69435474316718	-1.01415928076644	0.319615378522441	0.999959088615519	-4.59638521196562
218210_at	FN3KRP	-0.453912286868738	7.94225654979288	-1.6977550084157	0.101189196803611	0.999959088615519	-4.51112044041499
205415_s_at	ATXN3	0.453832366056321	5.82242468525872	1.66646788085746	0.107318450828548	0.999959088615519	-4.5156875001379
213875_x_at	C6orf62	0.453686783728243	6.10688312294926	1.55379165378127	0.132016437156989	0.999959088615519	-4.53167270683894
201400_at	PSMB3	-0.453603849559608	9.02067919280097	-1.29302733774383	0.20708566280019	0.999959088615519	-4.56559042016475
209103_s_at	UFD1	-0.453522574778063	8.22992793687803	-1.33887693338637	0.19190672168871	0.999959088615519	-4.55996234166624
218524_at	E4F1	-0.453378309756066	6.15204062210641	-1.875547715086	0.0717000409899629	0.999959088615519	-4.48420004892975
233461_x_at	ZNF226	0.453213719754491	6.6671529569766	1.17468495058554	0.250498127644574	0.999959088615519	-4.57940141685534
203040_s_at	HMBS	-0.452716245426004	7.49046080187797	-1.34595613204766	0.189642098748011	0.999959088615519	-4.5590800261664
212356_at	KHNYN	-0.452669051968091	7.94612653036936	-1.4268943864807	0.165208430919416	0.999959088615519	-4.54874571105525
228600_x_at	FAM221A	0.452509718654234	7.20231054128121	1.31172559677444	0.200787607170394	0.999959088615519	-4.56331339037938
213222_at	PLCB1	-0.452277354479375	6.29350371690056	-0.659050796183982	0.515511048311017	0.999959088615519	-4.6260567741123
230461_s_at	PWWP3A	-0.452222032205605	5.87981080241218	-1.03341005217239	0.310688265267881	0.999959088615519	-4.59445954696105
231815_at	PHF12	0.451990306611954	6.26870329822745	1.59717325272954	0.122004067461412	0.999959088615519	-4.52560624514575
223501_at	TNFSF13B	0.451725657279387	5.58128272826389	0.880184910690788	0.386618370059208	0.999959088615519	-4.60890973197766
233177_s_at	PNKD	0.451442203124096	7.36117728373863	1.20806738081448	0.237620092590772	0.999959088615519	-4.57561265968332
225296_at	ZNF317	-0.451401213818502	7.07670791361362	-1.79883191906432	0.083367468479846	0.999959088615519	-4.49600985210969
218528_s_at	RNF38	-0.451359601914406	8.54103748241236	-1.8569053006263	0.0743972244092534	0.999959088615519	-4.48709565382285
221840_at	PTPRE	0.450700323789162	7.37633225078431	1.57427272401483	0.127208493824783	0.999959088615519	-4.52882270904066
225272_at	SAT2	-0.45065636081182	8.0412934288316	-1.30611115533521	0.202662990864776	0.999959088615519	-4.56399975441002
232707_at	ISX	0.45051439226732	7.08010179605447	0.984590298583035	0.333669844573517	0.999959088615519	-4.59928227305284
204218_at	ANAPC15	-0.450378438009617	7.17649010419042	-2.09264828195315	0.046028381249036	0.999959088615519	-4.44937664331487
218011_at	UBL5	-0.450368680751728	9.54334298837789	-1.68354718406096	0.103935076504426	0.999959088615519	-4.51320106700481
223220_s_at	PARP9	-0.450267898564068	7.99773711856898	-1.02084914491432	0.316493189706506	0.999959088615519	-4.59571953773948
212983_at	HRAS	-0.450071803701154	6.27091701924369	-1.41879445591443	0.16753513596884	0.999959088615519	-4.54979999390346
220056_at	IL22RA1	-0.449593676008185	6.83461528736525	-1.65082291270997	0.110498123388641	0.999959088615519	-4.5179508517662
203912_s_at	DNASE1L1	-0.449428846846073	7.32300858307603	-1.25997333686002	0.218588102335397	0.999959088615519	-4.56955336372252
201560_at	CLIC4	0.449292744056964	7.16940141116547	0.92084676537811	0.365381721328144	0.999959088615519	-4.60527318953566
200751_s_at	HNRNPC	-0.449154007818956	6.93136588501177	-0.949722660588959	0.35077684917844	0.999959088615519	-4.60260276505889
228652_at	ZNF776	0.449133887557753	6.30578383213583	1.50572108902804	0.14388653080983	0.999959088615519	-4.53826073707365
1553828_at	NXPE1	-0.449052913731773	7.43511646633351	-1.07640849515352	0.291381358018147	0.999959088615519	-4.59004733389161
227822_at	ZNF605	0.449020441131458	5.20504041488746	1.32649853474519	0.195916981816686	0.999959088615519	-4.56149660799658
218983_at	C1RL	0.448917904014465	5.22821332511381	1.5115168748282	0.142410997080345	0.999959088615519	-4.53747406545704
209226_s_at	TNPO1	-0.448728769333721	7.75617919386264	-1.34716748884943	0.18925668135855	0.999959088615519	-4.55892869527143
235048_at	FAM169A	0.448639322620889	5.92559388683195	0.889518116908492	0.381674683722892	0.999959088615519	-4.60808793818492
213798_s_at	CAP1	-0.448265700035456	10.6561247969826	-0.889751040637045	0.381551833283639	0.999959088615519	-4.60806733034489
217955_at	BCL2L13	-0.447551648359925	7.14614266010116	-1.38378951284181	0.177890593047592	0.999959088615519	-4.55430530992077
201892_s_at	IMPDH2	-0.447460565114689	10.1303805860029	-1.08622006257524	0.287097786859677	0.999959088615519	-4.58901927971657
209380_s_at	ABCC5	-0.447396349797934	7.38942272870991	-1.25628908585075	0.219899683324938	0.999959088615519	-4.56999009666106
217925_s_at	ILRUN	-0.446991872569084	7.72193548406126	-1.63204113738268	0.114418789127677	0.999959088615519	-4.52064972695626
1553994_at	NT5E	0.446987272151373	5.45543295957494	0.871892378535859	0.391045320180854	0.999959088615519	-4.60963339907538
218456_at	CAPRIN2	0.446652136105854	6.87735213512825	1.19157497453398	0.243919363210435	0.999959088615519	-4.57749519132809
228225_at	PEX2	0.446643785924556	6.80432868197881	1.79372804165792	0.0841983968184703	0.999959088615519	-4.49678541962657
203365_s_at	MMP15	-0.446550732878439	6.85599504364027	-1.37768382958267	0.179747390716961	0.999959088615519	-4.55508258180899
215983_s_at	UBXN8	0.446534036076565	5.37437236685396	1.08283121190553	0.288572198309241	0.999959088615519	-4.58937524872721
218897_at	TMEM177	-0.446488210210608	6.64080135174299	-1.39359562410658	0.174940082409135	0.999959088615519	-4.55305161152104
209442_x_at	ANK3	-0.44631617751605	7.24083466458317	-1.66194883463599	0.108228937880343	0.999959088615519	-4.51634267847925
203336_s_at	ITGB1BP1	-0.446208610813657	7.30764275280479	-1.32775896941496	0.195505689959624	0.999959088615519	-4.56134087807063
202095_s_at	BIRC5	-0.446120463240192	7.05465661409116	-1.21803646379116	0.233871744573839	0.999959088615519	-4.57446466569941
204226_at	STAU2	0.446047716336498	6.02762721421679	1.60460730827545	0.12035287349517	0.999959088615519	-4.52455542985254
206263_at	FMO4	0.445934537846167	6.13523844404984	1.7314456238433	0.0949213025714665	0.999959088615519	-4.50614312632485
213142_x_at	GSAP	0.445671334958453	6.92039979420488	0.986611460382134	0.332695936120006	0.999959088615519	-4.59908660616136
221014_s_at	RAB33B	0.445560092783249	5.50791005982885	1.50828589762142	0.143232041582408	0.999959088615519	-4.53791287247862
204949_at	ICAM3	-0.445467593818311	7.60382927251359	-1.59167575967142	0.123237127833449	0.999959088615519	-4.52638122962616
225883_at	ATG16L2	-0.445239415099083	6.21180335262864	-1.3102282751298	0.201286441895867	0.999959088615519	-4.56349665924061
207394_at	ZNF137P	0.445149854864954	5.58369327950943	0.724767129053293	0.474903139959225	0.999959088615519	-4.62143565049859
202758_s_at	RFXANK	-0.445083615922995	6.46976175866955	-1.62276470165737	0.116397523688639	0.999959088615519	-4.52197527339038
205489_at	CRYM	0.444692896982373	7.88444404469018	1.40920022234162	0.170324649707506	0.999959088615519	-4.55104307887771
205733_at	BLM	-0.444602636570279	6.80830491262065	-1.50035156193097	0.145264577051956	0.999959088615519	-4.53898765910618
226642_s_at	NUDCD2	-0.443732477535258	6.85363509222186	-0.95793961639034	0.346693313689221	0.999959088615519	-4.60182965824457
209129_at	TRIP6	-0.443663950670499	7.36480119669306	-1.0950174805185	0.283295343629212	0.999959088615519	-4.58809083791798
224604_at	C4orf3	0.443521262227736	8.16117492401625	1.1717104693819	0.251670146785579	0.999959088615519	-4.57973483173078
225552_x_at	AURKAIP1	-0.44347626133	9.30444499892904	-1.39790442328793	0.173655896248761	0.999959088615519	-4.55249866069055
225317_at	ACBD6	-0.443404872917809	6.86155270792682	-2.03991260905345	0.0513724940940052	0.999959088615519	-4.45801028997361
225235_at	TSPAN17	-0.443296319770964	7.46625212620996	-1.77053905794083	0.0880633674931598	0.999959088615519	-4.50029268435935
202743_at	PIK3R3	-0.443198314782498	6.35912549313707	-1.40948853835557	0.170240289208872	0.999959088615519	-4.551005813336
218477_at	TMEM14A	-0.442990449010852	8.7963386299125	-1.52242103552918	0.139668228551181	0.999959088615519	-4.5359883070505
226380_at	PTPN21	0.442962038309203	6.60011441604552	1.44506853008246	0.16008146848189	0.999959088615519	-4.546364281219
200028_s_at	STARD7	-0.442886872547223	10.5407141295514	-1.28449387118907	0.210009847292547	0.999959088615519	-4.56662118413084
202779_s_at	UBE2S	-0.442794122263323	5.70512500082616	-1.15601747772849	0.257920521851274	0.999959088615519	-4.5814824707063
219756_s_at	POF1B	-0.442633604474922	8.38757186787997	-1.4373161033387	0.162252689643808	0.999959088615519	-4.54738279010018
202056_at	KPNA1	-0.442532812098154	7.2206953052097	-2.2452487804869	0.0332460939766696	0.999959088615519	-4.42384812830505
200877_at	CCT4	-0.442437849562676	10.447577813163	-1.04655937863712	0.304691415973661	0.999959088615519	-4.59312645404324
212533_at	WEE1	0.442352803542684	7.97626913475987	1.66148799084666	0.108322149613061	0.999959088615519	-4.51640942817395
228152_s_at	DDX60L	0.442255023391818	7.3842772490362	0.839030095403454	0.408906857596278	0.999959088615519	-4.61244071733238
1554479_a_at	CARD8	0.44211762061458	6.125374325683	1.00278127625087	0.324974315855749	0.999959088615519	-4.59750873630369
209647_s_at	SOCS5	0.442019240106074	7.55040133766305	1.250666689392	0.221912728969297	0.999959088615519	-4.57065463611362
212507_at	TMEM131	0.441997811434714	7.77699068495386	1.64288971265265	0.112140279376898	0.999959088615519	-4.51909327313716
225251_at	RAB24	-0.441951057828553	7.58434988717451	-1.15978864780765	0.256408205454611	0.999959088615519	-4.58106425367947
204610_s_at	CCDC85B	-0.441869938946692	6.31029016660071	-1.46812171823547	0.153761932451236	0.999959088615519	-4.54331225053879
231823_s_at	SH3PXD2B	-0.441487143403463	6.36408311057036	-1.38984792861597	0.176063119052463	0.999959088615519	-4.55353152603317
201090_x_at	TUBA1B	-0.441261742799689	11.538394022943	-1.13360317122955	0.267044113850925	0.999959088615519	-4.5839450974191
216088_s_at	PSMA7	-0.441049006698417	7.12780104051848	-0.773324017388828	0.446128114070007	0.999959088615519	-4.61776028159344
223535_at	NUDT12	0.440068373271211	5.11875048133514	1.02487084700906	0.31462645642865	0.999959088615519	-4.59531755361768
235132_at	NIFK-AS1	0.440038602077548	5.52752381685474	1.26708026272859	0.216074854663668	0.999959088615519	-4.56870806755858
216682_s_at	SUPT20H	0.43989635244513	5.10617912204611	1.15640552535521	0.257764605664043	0.999959088615519	-4.58143948824741
228026_at	SIKE1	0.439770180747928	5.68712509991297	1.08690633123072	0.286799862559333	0.999959088615519	-4.58894707958779
203987_at	FZD6	0.439574063247066	5.83283004522752	1.07358954731005	0.292620422852309	0.999959088615519	-4.59034125140305
212982_at	ZDHHC17	0.439545787998926	7.14397811958965	1.03616134970625	0.309426749725132	0.999959088615519	-4.59418180589467
220753_s_at	CRYL1	-0.439292897717614	8.00747710453579	-1.26367432396452	0.21727655228927	0.999959088615519	-4.56911363488902
202475_at	TMEM147	-0.439194999819497	8.34549918537149	-1.23930240572262	0.226024148212558	0.999959088615519	-4.57199064459193
225480_at	C1orf122	-0.438841578601543	8.0059112577885	-1.3639195420198	0.183989063480253	0.999959088615519	-4.55682537798236
212805_at	PRUNE2	0.438811793603404	7.04134908336394	1.12535658138345	0.270459214971265	0.999959088615519	-4.58484113355029
209568_s_at	RGL1	-0.438803784652753	7.21069494816535	-0.974696600879653	0.338465204688822	0.999959088615519	-4.60023504940412
206043_s_at	ATP2C2	-0.438686512541765	6.66993148302044	-1.13908299059371	0.264792195708131	0.999959088615519	-4.58334670089083
210830_s_at	PON2	-0.438547531377472	8.27445747844951	-1.19450487193806	0.242791320091919	0.999959088615519	-4.57716228046102
226951_at	C2orf49	-0.438545253614299	6.38752166565989	-1.82226833545706	0.0796415048977538	0.999959088615519	-4.49243202807904
214104_at	GPR161	-0.438352041771803	5.03052527927709	-1.00721007857581	0.322881085081462	0.999959088615519	-4.59707270949849
223246_s_at	STRBP	-0.438310843868965	6.09666641771338	-1.53695808109996	0.136078654399152	0.999959088615519	-4.53399601941053
202959_at	MMUT	0.438257864326355	6.57875597579184	1.26117138676219	0.218162882802169	0.999959088615519	-4.56941112962187
235360_at	PLEKHM3	0.438189702428647	5.88006154271723	1.52067924993552	0.140103442285682	0.999959088615519	-4.53622613531695
204521_at	FAM216A	-0.437799777730725	4.78930450220855	-0.929963822536093	0.360727693920451	0.999959088615519	-4.60443788657887
224789_at	DCAF12	-0.437774746599226	8.37689768573334	-1.8150318528595	0.0807764142752134	0.999959088615519	-4.49353962983865
228461_at	SH3RF3	-0.437646508476207	5.15296325732256	-1.63805031409148	0.113151977562919	0.999959088615519	-4.51978841569738
205194_at	PSPH	0.437511629956967	4.15570830564201	1.79219854280139	0.0844487797134442	0.999959088615519	-4.49701758423407
211938_at	EIF4B	-0.437478552065842	9.68982294658139	-1.29042693456728	0.207973423266543	0.999959088615519	-4.56590508635022
212888_at	DICER1	0.437439984976403	7.62869926822726	2.30674397397398	0.0290735931473203	0.999959088615519	-4.41335694112077
219358_s_at	ADAP2	0.437420480895494	5.72598545487161	1.60511560318237	0.120240653453747	0.999959088615519	-4.52448346304284
207618_s_at	BCS1L	-0.437387207887856	7.47532202715711	-1.12530924366081	0.27047890955817	0.999959088615519	-4.58484626143089
223530_at	TDRKH	-0.437175980545311	3.90423047468738	-1.61298815139235	0.118513601618975	0.999959088615519	-4.52336690099271
212771_at	FAM171A1	-0.436918085164136	9.02672464479674	-1.58610653942098	0.12449674401141	0.999959088615519	-4.52716450076511
213132_s_at	MCAT	-0.436634558404427	6.27170826674099	-1.18112167085207	0.247975700077964	0.999959088615519	-4.57867756321488
205799_s_at	SLC3A1	0.436534612988687	8.72644968748068	0.939296323456267	0.356004582891071	0.999959088615519	-4.60357534360561
215684_s_at	ASCC2	-0.436386458607626	6.37289633894332	-1.89479585202344	0.0690044607797358	0.999959088615519	-4.48119355144278
209847_at	CDH17	0.436381383414743	11.8264794993059	1.50057150555786	0.145207921181357	0.999959088615519	-4.53895791917661
239082_at	FZD3	0.436242963624851	6.78879912824975	1.06219488538643	0.297667015845695	0.999959088615519	-4.59152268822472
201145_at	HAX1	-0.436108596524739	8.14303155362878	-1.45010040531443	0.158684658782879	0.999959088615519	-4.54570107577639
202660_at	ITPR2	-0.436068856232962	4.89923948784659	-0.960672455332127	0.345342305465149	0.999959088615519	-4.60157124472551
235749_at	UGGT2	0.435988396568629	4.90458620025799	0.991284166512962	0.330451800134123	0.999959088615519	-4.59863291582143
204799_at	ZBED4	-0.43594363903811	5.44910360714017	-1.57555484297783	0.126912365718712	0.999959088615519	-4.52864345725824
219473_at	GDAP2	0.435517674760891	5.34831673289218	1.64657160536317	0.111375622373392	0.999959088615519	-4.51856350530724
212368_at	ZNF292	0.435439426616226	8.47542215267577	0.888874039217795	0.382014521694351	0.999959088615519	-4.60814489770513
227983_at	RILPL2	-0.435272947612423	6.84110304660127	-1.49221187867388	0.147373911293428	0.999959088615519	-4.54008611481459
212410_at	MICU2	0.435206173902476	9.25289098519329	1.28359997428282	0.210317980387853	0.999959088615519	-4.56672885151705
227019_at	C1orf226	-0.435065598553827	5.30515891444491	-1.64094332315035	0.112546271104137	0.999959088615519	-4.51937301744826
224361_s_at	IL17RB	-0.435028365570247	6.98781929361308	-1.37013108608995	0.182065277061513	0.999959088615519	-4.55604051326362
205571_at	LIPT1	0.434870696865321	6.56747394982969	1.24767332904994	0.22299014910512	0.999959088615519	-4.57100747697449
228638_at	FAM76A	-0.434814992335636	6.66971330099263	-0.696249533397709	0.492293614893395	0.999959088615519	-4.62349126156021
212765_at	CAMSAP2	0.434592849509399	6.43899629292522	1.11178655054243	0.276147553604151	0.999959088615519	-4.58630378754445
201236_s_at	BTG2	-0.43450184320924	8.60776474721018	-1.13447304177523	0.266685715972668	0.999959088615519	-4.58385026639564
218866_s_at	POLR3K	-0.434484020720665	6.26091238012843	-0.961522138787782	0.344922979231595	0.999959088615519	-4.60149076885941
204042_at	WASF3	0.434431032901749	3.65517595020938	1.54176959154083	0.134907275981819	0.999959088615519	-4.53333372669303
222523_at	SENP2	-0.434251142912115	6.04440128207775	-1.69195989645961	0.10230173089994	0.999959088615519	-4.51197042151025
236274_at	EIF3B	0.434161015941937	6.43285772913765	1.05679333099846	0.300080677594346	0.999959088615519	-4.59207901546929
217294_s_at	ENO1	-0.434061105785319	6.6329553452547	-0.611059881921078	0.546330885835811	0.999959088615519	-4.62917068306701
202361_at	SEC24C	-0.434006404919357	7.78145269535129	-1.29897904643398	0.205064731784775	0.999959088615519	-4.56486837648648
225875_s_at	NIPAL3	-0.433998208609897	6.52502110667947	-1.94430847968022	0.0624713481615786	0.999959088615519	-4.47338364266066
209803_s_at	PHLDA2	-0.433971535433836	8.45161359510159	-1.08409723999613	0.288020748356862	0.999959088615519	-4.58924237284086
222622_at	PGP	-0.433937079183777	7.1321805122469	-1.58299186248123	0.125205820048467	0.999959088615519	-4.52760175414506
214706_at	ZNF200	0.433897589785619	7.03977054985547	1.22807985308845	0.23014042278863	0.999959088615519	-4.5733004942085
225031_at	CHD6	0.433672725542211	6.83004455960159	1.24253813152149	0.224847703138099	0.999959088615519	-4.57161122873452
212774_at	ZBTB18	0.433662673297931	9.20726796894354	1.19230140706624	0.243639316477743	0.999959088615519	-4.57741271165363
225434_at	DEDD2	-0.433294592149168	7.30126666556768	-1.59970874361161	0.121438813170138	0.999959088615519	-4.52524821477054
224443_at	LINC00467	0.43328903855772	4.94244614758187	1.01369030034504	0.319835049982801	0.999959088615519	-4.59643173689517
202525_at	PRSS8	-0.433196513882849	8.26168281946747	-0.892397073325897	0.380158043244106	0.999959088615519	-4.6078328864083
202766_s_at	FBN1	0.433169046537588	6.04995818831528	1.19556716086771	0.242383285998758	0.999959088615519	-4.57704141447504
216274_s_at	SEC11A	-0.43307057703174	8.48019532113311	-1.78739361151079	0.0852395045683961	0.999959088615519	-4.49774617009074
232591_s_at	TMEM30A	0.433015455330295	6.43625071857862	1.10792574033191	0.277781594599991	0.999959088615519	-4.58671723281309
208922_s_at	NXF1	-0.432876602649867	7.67772969911877	-1.32902516755901	0.195093191334695	0.999959088615519	-4.56118432229843
222753_s_at	SPCS3	0.432758378576999	7.28730858190343	1.28742783837163	0.209000913409409	0.999959088615519	-4.56626738624144
212263_at	QKI	0.432326185227943	4.86240458520255	0.992289595156721	0.329970284962258	0.999959088615519	-4.59853505259333
218180_s_at	EPS8L2	-0.432321817442908	8.57831276857857	-0.940885634998025	0.35520436847505	0.999959088615519	-4.60342769964005
202708_s_at	H2BC21	-0.432274377747683	6.22799187710127	-0.87708954491783	0.388267030433641	0.999959088615519	-4.60918057225628
217965_s_at	SAP30BP	-0.432107519962227	6.61855110269641	-1.74825276899747	0.0919193385873165	0.999959088615519	-4.50363760895194
203688_at	PKD2	0.432000010104395	4.81235898261658	1.20970523502026	0.237001202610175	0.999959088615519	-4.57542457101483
225911_at	NPNT	0.431959280097367	8.0453690189396	0.912656745731909	0.36959616106565	0.999959088615519	-4.60601735984026
215239_x_at	ZNF273	0.431923780255103	4.43284056798166	1.50316191983339	0.144541994379785	0.999959088615519	-4.53860742275603
226443_at	FAM122A	-0.431643006478461	6.2098831123864	-1.56537835871809	0.129278479876525	0.999959088615519	-4.53006350018796
242843_at	BCAN	0.43160110979216	6.03164835034899	1.70820860006036	0.0992080917522448	0.999959088615519	-4.50958258361314
212625_at	STX10	-0.43147000553515	7.19378675901781	-1.56749524606979	0.128783325576241	0.999959088615519	-4.52976862015922
213327_s_at	USP12	-0.431466821213835	8.263032827768	-0.811721591962584	0.42413398717938	0.999959088615519	-4.61469947651659
235071_at	WDR92	-0.431273622048232	6.20341336035838	-1.34612960486056	0.189586867432109	0.999959088615519	-4.55905836109596
200069_at	SART3	0.431099406008551	8.55398072820119	1.36888578836432	0.182449691230329	0.999959088615519	-4.55619807834314
218620_s_at	HEMK1	-0.431077927743423	6.87556526971225	-1.74017913762593	0.0933511820723111	0.999959088615519	-4.50484302787661
209565_at	RNF113A	-0.430943163659776	7.61104545067387	-1.59542129697296	0.12239591135951	0.999959088615519	-4.52585341308005
208731_at	RAB2A	0.430836808224038	9.03435412096632	1.47159151358997	0.152828347843144	0.999959088615519	-4.54284988352154
212492_s_at	KDM4B	0.430798692339006	7.10288992761223	1.23758748883095	0.226649537256992	0.999959088615519	-4.57219141491894
223038_s_at	SINHCAF	-0.430750421027746	5.78233841022949	-1.07143047252796	0.293571967068103	0.999959088615519	-4.59056592812229
219193_at	WDR70	-0.430746313730702	6.37934763026965	-1.66274787570576	0.10806748028779	0.999959088615519	-4.51622691532726
236520_at	SDCBP2-AS1	0.430510387663966	3.91147415902507	0.820375509369423	0.419271031906803	0.999959088615519	-4.61399101563759
203534_at	LSM1	-0.430375576441126	8.90206812395306	-1.97634476974225	0.0585380855313724	0.999959088615519	-4.46827391254302
202799_at	CLPP	-0.43032876691248	7.15954932360348	-1.18334267403945	0.247109704967663	0.999959088615519	-4.57842705158458
203087_s_at	KIF2A	-0.430228726484196	7.28210746959638	-0.995016385365835	0.328666801600359	0.999959088615519	-4.59826920928156
219888_at	SPAG4	0.429938314345997	4.98966171622836	1.29559098156992	0.206213299833981	0.999959088615519	-4.56527972136041
220329_s_at	RMND1	-0.429609721719695	5.23987276319399	-1.18895395330562	0.244931778554112	0.999959088615519	-4.57779244632477
228561_at	CDC37L1	-0.429606261422959	5.01897909866819	-1.41690257055384	0.168082310837222	0.999959088615519	-4.55004560761135
202321_at	GGPS1	0.429593709551518	5.79746255612326	1.35442294354588	0.186960975146986	0.999959088615519	-4.55802013935415
218683_at	PTBP2	0.429433948809212	7.39426991994453	1.32647747177908	0.195923860552358	0.999959088615519	-4.56149920941964
205061_s_at	EXOSC9	-0.429400885568761	7.12182293888428	-1.71238673497386	0.0984254743473772	0.999959088615519	-4.50896627820886
209450_at	OSGEP	-0.429400209632804	6.44200615242213	-1.33421721263468	0.193408792675211	0.999959088615519	-4.56054117501943
212629_s_at	PKN2	-0.429288543947351	8.80812249453706	-0.909842726204557	0.371051550360279	0.999959088615519	-4.60627169266033
242239_at	NSUN6	0.429083910516956	6.3546533149114	0.813263312231519	0.423265093716533	0.999959088615519	-4.6145737614284
226019_at	OMA1	0.429039765464818	6.9011172766234	1.48103918644017	0.150309442211342	0.999959088615519	-4.54158699295387
200706_s_at	LITAF	-0.429031153104032	8.99039021263142	-1.02062902163777	0.316595584527262	0.999959088615519	-4.59574150079542
226528_at	MTX3	0.42902871702475	6.5239982208092	0.987187008692245	0.332418960100255	0.999959088615519	-4.59903082426004
219020_at	HS1BP3	0.42882677689187	7.41558073744898	1.71499363078562	0.0979398141936429	0.999959088615519	-4.50858126745557
224950_at	PTGFRN	-0.42873635316845	7.90229548415569	-1.76450464751386	0.0890935925568919	0.999959088615519	-4.50120090203801
208675_s_at	DDOST	-0.428682756871288	8.94514490286653	-0.836339443285839	0.410391719330675	0.999959088615519	-4.61266626916978
218522_s_at	MAP1S	-0.428634487226596	5.43386149017603	-1.61475921054701	0.118127918191079	0.999959088615519	-4.52311521392426
209117_at	WBP2	-0.428532898797725	6.28784181388352	-1.30875527161916	0.201778106707473	0.999959088615519	-4.56367679436979
203644_s_at	MON1B	-0.428525277880548	6.5096151971652	-1.76842819546217	0.0884225844840638	0.999959088615519	-4.50061059427041
229551_x_at	ZNF367	-0.428498810937644	6.76797413467433	-0.952758604648077	0.349264352558142	0.999959088615519	-4.60231780148312
210561_s_at	WSB1	0.428447858138481	8.19571559684108	1.21225462486489	0.236040270946203	0.999959088615519	-4.57513139643677
232007_at	AGPAT5	0.428318280663411	4.91578977165743	1.17671052471732	0.249702309819997	0.999959088615519	-4.57917397340856
225003_at	TMEM205	-0.42811803113206	7.3244969345284	-1.21950540751911	0.23332318953565	0.999959088615519	-4.57429487080088
234294_x_at	GATAD2A	-0.427865829892639	8.8670628943797	-1.52526067064456	0.138961057311332	0.999959088615519	-4.53560016963586
202033_s_at	RB1CC1	0.42786337801759	7.23849178849114	1.25118870360458	0.221725241134266	0.999959088615519	-4.57059303560699
213927_at	MAP3K9	0.427833050338038	5.98464203968706	1.31394223648727	0.200050881905829	0.999959088615519	-4.56304178301319
212887_at	SEC23A	0.427561435327172	7.64775324560643	1.56387117148227	0.129631972705231	0.999959088615519	-4.53027328468615
239648_at	DCUN1D3	-0.427508844849966	6.05326852143389	-1.31577284626713	0.199444032327639	0.999959088615519	-4.5628172106343
207753_at	ZNF304	0.427460585872738	3.54809072826804	1.2413613356592	0.225275026449336	0.999959088615519	-4.57174930855859
228630_at	ZNF84	0.427458639992802	6.794797108099	1.09465654635338	0.283450634970021	0.999959088615519	-4.588129052686
217749_at	COPG1	-0.427258447115157	6.7529917537981	-0.928249312858543	0.361599894186266	0.999959088615519	-4.60459552337025
209723_at	SERPINB9	0.426990779459074	6.69996759760156	0.667609297493349	0.510116560552547	0.999959088615519	-4.62547819666036
224756_s_at	ABHD16A	-0.426820732793248	8.02597864101522	-1.57066234571697	0.128045428440327	0.999959088615519	-4.52932694211362
200645_at	GABARAP	-0.426817825108298	10.4176374988089	-0.866304379314765	0.394046740396346	0.999959088615519	-4.61011759189063
202505_at	SNRPB2	-0.426709237298178	8.93585843961442	-1.40579578789269	0.171323283317877	0.999959088615519	-4.55148268561976
224635_s_at	BIRC6	0.426660724745899	7.81408271325849	1.25171618251263	0.221535912442513	0.999959088615519	-4.57053076963622
218625_at	NRN1	-0.426651802353614	5.62002450710066	-0.60950607315212	0.547344664394821	0.999959088615519	-4.62926778358172
208991_at	STAT3	-0.426625184272003	8.95690150720326	-1.04816891869834	0.303962987568876	0.999959088615519	-4.59296229212916
218542_at	CEP55	-0.42647993351118	7.02605469663429	-0.898698137809245	0.376852310938085	0.999959088615519	-4.60727210680649
218001_at	MRPS2	-0.426444259618897	6.79027303725371	-0.973522056027554	0.339037583946782	0.999959088615519	-4.60034760456514
204102_s_at	EEF2	-0.426280848500189	10.9235261674214	-0.865510356426688	0.394474418141421	0.999959088615519	-4.61018616666081
228099_at	ZNF550	0.426259631506591	6.62593888973895	1.37325320040514	0.181104295012335	0.999959088615519	-4.55564500633577
236513_at	PRELID2	0.426219852335098	7.64248192649675	1.59644042887994	0.122167845204752	0.999959088615519	-4.52570965480888
227531_at	CLOCK	0.426059347318192	7.67741894245574	1.45927106428634	0.156164048611338	0.999959088615519	-4.54448810245887
217720_at	CHCHD2	-0.426018812112922	10.2465091772051	-1.28181122249013	0.210935614898337	0.999959088615519	-4.56694412641407
1555173_at	STX19	0.426014708085037	8.1050266379152	1.19077027456269	0.244229861679598	0.999959088615519	-4.57758651014371
212881_at	PIAS4	-0.425850204003927	5.62380429927264	-2.0005247760906	0.0557149565923847	0.999959088615519	-4.46438895727939
204868_at	MRPL58	-0.425565361175022	6.91301474106232	-1.2930989152053	0.207061267892513	0.999959088615519	-4.56558175186441
205141_at	ANG	-0.425536229039305	7.05591773779575	-1.41783664685637	0.167811978439813	0.999959088615519	-4.54992437133354
204333_s_at	AGA	0.425309412094853	5.39092323704353	1.40029751459924	0.172945885746925	0.999959088615519	-4.55219100819009
219055_at	SRBD1	0.425233658602126	6.85386153964501	1.65323215894312	0.110003405165889	0.999959088615519	-4.51760320319487
212196_at	IL6ST	0.425189155861401	6.90119282913451	1.37976343641683	0.17911325957587	0.999959088615519	-4.5548181295722
203228_at	PAFAH1B3	-0.424909346749679	7.28985244912917	-1.54044181685325	0.135229701582693	0.999959088615519	-4.53351663411349
201900_s_at	AKR1A1	-0.424748573164758	9.84673968247296	-1.16409320720985	0.254689955719727	0.999959088615519	-4.58058552450966
215004_s_at	SUGP1	-0.424745700273028	6.14442770732307	-1.52521039606831	0.138973552103003	0.999959088615519	-4.53560704581819
224395_s_at	RNF7	-0.424691285900506	8.44158822487344	-1.27009282918252	0.215016169352279	0.999959088615519	-4.56834862860236
217800_s_at	NDFIP1	-0.424465855428074	8.19747677390606	-1.98620311089371	0.0573722542702403	0.999959088615519	-4.46669288525951
200973_s_at	TSPAN3	-0.424430250199239	8.70909481920001	-1.09268322434496	0.284300730925273	0.999959088615519	-4.58833779651876
232239_at	LINC00865	0.424430202561942	5.32180302645115	1.31121223952789	0.200958525318197	0.999959088615519	-4.56337624231714
218681_s_at	SDF2L1	-0.424415086028218	7.54273990724638	-1.09450065588209	0.283517725434353	0.999959088615519	-4.58814555470394
226225_at	MCC	0.424378398921955	3.7183451562483	1.37208443168468	0.181463573219258	0.999959088615519	-4.55579314397708
200805_at	LMAN2	-0.424324061361355	7.35117613993632	-1.39079052977267	0.17578012521293	0.999959088615519	-4.55341091069385
224900_at	ANKFY1	-0.424272116236272	8.30172110526529	-1.69561550126204	0.10159874368632	0.999959088615519	-4.51143445925237
209566_at	INSIG2	0.424222021619587	7.30058293362668	1.78273333778567	0.0860124582472808	0.999959088615519	-4.49845171465849
202289_s_at	TACC2	0.423822630203199	8.85251503480216	1.26033440672225	0.218459882910973	0.999959088615519	-4.56951050820727
221221_s_at	KLHL3	0.423774440780026	7.52295324803749	0.978441227636716	0.336644753056116	0.999959088615519	-4.59987541929512
205361_s_at	PFDN4	0.423718440754557	8.11686247419312	1.04887453568859	0.303644032774563	0.999959088615519	-4.5928902565188
228005_at	ZXDB	0.423675074616097	4.91337499251035	1.19908229233752	0.2410367290632	0.999959088615519	-4.5766408495612
218853_s_at	MOSPD1	0.42343194439773	6.98380429483928	1.09692099699352	0.282477366548567	0.999959088615519	-4.58788912429282
213506_at	F2RL1	-0.423232937435415	10.363325284649	-1.88676001346081	0.0701189482923234	0.999959088615519	-4.4824507798214
225872_at	SLC35F5	0.423095246241004	8.45499974455255	1.68801130936569	0.103065650330236	0.999959088615519	-4.51254851950362
225472_at	GPANK1	-0.42290689568619	7.15101300994582	-1.67360626028669	0.105893295120155	0.999959088615519	-4.51465024834656
1555786_s_at	LINC00520	0.422892738102945	7.73900191791661	1.46709496085911	0.15403906910452	0.999959088615519	-4.54344892129437
215071_s_at	H2AC6	0.422718043475422	9.14625093507063	1.12466030418714	0.270749001861846	0.999959088615519	-4.58491654009877
203563_at	AFAP1	0.422660648945745	3.66009478143066	1.78223088835819	0.0860961508849046	0.999959088615519	-4.49852771798575
213679_at	TTC30A	0.422568397982941	3.80988119269702	1.41309683698416	0.169187307266112	0.999959088615519	-4.550538957867
230123_at	NECAP2	-0.422446471446696	5.9232842971178	-1.22572929158471	0.23100966957775	0.999959088615519	-4.57357364103638
201494_at	PRCP	-0.421855740126703	7.77050621046049	-1.39677164140431	0.17399278502355	0.999959088615519	-4.55264415377301
212726_at	PHF2	-0.421834133484012	6.65622762901848	-1.43234191397892	0.163658136405555	0.999959088615519	-4.54803420037882
224480_s_at	GPAT3	0.421765889231287	6.60514643791212	1.00714043520408	0.32291392927892	0.999959088615519	-4.59707957886774
205851_at	NME6	-0.421758986506958	5.08496352347224	-1.80150506395304	0.0829350790118323	0.999959088615519	-4.49560313390014
228822_s_at	USP16	0.421670996475291	7.68958634295184	1.56626949584442	0.129069846725151	0.999959088615519	-4.52993939876216
205273_s_at	PITRM1	-0.42159830152308	7.03635900361027	-1.32188753230993	0.197427307375112	0.999959088615519	-4.56206534508729
224458_at	PGAP4	-0.421583532542066	7.34981914842733	-1.47008607482121	0.153232840639129	0.999959088615519	-4.54305058629685
209865_at	SLC35A3	0.421353748412462	5.8123727700245	1.40163433002249	0.172550263279271	0.999959088615519	-4.5520189797175
223053_x_at	SSU72	-0.421226795232723	6.86902679554471	-1.33298660894186	0.193806999945723	0.999959088615519	-4.56069378482812
211257_x_at	ZNF638	0.421197878646435	8.7732393803973	1.33563592370161	0.192950504779233	0.999959088615519	-4.56036510450331
203028_s_at	CYBA	-0.421062931849853	8.70275716275254	-1.00443547020044	0.324191387325302	0.999959088615519	-4.59734607035771
217665_at	ZNF813	0.421034343857493	4.52719489199454	1.05908335211133	0.299055712022027	0.999959088615519	-4.59184345038111
211475_s_at	BAG1	-0.421014787439237	6.99485799185996	-1.0958712759324	0.282928242042637	0.999959088615519	-4.58800039834914
204759_at	RCBTB2	0.420954138376294	6.75076023885285	0.928968933827211	0.361233640711118	0.999959088615519	-4.60452939061848
201012_at	ANXA1	0.420914296727315	7.64334911778633	0.727232144341607	0.473416839645814	0.999959088615519	-4.62125437232678
238069_at	LOC101927365	0.420796344644412	3.8590518761716	1.44445286767613	0.160253044169359	0.999959088615519	-4.54644531160147
217927_at	SPCS1	-0.420596674432094	10.6390763648249	-1.32494380017062	0.196425229305176	0.999959088615519	-4.56168854367098
224903_at	UTP4	-0.420474386733174	8.45447351116179	-1.8572961369605	0.0743397910689053	0.999959088615519	-4.48703511422028
212077_at	CALD1	0.420399833075126	8.29555210389479	0.822749931000505	0.417942838734998	0.999959088615519	-4.61379544049788
235611_at	SREK1	0.420342382866035	4.41860455509627	1.03744151335337	0.30884099453246	0.999959088615519	-4.59405235980043
210719_s_at	HMG20B	-0.420024624118304	6.44808632159841	-1.06819528670872	0.29500187672849	0.999959088615519	-4.5909018726651
205324_s_at	FTSJ1	-0.419870166521947	6.41143122772086	-1.42813793335686	0.164853508647391	0.999959088615519	-4.54858346344513
219644_at	CEP83	0.419659347006363	5.59274129063753	1.3639318270362	0.183985243027294	0.999959088615519	-4.55682382834294
217861_s_at	PREB	-0.4196429503193	7.15628226011364	-1.27441926781008	0.213502676934817	0.999959088615519	-4.5678312589282
226465_s_at	SON	0.419551135024562	9.12559293227097	1.01513090532706	0.319160599474943	0.999959088615519	-4.59628876371578
238660_at	WDFY3	0.419346320278648	4.90898338633648	1.64541521054125	0.11161531319827	0.999959088615519	-4.51872997564436
237400_at	DMAC2L	-0.419324084755904	5.51544471099775	-1.11302863813489	0.275623330969796	0.999959088615519	-4.58617052094692
203213_at	CDK1	-0.419284089230537	7.83145694874996	-0.89820374929485	0.377111003032733	0.999959088615519	-4.60731623296854
225469_at	ETFRF1	0.419271936802485	7.78650834468943	1.44688371838319	0.15957645753379	0.999959088615519	-4.54612522993921
225409_at	COA5	0.419060512065457	7.02513390352476	1.61896754898364	0.117215641009054	0.999959088615519	-4.52251643140106
226924_at	LINC00909	0.418936855203085	6.32380125092314	0.966517633943215	0.342464602594664	0.999959088615519	-4.6010163770349
203691_at	PI3	-0.418745330452303	7.55778821650733	-0.923106223274448	0.36422464654346	0.999959088615519	-4.60506685497178
219709_x_at	ANTKMT	-0.418721351715186	6.12057004388921	-0.917196783859973	0.367256006116375	0.999959088615519	-4.60560556385694
217627_at	ZNF573	0.418659969362493	5.36662130628802	0.806967839110406	0.426820073005379	0.999959088615519	-4.61508574264474
218460_at	DNAAF5	-0.418346070289584	7.87437498820486	-1.52035780933108	0.140183879894846	0.999959088615519	-4.53627000500711
219363_s_at	MTERF3	0.418074751496972	7.88252709510988	1.48666024322144	0.148826717651552	0.999959088615519	-4.5408328899059
203973_s_at	CEBPD	0.418054105273913	8.45714573196108	1.64996151232754	0.110675454726604	0.999959088615519	-4.51807507028228
230992_at	BTNL9	-0.417958595165179	5.97234637057488	-1.37236424886215	0.181377506870807	0.999959088615519	-4.55575768665719
228305_at	ZNF565	0.417868713245388	5.15552587178054	1.2054932197197	0.238595218454221	0.999959088615519	-4.57590785895617
227506_at	SLC16A9	-0.417687766976004	8.39356234277149	-0.894299124685204	0.379158188967263	0.999959088615519	-4.60766397808843
225342_at	AK4	0.417631630697207	8.68309081904469	0.963600901639319	0.343898539230654	0.999959088615519	-4.60129362180382
234936_s_at	CC2D2A	0.417626207980749	5.00860345548628	1.44447356034996	0.160247275052931	0.999959088615519	-4.54644258854181
218879_s_at	MTHFSD	0.41760625600188	5.40123345014501	1.80210368337064	0.0828385140520853	0.999959088615519	-4.49551200560978
223018_at	NOB1	-0.417554497773009	7.34606545515009	-1.12554756524073	0.270379767790373	0.999959088615519	-4.58482044332316
224521_s_at	CCDC77	-0.417440018233049	5.18731180522023	-1.16192318309678	0.255555102847453	0.999959088615519	-4.5808270435683
227180_at	ELOVL7	-0.417272309385558	7.9811055038794	-1.06171018875257	0.297883038916755	0.999959088615519	-4.59157270703786
203429_s_at	SUCO	0.417205089581087	7.40046574367659	1.37680737056933	0.180015175632301	0.999959088615519	-4.55519394706346
204232_at	FCER1G	0.417182712757275	5.88773704335833	1.05873020532435	0.299213611901998	0.999959088615519	-4.59187980530059
222816_s_at	ZCCHC2	0.417061028525937	4.8468533833696	1.050333074758	0.302985485488869	0.999959088615519	-4.59274122548372
219981_x_at	ZNF587	0.416864889109835	8.67356956803901	0.921758656751605	0.364914447501297	0.999959088615519	-4.60518996897799
220019_s_at	ZNF224	0.416705633486714	6.23959941936954	1.01379887981572	0.319784181836996	0.999959088615519	-4.59642096697626
205809_s_at	WASL	0.416597567201097	6.51567009415815	1.13764456202691	0.265381971347995	0.999959088615519	-4.58350400755578
228220_at	FCHO2	0.416454327131745	7.85754851181504	1.10859336724705	0.277498533020908	0.999959088615519	-4.58664582378153
238819_at	ZNF347	0.416198134322453	3.89075282506016	1.3505786698951	0.188174624445312	0.999959088615519	-4.5585019937349
227996_at	FARP1	0.415871767755796	6.10555055716933	0.802927498824953	0.429111269046051	0.999959088615519	-4.61541241809872
224832_at	DUSP16	-0.415416063799566	8.17145707403412	-1.44758170941844	0.159382605920271	0.999959088615519	-4.54603325024693
213738_s_at	ATP5F1A	-0.415332176900533	12.0078167989203	-1.43082433848263	0.16408884961085	0.999959088615519	-4.54823261197867
221756_at	PIK3IP1	-0.415276932123691	7.59789124649004	-1.13734842870993	0.265503508730446	0.999959088615519	-4.58353637239195
222273_at	PAPOLG	0.41519521189351	5.64918527915555	1.1019064277508	0.280343057497885	0.999959088615519	-4.58735943662316
208074_s_at	AP2S1	-0.414987863465931	7.55138114553086	-1.01020547793255	0.321470617374489	0.999959088615519	-4.59677686743013
1552612_at	CDC42SE2	-0.414717304458923	6.34061230325964	-0.806834889790675	0.426895345781853	0.999959088615519	-4.61509651578926
225967_s_at	NDUFAF8	-0.414621743571871	9.07576472141342	-1.54575366441777	0.133943584413948	0.999959088615519	-4.53278425091695
222760_at	ZNF703	-0.41461833453053	9.29999703113296	-1.17977673747903	0.24850119541387	0.999959088615519	-4.57882907556789
204839_at	POP5	-0.41461610003137	7.61552954595718	-1.67635865403284	0.105348041217509	0.999959088615519	-4.51424955263951
1568597_at	LOC646762	-0.414583657173548	6.10676479890738	-1.41369978577572	0.169011857857038	0.999959088615519	-4.5504608605047
230185_at	THAP9	0.414456384662466	4.16366318278381	0.884160366165815	0.384507588714755	0.999959088615519	-4.60856063595237
218315_s_at	CDK5RAP1	-0.414392097523805	7.93410826047119	-1.633362762824	0.114139166096464	0.999959088615519	-4.52046047217663
209190_s_at	DIAPH1	-0.41435244967977	8.99995794888039	-1.54457820426152	0.134227324888975	0.999959088615519	-4.53294646950545
223124_s_at	PITHD1	-0.414339730761732	8.68206534150421	-1.41966034460819	0.167285174063422	0.999959088615519	-4.54968749993748
209658_at	CDC16	0.414293853564043	9.51378294899975	1.28106901449211	0.211192297050196	0.999959088615519	-4.56703338191788
1554915_a_at	PDE12	0.41427054899174	4.96260135204145	1.15291217963682	0.259170710274126	0.999959088615519	-4.58182600645465
217821_s_at	WBP11	-0.414267625780267	6.30095889402889	-1.21466323249475	0.235135082556815	0.999959088615519	-4.57485395727037
216241_s_at	TCEA1	0.414155402280064	9.08615580375207	1.31678469251942	0.199109214446484	0.999959088615519	-4.56269297807388
240557_at	TSC22D2	0.413969589864418	5.37778993569661	1.05824710659748	0.299429711443582	0.999959088615519	-4.59192952157857
1553220_at	FAM117B	0.413958931950297	5.45548212242917	1.23169357563306	0.228808852322838	0.999959088615519	-4.57287974939362
204304_s_at	PROM1	-0.413846912241331	9.52596388155969	-0.62805985473597	0.535303913137761	0.999959088615519	-4.62809304184093
221218_s_at	TPK1	0.413763779428987	6.54793790417404	1.13012743836184	0.268479654586966	0.999959088615519	-4.58432341342308
200013_at	RPL24	-0.41351471041223	11.7332596547645	-1.45828043418239	0.156434773512814	0.999959088615519	-4.54461939491026
203597_s_at	WBP4	0.413499589810106	6.13774602429199	0.727444886924496	0.473288691725132	0.999959088615519	-4.62123870043125
227040_at	NHLRC3	0.413491904371599	7.56941239673549	1.28595725459209	0.209506153530924	0.999959088615519	-4.56644479779762
219976_at	HOOK1	0.413467762510132	7.99655223435526	1.13312120588423	0.267242840456011	0.999959088615519	-4.58399761418642
221069_s_at	TACO1	-0.413425305545466	7.37697017438014	-1.31030010363812	0.201262490334417	0.999959088615519	-4.56348787126862
222781_s_at	C9orf40	-0.413352218133305	7.15288712691447	-1.00801182642213	0.322503142216004	0.999959088615519	-4.59699359856282
227567_at	LINC00674	0.413275886724792	6.67779727945903	0.82489692426362	0.416744121309911	0.999959088615519	-4.61361815726252
218703_at	SEC22A	0.412999358567793	4.46855763097264	1.46682694796463	0.154111475653017	0.999959088615519	-4.54348458499174
200786_at	PSMB7	-0.41295674204085	9.60413714748319	-1.47410481191111	0.152154969204068	0.999959088615519	-4.54251448779997
218070_s_at	GMPPA	-0.412753353418559	6.34247381398407	-1.35143286052709	0.187904424220651	0.999959088615519	-4.55839501601325
220173_at	BBOF1	0.412710371224145	5.75128570431125	1.23467880415449	0.227713246073827	0.999959088615519	-4.57253143865734
212118_at	TRIM27	-0.412581830888456	7.53627012217058	-1.0455149438235	0.305164749817568	0.999959088615519	-4.59323286442337
238025_at	MLKL	-0.412452591515882	7.77722235484993	-2.04533859450798	0.0507983539258718	0.999959088615519	-4.45712681925123
209118_s_at	TUBA1A	0.412385103973159	9.72100309531007	0.766921483115712	0.449861238712926	0.999959088615519	-4.61825744711795
223155_at	HDHD2	0.412376516381111	8.08899865900166	1.57408669551874	0.127251507569002	0.999959088615519	-4.52884870930748
207809_s_at	ATP6AP1	-0.412328465553395	8.67919258730986	-1.42131985830483	0.166806938824099	0.999959088615519	-4.54947175985765
209941_at	RIPK1	0.412298944830053	6.39709305876021	1.78615994472318	0.0854435409998507	0.999959088615519	-4.49793304794772
227415_at	DGKH	0.412265005165647	7.88764342665506	1.13091498263155	0.268153894596249	0.999959088615519	-4.58423777725724
220994_s_at	STXBP6	-0.41223733183417	6.44771892785398	-0.967572742390877	0.341946882191857	0.999959088615519	-4.60091590574763
204059_s_at	ME1	0.412170738018093	7.96767627525392	1.16604025130897	0.253915540808344	0.999959088615519	-4.5803685096898
226421_at	AMMECR1	-0.412146381611567	7.3610097741516	-1.20806899508433	0.237619482019064	0.999959088615519	-4.57561247440371
205709_s_at	CDS1	0.411955189670314	8.78318444832711	1.46795770175507	0.153806175966702	0.999959088615519	-4.54333408721573
230097_at	GART	0.411932853446812	7.88872677648812	0.782947753062241	0.440552016490603	0.999959088615519	-4.61700586276478
206066_s_at	RAD51C	-0.411902753760407	6.25585922729345	-1.52559808793869	0.138877222304846	0.999959088615519	-4.53555401613802
206593_s_at	MED22	-0.411770597458057	5.35420793261852	-1.71615523494814	0.0977240618345897	0.999959088615519	-4.50840959370369
241547_at	A1CF	0.411461831976983	5.81993873036674	1.47222403416593	0.152658653716694	0.999959088615519	-4.5427655130981
228999_at	CHD2	0.411333750649124	6.23352994819982	1.02283496708383	0.315570482462055	0.999959088615519	-4.59552121659022
201740_at	NDUFS3	-0.41116340400494	9.28367837044443	-1.28264044400625	0.210649122479296	0.999959088615519	-4.56684435931593
211165_x_at	EPHB2	-0.411085912478307	6.13594172804552	-1.20709105895478	0.237989585295518	0.999959088615519	-4.57572468169496
221507_at	TNPO2	-0.411078828970419	6.06791566767219	-1.67976616952069	0.104676270084521	0.999959088615519	-4.51375290346026
1558304_s_at	TSEN54	-0.410973434682835	8.0675986229677	-1.81300407860572	0.081096912162026	0.999959088615519	-4.49384953847745
212946_at	VWA8	0.410967371745416	7.8243675602347	0.995277998145959	0.328541928997509	0.999959088615519	-4.59824367069299
200762_at	DPYSL2	0.410871818810138	8.32506418567941	1.00008391330381	0.326253762625715	0.999959088615519	-4.59777348703549
223915_at	BCOR	0.410839091650759	7.67251200869529	0.686969325376929	0.498029810441302	0.999959088615519	-4.6241436219602
225127_at	TMEM181	-0.410748116640629	8.21388470094748	-1.28373097310838	0.210272802479221	0.999959088615519	-4.56671307672305
212540_at	CDC34	-0.410669620927052	6.90173735325085	-1.3535995552305	0.187220405965522	0.999959088615519	-4.55812343272682
218674_at	TRAPPC13	0.410633053529546	4.86964044256851	0.983516747893335	0.334187930911443	0.999959088615519	-4.59938606114173
226280_at	BNIP2	0.410460041396948	6.59780960122301	1.05455788211798	0.301083603121946	0.999959088615519	-4.59230855022213
208619_at	DDB1	-0.410439089037484	7.6523631872496	-1.19059209075418	0.244298654656898	0.999959088615519	-4.57760672402654
212097_at	CAV1	0.410364092486252	6.4745040181391	0.997540730968662	0.327463241899734	0.999959088615519	-4.59802254122158
231577_s_at	GBP1	-0.410353504747293	7.30096049894697	-0.73175977226911	0.470693928725871	0.999959088615519	-4.62091992428441
223700_at	MND1	-0.410292733685281	4.39484316255629	-0.903815980319	0.374181166208197	0.999959088615519	-4.60681405232226
232481_s_at	SLITRK6	-0.410271165828997	6.3177533352459	-0.639771274533845	0.527776873268502	0.999959088615519	-4.62733440073141
200613_at	AP2M1	-0.410261625784345	8.23622913622552	-0.857799994890483	0.398642805539847	0.999959088615519	-4.6108491289999
204489_s_at	CD44	-0.410135939082593	8.00827966007515	-0.985555718216974	0.333204409286291	0.999959088615519	-4.59918885499764
47571_at	ZNF236	0.410110848947699	7.19295699918741	1.43696712038163	0.162350979087093	0.999959088615519	-4.54742854576711
204112_s_at	HNMT	0.409780411230834	9.02457869573474	1.28044667873125	0.211407707020779	0.999959088615519	-4.56710819092281
208517_x_at	BTF3	-0.409739883754652	11.1976968317049	-1.25555768266483	0.220160769065811	0.999959088615519	-4.57007667779324
212070_at	ADGRG1	-0.409731609160065	8.60403164672216	-1.25627151710155	0.21990595200953	0.999959088615519	-4.56999217685789
225494_at	DYNLL2	-0.409469488118923	9.02735462088684	-1.29957037355137	0.204864774187455	0.999959088615519	-4.56479649828185
221514_at	UTP14A	-0.40929610188606	7.69480013885249	-1.89116151590865	0.0695065869641075	0.999959088615519	-4.48176251615075
218495_at	UXT	-0.40929504922747	9.55837104278629	-1.61735542601996	0.117564421599768	0.999959088615519	-4.52274593343923
226962_at	ZBTB41	0.409136082474764	6.13398762712242	1.11914792358285	0.273051166432861	0.999959088615519	-4.58551216399566
223171_at	DYM	-0.408979948741569	6.26851017002521	-1.13394200495267	0.266904468382771	0.999959088615519	-4.58390816578356
205767_at	EREG	0.40886380120578	5.21955441544357	0.575208937603948	0.569969307832548	0.999959088615519	-4.63135123534001
225483_at	VPS26B	-0.408795231786295	6.82667954514684	-1.70573043039826	0.0996747588973701	0.999959088615519	-4.50994768795898
218613_at	PSD3	0.408757620000272	6.00226316672224	1.06225667386549	0.297639485467278	0.999959088615519	-4.59151631050584
219215_s_at	SLC39A4	0.408291000412211	8.97519476696342	1.37036408006606	0.181993424109353	0.999959088615519	-4.55601102106453
1558943_x_at	ZNF765	0.408164083341627	6.42672646959175	1.56351468748068	0.129715697666325	0.999959088615519	-4.53032288339495
213193_x_at	TRBC1	0.408044960213426	6.64278494973451	1.10235139031738	0.280153129148271	0.999959088615519	-4.58731206317601
203513_at	SPG11	0.407940254222742	8.63583914466607	1.33888225705458	0.191905010792409	0.999959088615519	-4.55996167947908
201620_at	MBTPS1	-0.407902814096477	7.17042263126005	-1.54080320953188	0.135141881772191	0.999959088615519	-4.53346686126041
225139_at	NFATC3	-0.407740852538923	6.84417242202415	-1.91353565979627	0.0664650307842645	0.999959088615519	-4.4782503538938
223212_at	ZDHHC16	-0.407586954302833	8.07657050035547	-1.60411709503925	0.12046118357846	0.999959088615519	-4.52462482222733
205618_at	PRRG1	0.406712218577841	6.96055910882385	1.62268347200099	0.116414975314122	0.999959088615519	-4.52198685870959
221488_s_at	CUTA	-0.406498842450171	10.5535703266038	-1.64699646443529	0.111287667942781	0.999959088615519	-4.51850232511745
218174_s_at	TMEM254	0.406282113619556	5.26935434093945	1.30279920978733	0.20377558346641	0.999959088615519	-4.56440357424086
202528_at	GALE	-0.406170279204936	7.22512622519047	-1.09870599075447	0.281711859768171	0.999959088615519	-4.58769970438855
211941_s_at	PEBP1	-0.406093742042207	8.77872377335288	-1.02795423639172	0.313200445958714	0.999959088615519	-4.59500844129655
214683_s_at	CLK1	0.406075808656698	7.69671055864355	0.991462586833407	0.330366316846893	0.999959088615519	-4.59861555557117
201176_s_at	ARCN1	-0.405946292827066	9.51335666346787	-1.41316901171365	0.16916629785584	0.999959088615519	-4.55052961067441
202954_at	UBE2C	-0.405790855157312	8.27780466507007	-1.08281712656137	0.288578337758724	0.999959088615519	-4.58937672632012
229700_at	ZNF738	0.405279519430723	6.07385614754437	1.03774152907066	0.308703830660354	0.999959088615519	-4.59402200345215
201101_s_at	BCLAF1	-0.405259843942732	7.05793625619256	-1.05194944122986	0.302256850540749	0.999959088615519	-4.59257586256301
209033_s_at	DYRK1A	0.405155606524829	9.90621550487517	1.49067197110253	0.147775736621196	0.999959088615519	-4.54029345189607
207983_s_at	STAG2	-0.405134180632084	6.94102527442449	-1.20169019245232	0.240041312550406	0.999959088615519	-4.57634305580121
222889_at	DCLRE1B	-0.405133620177497	5.63711953953984	-0.996962848008553	0.327738498224117	0.999959088615519	-4.59807905705948
230130_at	SLIT2	0.405050522782191	4.44117669478319	0.803899683639952	0.428559273049538	0.999959088615519	-4.61533394992196
1567458_s_at	RAC1	0.404984249345167	7.31007041356685	1.16863634083741	0.252885672044356	0.999959088615519	-4.58007869324437
200961_at	SEPHS2	-0.404918178957343	10.1236818628008	-1.462779801415	0.15520818177242	0.999959088615519	-4.54402255968744
209998_at	PIGO	-0.404793594962634	6.34866004151132	-1.34658845770434	0.18944083550194	0.999959088615519	-4.55900104463076
214720_x_at	SEPTIN10	0.404601035787957	6.08175810976957	1.39843646303486	0.173497845764478	0.999959088615519	-4.55243029604848
204831_at	CDK8	0.404471533810115	7.56659359239814	1.41091597233046	0.169823113234111	0.999959088615519	-4.55082123141307
228334_x_at	CEP44	0.404299518759196	5.27951778892152	1.02213935653869	0.315893483421671	0.999959088615519	-4.59559072376815
202386_s_at	MARF1	-0.404248427660314	8.08427827304556	-1.40746270163242	0.170833744764467	0.999959088615519	-4.55126753877898
212444_at	GPRC5A	-0.404122339999821	10.3852323757057	-0.818391816436598	0.420382670435553	0.999959088615519	-4.61415401456818
202441_at	ERLIN1	-0.403891273225986	9.1324668123674	-1.46117321687998	0.155645270966108	0.999959088615519	-4.54423582252644
207339_s_at	LTB	0.403835045647042	6.83584264679737	1.09576898299113	0.282972206386797	0.999959088615519	-4.58801123699133
201488_x_at	KHDRBS1	-0.403757048847885	8.89315425815435	-1.51018498716022	0.142748987897565	0.999959088615519	-4.53765503203977
201347_x_at	GRHPR	-0.403715080586179	8.12148060637747	-1.22293943613917	0.232044566023967	0.999959088615519	-4.57389729451482
205024_s_at	RAD51	-0.403637894192332	6.95425619479842	-1.20405812135368	0.239140146793769	0.999959088615519	-4.57607221333083
201701_s_at	PGRMC2	-0.403622116520916	8.00354544585734	-1.15977357088468	0.256414238624225	0.999959088615519	-4.58106592790463
200974_at	ACTA2	0.403609234864879	8.31154589589039	0.908631688208912	0.37167904553279	0.999959088615519	-4.60638093295734
238828_at	MFSD4B	0.403517079085173	5.78138080959367	1.32879107773453	0.195169401618721	0.999959088615519	-4.56121327431191
212330_at	TFDP1	-0.403472661344781	8.68729110872539	-1.2069350512398	0.238048666718611	0.999959088615519	-4.57574257509747
1555883_s_at	SPIN3	0.40333899578631	5.71174552798792	1.07370325078526	0.2925703723665	0.999959088615519	-4.59032940867707
226749_at	MRPS9	0.403327669867356	7.89723504487436	1.39724809588542	0.173851024879299	0.999959088615519	-4.55258296919614
209387_s_at	TM4SF1	0.403116006932879	6.58250912304449	0.861893743392947	0.396426156130092	0.999959088615519	-4.61049779763894
201194_at	SELENOW	-0.402997832299402	9.62454386146086	-0.83649920191023	0.410303460562394	0.999959088615519	-4.61265289519519
225525_at	KIAA1671	-0.402921090123215	9.53607675321303	-1.60353645602846	0.120589577072324	0.999959088615519	-4.52470699663597
204825_at	MELK	-0.402854252571943	8.69785926505397	-1.01020706262582	0.321469872304406	0.999959088615519	-4.59677671071716
238055_at	LOC100505549	0.402840927083245	4.40902495420605	1.41138937422713	0.169684937731785	0.999959088615519	-4.5507599853235
217907_at	MRPL18	-0.402725075826071	9.50510449962049	-1.37387696251309	0.180912779764597	0.999959088615519	-4.55556590787302
202596_at	ENSA	-0.402205086851538	10.4392225417547	-1.68153348222571	0.104329272882937	0.999959088615519	-4.51349506337226
226912_at	ZDHHC23	-0.401970584797585	6.92453461021978	-1.546068020977	0.13386778606229	0.999959088615519	-4.53274085398896
201302_at	ANXA4	0.401923338749276	10.7640649626275	1.36342108565712	0.184144128186341	0.999959088615519	-4.55688824471977
201663_s_at	SMC4	-0.401879470816668	7.38783135930963	-1.23366495039117	0.228084895797183	0.999959088615519	-4.57264980830459
238956_at	EFNA2	-0.401843090995122	7.75754165272166	-0.889210821912095	0.381836798874342	0.999959088615519	-4.60811511864428
217913_at	VPS4A	-0.401840083992677	8.16174176790876	-1.50741017446423	0.143455237190543	0.999959088615519	-4.53803169333229
218281_at	MRPL48	-0.401737403583268	8.00744534795727	-1.55300306706361	0.132204494813197	0.999959088615519	-4.53178193221674
202567_at	SNRPD3	-0.401582386133819	10.258009176119	-1.75145759400052	0.091356160534187	0.999959088615519	-4.5031581775972
224896_s_at	TTL	-0.401534932275756	6.80031656937844	-1.0574801478799	0.299773013135052	0.999959088615519	-4.59200841076656
219327_s_at	GPRC5C	-0.401466060627918	7.59372082608571	-1.35324412379855	0.187332481054458	0.999959088615519	-4.55816800664282
230403_at	RFX3	0.401080882023336	4.80165765197266	0.930158630041396	0.360628680365606	0.999959088615519	-4.60441995922668
1556009_at	PEX13	0.400989439728048	4.5331341989696	0.727942396257546	0.472989090060799	0.999959088615519	-4.62120203433681
223204_at	GASK1B	-0.400842670019781	7.33637402111791	-0.494975082362336	0.624669237008393	0.999959088615519	-4.63577366759031
232096_x_at	FOXP1-IT1	0.400718692285865	5.64623393684472	1.30162787994972	0.204170194890517	0.999959088615519	-4.56454620297501
223404_s_at	TRMT1L	0.400701301501848	5.98001868301683	1.25169164189246	0.221544718122935	0.999959088615519	-4.57053366698005
205882_x_at	ADD3	-0.400455928074246	9.12051587490865	-1.00584908097374	0.323523356244998	0.999959088615519	-4.59720687927386
222125_s_at	P4HTM	-0.400452998269723	7.49955773130641	-1.62806419564645	0.115263649463846	0.999959088615519	-4.52121861434544
238518_x_at	GLYCTK	-0.400427712825328	6.01987871483919	-1.54007945911152	0.135317802685867	0.999959088615519	-4.53356653180722
212458_at	SPRED2	0.400379038999005	7.44989995472103	1.47936205577934	0.15075413507473	0.999959088615519	-4.54181159847824
223267_at	TRMT10C	-0.400318258781795	7.1804050097295	-1.21714977863134	0.234203331111951	0.999959088615519	-4.57456707826511
218878_s_at	SIRT1	0.400057194307392	7.01894063595411	1.28180433210403	0.21093799674388	0.999959088615519	-4.56694495521459
219357_at	GTPBP1	-0.400003910922884	7.08235021268174	-1.04990826404303	0.303177188774502	0.999959088615519	-4.59278465006774
218288_s_at	CCDC90B	0.399538362245323	8.37961040436926	1.44272757356085	0.160734640003936	0.999959088615519	-4.54667225295102
221474_at	MYL12B	0.399213694857787	11.9755783029854	1.75201271156332	0.0912589091454759	0.999959088615519	-4.50307507968936
227615_at	SRRD	-0.399128174705711	5.92573335403151	-1.22680893940844	0.230610105908137	0.999959088615519	-4.57344823240993
219133_at	OXSM	-0.399091898146025	8.09275235390706	-0.980055226649774	0.335862163289383	0.999959088615519	-4.59972004321854
243916_x_at	UBLCP1	0.399087496334419	6.62232091669663	1.3449361605599	0.189967096864647	0.999959088615519	-4.55920736790039
1553992_s_at	NBR2	-0.399022302283613	6.45000019828869	-1.76587342522805	0.0888590124329541	0.999959088615519	-4.5009950553753
235433_at	APOOL	0.398949848118463	6.52843627642387	0.930968504048793	0.360217244187972	0.999959088615519	-4.60434539433206
201730_s_at	TPR	0.398763053207292	9.0386306554174	0.898318175945201	0.377051118231609	0.999959088615519	-4.60730602184854
205037_at	IFT27	-0.398643157527325	5.42224190152643	-1.27177682292198	0.214426099111396	0.999959088615519	-4.5681474147248
200896_x_at	HDGF	-0.398641626517268	9.85519094462835	-1.78413888502991	0.0857787061027427	0.999959088615519	-4.49823903613341
236007_at	AKAP10	0.398382512111321	6.3519697355265	0.781712217704895	0.441265527831483	0.999959088615519	-4.61710319601937
218351_at	COMMD8	0.398294301271546	7.76122853865348	0.905695564832984	0.37320327372235	0.999959088615519	-4.60664524737438
237942_at	SNRK-AS1	0.398217119030459	4.56687644017011	1.28296567278916	0.210536838615318	0.999959088615519	-4.56680521596513
209015_s_at	DNAJB6	-0.398184372474091	7.12788275330858	-1.39290309635335	0.175147179061083	0.999959088615519	-4.55314036600782
240344_x_at	LYRM7	0.398091639194701	7.16553205288417	1.10180647268015	0.280385735152175	0.999959088615519	-4.58737007625876
218513_at	TMA16	0.397924391900489	3.80662027135298	0.953920046837664	0.348686885315053	0.999959088615519	-4.60220857430841
210944_s_at	CAPN3	0.397916746159681	6.62385319806436	0.798762288434027	0.431481171419222	0.999959088615519	-4.61574762679856
202464_s_at	PFKFB3	0.397799823793966	7.93752378854207	1.69957691739485	0.100841541285007	0.999959088615519	-4.51085283993862
220390_at	AGBL2	0.397773825060853	3.78711495014666	1.8884860901125	0.0698782515670572	0.999959088615519	-4.48218097798107
202771_at	PIEZO1	-0.397474091459179	7.3039185102776	-1.22906455205091	0.229777008723661	0.999959088615519	-4.57318594347761
204076_at	ENTPD4	0.39747074797568	8.9358158265417	1.11008589256114	0.276866480782937	0.999959088615519	-4.58648605455431
211558_s_at	DHPS	-0.397424621650028	6.52710638087279	-1.31814208438985	0.198660738267822	0.999959088615519	-4.56252620496513
225143_at	SFXN4	-0.397384990024431	8.9148790591047	-0.809625424895118	0.425317126669599	0.999959088615519	-4.61487005470353
222138_s_at	WDR13	-0.3972185094634	8.3822719580491	-0.802975647454929	0.429083920497203	0.999959088615519	-4.61540853390155
212684_at	ZNF3	-0.39721144765132	6.94124590535135	-1.10422626344506	0.279353871069146	0.999959088615519	-4.5871122774617
209329_x_at	HIGD2A	-0.397049106034324	9.25595253060264	-1.67110702815628	0.106390444368985	0.999959088615519	-4.51501372483152
217993_s_at	MAT2B	-0.397002857518485	9.81586704071916	-1.16326728839884	0.255018979640317	0.999959088615519	-4.58067749087499
1553955_at	PPP1R21	0.396874771166924	7.7967325273498	1.51062247165449	0.142637896524215	0.999959088615519	-4.53759560234411
227685_at	TMF1	0.396835782611457	6.03946200131981	1.38652364242329	0.177064024283243	0.999959088615519	-4.55395641687477
213279_at	DHRS1	-0.3965777094005	8.41083952758009	-1.28100186044001	0.211215533101982	0.999959088615519	-4.56704145565684
204197_s_at	RUNX3	-0.396566354708857	5.69227148374301	-0.94820341138314	0.351535379201673	0.999959088615519	-4.60274506775601
201221_s_at	SNRNP70	-0.396370576051794	8.39288865858036	-0.967810516992282	0.341830284104532	0.999959088615519	-4.60089325079544
230252_at	LPAR5	0.396317893797047	7.4029948566149	1.32510900064324	0.196371176342234	0.999959088615519	-4.56166815745384
212501_at	CEBPB	-0.396160785987716	9.14469802960082	-0.758923913498667	0.454550577040331	0.999959088615519	-4.61887313647997
213385_at	CHN2	-0.396125210247884	7.24919479469053	-1.10016609817817	0.281086789666343	0.999959088615519	-4.58754456949039
219121_s_at	ESRP1	0.395906244171711	8.63846664562328	1.37051531749712	0.181946795936833	0.999959088615519	-4.55599187553458
201198_s_at	PSMD1	-0.395845551014922	7.44911403635183	-1.02269028838261	0.315637643920401	0.999959088615519	-4.59553567659063
1558256_at	LINC00662	0.395763117441852	3.9725271931755	1.09277099606393	0.284262880649841	0.999959088615519	-4.588328518465
202948_at	IL1R1	0.395581279586883	7.40950602737717	0.788864929204054	0.437144602295675	0.999959088615519	-4.61653777042521
1552870_s_at	AXDND1	0.395424221119113	4.63233775003343	0.639904224269492	0.527691753664681	0.999959088615519	-4.62732571264828
204676_at	TMEM186	-0.395270972622034	6.74368411329958	-1.59597848321958	0.122271178058471	0.999959088615519	-4.52577482424322
203320_at	SH2B3	0.395236636609664	6.13605356755097	1.36291161936143	0.184302723628636	0.999959088615519	-4.55695248220564
201554_x_at	GYG1	-0.395106502524837	6.76133250485376	-0.929126260139432	0.361153601729762	0.999959088615519	-4.60451492640748
227790_at	UBE3D	0.395029302171549	4.21082840637615	1.18678739909569	0.245770998264984	0.999959088615519	-4.57803775978189
203319_s_at	ZNF148	-0.394779557152013	5.94649395755995	-1.26748378905249	0.215932816539761	0.999959088615519	-4.56865996033436
222982_x_at	SLC38A2	0.394544382117617	10.7813330348303	1.48570442421791	0.14907800804114	0.999959088615519	-4.54096126248439
219216_at	ETAA1	0.394450471630797	6.33049987051894	1.37628910737176	0.180173668160897	0.999959088615519	-4.55525977406979
230518_at	MPZL2	-0.394240232520709	7.23774756606124	-1.25258419434469	0.22122462237022	0.999959088615519	-4.57042826057579
213331_s_at	NEK1	0.394101963993291	5.95113797763365	1.22557867958142	0.231065450426816	0.999959088615519	-4.57359112867701
200006_at	PARK7	-0.394087672042529	11.3713653170434	-1.01100397705499	0.321095340642742	0.999959088615519	-4.59669787573546
209301_at	CA2	0.394031494379564	8.98967133545979	0.713200083048142	0.481913632283737	0.999959088615519	-4.62227866992797
202790_at	CLDN7	-0.394029943077742	9.52959987214288	-0.808706196135232	0.425836608875193	0.999959088615519	-4.61494473164475
223696_at	ARSD	0.393966841292097	7.18314043570022	1.21673924750783	0.234356973325651	0.999959088615519	-4.57461447460861
207974_s_at	SKP1	-0.393841217627627	8.29795909733144	-0.825566880122354	0.41637050821691	0.999959088615519	-4.61356275149208
203746_s_at	HCCS	-0.393793067688704	7.71056250140064	-1.38167826810285	0.178530929092207	0.999959088615519	-4.55457436768932
238693_at	PHC3	0.393547886315007	4.77414163517132	1.21616452732143	0.234572190431744	0.999959088615519	-4.57468080530368
203038_at	PTPRK	0.3935000127604	10.275291995506	1.01864902602431	0.317517652495824	0.999959088615519	-4.59593887463337
214745_at	PLCH1	0.393470409373259	5.83361530549349	1.16740608079953	0.253373332193814	0.999959088615519	-4.58021609975397
203922_s_at	CYBB	0.393452685488318	4.55590340329355	1.34775014274934	0.189071515841036	0.999959088615519	-4.55885586947386
223136_at	AIG1	0.393202716213034	7.54174253595261	1.3435158930746	0.190420365183026	0.999959088615519	-4.55938456398342
204272_at	LGALS4	-0.393182858822421	12.2390602369694	-0.864281681163744	0.395136793740902	0.999959088615519	-4.61029216854829
218622_at	NUP37	-0.392964002786638	7.96482143685975	-0.902492870622595	0.374870545047266	0.999959088615519	-4.60693269385948
235927_at	XPO1	0.392949545250254	6.50684436036814	0.921323768065247	0.365137245094504	0.999959088615519	-4.60522966663345
203845_at	KAT2B	0.392857892548797	5.47733716927518	1.29363669257486	0.206878054020417	0.999959088615519	-4.56551661310009
212870_at	SOS2	0.39258656929161	8.46131233668956	1.62363257767593	0.116211202118473	0.999959088615519	-4.52185146942794
212148_at	PBX1	0.392457911654454	6.68272393905345	0.719122026632834	0.478317079712073	0.999959088615519	-4.62184864389615
224823_at	MYLK	0.392278273627811	8.36491095122813	1.1367229830603	0.265760333783655	0.999959088615519	-4.58360470542729
242625_at	RSAD2	-0.392187890267667	5.65434583267177	-0.59331450249091	0.55796701869877	0.999959088615519	-4.6302656641353
201230_s_at	ARIH2	-0.392161311669206	7.13053367762716	-1.45541344998144	0.157220399062003	0.999959088615519	-4.544999007343
222691_at	SLC35B3	0.392157600379054	9.55904903515723	1.20911258823614	0.237225004728908	0.999959088615519	-4.57549265326871
221265_s_at	INTS14	-0.391870287056042	7.22257011579986	-1.61245461522744	0.118629994082805	0.999959088615519	-4.52344268658659
203761_at	SLA	0.391811070972109	6.1743740994469	1.07233000707778	0.293175259215842	0.999959088615519	-4.59047236746491
227814_at	WDR53	-0.391474953646738	5.07786437426754	-1.24539819984453	0.223811694442303	0.999959088615519	-4.57127520980852
214293_at	SEPTIN11	0.391378942996607	4.46559474819337	1.59339775695534	0.122849790856564	0.999959088615519	-4.52613867088829
201704_at	ENTPD6	-0.391351518478633	9.07118380147753	-0.980357649441857	0.335715663461015	0.999959088615519	-4.59969090492754
225651_at	UBE2E2	0.39134040088679	6.18743174978721	0.939626532604387	0.35583822459236	0.999959088615519	-4.60354468585403
200657_at	SLC25A5	-0.390982013700743	11.7947629596122	-1.43211148936143	0.163723476705554	0.999959088615519	-4.54806433652836
228829_at	ATF7	-0.390848352851719	6.36109149125712	-1.2530697130751	0.221050648152172	0.999959088615519	-4.57037089813119
219403_s_at	HPSE	0.390843607246965	6.53961736751308	0.790977504247699	0.435931968008083	0.999959088615519	-4.61636987026715
208683_at	CAPN2	0.390763864699542	10.9647958486038	1.26663057364658	0.216233225470668	0.999959088615519	-4.56876166402387
219933_at	GLRX2	-0.390681577695132	7.68187341446589	-1.52992788608774	0.137805086133583	0.999959088615519	-4.53496113803528
204774_at	EVI2A	0.390632187314898	5.2142960230977	1.02845461890827	0.312969453083257	0.999959088615519	-4.59495820264127
229211_at	DUSP28	0.390391692702695	7.0012833003916	1.62416485261817	0.116097052260104	0.999959088615519	-4.52177551800122
213271_s_at	DOP1A	0.390294278648526	7.02060012284416	1.55321915034617	0.132152942704192	0.999959088615519	-4.53175200677732
220947_s_at	TBC1D10B	-0.390218473119273	7.3647570769538	-1.37230229982896	0.181396558434327	0.999959088615519	-4.55576553705897
223004_s_at	TIMMDC1	-0.390169565073633	9.48193962273782	-1.24938220513822	0.222374578290613	0.999959088615519	-4.57080612583021
216267_s_at	TMEM115	-0.390068561786781	5.13333947671579	-1.53996689258894	0.135345180853681	0.999959088615519	-4.53358203089222
201703_s_at	PPP1R10	-0.390034284268375	7.52407707222955	-1.21333861299372	0.235632571151675	0.999959088615519	-4.57500659018261
206621_s_at	EIF4H	-0.390030964372844	9.59666527378196	-1.50047041795816	0.145233958386644	0.999959088615519	-4.53897158823306
64432_at	MAPKAPK5-AS1	-0.389987223708283	4.97519876505629	-1.06982421568943	0.294281296124671	0.999959088615519	-4.59073283035763
230626_at	TSPAN12	-0.389964682409949	7.30288675950111	-1.04896232924062	0.303604364556461	0.999959088615519	-4.59288129089783
212815_at	ASCC3	0.389878125825347	6.11625955747555	0.997080547441453	0.327682422944284	0.999959088615519	-4.59806754857503
210095_s_at	IGFBP3	-0.389876481485576	8.0271725056458	-1.1276768156424	0.269495168261124	0.999959088615519	-4.58458957438835
202899_s_at	SRSF3	-0.389718678933269	8.7388281183014	-0.906427777991755	0.372822777872931	0.999959088615519	-4.60657940336649
208117_s_at	LAS1L	-0.389590277820918	7.16326109624142	-1.75274166799482	0.0911313364073096	0.999959088615519	-4.50296593485797
205176_s_at	ITGB3BP	-0.389562000440509	7.48865590910727	-1.14895716694736	0.26076940887756	0.999959088615519	-4.58226244849074
226297_at	HIPK3	0.389486662124941	10.7460094039607	1.12569601157724	0.270318027431766	0.999959088615519	-4.58480435938956
218418_s_at	KANK2	-0.389379890774772	7.64699729194869	-1.05720672447489	0.299895468425193	0.999959088615519	-4.59203652331885
230238_at	SOWAHA	-0.389347573725066	7.77424571073684	-0.952324383443199	0.349480411414278	0.999959088615519	-4.60235860767339
209341_s_at	IKBKB	0.388956355081122	8.34548900057035	0.977893817230923	0.336910460669335	0.999959088615519	-4.59992806677764
200925_at	COX6A1	-0.388944442377982	11.4864369922282	-1.75852577813203	0.0901244362067708	0.999959088615519	-4.50209892074929
227614_at	HKDC1	-0.388905306487835	7.39304733217705	-0.630427564985259	0.533777561923303	0.999959088615519	-4.62794073351927
202047_s_at	CBX6	0.388711165844466	6.31449361318771	1.27936873605041	0.211781214037514	0.999959088615519	-4.56723769992907
214794_at	PA2G4	-0.388595780286979	5.17629330403116	-1.35632102742098	0.186364001458249	0.999959088615519	-4.55778184572141
201744_s_at	LUM	-0.388542516295463	6.61654410715182	-0.686301972057346	0.498443753078438	0.999959088615519	-4.62419021918937
219332_at	MICALL2	-0.388425469321035	7.5514759208432	-0.9186836735944	0.366491717191384	0.999959088615519	-4.6054703055815
44669_at	SDHAF1	-0.38788163061989	6.89985952041342	-1.41911757487456	0.167441824390738	0.999959088615519	-4.54975802102441
230570_at	EIF3H	0.387784123415084	6.34718179234018	0.955525584978942	0.347889670621394	0.999959088615519	-4.60205739077174
243589_at	KANSL1	0.387771998282357	6.03026032642308	0.6029682983679	0.551620969525463	0.999959088615519	-4.62967377331894
1558508_a_at	C1orf53	0.387761670005448	4.99799543954797	0.877844781218406	0.387864357893895	0.999959088615519	-4.60911456871023
227946_at	OSBPL7	-0.387611814030369	7.51036731082618	-0.996067486551653	0.328165288778221	0.999959088615519	-4.59816656583271
231319_x_at	KIF9	-0.387559458240712	8.08679539401084	-1.01671938899792	0.318418057633238	0.999959088615519	-4.59613091222601
211725_s_at	BID	-0.387547056718155	6.65893212626851	-1.16906398564286	0.252716320808362	0.999959088615519	-4.58003090240833
212100_s_at	POLDIP3	-0.387524641343569	7.38728314096845	-1.50237870107179	0.144743077802497	0.999959088615519	-4.53871344110706
203466_at	MPV17	-0.387496337036259	6.62889323622068	-1.27106909957917	0.214673934382351	0.999959088615519	-4.56823200325942
224701_at	PARP14	-0.387425797955514	7.70796644703803	-1.28966355210757	0.208234590058513	0.999959088615519	-4.56599736737854
236798_at	LINC00888	0.387414193356459	4.97166375375205	0.972753089083515	0.339412672337803	0.999959088615519	-4.60042122978207
203366_at	POLG	-0.387355470169103	6.9460697672382	-1.41794275811291	0.16778129046384	0.999959088615519	-4.54991059516293
218510_x_at	RETREG1	-0.387112631023502	7.15290022950806	-1.05878288961912	0.299190051836512	0.999959088615519	-4.59187438233394
212281_s_at	TMEM97	-0.386939740448847	8.9881963145179	-0.878002006217782	0.387780563415665	0.999959088615519	-4.60910082171827
227587_at	KRI1	-0.386919464342786	5.93836200590841	-1.5308361162302	0.137581049639444	0.999959088615519	-4.53483662661658
214734_at	EXPH5	-0.38690739471964	7.18702818761628	-0.973334134378849	0.339129222817799	0.999959088615519	-4.60036560191109
229018_at	METTL25	0.386856880083282	7.03251713697556	1.09956567795768	0.281343708224676	0.999959088615519	-4.5876083843433
1555971_s_at	FBXO28	0.386833024909048	7.41772897282711	1.32758257927691	0.19556320745315	0.999959088615519	-4.56136267832417
212814_at	AHCYL2	0.386818737879214	8.63420875725414	1.08138539686251	0.289202878478262	0.999959088615519	-4.58952683463287
204064_at	THOC1	0.386550405505755	8.11274856041065	1.39279570251868	0.175179311911994	0.999959088615519	-4.55315412669123
225326_at	RBM27	-0.386414048514419	7.87580578212124	-1.33203341100953	0.194115879340508	0.999959088615519	-4.56081191917974
234312_s_at	ACSS2	-0.386413986834148	9.44869557553911	-1.04540948311887	0.305212572851469	0.999959088615519	-4.59324360407822
227626_at	PAQR8	0.38637927825029	9.57900663572196	0.854559107811599	0.400403238432642	0.999959088615519	-4.61112620119578
201568_at	UQCRQ	-0.386326381599455	11.52830317979	-1.74020695342532	0.0933462167056462	0.999959088615519	-4.50483888073327
211548_s_at	HPGD	0.386228174958775	6.93820921562592	1.1534763167146	0.258943260289295	0.999959088615519	-4.58176365284333
226696_at	RBBP9	-0.386128988025193	6.02866240261672	-1.268783868373	0.215475682015499	0.999959088615519	-4.56850488705969
209259_s_at	SMC3	-0.38605315795485	8.07183394713083	-1.07383059870805	0.292514323022882	0.999959088615519	-4.59031614356646
224772_at	NAV1	-0.385754321455078	6.27130967268087	-0.946756790415237	0.352258667485067	0.999959088615519	-4.60288038211404
219010_at	INAVA	-0.385653779420293	10.3469332228858	-1.0394479788113	0.30792447048786	0.999959088615519	-4.59384919828431
219212_at	HSPA14	-0.3854892273499	8.03414855506423	-1.27572158718366	0.213048688848313	0.999959088615519	-4.56767525402452
212859_x_at	MT1E	0.385463699853565	9.77991992711183	0.806764101681062	0.426935427680215	0.999959088615519	-4.61510225123023
209391_at	DPM2	-0.385280287869653	6.7416818208391	-1.86578214871715	0.0731021809802372	0.999959088615519	-4.48571888804908
208882_s_at	UBR5	0.385239493800281	8.72696855512963	1.29783130006738	0.205453270825489	0.999959088615519	-4.56500781747078
225403_at	RPP25L	-0.385070852197963	8.22080088450412	-1.54893196445745	0.133178839519828	0.999959088615519	-4.53234520770274
218447_at	CMC2	-0.384871349380674	9.08371651653524	-1.93099643499041	0.064172516192015	0.999959088615519	-4.47549400867957
212910_at	THAP11	-0.384786103135063	7.95401335603798	-1.96447025591773	0.0599699066916491	0.999959088615519	-4.47017292356797
203569_s_at	OFD1	0.384737458899522	9.62781509185509	0.844236621246231	0.406043200503365	0.999959088615519	-4.61200240959837
225496_s_at	SYTL2	-0.384711582361827	8.89303854306534	-0.993744116557626	0.329274542618284	0.999959088615519	-4.59839332520983
225848_at	ZNF746	-0.384662572502688	6.42412457571275	-2.05957608064407	0.0493187602644248	0.999959088615519	-4.45480328556543
225644_at	CCDC117	-0.38454712821101	6.9720981242988	-0.985480658783714	0.333240580056981	0.999959088615519	-4.59919612090747
201390_s_at	CSNK2B	-0.384325815373137	10.0806101763019	-1.22161985637762	0.232535274055281	0.999959088615519	-4.57405017508254
200965_s_at	ABLIM1	-0.384280569364241	9.92841406222901	-1.18833775287855	0.245170248638558	0.999959088615519	-4.57786225396434
231730_at	SEPSECS	0.384280000238011	4.8827994026498	0.885728245730167	0.383677170166098	0.999959088615519	-4.60842257022031
203209_at	RFC5	-0.383965913787315	6.4779557485508	-1.14804667035714	0.261138469478197	0.999959088615519	-4.58236274902706
202912_at	ADM	0.383932364957595	9.30003009960885	0.966328641282756	0.342557393391391	0.999959088615519	-4.60103436352125
201286_at	SDC1	-0.383764189240036	8.79384588087031	-0.853434616104981	0.4010152087798	0.999959088615519	-4.61122211678919
228531_at	SAMD9	0.383761868050473	8.16020117971955	0.682765374697538	0.500640641078202	0.999959088615519	-4.62443645196883
204068_at	STK3	0.383741044219771	7.29225550400447	1.03512569071774	0.309901196107233	0.999959088615519	-4.5942864287025
243582_at	SH3RF2	-0.383591111503225	7.70883376166683	-0.963552836589863	0.343922203068679	0.999959088615519	-4.60129818442213
218462_at	RPF1	-0.383584186445063	8.968301468971	-1.17929209460992	0.248690757794026	0.999959088615519	-4.57888363828434
228471_at	ANKRD44	0.383535237548364	4.57135715577587	0.700290918646864	0.489807343356241	0.999959088615519	-4.62320461811789
225004_at	TMEM101	-0.383517824048572	5.8853477764442	-1.31956257633382	0.198192250319954	0.999959088615519	-4.56235153806397
203967_at	CDC6	-0.383340759167235	4.4430801208095	-0.976922041114629	0.337382502236144	0.999959088615519	-4.60002146482297
212630_at	EXOC3	-0.383133995857392	7.65677017148341	-1.45887218669278	0.156273010891223	0.999959088615519	-4.54454097511906
225404_at	SMIM12	-0.383051910305829	8.3731870680073	-1.52833313228156	0.138199189004897	0.999959088615519	-4.53517964275563
222662_at	PPP1R3B	0.382969704322073	7.5121386377216	1.00642329004923	0.323252272819038	0.999959088615519	-4.59715029167879
214665_s_at	CHP1	-0.382867571340935	9.87752328565889	-1.37040953987335	0.181979407363381	0.999959088615519	-4.5560052663587
226002_at	GAB1	0.382796896741096	5.91883232407335	1.75153414103163	0.0913427449818204	0.999959088615519	-4.50314671989588
207283_at	RPL23AP32	0.382736445598536	5.02709416939611	1.44901554138141	0.158984981370458	0.999959088615519	-4.54584420256439
218802_at	MCUB	-0.38267967041473	6.70507431625691	-0.877832046126858	0.387871145686131	0.999959088615519	-4.60911568210864
218689_at	FANCF	0.382532795348032	7.81496428261856	1.07766611761657	0.290829775946911	0.999959088615519	-4.58991599865895
208869_s_at	GABARAPL1	0.382476740889595	5.82337060629402	1.5253917331977	0.138928488499834	0.999959088615519	-4.53558224313556
220755_s_at	SNHG32	-0.382399822806217	9.49706450203398	-1.13199772097305	0.267706499161292	0.999959088615519	-4.5841199617861
214323_s_at	UPF3A	0.382369458081705	9.34165109444831	1.04688000585237	0.30454621233767	0.999959088615519	-4.59309376939287
207170_s_at	LETMD1	-0.382177484032566	8.84301874588459	-1.09295015313949	0.284185632959186	0.999959088615519	-4.58830957843599
203143_s_at	KIAA0040	-0.382044718812502	6.55800201503041	-1.76881794043847	0.0883561656521865	0.999959088615519	-4.50055191319572
218722_s_at	CCDC51	-0.381892690127974	7.20659018792815	-1.1884680457687	0.245119810832345	0.999959088615519	-4.57784749588324
212527_at	DESI1	-0.381783360090844	6.22657344926635	-0.901941860559445	0.375157881985962	0.999959088615519	-4.60698205673215
228293_at	DEPDC7	-0.381513211568993	5.27946556436944	-0.739342235286449	0.466154370023277	0.999959088615519	-4.62035552186484
212761_at	TCF7L2	0.381206022525623	11.6130831650773	1.45693604755213	0.156802776499228	0.999959088615519	-4.54479746972484
217755_at	JPT1	-0.380885976843954	9.0127194923698	-1.09190620444458	0.284635966670241	0.999959088615519	-4.58841990547616
213241_at	PLXNC1	0.380878598324984	4.59888483681226	1.1822241226222	0.247545561048109	0.999959088615519	-4.57855326303602
225294_s_at	TRAPPC1	-0.380872019688727	6.42337311036734	-1.39953089344513	0.173173085821657	0.999959088615519	-4.55228960630742
223100_s_at	NUDT5	-0.380837490879985	8.97900065420077	-1.52702823766715	0.138522342921383	0.999959088615519	-4.53535831499442
208925_at	CLDND1	-0.380658196705367	5.95810756370193	-0.910083374692206	0.370926941986822	0.999959088615519	-4.60624996989196
219187_at	FKBPL	-0.380652143337603	5.98643460646618	-1.65922399318666	0.108781048564615	0.999959088615519	-4.51673717810664
208677_s_at	BSG	-0.380423588500173	7.91562348864647	-1.01361930809227	0.31986831200379	0.999959088615519	-4.59643877802952
232271_at	HNF4G	0.380394971021153	7.58614975360861	1.35987176340995	0.185251244414175	0.999959088615519	-4.5573353954682
205437_at	ZNF211	0.380357166450609	6.56914169796417	1.38720837097002	0.176857494650582	0.999959088615519	-4.55386896073884
218563_at	NDUFA3	-0.380328115665257	10.2170177633105	-1.33133858705996	0.194341274380127	0.999959088615519	-4.56089799140892
218961_s_at	PNKP	-0.380041947434738	6.08958133193576	-0.970795222767747	0.340368954235026	0.999959088615519	-4.60060845843216
226217_at	SLC30A7	0.380023331921193	8.23623454417949	1.41780630576966	0.167820754072793	0.999959088615519	-4.54992831030531
205569_at	LAMP3	-0.37992146550748	6.0258066111051	-0.619204332115372	0.541033196379719	0.999959088615519	-4.62865789112516
220940_at	ANKRD36B	-0.379739041006787	6.8112322105786	-0.660709305378624	0.514463237455613	0.999959088615519	-4.62594520180257
227687_at	HYLS1	-0.379644912354022	6.89332370222393	-1.3982671370888	0.17354813427838	0.999959088615519	-4.55245205573606
209696_at	FBP1	-0.379618535491723	7.43207015777981	-0.973286247154271	0.339152577422435	0.999959088615519	-4.6003701876104
202329_at	CSK	-0.379538409657838	8.30900350051742	-1.11819506851867	0.273450542707048	0.999959088615519	-4.5856148759602
209759_s_at	ECI1	-0.379437422644033	7.17011524019885	-1.12789741028656	0.269403642088429	0.999959088615519	-4.58456563527118
204352_at	TRAF5	0.379390134815248	8.93378241558589	0.848235621788829	0.403852314462559	0.999959088615519	-4.61166409781085
205250_s_at	CEP290	0.379347385423379	6.93464625030152	1.03547260461464	0.309742214634168	0.999959088615519	-4.59425139322116
212532_s_at	LSM12	-0.379154660110053	7.87755997922977	-0.737301741948583	0.467373464009912	0.999959088615519	-4.62050793532833
203155_at	SETDB1	-0.379090062977015	7.38573190133179	-1.38904421610508	0.176304698302333	0.999959088615519	-4.55363432118768
226909_at	ZNF518B	0.378936266872072	5.88669757529428	0.788363982324478	0.437432450489885	0.999959088615519	-4.61657752379807
227414_at	RHBDD1	-0.37892708901901	6.27462753216444	-1.11559933353008	0.274540650476342	0.999959088615519	-4.58589431204123
202729_s_at	LTBP1	0.378922646034527	8.68292180214004	0.768657997947063	0.44884688338511	0.999959088615519	-4.61812297916058
202858_at	U2AF1	-0.378799274180972	9.72827560465938	-1.30860658845028	0.201827786128415	0.999959088615519	-4.56369496831782
201093_x_at	SDHA	-0.378771565687297	9.70455009052271	-1.57172056829186	0.127799650621154	0.999959088615519	-4.52917922967673
229884_s_at	MRPL2	-0.378762549870824	5.77326199795047	-1.04476458726101	0.305505126683659	0.999959088615519	-4.59330925739776
207507_s_at	ATP5MC3	-0.378745175549842	10.3264667033051	-1.25448724150559	0.220543303310422	0.999959088615519	-4.57020332153925
200832_s_at	SCD	-0.378428638189872	9.26710218355476	-0.859357601250547	0.397798477301185	0.999959088615519	-4.61071562993217
207805_s_at	PSMD9	-0.378334543775777	8.23939011471247	-1.35630248907859	0.186369824816737	0.999959088615519	-4.55778417432239
200730_s_at	PTP4A1	-0.378181583024004	7.20082020705358	-0.759140151065976	0.45442340524935	0.999959088615519	-4.61885656756423
223295_s_at	LUC7L	0.378062515642174	8.08926338160756	0.983543976944808	0.334174783632421	0.999959088615519	-4.59938342992101
226863_at	FAM110C	0.378032694386	8.14306291774355	1.22381944036786	0.231717753665177	0.999959088615519	-4.57379526799085
203564_at	FANCG	-0.377884317850048	6.88745532267223	-1.15091074535529	0.259978832769446	0.999959088615519	-4.58204702166096
221482_s_at	ARPP19	-0.377849501966953	6.32519034395179	-0.868738217204847	0.392737672259002	0.999959088615519	-4.60990704566526
218333_at	DERL2	-0.377789011352517	8.29394818681408	-1.40693619498227	0.170988249249693	0.999959088615519	-4.55133551475062
218633_x_at	ABHD10	-0.377701711873902	8.18041072835137	-1.30356207392137	0.203518896431615	0.999959088615519	-4.56431062967282
212590_at	RRAS2	0.377576536945653	6.59804925170747	0.866881521286491	0.393736065600284	0.999959088615519	-4.61006771240483
234985_at	LDLRAD3	-0.377354672740676	5.09850345728049	-1.15139600504948	0.259782729531686	0.999959088615519	-4.58199346411417
1552497_a_at	SLAMF6	0.377153925221718	5.40246758040672	1.25830949999974	0.219179685396797	0.999959088615519	-4.56975072036075
202715_at	CAD	-0.377101303471082	6.55053912582291	-1.33165497192869	0.194238616633563	0.999959088615519	-4.56085880306488
219338_s_at	LRRC49	0.377047308133108	4.91531783174573	1.02371369478252	0.315162780435	0.999959088615519	-4.59543335398956
203250_at	SCAF8	0.377027864271858	8.79798391654795	1.38687334462017	0.176958522469601	0.999959088615519	-4.55391175559226
226364_at	HIP1	-0.376959386338132	5.27666464810557	-1.1012291041049	0.280632344564687	0.999959088615519	-4.58743151802103
224648_at	GPBP1	0.376906078091158	7.80597900676896	1.27450632519058	0.21347230576635	0.999959088615519	-4.56782083420348
225857_s_at	SNHG17	-0.376881747796309	8.40093343399214	-0.759583045687377	0.454163000024227	0.999959088615519	-4.61882261780325
202397_at	NUTF2	-0.376608276778857	7.26344100503711	-1.01214595229112	0.32055916363906	0.999959088615519	-4.59658481236771
223419_at	FBXW9	-0.376561214482051	4.89452659728606	-1.89161591821493	0.0694436330208901	0.999959088615519	-4.48169141104355
229644_at	PREP	0.376506282211497	6.72346032892701	0.848199979133452	0.403871808499359	0.999959088615519	-4.61166711950481
213090_s_at	TAF4	0.37647862353385	7.75130063182686	0.760634564322114	0.453545103301727	0.999959088615519	-4.61874194149148
201739_at	SGK1	0.376477354637899	8.8541708906484	1.03446470253942	0.310204267164393	0.999959088615519	-4.59435315540778
223044_at	SLC40A1	0.37643789228594	10.513668322759	0.783644217167107	0.440150122626386	0.999959088615519	-4.61695093461144
201489_at	PPIF	-0.376223419884001	8.8074890197816	-1.4290299651724	0.164599286636826	0.999959088615519	-4.54846701508589
214052_x_at	PRRC2C	-0.376158180582101	6.73454468018811	-0.683573050094458	0.500138446014412	0.999959088615519	-4.62438032295848
223412_at	KBTBD7	0.376061879927266	4.17935178375987	0.952422648023294	0.349431509285536	0.999959088615519	-4.60234937462714
235635_at	ARHGAP5	0.376055080754433	5.67126956585235	1.00868065385022	0.322188091311333	0.999959088615519	-4.59692756185823
209523_at	TAF2	0.376040285940661	8.10389127570444	1.39433028134258	0.174720598351399	0.999959088615519	-4.55295742195604
205981_s_at	ING2	0.375710362534206	6.78774821697308	1.17891007474083	0.248840255706041	0.999959088615519	-4.57892663453868
225341_at	MTERF2	-0.37562752678582	6.36723761639292	-1.14199176019602	0.263602478493188	0.999959088615519	-4.58302809760101
1569872_a_at	LMF1	-0.375550304390821	5.0578288405017	-0.948640518428692	0.351317028143487	0.999959088615519	-4.60270414593214
213118_at	UHRF1BP1L	0.375540956818072	6.58925579167584	1.06453783162967	0.296624355109213	0.999959088615519	-4.5912806331385
207180_s_at	HTATIP2	-0.375469260755953	8.46850104185293	-1.20159342474497	0.240078193295203	0.999959088615519	-4.57635411491983
212779_at	KIAA1109	0.375313247683556	8.41478898866612	1.10744876959234	0.277983948678154	0.999959088615519	-4.58676822742225
204624_at	ATP7B	0.375298445872267	6.1772540249921	1.04835895277595	0.303877064743888	0.999959088615519	-4.592942895825
212596_s_at	HMGXB4	-0.375265456403772	7.31063183023663	-1.04531462035064	0.305255594551965	0.999959088615519	-4.59325326369882
219244_s_at	MRPL46	-0.375256491380728	6.88769233856768	-1.09781019906042	0.282095840033954	0.999959088615519	-4.58779479614664
201330_at	RARS1	-0.375235700077317	9.09742842298126	-1.72086415496273	0.0968535503926786	0.999959088615519	-4.50771292309142
208890_s_at	PLXNB2	-0.375211161092967	8.52432584626848	-0.830269278074896	0.413754014246632	0.999959088615519	-4.61317271483699
209049_s_at	ZMYND8	0.375148878234733	7.81822204448597	0.954809462576765	0.348245102933625	0.999959088615519	-4.60212485102594
209417_s_at	IFI35	-0.375080513552255	6.97406360542398	-0.967674247694087	0.341897103509541	0.999959088615519	-4.60090623500591
201270_x_at	NUDCD3	-0.375030694605986	8.72175167482521	-1.11365155597174	0.27536069907775	0.999959088615519	-4.58610364001141
226218_at	IL7R	0.374961502119064	5.72965565772744	0.813707381041358	0.423015026756343	0.999959088615519	-4.61453751094807
222258_s_at	SH3BP4	0.374954617881295	8.45165491141775	1.01527930848312	0.319091177250423	0.999959088615519	-4.5962740255051
229817_at	ZNF608	0.374900350220208	5.72827858825734	1.09650517984889	0.282655906438262	0.999959088615519	-4.58793321299749
227703_s_at	SYTL4	-0.374795734001809	6.57516555167378	-1.24744343263781	0.223073060583532	0.999959088615519	-4.5710345482834
214088_s_at	FUT3	-0.374756910253936	8.62753262611266	-1.3102427691365	0.201281608622688	0.999959088615519	-4.5634948859784
228286_at	GEN1	0.37464500696818	6.04008554836997	0.993290777763503	0.329491280666687	0.999959088615519	-4.5984375174221
214751_at	ZNF468	0.374623910298708	6.28403469003156	0.903184456740565	0.374510105007779	0.999959088615519	-4.60687069946118
235023_at	VPS13C	0.374598677586997	7.52492415972193	0.720869716925721	0.477258631370313	0.999959088615519	-4.6217211036148
223895_s_at	EPN3	-0.374477357721493	6.01603201620707	-1.12553976199135	0.270383013524752	0.999959088615519	-4.58482128874475
200081_s_at	RPS6	-0.37434974894088	12.2359244875993	-1.224701583744	0.231390493705891	0.999959088615519	-4.57369293470749
204805_s_at	H1-10	-0.374297054374384	5.94030435276788	-1.11208181406683	0.276022872666895	0.999959088615519	-4.58627211921176
205266_at	LIF	-0.374290329535013	6.52882866506447	-0.954713689754163	0.34829265625245	0.999959088615519	-4.60213386967722
219901_at	FGD6	0.374285847862206	5.62996608229347	1.44781649903999	0.159317440614902	0.999959088615519	-4.54600230299308
228707_at	CLDN23	0.374213999906325	7.1273234925135	0.957105294187945	0.347106477557362	0.999959088615519	-4.601908422493
202840_at	TAF15	-0.374194825656545	7.02887408791307	-1.05897611610358	0.299103653440195	0.999959088615519	-4.59185449094495
208369_s_at	GCDH	-0.374130433084192	5.98226224037471	-1.33620800123238	0.192765944649731	0.999959088615519	-4.56029406595951
200748_s_at	FTH1	-0.374115403446543	11.3462126973422	-0.642419939330701	0.526082490397137	0.999959088615519	-4.62716099346022
203235_at	THOP1	-0.374057285912189	5.48674827299626	-1.9263344754709	0.0647777599884069	0.999959088615519	-4.47623125199544
200648_s_at	GLUL	-0.37401497698692	7.10122632037999	-0.871082964648229	0.391479160759795	0.999959088615519	-4.60970370631409
217836_s_at	YY1AP1	-0.374001019930103	7.8278166130209	-0.903508964303903	0.374341056637186	0.999959088615519	-4.60684159579034
226011_at	CCDC12	-0.37394048761546	8.45865597723435	-1.23262540924348	0.22846643579869	0.999959088615519	-4.57277109677999
218503_at	FOCAD	-0.373752258374203	7.43239454561999	-1.36579576736339	0.18340630499798	0.999959088615519	-4.55658858826223
223173_at	SPNS1	-0.373684880626773	5.890165696098	-1.463244192469	0.155082022673414	0.999959088615519	-4.54396088371705
221434_s_at	SLIRP	0.373616574549979	9.95120519168424	0.999790915635607	0.326392949009096	0.999959088615519	-4.59780220822207
228574_at	TMTC2	0.373518960705082	4.98340345919513	1.31185995507996	0.200742892174619	0.999959088615519	-4.56329693734555
209431_s_at	PATZ1	-0.373459111927999	6.87647718196005	-1.1408960062824	0.26405019494282	0.999959088615519	-4.58314819620647
222216_s_at	MRPL17	-0.373456819710192	8.342976856066	-1.12306938019633	0.271411979966637	0.999959088615519	-4.58508869153881
209509_s_at	DPAGT1	-0.37326885092966	7.54439077479769	-1.42676027135274	0.165246745172491	0.999959088615519	-4.54876320311519
204887_s_at	PLK4	-0.372931607838367	6.47349510360904	-1.2731561306337	0.213943710636415	0.999959088615519	-4.56798245121974
226569_s_at	CHTF18	-0.372694912157254	6.07713452312647	-1.099254779305	0.281476807282403	0.999959088615519	-4.58764141635575
213391_at	DPY19L4	0.372565049248211	7.39473472660704	1.23561126364672	0.227371835979125	0.999959088615519	-4.57242250379488
235365_at	PJVK	0.372501213112098	4.49312356498001	1.23467440630057	0.227714857215471	0.999959088615519	-4.57253195228321
201667_at	GJA1	-0.372364176273956	5.8516377747975	-0.993310045436907	0.329482066942023	0.999959088615519	-4.5984356395322
224753_at	CDCA5	-0.37231049913793	6.83203512324278	-1.10708341309248	0.278139022319539	0.999959088615519	-4.58680727659434
239376_at	DCLRE1C	0.372249762134632	5.16453492034897	0.968831884994757	0.341329739323879	0.999959088615519	-4.60079588062365
1557055_s_at	LINC01128	-0.372180515696568	7.54122274156747	-1.35985749848905	0.185255704451604	0.999959088615519	-4.55733719082131
202998_s_at	LOXL2	0.372175074654876	6.34785044943387	1.25644235288812	0.219845002043053	0.999959088615519	-4.56997194837577
201481_s_at	PYGB	-0.372123861330882	9.12609956627324	-0.72583471613127	0.474259097755182	0.999959088615519	-4.62135720973253
203246_s_at	NPRL2	-0.372002383638195	7.16490646274413	-1.87287403051626	0.0720815953187433	0.999959088615519	-4.48461632617294
215567_at	FCF1	0.371936988328355	3.68091166627054	1.56476602752893	0.129421999332774	0.999959088615519	-4.53014874676604
228670_at	TEP1	0.371804561695336	7.29750626131679	1.00950339059335	0.321800832736169	0.999959088615519	-4.59684627722869
223324_s_at	TRPM7	0.371804123205562	5.59256806044696	1.12929296251396	0.268825140735766	0.999959088615519	-4.58441409906364
1558511_s_at	ESYT2	0.371765237042309	8.3066918514017	1.36347564183091	0.184127151333069	0.999959088615519	-4.55688136478161
212730_at	SYNM	-0.371689762222589	5.91624692714187	-0.966440913708045	0.342502268314562	0.999959088615519	-4.60102367889151
201756_at	RPA2	-0.371684297043698	7.46517599050121	-1.18251582645658	0.24743184059006	0.999959088615519	-4.57852035803498
226661_at	CDCA2	0.371441758602908	5.98208593738734	0.936732552870537	0.357297965411443	0.999959088615519	-4.60381305077541
239155_at	CXADR	0.371424200192378	8.16856756515969	0.909832353567496	0.371056921954281	0.999959088615519	-4.60627262885932
226168_at	ZFAND2B	-0.371414742937001	6.76201633286002	-1.31185893564466	0.200743231417955	0.999959088615519	-4.56329706218681
201830_s_at	NET1	-0.371360896772787	9.50577207685377	-1.3252994048683	0.196308891094344	0.999959088615519	-4.56164465860917
226208_at	ZSWIM6	0.371173800200244	8.13301363533546	1.44751101049651	0.159402232413232	0.999959088615519	-4.5460425682512
222737_s_at	BRD7	-0.370984387250487	7.36504228494394	-0.76563375998672	0.450614326216788	0.999959088615519	-4.618356982358
209714_s_at	CDKN3	-0.370963507135808	6.39324832673888	-0.783185384058339	0.440414866789415	0.999959088615519	-4.61698712650058
[truncated: 7,580 more rows]
