# Supplementary material for: Systems Biomedicine of Primary and Metastatic Colorectal Cancer Reveals Potential Therapeutic Targets
Source: Front Oncol. 2021 Jun 24;11:597536. doi: 10.3389/fonc.2021.597536 (PMC8263939; doi:10.3389/fonc.2021.597536)
Supplement: Supplementary File 3 — Contains all DEGs between all pairwise groups of samples. [file DataSheet_3.zip › Supplementary file 3/Validation Results/GSE40367/GSE40367PvsN.txt]

ID	logFC	AveExpr	t	P.Value	adj.P.Val	B
206143_at	SLC26A3	-7.68640395390873	9.28399967422551	-12.089841395552	2.47143544496598e-12	3.38198287533274e-10	18.2613294946555
205097_at	SLC26A2	-7.45799143911042	8.44137551104519	-13.3563135047021	2.49306831267367e-13	5.30691141491134e-11	20.5287703862255
219014_at	PLAC8	-7.15939853244031	8.95516180295686	-19.1406590288573	4.10709907052952e-17	7.86838039932046e-14	28.9701361100661
209301_at	CA2	-7.09502175057887	8.98967133545979	-13.9291532843006	9.3119676231082e-14	2.34735099636193e-11	21.4977291641206
206134_at	ADAMDEC1	-7.04108165410726	6.59743621432437	-20.1501232958649	1.13547452502994e-17	2.79157359225445e-14	30.1848391965249
203908_at	SLC4A4	-6.79807888842785	7.19493850295363	-15.8194286611149	4.45115262815406e-15	2.13187955125439e-12	24.4689267420108
211548_s_at	HPGD	-6.51440903194226	6.93820921562592	-21.1023242079627	3.55331141286049e-18	1.70185850118953e-14	31.2736293021565
202286_s_at	TACSTD2	6.29327647520624	7.69681878988696	8.07849160622969	1.21612559789586e-08	2.28865758393801e-07	9.77592883704309
206199_at	CEACAM7	-6.07152135190416	10.2915557602889	-7.6125739770423	3.73334615858522e-08	5.62291239828425e-07	8.652107412405
223551_at	PKIB	-5.98257814294231	7.11954815644324	-17.8955951184475	2.18041531206811e-16	1.89874529766368e-13	27.3788974647187
205892_s_at	FABP1	-5.91991154384219	10.9827107571564	-7.63451907357532	3.5390027472291e-08	5.38096941519168e-07	8.70566945113713
224412_s_at	TRPM6	-5.90811926915326	6.02365502854317	-17.9347326817845	2.06585458350781e-16	1.89874529766368e-13	27.4305737949213
227475_at	FOXQ1	5.67480810347829	8.92413798675038	15.0984116868176	1.36958599517208e-14	4.52388422336321e-12	23.3746265368311
236313_at	CDKN2B	-5.47851569226832	6.29941580685437	-18.1373544695233	1.56474296674452e-16	1.66540809760508e-13	27.6963451650941
206576_s_at	CEACAM1	-5.44274964467264	8.3717457364479	-15.2900383656426	1.01171938736618e-14	3.58935555984468e-12	23.6699810810983
225275_at	EDIL3	-5.40617776258686	6.9990017429362	-15.5224313339497	7.03581537789784e-15	2.81134986526838e-12	24.0237428764704
228478_at	SPPL2A	-5.28386516018767	5.72479258545711	-23.190846480691	3.24843454124171e-19	3.11167544705543e-15	33.4863235763461
212338_at	MYO1D	-5.14100713329235	6.98470690064921	-18.8279822279987	6.19006500298434e-17	8.47066180908386e-14	28.5805200534213
228195_at	C2orf88	-5.07440561999693	6.56597128633055	-12.6699875326802	8.46502316692436e-13	1.47429921665397e-10	19.3221212661632
218218_at	APPL2	-4.99903259326386	6.57839610612839	-16.2343211048725	2.37538574980332e-15	1.26410111652033e-12	25.0781602000307
218002_s_at	CXCL14	-4.96357140205567	7.64214545697071	-6.72403718608804	3.41903486970992e-07	3.43661437743455e-06	6.4343484309949
1565162_s_at	MGST1	-4.93857229464414	7.15903406428873	-11.1062773106403	1.65481382296113e-11	1.31003814959873e-09	16.3724492717945
224989_at	SMIM14	-4.91915140045629	6.30261934487047	-16.7846217036688	1.05367595525304e-15	7.20940141097776e-13	25.8642229565171
202742_s_at	PRKACB	-4.87069250744232	7.0813401016193	-10.1376481131534	1.2034800124071e-10	6.23142434532304e-09	14.394454450149
220376_at	LRRC19	-4.75111074484939	7.50064639628802	-12.9475862029887	5.13336602970163e-13	9.75938022178196e-11	19.8163382366321
209865_at	SLC35A3	-4.59063068078198	5.8123727700245	-16.5634482934616	1.45688000749241e-15	9.13910079141728e-13	25.5512481226734
202688_at	TNFSF10	-4.58597736090356	8.32602327901587	-12.1615735114892	2.16055115754561e-12	3.13574538456506e-10	18.3945803218216
225458_at	PP7080	-4.5262974173209	7.04866165630492	-9.09769178924148	1.15516733661785e-09	3.6275006620409e-08	12.1334718388135
208937_s_at	ID1	-4.51778764474432	7.92185893950199	-7.12033552459314	1.25833617998703e-07	1.51237167730185e-06	7.43496667800643
227522_at	CMBL	-4.48820136616709	8.80466260242738	-6.4394373479187	7.08586868225996e-07	6.30813532596358e-06	5.70544737848182
210735_s_at	CA12	-4.47658087067748	8.06247354529	-15.3489194378942	9.22381674757413e-15	3.5341976250005e-12	23.7600688946548
223427_s_at	EPB41L4B	-4.46374318986373	6.77007033192505	-16.4907266018722	1.62193040457348e-15	9.13910079141728e-13	25.4474807853201
206561_s_at	AKR1B10	-4.46141975147949	8.59829996666331	-8.24570545178443	8.18767270114242e-09	1.66778468347455e-07	10.1723036818528
208383_s_at	PCK1	-4.45495888698805	8.91146831174927	-10.0532243953773	1.43855917038335e-10	7.10307128510417e-09	14.2162923535193
217997_at	PHLDA1	4.43996450914705	5.95274517353651	11.0282308965654	1.93353936533142e-11	1.42780140594954e-09	16.2175010397088
204818_at	HSD17B2	-4.3274922385705	8.25892408974014	-7.32731212159721	7.52163999936124e-08	1.01478576836453e-06	7.95036095755619
205597_at	SLC44A4	-4.32660444720256	7.95500425965919	-12.2307660436186	1.89879010043339e-12	2.82369046203144e-10	18.5225487390064
202593_s_at	GDE1	-4.31629993475037	6.83489568789764	-10.0532770189289	1.43839878414821e-10	7.10307128510417e-09	14.216403699622
208894_at	HLA-DRA	-4.30072263529086	7.82558746544573	-5.84418928868051	3.33875430334065e-06	2.27953866512474e-05	4.15761094620871
201426_s_at	VIM	-4.29520316747336	8.03430610360082	-12.9873951983751	4.78114364581744e-13	9.34664795577251e-11	19.8865183017098
213624_at	SMPDL3A	-4.27481561062213	8.77669888266157	-11.5318351734863	7.17095998921218e-12	7.15527351423578e-10	17.2040588195221
229851_s_at	C11orf54	-4.27268716588695	6.6457210686251	-12.2660260974097	1.7782039727447e-12	2.70371680236849e-10	18.5875481893985
206262_at	ADH1C	-4.23722553802846	8.63776071610607	-5.57989880009334	6.70719399043388e-06	4.08184315339048e-05	3.4625952977952
213459_at	RPL37A	4.22706167635048	6.40123852346118	18.5033192089945	9.53705586951834e-17	1.14194322717645e-13	28.1689867917829
1552365_at	SCIN	-4.22619098560064	5.68721873885665	-10.7178288248453	3.61700715439732e-11	2.38946976082565e-09	15.5936559622928
206059_at	ZNF91	-4.20509550132152	7.53972011068287	-13.8495852933919	1.0657079486184e-13	2.61754267687581e-11	21.3651511582733
218756_s_at	DHRS11	-4.19631372317744	7.68753311849897	-20.1290338570414	1.16570564453678e-17	2.79157359225445e-14	30.1601137820876
203058_s_at	PAPSS2	-4.15344489134622	8.54392616359925	-6.24521449961356	1.1707893181588e-06	9.56238843718721e-06	5.2035765397385
208920_at	SRI	-4.13463353043331	5.89238816468142	-15.5217028089218	7.04378293834859e-15	2.81134986526838e-12	24.0226413662064
1553828_at	NXPE1	-4.1293565151725	7.43511646633351	-10.7362475121762	3.4839263912457e-11	2.34618126490761e-09	15.6310149991937
204088_at	P2RX4	-4.08740625514261	7.4314228204912	-12.2259046395161	1.91606514283374e-12	2.82369046203144e-10	18.5135758491497
228241_at	AGR3	-4.08637236897807	8.54731318995074	-5.1532839681136	2.08573867444871e-05	0.000106004855529902	2.33506490308359
202619_s_at	PLOD2	-4.0534701039036	6.71367978640436	-8.84145792311029	2.06087515762173e-09	5.60827361785754e-08	11.5539878971135
222040_at	HNRNPA1	4.04577174340483	7.27737288557382	8.42338759050454	5.39935723161607e-09	1.17014576745815e-07	10.5893980724001
227735_s_at	C10orf99	-4.04003487332384	9.21268901758293	-11.2802925549398	1.17256986109554e-11	1.02109515449402e-09	16.7151978693542
1554450_s_at	MIER3	-4.03610150424751	6.04566971257877	-14.473286411261	3.75923857599472e-14	1.05911018586628e-11	22.3875088220687
203131_at	PDGFRA	-4.02529361358893	6.90601236064841	-8.3861639058155	5.88942175993894e-09	1.24535918407186e-07	10.50236949414
209317_at	POLR1C	4.02327890317585	8.66904878550012	17.7892405953646	2.52613251088571e-16	2.01648527681452e-13	27.2379064509804
201427_s_at	SELENOP	-4.02103573580273	9.96627644649355	-5.99590764998181	2.24231756525455e-06	1.63215501197366e-05	4.55471522984011
219799_s_at	DHRS9	-4.01676845454177	8.58040951252707	-8.86013756300959	1.97513470970213e-09	5.43672855868871e-08	11.5965337828615
222027_at	NUCKS1	3.99777538179196	6.91669219128288	9.43815512345303	5.42492428511588e-10	1.99866729719711e-08	12.8896770273454
208170_s_at	TRIM31	-3.97313104048603	6.71486018623377	-12.1127716986739	2.36733208060412e-12	3.28647449276911e-10	18.303990237658
236300_at	PDE3A	-3.91431519519931	5.97687463134481	-11.723568826905	4.95344100696216e-12	5.64869183401078e-10	17.5715248061368
201670_s_at	MARCKS	-3.91374423082183	7.79600484037527	-10.2872969096302	8.79101009074478e-11	4.95347562701437e-09	14.7079602388586
228033_at	E2F7	3.89828547264477	6.01002401950821	16.5298400374633	1.53088547207179e-15	9.13910079141728e-13	25.5033455035821
201325_s_at	EMP1	-3.89443896752138	7.96928701930926	-9.00411893774115	1.42566992235414e-09	4.22801615672766e-08	11.9228854668177
218750_at	TAF1D	3.88583396925069	7.88893395555737	11.8332701243406	4.01595648832653e-12	4.86947432932656e-10	17.7797905915689
230097_at	GART	3.87215962028659	7.88872677648812	7.98270611168563	1.52798925437335e-08	2.76684481429911e-07	9.54720235783649
229070_at	ADTRP	-3.87165061820626	8.93442526973789	-6.55123144436382	5.31645288790347e-07	5.00258371446241e-06	5.99273129541029
228707_at	CLDN23	-3.86523253187787	7.1273234925135	-10.7227418561598	3.58100527001895e-11	2.38211454732719e-09	15.6036254093686
212192_at	KCTD12	-3.85913453148337	6.44347000960697	-5.97562407566262	2.36463074725704e-06	1.70434897877917e-05	4.50171624268075
201688_s_at	TPD52	-3.84945006583156	7.43448848863965	-7.9592416896577	1.61616802977862e-08	2.88779130848511e-07	9.49098722937384
213350_at	RPS11	3.84894252162226	9.45160272062983	6.60402779773983	4.64405437945484e-07	4.44783639978076e-06	6.12797874802047
203961_at	NEBL	3.84810294616719	8.21984660320132	11.7692594955811	4.53821504533805e-12	5.2715436369603e-10	17.6584419304009
201151_s_at	MBNL1	-3.81795320793597	5.48394957952184	-13.7353200991061	1.29490917860229e-13	3.10098375545783e-11	21.1736366162298
209392_at	ENPP2	-3.8145269163983	5.72258509654843	-11.9147845789452	3.43922880216098e-12	4.23825864350323e-10	17.9336186527886
241547_at	A1CF	-3.77374872983047	5.81993873036674	-14.6456234852137	2.83621798673497e-14	8.23276730149525e-12	22.6633148312851
205112_at	PLCE1	-3.77183873827772	6.29076566030972	-15.2969684549539	1.00075596926032e-14	3.58935555984468e-12	23.6806002499654
227230_s_at	CRACD	-3.75378333832894	6.66298135952613	-8.70179628427153	2.83575540187509e-09	7.09235012912833e-08	11.2343863058249
212588_at	PTPRC	-3.7517769493033	6.29804891631126	-7.57051808864434	4.13682393715772e-08	6.11522168117805e-07	8.54928964888474
220310_at	TUBAL3	-3.74189268665623	7.47866741139707	-9.75429720789197	2.72557611014586e-10	1.17077549592319e-08	13.5778648618042
218986_s_at	DDX60	-3.73154256618882	7.26835470075648	-8.36527320201775	6.18418864577089e-09	1.30194160522724e-07	10.4534456220554
209114_at	TSPAN1	-3.72946231020433	9.4422150864161	-7.66344460582269	3.29852178711492e-08	5.06354810877786e-07	8.77617516422925
564_at	GNA11	-3.72051164837243	8.07646020184514	-15.0274673944665	1.53328474578486e-14	4.89577819329105e-12	23.2644317506917
214765_s_at	NAAA	-3.71346961301309	7.21182817024099	-13.5560326880207	1.76225421097579e-13	4.09771110051298e-11	20.8704448565991
207259_at	ANKRD40CL	-3.70901496172998	6.32757390800037	-14.9236469100114	1.81014042491403e-14	5.59333391298434e-12	23.1023371343606
211991_s_at	HLA-DPA1	-3.6988859626238	6.82149737435669	-9.07245139624288	1.22248312717725e-09	3.77747286297771e-08	12.0767851394616
203243_s_at	PDLIM5	-3.69055755479391	7.04986234015364	-12.5169288482823	1.11913914677301e-12	1.86491042546675e-10	19.0459661791477
200795_at	SPARCL1	-3.69003068878135	7.05699857426888	-9.64366473740575	3.46283145781849e-10	1.43310077367301e-08	13.3385629065433
215946_x_at	IGLL3P	-3.68057149300392	6.97043964056976	-16.1426967117144	2.72564714456454e-15	1.37415652619914e-12	24.9448666250354
231851_at	RAVER2	-3.67877421076019	6.44751080762123	-15.6299081701544	5.9566815798825e-15	2.59359331153157e-12	24.1857335596768
204034_at	ETHE1	-3.6726324828156	9.94897050355789	-9.0064954810098	1.41805177103459e-09	4.2198895193776e-08	11.928248596802
222585_x_at	KRCC1	-3.65248796593765	7.47608877597659	-18.8870459645618	5.72592718305579e-17	8.47066180908386e-14	28.65461773505
200634_at	PFN1	-3.65122510118551	8.41749505015829	-7.17444071078131	1.09940205156943e-07	1.37557852724958e-06	7.57018762392921
211689_s_at	TMPRSS2	-3.63384318426171	7.51088664569896	-9.26062267490939	8.03037453760442e-10	2.71812571362943e-08	12.497315822955
209575_at	IL10RB	-3.63246540170867	6.96364678786004	-12.502726282457	1.14865554966633e-12	1.86491042546675e-10	19.0202078516381
209668_x_at	CES2	-3.63088749425262	8.9572028396299	-9.65847532050632	3.35330135910391e-10	1.40882779468668e-08	13.3706937794606
208677_s_at	BSG	-3.62142398660962	7.91562348864647	-10.4659184820067	6.06482454148657e-11	3.67689584068986e-09	15.0783326218202
211916_s_at	MYO1A	-3.61000541875023	7.14307772523529	-11.9270194330746	3.36033982988097e-12	4.23535463558288e-10	17.956639590471
217811_at	SELENOT	-3.59910032278675	7.47601514822592	-9.2136117365982	8.91543396731741e-10	2.92468979359361e-08	12.3927039812383
213501_at	ACOX1	-3.59905716829056	7.46532797586856	-15.6495027235632	5.77915929561364e-15	2.59359331153157e-12	24.215157655596
200008_s_at	GDI2	-3.59556139732803	7.69370009814107	-7.9031511744001	1.84866959395251e-08	3.19646318420056e-07	9.356315064028
205259_at	NR3C2	-3.5856308823564	7.86213617137544	-8.50404205270442	4.47571615870191e-09	1.00819132615425e-07	10.7773271013696
225107_at	HNRNPA2B1	3.58059476157436	8.55753905660012	9.64909707917416	3.42223650866296e-10	1.42528710941228e-08	13.3503515361411
1569003_at	VMP1	3.56000889241984	7.5808981210631	7.10241919590775	1.31597800034659e-07	1.56011797838119e-06	7.39011397786754
230875_s_at	ATP11A	3.54486429233922	7.28321792825223	7.91189886178363	1.81027244148939e-08	3.13745442960453e-07	9.37734519901046
223251_s_at	ANKRD10	3.54340871279117	9.89418158411839	8.49888363024846	4.52962793112271e-09	1.01614299653921e-07	10.7653339689814
201694_s_at	EGR1	3.52273769835899	8.51733479209059	9.84935847718676	2.22159300962275e-10	1.02310766534501e-08	13.7821788424289
201506_at	TGFBI	3.51977732274855	11.1862406742305	11.0973549004326	1.68446463060191e-11	1.32258087676522e-09	16.3547738387126
1555778_a_at	POSTN	-3.51705058543615	5.90648636792069	-7.92098358825862	1.77125857011782e-08	3.0905074395553e-07	9.39917500531444
218546_at	C1orf115	-3.51345043304257	7.33070360604868	-7.74945134615003	2.67746698346096e-08	4.31775357484385e-07	8.98518321529377
228933_at	NHS	3.51042448364852	6.54589262327402	6.13257164030028	1.56923666397917e-06	1.22707902075563e-05	4.9110125894337
204116_at	IL2RG	-3.50254386113657	7.39405280883573	-13.024181343865	4.47782837082026e-13	8.93606624251818e-11	19.9512162236093
223449_at	SEMA6A	-3.49024848199752	7.18114840763438	-9.57382914208938	4.03103186247478e-10	1.57010233883205e-08	13.1866611398
207761_s_at	METTL7A	-3.48284481904914	9.34968158996341	-6.97257589131717	1.82271924839667e-07	2.06380941848602e-06	7.06394684350859
218542_at	CEP55	3.4769579465887	7.02605469663429	7.94703663542495	1.66407536606417e-08	2.94344400934637e-07	9.46171825343154
238750_at	CCL28	-3.47171961266683	7.32635977310562	-11.3411185182067	1.04041311880403e-11	9.31412828506896e-10	16.834120540239
202260_s_at	STXBP1	3.45962596319803	6.97146580750574	11.2127171659412	1.33984286145217e-11	1.10640989395262e-09	16.5825440827513
209147_s_at	PLPP1	-3.44993612536602	7.83376596439254	-17.4957938636634	3.80636198960803e-16	2.80470319218887e-13	26.8445739264751
203240_at	FCGBP	-3.44647843215709	9.49713312134368	-4.4057863946461	0.000153565669696351	0.000565989053490323	0.362935580096271
200866_s_at	PSAP	-3.44493700060585	7.76042892566336	-7.65694924406144	3.35102782474936e-08	5.11953676766732e-07	8.76035207227237
204607_at	HMGCS2	-3.4441234731322	10.1350945783131	-5.32831232512754	1.30819470030524e-05	7.20360450593627e-05	2.79818676991051
209875_s_at	SPP1	3.43723219551944	7.01478581991726	6.20420667412999	1.30235640091657e-06	1.04658321848824e-05	5.09718949595543
226489_at	TMCC3	-3.43692674502479	6.66744252166017	-11.0747406180736	1.76209189078441e-11	1.35430046165245e-09	16.3099300784943
224836_at	TP53INP2	-3.43543372931512	7.99760073725325	-11.0070200881955	2.01734438350613e-11	1.46395014012161e-09	16.1752586992512
205480_s_at	UGP2	-3.43368606766075	9.65361792808686	-11.4658430498627	8.15264681411408e-12	7.80942038323987e-10	17.0765539990992
202236_s_at	SLC16A1	-3.43041151380677	8.22034339664461	-7.5971575505969	3.87636308770265e-08	5.7747561457393e-07	8.61444351613001
202826_at	SPINT1	-3.42820138196937	8.00726844432189	-10.9993733220637	2.04846673690697e-11	1.47535811073924e-09	16.1600159537115
225623_at	CIPC	-3.4104028219474	6.34061082596027	-11.1848046133588	1.4159368957872e-11	1.13976970796182e-09	16.527585440126
1567213_at	PNN	3.39302745687404	5.96525960846632	8.65869808274335	3.13091337268883e-09	7.63130259465301e-08	11.1352265923038
210174_at	NR5A2	-3.39059151137349	6.19392210127323	-8.84684748259692	2.03575210851873e-09	5.57156269928598e-08	11.5662683453953
222696_at	AXIN2	3.38877480776785	8.61909142990317	5.2823116747596	1.47865401030403e-05	7.97973338856468e-05	2.6765141917819
213193_x_at	TRBC1	-3.38785293079343	6.64278494973451	-9.92720801323565	1.88070779835161e-10	8.78795121971225e-09	13.9486031760711
201862_s_at	LRRFIP1	-3.38545826881401	7.50109401021051	-7.91789661699742	1.78441801781324e-08	3.10216700410762e-07	9.3917584939333
206271_at	TLR3	-3.35606445380018	6.05189105436857	-7.97110392968043	1.57095762685241e-08	2.82330264683287e-07	9.51941535652767
228729_at	CCNB1	3.35251826674662	7.25951869401298	6.83806594697923	2.55967609066572e-07	2.73346011956377e-06	6.72404507063816
218507_at	HILPDA	3.35217471618067	7.45916287374647	8.62793370637296	3.36071985013206e-09	8.07537796322319e-08	11.0642905086123
211911_x_at	HLA-B	-3.35184635741071	10.2904097542371	-9.33815601825978	6.76274183336992e-10	2.38162882433274e-08	12.6691947501336
204825_at	MELK	3.350168560088	8.69785926505397	9.11212447586342	1.11839679990942e-09	3.58226355340978e-08	12.1658469819517
212766_s_at	ISG20L2	3.34482675895613	8.62555028503754	11.6981654721067	5.20104691822449e-12	5.79311958484562e-10	17.5230921703565
1564494_s_at	P4HB	-3.33386526050098	6.3121747430756	-6.6409880338925	4.2253714134479e-07	4.10495261353118e-06	6.22249188061965
206000_at	MEP1A	-3.33188680314874	9.48410017504448	-7.73836520599374	2.75028984713488e-08	4.40552281700754e-07	8.95829574186748
213953_at	KRT20	-3.32689450907674	10.5842209172423	-6.52909297462446	5.62710304988793e-07	5.20792464878034e-06	5.93593716257579
214433_s_at	SELENBP1	-3.32641946252786	9.98126986472313	-7.61535616255349	3.70811586709186e-08	5.59370738438943e-07	8.65890136176251
212956_at	TBC1D9	-3.32505780899255	6.10060804359553	-8.65490042412134	3.15838726571052e-09	7.65928901727623e-08	11.1264769345406
223283_s_at	TSHZ1	-3.31669469174407	6.51797776860496	-11.0732665646096	1.76727798002459e-11	1.35430046165245e-09	16.3070048361579
201631_s_at	IER3	3.31357544488797	10.9397205451522	7.95122264256538	1.64748290102458e-08	2.92787360091177e-07	9.47175893219214
204351_at	S100P	3.31273377245483	9.61559625049028	6.9811925469154	1.7836290027863e-07	2.02673573163582e-06	7.08565174427356
200641_s_at	YWHAZ	-3.30948458068499	8.33110729042596	-9.03054347190278	1.34327401815831e-09	4.04591045855456e-08	11.9824744317859
1567458_s_at	RAC1	-3.30574872689001	7.31007041356685	-10.346694612895	7.76670145734433e-11	4.45492414729948e-09	14.8315824948748
217294_s_at	ENO1	-3.30297461183075	6.6329553452547	-5.04346105966598	2.79635346867059e-05	0.00013578009870744	2.04436434638527
225857_s_at	SNHG17	3.30118113638472	8.40093343399214	7.21655704801612	9.89959090216011e-08	1.26945356428101e-06	7.67520586051659
210675_s_at	PTPRR	-3.29787230947378	6.7222770076436	-8.0149748719256	1.41469391667397e-08	2.59604464134482e-07	9.6243922522247
1555948_s_at	FAM120A	-3.28993216376596	6.88528238736623	-14.2152977517831	5.75996962254152e-14	1.53263191706459e-11	21.9692717431337
225681_at	CTHRC1	3.28927401911934	5.87973945768055	5.95581087411749	2.49062944082316e-06	1.77910062741574e-05	4.44991832589049
209373_at	MALL	-3.28808881586831	9.21436267653317	-9.44782524745891	5.31087989591716e-10	1.97949099311247e-08	12.9109265572675
204855_at	SERPINB5	3.28751591134506	7.33409518433777	9.95108440628749	1.78731430621723e-10	8.5603418696274e-09	13.9994839994785
229659_s_at	PIGR	-3.28065168513641	10.3627699301207	-3.35545120015418	0.00238853293665927	0.00601623902189303	-2.30503941365346
202266_at	TDP2	-3.27062411458597	10.3708615526055	-9.55025527595422	4.24377252643193e-10	1.64579340205229e-08	13.1352369010434
226438_at	SNTB1	3.26739827614119	7.29546774579888	8.95366906213468	1.59768578334575e-09	4.63764609656634e-08	11.8088547292052
201890_at	RRM2	3.26574845117741	9.71093703380692	9.63639463490682	3.51793510052208e-10	1.4375144311675e-08	13.3227799908362
202131_s_at	RIOK3	-3.25653796923928	6.40217865829002	-11.6145302709672	6.11023148645574e-12	6.43752620960396e-10	17.3630907437454
227176_at	SLC2A13	-3.25385134141355	7.18779956633687	-8.38979859050414	5.83962510670803e-09	1.23756125878664e-07	10.5108755592894
205488_at	GZMA	-3.25263232162964	5.83042662270377	-8.6781367010025	2.99407358299925e-09	7.37047468419217e-08	11.1799818295977
218706_s_at	GRAMD2B	-3.24865261147349	7.46880806561958	-10.5067390632827	5.57461659129645e-11	3.44511305342121e-09	15.1623927718955
221004_s_at	ITM2C	-3.24713456754166	9.77816333399955	-11.0271505857783	1.93771983269069e-11	1.42780140594954e-09	16.2153509126786
202537_s_at	CHMP2B	-3.24707825380909	7.60001452302403	-13.3805938040475	2.38961148337335e-13	5.20229281800757e-11	20.5705318333923
214224_s_at	PIN4	3.24597295892455	9.79984109146116	15.1401414208906	1.28183884706293e-14	4.38526225571993e-12	23.4392285895577
222608_s_at	ANLN	3.24038246862923	6.91636600344982	6.77816994090553	2.97948729990174e-07	3.07880354323179e-06	6.5720497886707
209398_at	H1-2	-3.23610508454973	7.49695317629521	-8.64591241513298	3.22439925682644e-09	7.79962638412637e-08	11.1057611317497
221423_s_at	YIPF5	-3.23545687365543	5.6282543337004	-11.4906459855053	7.76838086890256e-12	7.59319595338955e-10	17.1245383747462
1555419_a_at	ASAH1	-3.23455820341747	8.00354029509141	-6.73983819797725	3.2843133828727e-07	3.33068057326388e-06	6.4745747603816
214119_s_at	FKBP1A	-3.23400628803345	7.88669652809031	-11.5940148031216	6.3573034753281e-12	6.54802257958794e-10	17.3237142742099
202770_s_at	CCNG2	-3.22907930732725	6.5346958084211	-12.7641814947054	7.13728927757876e-13	1.26607581462828e-10	19.4907706253371
200920_s_at	BTG1	-3.22284109798048	8.40737792306617	-7.29410940230157	8.16599731747831e-08	1.08503126408774e-06	7.86802916568606
234107_s_at	DTD1	3.22274491631307	9.08220380482862	11.3257855555833	1.07220893795212e-11	9.4226508409572e-10	16.8041855146958
227051_at	BACE2	3.21649525985512	5.22807954715697	8.89032235619565	1.84423952552226e-09	5.1354565159819e-08	11.6651844377573
213222_at	PLCB1	3.20719597837447	6.29350371690056	5.06909092930693	2.61134590883086e-05	0.000127818510274353	2.11220466434596
1557910_at	HSP90AB1	-3.1961764160975	6.98099775429389	-6.23414513946286	1.20491551050716e-06	9.75645450139317e-06	5.1748731596521
214007_s_at	TWF1	-3.19347065456638	6.22749824035235	-8.19879593006473	9.14534679277459e-09	1.83654668612134e-07	10.0614819695037
214375_at	PPFIBP1	3.18962565859144	6.35796645424167	4.86737290243016	4.47670459715794e-05	0.000200291234638841	1.57848512820635
238103_at	SMIM31	-3.18507964688806	7.44051359008384	-6.12757866108425	1.58978696823101e-06	1.23608517602961e-05	4.89802060109814
204033_at	TRIP13	3.18353025558739	6.92514522479331	11.2260983379725	1.30486984552216e-11	1.09529157437646e-09	16.6088568130416
228754_at	SLC6A6	3.18336604544834	7.8452770153538	7.22828546399111	9.61506882593663e-08	1.23960624877048e-06	7.70441333497921
221872_at	RARRES1	-3.18037204013542	6.51740634094891	-6.03093165314515	2.04599272230385e-06	1.52874916434857e-05	4.64615986667119
222018_at	NACA	3.17629232301998	7.24935470365299	10.2443237766359	9.61795561946194e-11	5.17586499319247e-09	14.618234438906
206102_at	GINS1	3.17584825328533	7.46073678535948	10.3628322179479	7.51021157033384e-11	4.36001918983199e-09	14.865089620152
1555812_a_at	ARHGDIB	-3.16179585508296	6.3534821488868	-8.06158287108292	1.26602322039771e-08	2.36398370919876e-07	9.73564049999331
233647_s_at	CDADC1	3.15665972242692	7.15660054736583	10.249927881119	9.50572793244114e-11	5.17360044686669e-09	14.6299492378717
200748_s_at	FTH1	-3.14987066368645	11.3462126973422	-5.86673782974586	3.1465819580507e-06	2.17154960923398e-05	4.216724878743
220532_s_at	TMEM176B	-3.1367558084497	8.58833394157394	-7.20664713350286	1.01466833611553e-07	1.29593439888676e-06	7.65051422019096
209685_s_at	PRKCB	-3.13536848360023	5.40246902704172	-10.0693213710966	1.39034595035673e-10	6.93652284295164e-09	14.2503348669
209218_at	SQLE	3.12942406498802	8.31632399872727	6.62942955532782	4.35201012849961e-07	4.20665035528736e-06	6.19294998102222
226914_at	ARPC5L	3.12326234854851	8.54621676061733	10.0794902461129	1.36074765897147e-10	6.89661472237445e-09	14.271822768787
218704_at	RNF43	3.11599170124791	9.1975168514997	8.08967829427803	1.1842239722541e-08	2.25073044250437e-07	9.80256248183182
201540_at	FHL1	-3.10822312189919	6.90485750895296	-8.18317412545826	9.48912849587447e-09	1.8858166361407e-07	10.0245109699945
242317_at	HIGD1A	-3.10668680838792	7.67276336836391	-7.7674681819489	2.56329492466409e-08	4.17581668084308e-07	9.02884606344576
228291_s_at	KIZ	3.09609957248304	7.68999067469964	6.11794184832872	1.63022505415562e-06	1.26138334359908e-05	4.87293954876477
205289_at	BMP2	-3.09255241600604	6.98125752682418	-11.7035681831989	5.14733960816064e-12	5.79311958484562e-10	17.5333991512551
238880_at	GTF3A	3.09094406659148	7.45026434028254	5.9087015406568	2.81820184047314e-06	1.98205252789224e-05	4.32665157834917
207122_x_at	SULT1A2	-3.09003676260843	8.64098670292723	-13.3294501725897	2.61293448453883e-13	5.44115204943422e-11	20.4824937203563
201111_at	CSE1L	3.08888002590332	8.2607304626149	11.456137191375	8.30830064386509e-12	7.87972394728552e-10	17.0577564147091
214097_at	RPS21	3.0886934253555	9.08043851110607	8.14338063915722	1.04258839676167e-08	2.03400290276579e-07	9.93018775689751
242560_at	FANCD2	3.08752908505703	7.55224124970206	11.9443443314363	3.25180855016917e-12	4.20933433811763e-10	17.9892077080612
201849_at	BNIP3	3.08410181771575	6.78218946061898	3.2204263220844	0.00335556286314176	0.0080700318016658	-2.62998217492841
218729_at	LXN	-3.06825943027614	6.96142456251276	-8.71692557547984	2.73904066406853e-09	6.94107685743714e-08	11.269135884402
209619_at	CD74	-3.06762668960089	9.12270499015819	-7.67125181893939	3.23652200676951e-08	4.98434795865677e-07	8.79518687387065
202350_s_at	MATN2	-3.05952349939852	7.11548114709117	-6.08389113328967	1.78164527082287e-06	1.35447460708034e-05	4.78426003954436
241937_s_at	WDR4	3.0589300041587	7.38334060255266	9.05511985246456	1.27102585879298e-09	3.88982642216549e-08	12.037810664673
1554260_a_at	FRYL	-3.05589582240783	7.4113371065482	-12.8907008562901	5.683766549634e-13	1.02726037318762e-10	19.7157539965721
204427_s_at	TMED2	-3.05538436859342	7.17464697626992	-6.56200600290699	5.17162481975253e-07	4.89515752454639e-06	6.02035487762672
229538_s_at	IQGAP3	3.0477669877132	7.57802526843025	9.41522105255809	5.70556207625366e-10	2.07808285659444e-08	12.8392303183382
232098_at	DST	3.04322060025591	6.82095951666515	4.70057035441483	6.99202016939571e-05	0.00028944062749629	1.13792103522149
202902_s_at	CTSS	-3.03984343664543	8.67305489028949	-9.08952979670853	1.1765087725245e-09	3.67093730684437e-08	12.1151504989261
235259_at	PACRGL	3.03795105431334	5.71474828536123	11.8060504928016	4.23002599573769e-12	5.0023974090335e-10	17.7282483133063
219450_at	C4orf19	-3.0364741244364	7.25009150551373	-10.1833879109068	1.09299739728473e-10	5.78443208209417e-09	14.4905885863461
207791_s_at	RAB1A	-3.03530452871941	7.17081282370445	-6.1047456638532	1.68729582499988e-06	1.29753006947296e-05	4.83858294179572
211026_s_at	MGLL	-3.03385012560623	8.60575051907028	-10.1770039806497	1.10776867646721e-10	5.79700377636197e-09	14.4771876019288
221031_s_at	APOLD1	3.03244762349509	5.96824474427729	5.57308266061177	6.82937646967144e-06	4.13283981812385e-05	3.44462484103194
201028_s_at	CD99	-3.03236509634592	6.80493984666685	-12.1322417419426	2.2824908843517e-12	3.21529120311837e-10	18.3401653349494
219787_s_at	ECT2	3.02952771967553	7.38299494771746	7.29238884439026	8.20088354942604e-08	1.08503126408774e-06	7.86375910226195
205554_s_at	DNASE1L3	-3.02732905997094	5.4132124870072	-8.53707992064178	4.14566985682585e-09	9.58612082009083e-08	10.8540536941056
222773_s_at	GALNT12	-3.02579328392186	7.33765681894446	-11.1864809676393	1.41124364868454e-11	1.13976970796182e-09	16.5308888385261
205945_at	IL6R	-3.02227340670828	5.70179023030904	-7.59824121483937	3.86612956474561e-08	5.7684821029125e-07	8.61709200278701
204036_at	LPAR1	-3.01333767442869	5.61933943034949	-7.04290098382175	1.52752557090655e-07	1.76716998112486e-06	7.24084471948933
211742_s_at	EVI2B	-3.01077589629174	5.42001796908421	-7.42628655619938	5.89193261157854e-08	8.26848826466152e-07	8.19498486595762
223021_x_at	VTA1	-3.00759512011734	6.5820130193691	-8.09545202772523	1.16809506920611e-08	2.224489596009e-07	9.81630229409891
217757_at	A2M	-3.00469579101622	8.52800948603185	-7.5280964736667	4.58904757887103e-08	6.70098883506182e-07	8.44535145254904
203633_at	CPT1A	-3.00421313314805	8.81087235124734	-11.4416473370009	8.54639548872401e-12	8.02607082220463e-10	17.0296721768756
227354_at	PAG1	-3.00077612018394	7.13868183483881	-8.4405370132935	5.18783192745566e-09	1.1371680099107e-07	10.6294304890021
212814_at	AHCYL2	-2.99985889683794	8.63420875725414	-9.09629133753704	1.15880071258431e-09	3.6275006620409e-08	12.1303288672143
232707_at	ISX	-2.99795014461196	7.08010179605447	-7.10659925581213	1.30229325235915e-07	1.54964808252774e-06	7.40058192101911
212595_s_at	DAZAP2	-2.9944895183535	7.71800747691589	-10.9053951952936	2.4739462430521e-11	1.72977598994132e-09	15.9720831383685
213664_at	SLC1A1	-2.99309818915602	8.24987074647616	-6.55327001020303	5.28873843367312e-07	4.98139876658356e-06	5.99795860952454
225294_s_at	TRAPPC1	-2.98899952206792	6.42337311036734	-11.9129632878827	3.45113450457513e-12	4.23825864350323e-10	17.9301902261379
223434_at	GBP3	-2.97390093456268	9.34806102491356	-11.5858884189987	6.45799697824925e-12	6.58097372921804e-10	17.3081028121068
213502_x_at	GUSBP11	-2.97029701741305	7.18115142411336	-11.5802274559947	6.52911159490818e-12	6.58340631238163e-10	17.2972229163797
239377_at	EIF1AD	2.96935459672676	8.76266740543346	9.79647114295664	2.48887383625115e-10	1.09594874081206e-08	13.6686575831028
229666_s_at	CSTF3	2.96918084046803	6.44185324310801	7.92727898381375	1.74472864675465e-08	3.05534839255261e-07	9.41429595452943
218823_s_at	KCTD9	-2.964575134591	6.10258940924702	-8.5134543615068	4.37903402315092e-09	9.9399921582376e-08	10.7992011004593
209409_at	GRB10	2.96424128216185	7.54461844796116	10.277877745917	8.96578157152325e-11	5.02073788744483e-09	14.6883141563721
209172_s_at	CENPF	2.96137567008388	6.03826586156347	8.08744012443219	1.19053742478992e-08	2.25378616443925e-07	9.79723509807607
214670_at	ZKSCAN1	-2.96007873886129	6.81647493763224	-8.57866661629219	3.7653714113912e-09	8.9278447400288e-08	10.9504243443857
211934_x_at	GANAB	-2.95661943300422	7.68799362467123	-13.4288950302761	2.19677014842393e-13	4.89368866319833e-11	20.6534241780839
1552610_a_at	JAK1	-2.9550137905333	6.64879941839676	-13.1873568565889	3.35365544600252e-13	6.83503521643791e-11	20.2364407515464
213887_s_at	POLR2E	-2.95394929058121	6.09143191469351	-7.65963532657888	3.32921177013711e-08	5.09433219586954e-07	8.76689618401712
215299_x_at	SULT1A1	-2.94817060455625	9.50525642303606	-8.95126851991027	1.60638276664039e-09	4.64880378297532e-08	11.8034202282607
1556285_s_at	PPA2	-2.94654302858474	6.94137196892537	-6.88751547969714	2.25874193757383e-07	2.46148908077585e-06	6.84923589955527
212281_s_at	TMEM97	2.94080638417891	8.9881963145179	7.23784272597771	9.38939205951004e-08	1.2137784957901e-06	7.72820176977867
220186_s_at	CDHR2	-2.93799806626401	6.90643150260084	-10.0173470596074	1.55230254154502e-10	7.5479726119085e-09	14.140294351899
209791_at	PADI2	-2.935777582584	8.17916964256981	-7.84824880533709	2.10944442001603e-08	3.54373700774261e-07	9.22409727604398
207601_at	SULT1B1	-2.93421741549072	7.68276441750498	-10.697114144082	3.77294581975259e-11	2.47541424708288e-09	15.5515881415718
210639_s_at	ATG5	-2.93225044049106	5.93210384262012	-8.50327826546946	4.48365700951782e-09	1.00819132615425e-07	10.77555155211
203407_at	PPL	2.93209796574818	6.51765699346649	7.85583314157099	2.07129130608728e-08	3.49311609524826e-07	9.24238552857049
219045_at	RHOF	-2.9241717870265	7.10720893689044	-12.4116638813308	1.35799718986916e-12	2.09810565834785e-10	18.8545114607547
220189_s_at	MGAT4B	-2.92013609563425	7.80982559626566	-11.3721428624934	9.79014717336229e-12	8.9855191193781e-10	16.8946020504523
201110_s_at	THBS1	-2.91878901199321	4.57924455913795	-9.03610290045602	1.32657018073248e-09	4.02127081051785e-08	11.9949992252451
226594_at	ENTPD5	-2.91767258402585	9.55222471489839	-10.814429776259	2.97277224698542e-11	2.04864642833621e-09	15.7891126183516
1569652_at	MLLT3	2.91512728821641	5.68095804875267	6.5984787965774	4.71045911291413e-07	4.50314249926192e-06	6.11377711784843
203559_s_at	AOC1	-2.91441542222689	9.16159276081809	-4.90450170547877	4.05372876344665e-05	0.000184468730760358	1.67667061103066
225081_s_at	CDCA7L	2.91214645815906	8.03017960776656	10.369227703347	7.41098794280883e-11	4.36001918983199e-09	14.8783594271485
226818_at	MPEG1	-2.90851651618887	5.53775973652389	-9.37434116119729	6.24334569335644e-10	2.23153016405453e-08	12.7491332079709
202613_at	CTPS1	2.90843368082565	6.37903819540062	8.79834819022325	2.27362790475986e-09	6.01632091151787e-08	11.4556178506713
200884_at	CKB	-2.90560970157267	8.54272398819097	-7.46004158993982	5.4226301656532e-08	7.71729471378586e-07	8.27813694542495
212093_s_at	MTUS1	-2.90548430439992	6.14697029085746	-10.0271698955294	1.5202708389631e-10	7.42993590123852e-09	14.1611187233772
201950_x_at	CAPZB	-2.90433575830843	8.21673499634148	-11.0217701105218	1.95867964028045e-11	1.4322284178814e-09	16.2046400510804
205239_at	AREG	2.90058391898118	6.60031765276706	8.02879272196511	1.36884282446141e-08	2.53130220376753e-07	9.65740387699875
214052_x_at	PRRC2C	2.90006888558141	6.73454468018811	5.71627708434192	4.67677083216991e-06	3.02286017553006e-05	3.82169758955856
224823_at	MYLK	-2.89869131074385	8.36491095122813	-9.11072402240159	1.12191154193855e-09	3.58226355340978e-08	12.1627067474172
228469_at	PPID	-2.89673785413384	6.46536486178477	-7.19867556470455	1.03500043013491e-07	1.31663600534692e-06	7.63064368111167
225633_at	DPY19L3	2.89474116486338	7.57768356457444	7.81309586586034	2.29589059726936e-08	3.81149671252049e-07	9.1392346703912
218104_at	TEX10	2.89049433505638	7.60891355679615	12.4850210215833	1.18657928702329e-12	1.89437383173268e-10	18.9880650129239
227297_at	ITGA9	2.88772867604714	6.52051224515399	6.12967515448622	1.5811251245093e-06	1.23235130737791e-05	4.90347602517953
218009_s_at	PRC1	2.8874742596094	7.68679970941538	9.61882972914215	3.65481671374119e-10	1.4648321883233e-08	13.2846184658969
225536_at	TMEM54	-2.88417872244711	9.06264665604977	-6.96356026394638	1.86455436725759e-07	2.10371805464788e-06	7.04122795299106
204170_s_at	CKS2	2.88394845105539	9.19921848937943	11.3262173960916	1.07129987316016e-11	9.4226508409572e-10	16.8050290059671
213539_at	CD3D	-2.8836030841572	6.52869659748076	-8.83204712392745	2.10550792996621e-09	5.71350154706695e-08	11.5325353541207
225647_s_at	CTSC	-2.88077585822207	5.63668896755131	-5.90360043789786	2.85619292399399e-06	2.0024573539444e-05	4.31329504104761
202545_at	PRKCD	-2.87964834482355	6.4937091183365	-11.9616804233343	3.14682040966813e-12	4.12923187728919e-10	18.0217614980853
225295_at	SLC39A10	2.87460034464899	7.05235621036168	9.92824391397098	1.87655352629883e-10	8.78795121971225e-09	13.9508122610806
201137_s_at	HLA-DPB1	-2.86798027901187	8.43947877612018	-6.497413608208	6.1040183995681e-07	5.56860878566313e-06	5.85458327902656
210625_s_at	AKAP1	-2.86557461788134	6.53169721082445	-9.53582561019447	4.37965000221615e-10	1.67810669484914e-08	13.1037230255982
219696_at	DENND1B	-2.86552264411692	7.18997810644393	-8.67715724446276	3.00081963340113e-09	7.37047468419217e-08	11.1777279651533
222612_at	PSPC1	2.86372896238787	5.86381906631399	8.90995396714164	1.76391413327632e-09	4.95630787692292e-08	11.7097671519657
204834_at	FGL2	-2.86345532378531	5.61120591519965	-9.6406059564986	3.48590658135997e-10	1.43311155119516e-08	13.3319233578444
203693_s_at	E2F3	2.8616752465067	8.50733550504997	9.23687058399747	8.46567570714169e-10	2.81343685210852e-08	12.4444985037032
222108_at	AMIGO2	2.86094319758881	7.01924162902323	5.67747107534442	5.18143413055326e-06	3.29131018147014e-05	3.71960899699205
211367_s_at	CASP1	-2.85885651782992	5.90979868888322	-4.76622760919476	5.86660540007521e-05	0.000250987999675393	1.31121325459204
202736_s_at	LSM4	-2.85728493902383	7.03543321266054	-7.51321356602248	4.75940936532022e-08	6.87626249145784e-07	8.408832862433
204866_at	JADE3	2.85684141181801	6.7144994167927	9.79548260900389	2.49417293555726e-10	1.09594874081206e-08	13.6665321695531
206797_at	NAT2	-2.85678041804753	7.9692350204728	-5.92712184365946	2.68521998117054e-06	1.90249424553496e-05	4.37486819649082
54037_at	HPS4	2.84173614853879	6.18615451056827	10.9094892721835	2.45363599357813e-11	1.72818964577095e-09	15.980293464211
222496_s_at	RBM47	-2.84067143336958	8.46181240906957	-13.5448363924783	1.79667884144008e-13	4.09771110051298e-11	20.8514006945721
202675_at	SDHB	-2.83744591040941	7.75536736032883	-6.31745399846998	9.70898237633781e-07	8.15095023513934e-06	5.39063747089917
222456_s_at	LIMA1	-2.83542482717634	5.302027605724	-7.77889769360576	2.4934579562898e-08	4.08287756637606e-07	9.05652315407296
235635_at	ARHGAP5	2.83400112145358	5.67126956585235	8.24504035341614	8.20050721282508e-09	1.66778468347455e-07	10.1707344696335
207051_at	SLC17A4	-2.83222808695577	8.0288870399192	-5.03158154535881	2.88650933485012e-05	0.000139434558338524	2.01292149982748
1552370_at	C4orf33	-2.83117941247715	5.67170057065009	-11.1902142967828	1.40084902451126e-11	1.13976970796182e-09	16.5382444275076
239370_at	LINC01133	-2.82885193736412	7.65404317733397	-7.06042930904479	1.4618513655109e-07	1.7056119647051e-06	7.28484768357418
226420_at	MECOM	2.82816470125626	9.11649714266137	11.5110564219742	7.46618493048767e-12	7.37305004630323e-10	17.163968805825
222262_s_at	ETNK1	-2.82523938802083	7.30434415069637	-6.75194108205671	3.1847843807683e-07	3.24543080674251e-06	6.50536848463815
227542_at	SOCS6	-2.82215677658196	6.49199606229035	-9.57369536510122	4.03220769759563e-10	1.57010233883205e-08	13.1863695282922
231784_s_at	DCAF13	2.82144960540998	7.25526366198354	10.3355198083787	7.94957906429487e-11	4.53267963433813e-09	14.8083599373266
227455_at	C6orf136	-2.81470774106406	6.59063693051448	-9.06866526477094	1.23292250953638e-09	3.79748061699324e-08	12.0682745185254
212097_at	CAV1	-2.81273022014158	6.4745040181391	-7.41617384502469	6.04045269408622e-08	8.4469337746937e-07	8.17004573991451
209433_s_at	PPAT	2.8113240752276	7.12347695830653	9.24561861257754	8.30260129678922e-10	2.77155078393926e-08	12.4639603038622
222685_at	HAUS6	2.80990029442982	6.89211263332175	8.43788827698754	5.21993940121531e-09	1.14159359644387e-07	10.623250049908
54970_at	ZMIZ2	2.80861170518883	10.4047049155696	7.96519356565555	1.59331972269773e-08	2.85278684555542e-07	9.50525334593299
1564053_a_at	YTHDF3	-2.8077071608939	4.72586924230134	-8.93345803053897	1.67244454897667e-09	4.80776127427968e-08	11.7630752782567
234985_at	LDLRAD3	2.80768160419009	5.09850345728049	9.29208940478392	7.48881520676461e-10	2.58040866423015e-08	12.5671705328902
203477_at	COL15A1	-2.80694484484708	5.60837983904035	-6.90246371250194	2.17505748902006e-07	2.3784104665894e-06	6.88702704047087
223273_at	GON7	-2.80397749297964	6.06304928007231	-7.18628768840675	1.06742459741282e-07	1.34537634455492e-06	7.59974970777699
227782_at	ZBTB7C	-2.80327683599025	7.47416513209949	-9.54380185543884	4.30399801258859e-10	1.66149362664221e-08	13.1211463230993
214483_s_at	ARFIP1	-2.79713377613479	5.43691471966857	-10.6131664086578	4.47920808151464e-11	2.91879824577066e-09	15.380542846525
219543_at	PBLD	-2.79546238979708	8.84568828225002	-9.51251118260636	4.60870768671246e-10	1.74493323838018e-08	13.0527459399067
219038_at	MORC4	2.79413229590663	6.87241281979982	10.9162046583571	2.42069266839262e-11	1.71761593115059e-09	15.993756021868
228716_at	THRB	-2.79385208895483	6.48658120886173	-6.49250279465581	6.18154185857804e-07	5.62861116571474e-06	5.84196338548807
236641_at	KIF14	2.79145770576224	5.35376561689226	6.40884022145739	7.66726236908974e-07	6.71355263405487e-06	5.6266121881578
211696_x_at	HBB	-2.78976656867483	6.09993831200387	-5.68727355883507	5.04898362698765e-06	3.21392208849501e-05	3.74540414743864
211799_x_at	HLA-C	-2.78661730901419	8.66518301799285	-10.733634630131	3.50249421528122e-11	2.34618126490761e-09	15.6257178674625
212507_at	TMEM131	-2.78355247452588	7.77699068495386	-11.2222061220925	1.31494447283947e-11	1.09529157437646e-09	16.6012054479952
213317_at	CLIC5	-2.78196888499846	8.55764784750276	-6.71115131307627	3.53305531626622e-07	3.51799759610334e-06	6.40152399388333
212859_x_at	MT1E	-2.77848356280778	9.77991992711183	-6.30756084695291	9.96082495035391e-07	8.32589373468063e-06	5.36504657002119
204290_s_at	ALDH6A1	-2.7780718927959	6.01575065238677	-9.89466654095044	2.01613811030429e-10	9.32975215391535e-09	13.8791350639178
213017_at	ABHD3	-2.77802030533958	8.50419330291106	-10.2730830009333	9.05611623203247e-11	5.02073788744483e-09	14.6783090302955
228073_at	NANP	2.77632241807214	6.25085097885648	9.66896261600024	3.27790139479217e-10	1.38356163720489e-08	13.3934276940993
204587_at	SLC25A14	2.77630266731558	8.20772285891836	9.33085117461729	6.87286706991638e-10	2.40274429426018e-08	12.6530357781991
225888_at	NAA25	2.77431473603461	7.23358802103352	8.08138087302015	1.20780283175104e-08	2.27746915853213e-07	9.78280928874807
207500_at	CASP5	-2.77384551477833	6.00153196952677	-7.92197678441853	1.76704581114566e-08	3.088783179738e-07	9.40156091406772
213716_s_at	SECTM1	-2.77148655614642	7.33297204557212	-8.88120785142059	1.88279877140606e-09	5.22763171921699e-08	11.6444679328853
239272_at	MMP28	-2.77018441010715	5.09831228814952	-10.8247248086131	2.91146656160258e-11	2.02093755026023e-09	15.8098729791893
221219_s_at	KLHDC4	2.76646962726794	7.5836173684256	10.1865362424798	1.08578744714485e-10	5.77819886455587e-09	14.4971955131333
235256_s_at	GALM	-2.76582138695905	6.90323461857313	-9.3458805941997	6.64825823754816e-10	2.35865428361014e-08	12.6862743614758
223084_s_at	CCNDBP1	-2.7621358975246	8.22307250653703	-9.52644654519962	4.47035729800367e-10	1.69949996247373e-08	13.0832244595828
214835_s_at	SUCLG2	-2.76137095647123	9.48590082613049	-6.76713674220597	3.06415293599721e-07	3.15590185295014e-06	6.54400918009448
235651_at	TTC22	-2.75934016352424	9.03544794327327	-12.9383886634927	5.21848611500058e-13	9.75938022178196e-11	19.8000991649329
228613_at	RAB11FIP3	2.75889022137712	6.61425983295577	3.96690129074133	0.000491169654091146	0.0015360477037346	-0.775330096458544
214895_s_at	ADAM10	-2.75631931331207	5.24196440208609	-9.33599228898359	6.79517130067553e-10	2.38428373220406e-08	12.6644091379829
34031_i_at	KRIT1	-2.75534250953679	5.34561883332739	-11.6407984101159	5.80825145509692e-12	6.39508513659464e-10	17.4134345737913
209368_at	EPHX2	-2.75346728167571	6.6836883847451	-6.65172479264722	4.11109330271446e-07	4.01428774176369e-06	6.24992131868692
218352_at	RCBTB1	2.75289924454704	5.63410059565722	6.11416096236653	1.64637373665287e-06	1.27182371156435e-05	4.86309730774105
204767_s_at	FEN1	2.74370360876591	8.92461744947524	9.12451056204089	1.0877988833364e-09	3.49665285351656e-08	12.1936087056135
202527_s_at	SMAD4	-2.74088196801083	6.01574350395855	-7.75508855991879	2.64119598775468e-08	4.27365141329426e-07	8.99884920597699
202488_s_at	FXYD3	-2.73966854720156	9.77670273209625	-8.15709119299302	1.00928889886224e-08	1.9852111626697e-07	9.96270992234776
201326_at	CCT6A	2.7350173817055	9.23920829504855	14.186066325452	6.04759249360794e-14	1.56567266206136e-11	21.9214731857442
1554057_at	ASH1L-AS1	2.73468836689194	7.17610647294567	10.5783193489607	4.81110467178684e-11	3.06261530637521e-09	15.3092755364217
211675_s_at	MDFIC	-2.73280350087376	6.23801625931833	-9.62419910866537	3.61240254000975e-10	1.45391613154426e-08	13.2962883772233
209846_s_at	BTN3A2	-2.72782858716702	6.45981904996014	-9.82600554052665	2.33577601868762e-10	1.05044124333374e-08	13.7320983620898
204404_at	SLC12A2	2.72688681961295	8.88507949004334	5.66757388647071	5.31872477565968e-06	3.35626249183426e-05	3.69355970743648
201497_x_at	MYH11	-2.72628924296849	7.79909791521731	-6.7138653051827	3.50872327836278e-07	3.50834512079996e-06	6.4084388505286
217207_s_at	BTNL3	-2.72264178885391	7.73944560189371	-9.83502521924954	2.29097624181884e-10	1.04151005757764e-08	13.751449718921
36711_at	MAFF	2.72244450589116	8.59242164249656	7.08718817663267	1.36709381044509e-07	1.60925443564296e-06	7.35195435365196
212224_at	ALDH1A1	-2.7220335291	6.91839235128953	-4.08253661331424	0.000362121652644679	0.0011846869230476	-0.477847489949577
222606_at	ZWILCH	2.72169589266391	8.69547453436127	11.9297937045288	3.34271253143261e-12	4.23535463558288e-10	17.9618571678122
238480_at	TTC39C	2.72079712477756	5.90474624489951	12.0709248063169	2.56086472072786e-12	3.44722438071215e-10	18.226089983025
221577_x_at	GDF15	2.72015100172904	6.96777189876147	4.91120733679996	3.98171701119103e-05	0.000182230612757759	1.69440676522634
224835_at	GPCPD1	2.71423546568515	8.69578414182052	7.25876086454207	8.91411120947387e-08	1.16332794653338e-06	7.78022965175788
205799_s_at	SLC3A1	-2.71155910393261	8.72644968748068	-6.3283945815944	9.43798993978128e-07	7.95831915784902e-06	5.41892767497286
202600_s_at	NRIP1	-2.70698468247522	7.44452642688408	-7.12811648168855	1.23411053750362e-07	1.49637334666838e-06	7.45443423770451
220786_s_at	SLC38A4	-2.70668730991032	4.68007855847766	-5.83354787281034	3.4335274311603e-06	2.33592040220771e-05	4.12970207712692
200983_x_at	CD59	-2.70624147035389	9.70207511415452	-10.4825942234508	5.85941915411873e-11	3.59790872290406e-09	15.1126983390833
200964_at	UBA1	-2.70425747321395	8.45911906133936	-8.32141724373947	6.8531570381482e-09	1.41955808178834e-07	10.3505488143039
218901_at	PLSCR4	-2.70425000305567	7.09269233993229	-7.47626307375106	5.21085364017312e-08	7.449965226749e-07	8.31804652171586
229242_at	TNFSF15	2.7017605355806	6.43920182363567	6.13874657792686	1.54419349787106e-06	1.21046068053248e-05	4.92707735644504
223010_s_at	OCIAD1	-2.69696453333652	8.17209440631429	-9.35040213969375	6.58217092810204e-10	2.34388904536392e-08	12.6962680927614
1554595_at	SYMPK	2.69319236956766	8.92933931432183	4.26625357797366	0.000222581087670096	0.000775310632287945	-0.00143974070063901
224480_s_at	GPAT3	-2.6913370250282	6.60514643791212	-6.97071301295794	1.83128446451656e-07	2.07105949062623e-06	7.05925324519056
212601_at	ZZEF1	-2.69099735323592	7.70420001982618	-9.62724005314017	3.58860591981572e-10	1.45043274708501e-08	13.3028959072829
220305_at	MAVS	-2.69053256015122	6.45902546113584	-12.9299440933714	5.29792015380167e-13	9.75938022178196e-11	19.7851814015803
202088_at	SLC39A6	2.68980749543142	8.92264514183148	9.81311287225582	2.40138124601324e-10	1.07489864278322e-08	13.7044188300719
203209_at	RFC5	2.68927102217747	6.4779557485508	8.72151597687015	2.71037001047471e-09	6.90495593891947e-08	11.2796731735932
203416_at	CD53	-2.68838404608261	7.62145004212842	-6.496430494806	6.1194586308024e-07	5.57738289481029e-06	5.85205704389191
209515_s_at	RAB27A	-2.68669749086787	6.91318087352606	-10.3575305368961	7.59350078849552e-11	4.38181590680715e-09	14.8540852788255
219321_at	MPP5	-2.67655751127982	5.86112681936063	-10.092226761082	1.32458743476042e-10	6.78514600939578e-09	14.2987171156242
206113_s_at	RAB5A	-2.67616272707726	5.73200017625253	-9.25047392844247	8.2134870307533e-10	2.77031662914035e-08	12.4747574879019
223307_at	CDCA3	2.67612363389494	7.90393961701063	10.1745384743767	1.11352823348012e-10	5.79700377636197e-09	14.4720106405218
1568954_s_at	C16orf72	-2.67080659338632	5.23942864471783	-9.63525816404467	3.52663003783655e-10	1.4375144311675e-08	13.3203121462664
201893_x_at	DCN	-2.67006705409182	7.62654494517013	-7.33216632713213	7.43188022756427e-08	1.00408999576641e-06	7.9623865470298
235463_s_at	CERS6	2.66532959672885	7.49670547299376	11.3711965267931	9.80831240836967e-12	8.9855191193781e-10	16.8927589283663
223243_s_at	EDEM3	-2.66318528366018	7.39714884233666	-5.7884201658611	3.86663327545563e-06	2.59568238694788e-05	4.01127091930114
203358_s_at	EZH2	2.66311721226293	7.6550258146963	8.91544926473814	1.74207867046558e-09	4.92252849097045e-08	11.722237414913
231941_s_at	MUC20	-2.66149825037297	6.51045514208739	-6.30448363424836	1.00405030948977e-06	8.363302534437e-06	5.35708489077751
240452_at	GSPT1	2.66128238393648	6.57019110964753	4.37547631568744	0.000166474925516322	0.000606335859893859	0.283623157637575
1566303_s_at	PPP1R11	-2.65990333403328	7.156700974955	-7.87677284457697	1.96957510256376e-08	3.36962308691595e-07	9.29283892720349
201743_at	CD14	-2.65777979204393	6.81411404121192	-8.47967239238524	4.73633106492598e-09	1.0526523264716e-07	10.7206370035148
218999_at	TMEM140	-2.65481216194796	6.43462686499555	-10.7622153422124	3.30480747281083e-11	2.2611964844325e-09	15.6836126153625
219962_at	ACE2	-2.65418619330259	6.56477251497556	-5.47423367449353	8.87595679626838e-06	5.13422645842118e-05	3.18380420205433
224600_at	CGGBP1	-2.65373476324617	6.59185587076627	-11.6145203446237	6.11034860819882e-12	6.43752620960396e-10	17.3630717038405
225398_at	RPUSD4	2.65185293088461	8.01533880449652	14.6594678809848	2.77305956809518e-14	8.23276730149525e-12	22.6853484045446
232165_at	EPPK1	2.65145666547853	10.2976641732827	5.81603934731706	3.5954172977187e-06	2.42709670858685e-05	4.08376798590149
204362_at	SKAP2	-2.65011092850587	7.82592650591584	-6.00772680355159	2.17401990006611e-06	1.59475184847241e-05	4.58558396276504
208908_s_at	CAST	-2.64904438631433	8.89173372619096	-8.53034466335703	4.21086924161786e-09	9.67288164639267e-08	10.838423804995
200730_s_at	PTP4A1	-2.64467884657524	7.20082020705358	-5.75817772570569	4.18740153293594e-06	2.76819318730113e-05	3.93183710132853
209788_s_at	ERAP1	-2.64370950782647	7.50857139420325	-8.18477959884857	9.45319584092582e-09	1.8858166361407e-07	10.0283120277251
203284_s_at	HS2ST1	2.64363068763304	7.09422498760654	7.47086429833371	5.28038229648477e-08	7.52690208601602e-07	8.30476760107367
224391_s_at	SIAE	-2.64268757931154	8.86096114157233	-7.94991699772557	1.65263996900543e-08	2.93159967835241e-07	9.46862742115663
1552628_a_at	HERPUD2	-2.64062650049283	6.18253197634129	-9.43933924458882	5.41082530763477e-10	1.99866729719711e-08	12.8922797416668
206116_s_at	TPM1	-2.63645747991224	7.60282406954266	-7.32253050311507	7.61113917698343e-08	1.02541634565857e-06	7.93851238432267
221269_s_at	SH3BGRL3	-2.63378139534238	8.34504080237989	-7.00490554442882	1.68040303347214e-07	1.91771522699494e-06	7.14533997695215
228050_at	UTP15	2.63093856806933	5.96866157253631	7.20873524264204	1.0094100883643e-07	1.29093981794949e-06	7.6557179479951
218353_at	RGS5	-2.63063374144771	5.55129024533133	-6.9358887863719	1.99916913667369e-07	2.21387759077425e-06	6.97144007251845
226218_at	IL7R	-2.63045636303116	5.72965565772744	-6.19160459522901	1.34572744204625e-06	1.07512286633536e-05	5.06446753052506
235496_at	HRCT1	-2.63019120125589	7.64084490267134	-9.24718462463326	8.27375085331827e-10	2.77155078393926e-08	12.4674431284125
226360_at	ZNRF3	2.62735936682943	7.55950829163486	5.00236076113662	3.12087018312629e-05	0.000148878563168161	1.93558457980406
228123_s_at	ABHD12	-2.62660833523459	6.81124464649268	-8.54209886111708	4.09775824997378e-09	9.52728793118904e-08	10.8656967014039
208671_at	SERINC1	-2.62557494929048	7.82612363527385	-6.5301268028923	5.6121936761975e-07	5.2058556096297e-06	5.93859042369915
208510_s_at	PPARG	-2.62285271267776	7.83203656441073	-8.74992141354576	2.53966816585868e-09	6.62874151519354e-08	11.3448144742619
219015_s_at	ALG13	-2.62231292700204	5.15411095637418	-8.41848279035798	5.46146431468728e-09	1.17827402410787e-07	10.5779413668378
213880_at	LGR5	2.62210553943299	6.66341732517845	3.52277795722134	0.00155901227057493	0.00415751072935334	-1.8950781610184
227105_at	CSPP1	2.62110199733728	7.07143051616281	10.0746992718869	1.37461106120189e-10	6.90939194520662e-09	14.2617006370007
232591_s_at	TMEM30A	-2.61942669996906	6.43625071857862	-7.26949164817893	8.67989326624427e-08	1.13741036384889e-06	7.8068989691584
203755_at	BUB1B	2.6167623244852	7.93369611837789	7.00460334721765	1.6816794975214e-07	1.91771522699494e-06	7.14457971621563
203665_at	HMOX1	-2.61264234104916	7.07605847089734	-8.55169885972857	4.00768943628149e-09	9.38622423230816e-08	10.8879574311539
212200_at	ANKLE2	2.61179456202499	6.83888346414518	7.79266970498686	2.41188483379526e-08	3.98335255567668e-07	9.08985027915449
203549_s_at	LPL	2.60851582070307	5.69056248378308	3.18177251249355	0.00369562410292524	0.00875596915209519	-2.72194743340005
225665_at	MAP3K20	2.60628974187097	7.51269677559305	4.95324385155745	3.5585754929651e-05	0.000166199876387678	1.80561218892509
223454_at	CXCL16	2.5973467145685	8.03308237686019	7.89450747799007	1.88742867926879e-08	3.25759987724608e-07	9.3355251051454
209803_s_at	PHLDA2	2.59724857034038	8.45161359510159	7.03738072367907	1.54882511745346e-07	1.78575008717215e-06	7.22697936932495
218145_at	TRIB3	2.59686750350798	6.87449853585685	7.36724733565024	6.81485323112616e-08	9.2990710970025e-07	8.04920906997353
217356_s_at	PGK1	-2.59272693543999	7.72027430999576	-4.88182775110264	4.30702133733277e-05	0.000194424869888363	1.61670635036723
212295_s_at	SLC7A1	2.59165583845789	9.61380413516011	8.55807864538833	3.94895756290875e-09	9.29411904056582e-08	10.9027441590594
226611_s_at	CENPV	-2.59045266117929	7.08746463683665	-5.84381329392461	3.34205742749495e-06	2.28016866794687e-05	4.15662495730769
229139_at	JPH1	2.59004348105557	7.71478681682003	10.3244011240011	8.13593722239083e-11	4.61148773096342e-09	14.7852378446731
204470_at	CXCL1	2.58741444783717	6.2890648444548	6.35597034523579	8.78850183774928e-07	7.50312469730841e-06	5.49018564257307
244023_at	SYK	2.5858597453329	7.03780569571311	4.45488942115424	0.000134730308837889	0.00050531778714101	0.491594181547066
200927_s_at	RAB14	-2.58504259373818	7.47957408140277	-7.18288297811824	1.07651628130847e-07	1.35505249128171e-06	7.59125554732704
203658_at	SLC25A20	-2.58483920120587	7.48757031416811	-8.17704633031849	9.62756688586069e-09	1.9054227933814e-07	10.0099998787439
222449_at	PMEPA1	2.58237651354839	8.77116579375464	4.36998633828371	0.000168925823859494	0.00061318807005537	0.269266548729493
201721_s_at	LAPTM5	-2.58054059560201	8.01988384789792	-3.47727789387868	0.00175173212510188	0.0045972169935208	-2.00729936976012
225116_at	HIPK2	-2.57878900600007	5.93328226164912	-10.6026782866976	4.57654582351146e-11	2.96207651644705e-09	15.3591095359978
204655_at	CCL5	-2.57793871730503	5.94702331866076	-7.14604733404691	1.18007754496655e-07	1.44950945286915e-06	7.49926924465688
212681_at	EPB41L3	-2.57762706602171	4.84657722562536	-6.74269396844246	3.26054706758658e-07	3.31558177923692e-06	6.4818421825656
236219_at	SLC35G1	-2.57757012914988	5.02462356768034	-7.82096081881895	2.25276277655324e-08	3.75290689332234e-07	9.15823536661913
209008_x_at	KRT8	-2.57642635341761	10.5110034216851	-4.47029060462433	0.00012930988396894	0.000489118711677057	0.53198913156811
228280_at	ZC3HAV1L	2.57435818464026	7.91483176484366	9.23211697158033	8.55566422902466e-10	2.82602440171818e-08	12.4339187639991
208703_s_at	APLP2	-2.57425068763544	8.46585320253559	-6.46754574540853	6.59125974287658e-07	5.94516733305224e-06	5.77779244239329
1553296_at	ADGRG7	-2.57392967111755	6.28649022553775	-5.45379465353272	9.37092638709759e-06	5.38800143229339e-05	3.1298295138301
223381_at	NUF2	2.57319665065215	5.64367095752451	5.59511700319309	6.44229790331211e-06	3.93563594488691e-05	3.50271016781124
227249_at	NDE1	2.5688684365401	7.51273458108369	7.97303902245508	1.56370609487687e-08	2.82200419005659e-07	9.52405109605109
219093_at	PID1	-2.56523181484746	6.92750488262463	-6.71345689549735	3.5123739125662e-07	3.50834512079996e-06	6.40739833157177
228993_s_at	BBIP1	-2.5623172083261	8.76631610007272	-6.65903448248643	4.03509438073732e-07	3.94812758662745e-06	6.26858876822449
218984_at	PUS7	2.56179371934854	7.9963231959688	10.1208107432095	1.24698724948672e-10	6.42198433485661e-09	14.3589970084477
229568_at	MOB3B	-2.56070012355254	6.00756959583687	-6.711423991919	3.53060290342743e-07	3.51799759610334e-06	6.40221877481153
210095_s_at	IGFBP3	-2.55825109673659	8.0271725056458	-8.02585519481406	1.37846135006639e-08	2.54417750911098e-07	9.65038806694636
222584_at	MSTO1	2.55575010299269	6.61932485983185	10.577389636938	4.82029841392643e-11	3.06261530637521e-09	15.3073720004442
228222_at	PPP1CB	-2.5547696875443	10.1680804755463	-5.83304905843555	3.43803605691097e-06	2.337327706824e-05	4.12839368289118
225343_at	TMED8	2.55161151146175	9.09790190996449	10.4184059383493	6.69166999940465e-11	4.00621918276857e-09	14.9802201808777
219286_s_at	RBM15	2.55128982638673	9.66233902286522	11.0687588552233	1.7832349736949e-11	1.35568315976377e-09	16.2980576528751
200751_s_at	HNRNPC	-2.55124158530193	6.93136588501177	-5.85118249442836	3.27791692147968e-06	2.23959815911939e-05	4.1759479576331
200973_s_at	TSPAN3	-2.54907864372043	8.70909481920001	-7.11806119773224	1.26550834046554e-07	1.51718452982721e-06	7.42927508723835
209091_s_at	SH3GLB1	-2.54611642013452	8.45204444530629	-5.77985765426078	3.95484603129944e-06	2.6473424272409e-05	3.98878623710565
218590_at	TWNK	2.54593673420897	6.96052324160074	8.72699748550845	2.67653635833401e-09	6.89208112271007e-08	11.2922522625876
200661_at	CTSA	-2.54051886990957	9.12567924497267	-7.31350842011203	7.78297929237457e-08	1.04270151946372e-06	7.91614860502559
212521_s_at	PDE8A	-2.54048694932173	7.71351325374227	-12.4433375615506	1.28104860561149e-12	2.01166632674631e-10	18.9122512012886
222627_at	VPS54	2.5399341377277	9.24521272148665	12.624584961585	9.19360402875188e-13	1.57259880341811e-10	19.2404776964066
225111_s_at	NAPB	2.5348326017683	7.20557518756701	8.2928124337661	7.32901269257995e-09	1.50331076193198e-07	10.2832959165229
222740_at	ATAD2	2.53424837550147	6.28892408341151	5.71533227105766	4.68844787578458e-06	3.02836427526234e-05	3.81921296618475
222113_s_at	EPS15L1	2.52977498834318	6.03081665400479	9.10357146797254	1.14004002769322e-09	3.6275006620409e-08	12.1466644382868
200790_at	ODC1	2.52896968181937	9.84960146471213	6.40271438167334	7.78936307339654e-07	6.80787489781619e-06	5.61081812562186
229693_at	TMEM220	-2.52746584709695	7.02179088749571	-6.8426696083587	2.5300138788803e-07	2.70479943591455e-06	6.73571144028135
227961_at	CTSB	-2.52664487568727	6.00603424334026	-9.54221439756926	4.31894679020681e-10	1.66149362664221e-08	13.1176793648704
222039_at	KIF18B	2.52652565232153	7.33978221237646	9.45033034560312	5.28173959362722e-10	1.97631967059981e-08	12.9164293067771
211612_s_at	IL13RA1	-2.52155544144526	6.0260803227239	-8.40640346070002	5.61755848985708e-09	1.20129740647828e-07	10.5497124819192
223297_at	AMMECR1L	2.51914951602432	9.08290394258472	8.92930139857094	1.68825926902135e-09	4.82672020200922e-08	11.7536533328217
212768_s_at	OLFM4	2.51712041501985	10.8990472343483	3.82057705109416	0.0007208156214883	0.00214764940536125	-1.14861744908582
218972_at	TTC17	2.51612164304463	7.98900937158279	10.0736403310617	1.37769481316887e-10	6.90939194520662e-09	14.2594629507576
207974_s_at	SKP1	-2.51353601886705	8.29795909733144	-5.71487514221277	4.69410814409423e-06	3.02997721780853e-05	3.81801081422969
202370_s_at	CBFB	2.5130213735455	9.06909496516163	10.0865075261352	1.34070109455998e-10	6.83115733233515e-09	14.2866430614883
218031_s_at	FOXN3	-2.50995083481492	6.49775101565668	-6.50803864968861	5.93965125748897e-07	5.43938043933909e-06	5.88187970079181
239082_at	FZD3	2.50951138675943	6.78879912824975	6.6275876282918	4.37254452518391e-07	4.22002865569519e-06	6.18824100579518
212693_at	MDN1	2.50817962504184	7.87935604124042	8.40125289383459	5.68549904091888e-09	1.21025322917693e-07	10.5376698534899
227177_at	CORO2A	-2.50800935988676	7.38080868799089	-9.58396319248382	3.94297462562772e-10	1.56283574028291e-08	13.2087446858438
202971_s_at	DYRK2	-2.50686248074091	6.78578711769586	-8.42706240250829	5.35329930799164e-09	1.16543759252845e-07	10.597979631064
203367_at	DUSP14	2.50633839227366	5.99796196138041	9.27816371852043	7.72370286918138e-10	2.64233392085316e-08	12.5362726692648
230624_at	SLC25A27	2.50633726122217	5.19128086935449	4.5271476949145	0.000111112064243465	0.00042969013459352	0.681274491590814
202364_at	MXI1	-2.50561647374638	9.91737984465852	-5.88937035807501	2.96493474109566e-06	2.06253521314127e-05	4.27602648681701
216321_s_at	NR3C1	-2.50503460993827	6.09247470390648	-5.50223203469324	8.24038721328631e-06	4.83076310379863e-05	3.25771775880318
1554878_a_at	ABCD3	-2.50227516377994	4.78551900558893	-5.32822014932533	1.30851569478329e-05	7.20360450593627e-05	2.79794300641437
201369_s_at	ZFP36L2	-2.50044223134219	6.80903818097937	-7.73936345989274	2.74365035838697e-08	4.40224904237668e-07	8.96071747883014
208669_s_at	EID1	-2.49948062714525	7.66294345863184	-6.07493173625466	1.82380411754701e-06	1.37669185516019e-05	4.76091189039351
221972_s_at	SDF4	-2.49918671225783	6.66649464820396	-6.89788242785419	2.20036382194821e-07	2.40060194196377e-06	6.87544757330904
224559_at	MALAT1	2.49765514557387	9.31377324010876	2.92402537806604	0.00696416806618355	0.0150961226309057	-3.321794380383
214661_s_at	NOP14	2.49666603471768	7.7245855951098	9.96807424591331	1.72377186427235e-10	8.33939933730546e-09	14.0356434477389
231283_at	MGAT4A	-2.49554123856984	6.73797933526239	-9.27339893335914	7.8057972083042e-10	2.65154872482947e-08	12.5256946926753
221514_at	UTP14A	2.49521460126872	7.69480013885249	12.5051657777623	1.14352913966513e-12	1.86491042546675e-10	19.0246338343548
202502_at	ACADM	-2.49420217237701	8.04366092475597	-5.99131743890164	2.26942442733525e-06	1.64506375934424e-05	4.542724020793
209420_s_at	SMPD1	-2.49357886788087	6.78679428020429	-9.1928691736773	9.33721207672828e-10	3.04221613887688e-08	12.3464510974328
203504_s_at	ABCA1	-2.48966442367515	6.05478921577473	-8.45056724660541	5.06806974696013e-09	1.11602391048577e-07	10.6528260070077
201088_at	KPNA2	2.48863789569473	9.95734951301377	9.52638410018443	4.47096764321307e-10	1.69949996247373e-08	13.0830879422062
202790_at	CLDN7	-2.48852615514136	9.52959987214288	-5.53980262165232	7.45896552840841e-06	4.44337256197911e-05	3.35685551833624
225866_at	RPF2	2.48785379383393	9.01347121960758	7.35922817210635	6.9511275427051e-08	9.44465967823719e-07	8.02937560004793
1555878_at	RPS24	2.48734195581995	7.01099286547294	8.51367424280325	4.37680118387735e-09	9.9399921582376e-08	10.7997119568325
219510_at	POLQ	2.48722924470998	6.89057524391684	6.94583740836562	1.94966759751352e-07	2.17667434925198e-06	6.99654056875539
228485_s_at	SLC44A1	-2.48708409102066	5.74897310678	-9.61624435650286	3.67542141421079e-10	1.46695257194688e-08	13.2789979876193
201020_at	YWHAH	-2.48641978826895	6.76330245889462	-5.34303973591934	1.25791221411807e-05	6.95299544087534e-05	2.83713170917079
222452_s_at	GPBP1L1	-2.48543972703512	7.0460326208647	-11.225817727008	1.30559351370636e-11	1.09529157437646e-09	16.6083052473357
205547_s_at	TAGLN	-2.48402267973629	5.7835143267074	-5.08121298306792	2.52817120996167e-05	0.00012412789349166	2.14429177638586
201928_at	PKP4	2.48102553740903	8.52376304675139	11.4731998970879	8.03666812101669e-12	7.77608524557767e-10	17.0907945487282
228365_at	CPNE8	-2.47619351654905	4.62173838126488	-8.82593282699411	2.13503644901894e-09	5.77726388281141e-08	11.5185909681476
200846_s_at	PPP1CA	-2.47486596725316	8.74261115867253	-8.72239382346483	2.7049223102791e-09	6.90495593891947e-08	11.2816879495218
202113_s_at	SNX2	-2.47454832567485	6.77125629223388	-5.6526937980849	5.53208126676037e-06	3.47715265448147e-05	3.65438633042904
223058_at	FAM107B	-2.47065609384849	7.91197677242909	-4.83578116587615	4.87120209677283e-05	0.000214731913874767	1.49497056288013
1558014_s_at	FAR1	-2.46982288474484	4.09762014802232	-8.54902290886745	4.03258981701582e-09	9.39858342024197e-08	10.8817536174024
203543_s_at	KLF9	-2.45975649710992	4.90940840350875	-7.81745370653106	2.27189093073844e-08	3.77820194887908e-07	9.14976363421832
227936_at	TMEM68	2.45939924797079	6.49409574895887	9.407246182813	5.80660590345646e-10	2.10687416474278e-08	12.8216718418401
225031_at	CHD6	2.45757812269479	6.83004455960159	7.63739909491417	3.51427625120856e-08	5.35186839591841e-07	8.71269425626116
220041_at	PIGZ	-2.45544752627313	8.68411143071631	-6.01832259861452	2.11458321880207e-06	1.56534719110549e-05	4.6132489982899
222712_s_at	MUC13	-2.45463378406101	9.41541409244307	-8.60090447833018	3.57687474077995e-09	8.54435988576836e-08	11.0018611734033
212846_at	RRP1B	2.45261906239134	8.89342261422343	11.5971222060324	6.31922869255222e-12	6.54802257958794e-10	17.3296817473076
208079_s_at	AURKA	2.45167281803579	8.83186138429186	7.45347853295377	5.51079107011283e-08	7.78582118888066e-07	8.2619806056064
221923_s_at	NPM1	2.4503128863521	10.8976878130949	8.18987708817878	9.34002758519602e-09	1.86781052690173e-07	10.0403783730553
208712_at	CCND1	2.44957214429303	7.70237828122493	7.32073723308825	7.64498392987495e-08	1.02846875717634e-06	7.93406804720317
235299_at	SLC41A2	-2.44929564857633	6.59180288201443	-6.63687690433823	4.26997932873015e-07	4.14408632116576e-06	6.21198595740037
203474_at	IQGAP2	-2.44902078739919	7.8026548632624	-5.11062170074598	2.33726397913923e-05	0.000116224498204889	2.22213784694941
208103_s_at	ANP32E	2.44795816195068	5.68252293605044	5.14653658235469	2.12363053161019e-05	0.000107233826369499	2.31720497288382
203954_x_at	CLDN3	-2.44793665295563	8.53333509604329	-8.71968416671317	2.72177402868311e-09	6.91561629197759e-08	11.2754685867053
212040_at	TGOLN2	-2.44747751491076	7.30115136934328	-6.49771770036531	6.09925051636689e-07	5.56860878566313e-06	5.85536466362832
203571_s_at	ADIRF	-2.44660334932053	7.32938124788236	-4.87433660431183	4.39413954029769e-05	0.00019770532013392	1.59689774400441
202941_at	NDUFV2	-2.44542644733468	7.94417709625477	-7.6742274976534	3.2132056660666e-08	4.97020773345841e-07	8.80243103775829
211749_s_at	VAMP3	-2.44387969908664	7.87946087353278	-7.94014576256827	1.69176254904572e-08	2.97893262082885e-07	9.44518459822814
206247_at	MICB	2.44292918904718	7.03254618484331	4.00457819488313	0.000444799188500364	0.00141270935896717	-0.67862712922586
213007_at	FANCI	2.43933158937442	6.6267730341856	8.48531377252709	4.67464950054853e-09	1.04378712274486e-07	10.7337674308978
201667_at	GJA1	-2.43837982653024	5.8516377747975	-7.05519186453761	1.48116760637943e-07	1.72394951415656e-06	7.27170336156767
202664_at	WIPF1	-2.43686419660279	5.28651949986584	-6.28154910020485	1.06550834904802e-06	8.82152504367412e-06	5.29772012172878
201009_s_at	TXNIP	-2.43671080259724	9.86032358597109	-4.90497666250224	4.04858557078252e-05	0.000184322248966377	1.67792682317102
209295_at	TNFRSF10B	2.43578852781622	8.79308127935715	6.24133842693805	1.18262605443224e-06	9.64117019183529e-06	5.19352688290464
59375_at	MYO15B	-2.43560964231953	7.01445263673738	-7.12711953853404	1.23718772607192e-07	1.49637334666838e-06	7.45194033320075
209442_x_at	ANK3	-2.43490069827399	7.24083466458317	-9.83437606855595	2.29417081270364e-10	1.04151005757764e-08	13.7500573544207
230573_at	SGK2	-2.43082419052348	6.85244521736734	-5.69273275565311	4.97670691658948e-06	3.1760076984684e-05	3.7597678474022
207850_at	CXCL3	2.43066755033176	7.02259728603045	6.97336715896338	1.81909348446971e-07	2.0621415961817e-06	7.06594035584193
235199_at	RNF125	-2.42911438436605	5.74267578333149	-6.37304693197243	8.40922950580239e-07	7.237377307824e-06	5.5342784331006
232500_at	RALGAPA2	2.42710596500021	6.92490137472041	5.45919941293671	9.23739646978184e-06	5.3176094221178e-05	3.14410358745306
200878_at	EPAS1	-2.42228446244911	9.39832923299814	-6.34614407790421	9.01456824868857e-07	7.66878767799181e-06	5.46480163370509
33494_at	ETFDH	-2.42096695517572	6.31073308198732	-7.69085067767981	3.08607344464512e-08	4.83821563441171e-07	8.84287862503525
200001_at	CAPNS1	-2.42051494501777	9.05574260406361	-6.14021344392171	1.53830422894019e-06	1.20683179435037e-05	4.93089312042233
225541_at	RPL22L1	2.42009311605139	9.64664118301535	6.60369891075699	4.64796349950991e-07	4.44783639978076e-06	6.12713710998509
204774_at	EVI2A	-2.42004617574139	5.2142960230977	-6.91084730461445	2.12951246945717e-07	2.33928898451035e-06	6.90821101876285
1554480_a_at	ARMC10	2.41704079413025	8.1594836028342	9.58334545597612	3.94828530272956e-10	1.56283574028291e-08	13.2073989445988
221841_s_at	KLF4	-2.41698439923859	10.0625270400001	-6.76115244499143	3.11109466940087e-07	3.18729153349636e-06	6.52879478748632
223289_s_at	USP38	-2.41588561444852	6.51181159004638	-7.60826268239655	3.77279012151973e-08	5.65564265634389e-07	8.64157751842326
221267_s_at	ABHD17A	-2.41401322551539	7.28578196532205	-9.09640890114506	1.15849525145315e-09	3.6275006620409e-08	12.1305927202286
219356_s_at	CHMP5	-2.41382481021592	8.50368250636092	-8.04067716945456	1.33062441483318e-08	2.47016497474555e-07	9.68577633716801
218898_at	TLCD3A	2.41011618622898	6.99119354936033	8.16480521328581	9.91033999287740e-09	1.95734323282005e-07	9.98099699748131
227088_at	PDE5A	-2.40997021670763	6.74821153994245	-6.16127839264749	1.45619866389214e-06	1.14662985896969e-05	4.98567043064994
205809_s_at	WASL	-2.40974067121161	6.51567009415815	-7.13757542422619	1.20529969255495e-07	1.47077270764126e-06	7.47809046068243
211951_at	NOLC1	2.40895365192743	10.241929621733	9.92776462522398	1.87847444387722e-10	8.78795121971225e-09	13.9497901831922
227476_at	LPGAT1	2.4088704120457	6.95908468293465	6.86293360600106	2.40355208855482e-07	2.60153959957815e-06	6.78703586116725
206515_at	CYP4F3	2.40763289516112	6.35446715124193	6.50504616594126	5.98548418348593e-07	5.47611776443283e-06	5.87419292367289
227220_at	NFXL1	2.40683580810708	7.12409196214501	8.44131147502589	5.17848232773051e-09	1.1371680099107e-07	10.63123740373
1554691_a_at	PACSIN2	-2.40590107830677	6.72834923747856	-11.346344784907	1.02979876494251e-11	9.30607770696635e-10	16.8443173450111
201761_at	MTHFD2	2.40514000354475	8.53502676829583	7.36030423127291	6.93268109815835e-08	9.43297617034927e-07	8.03203743117275
201983_s_at	EGFR	-2.40492617636878	7.7317516154827	-5.89380645218147	2.93059350742141e-06	2.04012755869111e-05	4.28764603105847
210153_s_at	ME2	-2.40283250212017	7.88734302739674	-7.78771187064144	2.44093164403219e-08	4.01058048339355e-07	9.0778555581301
201403_s_at	MGST3	-2.40240917426546	10.3180442933163	-7.31957903137602	7.66692448357837e-08	1.0285920115994e-06	7.93119741872566
209348_s_at	MAF	-2.40196628137434	6.52261115302538	-8.05415293320064	1.28860680958384e-08	2.40147171770498e-07	9.71792527138341
222853_at	FLRT3	2.40192701493589	6.27595291559555	4.24422817701895	0.000235986057751813	0.000813425853618071	-0.0587716591451128
228466_at	GABPB2	2.39956813453977	7.43725122266836	9.10196890706376	1.14414285166147e-09	3.6275006620409e-08	12.1430691378555
205776_at	FMO5	-2.39697074942236	7.24478127772577	-10.5443984592985	5.15852250551286e-11	3.20866799222777e-09	15.2397522416906
227415_at	DGKH	2.39492445217164	7.88764342665506	7.12583630454725	1.24116010334386e-07	1.49736431107441e-06	7.44873008580031
1552519_at	ACVR1C	-2.3943446672014	6.64672723303407	-5.97671121882043	2.35790696761926e-06	1.70206411777128e-05	4.50455758002086
216231_s_at	B2M	-2.39350172548336	12.0014163159418	-5.91682960011438	2.75872041837956e-06	1.94880404776238e-05	4.3479302199942
200764_s_at	CTNNA1	-2.39240916525821	8.30909015402944	-14.328743909211	4.7709911948562e-14	1.30575213301507e-11	22.1539823831945
224315_at	DDX20	2.39238504283227	5.32410395591066	8.9280486465101	1.69305562989362e-09	4.82672020200922e-08	11.7508132274228
240830_at	SCARNA17	2.39208109173193	7.05895916674323	4.7233999940563	6.57815066372779e-05	0.000275643504846231	1.19815518657552
200793_s_at	ACO2	-2.39136997317298	8.37520774780168	-7.36931241664186	6.78020361763971e-08	9.26498865240667e-07	8.05431527356046
202623_at	EAPP	-2.39045768429203	8.33460975736343	-7.14144676941394	1.19370662755704e-07	1.46034684359756e-06	7.48776941918691
202026_at	SDHD	-2.38815542444331	8.7216478126167	-6.16893012104685	1.42748633078194e-06	1.12848959818619e-05	5.00555912741971
217717_s_at	YWHAB	-2.38792715463196	8.97963068164906	-7.1729141468514	1.1035930132876e-07	1.37647362946379e-06	7.56637713725261
212810_s_at	SLC1A4	2.387466106362	7.05323402803572	5.52933713660282	7.66880762776513e-06	4.5375250420061e-05	3.32924565372967
201360_at	CST3	-2.38640394680064	8.82319417422443	-6.1795858516	1.38845505120082e-06	1.10190645695548e-05	5.03324801637797
226635_at	EBLN3P	2.38474991542988	9.52476602419264	7.17938852460294	1.08592973735754e-07	1.3633186047376e-06	7.58253606235094
201120_s_at	PGRMC1	-2.38394323821375	7.20736056814778	-6.58654808795599	4.85652140915368e-07	4.61972379128929e-06	6.0832321980943
228150_at	SEC16B	2.3832514971824	6.44714239237205	5.09118911103883	2.46171818855086e-05	0.000121738763697102	2.17069889150275
201646_at	SCARB2	-2.38210586633053	7.65615954541401	-8.59280725066863	3.64436427314924e-09	8.68392173445189e-08	10.9831397898231
209950_s_at	VILL	-2.38153900263203	7.1885592979745	-6.33649883485758	9.24221103933243e-07	7.82077204467892e-06	5.43987679896217
201340_s_at	ENC1	2.38023467506683	6.71945886045781	4.42677683784598	0.000145213428238212	0.000538938174774827	0.417909182339827
208653_s_at	CD164	-2.38017865485134	8.70785011716353	-5.21628242206746	1.76313587777508e-05	9.23910206411791e-05	2.50180292018063
220180_at	CCDC68	-2.37996706377653	7.04533489610782	-8.08782966834087	1.18943612478828e-08	2.25378616443925e-07	9.79816235418845
235168_at	PIGM	2.37991416294027	5.98025359565893	9.23567668598841	8.48818509509721e-10	2.81343685210852e-08	12.4418416269319
225530_at	MOB3A	-2.37985793411691	6.02315151347288	-8.33327440071249	6.66529413836953e-09	1.38496426358876e-07	10.3783940664353
208651_x_at	CD24	-2.37906045627641	10.3544785196156	-7.14683351566693	1.17776441714832e-07	1.44950945286915e-06	7.50123417826011
231984_at	MTAP	2.37884486500044	5.88615767949678	8.80513728772428	2.23868414087436e-09	5.9733580460823e-08	11.4711262939907
226893_at	ABL2	2.37848507554923	6.82934821849398	10.2697198417443	9.12003750303164e-11	5.02073788744483e-09	14.6712893798116
210149_s_at	ATP5PD	-2.37805385107592	9.42836069234623	-11.7658777595001	4.56768057070367e-12	5.2715436369603e-10	17.6520174106563
228662_at	SOCS7	2.37559823501063	7.99950413625349	8.89468027659442	1.82609031936864e-09	5.09974319802689e-08	11.6750856416632
205552_s_at	OAS1	-2.37552858409173	7.6792087860758	-4.8045586107397	5.29524074393806e-05	0.000229828323906582	1.41246150640278
209761_s_at	SP110	-2.37465613784539	5.7022200804316	-8.66394843813396	3.09333294182887e-09	7.55893781882111e-08	11.1473199906047
211569_s_at	HADH	-2.37449722583981	8.27388791178422	-5.00352235397692	3.11119953827021e-05	0.000148565206266652	1.93865873902525
209309_at	AZGP1	2.37278260821785	5.51934373089694	5.40225565505959	1.07461320284649e-05	6.06226140757746e-05	2.99366773547342
227013_at	LATS2	2.37002828316993	8.13379316422694	5.31524597014542	1.35449703492275e-05	7.40989554398917e-05	2.76363032686315
202464_s_at	PFKFB3	2.36984250099095	7.93752378854207	10.9821218683067	2.12050927418165e-11	1.51584763711836e-09	16.1256006487539
226510_at	HEATR5A	-2.36969441162172	7.25581114711425	-6.96148060463139	1.87434263160286e-07	2.1122738903675e-06	7.03598602029765
225926_at	VTI1B	-2.36943964121885	5.92893920214362	-9.24554570836024	8.30394691502836e-10	2.77155078393926e-08	12.4637981561554
210694_s_at	MID1	2.3692533268301	6.79447855060581	4.5638632427053	0.000100739629306266	0.000395323600624628	0.77779879933046
232083_at	KIF16B	-2.36907564931339	7.86624191764886	-7.67629278000101	3.19712382197159e-08	4.95554192405597e-07	8.807458214596
217436_x_at	HLA-J	-2.3665574454239	8.12056088038977	-9.39498314856941	5.96558096174091e-10	2.14828195610963e-08	12.7946552532218
226625_at	TGFBR3	2.36653912795101	7.5178099705807	5.77137484900312	4.04424348135241e-06	2.69213400332695e-05	3.96650668224383
226925_at	PXYLP1	2.36617938036639	7.92965223577689	8.94567037725424	1.62685360061613e-09	4.69386465069335e-08	11.7907437566645
218889_at	NOC3L	2.36454797908046	7.34441205892077	8.07643357747675	1.2220896845412e-08	2.29537197808239e-07	9.7710272075945
226319_s_at	ALYREF	-2.36448183326573	5.17696813142974	-4.81178691393076	5.19390064895032e-05	0.000226249996890837	1.43156028876699
221449_s_at	ITFG1	-2.36434059164558	8.18023403824862	-9.04876050807152	1.28932950152178e-09	3.92078961748481e-08	12.0234998092316
203177_x_at	TFAM	2.36364128965449	7.45988865927401	6.5266542145243	5.66243332726139e-07	5.2254767670363e-06	5.92967780906022
212447_at	KBTBD2	2.36335228978715	8.99040386841063	7.68577253861488	3.12435570576652e-08	4.87243175579949e-07	8.83052622937905
224964_s_at	GNG2	-2.36307983264845	5.21461114001987	-8.41261050396195	5.53678577101931e-09	1.19183979551897e-07	10.5642205332943
213085_s_at	WWC1	2.36290242378378	6.89699236471258	8.4553555586264	5.011899192797e-09	1.10619775041019e-07	10.6639899641687
207717_s_at	PKP2	-2.36065828246086	8.22742558494706	-4.26828164182936	0.000221385382610447	0.000772268965777667	0.00384200674502644
202371_at	TCEAL4	2.36024092515969	8.55261318251588	9.12500735906242	1.08658969655033e-09	3.49665285351656e-08	12.1947217745091
228702_at	LINC-PINT	2.36001173008602	5.93465855555794	5.51407597407379	7.98552485196212e-06	4.69284310165308e-05	3.28897626556785
203385_at	DGKA	-2.35889991543988	7.42863567358365	-8.11315220140501	1.12003646542748e-08	2.15871816948286e-07	9.85839603218787
204032_at	BCAR3	-2.35845618349954	6.59007665577735	-11.0545862485326	1.83437850894202e-11	1.37277435446528e-09	16.2699104234655
219880_at	CTC-338M12.4	2.35483899116913	7.55956575930935	5.85814076190619	3.21849588952956e-06	2.20564475292259e-05	4.1941903199195
200607_s_at	RAD21	-2.35459041479821	6.6966074278443	-7.68709033499276	3.11437492957381e-08	4.86665537526714e-07	8.83373204028721
224903_at	UTP4	2.3533143291995	8.45447351116179	11.2748840926905	1.1851286523802e-11	1.02273399649999e-09	16.7046015600074
221256_s_at	HDHD3	-2.3531410326879	7.13175411665874	-7.42603500250689	5.89558146441572e-08	8.26848826466152e-07	8.19436465867373
202193_at	LIMK2	2.35246611720131	9.52343725246837	5.5792407115688	6.71889373197159e-06	4.08636717832101e-05	3.46086036283064
203803_at	PCYOX1	-2.35174267024026	5.0076779629786	-8.70223573198347	2.83289741775237e-09	7.09235012912833e-08	11.2353960847852
225940_at	EIF4E3	-2.34682576551295	6.70593444103428	-8.10984195725448	1.12886791894564e-08	2.17137064168278e-07	9.8505269212136
215093_at	NSDHL	2.34659355065412	7.34164171423187	11.0899904454925	1.70934998908746e-11	1.33120841833079e-09	16.3401772548458
200832_s_at	SCD	2.34608236636897	9.26710218355476	5.77861446402048	3.96782164736641e-06	2.6523212533233e-05	3.98552133507021
209993_at	ABCB1	-2.34529260939146	7.90804309836713	-3.72285357047639	0.000929856588332555	0.00267721558750753	-1.39569012647617
229983_at	TIGD2	2.34494122811537	6.42184630835732	5.75710223208121	4.1992914093647e-06	2.77413878691755e-05	3.92901128535789
212044_s_at	RPL27A	2.34259919468906	8.77354044067126	6.10297083081465	1.6951245522275e-06	1.30213296598133e-05	4.83396108098598
212710_at	CAMSAP1	2.34103568135177	5.98804298343812	10.0482990493838	1.45365235155e-10	7.14078762846022e-09	14.2058692008085
201853_s_at	CDC25B	2.3393921883194	7.95145981940257	5.78840061498479	3.86683241066356e-06	2.59568238694788e-05	4.01121958463821
227725_at	ST6GALNAC1	-2.33931803539937	9.25096351845825	-3.81748068473792	0.000726669628612275	0.00216374521991824	-1.1564747603268
209681_at	SLC19A2	2.33917232334762	6.46047266246951	8.23171084889948	8.46211749812891e-09	1.71734371852917e-07	10.1392727916184
225809_at	PARM1	-2.33840705956906	7.74460592193017	-6.28223064905867	1.06362807497083e-06	8.81357554510866e-06	5.29948493607344
217234_s_at	EZR	-2.33727219448408	7.0987978733099	-6.47726438649892	6.42852671787964e-07	5.82581432644929e-06	5.80278865797173
226817_at	DSC2	-2.33607542019622	10.1069142084261	-8.97865206298352	1.50999045414709e-09	4.4233023120107e-08	11.8653664231498
224994_at	CAMK2D	-2.33542886661044	6.60810084916966	-9.0291911604895	1.34736970067742e-09	4.04591045855456e-08	11.9794271858164
205403_at	IL1R2	-2.33475993100566	7.40844203919473	-5.28176219077398	1.48081978796032e-05	7.9869215928333e-05	2.67506055345766
203333_at	KIFAP3	-2.33456657673647	7.4000197423734	-6.33977957205518	9.16413304401685e-07	7.76155883542329e-06	5.44835568140221
204709_s_at	KIF23	2.33455582345557	5.21108602894199	6.5152438377408	5.83075372632418e-07	5.34988409429687e-06	5.90038405564369
217165_x_at	MT1F	-2.3343315341825	9.22469842774544	-4.86013550725144	4.564160129315e-05	0.000203443880310416	1.55935019971759
208786_s_at	MAP1LC3B	-2.33395051965238	7.2789575088841	-8.36238738309857	6.22607913035002e-09	1.30788622784261e-07	10.4466827219648
226155_at	FAM160B1	2.33311569146617	8.34978958234856	8.31391058585039	6.97488620040944e-09	1.43628754253921e-07	10.33291049168
200696_s_at	GSN	-2.33227539771619	8.91115928306516	-6.66370584210971	3.98727593826326e-07	3.9053288560965e-06	6.28051557929895
203304_at	BAMBI	2.33137419517873	7.08371001842506	4.84755178068497	4.7203091830725e-05	0.000209429558428214	1.52608354303253
219796_s_at	CDHR5	-2.32636574245553	6.61829697828066	-6.81728017281612	2.69807385809163e-07	2.85476247887933e-06	6.67134202486803
208924_at	RNF11	-2.32621365002828	7.50022138572026	-7.10772592030146	1.29862963709623e-07	1.54721060867472e-06	7.4034030289555
219303_at	OBI1	2.32498999974497	6.87385378154488	7.82346737282395	2.23919272399416e-08	3.74332061136824e-07	9.16428918590019
238346_s_at	TGS1	2.32354513618491	7.22866082734162	5.97520467983481	2.3672298178354e-06	1.70493943045453e-05	4.50062009522266
212196_at	IL6ST	-2.32321258247561	6.90119282913451	-8.17714955264253	9.6252178633385e-09	1.9054227933814e-07	10.0102443585819
212657_s_at	IL1RN	2.31612145611154	6.10127858943299	5.83108710876532	3.45582765094244e-06	2.34775695520409e-05	4.12324732459396
221760_at	MAN1A1	-2.31571627419218	7.96219841749385	-5.754638536361	4.22665697720123e-06	2.78837101822387e-05	3.92253777968546
222890_at	CCDC113	2.31085399381306	4.87420924724615	5.92978092330946	2.66655476155576e-06	1.89066825025482e-05	4.38182667000152
216905_s_at	ST14	-2.30995550964751	8.5095700537372	-5.72540671453665	4.56543907065841e-06	2.9649044649381e-05	3.8457037799523
209281_s_at	ATP2B1	-2.30911478553664	7.43861470225615	-6.55529057295699	5.26141360616483e-07	4.96745738163372e-06	6.00313935375706
1555274_a_at	SELENOI	2.30876619841038	7.02578019846001	8.42464575930504	5.38354256380066e-09	1.16936404123915e-07	10.5923363999932
210108_at	CACNA1D	2.30617723857372	5.45595215863381	6.4656075363911	6.62421113170805e-07	5.95805806860389e-06	5.77280631433215
217110_s_at	MUC4	-2.30428400437303	6.0605727092298	-4.71665941741519	6.69773594974738e-05	0.000279188914980984	1.18036825933538
225060_at	LRP11	2.30207395295642	9.13852082467294	8.53630846627347	4.15308501966562e-09	9.58612082009083e-08	10.8522637619414
235023_at	VPS13C	2.30090419000929	7.52492415972193	4.80263535685943	5.32253594923171e-05	0.00023080385630462	1.40738013942518
236001_at	TMEM238L	-2.29774967407316	8.42559844126633	-9.75011591303327	2.75027098054004e-10	1.17610918404433e-08	13.5688503562151
1552612_at	CDC42SE2	-2.29735027033644	6.34061230325964	-4.84786219358577	4.71639377835743e-05	0.000209352808169072	1.52690410464843
204127_at	RFC3	2.29721524168244	7.41955878413103	5.55553468126129	7.15436469695094e-06	4.28322871450582e-05	3.39835131230252
208683_at	CAPN2	-2.29650565858917	10.9647958486038	-8.07409077089528	1.22891548609453e-08	2.30367542882573e-07	9.76544663715542
203804_s_at	LUC7L3	2.29622118545821	11.0149692031541	9.80597281764576	2.43852576695443e-10	1.08644829403053e-08	13.6890801632267
212159_x_at	AP2A2	-2.29547182789464	6.76177553461156	-6.94459314129575	1.95578978464323e-07	2.18096744436525e-06	6.99340187608375
202580_x_at	FOXM1	2.29474575485089	6.02981557675576	6.0262074443375	2.0714234720028e-06	1.53815235955929e-05	4.63383058449318
218625_at	NRN1	2.29352090839765	5.62002450710066	3.55383854552718	0.00143946210311204	0.00388630425189126	-1.81816925831028
201577_at	NME1	2.29349296512775	9.41285982829158	6.5314654742155	5.59294762290804e-07	5.196396244407e-06	5.94202589127897
227850_x_at	CDC42EP5	-2.29154316657508	8.80899564686287	-5.14302528130853	2.14362192803122e-05	0.000108015541549769	2.30791068703273
200706_s_at	LITAF	-2.29147329568396	8.99039021263142	-5.91268064160762	2.78892223350495e-06	1.96578999814157e-05	4.33706911120264
44790_s_at	RUBCNL	2.29010444986025	8.89417608068672	5.99666495247924	2.23787702246809e-06	1.63016152077733e-05	4.55669341940117
217140_s_at	VDAC1	-2.28972823905531	8.32671435075509	-6.62658715845131	4.38373934236518e-07	4.22453110266761e-06	6.18568311150582
219304_s_at	PDGFD	-2.28763387527759	5.20154101565393	-4.62578755185865	8.53849092982529e-05	0.000343079717352334	0.940792884202178
209527_at	EXOSC2	2.28397436095068	6.53578049247536	9.57450871425241	4.02506418829244e-10	1.57010233883205e-08	13.1881424565528
220239_at	KLHL7	2.28245479558231	5.97324396791295	5.54821617999394	7.29447161293422e-06	4.36438123549637e-05	3.37904885763851
218595_s_at	HEATR1	2.28205858500277	8.61693681363356	11.3690597065955	9.84945722449838e-12	8.9855191193781e-10	16.8885967662269
228771_at	GRK3	2.27994351174628	6.00744968859633	4.79695542967527	5.40397043531777e-05	0.000233805929538884	1.3923741288342
219032_x_at	OPN3	-2.27929049805823	8.32792394754019	-7.45827819930166	5.44617520254644e-08	7.71729471378586e-07	8.27379651626
214749_s_at	ARMCX6	2.27890658712917	9.70902250481153	7.99059409252353	1.49946451270032e-08	2.7203353346887e-07	9.56608380806272
208228_s_at	FGFR2	-2.27783041685399	6.41601929368052	-7.08687926785568	1.36815120046832e-07	1.60925443564296e-06	7.35118013753186
226419_s_at	SRSF1	2.27184236478959	8.56615354779606	6.38035205903494	8.25209645654237e-07	7.1213362123621e-06	5.55313259522484
225961_at	KLHL42	2.27126675224353	7.54434269367005	6.69129945300319	3.71633466622923e-07	3.67376364992877e-06	6.35092088089279
222988_s_at	TMEM9	2.27082279957145	7.99704256366449	6.36180950783161	8.65689833494108e-07	7.42385220683981e-06	5.50526570027663
231370_at	PPM1A	-2.26890798634219	6.04796715018705	-5.59188245835055	6.49770247922595e-06	3.96442624512773e-05	3.49418482333338
200082_s_at	RPS7	-2.26807081108681	10.6089742932212	-6.2286985204947	1.2220757206265e-06	9.87870323027957e-06	5.16074600281557
209626_s_at	OSBPL3	2.26610143923869	6.70080711806931	5.6016022757145	6.33264318146311e-06	3.89098069501187e-05	3.51980211158484
225945_at	ZNF655	-2.26535616708152	6.94710375409835	-3.42837931187894	0.00198460869260412	0.00513521519893432	-2.12729655887649
224800_at	WDFY1	-2.26501626801305	7.63568745243468	-6.76673558905809	3.06727698621628e-07	3.15590185295014e-06	6.54298941362195
201953_at	CIB1	-2.26432593771757	8.74571327647213	-4.69490760699376	7.0986393570259e-05	0.000293094251728238	1.12298407545821
220432_s_at	CYP39A1	2.26164341056233	4.56450519609466	4.13360318488622	0.000316388066198609	0.00105360625032033	-0.34585641700992
218900_at	CNNM4	-2.2614311029473	7.88457837582921	-10.398509472642	6.97362357533916e-11	4.14908945516608e-09	14.9390473568253
202976_s_at	RHOBTB3	-2.26098156677564	5.82886081422458	-5.38766421681691	1.11711905293495e-05	6.27405953550304e-05	2.95510412935385
212720_at	PAPOLA	-2.25941903050244	6.2781862496161	-8.08407887768532	1.20008363488828e-08	2.26737695041319e-07	9.78923327377474
221741_s_at	YTHDF1	2.25843596261983	10.01360158853	7.34484198544613	7.20261063991514e-08	9.75867147379733e-07	7.99377509306762
212579_at	SMCHD1	-2.2571569146425	7.15519961038162	-7.13101390490605	1.22521149547617e-07	1.49034014382183e-06	7.46168162841408
227959_at	ANKRD9	-2.25459529347026	7.40841351591141	-8.81932140798947	2.16744400995572e-09	5.82240537394602e-08	11.5035071287541
1559399_s_at	ZCCHC10	-2.25279991653793	5.62321333992788	-7.24206807767119	9.291347572118e-08	1.20272727558538e-06	7.73871535958168
39248_at	AQP3	2.25249939577631	7.32813590393515	4.55058714500257	0.000104373949207004	0.00040738694049283	0.742885696195913
203007_x_at	LYPLA1	-2.2523198272021	7.3146235956108	-7.00769111866851	1.66868330752709e-07	1.90743644424845e-06	7.15234736901448
232529_at	SP3	2.25076821406768	6.30813675283325	3.86508942884651	0.000641601712851992	0.00193267383880793	-1.03546474802322
227256_at	USP31	2.24978548124387	5.77225663265426	7.77162199282016	2.5376857896503e-08	4.14820685649492e-07	9.03890666078301
238075_at	CHEK1	2.24776995266734	5.54716269162342	7.782645584785	2.47098338265993e-08	4.05300510659237e-07	9.06559516970343
223535_at	NUDT12	-2.24577766595149	5.11875048133514	-5.67291501218248	5.24418427122341e-06	3.32896230179251e-05	3.70761810023228
204378_at	BCAS1	-2.24549936984558	6.83034434502088	-7.48064523046608	5.15510526842476e-08	7.38127853008084e-07	8.32882227691119
218896_s_at	NCBP3	2.24511066715022	7.53461034238423	7.45904906344074	5.43586970413259e-08	7.71729471378586e-07	8.27569397734716
206989_s_at	SCAF11	-2.24453169766715	7.09991763234049	-8.13707216889532	1.05828577337288e-08	2.05625140428779e-07	9.91521533315758
212764_at	ZEB1	-2.24310361346468	5.15418807177495	-5.94009919528369	2.59536095236813e-06	1.84428505658267e-05	4.40882374057477
201751_at	JOSD1	-2.24121986718183	8.25363730725649	-6.62739821773343	4.3746617132324e-07	4.22002865569519e-06	6.1877567489642
219306_at	KIF15	2.24086679671479	6.64336294709456	5.09021596934279	2.46812258450534e-05	0.000121866733180292	2.16812294806179
229402_at	SAMD13	-2.23931072466532	6.54051625774478	-6.47363402538843	6.4888320524005e-07	5.86935998394187e-06	5.79345247554224
214395_x_at	EEF1D	2.23876392320994	6.31181317293437	6.91688741917677	2.09730159145326e-07	2.30920137293457e-06	6.92346855539229
227692_at	GNAI1	-2.23806205604474	5.47818718644446	-4.92043495771693	3.88471079901171e-05	0.000178216689385695	1.71881504433829
226974_at	NEDD4L	-2.23793048639058	6.23868779361674	-8.47990659159697	4.73375386828574e-09	1.0526523264716e-07	10.7211821923533
209303_at	NDUFS4	-2.2352535587445	7.90936074243013	-7.56796481261951	4.1627087938843e-08	6.1358124394148e-07	8.54304022346585
227545_at	BARD1	2.23499516510102	6.3973911784909	7.10536290438378	1.30632566561338e-07	1.55251781028667e-06	7.39748599215736
243318_at	DCAF8	2.23496067772238	7.593011048096	4.1114448240499	0.000335485969817483	0.00110738115261257	-0.40317257658172
233604_at	C3orf85	-2.23455664009436	7.02897283793405	-3.77702381203626	0.000807576947742827	0.00237439520639304	-1.25896762228304
202454_s_at	ERBB3	-2.23005950948574	8.76305899092056	-7.75555269716411	2.63823210020172e-08	4.27365141329426e-07	8.99997420606244
235638_at	RASSF6	-2.22902192518061	5.89023060298479	-7.7244480575064	2.84458337680774e-08	4.51130201431148e-07	8.92451975828638
205159_at	CSF2RB	-2.22758567679448	5.05057098475843	-7.72311731292671	2.85377098782097e-08	4.51839211443589e-07	8.92128882568104
202180_s_at	MVP	-2.22655048300231	8.71930999280673	-7.51260526391257	4.76650829348367e-08	6.87626249145784e-07	8.40733966418728
218640_s_at	PLEKHF2	-2.22494525994198	7.07785790025719	-6.0269630104136	2.06733480556738e-06	1.53670898170998e-05	4.63580257776851
200904_at	HLA-E	-2.22416782296254	8.30131615187393	-6.28501672832885	1.0559767089951e-06	8.75774969304248e-06	5.30669883695974
222453_at	CYBRD1	-2.22400116336202	6.05095661511099	-5.81766740405831	3.58004371781354e-06	2.42012976520366e-05	4.08804002107068
200999_s_at	CKAP4	2.22371606099282	10.5266553169155	7.06643835075292	1.4400053268028e-07	1.6862849664357e-06	7.29992456150744
239392_s_at	POGK	2.22238813499707	6.33049176723238	5.45935974962192	9.23346460886993e-06	5.3176094221178e-05	3.14452702492878
201026_at	EIF5B	2.22142222151054	6.56989724468526	6.4100492917821	7.64339366054506e-07	6.70824727441764e-06	5.62972908473564
221311_x_at	LYRM2	-2.2206019873857	5.36489692787274	-6.78489529015974	2.92905045587258e-07	3.0391908595632e-06	6.58913569958519
203044_at	CHSY1	2.21978633216565	8.50700090237883	10.5498432959158	5.10106314767737e-11	3.19366561383016e-09	15.2509218154849
222843_at	FIGNL1	2.21870807695679	6.82684554825519	7.68185145254446	3.15424712267725e-08	4.90495668638399e-07	8.82098606554498
228824_s_at	PTGR1	-2.2181229570327	5.96288614210623	-5.87206792668448	3.10281428934301e-06	2.14443420473425e-05	4.23069372479751
216266_s_at	ARFGEF1	-2.2179121947116	6.09824415808585	-7.14074240578209	1.19580741144313e-07	1.4610509176293e-06	7.48600853298923
220920_at	ATP10B	2.21199016226721	8.09694276497359	3.69390902572278	0.00100243767364953	0.00285470966745621	-1.4684943250253
202391_at	BASP1	-2.21175562550073	7.04151639427641	-5.66312579952436	5.38161789297555e-06	3.38925166316981e-05	3.68185080056093
205339_at	STIL	2.21143322508761	6.52684916228343	7.34107937783273	7.26990306091749e-08	9.83593240402947e-07	7.9844598509435
227093_at	USP36	2.21060888806301	6.8219706141229	5.45092053293648	9.44272473554957e-06	5.41952428051703e-05	3.12223851426726
200069_at	SART3	2.2097947624665	8.55398072820119	7.61083430936183	3.74921140452947e-08	5.63794286404832e-07	8.64785873686136
212627_s_at	EXOSC7	2.20858645842757	8.00938759524533	7.43110588712389	5.82247033483447e-08	8.18993294234646e-07	8.2068654448703
224583_at	COTL1	-2.2078512986398	6.26727584919345	-4.84889914226973	4.70333772567912e-05	0.00020887006061326	1.5296452487881
212566_at	MAP4	2.20743431933008	9.59649955180025	6.13149577219017	1.57364189180798e-06	1.22835070144139e-05	4.9082132923944
211537_x_at	MAP3K7	-2.20743269110375	5.15852220648762	-8.79400349493835	2.29628326113518e-09	6.04172768018043e-08	11.4456899135688
1554747_a_at	SEPTIN2	-2.20566597370818	6.37399904213282	-6.82282211902127	2.66044571238974e-07	2.81931152595618e-06	6.68539841692797
226825_s_at	TMEM165	-2.20440135505995	6.4089713613475	-6.11855092412428	1.62763865915926e-06	1.26040021957046e-05	4.87452496390752
208319_s_at	RBM3	-2.20386292391352	7.89254264467347	-3.93737975263926	0.000530799290023125	0.00164094495107822	-0.850940893958893
220468_at	ARL14	-2.20378071728042	8.04502351619841	-4.49611884234934	0.000120702223582846	0.000461743849720479	0.599774377676001
224657_at	ERRFI1	2.20197353440118	9.29109776445308	6.04209590300099	1.98714384994905e-06	1.48942495607684e-05	4.67528987987511
222444_at	ARMCX3	2.2015374541635	7.79199741256453	7.25385407871677	9.02334852041229e-08	1.17279044066525e-06	7.76803014937327
215548_s_at	SCFD1	-2.20123744388357	6.85423367120307	-7.24586972776787	9.20402711297923e-08	1.1930362072426e-06	7.74817285643158
211964_at	COL4A2	-2.20048196751988	8.5069747164994	-8.35023383932143	6.4057137499608e-09	1.33974524041211e-07	10.4181886867778
231008_at	UNC5CL	2.19851635110538	5.99531668747315	5.68210004900052	5.11845608369299e-06	3.25346322665529e-05	3.73179071000004
46665_at	SEMA4C	2.19549412442842	8.71031042860749	6.80648833983824	2.77290909326242e-07	2.90291761796292e-06	6.6439604483944
33322_i_at	SFN	2.19517125035176	13.1282736637448	8.90983712357699	1.76438144485929e-09	4.95630787692292e-08	11.7095019589601
239595_at	GPX2	2.19280994484229	7.13801029233978	3.97885901091737	0.000475959527709216	0.00149455157747638	-0.744663417702827
213686_at	VPS13A	2.19261311160897	6.29219622243048	6.01272320598695	2.14578487840779e-06	1.58111333463602e-05	4.59863030935668
202024_at	GET3	-2.19203319839313	6.35186967781463	-5.78846473205297	3.86617938580168e-06	2.59568238694788e-05	4.01138793650138
226115_at	AHCTF1	2.19187216546582	6.7793580349169	7.50391042450208	4.86916764472215e-08	7.01379802538248e-07	8.38599138759624
209711_at	SLC35D1	-2.19136294980759	9.31515207151802	-9.65250472735328	3.397021594128e-10	1.42096374891494e-08	13.3577443936376
204835_at	POLA1	2.18714366180491	6.15579878632968	9.66884757412958	3.27871898575539e-10	1.38356163720489e-08	13.3931783911836
218632_at	HECTD3	-2.18644437063176	7.26580303480716	-8.80022585999387	2.26390787380206e-09	6.01594720213156e-08	11.4599076670112
213285_at	TMEM30B	-2.18568138717159	8.64797098163129	-6.63587141879088	4.28096206475183e-07	4.15054004233378e-06	6.20941619263588
225223_at	SMAD5	2.18502186196167	7.31530126443495	6.85911057893439	2.42690808372772e-07	2.62089656527935e-06	6.77735639078524
225373_at	VSIR	-2.18492953288669	6.30355846714105	-11.8212850564817	4.10880310692779e-12	4.91977812015767e-10	17.7571068713434
210993_s_at	SMAD1	-2.18441349383987	7.30992887589142	-10.4338929233281	6.4803370196254e-11	3.90409737804979e-09	15.0122326537065
223112_s_at	NDUFB10	-2.18392262418563	8.40845445805881	-6.23449477478846	1.2038223266185e-06	9.75645450139317e-06	5.17577993983569
212925_at	MISP	-2.18368092025885	9.57600985600156	-6.96817354493841	1.84302661335227e-07	2.08188112373837e-06	7.05285431881636
221922_at	GPSM2	2.18350422235205	9.13106294472423	7.75664413008533	2.63127581657358e-08	4.27203238084039e-07	9.00261956865965
211864_s_at	MYOF	-2.18114514171997	6.55088020515403	-7.85927942155762	2.05418859842621e-08	3.47038317183857e-07	9.25069313367924
204255_s_at	VDR	-2.18109508204828	7.52635931266581	-6.8146114317603	2.71638659195693e-07	2.85937001806104e-06	6.66457193698172
203236_s_at	LGALS9	-2.18081459248401	7.06952800059955	-9.84552904080724	2.23991607914422e-10	1.02661034077141e-08	13.773971579456
35148_at	TJP3	-2.17963165474159	7.5358190263834	-7.17967109060975	1.08516544382143e-07	1.3633186047376e-06	7.58324118496109
1557945_at	TCTE3	2.17573112258163	4.59420445359656	5.91087081654076	2.8022012055375e-06	1.97369745204733e-05	4.33233100737057
203185_at	RASSF2	-2.17572685708982	5.07137804607324	-5.69982524677904	4.8843642876887e-06	3.12749502084024e-05	3.77842661097431
226795_at	LRCH1	2.17538955462847	7.31663874111799	6.543539665419	5.4223589822079e-07	5.06774324885914e-06	5.97300424630691
211528_x_at	HLA-G	-2.17532324679406	9.58494219368165	-7.19696085138659	1.03942795996025e-07	1.31876561966348e-06	7.62636846702583
227268_at	RNFT1	-2.17511983252838	5.95342532801793	-6.33304472373965	9.32514491626473e-07	7.88398615647836e-06	5.43094879837588
213923_at	RAP2B	2.17496564900877	8.52538519216862	9.72408522167431	2.9092686080994e-10	1.23857262208818e-08	13.512677888439
239196_at	ANKRD22	2.17412874641095	7.95587220116467	7.70499255987688	2.98196911093543e-08	4.69035831094426e-07	8.87726084259009
229943_at	TRIM13	-2.17380779298313	7.2461056455958	-6.16112533487229	1.45677893137709e-06	1.14662985896969e-05	4.98527254798155
227719_at	SMAD9	-2.17362558850769	5.73523025031249	-3.99072137196622	0.000461329181957953	0.00145651688661016	-0.714218704966656
202957_at	HCLS1	-2.17274964927082	5.5541938142012	-5.4932105974675	8.44000256998043e-06	4.9206807436301e-05	3.23390491634581
202908_at	WFS1	2.17126964992532	6.43669656522951	7.1356173147424	1.21120705894527e-07	1.47610081649322e-06	7.47319421445077
225036_at	TOMM5	2.17079988794646	10.4287003508061	8.00362646077657	1.45352437047165e-08	2.64701709976196e-07	9.59726142664841
220386_s_at	EML4	-2.16930198716678	6.34469451501406	-7.41014909526761	6.13074605938207e-08	8.52342764917574e-07	8.15518199317445
202583_s_at	RANBP9	-2.16842923342351	5.55038888709241	-8.47303244540291	4.81000023873898e-09	1.0665507473815e-07	10.7051768927912
209350_s_at	GPS2	-2.16832804862575	6.95900373027336	-8.1597548535669	1.00294687365343e-08	1.97679590591073e-07	9.96902536664405
223650_s_at	NRBF2	-2.16768138035695	5.97959487873378	-7.11692350399324	1.26911171531671e-07	1.51960264012735e-06	7.42642773739368
201719_s_at	EPB41L2	2.16661347060968	8.75932285499482	7.08657746970787	1.36918505590251e-07	1.60925443564296e-06	7.35042373201618
203510_at	MET	2.16633026280447	9.62223965532523	7.26771352706939	8.71826548999445e-08	1.14087793891608e-06	7.80248074765892
238719_at	PPP2CA	2.16604107710724	6.20380475485926	8.84405301833809	2.04873885502644e-09	5.59113090948669e-08	11.5599014758145
226961_at	PRR15	-2.16591713298544	8.61080534303953	-7.95669721969373	1.6260378477726e-08	2.89513318658247e-07	9.48488694194528
210962_s_at	AKAP9	-2.16558232811312	9.13112979125069	-10.3636833327412	7.49692838961913e-11	4.36001918983199e-09	14.8668558807022
200729_s_at	ACTR2	-2.16296412599021	8.87400256489958	-6.39426289085299	7.96106703775673e-07	6.93264192315198e-06	5.58902220148879
1554510_s_at	GHITM	-2.16278227656123	8.36157663657591	-5.04242086419284	2.80413360323348e-05	0.000135962926599622	2.04161110511703
228723_at	NPTN-IT1	2.16117041616986	6.53800553235905	3.86914422285863	0.000634825744084362	0.0019146712224761	-1.02513914294317
209903_s_at	ATR	2.15977220077325	8.72126903752257	7.94591871060199	1.66853543905948e-08	2.94344400934637e-07	9.45903637737479
227926_s_at	NBPF20	2.15911933540316	6.42599716273069	6.82846960068548	2.62265030200266e-07	2.78827605359417e-06	6.69971905016704
223097_at	ADPRHL2	2.15851469867907	8.83518642276492	6.86154691005117	2.4119972586655e-07	2.60773383078519e-06	6.7835250902021
209471_s_at	FNTA	-2.15777617415024	7.08920641410601	-7.24981985507794	9.11418266969011e-08	1.18299127090734e-06	7.7579978859073
35436_at	GOLGA2	-2.15724499891394	6.82461632416191	-7.17160759887001	1.1071928882902e-07	1.37737671128985e-06	7.56311561752882
214431_at	GMPS	2.15666964268173	8.07314902577361	8.01624849415881	1.41040275540327e-08	2.59604464134482e-07	9.62743606140449
242844_at	PGGT1B	-2.15615071457303	6.38395304616367	-5.78559418648424	3.89552505361567e-06	2.61311165886446e-05	4.00385052462175
223484_at	C15orf48	-2.15466581041844	11.4462222498031	-4.9100152656974	3.99442439959463e-05	0.00018263766741631	1.69125370919574
222441_x_at	PRELID3B	-2.15160800615319	7.80916360642268	-6.54001796366977	5.47156146369072e-07	5.09845206816084e-06	5.96397021457622
224906_at	ANO6	2.15155296994464	8.48168058148736	9.01288075424613	1.39778956603761e-09	4.18419570408571e-08	11.9426544062984
228345_at	CHIC1	2.14933143346292	7.13818653704696	6.51925083780591	5.77107281127849e-07	5.31549100569583e-06	5.91067263877497
208926_at	NEU1	-2.14909240128019	6.92276038422784	-6.57426980766744	5.0116495715481e-07	4.74842643381397e-06	6.05178251390304
229700_at	ZNF738	2.14892389750764	6.07385614754437	5.96823770740152	2.41083087913882e-06	1.72725123345331e-05	4.48240916746901
200783_s_at	STMN1	2.14832798079229	7.13050211135835	8.11317600041384	1.11997322831304e-08	2.15871816948286e-07	9.85845260191702
225502_at	DOCK8	-2.14807904503923	4.6416100504853	-6.24714570013732	1.16493674388428e-06	9.52984500995248e-06	5.20858316681543
209821_at	IL33	2.14787615122467	4.7259605184782	4.73418951698743	6.39115456071913e-05	0.000269339505222739	1.22663056831125
211068_x_at	WASHC2C	-2.14719472296793	8.36622412382395	-7.17092799114753	1.10907011325259e-07	1.37792251813834e-06	7.56141904116471
213581_at	PDCD2	2.14709337582855	7.38842635756789	7.14296891054966	1.1891796408832e-07	1.45666902557803e-06	7.49157452312105
202525_at	PRSS8	-2.14605130257839	8.26168281946747	-4.79516793220029	5.42985497455474e-05	0.000234819777883792	1.38765190466319
213994_s_at	SPON1	-2.14569956864295	5.95240829029941	-3.04601988714187	0.00517143521998996	0.0116915690281529	-3.04090401487637
213802_at	PRSS12	-2.14533267869149	5.77831308559717	-8.98466605044267	1.48962753648844e-09	4.3905052836993e-08	11.8789574491384
218497_s_at	RNASEH1	2.14215452061383	7.38043095218867	9.42383241034728	5.59847935175791e-10	2.04686388207973e-08	12.8581805293481
218732_at	PTRH2	2.14110863333769	8.72386068144408	9.92434635002775	1.89223312414913e-10	8.79888402729345e-09	13.9424998649181
219496_at	SOWAHC	-2.14099045607579	7.15692376329633	-5.24027164150493	1.65391615243031e-05	8.77720932084762e-05	2.56528476452357
202466_at	TENT4A	2.14035471771547	8.66061840513274	7.85936530553639	2.05376423449071e-08	3.47038317183857e-07	9.2509001459088
209953_s_at	CDC37	-2.13955876165242	7.59330556307545	-7.11352588937287	1.27993523274447e-07	1.52683681126517e-06	7.41792349468755
205733_at	BLM	2.13777542643812	6.80830491262065	7.82480671591844	2.23197603649061e-08	3.7377794499202e-07	9.16752362766326
217746_s_at	PDCD6IP	-2.13763694265724	9.84489458210464	-10.3644506458512	7.48497380125796e-11	4.36001918983199e-09	14.8684481524847
222666_s_at	RCL1	2.13720117304609	6.61023693639728	8.70426735691564	2.81972291056017e-09	7.08927185308553e-08	11.2400640864406
219623_at	ACTR5	2.1329025082796	7.1845965693595	7.80176575370046	2.35950856735995e-08	3.9035807541867e-07	9.11184850073595
231873_at	BMPR2	-2.13231758085177	5.01848965622389	-10.4725637443651	5.98209699399503e-11	3.64984121690945e-09	15.0920316322161
203016_s_at	SSX2IP	2.13067721644677	6.95913881984906	8.09672593837156	1.1645667780011e-08	2.22218828017381e-07	9.81933323722592
205929_at	GPA33	-2.13016075364366	10.2680332858658	-4.99357066064931	3.19503408368319e-05	0.0001520379110164	1.91232204009153
212973_at	RPIA	2.1301477542091	9.4270845505747	9.45429765223199	5.23592581154562e-10	1.96686013132531e-08	12.9251422419164
222116_s_at	TBC1D16	2.12975830732477	6.93489691456291	8.60199937786536	3.56784769082486e-09	8.54410325760284e-08	11.0043919807018
215190_at	EIF3M	2.12933630155421	5.21328512738296	5.41974373758163	1.02580889968948e-05	5.82122242306017e-05	3.0398788631744
227259_at	CD47	2.12846331733166	7.40471428567346	4.89869066530093	4.11718718423038e-05	0.000187001119192711	1.66130141716073
226430_at	RELL1	-2.12752935043804	9.36403890508156	-6.95735853466299	1.89389881345314e-07	2.12930243357601e-06	7.02559459964241
226421_at	AMMECR1	2.12382460494643	7.3610097741516	6.75226428044585	3.18216901281843e-07	3.24543080674251e-06	6.50619059448152
213030_s_at	PLXNA2	-2.12269870136846	6.74732970415679	-9.93320890744346	1.85677297218313e-10	8.78795121971225e-09	13.9613982593829
203580_s_at	SLC7A6	2.12238549226805	8.47972789974076	11.0640655225741	1.8000067806792e-11	1.35765865764772e-09	16.2887393333365
219013_at	GALNT11	2.12165928149201	8.41453180231212	7.62752892339247	3.59975875706622e-08	5.45602676169894e-07	8.68861503314189
225070_at	NUS1	-2.12042723627338	6.76472388620426	-7.2335868737229	9.48921116680525e-08	1.22502902650711e-06	7.71761012311466
218336_at	PFDN2	2.11953231305667	8.67131769200452	9.30989385717391	7.19914478625782e-10	2.50765846936595e-08	12.606636265817
238510_at	ZNF720	2.11891396672819	6.97376540252574	8.1450791096884	1.03840294685866e-08	2.02997180162432e-07	9.93421797616885
226254_s_at	CFAP97	2.11833177825323	9.0889509137752	6.51109249359899	5.89324608028196e-07	5.40204824909291e-06	5.88972319595301
201133_s_at	PJA2	-2.11672244583678	8.05177564182545	-7.51858772478727	4.69715966000308e-08	6.82748176065151e-07	8.42202278601224
207616_s_at	TANK	-2.11566968523716	7.37618459417089	-12.0646857896492	2.59108628678646e-12	3.44722438071215e-10	18.2144582361009
200760_s_at	ARL6IP5	-2.11563458398865	9.12818580933039	-6.47446574505038	6.47496548314721e-07	5.86235296437307e-06	5.79559151658647
214453_s_at	IFI44	2.1149274076663	5.53116566236708	3.19657062033587	0.00356169788912357	0.00847850499003844	-2.68679756620401
201312_s_at	SH3BGRL	-2.11388595845069	8.53959025006292	-4.18427573905205	0.000276658658648932	0.000937429533497742	-0.214542457759881
224932_at	CHCHD10	-2.11375202903897	9.19920884477113	-8.71337596707279	2.76142379798954e-09	6.97933471264954e-08	11.2609857827654
225140_at	KLF3	-2.11362594565919	5.72787422059954	-6.20602879495277	1.29620377419154e-06	1.04251351410418e-05	5.10191963873805
213703_at	LINC00342	2.11348412730797	5.91859729315037	4.69151166606368	7.16335549989583e-05	0.000295384340652183	1.11402713788114
213822_s_at	UBE3B	2.11019203746783	6.81456354361947	7.15985411079479	1.14011998378171e-07	1.40556104564286e-06	7.53376644624725
238949_at	RNF145	-2.10920031124233	6.10160803758205	-5.67118236010089	5.26824878553341e-06	3.33618895148458e-05	3.70305773783582
204686_at	IRS1	2.10910549589777	7.24774612072437	6.38722957839836	8.1068855344485e-07	7.02659327660156e-06	5.57087865227497
241812_at	SPATS2L	2.10906233751921	5.8589209499585	5.22625359154127	1.71688445462392e-05	9.07117274729318e-05	2.52819014692046
205158_at	RNASE4	-2.10774055549882	6.50164005769904	-4.35257171397593	0.000176939730168158	0.000636974216242409	0.22374514937197
221610_s_at	STAP2	-2.10650410583132	8.48656443859294	-5.91820968728357	2.74874776349897e-06	1.94319223812226e-05	4.35154274605142
211711_s_at	PTEN	-2.10599683297661	6.42204366036489	-4.37007598140918	0.000168885518118062	0.00061318807005537	0.269500948032363
225485_at	CEP41	2.10523382276058	6.62486186901511	7.93832840885349	1.69914279741334e-08	2.98643832227933e-07	9.44082308247329
225727_at	PLEKHH1	-2.10466360228765	6.17502232557388	-6.77773972341536	2.98274364000109e-07	3.07884712581578e-06	6.57095664562869
201565_s_at	ID2	-2.10462669688967	9.02391000511777	-5.63949479688763	5.72855613150773e-06	3.58184328875408e-05	3.61962956424946
219360_s_at	TRPM4	-2.10371981922198	7.26688134971016	-6.41273892120916	7.59056690598691e-07	6.67677138589978e-06	5.63666226867258
203213_at	CDK1	2.10369015853085	7.83145694874996	4.88808549823549	4.23557345824195e-05	0.00019165119582664	1.63325457914722
235109_at	ZBED3	2.1030574937087	6.17959967015804	4.99178365339138	3.21032615575828e-05	0.000152613966481432	1.90759292905764
229126_at	TMEM19	-2.10291759640375	6.86216210247954	-5.94602012282767	2.55537953141886e-06	1.81992420308262e-05	4.42431217686569
223556_at	HELLS	2.10287315327457	5.89651857558616	6.35433242942459	8.82578073081565e-07	7.52824164029235e-06	5.48595505209419
230645_at	FRMD3	-2.10273484065697	6.34289575208107	-5.91980155620135	2.73729004127206e-06	1.93795279418662e-05	4.35570947534844
202732_at	PKIG	-2.1021229265432	7.28149637022969	-8.12771160854382	1.08202468715583e-08	2.0981203397299e-07	9.89298938194782
242488_at	CHRM3	2.1020261402782	7.04914681877973	4.90527844765286	4.04532100832535e-05	0.000184322248966377	1.67872501621432
228813_at	HDAC4	2.10138190129268	6.14260440355739	7.54413490731934	4.41241786030516e-08	6.47267238650278e-07	8.48467423965789
204923_at	SASH3	-2.10028062775692	5.71188514499507	-6.81611568575634	2.70604899344653e-07	2.85476247887933e-06	6.66838803796356
227520_at	TXLNG	2.09899544315092	8.38371117708311	6.95394037555068	1.91027301079563e-07	2.14221559068379e-06	7.01697623010994
202838_at	FUCA1	-2.09841533080643	10.0786035651505	-9.64259022858175	3.47091950612944e-10	1.43310077367301e-08	13.3362306648883
217728_at	S100A6	-2.09655320795985	10.8528526075497	-6.46154198679136	6.69387396512227e-07	6.01506742137957e-06	5.76234634460233
201170_s_at	BHLHE40	2.09591869907291	8.58837745514051	4.92436382646879	3.8441298412709e-05	0.000176524063995848	1.7292079485647
203685_at	BCL2	-2.09514754923156	5.62637943558296	-5.7485887786068	4.29462180942812e-06	2.8234854023687e-05	3.90664024401686
207543_s_at	P4HA1	2.09320912160784	8.48329807047943	5.17898190094695	1.94753805278392e-05	0.000100136698913672	2.40308344991967
202516_s_at	DLG1	-2.09310074440278	5.1243159651831	-8.91584067476348	1.74053402653782e-09	4.92252849097045e-08	11.7231254699628
201744_s_at	LUM	-2.09247085661858	6.61654410715182	-4.00891320340465	0.000439748752689122	0.00140010948729133	-0.66748641578669
205190_at	PLS1	-2.09220703249784	10.8428348559417	-6.02693387320515	2.06749232690798e-06	1.53670898170998e-05	4.63572653174976
219507_at	RSRC1	2.08920448177819	5.67759340372011	5.83917040669678	3.38311868477003e-06	2.30326182526028e-05	4.14444897145523
209408_at	KIF2C	2.08906159352166	7.23175389055338	6.39625993136505	7.92015070425934e-07	6.90328695141949e-06	5.59417305371032
205248_at	DOP1B	-2.08897692102021	5.31911801935271	-8.69721403980388	2.86573309514319e-09	7.13445619204488e-08	11.2238554986714
203753_at	TCF4	-2.08778719669693	6.13175854348874	-5.71207802262479	4.72889332771887e-06	3.04627230573094e-05	3.81065474074105
202224_at	CRK	-2.08712203967551	7.11764885389239	-7.04606740761177	1.51544308151494e-07	1.75743695857526e-06	7.24879630700979
225203_at	PPP1R16A	-2.08682146267545	6.27704796659832	-6.93642542502418	1.99646659689701e-07	2.21344369579589e-06	6.97279430205473
203545_at	ALG8	2.08418969523171	8.06342300108902	8.56445201376097	3.8911651234515e-09	9.20332610309678e-08	10.9175105213415
231034_s_at	NHSL1	-2.08412015185449	7.55949009750231	-4.96844085970202	3.41694775973614e-05	0.000160445797012316	1.84582266519731
202833_s_at	SERPINA1	-2.08400498120598	7.0227981316094	-2.65497470505443	0.0132073370959343	0.0262005397338239	-3.91964332871882
212731_at	ANKRD46	2.08265971223409	7.50316372426385	7.87657184307112	1.97052680215298e-08	3.36962308691595e-07	9.29235489362188
211715_s_at	BDH1	-2.08256199256937	7.76729360650129	-9.83145083296823	2.30862324746329e-10	1.04312745695523e-08	13.7437823145257
211375_s_at	ILF3	2.08215373948468	8.90562721273483	8.18403000417531	9.46995541288576e-09	1.8858166361407e-07	10.02653735863
219237_s_at	DNAJB14	-2.08187703974082	6.6531265589383	-10.7582210208032	3.33172999406137e-11	2.26344975979531e-09	15.6755277454374
226885_at	RNF217	2.07987305871869	6.15984140046255	4.45879636422618	0.000133334246276472	0.000501259319106093	0.501839695493278
225281_at	NEPRO	2.07953316880547	9.2136185732681	11.2618647063033	1.21593189905993e-11	1.03994746974063e-09	16.679079055748
201032_at	BLCAP	2.07729641621395	10.3284904054323	4.81504650017133	5.14883817256085e-05	0.000224695766992986	1.44017340755459
242438_at	ASXL1	2.07636776812033	6.51570009099005	3.7137469234792	0.000952119853995667	0.00272901139480087	-1.41861524380843
221521_s_at	GINS2	2.07610936785998	7.9402163033344	7.41251158317315	6.09517621512994e-08	8.49163055349886e-07	8.16101105557082
225020_at	DAB2IP	-2.07578389302235	6.58760338247315	-7.68884309330567	3.10115028431325e-08	4.85390826363343e-07	8.83799564102115
202166_s_at	PPP1R2	-2.07461143613296	6.19525732221847	-5.41352975851995	1.04288930966141e-05	5.89825207996875e-05	3.0234598502626
217106_x_at	DIMT1	2.07420753552517	8.7687516776598	6.64516541344907	4.18052988624799e-07	4.06964388011885e-06	6.2331653314819
32837_at	AGPAT2	-2.07383769107163	8.30624938685565	-8.68160873755619	2.97028474979788e-09	7.33308186039017e-08	11.1879704173225
227223_at	RBM39	2.07367642077263	8.48457282376544	3.4733287324486	0.00176951025333136	0.00463498460942331	-2.01701425488834
219342_at	CASD1	-2.06922192420321	6.74989099930189	-6.71875836507824	3.46528483535597e-07	3.46854372391587e-06	6.42090369890285
213793_s_at	HOMER1	2.06858077402264	5.365534658348	5.10097331760441	2.39824630106318e-05	0.000119030058641887	2.19659811796727
226385_s_at	MALSU1	2.06848010373306	9.90473440952498	8.62755074101804	3.36368703134571e-09	8.07537796322319e-08	11.0634066649604
222065_s_at	FLII	-2.0684525331473	6.69839145847974	-5.99911955088082	2.22354526046766e-06	1.62095434170622e-05	4.5631049219727
212782_x_at	POLR2J	-2.06769799585842	8.42490772286539	-9.42508478702639	5.58307876581174e-10	2.04686388207973e-08	12.8609356843346
1553976_a_at	DPCD	2.06699866778507	7.01983709524989	4.36569542581479	0.000170866331619055	0.000618567116620909	0.258047533511893
212887_at	SEC23A	-2.06676533524662	7.64775324560643	-8.19943926792404	9.13146562448638e-09	1.83654668612134e-07	10.0630038133984
204806_x_at	HLA-F	-2.06552266272428	9.97786636858279	-6.22729622879302	1.22653378783072e-06	9.90638039935116e-06	5.15710840587858
206055_s_at	SNRPA1	2.06537120178402	9.74866639866578	8.65512798485319	3.15673405455584e-09	7.65928901727623e-08	11.1270012806176
202887_s_at	DDIT4	2.06499581324814	8.50357333142153	4.05698519695327	0.000387395244045771	0.0012528220940967	-0.543753085857232
228565_at	MAP3K21	2.06464494243386	7.81521453807277	7.18935173366265	1.05930954316499e-07	1.3386709912899e-06	7.60739279112304
226002_at	GAB1	-2.06443732030631	5.91883232407335	-10.2457189201413	9.58988971685965e-11	5.17586499319247e-09	14.6211512261342
226226_at	TMEM45B	-2.06407989726341	9.56473988324964	-12.1374633879158	2.26027497089384e-12	3.21529120311837e-10	18.34985960087
227141_at	TYW3	2.06028333970188	7.37813077045166	7.16405495298222	1.12823829309178e-07	1.39270549091832e-06	7.54425807976688
212928_at	TSPYL4	2.05930780931261	7.23420855516779	7.22347415775227	9.73076462216417e-08	1.25283594510364e-06	7.69243364735772
219251_s_at	WDR60	2.05901614937282	7.38869661975679	9.03153787056959	1.34027048082391e-09	4.04591045855456e-08	11.9847150127784
200601_at	ACTN4	-2.05809313863102	8.91583260612014	-6.32647317241981	9.48502047224608e-07	7.99094204957302e-06	5.41396005924226
221221_s_at	KLHL3	2.05768925847441	7.52295324803749	5.15312066575906	2.08664767871763e-05	0.000106004855529902	2.33463265400367
210968_s_at	RTN4	-2.05693285575681	9.79892184246247	-6.52948307495894	5.62147248835731e-07	5.20774516111941e-06	5.93693834509009
225317_at	ACBD6	2.05577835068706	6.86155270792682	10.2583597716578	9.33940271735959e-11	5.112122207405e-09	14.6475674826348
202097_at	NUP153	2.05571334258229	9.18882839739035	7.78801826133515	2.43912624811838e-08	4.01058048339355e-07	9.07859691571479
202471_s_at	IDH3G	-2.05505060766107	7.5456943258604	-6.70004704899421	3.63441073893104e-07	3.60393586627541e-06	6.3732239010481
225803_at	FBXO32	-2.05497235143392	7.10304660613574	-6.78492518574581	2.9288282039518e-07	3.0391908595632e-06	6.58921163919238
205935_at	FOXF1	-2.05496982049663	5.44944934052206	-8.40634349458627	5.61834469258032e-09	1.20129740647828e-07	10.5495722946582
202840_at	TAF15	2.05444041338781	7.02887408791307	6.30626874013127	9.99420298836054e-07	8.34505393273357e-06	5.36170360093009
225327_at	FAM214A	-2.0543215048277	6.96634436798409	-8.7232057710319	2.69989355644277e-09	6.90495593891947e-08	11.283551385347
216988_s_at	PTP4A2	-2.05342208885146	9.58439359094485	-6.69853079670071	3.64847817060195e-07	3.61414399133362e-06	6.36935861090401
223324_s_at	TRPM7	-2.05328803689519	5.59256806044696	-6.7644553428125	3.08509647263062e-07	3.16743184472976e-06	6.53719250108489
226519_s_at	PHYKPL	-2.05239378428694	7.41250213191869	-9.29423873257464	7.4532207297264e-10	2.57741521191513e-08	12.5719370549095
213720_s_at	SMARCA4	2.05207084570207	8.58713885528193	9.45995425028725	5.17130906870765e-10	1.9502350224075e-08	12.9375615017887
228846_at	MXD1	-2.05193692493327	8.59531790807876	-5.7285153164602	4.52814515789902e-06	2.94868133701664e-05	3.85387676625656
228069_at	MTFR2	2.05187350282796	6.0805002761606	6.23032750227851	1.21691760285207e-06	9.8453156399662e-06	5.16497143384816
202761_s_at	SYNE2	-2.05124110816866	7.2953748772612	-8.20959655624108	8.91513995163814e-09	1.80164821934054e-07	10.0870240082877
229630_s_at	WTAP	2.05116986921224	10.1215512765164	8.79388631084852	2.29689751193451e-09	6.04172768018043e-08	11.4454221041471
204510_at	CDC7	2.05092635469588	6.24420884510364	5.64557824433534	5.63714019703764e-06	3.53391138399369e-05	3.63565007330303
204389_at	MAOA	-2.05057794620365	7.46807170418184	-5.19503854767013	1.86589497889162e-05	9.67699404591383e-05	2.44558052923405
218845_at	DUSP22	2.04938550561088	8.57617163469441	5.89818659109454	2.89708018389134e-06	2.0242725287745e-05	4.29911774957107
221652_s_at	INTS13	2.04789969655134	8.38023356497754	6.7258300352693	3.403470218068e-07	3.42816416602243e-06	6.43891400553855
208788_at	ELOVL5	2.04667310888339	8.36720131229308	4.92983027114628	3.78837262159707e-05	0.000174801644230628	1.74366865504383
229966_at	EWSR1	2.04633399366518	6.03541919105729	5.51883149473122	7.88544326224449e-06	4.64257289545421e-05	3.30152554188217
222310_at	SCAF4	2.04549665866774	5.85047564361047	3.69275844510504	0.0010054344907233	0.00286042678545843	-1.47138468000566
225099_at	FBXO45	2.04492550596156	7.36199838374552	6.24801981223372	1.16229747835919e-06	9.52407831069518e-06	5.21084919315642
1553678_a_at	ITGB1	-2.04322868792015	8.1129247980672	-4.45852410058338	0.000133431065911429	0.000501426512501207	0.501125675087365
209239_at	NFKB1	-2.04246760885295	6.88210181924842	-9.40186404347325	5.87583606856719e-10	2.12394844153982e-08	12.8098169951678
200649_at	NUCB1	-2.04123795989544	7.44280797707729	-8.84693058089545	2.0353672199773e-09	5.57156269928598e-08	11.5664576592132
204415_at	IFI6	2.0402366221003	6.49121034655487	3.73435121923012	0.000902474210860338	0.00261014506818574	-1.3667210754995
223151_at	DCUN1D5	2.03964312632328	8.51922500058491	9.0970031049431	1.15695261764524e-09	3.6275006620409e-08	12.13192628845
222572_at	PDP1	2.03917652758847	8.02655500249658	6.80829056727438	2.76026627916353e-07	2.89284362014305e-06	6.64853402718758
207808_s_at	PROS1	2.03774785572813	6.74275133880506	6.76498400640231	3.08095575706189e-07	3.16657459194161e-06	6.53853653547691
227174_at	WDR72	2.03752581130178	5.3855638498762	3.37176569517276	0.00229178779882061	0.00580921813307823	-2.26540803203379
228490_at	ABHD2	2.03584276307642	7.83646595458151	7.00904042889018	1.66303633586291e-07	1.90325269548756e-06	7.15574137592102
227996_at	FARP1	2.0340455280251	6.10555055716933	4.25959295584101	0.000226553244699716	0.000786857697961777	-0.0187830007307541
208679_s_at	ARPC2	-2.03363820705311	10.2434075097207	-3.69665481586878	0.00099532118488846	0.00283755405656147	-1.46159551717988
200611_s_at	WDR1	-2.03273900204069	9.31552959025167	-9.37939186371756	6.17417763674935e-10	2.21507294316187e-08	12.76027690571
227506_at	SLC16A9	-2.03259105203514	8.39356234277149	-4.72032168259757	6.63249650889731e-05	0.000277072324721881	1.19003193565603
204235_s_at	GULP1	-2.03105537661238	6.35619456544203	-5.86980198561783	3.12134514636109e-06	2.15568602429653e-05	4.22475548344347
218852_at	PPP2R3C	-2.02956454479306	6.71362755318999	-6.0016685704505	2.20876053455377e-06	1.61386095808471e-05	4.5697625982256
220048_at	EDAR	2.02895622753967	6.26792428542966	4.8084273274734	5.24075826736932e-05	0.000227773246112209	1.42268329750353
206628_at	SLC5A1	2.02888711285419	6.83578635165348	4.51538653413052	0.00011465444820796	0.000442139677690839	0.650374490414194
227280_s_at	CCNYL1	-2.02649623865721	6.62265708403918	-5.32414746895835	1.32277785491148e-05	7.2695863868027e-05	2.78717241639635
228571_at	RBAK	2.0254972045447	8.2950547180986	10.1803426645903	1.10001812251252e-10	5.78960087667441e-09	14.4841967503392
228606_at	TCTEX1D2	2.02478816412588	6.12740977265294	5.17521054956688	1.96722900805856e-05	0.000100878408287971	2.39310152604375
241994_at	XDH	-2.02396836130392	8.25771484230387	-3.98951132242216	0.000462801067353177	0.00145994536258977	-0.717325314987919
203743_s_at	TDG	2.02219494564896	9.88590371564872	7.51797765889816	4.70418411319553e-08	6.82748176065151e-07	8.42052566928288
218583_s_at	DCUN1D1	2.02164607739514	8.26957526511932	11.127495985325	1.5864397112042e-11	1.26637549946876e-09	16.4144439201388
212749_s_at	RCHY1	-2.02121359394909	6.95124249214452	-3.98478745860822	0.000468591500956559	0.00147506999265951	-0.729450868457403
235103_at	MAN2A1	-2.02109618858909	5.82383272764546	-6.76379365462273	3.09028707270456e-07	3.16936401171702e-06	6.53551023293605
219169_s_at	TFB1M	2.02106597253017	7.85529239636672	11.6187986125755	6.06008271804131e-12	6.43752620960396e-10	17.3712768290287
216836_s_at	ERBB2	-2.02033946770382	7.67493985517937	-7.29289790121017	8.19054604563192e-08	1.08503126408774e-06	7.86502251174947
202839_s_at	NDUFB7	-2.01998114695192	6.73973867475594	-7.19720756478432	1.03878973821862e-07	1.31876561966348e-06	7.62698360749564
214736_s_at	ADD1	-2.0188858408968	7.50402357929909	-6.43238168574227	7.21583788701074e-07	6.41013673713011e-06	5.68727586108634
211090_s_at	PRPF4B	-2.01814835040291	6.00848684847936	-5.75236141506981	4.25211038271692e-06	2.79937906227116e-05	3.91655420686995
217962_at	NOP10	-2.01696024662355	9.18964004649244	-8.79288535215998	2.30215116741399e-09	6.04172768018043e-08	11.443134463715
207387_s_at	GK	-2.01617481637713	5.01304074558515	-5.64790354138588	5.6025882117317e-06	3.51455091553228e-05	3.641773177953
1552477_a_at	IRF6	-2.01591302367663	6.04841488671452	-6.72253604380104	3.43212274810977e-07	3.43894391256731e-06	6.43052544111586
209344_at	TPM4	-2.01577361379502	5.82638398688377	-6.78261937885645	2.94602068499815e-07	3.05080347476727e-06	6.58335423608955
201948_at	GNL2	2.01492676334569	8.17538329334764	8.15103996352687	1.02384952605525e-08	2.00884247020097e-07	9.94835916509746
208581_x_at	MT1X	-2.01415881857316	10.0792254398635	-4.38178605404218	0.00016370163712397	0.000597682215787837	0.300126952065187
201439_at	GBF1	-2.01384618219247	6.03227210740235	-10.5734185559675	4.85977165225004e-11	3.06261530637521e-09	15.2992401703608
215952_s_at	OAZ1	-2.01304162268074	9.69801979809541	-3.12037708424253	0.00430469157493318	0.010005979275973	-2.86699400736165
201162_at	IGFBP7	-2.0115848123088	8.12077146498677	-6.08735904209949	1.76559311034964e-06	1.34761883697523e-05	4.79329574410463
211284_s_at	GRN	-2.01119840904917	8.25809425064508	-8.0700042677844	1.24091508712241e-08	2.32162609756749e-07	9.75571083876076
235241_at	SLC38A9	2.01068476410996	7.91456294909244	9.93144668101039	1.86376903660227e-10	8.78795121971225e-09	13.957641342948
229091_s_at	CCNJ	2.01035035729446	6.03476974704679	4.68343165511525	7.31971262594549e-05	0.000301312966239501	1.09271801561605
206461_x_at	MT1H	-2.00943789895619	9.63116714166708	-4.13302259625915	0.000316874486000872	0.0010543038212582	-0.347359040052377
230626_at	TSPAN12	2.00893752207784	7.30288675950111	5.86126804797578	3.19214596291446e-06	2.19419647087466e-05	4.20238807592893
64408_s_at	CALML4	-2.00750087449356	8.60516237594983	-7.04817000995937	1.50747378358739e-07	1.7503141058162e-06	7.2540757661419
229310_at	KLHL29	2.00745075543179	6.10363771067482	5.26129746750178	1.56379408203167e-05	8.36848240881641e-05	2.62091829509894
229254_at	MFSD4A	-2.00706814420511	6.55383590865243	-4.27962593078072	0.000214813451138259	0.000754288140928661	0.0333945786339509
36920_at	MTM1	-2.00679824728617	6.73651756200066	-6.95624562550534	1.89921428959601e-07	2.13277534349826e-06	7.02278871273019
208631_s_at	HADHA	-2.00596019044987	9.2097519612985	-4.52615098780579	0.000111407992879358	0.000430660679496114	0.678655468794813
221264_s_at	TARDBP	2.00574205706952	7.22327865925241	5.54658053777661	7.32616113993361e-06	4.37774828776357e-05	3.37473457348804
229268_at	OTULIN	2.00491893878718	7.23658573686417	7.12941554282959	1.23011252766238e-07	1.49344079879314e-06	7.45768373082459
202609_at	EPS8	-2.00448267943578	9.87132895683639	-9.80226438630954	2.45805051888221e-10	1.09007712594318e-08	13.6811108189313
203498_at	RCAN2	-2.00334665484703	5.62424543414737	-5.44893744652886	9.49258707390313e-06	5.4402217580129e-05	3.11700071740714
208899_x_at	ATP6V1D	-2.00197458146774	9.00351463713822	-7.60918265972764	3.76433768657116e-08	5.65181672408545e-07	8.64382466647942
226422_at	ERGIC2	2.00129230550351	8.60620798483834	9.78261242050978	2.56423221348833e-10	1.11649001695476e-08	13.6388485066388
212510_at	GPD1L	-2.00069769695576	9.29782595038879	-7.65996927107993	3.32650967174925e-08	5.09433219586954e-07	8.76770970974216
203564_at	FANCG	2.00041022265553	6.88745532267223	6.6083399801025	4.59310828439599e-07	4.40855553669631e-06	6.13901282427009
219587_at	TTC12	1.99937031299407	6.00897716305055	7.72593339618075	2.83436412399089e-08	4.50788405081914e-07	8.92812576306961
218269_at	DROSHA	1.99917971852318	8.38155677878104	7.56417024446892	4.20148371370989e-08	6.18218317874455e-07	8.53375107771004
201021_s_at	DSTN	-1.99905244147453	9.7841122711627	-7.03681036623522	1.55104298207248e-07	1.78575008717215e-06	7.22554659100066
201328_at	ETS2	1.99852151759826	10.3675215258211	6.03047785763643	2.04842174802982e-06	1.52937115544642e-05	4.64497561840525
241703_at	RUNDC3B	-1.99846874716415	5.46335775691133	-4.63101228327006	8.42014846162115e-05	0.00033932100174114	0.954555613648949
228030_at	RBM6	1.99752053078777	8.00994188697553	2.26953709975068	0.031537290061632	0.0555081365400906	-4.715238884523
230207_s_at	DOCK5	-1.9973476321176	6.00204006754024	-5.96152986931113	2.45357826143465e-06	1.75525214087248e-05	4.46487238087854
218747_s_at	TAPBPL	-1.99624833050382	6.6893618990109	-6.06610297763187	1.86633699577283e-06	1.40658080900928e-05	4.73789820114457
232244_at	MYORG	-1.99130473463696	5.16093401556282	-8.0315044474358	1.3600246067099e-08	2.51985990477255e-07	9.66387938520777
205011_at	VWA5A	-1.99088289970153	7.83230696745637	-4.90757692668411	4.02054351504692e-05	0.000183502947558114	1.68480434006059
225955_at	METRNL	-1.98970776492769	6.9183215606015	-9.15944444975676	1.00604499588634e-09	3.26674746291365e-08	12.2717961944999
222791_at	RSBN1	-1.98902283399669	6.38264830310739	-4.88107672704093	4.31567683132774e-05	0.000194723826506305	1.6147203775858
233595_at	USP34	1.9885941743633	7.47597501155465	3.62407740998998	0.00120109089412692	0.00333002884944768	-1.64338832444697
226255_at	ZBTB33	1.9873623410963	9.66282136748319	5.94618153469511	2.55429835880231e-06	1.81992420308262e-05	4.42473437733714
205632_s_at	PIP5K1B	-1.98659119240077	8.75586915912147	-4.53989813327049	0.000107394704896029	0.000417675143401974	0.714784650830484
211456_x_at	MT1HL1	-1.986476187888	10.2211211348543	-4.90723064305605	4.02426669232814e-05	0.000183564050694339	1.68388843559369
200857_s_at	NCOR1	-1.9855200485624	6.65855901977952	-7.86228212072279	2.03940496188966e-08	3.46988634634832e-07	9.25793018146466
212190_at	SERPINE2	1.98489841600252	9.07346586851662	4.40314161483412	0.000154651342588981	0.000568677624053684	0.356011684223138
205527_s_at	GEMIN4	1.98430545084517	6.26804411633835	10.1992091090085	1.05725662769295e-10	5.6577995735591e-09	14.5237769759367
242625_at	RSAD2	-1.98391573747292	5.65434583267177	-3.25540138542557	0.00307396054210913	0.00748106403273967	-2.54635368951984
209318_x_at	PLAGL1	-1.98303646646814	7.32523330492007	-4.33688030211053	0.000184483166627685	0.000660869204609797	0.182753253309148
203773_x_at	BLVRA	1.98222379138926	7.38196841163258	4.14018841379051	0.000310922307439563	0.00103738236954496	-0.328810052796619
212294_at	GNG12	-1.98221517886558	9.58067328360546	-8.95924974032276	1.57765357833413e-09	4.60742183745811e-08	11.821485602956
223358_s_at	PDE7A	1.9820432582259	7.44458743307175	5.01010692314422	3.05694583098034e-05	0.000146266154420383	1.95608509276347
213309_at	PLCL2	-1.98134690160363	6.53158512030538	-4.13062488802663	0.000318891135382285	0.00106064520341212	-0.3535640820628
203845_at	KAT2B	-1.97906324039004	5.47733716927518	-7.06849657824087	1.4325993174801e-07	1.67966571140047e-06	7.30508775900597
1554167_a_at	GOLGA7	-1.97825228385773	6.86524781314863	-7.02386362437907	1.60226693096888e-07	1.83809759661688e-06	7.19301340322869
209917_s_at	TP53TG1	-1.97806571764949	6.3322157801238	-7.70677559849807	2.96910063324356e-08	4.67779851411843e-07	8.88159400499688
218330_s_at	NAV2	1.97548688242654	7.35242994051721	6.41924209016593	7.46436528475753e-07	6.57179734032099e-06	5.65342300665291
224862_at	GNAQ	-1.9741698112811	7.19289763251298	-8.70662289064965	2.80452654686552e-09	7.06962099800654e-08	11.2454756231725
229816_at	WDR78	-1.97403166726209	5.33781122550211	-6.13279059111643	1.56834168398913e-06	1.22707902075563e-05	4.91158226545823
225956_at	CREBRF	-1.97322975250585	6.69304422592199	-5.2103989607459	1.79101172706029e-05	9.35910281326994e-05	2.48623267708479
226177_at	GLTP	-1.97209588654301	9.769673438306	-8.39299140721768	5.79623807783092e-09	1.23109012300537e-07	10.5183460779996
222586_s_at	OSBPL11	-1.97181301666314	5.47364660755048	-7.53343796316951	4.52943421304133e-08	6.6240382178203e-07	8.45845122697881
203319_s_at	ZNF148	-1.97096251970616	5.94649395755995	-6.86367420386706	2.39905408289243e-07	2.59960849095323e-06	6.78891078504413
214440_at	NAT1	-1.96964651920949	8.64155925505616	-4.57117878255752	9.8791158150213e-05	0.000388647975607457	0.797041952315426
218510_x_at	RETREG1	-1.9685835612932	7.15290022950806	-5.84001501329861	3.37561128795122e-06	2.29978524376136e-05	4.14666405411621
210163_at	CXCL11	1.96631552424117	4.79778151923213	2.85169484157951	0.00829082025444152	0.0175121868174852	-3.48556728412392
208705_s_at	EIF5	-1.96605921879552	9.48654459867587	-7.17751416649922	1.09101347601431e-07	1.36790812653679e-06	7.57785850033527
202121_s_at	CHMP2A	-1.96605597064232	8.83876203208722	-4.39758686893219	0.000156956429333595	0.00057538677251684	0.341471675555612
214016_s_at	SFPQ	1.96551404165849	9.8278484719055	4.6519658442545	7.96174911349578e-05	0.000322947502633319	1.00976569739598
213587_s_at	ATP6V0E2	1.9654971771257	6.52350456487503	7.19973060320425	1.03228579587527e-07	1.31492894131506e-06	7.63327398503804
236274_at	EIF3B	1.96486655309275	6.43285772913765	5.18755645665762	1.90350227940358e-05	9.81887363188308e-05	2.42577797105072
202424_at	MAP2K2	-1.96408229781498	7.80634207997553	-6.23876599372647	1.19054867747736e-06	9.69750491628879e-06	5.18685652138242
223159_s_at	NEK6	1.96330082515438	6.63010903062165	7.52066562535836	4.67331445335232e-08	6.80329470344405e-07	8.42712165487153
229520_s_at	GPATCH2L	1.96251779184961	5.60461261734018	4.65835966273859	7.82689267182343e-05	0.000319173286093642	1.02661736465766
233571_x_at	PPDPF	-1.96181483474449	8.97829298420779	-6.93851256219263	1.98599099440512e-07	2.20693825236736e-06	6.97806097059265
232017_at	TJP2	1.96086446654616	6.93155452682685	4.12416751629174	0.000324385533956732	0.00107555868112549	-0.370271343398758
224281_s_at	NGRN	-1.96006895762557	6.54527834776302	-6.18332436750567	1.37501895411191e-06	1.09305448642639e-05	5.0429603405294
226010_at	SLC25A23	-1.9585086924007	7.61884727270628	-7.96652362035854	1.58825917903326e-08	2.84905143744562e-07	9.50844073242333
225177_at	RAB11FIP1	-1.95747256678347	8.57372341978012	-9.12538121675413	1.08568064950299e-09	3.49665285351656e-08	12.1955593769652
200813_s_at	PAFAH1B1	-1.9558963075926	6.96112817591127	-8.7875175751101	2.33053556932867e-09	6.0995082564479e-08	11.4308643625675
213792_s_at	INSR	1.95556763237223	9.2959827281136	4.80202412277969	5.33124012572839e-05	0.000231076693051367	1.40576524404178
207983_s_at	STAG2	-1.95370515361618	6.94102527442449	-6.28554862427817	1.05452233134668e-06	8.75326638818878e-06	5.30807598024158
212148_at	PBX1	-1.95362364179187	6.68272393905345	-3.8827635340889	0.00061257693024044	0.00186104485086368	-0.990435665717967
242447_at	C3orf70	-1.95354995993521	5.75518321251868	-3.29962657711772	0.00275033916853803	0.00680234931459484	-2.44005859404405
235217_at	LINC01004	1.95348382288899	6.93606225287172	4.10136471203606	0.000344546408873178	0.00113377191707186	-0.429224389747692
201650_at	KRT19	-1.95149511450236	10.032885720834	-2.71581749164628	0.0114520660286914	0.0231433207782352	-3.78723972668885
1555963_x_at	B3GNT7	-1.95089631778474	5.39433729067513	-5.09987661579682	2.40527828163775e-05	0.000119317248367726	2.19369509643464
229648_at	ARHGAP32	1.95087997815969	7.99369877876188	8.5629695843712	3.90452968181944e-09	9.2121896113666e-08	10.9140763927059
208121_s_at	PTPRO	1.95038527268594	7.27329898974991	2.40542400679058	0.0233641192921213	0.0428170841207633	-4.44376245155863
224955_at	TEAD1	1.94943601916453	8.29112778664385	5.29738353286364	1.42047474944172e-05	7.70919412175767e-05	2.71638407761958
225129_at	CPNE2	-1.94934130593457	7.65790825525829	-8.81925093393237	2.1677921606141e-09	5.82240537394602e-08	11.5033463114569
206656_s_at	APMAP	1.9491965215286	10.0489544974311	7.59262642439188	3.91945314114045e-08	5.82084366495881e-07	8.60336778485514
201898_s_at	UBE2A	-1.94870191708568	7.91769031057051	-6.38820645619543	8.08647132203933e-07	7.01641524781658e-06	5.57339893658008
213407_at	PHLPP2	-1.94669953294864	8.27054673211208	-9.2983246165134	7.386033577969e-10	2.56343534939728e-08	12.5809965163004
213325_at	NECTIN3	-1.94656159368493	6.03032224157725	-4.81301586770296	5.1768647309959e-05	0.000225713187338233	1.43480763069612
213065_at	ZFC3H1	1.94499243262254	8.23464957288741	8.98771287732211	1.47941893403841e-09	4.37387468183763e-08	11.8858411080255
238778_at	MPP7	-1.94450441796752	5.05821100000818	-4.82781310140107	4.97607737367828e-05	0.00021825275781786	1.47391113066299
225367_at	PGM2	1.94389613767335	8.79478853192327	8.87226672351072	1.9214282702735e-09	5.3041387322622e-08	11.624134545645
227646_at	EBF1	-1.9431637511214	4.97106421622323	-6.3821023923303	8.21489153563738e-07	7.10202581406773e-06	5.55764939065448
218177_at	CHMP1B	-1.94293213153754	6.6409166538992	-8.31821595859723	6.90480130590416e-09	1.42545456269948e-07	10.3430277091294
213052_at	PRKAR2A	-1.9427907332435	7.64240839995173	-8.0092277121556	1.43422432900281e-08	2.62183871135839e-07	9.61065454814202
200883_at	UQCRC2	-1.9388339297179	8.93207017951795	-3.23498382066028	0.00323546121953776	0.00782046001058598	-2.59522124039836
217989_at	HSD17B11	-1.93880214611187	9.96924603427306	-8.10408814845567	1.14438855708456e-08	2.19516239621425e-07	9.8368455098534
221088_s_at	PPP1R9A	1.93871466312294	6.87074893275898	5.38330917056811	1.13013069947906e-05	6.34184063872874e-05	2.94359307664343
219132_at	PELI2	-1.93787961187438	6.11076262892562	-6.30523115674781	1.00210882526348e-06	8.35439550670046e-06	5.35901903420407
231913_s_at	BRCC3	-1.93787035508911	5.72835477878981	-8.52466740182681	4.26664259691857e-09	9.77755249662271e-08	10.825244350559
213246_at	TMEM251	-1.93739623019779	7.34975360760467	-6.00768051370159	2.17428323844344e-06	1.59475184847241e-05	4.58546308466087
229419_at	FBXW7	1.93699032648922	5.96307256328543	8.59060287299789	3.66296255961249e-09	8.70658023784815e-08	10.9780415715233
209050_s_at	RALGDS	-1.93683307021487	7.37296543807454	-7.7097159027822	2.94800380063464e-08	4.65988917595366e-07	8.88873867749697
209925_at	OCLN	-1.93585423860326	5.46683596335598	-6.38820187668476	8.08656690008299e-07	7.01641524781658e-06	5.57338712193064
209385_s_at	PLPBP	-1.93332672871389	8.77329057830965	-4.71517331782546	6.72439165762595e-05	0.000280056294297387	1.17644703699631
227117_at	XPOT	1.93315447471046	7.91990044697284	6.31058805022916	9.88306767063303e-07	8.27534136512183e-06	5.37287804394115
200752_s_at	CAPN1	-1.93180757593957	7.47031455213042	-5.88066487690201	3.03351458949857e-06	2.10314507921633e-05	4.25322034201962
225510_at	OAF	-1.92890907491501	8.18334910631877	-8.89841276875594	1.81069147811142e-09	5.07152446456998e-08	11.6835638224099
203635_at	VPS26C	-1.92832661147518	7.31133327781219	-7.17218283005223	1.1056065058174e-07	1.37719177103054e-06	7.56455158499659
215399_s_at	OS9	-1.92747456605619	7.73945033909615	-6.5345287321661	5.54915913832657e-07	5.16573327366669e-06	5.94988654906232
240432_x_at	KLF7	1.92672644716203	5.01393364220056	5.27998647801999	1.48784055409883e-05	8.01125613699421e-05	2.67036293892176
219229_at	SLCO3A1	1.92625154465787	5.84147167046269	4.9331404807897	3.75500324756009e-05	0.000173558486631898	1.75242562488718
227107_at	PANX1	1.92536286953981	6.95595498418221	6.77881401452843	2.97461903119715e-07	3.07709240818979e-06	6.57368628335336
202028_s_at	RPL38	1.92424484700622	9.91696236058483	7.01384400640366	1.64309052462923e-07	1.8826751358162e-06	7.16782243475819
229519_at	FXR1	1.92418439011439	7.44788456203459	8.13723515149556	1.05787719484555e-08	2.05625140428779e-07	9.91560222004881
203932_at	HLA-DMB	-1.92412237771653	7.25953935492731	-5.59677370328771	6.41410509073882e-06	3.92592413189694e-05	3.50707658095252
221509_at	DENR	1.92410380050173	9.73464478948743	8.41054679922155	5.56350805914424e-09	1.19490680938436e-07	10.5593975020567
220576_at	PGAP1	1.92378854072936	6.16657103883003	5.60236236024919	6.31991537392861e-06	3.89064713154641e-05	3.52180519239124
236548_at	GIPC2	-1.92369868363708	7.24912201613249	-5.98019885989964	2.33646689859573e-06	1.6891333148414e-05	4.51367225200204
200907_s_at	PALLD	-1.9228693345613	7.19790956526685	-6.58872156492165	4.82957364183824e-07	4.60323242937e-06	6.08879778518086
225898_at	WDR54	1.92279833436725	6.53984037403461	6.26101891579581	1.12375646372763e-06	9.27970962590257e-06	5.24454002675231
217995_at	SQOR	-1.92254915573572	10.8217349126916	-4.23643867404301	0.000240915761487642	0.000828331686751659	-0.0790345354440145
205414_s_at	ARHGAP44	-1.92221780133887	6.667675953282	-6.43025420026972	7.25550043754878e-07	6.42927277440146e-06	5.68179570598166
207173_x_at	CDH11	-1.92189493353351	5.19033687544457	-5.08444612206584	2.50643977078081e-05	0.000123447322944196	2.15284997264468
205269_at	LCP2	-1.92088024728197	3.86720945920261	-7.56320612283705	4.21139426294202e-08	6.18726160195116e-07	8.5313906075091
220199_s_at	AIDA	-1.92037001152791	5.63001531288645	-4.20524855278468	0.000261697202004347	0.000892416339622512	-0.160098813233441
241359_at	TLCD2	-1.91999791440838	7.44564145050503	-6.12864187098795	1.58538823135176e-06	1.23447232741387e-05	4.90078729336387
227254_at	POU2F1	1.91894566227304	6.76071514172598	6.21659365770337	1.26110647201282e-06	1.01599149667038e-05	5.12934008425397
200037_s_at	CBX3	1.91864527855386	10.6659476574736	9.75561364503076	2.71784844028835e-10	1.17077549592319e-08	13.5807025013277
204355_at	DHX30	-1.91824350942164	6.02316251124972	-7.86056688634408	2.04783645814739e-08	3.47038317183857e-07	9.25379630038062
201952_at	ALCAM	1.91801459206276	9.68279269324318	5.38829585922656	1.11524444964437e-05	6.26932311217335e-05	2.95677361416853
213348_at	CDKN1C	1.91791932161131	5.5820842497556	3.58648447816051	0.00132343447963521	0.0036158525043998	-1.73707982131757
225563_at	PAN3	1.916316401929	10.4322597096112	5.22175058270557	1.73761878578339e-05	9.14118492164435e-05	2.51627374433864
203252_at	CDK2AP2	-1.91629241764517	7.78882514670621	-7.20376530642232	1.02197122666225e-07	1.30352361920076e-06	7.64333163261174
224523_s_at	CMSS1	1.91626099943828	6.82463011661217	6.01977129599586	2.10658566723594e-06	1.56063295486876e-05	4.61703083232636
226094_at	PIK3C2A	-1.91625449479293	6.42011835181258	-7.39293318984597	6.39643061222541e-08	8.82360891162549e-07	8.11268369158013
202366_at	ACADS	-1.91536936200989	7.46267366819805	-8.98036007560122	1.50417838256958e-09	4.41979286093068e-08	11.8692268643564
203225_s_at	RFK	-1.91529282413693	8.1644209698805	-6.77190817193131	3.02724191422081e-07	3.121415532435e-06	6.55613725315541
217771_at	GOLM1	-1.91504968285416	9.91279559077607	-4.0411254502663	0.000403949596496951	0.00129977601103268	-0.584612966611414
203118_at	PCSK7	-1.91500663314032	8.05836607198601	-7.99461397820354	1.48513780640094e-08	2.6994563657523e-07	9.57570305351281
213523_at	CCNE1	1.91461141269992	6.77157158679086	8.122159196781	1.09636274360403e-08	2.121628024441e-07	9.87980009577204
223804_s_at	THUMPD3	1.91441103194008	7.52559087764938	7.87980334226731	1.95528316435178e-08	3.35842849770433e-07	9.30013605788465
224428_s_at	CDCA7	1.91429095673101	9.70183623452543	5.20093261490837	1.83679594001657e-05	9.54675437298898e-05	2.46117976664031
228323_at	KNL1	1.91427953338298	6.21470475358691	5.55733441604923	7.12032796604936e-06	4.26818658240218e-05	3.40309775331723
225684_at	SKA2	1.91398789492163	8.66415549749282	5.79017521294482	3.84879942577525e-06	2.58902034406609e-05	4.01587904892875
214706_at	ZNF200	1.91339474645422	7.03977054985547	5.87400731953105	3.08704233237705e-06	2.13507426006063e-05	4.23577593648242
230098_at	PHF20L1	1.91322818306798	7.19575391335994	6.17616410898735	1.40086931934074e-06	1.11083834519578e-05	5.02435763723102
224753_at	CDCA5	1.91200906046384	6.83203512324278	6.16673865619705	1.43565043841133e-06	1.13279205515174e-05	4.99986346462578
237515_at	TLCD4	-1.91179073165917	5.18143104372382	-6.49157518945481	6.19629722688955e-07	5.63668861693969e-06	5.83957934797131
214720_x_at	SEPTIN10	-1.91147936345942	6.08175810976957	-7.16598508466948	1.1228214980351e-07	1.38960040435119e-06	7.5490778979775
215380_s_at	GGCT	1.91005346357902	10.5280557865889	9.5767578433105	4.00537806615701e-10	1.57010233883205e-08	13.1930446169161
201014_s_at	PAICS	1.91001832713217	8.13521190367387	4.42940115672671	0.000144201458295586	0.000536013104002101	0.424784899181122
203744_at	HMGB3	1.90986931127453	8.55271987015439	7.35676981996026	6.99345822830318e-08	9.4887161995632e-07	8.02329387966321
225112_at	ABI2	1.90983581329025	7.99295739807349	7.25595614624094	8.97638503667734e-08	1.16986111926983e-06	7.77325677218748
201243_s_at	ATP1B1	1.90959787208018	12.48600699766	9.77318792832086	2.61681502597676e-10	1.13422946306929e-08	13.6185624791517
213005_s_at	KANK1	1.90909443138433	7.87266703551468	6.95870886972975	1.88746968482427e-07	2.12456781562064e-06	7.02899890147397
227894_at	WDR90	1.90896988682673	7.47824602024773	4.9549460502118	3.54242386334577e-05	0.000165526235058484	1.81011593504282
200850_s_at	AHCYL1	-1.90894218041313	9.27785182290991	-6.00773551021536	2.17397037232551e-06	1.59475184847241e-05	4.58560669872571
202107_s_at	MCM2	1.90875220742407	6.98400370243598	4.88845577228605	4.23138321761173e-05	0.000191552078646043	1.63423377581604
219474_at	C3orf52	1.9085228665908	7.81421570272007	7.11510377838551	1.2748970206631e-07	1.52378511449455e-06	7.42187312511296
226760_at	MBTPS2	1.90844685768688	7.81369619013695	6.57793648023351	4.9648032053864e-07	4.71336470806703e-06	6.06117593807001
221882_s_at	PGAP6	-1.90738052573646	6.41945803570366	-6.62061308868071	4.45119575160329e-07	4.28522654317667e-06	6.17040712760735
232360_at	EHF	1.90657065593377	8.74374528707921	4.09553396546529	0.000349897190718668	0.00114901103527395	-0.444287430278156
207507_s_at	ATP5MC3	-1.90538308935061	10.3264667033051	-6.84529206727746	2.51327357339725e-07	2.68990475525947e-06	6.74235610928026
228680_at	KIF3A	1.90428654394598	5.27626497735888	5.99404789556654	2.25326036948154e-06	1.6388747972106e-05	4.54985709359452
226215_s_at	KDM2B	1.90350934504237	7.43309214432862	7.47132283301863	5.27444038001627e-08	7.52690208601602e-07	8.30589556204094
212318_at	TNPO3	-1.9027861088296	8.03011060123338	-5.30667964102677	1.38574432702851e-05	7.55514477247788e-05	2.74097312666588
225475_at	MIER1	-1.90246962225219	7.71085136050451	-8.81549631090429	2.18642362656878e-09	5.85021003321296e-08	11.4947775273702
238890_at	BRWD1	1.90194919610977	6.74941460441002	5.29817151239912	1.41749718248721e-05	7.6973954144246e-05	2.71846841964921
222777_s_at	NSD2	1.90179198010753	5.21821789593233	7.39918169846104	6.29866787745081e-08	8.73153973923318e-07	8.1281126654506
224516_s_at	CXXC5	1.90160905662685	9.11331727983535	6.05267543478393	1.93295929567161e-06	1.45222094848928e-05	4.70288568635611
223096_at	NOP58	1.90131366862789	10.4690354362357	8.43294953434942	5.28035061554044e-09	1.15217490993763e-07	10.611723692224
231866_at	LNPEP	-1.89980116893809	6.13872683694318	-5.6301157573159	5.87243585318885e-06	3.65510481076647e-05	3.59492679758713
214005_at	GGCX	1.89837874083304	6.88371821965773	7.56788071892213	4.16356413573402e-08	6.1358124394148e-07	8.54283438083901
223239_at	GSKIP	-1.89807310094006	10.212574992897	-5.25344192417422	1.59687235140174e-05	8.50274611121584e-05	2.60013358794895
234995_at	SPICE1	1.89799990907224	6.30708286018874	7.18787784521537	1.06320522144611e-07	1.3418238229555e-06	7.60371640102343
231817_at	USP53	-1.89623577155701	7.09981036113314	-6.38077158417329	8.24316351231787e-07	7.12004177497682e-06	5.55421521991571
202592_at	BLOC1S1	-1.89615512497828	7.94054408625896	-7.14596897298288	1.18030835498271e-07	1.44950945286915e-06	7.49907338988044
204640_s_at	SPOP	-1.89596751243042	7.49156467397462	-6.23666758066408	1.19705125604969e-06	9.74009968265259e-06	5.18141488566446
225649_s_at	STK35	1.89541260808487	10.1579808195214	5.09882592061301	2.41203467929143e-05	0.000119590477189092	2.19091385712997
212115_at	JPT2	1.89473648832649	10.4579770843983	9.7874781899876	2.53751048622724e-10	1.10990013459227e-08	13.6493173339199
63009_at	SHQ1	1.89440025107541	8.12563545719008	8.50387276570707	4.47747493746493e-09	1.00819132615425e-07	10.7769335726455
1557293_at	MIR570HG	-1.89357613115499	4.78523555255866	-6.4459925902079	6.96724822888267e-07	6.21408480302301e-06	5.72232588170682
236356_at	NDUFS1	-1.89240783507302	4.32318090217969	-6.25567567653029	1.13943922419182e-06	9.38494267285765e-06	5.23069327258372
203764_at	DLGAP5	1.89239554393112	6.80130926375437	4.96766844098159	3.42400811910765e-05	0.000160698548617992	1.84377880111811
219530_at	PALB2	1.89212010220461	6.58731273635685	8.63054235452338	3.34057952374149e-09	8.06030510275057e-08	11.0703104653505
211941_s_at	PEBP1	-1.89170726057238	8.77872377335288	-5.19388047978161	1.87166658230636e-05	9.69348600204465e-05	2.44251554877915
202093_s_at	PAF1	1.89069218300658	7.3995628254456	7.81213478877583	2.30121826922255e-08	3.81373179946069e-07	9.13691228380738
219194_at	SEMA4G	-1.89043207819093	6.8303174803599	-7.74721532912494	2.69199463140123e-08	4.32762145222695e-07	8.97976142607919
211959_at	IGFBP5	-1.89037882301676	6.57361671574471	-5.01572367547078	3.01141666154163e-05	0.000144407374489044	1.97095042250334
202972_s_at	FAM13A	-1.89014288769131	6.40337592026785	-6.73965710150323	3.2858264346324e-07	3.33068057326388e-06	6.47411387328264
200950_at	ARPC1A	-1.89003026464479	8.29786037781808	-5.6444625444865	5.65379485313185e-06	3.54203406789732e-05	3.63271205645472
226952_at	EAF1	1.88966612905474	7.1584045893763	8.37526480179401	6.04136748189461e-09	1.27467531077243e-07	10.4768522352946
208867_s_at	CSNK1A1	-1.88941527905754	6.44604478256221	-5.69236025890689	4.98160518295826e-06	3.17701704710767e-05	3.75878781948624
201230_s_at	ARIH2	1.88884744069572	7.13053367762716	7.60342132902959	3.81759135245693e-08	5.70948548481689e-07	8.62975019909323
216438_s_at	TMSB4X	-1.88858530127228	12.4340339822001	-8.69386918361223	2.88782059224964e-09	7.16643353708789e-08	11.2161666320985
213485_s_at	ABCC10	1.88834345435549	8.13032087940378	5.77708922913248	3.98379985164819e-06	2.66114496366374e-05	3.98151559746681
204059_s_at	ME1	1.88827520519135	7.96767627525392	5.79418308724952	3.80838460214708e-06	2.56363430105179e-05	4.02640162584961
218519_at	SLC35A5	-1.88783867500739	5.99890647318503	-5.70275064333705	4.84678211860061e-06	3.10550675010536e-05	3.78612191500039
203827_at	WIPI1	-1.88538838161275	6.51141503061007	-6.09570162093191	1.72757475204372e-06	1.32176026755805e-05	4.81502870466655
218617_at	TRIT1	1.88521363883191	7.61578684341035	8.2245602388577	8.60596409651554e-09	1.74284418774889e-07	10.1223853996572
219178_at	QTRT2	1.8849954464867	5.38900592946746	6.82278856689603	2.66067190673806e-07	2.81931152595618e-06	6.68531332657131
229845_at	MAPKAP1	1.88377997830794	6.30942808937272	6.08356606055572	1.78315751714676e-06	1.35454923526954e-05	4.78341300882704
218692_at	SYBU	1.88376215633413	7.63373226620228	5.69926979836656	4.89153323369527e-06	3.12999310925631e-05	3.77696544428963
207088_s_at	SLC25A11	-1.88368176115092	6.59305075079788	-5.01880849834263	2.9867010710238e-05	0.000143550474457286	1.97911486092758
223050_s_at	FBXW5	-1.88359365303584	6.86224633873841	-7.25471211844257	9.00414837072593e-08	1.17188501689108e-06	7.77016366076381
225607_at	CCDC43	1.88231207777001	6.82813366053945	9.95677828712624	1.76575506008707e-10	8.49958176913268e-09	14.0116065423039
203956_at	MORC2	1.88172783230466	8.40998332530828	6.85567649824367	2.44808484040668e-07	2.64078881601978e-06	6.76866031935359
1560116_a_at	NEDD1	1.88167596611686	8.06856465010687	6.93945294297416	1.98128941520757e-07	2.20427076751142e-06	6.98043376162538
201917_s_at	SLC25A36	1.88096626620006	8.42569722748	3.55557253547255	0.0014330577514498	0.00387447366670552	-1.81386869981989
233558_s_at	TRAPPC11	-1.88064719212708	4.97968769305149	-5.88199756749995	3.02291284377779e-06	2.09829580656141e-05	4.25671197000776
218239_s_at	GTPBP4	1.88064047780432	7.88846267040202	7.59365102788137	3.90966676048617e-08	5.81532576066724e-07	8.60587251846061
223103_at	STARD10	-1.88019701505537	7.90961998538861	-4.39991655539267	0.000155985539442309	0.000572484859125622	0.347569487843765
227372_s_at	BAIAP2L1	1.87899998879027	9.49964076295153	5.63582528278679	5.78441994789752e-06	3.61205728037225e-05	3.60996519532698
202003_s_at	ACAA2	-1.87889061709157	10.1358375942277	-5.52679370112915	7.7206986480447e-06	4.56522051540865e-05	3.32253495527992
200006_at	PARK7	1.87832353954904	11.3713653170434	5.2266203251537	1.71520680202237e-05	9.06731013055866e-05	2.52916063062013
221744_at	DCAF7	-1.87832118420685	6.49366494551752	-11.6140740982019	6.11561629683642e-12	6.43752620960396e-10	17.3622157379705
208961_s_at	KLF6	-1.87785043833489	8.35035077161298	-5.97443017180984	2.37203718533168e-06	1.70583665152344e-05	4.49859578169574
201508_at	IGFBP4	-1.87697405808627	7.09674777628161	-6.81611717640234	2.70603876924906e-07	2.85476247887933e-06	6.66839181942103
204745_x_at	MT1G	-1.87678499172539	10.1444560827722	-3.75489962462851	0.000855488723899674	0.00249307164168998	-1.31488001965625
217909_s_at	MLX	-1.8757247188342	7.30351109958944	-5.87540541810892	3.07572272541444e-06	2.13032161870896e-05	4.23943952798963
223915_at	BCOR	1.87510634688799	7.67251200869529	3.40080731383918	0.00212887010291398	0.00544815568148891	-2.19467173816456
222673_x_at	FAM122B	1.8749955445885	8.93903318962891	4.77932285365685	5.66479225488104e-05	0.000243095461785315	1.34579724393752
209969_s_at	STAT1	1.87475364323874	7.67023825782536	4.78763510417915	5.54030553233579e-05	0.00023894906210826	1.3677528642758
218140_x_at	SRPRB	1.87443050417762	8.78143322720421	4.29837485206198	0.000204373133753462	0.000722928452076963	0.0822670604474576
208453_s_at	XPNPEP1	-1.87367027089778	6.63308464668127	-5.41268718170587	1.04522725529979e-05	5.90692146225174e-05	3.02123344659456
210950_s_at	FDFT1	-1.87354476932083	9.21732863290478	-3.65950831276871	0.00109592148761056	0.00308034974466594	-1.55478708127968
237400_at	DMAC2L	-1.87310090001973	5.51544471099775	-5.39272458553464	1.10218942543043e-05	6.19957281632304e-05	2.96847880975949
201063_at	RCN1	1.87305219902674	8.78189154883889	2.91131298944209	0.00718173488168793	0.0154941077548848	-3.35073182994634
203712_at	PUM3	1.87257946447219	7.9134161930906	9.34281634911754	6.69343248250098e-10	2.36591844095487e-08	12.6795000529778
201626_at	INSIG1	1.87231209642456	8.56458501325224	5.03515528290079	2.85908522698462e-05	0.000138179502468646	2.02238040655346
50277_at	GGA1	1.87168181725078	9.92115181127027	5.39324232652662	1.10067330607164e-05	6.19468249051715e-05	2.96984717242072
229644_at	PREP	1.871498533972	6.72346032892701	4.57305114750404	9.82985227435331e-05	0.000387399253214637	0.801967669306593
228583_at	LIN52	1.87114351410241	5.95913907008959	7.89166188220269	1.9003695970836e-08	3.27403603785321e-07	9.32867869604763
204831_at	CDK8	1.87076264631358	7.56659359239814	7.07819323752336	1.39822707658272e-07	1.64137465276787e-06	7.32940585271321
218776_s_at	TMEM62	1.87045033352614	8.17409601251229	5.05976563398021	2.67719456193285e-05	0.000130641093778679	2.08752094033677
223403_s_at	POLR1B	1.86963869575345	7.33404547898049	7.19322596384155	1.04913871522787e-07	1.32932536417563e-06	7.61705523641865
1554251_at	HP1BP3	1.86884128236162	5.92005278438208	5.36010557969395	1.20207299149664e-05	6.69846258612351e-05	2.88225405897065
213293_s_at	TRIM22	-1.86855288487065	7.45184212271223	-2.8266296718287	0.0088038776762108	0.0184534670154099	-3.54181630514088
223474_at	IRF2BPL	1.86848554708306	9.77390845809186	6.35828554274174	8.73608047725845e-07	7.47415750055545e-06	5.49616517676059
201925_s_at	CD55	1.86825295934431	7.86988377100779	5.26187911427364	1.56137244263698e-05	8.36486947875819e-05	2.62245721621438
212226_s_at	PLPP3	-1.86809055479264	7.66511363988118	-6.72887832948702	3.37717166660591e-07	3.40525551520189e-06	6.44667585140069
238653_at	LRIG2	1.86806954207898	7.92391382647523	4.35076696623222	0.000177791518936298	0.000639288648607657	0.219029244579864
220202_s_at	RC3H2	-1.86727512032117	5.75080925115003	-8.8188136313707	2.16995377231311e-09	5.82240537394602e-08	11.5023483998794
230650_at	SLCO5A1	1.86662050491261	5.15923782786689	4.69931338539765	7.01554772352878e-05	0.000290110276153565	1.13460532335419
226665_at	AHSA2P	1.86651503748992	6.6371490272304	4.25083974578921	0.000231880299173211	0.000801003024082288	-0.0415675270532461
233527_at	LOC101929340	-1.86604687609824	4.71332586819241	-7.67374649921402	3.21696293427729e-08	4.97020773345841e-07	8.80126014412588
210719_s_at	HMG20B	-1.86579698995157	6.44808632159841	-5.14672342547496	2.1225720122305e-05	0.000107233826369499	2.3176995383514
220761_s_at	TAOK3	-1.86431260924263	8.0984035112505	-9.29030863161986	7.51843831541329e-10	2.5813304882919e-08	12.563220873836
204039_at	CEBPA	-1.86372085794944	7.87385806459988	-6.23462242496789	1.20342346112769e-06	9.75645450139317e-06	5.17611099834862
32042_at	ENOX2	1.86185750656475	5.13847908442689	6.87940739037267	2.30549736947557e-07	2.50389561249507e-06	6.82872720238636
212653_s_at	EHBP1	1.86175873799242	8.68561376735448	6.13526854383782	1.55824882500484e-06	1.22047959891425e-05	4.91802924824127
203253_s_at	PPIP5K2	-1.86080809137702	6.96116435702639	-4.18036624670289	0.000279539710855814	0.000945519382163788	-0.224685194935531
225694_at	CDK12	1.86046817475937	7.08901848069212	7.94665406781759	1.66560028378188e-08	2.94344400934637e-07	9.46080050095341
210377_at	ACSM3	-1.86013847893522	5.79387238172649	-5.50447869451716	8.19142036537811e-06	4.80499789834396e-05	3.26364754182299
217118_s_at	KIAA0930	1.85987777760189	7.64990187034959	5.63420530979382	5.8092566796946e-06	3.62356317645978e-05	3.60569848255923
230176_at	UEVLD	-1.85799645074035	7.44297509976155	-7.91166998195427	1.81126662446112e-08	3.13745442960453e-07	9.37679508124198
1554555_a_at	SETD6	1.85740746913781	6.64818105170653	6.33206235076209	9.34886954033336e-07	7.89707419108053e-06	5.42840941842951
212472_at	MICAL2	-1.85672147909674	7.76654664681716	-5.9019907247513	2.8682886838078e-06	2.00843108934174e-05	4.30907987156688
205004_at	NKRF	1.85606238301747	7.22962928568517	8.41865548707599	5.45926515928274e-09	1.17827402410787e-07	10.5783448094176
204070_at	PLAAT4	-1.8548664313935	6.90782778002352	-3.36469369464433	0.00233325033339062	0.00590156466256306	-2.28259684829336
204352_at	TRAF5	1.85440386949331	8.93378241558589	4.49702534157637	0.00012041070261371	0.000460996850654168	0.602154375927826
225583_at	UXS1	1.85363681506387	7.86971047611265	6.51864818702399	5.7800089818251e-07	5.31860768846327e-06	5.90912534120687
239648_at	DCUN1D3	1.85347530206049	6.05326852143389	6.18747070375824	1.36027125657275e-06	1.08493242020902e-05	5.05373080296905
218683_at	PTBP2	1.84982939645328	7.39426991994453	6.19763103759942	1.32480720075024e-06	1.06106422876142e-05	5.08011714864748
202139_at	AKR7A2	-1.84939862086266	6.90817084835442	-5.08991046975168	2.47013657083973e-05	0.000121903339577917	2.16731427919506
225687_at	FAM83D	1.84810498916155	7.01422210750692	4.59381538899731	9.29966448438528e-05	0.000369326227595052	0.856608008844448
230000_at	RNF213	1.84778358920188	6.54650835500805	2.8666862571298	0.0079976025432125	0.0169977889419642	-3.45179930528285
223696_at	ARSD	-1.84720366903544	7.18314043570022	-6.18789828483506	1.35875958523835e-06	1.08462983891651e-05	5.05484140091162
203269_at	NSMAF	1.84602988477327	9.4346731135759	8.47107970617408	4.83188819392372e-09	1.06892972308534e-07	10.700629104049
201204_s_at	RRBP1	-1.84594664071587	8.43839435843194	-6.83028857033005	2.61059368315236e-07	2.77854187676849e-06	6.70433077339704
221042_s_at	CLMN	-1.84571435874339	6.31067785773962	-6.95019126005545	1.9283984866551e-07	2.15795900743799e-06	7.00752188994981
235349_at	RMDN2	-1.84519770047645	7.11804936697967	-5.72595331398328	4.55885910474683e-06	2.96263984832903e-05	3.84714091071218
203606_at	NDUFS6	1.8451894766294	10.6922861846029	8.50752168689809	4.43972146847287e-09	1.00539224459815e-07	10.7854150879714
223232_s_at	CGN	-1.84447089632099	7.43611774266028	-3.40151681639834	0.00212503368882994	0.0054425530565731	-2.1929406365297
219079_at	CYB5R4	-1.84446968025848	5.96925526932835	-4.87465774516505	4.39036891026964e-05	0.000197628495260681	1.59774689771985
209974_s_at	BUB3	1.84387941320592	10.0388414130853	8.31315482745116	6.98726375220036e-09	1.43628754253921e-07	10.3311342747319
204271_s_at	EDNRB	-1.84369940911181	5.04226114549516	-6.44470121886009	6.9904556773847e-07	6.22898371475982e-06	5.71900116699743
209633_at	PPP2R3A	-1.84333480330952	6.74948446709731	-8.54927829513951	4.03020655706489e-09	9.39858342024197e-08	10.8823457361294
204565_at	ACOT13	-1.8432706301209	7.94683025620723	-6.10463612904508	1.68777791686325e-06	1.29753006947296e-05	4.83829770818303
213226_at	CCNA2	1.84228217785052	7.48600730046103	5.83039232988939	3.46215042559292e-06	2.34872088716393e-05	4.12142480487002
225267_at	KPNA4	-1.84195529230306	6.72077562956227	-9.44532453913401	5.34013383224617e-10	1.98267992167e-08	12.9054326064769
222360_at	DPH5	1.84131896916628	4.08731285693599	4.99125121160084	3.21489662272253e-05	0.00015267969632652	1.9061838899782
226017_at	CMTM7	1.84116249111321	7.76237891056831	4.55511919662632	0.000103118856986309	0.000403503076418241	0.754802638007205
203219_s_at	APRT	1.84083235807446	7.9772108234742	4.72888608078005	6.48239693708095e-05	0.00027226227014624	1.21263326813747
200059_s_at	RHOA	-1.84059417596224	10.5129930327584	-4.25022798898409	0.000232257208508614	0.000802015789583277	-0.0431596027275978
234464_s_at	EME1	1.83883767607396	6.95727206948966	7.30673805389506	7.91452768982152e-08	1.05736765328871e-06	7.89935984041786
204529_s_at	TOX	-1.8379787153698	4.82815639441655	-6.53000152962533	5.61399816760359e-07	5.2058556096297e-06	5.93826892260665
227626_at	PAQR8	-1.83777856643936	9.57900663572196	-4.4087147431619	0.00015237242289506	0.000562023657647972	0.37060256579312
202678_at	GTF2A2	-1.83664308995538	8.0274534627467	-6.01226697124965	2.14834761671885e-06	1.58178492087239e-05	4.59743908799261
202567_at	SNRPD3	1.83623920230573	10.258009176119	8.68649877954185	2.93710854846048e-09	7.26991286452273e-08	11.1992188339168
200672_x_at	SPTBN1	-1.83553293166223	7.16472755517245	-5.16579368360365	2.01727386640585e-05	0.000102893857115557	2.36817675046703
218882_s_at	WDR3	1.8353667885741	7.81205917272063	5.82889557507375	3.47581127980479e-06	2.35631962131989e-05	4.11749846948828
228415_at	AP1S2	1.83426937930679	8.33856392282975	7.06161501845516	1.45751409831337e-07	1.70470421828373e-06	7.28782299730138
219232_s_at	EGLN3	-1.83404906549029	7.53431409144038	-4.49480464363609	0.000121126103935517	0.000463180419001323	0.596324081026733
218647_s_at	YRDC	1.8326299525567	7.51526684406653	8.35635263022997	6.31462134353798e-09	1.32358332275165e-07	10.4325366976514
208925_at	CLDND1	-1.8319411776151	5.95810756370193	-4.7505955402743	6.11694100545683e-05	0.00025949591625895	1.26993833553972
214109_at	LRBA	1.8311308086267	8.50348115395884	6.90117650249891	2.18213776225597e-07	2.38343188422462e-06	6.88377377688999
201238_s_at	CAPZA2	-1.83084056962253	8.67015671838739	-5.72992204334095	4.51136993326921e-06	2.94376107566661e-05	3.85757509278282
233540_s_at	CDK5RAP2	1.82964448306563	7.20742200970609	5.7541859665608	4.23170346449394e-06	2.78977890477546e-05	3.92134858886433
203499_at	EPHA2	1.82889622435901	6.74346490485898	5.34550783548873	1.24967793032539e-05	6.91546209970358e-05	2.84365782991527
212590_at	RRAS2	-1.82886676347085	6.59804925170747	-4.55435994411502	0.000103328068991277	0.000403991662394876	0.75280610233234
214718_at	GATAD1	-1.82745825998962	4.9981064654298	-9.08695418950751	1.18332695032342e-09	3.6802236549182e-08	12.1093671216581
238034_at	CANX	1.8270594828131	6.9596547837474	6.23438290506908	1.2041719935144e-06	9.75645450139317e-06	5.17548980653565
232865_at	AFF4	1.82686861894554	6.03682993737994	3.80081055586592	0.000758996411209878	0.00224374438860691	-1.19874517156497
40472_at	LPCAT4	-1.82609960218412	7.82904350372432	-7.54300800786149	4.4245984058181e-08	6.48061592191614e-07	8.48191238154777
202419_at	KDSR	1.82469500437782	8.33880791826203	9.00634769176393	1.41852429819353e-09	4.2198895193776e-08	11.9279151041044
222530_s_at	MKKS	1.82436790590165	9.07907054791661	6.32055235576176	9.63144592730836e-07	8.09294916997252e-06	5.39865029684379
206571_s_at	MAP4K4	1.82381084667343	7.36898399986132	6.29965743960179	1.01667722174533e-06	8.46112172641052e-06	5.344596386068
235333_at	B4GALT6	1.82097325859269	5.39256512165314	5.35742251761248	1.21068376416439e-05	6.73860533232464e-05	2.87516046749539
203278_s_at	PHF21A	1.82094561288954	7.21406929098446	6.13123538500107	1.57470995027668e-06	1.22835070144139e-05	4.90753577818036
225872_at	SLC35F5	-1.82001764557141	8.45499974455255	-7.87595710158584	1.97344039227461e-08	3.36962308691595e-07	9.29087449627032
215693_x_at	DDX27	1.81960922125331	9.90354735713648	5.43121049220307	9.95026287424973e-06	5.66331361095889e-05	3.07017407826689
236009_at	PERP	1.81942824738049	6.52254227388494	4.10434001798657	0.000341847231634501	0.00112605042359934	-0.421536231269902
222731_at	ZDHHC2	-1.81743028632465	6.91742026283627	-3.49381892871497	0.00167913462165014	0.00443341525380009	-1.96656434248144
224232_s_at	PRELID1	1.81721996656678	8.02201732409112	5.4521695203276	9.41145596066742e-06	5.40481634575739e-05	3.1255373174631
212031_at	RBM25	1.81632732701299	8.67268940895806	7.78812517303446	2.43849659615196e-08	4.01058048339355e-07	9.07885560151986
221215_s_at	RIPK4	1.81559405807478	8.42436488623532	6.22495443140349	1.23401546596431e-06	9.95841124555358e-06	5.15103332648105
212678_at	NF1	-1.81543346926536	5.55001303747964	-8.6969474958985	2.86748682945744e-09	7.13445619204488e-08	11.223242846142
214709_s_at	KTN1	-1.81443663588614	9.73568635929696	-8.72992995639711	2.65861428477312e-09	6.88642429669645e-08	11.2989800904383
224151_s_at	AK3	-1.81437416317289	7.52298828589093	-6.73918561138353	3.28976903785083e-07	3.33115196760815e-06	6.47291392355178
222587_s_at	GALNT7	-1.81294893128749	7.91657713633024	-6.34497200530565	9.04192444735165e-07	7.67842147882814e-06	5.46177325923134
205053_at	PRIM1	1.81206890505581	6.27239717744536	4.81926936764202	5.09103948663112e-05	0.000222274691168822	1.45133241267563
211357_s_at	ALDOB	1.81160027599697	6.85436179478911	2.24951378937784	0.0329400963797754	0.0576105866755283	-4.75435101989689
214352_s_at	KRAS	-1.81157415095162	9.32669195649716	-7.66549615650919	3.28211310010082e-08	5.04644645037974e-07	8.78117174555116
219121_s_at	ESRP1	-1.81152415953172	8.63846664562328	-6.80183683801741	2.80581291410575e-07	2.92651645438823e-06	6.63215453783494
204822_at	TTK	1.81120578567648	6.74752976912531	5.15252808823675	2.0899495375615e-05	0.000106092350928996	2.3330641446455
208991_at	STAT3	-1.81110821725209	8.95690150720326	-4.82636015313388	4.9954430118776e-05	0.000218799033428329	1.47007122912333
206857_s_at	FKBP1B	-1.81045915378802	6.78252406297267	-3.77917881423742	0.000803053069224332	0.00236254464069406	-1.25351625333662
218355_at	KIF4A	1.81020104996924	6.05990677780123	6.09956966764319	1.71022996179066e-06	1.31163273050382e-05	4.82510339310183
206295_at	IL18	-1.81008690003316	6.41765800983505	-5.89597844553616	2.9139264120272e-06	2.0314775182539e-05	4.29333470542912
203062_s_at	MDC1	1.80987542775318	7.04609037247367	5.16975634951146	1.99606074378858e-05	0.000102094739037176	2.37866529766345
214512_s_at	SUB1	-1.80916390712312	7.37733395538266	-5.59890513054986	6.37801664406074e-06	3.91133299830076e-05	3.51269400976768
207181_s_at	CASP7	-1.8090081063461	9.42409353738456	-8.34686065684782	6.45650575476801e-09	1.34742633169766e-07	10.4102767296212
37462_i_at	SF3A2	1.80894336636596	6.60487149922152	4.59027542844552	9.38799424278008e-05	0.000372062874851429	0.847290827830915
212833_at	SLC25A46	-1.80811778863655	7.86429220630052	-5.18341304567087	1.92465500945015e-05	9.91730518317538e-05	2.41481156075077
230332_at	ZCCHC7	1.80798569336646	6.48431988391437	3.20700213025744	0.00347010534353427	0.0082955176156014	-2.66197639424106
228273_at	PRR11	1.80761218379638	8.06856823854776	5.07944932461795	2.54010517230026e-05	0.00012464993568373	2.1396233407147
205282_at	LRP8	1.8068443873071	6.07402995862936	5.52380650561076	7.78209550511536e-06	4.59019044602833e-05	3.31465310204542
220753_s_at	CRYL1	-1.8066354941876	8.00747710453579	-5.63692238457706	5.76766054848554e-06	3.60394131728265e-05	3.61285469028852
212064_x_at	MAZ	-1.80652745755749	7.81282710079339	-9.62858003162297	3.5781712206896e-10	1.45043274708501e-08	13.3058070917162
38241_at	BTN3A3	-1.80582036516148	4.73878800403215	-5.42572516814364	1.00963385730911e-05	5.73622937079713e-05	3.05568232800267
204798_at	MYB	1.80581549784488	9.30906632111412	6.02014177574608	2.10454535153526e-06	1.56032816736503e-05	4.6179979475486
229551_x_at	ZNF367	1.80556478151242	6.76797413467433	4.35448572068939	0.000176040798933302	0.000634422427758502	0.228746897609602
230758_at	GEMIN8	1.80501410707747	5.87654784730483	5.90669590520467	2.83307768883611e-06	1.99093585064755e-05	4.32140030249293
222760_at	ZNF703	1.80266730859165	9.29999703113296	5.56361982292208	7.00273382715014e-06	4.2188168132246e-05	3.41967320527076
211963_s_at	ARPC5	-1.80190590118723	9.78786096958207	-7.16858743112665	1.11556012130565e-07	1.38239979327126e-06	7.55557563610349
203102_s_at	MGAT2	-1.80165535747206	7.94605584615149	-5.29149161672765	1.44293906051812e-05	7.80458117487469e-05	2.70079857074206
224972_at	ROMO1	-1.80121260939631	9.16605455697349	-8.93242324543157	1.67636733021131e-09	4.80776127427968e-08	11.7607299232305
225007_at	G3BP1	1.80091988186859	8.99097592383967	7.60309521193626	3.82062866245707e-08	5.70948548481689e-07	8.62895339535831
221024_s_at	SLC2A10	-1.80028588311884	5.8906343427007	-2.97534925736193	0.00614776400241744	0.0135940515649023	-3.20431635133957
232481_s_at	SLITRK6	-1.79929392203769	6.3177533352459	-3.04331138794749	0.00520595971283356	0.0117612943606681	-3.04720119009438
201852_x_at	COL3A1	-1.79790209000313	8.43407901803625	-3.89544636938292	0.000592547689093966	0.00180937657438033	-0.958088738798907
229129_at	HNRNPD	1.79766921199549	5.09449598775773	4.65890183591295	7.81556266712595e-05	0.000318846996543439	1.0280464258586
226273_at	CLCN5	1.79708538498777	5.26682581148585	4.92778265598624	3.80916260349105e-05	0.000175422925859811	1.73825191088632
206976_s_at	HSPH1	1.79695341497803	9.98198326477814	3.95830663635745	0.000502396526248798	0.00156696644942254	-0.79735758339656
213313_at	RABGAP1	1.79660733755931	8.9304351669371	5.36600409269584	1.18335894324363e-05	6.60186098854442e-05	2.89784816595729
219155_at	PITPNC1	1.79626559682538	7.85396645858623	6.60910783641259	4.58409624591949e-07	4.40431875021693e-06	6.14097742912517
205644_s_at	SNRPG	1.79539264362762	11.487426964638	10.2712708370266	9.09050133389705e-11	5.02073788744483e-09	14.6745268307801
206174_s_at	PPP6C	-1.79462933487836	7.62473731671701	-6.51704306782613	5.80387851351798e-07	5.33544647610256e-06	5.90500404681946
225412_at	TMEM87B	-1.79409224629807	7.76842277733315	-5.62835821494719	5.89980061909766e-06	3.6649928748597e-05	3.59029727369279
238447_at	RBMS3	-1.79373103381386	4.20832635925792	-4.9254888812381	3.83258762161316e-05	0.000176247512373655	1.73218407438424
204102_s_at	EEF2	-1.79155567500991	10.9235261674214	-3.94545680850712	0.000519654340269609	0.001614062556888	-0.830268186543044
205618_at	PRRG1	1.79134428593916	6.96055910882385	7.75204335089548	2.66072668324443e-08	4.29799340620547e-07	8.99146738026585
217971_at	LAMTOR3	-1.79093246260886	9.04630947123588	-5.65793311120595	5.45598980401287e-06	3.43157756616148e-05	3.66818060765526
204725_s_at	NCK1	-1.79018925947955	6.7912388319288	-5.58462137746309	6.62383499945397e-06	4.03624144146117e-05	3.4750449956539
218844_at	ACSF2	-1.79005216319062	8.03781028553232	-6.36036010290231	8.68937733649005e-07	7.44503984850073e-06	5.50152279635059
224787_s_at	RAB18	-1.78934830163039	8.06443713282043	-5.8559037872216	3.23747906706844e-06	2.21512942738919e-05	4.18832601613885
222413_s_at	KMT2C	-1.78903574044354	5.90022307842124	-5.5584514106825	7.09928545479261e-06	4.26090572502872e-05	3.40604353625001
232151_at	MACC1	1.78843106832354	5.42616981685036	5.25123597361139	1.60628709287087e-05	8.54337815802891e-05	2.5942967737063
203064_s_at	FOXK2	1.78818302955584	7.16433262036085	6.8504119510801	2.48091531088938e-07	2.66546856225913e-06	6.75532647211042
201251_at	PKM	-1.78811189820383	8.10190990423131	-5.46547173800041	9.08483385757484e-06	5.23923079600899e-05	3.16066769787013
217301_x_at	RBBP4	-1.78789773270007	6.6466594997627	-6.15593796248005	1.47658432598167e-06	1.16126447114765e-05	4.97178654953795
209649_at	STAM2	-1.78779494143466	5.84477600188131	-7.40325900887133	6.23569870404377e-08	8.65677650522251e-07	8.13817786714667
218768_at	NUP107	1.78750486082095	8.85144762799245	5.97615154616964	2.36136601914047e-06	1.70327749227007e-05	4.50309484028192
213106_at	ATP8A1	-1.78645524413817	8.57703982494755	-3.16692029327895	0.00383489437077639	0.00904121417122004	-2.75715271776432
221787_at	C6orf120	-1.78521811306339	7.28022442604764	-4.71531117759273	6.72191445917147e-05	0.000280056294297387	1.1768107895798
225162_at	SH3D19	-1.78337608181377	9.12019675850932	-4.35939170101704	0.000173757303314059	0.000627373241027279	0.241568982825664
218627_at	DRAM1	1.78332651372002	6.79960887693854	4.13319180541585	0.000316732645557139	0.00105419805830154	-0.346921113971633
208694_at	PRKDC	-1.78292077585768	6.46658920314856	-4.42195712338511	0.000147090386235824	0.000544848727669358	0.405283060213905
225830_at	PDZD8	1.78275910843345	6.67707539204219	5.81668092247565	3.58935101438085e-06	2.42471039257787e-05	4.08545150382235
203414_at	MMD	1.78134889943399	7.74665746597963	7.32019387785043	7.65526906636113e-08	1.02846875717634e-06	7.93272134960047
208913_at	GGA2	1.780637736282	6.89070894036313	5.9406379516625	2.59169693406062e-06	1.84304862148231e-05	4.41023316175731
219037_at	RRP15	1.78060166017583	6.9723168133908	5.56934129761186	6.89739406731669e-06	4.16058802083291e-05	3.43476005701071
212222_at	PSME4	1.78055431462537	7.13655677098111	6.9037989455427	2.16773778100242e-07	2.37311545191111e-06	6.89040148163641
229287_at	PCNX1	1.78001997467614	6.4016510794445	6.15385777024816	1.48460297131812e-06	1.16661295014407e-05	4.96637790888894
204622_x_at	NR4A2	1.77908850896293	5.73556665545224	7.8607977591422	2.04669949502822e-08	3.47038317183857e-07	9.25435274852068
202794_at	INPP1	1.77891886880377	8.74643715231232	5.72630599165319	4.55461865509355e-06	2.96189355717184e-05	3.84806816969531
226156_at	AKT2	1.77843647852342	7.06278168332813	4.22199915636394	0.000250325223953937	0.000857294970891537	-0.116577598888932
212274_at	LPIN1	1.7780406703442	7.39502279072059	7.26335237139936	8.81311449618755e-08	1.15171655878555e-06	7.79164266566689
209485_s_at	OSBPL1A	-1.77695157932127	6.93696723004327	-5.49841474509347	8.32426413895481e-06	4.87021503014802e-05	3.24764206470373
219258_at	TIPIN	1.77694068693066	5.38251308924	4.57401235888139	9.80465711354116e-05	0.000386815529203504	0.804496460023084
50374_at	OXLD1	1.77517343970755	7.83609830217322	5.78077249580361	3.94532490325521e-06	2.64281589148823e-05	3.99118876330413
218757_s_at	UPF3B	1.77493552001102	8.40199601696604	6.25087690617399	1.15371309433691e-06	9.46993807253919e-06	5.21825539674042
224995_at	SPIRE1	1.77487956567116	6.35338940015867	4.07177362078137	0.000372562913534979	0.00121057671260229	-0.505620235660608
211593_s_at	MAST2	-1.77405643132819	6.91797179352988	-7.14296994383779	1.18917657374195e-07	1.45666902557803e-06	7.49157710607976
214665_s_at	CHP1	-1.7737037676719	9.87752328565889	-6.88610143122527	2.26682601751043e-07	2.46749163883323e-06	6.84565971228529
201558_at	RAE1	1.77357568480031	8.8690280785375	6.10578589142222	1.68272445488563e-06	1.29676730115442e-05	4.84129169503687
229595_at	CHCHD4	1.77338724763329	8.3455536053762	5.48779451090767	8.56217736930783e-06	4.9742878911957e-05	3.21960728315813
228999_at	CHD2	1.77242507143616	6.23352994819982	4.78045949509002	5.64760597281625e-05	0.000242695914639914	1.34879937003204
236798_at	LINC00888	1.77230190453949	4.97166375375205	4.82675585877833	4.99016138878266e-05	0.000218667685009831	1.47111700704956
232052_at	THUMPD3-AS1	1.77224385581567	5.56547506896173	5.44695323700654	9.54274315926148e-06	5.45730965507855e-05	3.11175982643472
209873_s_at	PKP3	-1.77206537403668	7.3545363277577	-6.54727240315352	5.37069874259989e-07	5.04371796621219e-06	5.98257830151328
224650_at	MAL2	-1.7712258752307	10.5761166867909	-5.6172602135483	6.07559263464924e-06	3.75785167636052e-05	3.56106082060599
226345_at	ARL5B	1.77063194481705	7.97626787869694	7.45667936294068	5.46761329663745e-08	7.73622862163813e-07	8.26986078845196
223276_at	SMIM3	1.77056848258263	6.61709071579447	4.86040537204691	4.56086864975268e-05	0.000203391810037155	1.56006366916409
218642_s_at	CHCHD7	1.77048314015825	8.73123627273544	7.72980143455326	2.80792740846616e-08	4.48285610761622e-07	8.93751499356237
214093_s_at	FUBP1	1.76847899647231	6.92161043497695	5.25907306451818	1.57309009366931e-05	8.39945931285304e-05	2.61503292082062
206417_at	CNGA1	-1.76844597130356	5.84829401403122	-5.19917195317793	1.84544025096094e-05	9.57609543009473e-05	2.4565200342306
212444_at	GPRC5A	1.76816973466262	10.3852323757057	3.88385411548536	0.000610828821573147	0.0018575013593172	-0.987655312600205
213342_at	YAP1	1.76670905215919	7.27377698749954	9.05023922369481	1.28504942872623e-09	3.92021926043583e-08	12.0268279508448
228654_at	SPIN4	1.76658230075182	7.69682684340043	5.57481930762487	6.79803471449371e-06	4.12141610950223e-05	3.44920362448445
201482_at	QSOX1	1.76644722561927	8.88275958929706	4.71787272536882	6.67605146723411e-05	0.000278406168936158	1.1835697674089
225021_at	ZNF532	1.76610564448029	5.75369249008042	6.78454792090473	2.93163415203716e-07	3.0391908595632e-06	6.58825331864614
204079_at	TPST2	1.76597058106562	6.58925448574621	6.19288123911994	1.34126790438664e-06	1.07245452889146e-05	5.06778300225605
217826_s_at	UBE2J1	-1.76547112843083	7.64952867555771	-5.70851255059638	4.77361153646899e-06	3.06682930300714e-05	3.80127739565042
201817_at	UBE3C	1.76538417246439	8.43079896678178	8.32090340831237	6.86141968752482e-09	1.41955808178834e-07	10.3493417010031
208731_at	RAB2A	-1.76536491783686	9.03435412096632	-6.54032762192379	5.46721702571965e-07	5.09845206816084e-06	5.96476461322714
227919_at	UCA1	1.76514392129277	6.3489212756036	2.29191317624325	0.0300338772391697	0.0532471793585058	-4.67125511997452
202718_at	IGFBP2	-1.76382319937548	6.60448337022594	-2.94800326538349	0.00657070857077442	0.0143897616368194	-3.26703841192037
210540_s_at	B4GALT4	-1.76380990976657	5.88361821940118	-6.34519626759024	9.03668365042442e-07	7.67842147882814e-06	5.46235271258625
244189_at	TTC28-AS1	1.76361945317672	5.48261394414676	6.68210378114393	3.8044815097845e-07	3.75315431330852e-06	6.32746683814994
216095_x_at	MTMR1	1.76354828259936	8.34772700639099	7.29883655040786	8.07092643164877e-08	1.07676050541453e-06	7.87975910753804
228653_at	SAMD5	1.76218099896695	8.36090318327204	3.94960211121503	0.000514024254792265	0.00159864881060231	-0.819654335951448
228551_at	DENND5B	-1.76187614333228	5.65912577157598	-6.08484045809262	1.77723642175626e-06	1.35327088108134e-05	4.78673361576504
202936_s_at	SOX9	1.76170919933099	9.09757618244344	5.1183970926899	2.2892541724432e-05	0.000114570353802682	2.24271963924294
209047_at	AQP1	-1.76163081455809	5.7178986920645	-3.87101740879825	0.000631719239090801	0.0019101131916827	-1.02036803828697
225032_at	FNDC3B	1.76134181685635	9.63399530335008	6.91986078330744	2.0816278276425e-07	2.29458146846807e-06	6.93097787975747
208636_at	ACTN1	1.76130202483539	9.76657040291912	6.51554488836325	5.82624812170919e-07	5.34988409429687e-06	5.90115710340768
204304_s_at	PROM1	-1.76118253464796	9.52596388155969	-2.89905344847204	0.00739764297361561	0.0158954737649762	-3.37857701552567
203501_at	CPQ	-1.76117791313958	5.08353104701632	-8.72789063939789	2.67106468422341e-09	6.89208112271007e-08	11.2943015063231
208620_at	PCBP1	-1.76018132342181	9.15417079187512	-5.32829483408902	1.30825560528397e-05	7.20360450593627e-05	2.79814051400296
211373_s_at	PSEN2	1.75958618801138	6.93428845029343	6.40605472168477	7.72254039630344e-07	6.75563602339641e-06	5.61943085245475
203576_at	BCAT2	-1.75908417881567	6.94785753811653	-6.00061405344189	2.21486479564489e-06	1.6169572297595e-05	4.56700840655933
228331_at	SELENOH	1.75896211840435	4.44199071790747	7.84973224051284	2.10192585696219e-08	3.53854969839031e-07	9.22767490014136
224893_at	ATL3	-1.75845723230929	8.19975120274952	-8.55206880322327	4.00425943884647e-09	9.38622423230816e-08	10.888815016721
212242_at	TUBA4A	1.75815435707692	9.1599192351225	7.84766593476112	2.11240612947179e-08	3.54373700774261e-07	9.2226914794885
224821_at	ABHD14B	-1.75801976288303	7.41748609310713	-6.17204997033089	1.41594472786107e-06	1.1209367395191e-05	5.0136670067648
208270_s_at	RNPEP	-1.75793659869177	8.18093004347892	-4.50905103624746	0.000116609009512982	0.000448810768921492	0.633733421731812
226460_at	FNIP2	-1.75705274814873	8.42370718646895	-7.2870166558283	8.31079233388129e-08	1.09805627263792e-06	7.85042415088764
207339_s_at	LTB	-1.75655242833103	6.83584264679737	-5.16971559737216	1.99627775568046e-05	0.000102094739037176	2.3785574337471
224435_at	PRXL2A	-1.75644187032421	7.75868442280661	-3.45589099143841	0.00185012643699229	0.00482629765020088	-2.05986159417595
205672_at	XPA	1.75632041888041	7.39322427726748	8.15036067746838	1.02549740884046e-08	2.00884247020097e-07	9.94674790422663
209027_s_at	ABI1	-1.75481633173222	8.15334705961101	-6.0079901030859	2.17252262917598e-06	1.59475184847241e-05	4.58627152196208
1553575_at	ND6	1.75452434101153	8.54312426831871	4.55447724951413	0.000103295717904452	0.000403991662394876	0.753114566909283
203524_s_at	MPST	-1.75421964550264	8.25517777768482	-6.80506035837323	2.7829683700825e-07	2.91026790578824e-06	6.64033635782075
214235_at	CYP3A5	1.75409050250978	9.33567792298122	3.25790147421102	0.00305472686268937	0.00744371117214486	-2.54036091992153
37152_at	PPARD	-1.75348072987622	8.84036295050928	-6.55474694724868	5.26875112197501e-07	4.96745738163372e-06	6.00174553148146
201072_s_at	SMARCC1	1.75346173924458	6.50333910288615	4.59390791414669	9.29736691969435e-05	0.000369326227595052	0.856851545502373
230238_at	SOWAHA	-1.75344382769588	7.77424571073684	-4.65189417309257	7.96327384090093e-05	0.000322947502633319	1.00957681187381
204162_at	NDC80	1.75322445176874	6.37704723722827	4.38439222119352	0.00016256959211436	0.000594371802619638	0.306944732825648
223076_s_at	NSUN2	1.75321051783754	9.14089329273752	8.52137736640962	4.2993097372018e-09	9.82889927748353e-08	10.8176047200973
211376_s_at	NSMCE4A	-1.75294280390346	6.55945379144007	-4.95134339851672	3.57669547296719e-05	0.000166841737565511	1.80058394950859
201569_s_at	SAMM50	1.75240068161571	8.79504088919122	5.81448186176839	3.61018694168998e-06	2.43535075453861e-05	4.07968098073238
204212_at	ACOT8	-1.7521905913482	7.00966693742448	-6.18710945221729	1.361549755033e-06	1.0850486774926e-05	5.0527924774589
218803_at	CHFR	-1.75213474920594	7.23618766414753	-3.97004223446777	0.000487128676976613	0.00152490378979052	-0.767277087605668
201068_s_at	PSMC2	1.7520885207118	10.4655176401993	7.58409028527901	4.00196394394166e-08	5.92500967836433e-07	8.58249527322138
202061_s_at	SEL1L	-1.75143075433234	8.37576103185941	-6.73788975478179	3.30062980804893e-07	3.33862016170018e-06	6.46961582692901
202073_at	OPTN	-1.75110210993797	6.80579123257802	-5.28314741261689	1.4753660757812e-05	7.97097103209707e-05	2.678725093308
219313_at	GRAMD1C	-1.75096316256847	6.53391612266289	-4.71152143180631	6.79034519278227e-05	0.000282312138028044	1.16681159564036
203689_s_at	FMR1	-1.75024759618626	7.38353444071693	-6.45981520338708	6.72368695576154e-07	6.03054282296252e-06	5.75790314714511
233970_s_at	TRMT6	1.74968944665457	7.0438279135458	7.17354725478246	1.10185293311152e-07	1.37609507774124e-06	7.5679574840962
219284_at	HSPBAP1	1.74899159804147	6.87614316698385	6.79785292570789	2.83431012069307e-07	2.95107137457814e-06	6.62204116816851
212667_at	SPARC	-1.74836587384311	6.40649730940326	-4.41920046760968	0.000148174736376278	0.000548357723985518	0.398062394325204
218049_s_at	MRPL13	-1.7478815794055	7.5874443114318	-4.35191002783268	0.000177251555680027	0.00063782593984184	0.222016090625444
209153_s_at	TCF3	1.74780943894325	9.25030967870047	6.11423223964669	1.64606780748314e-06	1.27182371156435e-05	4.86328286408678
201739_at	SGK1	-1.74754131003656	8.8541708906484	-5.20828578174574	1.80113172144334e-05	9.39196557414575e-05	2.48064017856383
208795_s_at	MCM7	1.74703983306372	8.56659435183478	4.26656756377781	0.000222395550314738	0.000774946153679475	-0.000622047702816708
204023_at	RFC4	1.74675464252726	8.3196950631933	5.130834306171	2.21450908288498e-05	0.0001112364053747	2.2756412675192
219459_at	POLR3B	1.74662326486983	7.61477581382481	7.42167468594589	5.9591968051487e-08	8.34548921001745e-07	8.18361302495421
54632_at	THADA	1.7462514036727	6.9877242148937	6.92354788721946	2.06235720618906e-07	2.27595848825865e-06	6.94028840446299
209379_s_at	CCSER2	1.74611967032906	6.89542247417659	4.42678684639692	0.000145209555442435	0.000538938174774827	0.417935403634215
227866_at	TIAM2	1.74601792594198	5.32820772752052	4.71220847070808	6.77788805061528e-05	0.000281971772166132	1.1686242901792
201536_at	DUSP3	-1.74499243268663	8.14531790086473	-8.87793740034436	1.8968352777416e-09	5.25138298424473e-08	11.6370317236872
207132_x_at	PFDN5	-1.74432494910952	9.50939164267187	-6.83719369325411	2.56533594432463e-07	2.73645356466432e-06	6.72183438773992
222387_s_at	VPS35	-1.74415767459024	5.17567745447524	-6.03612361640658	2.01840847952077e-06	1.51049490822887e-05	4.65970800178909
224762_at	SERINC2	-1.7425396398827	7.66535723685723	-5.99148518221387	2.26842802618834e-06	1.64506375934424e-05	4.54316225047684
213875_x_at	C6orf62	-1.74220030269471	6.10688312294926	-6.47180283925475	6.5194683063664e-07	5.89150819874375e-06	5.78874274380804
224250_s_at	SECISBP2	-1.74160755162045	7.82920655385181	-4.54199566164886	0.000106795148456547	0.000415512074356321	0.720298365884442
227418_at	MSANTD4	1.74144475287727	6.48846716526162	6.54351270578008	5.42273392846917e-07	5.06774324885914e-06	5.97293509284313
203651_at	ZFYVE16	1.74114321027741	8.1912606894518	7.29359373224672	8.17643718630268e-08	1.08503126408774e-06	7.86674941854015
224921_at	SCAMP2	-1.73988601468487	7.78396097696493	-8.72970883942981	2.65996136316702e-09	6.88642429669645e-08	11.2984728329759
224634_at	GPATCH4	1.73927227543315	7.12795273895541	6.72276787090594	3.43009821461753e-07	3.43894391256731e-06	6.43111585546764
204641_at	NEK2	1.7392118637345	6.53836196394928	3.58257344517317	0.00133683919874403	0.00364831415520486	-1.74680800024549
208300_at	PTPRH	-1.73887210080465	6.43644780916225	-6.86377870253329	2.39842010266416e-07	2.59960849095323e-06	6.78917533272386
202310_s_at	COL1A1	-1.73882326658733	7.11641632287894	-4.59404679139595	9.29391941125026e-05	0.000369326227595052	0.857217087115416
204272_at	LGALS4	-1.73794935580101	12.2390602369694	-4.14370076888341	0.000308045305972617	0.00102957640820366	-0.319715725053309
35776_at	ITSN1	1.73502450364742	8.74946283138038	4.73607260644458	6.35906665006517e-05	0.000268105191201471	1.23160087574149
211137_s_at	ATP2C1	1.73415853670965	6.34053627255422	5.86112954622749	3.19330832255565e-06	2.19419647087466e-05	4.20202502546418
206689_x_at	KAT5	-1.73400066170583	6.6240519115817	-8.49512808203446	4.56929614417993e-09	1.02264691039952e-07	10.7566002062762
208656_s_at	CCNI	-1.73344277000971	9.43469196634178	-6.31478994949015	9.77615655349017e-07	8.20015793571649e-06	5.3837471512861
226745_at	CYP4V2	-1.73324378568619	5.86842135640599	-7.27689820910075	8.5219024022193e-08	1.12130910866564e-06	7.82529846232991
202295_s_at	CTSH	1.7329135765811	9.45876933780929	4.06819806087911	0.00037609689830424	0.00122123125045977	-0.514842925394638
236241_at	MED31	1.73251377529948	5.38351094661801	5.02877888115528	2.90820081291646e-05	0.000140058600235931	2.00550352544109
228369_at	CNPY3	1.73222984843763	5.05690958973642	9.07372056271912	1.21900402752489e-09	3.77747286297771e-08	12.0796375885444
231319_x_at	KIF9	1.73219103110995	8.08679539401084	4.92888957269821	3.79790963551906e-05	0.000175157324981401	1.7411801291832
200682_s_at	UBE2L3	-1.73204735901509	9.07092876660663	-5.01701332706963	3.00105913091754e-05	0.000144037517230158	1.9743636647963
236471_at	NFE2L3	1.73184768977427	5.53071686705562	5.35095146782471	1.23170767503122e-05	6.83972627195598e-05	2.85805131470878
235889_at	RSPH3	-1.73081577858762	4.94165617134659	-7.64141710570189	3.48007407406564e-08	5.30822126679535e-07	8.72249302403208
223287_s_at	FOXP1	-1.73077073792456	8.37238506631974	-4.69946614936583	7.01268412211227e-05	0.000290110276153565	1.13500828976895
218403_at	TRIAP1	1.73039107165571	9.00759586151257	5.14979264503929	2.10525964977635e-05	0.000106587115143804	2.32582360440517
223746_at	STK4	1.73034744283739	4.71958194879149	4.14126138909206	0.000310040618412692	0.00103480107448612	-0.326032034412888
208854_s_at	STK24	-1.7301830792462	8.97836856944244	-7.12660578041508	1.23877655695586e-07	1.49637334666838e-06	7.45065509533941
206377_at	FOXF2	-1.72974212155843	5.29541648964058	-6.79351405732019	2.86568160007659e-07	2.9804955534347e-06	6.61102477564699
215832_x_at	PICALM	-1.7295393462536	6.05052554834228	-6.9327796785469	2.01490025188106e-07	2.22872165274465e-06	6.96359347636005
224604_at	C4orf3	-1.72923375410908	8.16117492401625	-4.95507357244459	3.54121680591738e-05	0.000165526235058484	1.81045334042769
227970_at	GPR157	1.72867711838992	7.14526591542482	4.98414867302651	3.27649202783699e-05	0.000155143436157442	1.88738826620574
202587_s_at	AK1	-1.72814426275378	7.54867514488514	-5.50142118210943	8.25813244366926e-06	4.83820493442862e-05	3.25557756709563
212434_at	GRPEL1	1.72790269562257	8.48149871521457	6.36735210381703	8.53382944846897e-07	7.33143966698514e-06	5.51957698820511
240557_at	TSC22D2	1.72620449771695	5.37778993569661	4.78631670099316	5.55986632599407e-05	0.000239684786393777	1.36427032289668
1555843_at	HNRNPM	1.72560309311777	6.4979209616828	7.21978567060157	9.82042110487678e-08	1.26268206394114e-06	7.68324779533563
235907_at	TMEM33	1.72513050766804	7.8099830124289	6.85012512827879	2.48271680043816e-07	2.66546856225913e-06	6.75459993080164
1554577_a_at	PSMD10	-1.72451155694868	7.11564781089163	-4.73036244279454	6.45686716165719e-05	0.000271560723877058	1.21652969205221
205698_s_at	MAP2K6	-1.72398136249133	7.77626937407956	-5.86260053430869	3.18098506465242e-06	2.18898390332655e-05	4.20588082026497
207165_at	HMMR	1.72376494345011	7.16180435579896	3.74866635461134	0.000869482646591954	0.00252540153781211	-1.33061492354795
228051_at	ARFGEF3	1.72359397706853	7.75382145235047	5.85807979567185	3.21901175966779e-06	2.20564475292259e-05	4.19403049907882
204790_at	SMAD7	-1.72280027029618	6.5726728893738	-5.60332360126625	6.30385610487896e-06	3.88325643914055e-05	3.52433835171541
203593_at	CD2AP	-1.72142909992194	9.32109402660624	-6.40130266402458	7.81778034061147e-07	6.82648294281835e-06	5.60717784429662
217834_s_at	SYNCRIP	1.72104677406678	8.96743710264555	7.73170941475829	2.79497996217755e-08	4.46963490111832e-07	8.94214569328678
229889_at	LRRC75A	-1.71981052279323	6.87153133640565	-7.13075541452751	1.22600274906734e-07	1.49034014382183e-06	7.46103510058833
1553725_s_at	ZNF644	-1.7179524480518	4.62907343629677	-5.77914975018767	3.96222941036426e-06	2.65043264817593e-05	3.98692712996659
203910_at	ARHGAP29	1.71794277287981	6.17201727840548	4.08106507712589	0.000363531974015402	0.00118808351384972	-0.481645601443684
219411_at	ELMO3	-1.71739601253846	6.35312158046437	-6.08525342076093	1.7753219940814e-06	1.35288857448733e-05	4.78780961645608
205505_at	GCNT1	1.71695311824522	6.29884850560512	5.86525168040772	3.15889630669118e-06	2.17691134689171e-05	4.21282973193798
203339_at	SLC25A12	1.71643702604988	7.03278766497112	5.40192617078742	1.07555480470092e-05	6.06400204486763e-05	2.99279700966481
218686_s_at	RHBDF1	1.71617515711388	7.78637867688024	4.50806191318589	0.000116917141585201	0.000449778835038007	0.631135616534151
223385_at	CYP2S1	-1.71591005674624	6.03320397737158	-4.9029409600123	4.07067579880776e-05	0.000184976297328176	1.67254263592067
228760_at	SRSF8	1.71554317359058	8.5055383094651	5.112305939479	2.32677947687396e-05	0.000115963686831299	2.22659610334894
214527_s_at	PQBP1	-1.71522054706753	6.37360690794941	-4.77930178279793	5.66511134409233e-05	0.000243095461785315	1.34574159150382
213361_at	TDRD7	-1.71188054096851	7.55051074043543	-6.67731656348484	3.85120897273973e-07	3.79534266974011e-06	6.31525330862758
225350_s_at	ZYG11B	-1.71157102610148	7.76688436512664	-5.41559951659669	1.0371685689135e-05	5.87177170308653e-05	3.02892883791796
234219_at	LINC02535	-1.71092247103633	6.42565820715499	-3.3700039354128	0.00230204969489673	0.00583214335557148	-2.26969141178397
202693_s_at	STK17A	-1.71059724866129	6.92847786952958	-4.75325554265706	6.07360191034485e-05	0.000257885783241105	1.27696111791805
203758_at	CTSO	-1.7103247800372	6.32451277195937	-4.73029468615744	6.45803663213215e-05	0.000271560723877058	1.21635086624194
215165_x_at	UMPS	1.71013366653519	7.70748904366894	5.53021227806685	7.65103447472767e-06	4.5375250420061e-05	3.33155460237933
218124_at	RETSAT	-1.70972595480447	8.74562497668542	-5.62944401676577	5.88287963305543e-06	3.65922753279467e-05	3.5931573899657
225576_at	GINM1	-1.70829284234768	7.12801251838664	-6.60621677964204	4.61812135346571e-07	4.42812657105586e-06	6.13358018236874
221617_at	TAF9B	1.70816091116418	5.37388452519009	4.15557665565544	0.000298511158972897	0.00100225670935905	-0.288954319499458
204897_at	PTGER4	-1.70775827989329	8.49279037588349	-5.74630124898417	4.32060738396217e-06	2.83667567724288e-05	3.90062854930841
201931_at	ETFA	-1.70762657397325	9.31612182017869	-5.11650783201087	2.30082774542213e-05	0.000114892008506314	2.23771869234505
201259_s_at	SYPL1	-1.70694719483007	7.73790052290014	-5.03118367076748	2.8895788129438e-05	0.000139437696654992	2.01186841825101
1554365_a_at	PPP2R5C	-1.70680774339957	6.79197856144775	-5.6417046907381	5.69517627204218e-06	3.56329807380092e-05	3.62544943390885
204203_at	CEBPG	-1.70631704229621	7.93620082136004	-4.99863432906203	3.15209781022541e-05	0.000150218631463429	1.92572266550891
211926_s_at	MYH9	-1.70616692580665	7.77023665129163	-9.27338722681765	7.80600000419574e-10	2.65154872482947e-08	12.5256686999927
229427_at	SEMA5A	-1.70552575056313	6.44886531377404	-6.0329748374945	2.03509227357938e-06	1.52179148232763e-05	4.65149167836873
221584_s_at	KCNMA1	-1.70496926775009	6.35751602751499	-5.93965177013171	2.59840782184522e-06	1.84508143257638e-05	4.40765323267611
208190_s_at	LSR	-1.70496267103493	8.04707179577436	-6.16883451442413	1.42784152103733e-06	1.12848959818619e-05	5.00531065195954
1553099_at	TIGD1	1.70480227493326	6.18827317300195	4.05052155462296	0.000394059603995234	0.00127136980352656	-0.560410003343934
226109_at	C21orf91	1.70398520962139	6.70662717421117	5.97000909683462	2.39966860107662e-06	1.72182962769386e-05	4.48703971447199
227593_at	FLJ37453	1.70348980264866	6.46640416790606	5.18401741152546	1.92155498338785e-05	9.90666048755235e-05	2.41641115110701
212791_at	C1orf216	1.70348831135226	5.10230503482417	6.80157574146283	2.80767159576447e-07	2.92651645438823e-06	6.6314917830669
214288_s_at	PSMB1	1.70337637475498	11.7507260600273	10.5735742210015	4.85821806789182e-11	3.06261530637521e-09	15.2995589735911
209754_s_at	TMPO	-1.70223721774733	5.07496736751101	-4.15575165646752	0.000298372869021416	0.00100214365790889	-0.288500888956322
221012_s_at	TRIM8	1.70211660853759	8.2327837786507	6.64745179480226	4.15619222614056e-07	4.05006768404887e-06	6.23900641273986
201015_s_at	JUP	-1.70187418364435	8.70660840002391	-5.04093483703992	2.81528600755727e-05	0.000136268947278378	2.03767782664652
236283_x_at	LOC646214	1.7014324279778	5.74288751003638	7.69289132965721	3.070825019112e-08	4.82220210788096e-07	8.84784150917671
1557950_at	NEMF	-1.70055796300054	5.41204387771399	-6.09779423867956	1.71816918694718e-06	1.31561491940584e-05	4.82047926667736
210502_s_at	PPIE	-1.70048266785489	6.1659276709256	-4.60841508736139	8.94403743211407e-05	0.000357127697216426	0.895042493280062
226479_at	KBTBD6	1.69940211958435	5.33424223353676	3.31222152182399	0.0026643554952097	0.00662217469865431	-2.40967720464791
203603_s_at	ZEB2	-1.69877654063069	3.95540843647256	-6.72426998799275	3.41700971212501e-07	3.43661437743455e-06	6.43494129111221
221553_at	MAGT1	-1.69851849462826	6.82767651478336	-5.39800854247189	1.08681449838248e-05	6.12388004706224e-05	2.9824436849695
204518_s_at	PPIC	-1.69725412593319	7.04031235419473	-7.05979709166524	1.4641693597593e-07	1.70623823566112e-06	7.28326118705651
201513_at	TSN	1.69701479539557	7.03402061730738	7.72593667976614	2.83434157426396e-08	4.50788405081914e-07	8.9281337344219
209732_at	CLEC2B	-1.69662049619297	5.37524703575474	-5.04341712428325	2.7966816447414e-05	0.00013578009870744	2.04424805588075
209430_at	BTAF1	1.69653574003039	8.35123044046415	6.66660525345874	3.9578863002299e-07	3.88253532107052e-06	6.28791715854262
215425_at	BTG3	-1.69636432854256	4.74954550187487	-6.24984885048693	1.15679454457344e-06	9.48710183430566e-06	5.21559053506598
220335_x_at	CES3	-1.69602177267019	8.28995107933113	-4.72171827610955	6.60778510489766e-05	0.000276280984372827	1.19371730646581
219676_at	ZSCAN16	1.69561825499179	6.47204999831754	6.73609225176052	3.31575537474704e-07	3.35038193404028e-06	6.46504069098407
218613_at	PSD3	-1.6955070159947	6.00226316672224	-4.77918381933792	5.66689807043124e-05	0.000243095461785315	1.34543002626317
218755_at	KIF20A	1.69547254180507	6.20783480065006	4.83513955721331	4.87956445624133e-05	0.000215001600397128	1.49327473256385
1552502_s_at	RHBDL2	-1.69519552130668	4.95104698601748	-7.2705426655566	8.65729314568275e-08	1.13600289099308e-06	7.80951032594857
208370_s_at	RCAN1	-1.69425993626915	7.82558999931079	-4.6053255542123	9.01814537679683e-05	0.000359487368141227	0.886908062685672
202708_s_at	H2BC21	1.69394691492819	6.22799187710127	3.7279902962963	0.000917524151453983	0.00264568448126963	-1.38275122850624
201768_s_at	CLINT1	-1.69332179198569	7.22583214901636	-7.28428334265818	8.36728838070044e-08	1.1024794415231e-06	7.84363812665179
201128_s_at	ACLY	1.69227183964059	9.63851801828798	8.72340431035285	2.69866537279892e-09	6.90495593891947e-08	11.2840070234442
1555852_at	PSMB8-AS1	-1.69221337715887	5.99186285530437	-5.20153551443545	1.83384524837645e-05	9.53659263528663e-05	2.46277538163373
200798_x_at	MCL1	-1.69210440266918	7.79597606253963	-4.65369471139323	7.92505741494286e-05	0.00032214610370046	1.01432211761492
230300_at	PSMA5	1.6919057489425	6.35019695468242	3.97818338650468	0.000476806417848365	0.00149650349822067	-0.746396731322298
205005_s_at	NMT2	-1.69161127166277	5.79040288109831	-5.71794759601347	4.65619664364709e-06	3.01362889523618e-05	3.82609050225652
223679_at	CTNNB1	1.69157307150108	6.97360425261903	3.81050964539678	0.000740020274232353	0.00219596780044275	-1.17415770795736
216870_x_at	DLEU2	1.69104525425821	5.34945175976159	4.00083826085586	0.000449202227427452	0.00142527596440131	-0.688236193908998
226626_at	THOC2	1.69034491124511	8.44975612698435	5.35269183795715	1.2260174931023e-05	6.81603108904637e-05	2.86265287123595
227539_at	GNA13	-1.69012225358608	6.9651228872702	-4.58826293395838	9.43858260397005e-05	0.000373913080080352	0.841994284751721
224675_at	MESD	1.68947443787171	9.83435719081496	8.19455764551286	9.23733689857003e-09	1.85113912450632e-07	10.0514547423602
236368_at	ECPAS	1.68903418368341	5.26464080532765	4.11744700384584	0.000330203142073526	0.0010929564263726	-0.387653499027234
204608_at	ASL	-1.6889005339281	8.28922221703305	-4.31023628655671	0.000198029535290785	0.000703346280515548	0.113205200669963
218806_s_at	VAV3	-1.68880166653555	7.72596605149788	-5.03047894630718	2.89502357683619e-05	0.000139564322307568	2.01000317940544
213510_x_at	USP32P2	-1.68866887615075	5.55240840568012	-6.25250854399091	1.14883957534658e-06	9.44482625715807e-06	5.22248464066886
213846_at	COX7C	-1.68855104241013	8.39732204925342	-5.28038674988092	1.48625505289399e-05	8.00721999531581e-05	2.67142185536551
204807_at	RXYLT1	1.68837795968734	5.47869177501282	3.93287835461049	0.000537112129281497	0.00165914127261769	-0.862457195554471
225143_at	SFXN4	1.68745536261972	8.9148790591047	3.72902684343813	0.000915055044131238	0.00264094976430646	-1.38013960174639
203364_s_at	ATG13	-1.68744520689915	6.67679878887219	-8.40406805728847	5.64826088719101e-09	1.20500425475284e-07	10.5442524775298
201896_s_at	PSRC1	1.68616499054326	5.85173082553282	4.97288434678903	3.37661408520357e-05	0.000159097817620093	1.85758055462828
1554679_a_at	LAPTM4B	-1.68571281233551	5.2997561657782	-3.30095887204688	0.00274111870461507	0.00678655364991155	-2.43684711498791
1559263_s_at	ZC3H12D	-1.68504489522059	6.12164975039468	-4.15719901511621	0.000297231555725269	0.000998660495367362	-0.284750603378868
201444_s_at	ATP6AP2	-1.68495208550457	7.89461005919707	-6.9068478975165	2.1511174009138e-07	2.35786747046574e-06	6.89810614133116
215684_s_at	ASCC2	-1.68365751111754	6.37289633894332	-7.92931094661254	1.736252625154e-08	3.04607397369051e-07	9.41917543032449
227819_at	LGR6	1.6835932940435	6.3039491026622	6.12498820515496	1.60055611208286e-06	1.24344906712423e-05	4.89127932427691
208819_at	RAB8A	-1.68307975320677	8.41660789527246	-5.26141812642614	1.56329141808057e-05	8.36848240881641e-05	2.62123753493351
212041_at	ATP6V0D1	-1.68269664116531	8.38716266347694	-4.41994833782694	0.00014787977365708	0.000547561017340999	0.400021268692639
224801_at	NDFIP2	-1.6824442770381	6.7759270769128	-6.24712776159948	1.16499097052452e-06	9.52984500995248e-06	5.20853666271556
210501_x_at	EIF3K	-1.68240541604179	9.2313564141085	-6.44863719923726	6.91996541815397e-07	6.17766530666327e-06	5.72913409738176
212170_at	RBM12	1.6800642866199	6.3717134948893	5.65181395775976	5.54496399854917e-06	3.48296459948213e-05	3.65206971964853
204700_x_at	UTP25	1.67919763914963	6.83417106221741	5.63413016623364	5.81041135717948e-06	3.62356317645978e-05	3.60550056514282
218356_at	MRM2	1.67879335598111	8.31271992230521	7.72544470863236	2.83772218670418e-08	4.50788405081914e-07	8.92693939180156
220079_s_at	USP48	1.67814350105672	8.74342883292398	5.62575014413386	5.94064540551811e-06	3.68797422809189e-05	3.58342711524795
207801_s_at	RNF10	-1.67810319876382	8.30196147568762	-6.98286739237116	1.77613059663798e-07	2.02061223102081e-06	7.08986961406049
221041_s_at	SLC17A5	-1.67727054899564	6.64292251142953	-5.71006427601716	4.75409751591683e-06	3.05634228892398e-05	3.80535858299783
210561_s_at	WSB1	-1.67719134015822	8.19571559684108	-5.14717604164768	2.12001000870842e-05	0.000107163988777931	2.31889759269102
203373_at	SOCS2	-1.67647680638276	6.71533255736075	-3.97923919764037	0.000475483617881744	0.00149382012977672	-0.743688017026277
205539_at	AVIL	-1.67634871247971	5.05059565567337	-6.32290903182423	9.57289102108709e-07	8.05080975337956e-06	5.40474445020998
226261_at	ZNRF2	-1.67618417341764	5.72760515279174	-7.37782661059283	6.63923358583416e-08	9.09831452341994e-07	8.07536228845434
228220_at	FCHO2	-1.67594638216222	7.85754851181504	-4.83899924539585	4.82947523299202e-05	0.000213481971651271	1.50347642767185
208699_x_at	TKT	-1.67592482425541	7.13234898232414	-4.64767568471349	8.05353261892423e-05	0.000326055743688399	0.998459696709457
201399_s_at	TRAM1	-1.67540822567875	7.79515571835642	-4.34001901651384	0.000182949169292364	0.000656601758205904	0.190950829332526
211744_s_at	CD58	-1.67461064225697	6.82405389478328	-4.2802190872862	0.000214475195301891	0.000753652933160972	0.0349401726655092
225165_at	PPP1R1B	-1.67460279577577	8.37252806752216	-4.45379944479649	0.00013512237476541	0.000506589913063741	0.488736063064789
204489_s_at	CD44	1.67383403020602	8.00827966007515	4.36270939746356	0.000172229763465989	0.00062303206353501	0.250241293703811
214662_at	WDR43	1.67247398061227	7.07112798317948	6.54680134342813	5.37719042726086e-07	5.04486847235375e-06	5.98137016181254
221230_s_at	ARID4B	1.67241888171268	9.17543758432467	5.60189075441777	6.32780949025957e-06	3.89098069501187e-05	3.5205623539585
228656_at	PROX1	1.671116047064	5.83212547998585	4.45583115325695	0.000134392477422138	0.000504696872079828	0.49406365395251
223009_at	LAMTOR1	-1.67080000750587	8.6040945415178	-9.22588909979719	8.67504932948096e-10	2.85561159886935e-08	12.4200532512005
214473_x_at	PMS2P3	1.670477286013	7.6041810036879	5.32245940592758	1.32873505548803e-05	7.29813824341731e-05	2.7827080687103
215195_at	PRKCA	1.66939156429107	5.70897608163806	5.75682163563081	4.20239908699882e-06	2.77427848755077e-05	3.92827401884479
201428_at	CLDN4	-1.66912914231633	8.15986994186815	-4.40439120467962	0.000154137443477926	0.000567441418553055	0.35928296810259
205506_at	VIL1	-1.6684120053289	9.13176324004388	-4.9756699003516	3.35157314513414e-05	0.000158151325897734	1.86495153779046
242263_at	TMED5	-1.66840046499626	6.75059481688285	-5.26463255246022	1.54995979982418e-05	8.31768342998087e-05	2.62974219116747
225069_at	PCYT1A	1.66744135535819	8.89885103360422	6.84978151480818	2.48487673671302e-07	2.66546856225913e-06	6.75372952306553
202205_at	VASP	-1.66702257589472	7.48582790633034	-4.8518031586379	4.66696581357296e-05	0.000207350953284858	1.53732209592886
232968_at	FANK1	1.66664964894537	5.93334432999854	4.06310385315721	0.000381189067062962	0.00123441855084385	-0.527979591988065
222541_at	RSF1	1.66635910417564	7.19691192427954	5.72496655790024	4.5707446500519e-06	2.96633895683246e-05	3.84454649914742
218574_s_at	LMCD1	1.66542083439192	5.80774083582648	6.7104510941376	3.53936087062106e-07	3.52061659186699e-06	6.3997398125088
200806_s_at	HSPD1	-1.66524422010335	8.7570531928129	-2.82246234575423	0.00889203140981825	0.0186160521530484	-3.55114252928712
204073_s_at	MYRF	1.66518651798177	6.16936256553555	3.89905144894206	0.000586972812900393	0.00179578811075467	-0.948888996174118
225498_at	CHMP4B	-1.66515717279112	9.94809336599828	-6.12149876779499	1.61517949919555e-06	1.25277768605621e-05	4.88219774430046
227193_at	SLC30A4	-1.66438118339434	7.00892488919877	-4.48894525118263	0.000123034079200263	0.000469352228060264	0.580942422354709
218909_at	RPS6KC1	1.66431242670337	6.23356016187642	5.11669507568336	2.29967807715882e-05	0.000114892008506314	2.23821433388107
201608_s_at	PWP1	1.66430069057371	8.22518217526315	8.01524348206052	1.41378778988994e-08	2.59604464134482e-07	9.62503421704086
208882_s_at	UBR5	1.66324733965524	8.72696855512963	6.07763780688721	1.81096513330277e-06	1.37132292584247e-05	4.76796454505407
1558136_s_at	TAF11	-1.66225343384373	6.24146948160456	-7.95853589345891	1.61889960607214e-08	2.88779130848511e-07	9.48929519018763
211538_s_at	HSPA2	-1.66201210233558	6.09009052379934	-4.32294225923843	0.000191450757454429	0.000683273772599098	0.146362251856038
241627_x_at	ARHGEF40	1.66142224415407	6.25207323865749	3.54685490925993	0.00146553875349751	0.00394886959811656	-1.83548225547
218379_at	RBM7	-1.66139080929942	7.59705209138084	-4.27761756433276	0.000215962680461252	0.000757767954629426	0.0281616400565383
210830_s_at	PON2	-1.66114134884913	8.27445747844951	-4.90759121807135	4.02038993082517e-05	0.000183502947558114	1.68484214018648
232304_at	PELI1	1.66104661120237	6.09109427951291	2.4629805164472	0.0205282927605625	0.0384138535560516	-4.32571384393753
225377_at	RABL6	-1.6606323642717	7.25831887239446	-5.75066958335316	4.27112171858533e-06	2.80996393834677e-05	3.91210840701568
200054_at	ZPR1	1.66036504066214	7.52721063901973	8.74307313170591	2.57978745581515e-09	6.71515870631883e-08	11.3291195296432
209369_at	ANXA3	1.6603601425418	8.13460398883052	6.42295525628512	7.39326460096681e-07	6.52899881001156e-06	5.66299124730478
222357_at	ZBTB20	1.660314905785	6.51261811898559	2.65396011423446	0.013238633731935	0.0262519428983579	-3.92183662389029
227156_at	CASK	1.66008330359928	8.09796284594438	7.03130552635931	1.57261589651962e-07	1.80841388628589e-06	7.21171612051184
228630_at	ZNF84	1.65974066990089	6.794797108099	4.61014464822841	8.90281618777979e-05	0.000355926862532315	0.89959650104969
201466_s_at	JUN	1.6582024263786	8.33751849489201	5.33981284534205	1.26876046508877e-05	7.00487406056791e-05	2.82859898916419
64900_at	TMEM231	1.65813643011932	4.95073623408284	4.82028806143229	5.07719395788015e-05	0.000221771276436543	1.45402441598492
222067_x_at	H2BC5	-1.65726820195973	7.29041948890884	-4.8699133060302	4.44640599000363e-05	0.000199401324804517	1.58520202381526
222654_at	IMPAD1	1.65711252929212	6.77525309773595	4.87672259061366	4.36620203638715e-05	0.000196725537660172	1.60320678015784
219007_at	NUP43	1.65708866878029	8.72137185830174	6.38836144153288	8.08323733041196e-07	7.01641524781658e-06	5.57379878109421
213088_s_at	DNAJC9	1.65678165787798	9.13190174129727	7.21524854826023	9.93186200070406e-08	1.27188911904738e-06	7.67194626152907
218644_at	PLEK2	1.65552014139874	9.31518051043621	5.68920926507544	5.02323545865197e-06	3.20143529330853e-05	3.75049736196089
226554_at	ZBTB7A	-1.65523624822538	8.85989018836016	-5.57396880970835	6.81336571852413e-06	4.12809805298815e-05	3.44696124716106
218194_at	REXO2	1.65488462908976	9.84580397568919	5.8975692760333	2.90177981436634e-06	2.02469213605601e-05	4.29750105851045
223391_at	SGPP1	-1.6544141048226	6.48065260660424	-5.19379150180638	1.87211077396206e-05	9.69348600204465e-05	2.44228005624617
225610_at	UHRF2	1.65411442722764	9.12630666663902	7.86390491290961	2.03146055613216e-08	3.46251969167082e-07	9.26184091504457
202430_s_at	PLSCR1	-1.65388874921563	7.89989800916305	-5.59691652400974	6.41168048197559e-06	3.92592413189694e-05	3.50745299478361
219004_s_at	MIS18A	1.65221434400877	6.88431102052895	4.84483759043973	4.75468352865846e-05	0.000210759433230076	1.51890882962517
235222_x_at	XIAP	-1.65149274591872	7.11794483442942	-5.69665609009991	4.92541021152408e-06	3.14956638292317e-05	3.77008958854526
201681_s_at	DLG5	1.65029809733939	8.73337743578003	7.39541795914532	6.35737033128907e-08	8.79721395872824e-07	8.11881972236985
208613_s_at	FLNB	-1.65029497027327	8.21215486941979	-6.17396974112	1.40888976652455e-06	1.11627419963099e-05	5.01865572223782
226283_at	POC1B	1.6500751005455	7.72736618826866	6.19894983957351	1.3202732498346e-06	1.05831777909336e-05	5.0835414462356
222938_x_at	ENPP3	-1.64977547509079	7.07129921793084	-2.85257946897638	0.00827323940774687	0.0174919062840712	-3.48357726698441
239108_at	FAR2	-1.64958992540232	7.90930884346424	-3.73560287470998	0.000899541363976826	0.00260244842208819	-1.3635657909849
226877_at	RPL32P3	1.64846803658905	5.83458105578918	5.25145419856155	1.60535325214959e-05	8.54315489018942e-05	2.59487418716359
235020_at	TAF4B	1.64783311992186	6.230141638867	5.54261002614221	7.40366607597697e-06	4.41592262402138e-05	3.36426122489834
213292_s_at	SNX13	-1.64735854908092	7.19997576531243	-7.82245899127156	2.24464185292232e-08	3.74589273678448e-07	9.16185384483613
214221_at	ALMS1	1.64729685728969	6.58057608174229	5.90340390037815	2.85766698281866e-06	2.0024573539444e-05	4.31278040014803
203379_at	RPS6KA1	-1.64630920842156	7.42540480401233	-5.06029892763429	2.67338430642111e-05	0.00013052165275845	2.08893253943138
241879_at	LPP	-1.64595701013746	6.35459921244007	-4.23945982300995	0.000238991792573015	0.000822306889747453	-0.0711764291461687
218478_s_at	ZCCHC8	1.6458605400855	9.26254487363488	7.67221856061883	3.22892807059792e-08	4.98066054561311e-07	8.79754048972389
201560_at	CLIC4	-1.64578950787438	7.16940141116547	-3.65866620162115	0.00109831351607972	0.00308583047475933	-1.55689621085628
203905_at	PARN	1.6451189391544	8.48028910069672	6.13143236758162	1.57390189775442e-06	1.22835070144139e-05	4.90804831732513
234660_s_at	DIS3	-1.64422938161929	4.73655600181502	-5.74541585107905	4.33070779969914e-06	2.84135958995329e-05	3.89830161980917
227014_at	ASPHD2	1.64388311390672	5.37854560000895	4.56768413617481	9.97172180184067e-05	0.000391632321196522	0.787849030055573
1555446_s_at	TRAPPC10	1.64383565365749	5.59217381763848	4.10328094638711	0.000342805612414184	0.00112881916855121	-0.424273000543402
235587_at	PAXIP1-AS1	1.64366543242195	7.23654814100524	4.72011282896927	6.63619989968922e-05	0.000277106185000536	1.1894808142018
212515_s_at	DDX3X	-1.64352517178426	7.14168458927997	-3.30344896481728	0.00272396531392044	0.00674931809157887	-2.43084333758451
215794_x_at	GLUD2	-1.64343938221761	5.99086926703874	-4.02040090033724	0.000426636844303269	0.00136407020413251	-0.637949726490016
221122_at	PLAAT2	-1.64338619423295	5.98310253195334	-3.83636102465082	0.000691685780654894	0.00206922488847384	-1.10853598850682
218557_at	NIT2	1.64321951954586	8.56780479854104	3.91177410737077	0.00056770743097671	0.00174408899336944	-0.916404155522089
203126_at	IMPA2	-1.64311109033958	7.27189568659742	-4.67764939619263	7.43369207741538e-05	0.000305514055873351	1.07747064531847
226569_s_at	CHTF18	1.64284142481315	6.07713452312647	5.25570621402522	1.58726631963615e-05	8.47043123999705e-05	2.60612468929006
209226_s_at	TNPO1	-1.64236081818328	7.75617919386264	-5.34806641354398	1.24119904415281e-05	6.88046622913178e-05	2.85042304236481
226936_at	CENPW	1.64163052369049	7.80101841212855	5.74063479342598	4.38566266295041e-06	2.87151487685591e-05	3.88573569080398
204026_s_at	ZWINT	1.64044433257828	9.68071420101838	7.09160797209359	1.3520558038909e-07	1.5989311784532e-06	7.36303044302403
202846_s_at	PIGC	1.64003954165077	8.59197941990744	9.05857954994046	1.26118025392763e-09	3.87206591422205e-08	12.0455939476336
1569302_at	CEP295	1.63974036811836	5.43165634307397	4.15104412914182	0.000302115026251721	0.00101329125926654	-0.300696810068868
208813_at	GOT1	-1.63908014550097	8.52096188726286	-6.19990744529399	1.31699092892824e-06	1.05658771653623e-05	5.08602779966771
202824_s_at	ELOC	1.63876705954955	10.1405631499028	7.70770513702981	2.9624145214136e-08	4.67495365743342e-07	8.88385281919549
221143_at	RPA4	1.63858053997141	5.22359450858916	3.59101501236235	0.00130807013388469	0.00358000108928043	-1.72580615845116
226875_at	DOCK11	1.63812138130076	6.71121388922904	2.95953759009016	0.00638904777076694	0.0140432970619955	-3.24061814843798
200605_s_at	PRKAR1A	-1.63740051377863	8.44962396663718	-4.2841095306177	0.000212269662834474	0.000746450477346339	0.0450784815212772
202033_s_at	RB1CC1	-1.63724388614449	7.23849178849114	-5.19303935109643	1.87586985966052e-05	9.70770253143605e-05	2.44028938237392
217860_at	NDUFA10	-1.63672631294619	9.2679164607111	-3.48113941183813	0.00173451627307927	0.00456067727031243	-1.99779612996391
219105_x_at	ORC6	1.636060764091	8.03583097837249	4.78818081743003	5.53222907277375e-05	0.000238708208504954	1.36919437563595
216032_s_at	ERGIC3	-1.63475988769298	8.16673149696751	-4.92626286963958	3.82466723611544e-05	0.000175967759148654	1.73423153298154
204301_at	KBTBD11	-1.63425857901596	6.55482051759461	-4.22602067325237	0.000247668660176808	0.000849415716374382	-0.106124006376267
204624_at	ATP7B	1.63402543336635	6.1772540249921	4.95088218297586	3.58110687851828e-05	0.000166859443245364	1.79936366941394
212573_at	ENDOD1	-1.63377026027029	8.56785035605933	-5.85725886470741	3.22596627460102e-06	2.20882994599022e-05	4.19187843460129
218783_at	INTS7	1.63363013620773	5.30115131957544	4.93529752705781	3.73341718488437e-05	0.000172681811752812	1.75813207762178
219377_at	GAREM1	-1.6330488152954	6.68390382048427	-7.37020583881126	6.7652688174508e-08	9.25778714319446e-07	8.05652422352601
225553_at	CNIH1	1.63274221125095	7.83674409979163	7.67668951035925	3.19404400921756e-08	4.95554192405597e-07	8.80842384753699
204994_at	MX2	1.6325661186656	7.06044968937682	3.20294510366328	0.00350545532836469	0.00836229032883839	-2.67163408200863
222819_at	CTPS2	1.63230227132252	7.66149834444766	5.09494186855749	2.43717647973019e-05	0.000120774513705822	2.18063259606276
204675_at	SRD5A1	1.63157621334131	8.04028544112449	6.54637269165244	5.38310461628694e-07	5.04496636597155e-06	5.98027076788581
202767_at	ACP2	-1.63124644495404	7.15462678137523	-5.73408738749648	4.46206541746862e-06	2.91755116955167e-05	3.8685252748661
202891_at	NIT1	-1.63091142826242	8.05847839035977	-6.74019463493674	3.28133744049803e-07	3.33068057326388e-06	6.47548187554671
201284_s_at	APEH	-1.63032932191495	7.14598563007534	-3.95202042574982	0.000510767502273194	0.00158955227559289	-0.813461043638159
201412_at	LRP10	-1.63013714863549	9.18212020852736	-7.38378057072794	6.54243383992091e-08	8.99138791285543e-07	8.09007513507065
208074_s_at	AP2S1	-1.62979902024952	7.55138114553086	-4.30327314222611	0.000201729426729732	0.000715426204607221	0.095041477027106
232194_at	METTL4	1.62920048881713	4.97158808498286	5.99297672447959	2.25958766678542e-06	1.64098485672005e-05	4.54705881881498
53991_at	DENND2A	-1.62891495812845	6.80272917943537	-6.71168788343204	3.5282311706344e-07	3.51799759610334e-06	6.40289115834547
229220_x_at	NOM1	1.62841675359934	7.47038451489181	6.07654806698906	1.81612436951293e-06	1.3719759728363e-05	4.76512449450302
223028_s_at	SNX9	-1.62803508381597	8.22224525154321	-5.51580590935872	7.94897041496615e-06	4.67422882780606e-05	3.29354146689557
231871_at	GPR180	1.62714920029829	5.50853467831275	5.20356954446454	1.82392545874302e-05	9.50047959178867e-05	2.46815855527148
229593_at	MACROH2A1	1.62668774180198	6.21099070661584	5.53924039026986	7.47009016357538e-06	4.44723391403906e-05	3.35537235942176
202252_at	RAB13	1.62653141337377	10.8280062151279	6.75451655063904	3.16400388770027e-07	3.23112934331353e-06	6.51191931657619
202262_x_at	DDAH2	-1.62603962958273	7.86637055786243	-4.7490257222006	6.14266267163621e-05	0.000260276976933139	1.26579392879466
213137_s_at	PTPN2	-1.62593472097099	6.93872294911445	-6.48628945230168	6.2810626721026e-07	5.70296676171287e-06	5.82599289430086
212176_at	PNISR	1.62534998886255	8.50105690988607	4.89809553819466	4.12374203903136e-05	0.000187210071051571	1.65972745197899
239148_at	MARVELD3	-1.62463868410521	7.36823234334427	-7.48550886608718	5.09394419997743e-08	7.304624474788e-07	8.3407791862951
227669_at	MPC2	-1.62365068958396	6.32651811225679	-4.97145298000977	3.38955429089757e-05	0.000159493788059753	1.85379299093273
226388_at	TCEA3	-1.62233436232133	9.30822338336767	-7.11482482006306	1.27578626351877e-07	1.52378511449455e-06	7.42117488283324
227124_at	SMIM13	1.62200545894732	7.39727725038318	6.076801465595	1.81492335871401e-06	1.3719759728363e-05	4.76578490315968
220082_at	PPP1R14D	-1.62186106845152	8.1522734172192	-4.50364985605472	0.000118301484746497	0.000454556727792497	0.619548789395595
213037_x_at	STAU1	1.62170221290758	11.2634526328806	6.24237129659865	1.17946006902464e-06	9.62355025654772e-06	5.19620497256929
204112_s_at	HNMT	-1.62098660661503	9.02457869573474	-5.4938938971177	8.42471419994718e-06	4.91475866755749e-05	3.23570864698334
1553612_at	ZNF354B	1.62029732969743	5.73988573740618	6.58762602181436	4.84313763887533e-07	4.61157211160903e-06	6.08599250505774
202404_s_at	COL1A2	1.62015597276835	8.62067841742354	3.12359376823338	0.00427052425991098	0.00995070588316401	-2.85942659526712
32137_at	JAG2	1.62011200774406	6.93733141094368	3.85289225668472	0.000662415343172209	0.00198973865545519	-1.06650703694581
217987_at	ASNSD1	1.61924335388248	8.27938652750144	6.41163609926328	7.61218234148118e-07	6.68964171092185e-06	5.63381955425771
233085_s_at	NABP1	1.61855545199277	6.58731218790628	3.90152483382314	0.000583177828560194	0.00178474773794827	-0.942575891541158
212118_at	TRIM27	1.61828710398331	7.53627012217058	4.44801513509442	0.000137222057811495	0.000513056241911128	0.473570160019073
223414_s_at	LYAR	1.61802017340972	6.66385820109727	6.59517541308722	4.75044813876947e-07	4.53684374090456e-06	6.10532125147424
218809_at	PANK2	1.61779156428825	9.23376525073707	7.21847984478269	9.85236350462071e-08	1.26509101891102e-06	7.67999536138779
203343_at	UGDH	-1.61772753917179	8.93221819940599	-4.78211104067818	5.62272704069224e-05	0.000241959129931675	1.35316155899393
202284_s_at	CDKN1A	-1.61756352446352	8.34059345986375	-3.5559789972405	0.00143156053468656	0.00387172081838746	-1.81286050625793
200028_s_at	STARD7	1.61673816814478	10.5407141295514	5.08591921068631	2.49660070375878e-05	0.000123082543187367	2.15674928087465
203302_at	DCK	-1.61635425761012	6.11431620433605	-3.86975553207399	0.000633810299138236	0.00191225673782546	-1.02358217529992
219287_at	KCNMB4	1.61557101686929	5.35505424493037	4.70102566892665	6.98351717986734e-05	0.000289213623285557	1.13912211082775
225462_at	TMEM128	-1.61552622796994	6.456841558247	-5.17159685593445	1.98628440417465e-05	0.000101692241088129	2.38353679051851
201988_s_at	CREBL2	-1.61491203933073	5.82565912383519	-6.81214513685145	2.73342261963697e-07	2.87337199623684e-06	6.65831472964424
213028_at	NFRKB	1.61455368737252	7.35817419072852	7.380800854977	6.59069682214584e-08	9.04473995119413e-07	8.0827124963929
232014_at	ZNF30	1.61420973350667	5.2800037550466	4.57159625817077	9.86811040894157e-05	0.000388627116390132	0.798140205151287
218477_at	TMEM14A	1.61386121901381	8.7963386299125	6.01585189829104	2.12829374503016e-06	1.5718524120003e-05	4.60679886579243
221808_at	RAB9A	-1.61374193564443	7.94142014558198	-6.94964053713831	1.93107572855421e-07	2.15843341934898e-06	7.0061329698716
221865_at	TMEM268	1.61344634191083	5.59877244339811	6.25287944931465	1.14773463869625e-06	9.44482625715807e-06	5.22344600428099
221488_s_at	CUTA	1.61285427844239	10.5535703266038	7.08792349740288	1.36458016838822e-07	1.60925443564296e-06	7.35379723879485
226982_at	ELL2	1.61248388628793	5.68008478173939	5.16748371532167	2.00819915813451e-05	0.000102649625057473	2.3726500083915
218499_at	STK26	1.61195348331279	9.1744327252726	4.67879437331924	7.41098261590433e-05	0.000304808082772639	1.0804897294087
209265_s_at	METTL3	1.61193688058926	8.92727742303268	6.42283191092432	7.39561537175924e-07	6.52899881001156e-06	5.66267342656445
204069_at	MEIS1	-1.61183282608151	4.78423718894058	-5.23389344925234	1.68227358046691e-05	8.91288640890075e-05	2.54840708300225
214264_s_at	EFCAB11	1.61176047742129	6.56366435641179	5.63158280149382	5.84969222743702e-06	3.64568652222636e-05	3.59879101217065
224450_s_at	RIOK1	1.61129318008155	7.59989209565802	6.25993301909532	1.12692581799505e-06	9.29786598671368e-06	5.24172617495917
202484_s_at	MBD2	-1.61118529220168	8.78239787395248	-6.34758531858346	8.981044781601e-07	7.64706026337387e-06	5.46852530881785
231093_at	FCRL3	-1.61066901391092	4.29202822611763	-3.13939025603311	0.00410647123738406	0.00961287585114906	-2.82221267521865
221503_s_at	KPNA3	-1.61058759767739	6.77225905306339	-4.87311741124234	4.40848405203551e-05	0.00019816456468535	1.59367400400935
210210_at	MPZL1	1.61054982313492	6.62628124083451	3.51533879350749	0.00158904768961861	0.00422936588465036	-1.91346235112701
225496_s_at	SYTL2	-1.60991251963438	8.89303854306534	-4.51057723488817	0.000116135152113332	0.000447489389418184	0.63774192780727
222690_s_at	TMEM39A	1.6093069056546	7.27586727943505	7.31166653832997	7.81854465820633e-08	1.04600334191283e-06	7.91158176415096
209107_x_at	NCOA1	-1.60810825844055	7.00803190301251	-7.44436964964263	5.63558061738465e-08	7.93870981381288e-07	8.23954830923444
201779_s_at	RNF13	-1.60786603103727	8.15384024353002	-5.52980618383043	7.6592766279267e-06	4.5375250420061e-05	3.33048317848266
224467_s_at	PDCD2L	1.60709841560336	6.75873627547454	5.08224708507002	2.52120004073933e-05	0.000123970991885627	2.14702906653982
204491_at	PDE4D	-1.60648189534096	6.61466494971368	-7.61771001091373	3.68690600743622e-08	5.57048464435828e-07	8.6646485668326
229623_at	TMEM150C	1.60598609733896	5.93075486302991	2.3854891521166	0.0244272749363017	0.0444507725332131	-4.48423277765568
212774_at	ZBTB18	1.60581431968707	9.20726796894354	4.78872477505491	5.52419030687244e-05	0.000238468764982114	1.37063126014088
218816_at	LRRC1	-1.60573051924286	9.01669072591916	-8.20414749457238	9.03053147220442e-09	1.82112549415255e-07	10.0741396497698
226602_s_at	BCR	1.60549700010733	6.59267813794493	5.01824580178747	2.99119417976662e-05	0.000143694328224596	1.97762559499396
215071_s_at	H2AC6	-1.60515227708765	9.14625093507063	-4.63209392657366	8.39585385504806e-05	0.000338484360595561	0.957405017676921
201563_at	SORD	1.60489480065295	8.50795199278005	4.72418079123513	6.56443697047638e-05	0.000275189241751393	1.20021567223387
205296_at	RBL1	1.60468690168089	4.5596694166795	4.57830064096025	9.69303461742496e-05	0.000383042816007895	0.815778952046988
210058_at	MAPK13	-1.60452828448379	8.41947335057882	-6.32956668967005	9.40941641011412e-07	7.94121584074742e-06	5.42195788405686
208165_s_at	PRSS16	1.60445672262579	7.1564671186418	6.80270590946118	2.79963522590372e-07	2.92450445244621e-06	6.6343604933674
202122_s_at	PLIN3	-1.6042712945315	8.08433405909465	-5.87510427559076	3.07815735206894e-06	2.13046743319858e-05	4.23865042170925
219759_at	ERAP2	-1.60386732555437	4.89411208047415	-2.63212824551755	0.0139290783214721	0.027397667606033	-3.96891363761152
235048_at	FAM169A	1.60382579086088	5.92559388683195	3.44909527998922	0.00188249897322763	0.00490412229114698	-2.07653781918973
201704_at	ENTPD6	1.60312068993788	9.07118380147753	4.35586363173428	0.000175396457335637	0.000632576304524875	0.232347920668813
204341_at	TRIM16	1.60265479160102	5.73936084497178	4.18941814047398	0.000272913709855829	0.000927059461748791	-0.201198198176978
212333_at	FAM98A	1.60198685315654	8.68901084368561	5.64330549391397	5.67111924013914e-06	3.55056543799299e-05	3.62966508592253
213147_at	HOXA10	1.60146399578125	8.15042659478413	4.33117530912524	0.000187304138087248	0.000669472514454383	0.167855669433591
225043_at	SLC15A4	1.60129731967953	7.74191107726726	6.84556194084068	2.51155726306503e-07	2.68990475525947e-06	6.74303986013122
209102_s_at	HBP1	-1.5999736942684	8.44673906545808	-6.5460306798789	5.38782815783369e-07	5.04496636597155e-06	5.97939357276472
227973_at	C2orf69	-1.59947730942477	6.80955826642712	-5.76779010871558	4.08263312823028e-06	2.70827858277824e-05	3.95709034771687
222752_s_at	PACC1	1.59910183661986	5.27504361889957	5.41062599606861	1.05096881916368e-05	5.93586693323638e-05	3.01578693409297
212022_s_at	MKI67	1.59887364232695	7.3806572552085	5.15471826166972	2.07777190551251e-05	0.000105698231985684	2.33886136471039
219077_s_at	WWOX	1.59868517615948	6.87215191349841	4.36997174757975	0.000168932385100336	0.00061318807005537	0.269228396953602
226038_at	LONRF1	1.59815762616045	7.24757466305014	5.21098467207839	1.78821688820399e-05	9.35007072713211e-05	2.48778274547571
201421_s_at	WDR77	1.59795037944087	8.28334897337651	5.20202324365229	1.83146170496012e-05	9.53237433464296e-05	2.46406618787982
212799_at	STX6	1.59794543046904	7.64246745176815	7.59077309494071	3.93721861314816e-08	5.83817602095142e-07	8.59883681977844
212132_at	LSM14A	1.59735906350061	8.99781575570803	6.72334021940131	3.42510512675106e-07	3.43894391256731e-06	6.43257348115949
227964_at	FRMD8	1.5972287511028	8.2292002057756	4.81159112160974	5.19661991922605e-05	0.000226265555483029	1.43104293899623
227056_at	DELE1	1.59597062606007	7.27020114470055	6.580758399689	4.92905288470409e-07	4.68406722049409e-06	6.06840432535066
225390_s_at	KLF13	-1.59580530185917	7.9073269236901	-4.89424562788986	4.1663988628896e-05	0.00018895325837695	1.64954557952163
225082_at	CPSF3	1.59497021076053	8.30114892964811	8.51951159875996	4.31794892418774e-09	9.8480077963796e-08	10.8132716628228
228446_at	KIAA2026	1.59466387427149	7.97353295940472	4.55046093688909	0.000104409117748189	0.00040738694049283	0.74255385415204
212046_x_at	MAPK3	-1.59461277549751	8.03932756237277	-7.7471190825104	2.69262176169461e-08	4.32762145222695e-07	8.97952803733683
222750_s_at	SRD5A3	1.59413922747205	7.12800620848167	3.97125032365434	0.000485583141375871	0.00152056257314137	-0.764179264941501
238642_at	ANKRD13D	1.59393000679885	6.47155517603092	3.40946941240745	0.0020824879650818	0.00535520864899828	-2.17352764033854
206632_s_at	APOBEC3B	-1.59384198506656	6.68682845804788	-2.19480342971112	0.0370651719789734	0.0636399502395745	-4.86001005992948
206695_x_at	ZNF43	-1.59295382748629	4.81271711386464	-8.0506635514399	1.29935475954381e-08	2.41679985275148e-07	9.70960300652787
212184_s_at	TAB2	-1.59232548017949	8.40479756311501	-6.61965841230459	4.46207290064484e-07	4.29138517221656e-06	6.16796563774708
212330_at	TFDP1	1.59218207841018	8.68729110872539	5.16598398424173	2.01624998343359e-05	0.000102893857115557	2.36868044833152
217967_s_at	NIBAN1	-1.59211037228714	5.06889021992808	-4.50596065801904	0.000117574417028211	0.000452125789126147	0.625617177117427
202546_at	VAMP8	-1.59172781381409	9.93680196363016	-2.76755161703509	0.0101341048623702	0.0208225204797607	-3.67333224623969
207180_s_at	HTATIP2	-1.59144905585653	8.46850104185293	-5.52416235005209	7.7747559599868e-06	4.5886868355338e-05	3.31559203216145
222681_at	POGLUT1	1.59038305837491	6.51541409350723	6.22367820703977	1.23811227082058e-06	9.98306182002553e-06	5.14772235695086
218364_at	LRRFIP2	-1.58994900776162	7.39251165606318	-6.97878268438615	1.79447475512728e-07	2.03664380087253e-06	7.07958227571999
222420_s_at	UBE2H	1.58909297705773	8.50985579288936	4.74192074242121	6.26043637678237e-05	0.000264412345913573	1.24703765537969
227188_at	EVA1C	1.58879007180709	5.45350567613224	5.66280470338501	5.38618693985902e-06	3.3899004400072e-05	3.68100552627249
225565_at	CREB1	-1.58701169791259	5.98371204337118	-6.0129407862997	2.14456378776206e-06	1.58111333463602e-05	4.59919840263748
202220_at	KHDC4	1.58694848563538	9.89289362630568	4.41911259547117	0.000148209431819449	0.000548357723985518	0.397832236601442
213263_s_at	PCBP2	-1.58617397246576	7.83437682707104	-4.17656956424829	0.000282366023913911	0.000953059951751709	-0.234533439568022
203103_s_at	PRPF19	1.58609915863337	8.91870041714098	4.26345755792299	0.000224240061371567	0.000779954810413304	-0.00872075558546737
222794_x_at	MTPAP	1.58552240852499	8.31097622908732	6.42249071207003	7.40212204580076e-07	6.52899881001156e-06	5.66179426105278
221135_s_at	ASTE1	-1.58546059654229	6.59006839335107	-8.33476990551881	6.64197705035926e-09	1.38311952533459e-07	10.3819047584139
202357_s_at	CFB	1.58470738908251	7.04114818604541	3.65656100658964	0.00110431567318859	0.00309758121038757	-1.56216813536346
1555370_a_at	CAMTA1	1.58459681198219	4.43736432811879	3.70481866525135	0.000974452698109533	0.00278302993297293	-1.44107425581497
222687_s_at	ACER3	-1.58434957156507	5.82776560464734	-8.66823244307585	3.06301206722589e-09	7.50398787518076e-08	11.1571847814281
226292_at	CAPN5	-1.58407168118201	8.24711118060159	-5.768982280687	4.0698252402236e-06	2.70165322079708e-05	3.96022200604697
226400_at	CDC42	-1.58401898998043	9.19582794296388	-3.12027284687498	0.00430580314152028	0.0100061349569682	-2.86723917097659
223124_s_at	PITHD1	1.58384481924645	8.68206534150421	5.88614609770137	2.99014998509772e-06	2.07856652447395e-05	4.26758031780465
201795_at	LBR	1.58377907180374	10.9474952028497	5.56290513928528	7.01600558788185e-06	4.22226992110826e-05	3.41778857258505
229358_at	IHH	-1.58375065491073	7.16278763470498	-5.01697761170125	3.00134548900089e-05	0.000144037517230158	1.97426913889784
217905_at	MCMBP	1.58373292192718	6.17615722024224	4.64850281529217	8.03575527543371e-05	0.000325554904587863	1.00063938443491
203814_s_at	NQO2	1.58325327070889	6.26405135625864	4.66871705123694	7.61325641408524e-05	0.000311788726765808	1.05392004252831
240344_x_at	LYRM7	-1.58323628891366	7.16553205288417	-4.75289845349442	6.0794020476032e-05	0.000258017688143514	1.27601833539892
203554_x_at	PTTG1	1.58299551985039	9.1458951250029	4.62113059405343	8.64537011496483e-05	0.000346792296194506	0.928527067034462
225705_at	CEP95	1.58295443517287	7.21733368623024	5.8263183440954	3.49946145621222e-06	2.37067477291774e-05	4.11073747367452
235727_at	KLHL28	1.58263592080838	7.60216815484047	5.59302898452489	6.47800882367162e-06	3.95492966997772e-05	3.4972067945874
214132_at	ATP5F1C	1.58253171693606	7.2877307428451	4.5334282051585	0.0001092652579237	0.000423654800262094	0.697779243552762
201194_at	SELENOW	-1.58209579096753	9.62454386146086	-3.56193617403355	0.00140979095611399	0.00382127548630898	-1.79807960504962
213507_s_at	KPNB1	1.5816075989838	10.4669498082864	4.60462577511234	9.03501565099627e-05	0.000360010045428009	0.885065693694401
220417_s_at	THAP4	-1.58149545765839	7.16646133715673	-6.35371645953232	8.8398416726232e-07	7.53352699128627e-06	5.48436399396216
223189_x_at	KMT2E	-1.58124754113372	7.70622753790236	-3.76969940913844	0.000823140060043084	0.00241310082806203	-1.27748877867498
235436_at	DDX31	1.58110561313987	5.57700815124468	7.39258463417767	6.40192942225673e-08	8.82360891162549e-07	8.11182288753594
202562_s_at	ERG28	1.58053789429528	8.6896146331303	4.50951876531034	0.000116463583889646	0.000448574455198599	0.634961877254592
221987_s_at	TSR1	1.58025922359831	6.38499803479439	4.55077946326666	0.000104320381413938	0.000407372577889978	0.743391365320223
225080_at	MYO1C	-1.58014705097149	7.83231430101353	-5.12603569130174	2.24305302506756e-05	0.000112552147339561	2.26293924822791
225470_at	NUP35	1.57997991218451	7.79007878980743	6.00313014888284	2.20032807830718e-06	1.61188095780818e-05	4.57357982219219
225383_at	ZNF275	1.57963022573727	7.40449629947991	4.10757110867157	0.000338939654140844	0.00111801065668565	-0.41318575001278
220553_s_at	PRPF39	1.57885948240798	7.04297348864096	4.2947460427509	0.000206353796860631	0.000728858045769906	0.0728049911074953
228791_at	ARPIN	-1.57883068744469	6.56005876530794	-5.59901647009633	6.3761371291128e-06	3.91133299830076e-05	3.51298744231279
206263_at	FMO4	-1.57858392262622	6.13523844404984	-6.64807575449041	4.14957546980411e-07	4.04773761967958e-06	6.24060036650354
219060_at	WDYHV1	1.57838476270588	6.61466447510921	4.01303512313497	0.00043499899462957	0.00138698330223818	-0.656890636505467
217791_s_at	ALDH18A1	-1.57808713359918	8.17417769579626	-4.71073922630771	6.80455568943395e-05	0.000282564060288673	1.16474783826563
235749_at	UGGT2	1.57764919944005	4.90458620025799	3.89066839286977	0.000600016563977043	0.00183043269628538	-0.970278060871881
230123_at	NECAP2	1.57683957417756	5.9232842971178	4.96250463988564	3.47158524993966e-05	0.000162692343978337	1.83011531730707
218960_at	TMPRSS4	-1.5761755907821	8.81067900320399	-6.709316117084	3.54960579789915e-07	3.52714459938547e-06	6.39684774357449
238005_s_at	SIN3A	1.57542250358771	6.48047000563159	5.45844866820627	9.25582908325533e-06	5.32502022753771e-05	3.1421209140623
231899_at	ZC3H12C	-1.57538586154559	5.67827584072945	-2.64130596785361	0.0136348327654508	0.0268906862384709	-3.94915088660687
223631_s_at	C19orf33	-1.5750744745149	9.66779067861895	-3.75384640534461	0.000857837661560412	0.00249915661803138	-1.3175392605552
244084_at	AIFM3	-1.57400342058501	7.03477059241239	-6.38953434670039	8.05880550963395e-07	7.01138037936272e-06	5.57682467111014
224015_s_at	MRPS25	1.573792617968	7.22907619046573	6.38693899224575	8.11296812185127e-07	7.02659327660156e-06	5.57012894102777
206167_s_at	ARHGAP6	1.57341507949365	4.34039151028233	2.57927207798627	0.015742108132448	0.0304142101251954	-4.08194096725819
224416_s_at	MED28	1.57205264901742	6.43652321253808	6.99612719987927	1.71788756511023e-07	1.95667597933304e-06	7.12325137759663
34726_at	CACNB3	1.57139727096635	7.31440689453317	4.91101982590562	3.98371317744119e-05	0.000182234902228792	1.69391079250833
238070_at	CHD1L	1.57128241753515	5.59573374493828	4.11629758984135	0.00033120839993339	0.00109514852018017	-0.390625771596086
218662_s_at	NCAPG	1.57125237503577	6.72648072958496	5.8421962024738	3.3563013280266e-06	2.28825696947807e-05	4.152384281614
225975_at	PCDH18	-1.57114629472553	6.41016887471632	-3.74965764149768	0.000867242281565682	0.00252042288080026	-1.32811310643632
214959_s_at	API5	-1.57093788771303	5.15709718258836	-5.19435033125839	1.86932276720301e-05	9.68952531766108e-05	2.44375907458351
225550_at	CNST	-1.57070502699189	7.1611051115388	-7.97286867691272	1.56434306808649e-08	2.82200419005659e-07	9.52364303327477
200974_at	ACTA2	-1.57000150019342	8.31154589589039	-3.8336934998765	0.000696526374439303	0.00208175542613232	-1.11531313119508
214383_x_at	KLHDC3	-1.56958047797769	6.40442203851847	-5.76924613879507	4.06699601951694e-06	2.70165322079708e-05	3.96091511107491
209797_at	CNPY2	1.56935886484544	7.25258766635486	6.42902408018996	7.27853441045322e-07	6.44372283897702e-06	5.67862686578558
201884_at	CEACAM5	-1.56914446661868	12.5965211070235	-5.38250760525229	1.13254212492305e-05	6.35165164791449e-05	2.9414743614891
218323_at	RHOT1	1.56844002096516	8.05964279632804	6.24515640908691	1.17096582491081e-06	9.56238843718721e-06	5.20342593543013
205768_s_at	SLC27A2	-1.56842590720463	7.62633592180919	-3.70726735271041	0.00096827716690978	0.00276869462144143	-1.43491627484165
222807_at	EMSY	1.56841896698362	7.55056618559639	7.39496892851974	6.36441097546578e-08	8.79721395872824e-07	8.11771091688766
1568634_a_at	LRRC66	-1.56741453311856	6.58738843636985	-3.49134611931907	0.001689798801407	0.00445911369660541	-1.97265856713594
202948_at	IL1R1	-1.56708628139908	7.40950602737717	-3.38961492965033	0.0021902839803114	0.00558062487553301	-2.2219611351299
208693_s_at	GARS1	1.5670665376983	9.42899667851737	6.19704248107307	1.32683570940286e-06	1.06180110780033e-05	5.07858890251745
201416_at	SOX4	1.56661411991312	9.7129569887303	4.5274940344261	0.000111009417148752	0.000429466561739862	0.682184575866049
225139_at	NFATC3	1.56605156939729	6.84417242202415	7.97166297816376	1.56885913228819e-08	2.82330264683287e-07	9.52075467266759
212085_at	SLC25A6	-1.56585950718664	9.96809110150387	-2.64159026607178	0.0136258112071965	0.0268839640687405	-3.94853805583006
226615_at	XPR1	1.56567118767155	5.345493592017	5.24879847498529	1.61675496934369e-05	8.58951516990749e-05	2.58784721419269
215017_s_at	FNBP1L	1.56499668399314	8.94769834064548	9.21087803554609	8.9698828728637e-10	2.93250880679732e-08	12.3866115618166
213269_at	ZNF248	1.56498197667204	7.06474258015174	5.54796970070389	7.29923813167532e-06	4.36450699521335e-05	3.37839873359148
225258_at	FBLIM1	-1.56477703268937	8.90270245437591	-8.95612327775558	1.58884426929597e-09	4.62599977373437e-08	11.8144099309543
225543_at	GTF3C4	1.56442787046671	7.0720855446016	5.90643891012691	2.83498956079262e-06	1.99093585064755e-05	4.32072740322019
214315_x_at	CALR	-1.56439179898713	7.96623013619217	-3.30381314014643	0.00272146533207754	0.00674486841292905	-2.42996512959462
232063_x_at	FARSB	1.56423996270136	5.42248041594309	4.66463641217781	7.69672211436545e-05	0.000314803164532479	1.04316257611594
218111_s_at	CMAS	-1.56417399414495	7.21097340475365	-3.89230149950028	0.000597453365079391	0.00182377494713049	-0.966112217277599
211862_x_at	CFLAR	-1.56353830561123	5.80740484045826	-8.53407494308923	4.1746302082439e-09	9.61268816460777e-08	10.8470810773723
222380_s_at	PDCD6	1.56274328375716	8.34949583275178	2.16802349713438	0.0392491371996059	0.06676744543332	-4.91107290008983
225156_at	ELOF1	1.56192587453097	8.23697364497112	5.19208071836384	1.88067189188254e-05	9.7272980844184e-05	2.43775221708041
201240_s_at	SPCS2	1.56190876264287	11.2900029458753	8.26417500298654	7.83935870383231e-09	1.60455591931645e-07	10.2158565369248
200056_s_at	C1D	-1.56178848486521	6.66193555062116	-4.54441999284419	0.000106106329784665	0.000413167696344434	0.726671514287778
219112_at	RAPGEF6	1.56135661839806	6.98386512017915	3.59881941260161	0.0012820097683455	0.00352074873021261	-1.70637448021966
224521_s_at	CCDC77	1.56031272360757	5.18731180522023	4.71070082671976	6.80525406708393e-05	0.000282564060288673	1.16464652618186
225299_at	MYO5B	-1.56011678998883	8.28084362660374	-4.92852132916281	3.80164951668024e-05	0.000175243028073607	1.7402059814965
209790_s_at	CASP6	-1.56001176970892	8.26290414129087	-4.68609527593275	7.26779589226636e-05	0.000299562034647244	1.09974233450113
225718_at	LNPK	-1.55993312528361	6.80921974567761	-5.72014849999241	4.62922958712145e-06	2.99820082589833e-05	3.83187794979579
212530_at	NEK7	-1.55987547311613	8.02306727252399	-5.89454619398842	2.92490619341479e-06	2.03764919467057e-05	4.28958352570205
204781_s_at	FAS	-1.55843216595632	6.49427347776958	-3.99347984214806	0.000457991034612257	0.00144740881575414	-0.707135908124394
212305_s_at	MIA3	-1.55828327843713	7.33176337758318	-8.79958775539346	2.26720632630702e-09	6.01594720213156e-08	11.4584498756253
204475_at	MMP1	1.55787681154408	4.92614442544939	3.29046269206033	0.00281457543395362	0.00693793568755578	-2.46213339239295
1553994_at	NT5E	1.55780406559503	5.45543295957494	3.2958777501375	0.00277644462804172	0.0068545265701061	-2.44909219928299
223493_at	FBXO4	1.55747432512725	5.58555683211152	4.87033507007823	4.44139563912677e-05	0.000199269924249158	1.58631719566307
218982_s_at	MRPS17	1.55643638104763	7.97071866560148	6.74583086577591	3.23464273288304e-07	3.29273567888274e-06	6.48982402518558
221692_s_at	MRPL34	-1.55638565839805	7.25853996881573	-4.91867091108118	3.90307076193925e-05	0.000178887630758929	1.71414877195217
223463_at	RAB23	1.55614392742867	7.31158430868648	4.33545191179044	0.000185185488285257	0.000662641685575077	0.179022960051624
203667_at	TBCA	1.55596716866685	10.0203817687723	8.01273558410676	1.42227106844881e-08	2.6049588077765e-07	9.61904009587237
220688_s_at	MRTO4	1.55573964556446	6.65509583369197	5.57727877782199	6.7538960410262e-06	4.10244579435573e-05	3.45568795806462
213951_s_at	PSMC3IP	1.55545525060073	5.69296459013487	5.25076980881299	1.60828376181888e-05	8.54925091812603e-05	2.59306332016551
225884_s_at	GZF1	1.55540442615547	6.60338848968404	5.18033783290729	1.94050696124264e-05	9.98824082844884e-05	2.40667227251125
226770_at	MAGI3	-1.55520027377399	7.40837409023026	-5.39624547284169	1.09192041057909e-05	6.14903328214997e-05	2.97778418625889
218432_at	FBXO3	-1.55482765638991	6.74240310345083	-3.71707513131444	0.000943923500594346	0.00270794944959366	-1.41023882303794
226513_at	ASB7	-1.55478427889382	6.7606125591816	-4.4651519538035	0.000131093877946862	0.000494583795530916	0.518509129777263
218831_s_at	FCGRT	-1.55433427614296	7.77603559790281	-4.61137539291274	8.87359878227399e-05	0.000354906900774123	0.902837212220561
1555780_a_at	RHEB	-1.55375313410307	7.21081788171489	-3.80190891661675	0.000756823760308649	0.00223822624266642	-1.19596170898256
213428_s_at	COL6A1	-1.55301932503122	7.60334407071464	-4.64691989107761	8.0698110265951e-05	0.000326576763091485	0.996468031300486
202981_x_at	SIAH1	1.5526782088888	9.73848060079908	6.37698027932166	8.32424955118779e-07	7.17713649422392e-06	5.54443080986455
228139_at	RIPK3	-1.55226468897441	6.57269751879338	-6.05661273938653	1.91317804773431e-06	1.43848763887339e-05	4.71315367190333
222487_s_at	RPS27L	1.5520934295546	6.93071436302211	4.1258175326601	0.000322972749324149	0.00107198751412891	-0.366002759184969
204206_at	MNT	1.55160306216967	8.04038671242408	7.51325197544284	4.7589614872233e-08	6.87626249145784e-07	8.40892714442068
228987_at	FAM49B	1.55139160449414	5.65119074087645	5.30076986560165	1.40772310302866e-05	7.65299636998382e-05	2.72534142873141
205709_s_at	CDS1	-1.55069598032276	8.78318444832711	-5.99350347947768	2.25647393459888e-06	1.63996690588184e-05	4.54843489796954
206613_s_at	TAF1A	1.54935797276442	4.66883822956247	4.25592950216991	0.000228767847476378	0.000792824605997188	-0.0283199816474031
219722_s_at	GDPD3	-1.5492561555496	7.41496555902068	-3.41456229984946	0.00205567602744495	0.00530191725010639	-2.16108621394629
236288_at	RNF34	1.54917899635974	4.95466075618615	4.02698948612531	0.000419291376231346	0.0013432749474649	-0.621000340342865
201349_at	SLC9A3R1	-1.54916073111592	8.87728075133002	-6.40883198730253	7.66742518181024e-07	6.71355263405487e-06	5.62659096063114
212856_at	GRAMD4	-1.5489972862916	7.15060411991683	-6.45986584305352	6.72281074311855e-07	6.03054282296252e-06	5.75803345243649
201156_s_at	RAB5C	-1.54794184226462	6.76453563301303	-6.81496999274954	2.71391883102509e-07	2.85937001806104e-06	6.66548158286776
209142_s_at	UBE2G1	-1.54776457873727	6.77538797612908	-3.93984037005279	0.000527379386755511	0.00163378867749197	-0.844644254775602
224791_at	ASAP1	1.54766691791591	6.45132300951798	3.42475179218155	0.00200303279594807	0.00517450138953251	-2.13617277587323
202959_at	MMUT	-1.54732431330906	6.57875597579184	-4.82965688161126	4.95161057582557e-05	0.000217562473749946	1.47878403079183
235242_at	REL	-1.54652876328372	6.76492035708392	-4.36877888523087	0.000169469655710242	0.00061467240895434	0.266109367900361
230165_at	SGO2	1.5457755203055	5.77567117173927	4.41852499777554	0.000148441646490846	0.000549004838508036	0.396293197693973
212893_at	ZZZ3	1.54565591848142	7.13989631802208	5.772265395539	4.03476315220882e-06	2.68769097600892e-05	3.96884584082204
1560060_s_at	VPS37C	1.54558048523259	9.61397001938155	5.54328557728816	7.39042108870635e-06	4.41076907219428e-05	3.36604322714438
218039_at	NUSAP1	1.54537172158854	9.06941157797324	4.86504421491826	4.50465957370151e-05	0.00020135386867236	1.57232816507088
218739_at	ABHD5	-1.54500658807763	6.62015747039885	-5.74086591781979	4.38298991724792e-06	2.87151487685591e-05	3.88634317801885
222747_s_at	SCML1	1.54301783215237	6.25148256467546	4.82780872912503	4.97613553684317e-05	0.00021825275781786	1.4738995753631
228855_at	NUDT7	-1.54226536681731	6.1241373195489	-5.30666989521231	1.38578028658979e-05	7.55514477247788e-05	2.74094734898826
205066_s_at	ENPP1	-1.54195843009539	6.77699655180672	-5.96825612792095	2.4107145336177e-06	1.72725123345331e-05	4.48245732124092
213351_s_at	TMCC1	1.5417786411307	7.69765892612816	3.7697403869236	0.000823052177387102	0.00241310082806203	-1.2773851882872
228652_at	ZNF776	1.54152218860669	6.30578383213583	5.6054311988476	6.26878883858071e-06	3.86662770668156e-05	3.52989236015921
205034_at	CCNE2	1.54141492248553	5.81620392459713	3.61174705612743	0.00123995118237949	0.00342192232094877	-1.67415523369963
220936_s_at	H2AJ	1.54126196982381	6.20042168824785	2.94019108927891	0.00669652234609545	0.0146151714634879	-3.28490322927171
214594_x_at	ATP8B1	-1.54080110414117	7.84007857357733	-3.69387318911865	0.00100253088227609	0.00285470966745621	-1.46858435388787
232271_at	HNF4G	-1.54061452578248	7.58614975360861	-5.97375923370853	2.37620968251679e-06	1.70755532999462e-05	4.49684213235523
202169_s_at	AASDHPPT	1.54048435241382	8.18372490704757	4.5924200743702	9.33438131935796e-05	0.000370397840340223	0.852935446688668
238026_at	RPL35A	1.53997128003169	5.75185391842833	4.74591300135033	6.19398493649208e-05	0.000262067940400431	1.25757647159944
213213_at	DIDO1	1.53942550626683	7.05718555831098	5.72892798905178	4.52321751465415e-06	2.94747622944708e-05	3.85496170581399
205266_at	LIF	1.53931194258366	6.52882866506447	4.25874581192566	0.000227063458459936	0.000788343917574384	-0.0209884832362244
1554423_a_at	FBXO7	-1.53928632715926	7.9837093982424	-5.32101642388141	1.33384875715787e-05	7.30946066637029e-05	2.77889182802158
202979_s_at	CREBZF	1.53904170128061	5.8853311729806	3.91730445095371	0.000559528156002792	0.00172061643863587	-0.902274770155044
225342_at	AK4	1.5389268284161	8.68309081904469	3.85134409254047	0.000665104128780567	0.00199600254718907	-1.07044522890905
205891_at	ADORA2B	-1.53835193025558	7.5295519117839	-3.30876623663856	0.00268768246425987	0.00667322714493139	-2.41801677046171
64432_at	MAPKAPK5-AS1	-1.53825360780429	4.97519876505629	-4.57699590725316	9.72686171897238e-05	0.000384221065591903	0.812346066909268
210608_s_at	FUT2	-1.5378747247509	7.18600681956847	-5.95652827892345	2.48595076134899e-06	1.77708375693746e-05	4.4517943236612
203765_at	GCA	1.5363494808089	7.23343520111533	6.3232748436541	9.56383435870268e-07	8.05026092460571e-06	5.40569036254471
209695_at	PTP4A3	1.53622492745183	6.2303558219683	2.80357728061114	0.009302056209298	0.0193410888710366	-3.59331331414359
228785_at	ZNF281	1.53603377333234	7.7605197273997	5.82203324457171	3.53914474155985e-06	2.39586342610613e-05	4.09949523452487
209725_at	UTP20	1.53575832192101	6.42602308626265	5.71659950092456	4.6727927788233e-06	3.02232829360894e-05	3.82254545389659
214734_at	EXPH5	-1.53534946364863	7.18702818761628	-4.18940843420273	0.000272920730987743	0.000927059461748791	-0.201223388505759
202219_at	SLC6A8	-1.53517467734938	8.65220350926438	-2.58710846810376	0.0154601187987196	0.0299600418872926	-4.06526956622327
202241_at	TRIB1	1.53515402264816	10.273179714974	5.50974750928108	8.07773183420594e-06	4.74121282106977e-05	3.27755319647064
207121_s_at	MAPK6	-1.53414747790546	9.57564079701427	-6.36517811052639	8.58188813892072e-07	7.36612065257362e-06	5.51396395098569
223416_at	SF3B6	-1.53286062510217	9.6059876751066	-5.25941065778587	1.57167568793667e-05	8.39945931285304e-05	2.61592613743228
201119_s_at	COX8A	-1.5327104931842	10.285246620734	-5.55694879053639	7.12760717305722e-06	4.26987799316543e-05	3.40208075430747
202425_x_at	PPP3CA	1.53253220096668	8.92075955564077	5.56107330202363	7.05013899276492e-06	4.23671777990559e-05	3.41295788977398
203336_s_at	ITGB1BP1	1.53251133487308	7.30764275280479	4.94624392043943	3.62577478434241e-05	0.000168516723237341	1.78709199349318
212571_at	CHD8	-1.53214191002983	6.03092569798494	-6.06019094157587	1.8953788238995e-06	1.42622417550144e-05	4.72248415396374
213499_at	CLCN2	-1.53161129752671	6.04110825236314	-7.62184905660956	3.64991031183008e-08	5.5233002965277e-07	8.67475283961726
227340_s_at	RGMB	-1.53141412538761	5.8130497503976	-2.91879368943046	0.00705293813364258	0.0152505856393143	-3.33371119167762
238662_at	DPH6	1.53106553903871	5.11628352313156	4.52931902394535	0.000110470089245138	0.000427725539563129	0.686980282464808
212070_at	ADGRG1	1.53028736376243	8.60403164672216	5.08917720472771	2.47497730527695e-05	0.000122079338863275	2.16537329977493
225629_s_at	ZBTB4	1.52972687492166	8.02607683290964	5.29428243518646	1.43225420932486e-05	7.76432545055058e-05	2.7081810243232
217939_s_at	AFTPH	-1.52875532566558	8.96540933183491	-7.77030791252102	2.54575897281374e-08	4.15431434422194e-07	9.03572417797364
213455_at	FAM114A1	-1.52849002042482	8.5381892987268	-6.08429639156692	1.77976181873874e-06	1.35411743142958e-05	4.78531599559265
226032_at	CASP2	1.52826984783168	8.95430595419048	6.52821321167227	5.63982226141536e-07	5.21465805425654e-06	5.93367921871996
208097_s_at	TMX1	-1.52825138219643	6.59393787523488	-3.14964426389608	0.00400323036294615	0.00939939530344253	-2.79801010665339
202778_s_at	ZMYM2	1.52794628160822	8.29519696964771	5.12053982584548	2.27619854178715e-05	0.000114084067443373	2.24839153136143
225991_at	TMEM41A	1.52787238535483	7.3813504230634	4.91276350744453	3.96518923403042e-05	0.000181560935338324	1.69852291843686
206043_s_at	ATP2C2	-1.52673456600019	6.66993148302044	-4.29986836176253	0.000203563436983434	0.000720862906789025	0.086161768520058
213742_at	SRSF11	1.52612695189655	6.86086321543241	3.25562519786333	0.00307223396694749	0.0074787621777357	-2.54581728596753
204004_at	PAWR	-1.52573180568111	7.68699396527966	-5.61594344807373	6.09679796574271e-06	3.76782114282899e-05	3.55759157014208
227978_s_at	ZADH2	-1.52503733180581	5.65953411299761	-6.81148647484511	2.73799072418884e-07	2.87337199623684e-06	6.65664353458637
207549_x_at	CD46	-1.52405507494726	8.03917513738319	-5.53659083030607	7.52274152124254e-06	4.47301930676489e-05	3.34838268596507
218910_at	ANO10	-1.52350734761023	7.60645335588275	-4.18567641629487	0.000275633609067496	0.000934286744960207	-0.21090809778062
202729_s_at	LTBP1	1.52309621531262	8.68292180214004	3.3512009091455	0.00241437844016502	0.00607814220192924	-2.31535163072331
242989_at	STRN	1.52226762845406	6.27280357218993	4.43318296292751	0.000142755461416309	0.000531463103345052	0.43469426131301
225617_at	ODF2	1.52202654749299	5.66184637593323	5.2113188772571	1.78662412558802e-05	9.34684461988404e-05	2.48866720832808
218924_s_at	CTBS	-1.52148243369278	6.46446238180891	-8.10356142734894	1.1458202297809e-08	2.19516239621425e-07	9.83559285256758
201375_s_at	PPP2CB	-1.52122617971607	10.2284087462999	-4.70164482537451	6.97197100441253e-05	0.00028886033845704	1.14075540124506
243403_x_at	CPM	-1.52113208224599	5.14855670107939	-8.24603533969329	8.18131443199126e-09	1.66778468347455e-07	10.1730819870978
202874_s_at	ATP6V1C1	-1.52096619879788	6.62151185643893	-4.79354756401056	5.45342641085619e-05	0.000235732723779745	1.38337130081146
218670_at	PUS1	1.52024757526957	6.47906292542989	5.66316067478927	5.38112187001329e-06	3.38925166316981e-05	3.68194260816179
221677_s_at	DONSON	1.51952666694319	5.80497621044533	3.61961657888953	0.00121501052392138	0.00336472558792799	-1.65452312889544
35626_at	SGSH	1.51951765269074	8.24993116685643	4.27606630308056	0.000216854513140152	0.000760340183517392	0.024120020184359
200852_x_at	GNB2	-1.51928085968491	7.95651248983777	-3.6627523726482	0.00108675413869881	0.00305696366028899	-1.54666061821412
217880_at	CDC27	1.51911004599386	7.4150131347529	8.00671179374833	1.44286070258632e-08	2.6326024133475e-07	9.60463926087471
219555_s_at	CENPN	1.51900434687324	6.72884176991256	4.69443123264491	7.10768227126844e-05	0.000293214851319898	1.12172758461969
212458_at	SPRED2	-1.51863444662458	7.44989995472103	-6.08620990051327	1.77089592882117e-06	1.35059013552372e-05	4.7903017354453
228617_at	XAF1	1.51828653973433	8.2864087550679	2.40094688714347	0.023599128599303	0.0431322367587719	-4.45287043117144
226380_at	PTPN21	-1.51822768310727	6.60011441604552	-5.37216542631074	1.16412411316752e-05	6.50591883315735e-05	2.91413616322543
229650_s_at	SMIM7	-1.5174643929221	6.30865641162956	-6.30599954329817	1.00011712232781e-06	8.34505393273357e-06	5.36100711002038
211950_at	UBR4	1.51700069565097	10.1392931724801	3.67669479956615	0.0010481996731196	0.00296360822574163	-1.51170791815081
222866_s_at	FLVCR2	-1.51657812590259	5.83034565382002	-6.93101541006434	2.02388290604405e-07	2.23607547370196e-06	6.95914043015992
201462_at	SCRN1	1.51641894563417	6.65302370494983	4.40040898048664	0.00015578108765852	0.000572172944279512	0.348858442654561
214721_x_at	CDC42EP4	-1.51514644959442	6.67969361812939	-7.39060623426229	6.43323217267949e-08	8.85401307214035e-07	8.1069366853691
217813_s_at	SPIN1	-1.51505357184975	5.18723270193412	-7.41472976467125	6.06197079753111e-08	8.46466738623186e-07	8.1664834372233
226691_at	TNRC18	-1.51450096089131	7.46335640916096	-5.05896854733653	2.68289971346155e-05	0.00013085283276603	2.08541109813922
218568_at	AGK	1.51431386541817	7.29903505876379	7.19085745981937	1.05534474222779e-07	1.33542236272127e-06	7.61114832893703
201701_s_at	PGRMC2	-1.51383054753644	8.00354544585734	-4.71808818620376	6.67220804369447e-05	0.000278367076875215	1.18413830236854
209422_at	PHF20	1.51333210771887	8.25003597199751	4.27468638550433	0.000217650905418623	0.000762295438027419	0.0205250348990544
209606_at	CYTIP	-1.51246166512284	5.60539395861311	-3.24311262104021	0.00317020814119351	0.00768406472279671	-2.57578152719092
218197_s_at	OXR1	-1.51081265916905	6.11586585124811	-3.91161951422479	0.000567937752017532	0.0017442371678666	-0.916799047431611
202796_at	SYNPO	-1.51080482035124	7.17625903048541	-5.08193241028889	2.52331930694511e-05	0.000123970991885627	2.14619611538584
219571_s_at	ZNF12	-1.51069159854426	6.48186890956515	-3.87658355409132	0.00062257612599014	0.00188723313634796	-1.00618704263872
217821_s_at	WBP11	-1.51059158246086	6.30095889402889	-4.80410496611866	5.30166632211354e-05	0.000230002996827562	1.41126293524602
214077_x_at	MEIS3P1	-1.51020276123297	5.66845169109509	-3.28318425714962	0.00286662371073019	0.00705352903290124	-2.47964806786087
209160_at	AKR1C3	-1.50992461443447	10.2706148811343	-4.31092186309597	0.000197668910683971	0.000702325851424986	0.114993834204387
218679_s_at	VPS28	-1.50970485135347	8.23546596731195	-3.11652820034058	0.00434591808779953	0.0100871212413452	-2.87604397808251
210793_s_at	NUP98	1.50932363828494	7.33586906285789	7.27525710612016	8.55665424773613e-08	1.12433732563874e-06	7.82122218016507
204497_at	ADCY9	-1.50817707854069	7.32154071716698	-6.12839127749967	1.58642388041181e-06	1.23447232741387e-05	4.90013520528994
224719_s_at	C12orf57	-1.50788505261631	8.06591859128327	-2.96921535847891	0.00624031935713725	0.0137574267254356	-3.21841055884205
211478_s_at	DPP4	-1.50677903401099	5.09870791019936	-3.96471633700695	0.000494000145694592	0.00154414204827254	-0.780931117009254
225701_at	AKNA	-1.50672758094828	6.46512536744004	-5.66980051932159	5.28752083506804e-06	3.34538719148724e-05	3.69942060757434
207108_s_at	NIPBL	-1.50665615542773	5.86552093401	-5.37508047774881	1.15513371526107e-05	6.46699348830261e-05	2.92184200404892
[truncated: 7,580 more rows]
