# Supplementary material for: Systems Biomedicine of Primary and Metastatic Colorectal Cancer Reveals Potential Therapeutic Targets
Source: Front Oncol. 2021 Jun 24;11:597536. doi: 10.3389/fonc.2021.597536 (PMC8263939; doi:10.3389/fonc.2021.597536)
Supplement: Supplementary File 3 — Contains all DEGs between all pairwise groups of samples. [file DataSheet_3.zip › Supplementary file 3/Validation Results/GSE144259_liver metastasis/GSE144259MvsN.txt]

logFC	AveExpr	t	P.Value	adj.P.Val	B	Genes
IGHA2	-9.21731842548578	7.18975136553218	-4.82209972985618	0.000881596914230479	0.0580538854924772	-0.311366073298129	IGHA2
JCHAIN	-8.16259062200216	6.16895152336204	-4.68789878046898	0.00106737853325591	0.0640932090955998	-0.499015731769586	JCHAIN
CLCA4	-7.71464580050376	3.72818669528777	-6.39481531705556	0.000113277821873293	0.0227656454384113	1.67332929374246	CLCA4
CA1	-7.69001557716189	3.45623383410031	-8.17614078135226	1.60560252631954e-05	0.0118858632168203	3.48203853269478	CA1
IGHA1	-7.68059863670517	7.7423616392426	-3.81640190727776	0.00393400152009243	0.123081010651468	-1.78383365668635	IGHA1
IGHJ1	-7.57209639021482	5.17540878216771	-3.41292363519553	0.00744673270621662	0.167805994476036	-2.41197511773538	IGHJ1
CD177	-7.24823900767352	3.9812459167178	-8.54883961246394	1.11206373321557e-05	0.0109152381993804	3.80966192698237	CD177
PIGR	-7.15960755692235	8.66653044936744	-3.78856202334436	0.00410845163608332	0.126554289435314	-1.82660123517944	PIGR
SPP1	7.04669346742271	5.17249162068203	6.06980188378914	0.000168414276967412	0.0257734939436187	1.29505125352423	SPP1
CLCA1	-6.98913682287314	5.35565265035918	-3.96343990823083	0.0031335867150963	0.109965375536307	-1.55955862803873	CLCA1
SLC26A3	-6.874455462629	5.25259706286833	-3.71896253611205	0.00458115694155335	0.133366730782556	-1.93392260023463	SLC26A3
AQP8	-6.80301561008273	3.14184848980379	-11.2359423999101	1.09625878123989e-06	0.00780623952945299	5.75877385150473	AQP8
GUCA2A	-6.76189982087213	4.89842123015188	-7.83359901736921	2.27682664119122e-05	0.0128673231322178	3.1664497423103	GUCA2A
IGHJ5	-6.59835030639951	6.63114537319733	-2.95494722151718	0.0156835867141377	0.233845989603067	-3.14047341659957	IGHJ5
CEACAM7	-6.50011354246013	4.96659986064152	-3.71391744658063	0.00461757464179278	0.133835995010538	-1.94172390307007	CEACAM7
CA4	-6.49578423207705	3.6115479176882	-5.68054429223458	0.00027579443493841	0.0328407527142045	0.820535546546774	CA4
ZG16	-6.46484631834724	3.36617351754791	-5.8505513682087	0.000221791578246922	0.0293556407133956	1.03070066664686	ZG16
ITLN1	-6.45727994806571	4.4106826903914	-9.81333549154861	3.4975179979243e-06	0.00853147898743593	4.81006500501336	ITLN1
IGKJ2	-6.37041231730671	5.60298081570432	-3.19801491152822	0.0105382492858105	0.194836979208859	-2.75248502967163	IGKJ2
IGKJ4	-6.36151029881435	6.59527431287045	-3.21132970919377	0.0103126342662916	0.192437646969101	-2.73130180562227	IGKJ4
CHGA	-6.35424794428508	2.97764140124542	-7.24473029451252	4.26885427846877e-05	0.014900812522608	2.58943789138224	CHGA
IGHJ3P	-6.31629730869552	5.02762575820298	-3.58181545877203	0.00568772118775819	0.149326141010039	-2.14699269112503	IGHJ3P
MS4A12	-6.29536071557545	3.20328046578227	-7.43905059610123	3.45507823091187e-05	0.0142457794768612	2.78483178537748	MS4A12
ADAMDEC1	-6.14767860470212	4.25319867724679	-8.57291412460822	1.08646831996978e-05	0.0109152381993804	3.83028032970152	ADAMDEC1
IGHJ6	-6.01256144705363	5.64953530658498	-2.66673363540052	0.0252447719304772	0.289927269747953	-3.60106810831128	IGHJ6
FCGBP	-5.95115850835693	6.94329948794734	-3.62151012292615	0.00534122181498418	0.144729360036721	-2.08511598501131	FCGBP
MUC2	-5.78199079551365	6.30203403097468	-4.64801204766922	0.00113036992318566	0.0652280238980586	-0.555338000757655	MUC2
IGHJ3	-5.72684315186859	5.50523379460556	-2.81419631989828	0.0197792320422414	0.259472549538959	-3.3656071466804	IGHJ3
IGHM	-5.64657089561449	5.11435711445859	-3.87519627497899	0.0035907293236258	0.117731657031808	-1.69382643743971	IGHM
IGLC2	-5.61781536731022	8.12821768615719	-3.10280759834145	0.0123074554551821	0.208646509923977	-2.90421005429585	IGLC2
ALB	5.59638960039661	1.94886404390234	2.74180749034466	0.0222939948328313	0.273049670460311	-3.48129030192316	ALB
IGKJ3	-5.56905442472699	5.25929041748875	-2.77123801901664	0.0212346522653392	0.267296499448523	-3.43427512393093	IGKJ3
TMIGD1	-5.55434470313609	2.42838302036315	-7.68679520161206	2.6540095022182e-05	0.0135992938823236	3.0267747614068	TMIGD1
DES	-5.53230944742814	3.8283634482272	-3.48335014148406	0.0066526858446711	0.159129344802525	-2.30115986269461	DES
IGKC	-5.52705381165572	9.50917072029665	-2.93021569292719	0.0163349014725575	0.238901516880355	-3.18003196724377	IGKC
IGLC1	-5.50899658755368	6.05075314598411	-3.03775780592312	0.0136899069074645	0.219999109577836	-3.00808277857522	IGLC1
IGLJ2	-5.49395971086147	5.95544977620502	-2.99135642861258	0.0147727252990507	0.228020274560967	-3.08224950858187	IGLJ2
IGLC3	-5.45804180022884	6.75342174517244	-3.22088111498968	0.0101538698929533	0.191899991926809	-2.71611201552268	IGLC3
IGHJ4	-5.45571029060324	7.47782461058655	-2.95745581318998	0.0156190229592846	0.233577398858559	-3.13646120957403	IGHJ4
GUCA2B	-5.42293372416365	2.73586138000999	-13.8378228812086	1.77292195233048e-07	0.00315615565953873	7.11880793926399	GUCA2B
IGKJ5	-5.34410249635197	5.79586438651745	-3.06291155940507	0.0131373194499538	0.215354832678264	-2.96790065318417	IGKJ5
SLC26A2	-5.27585903307116	4.84189682956195	-5.24984322331718	0.000487654863475706	0.0433830343614494	0.26746846079315	SLC26A2
NXPE1	-5.27429330848183	4.44585967101838	-3.95548280048619	0.00317216697249276	0.110402573693678	-1.57162433951962	NXPE1
MUC12	-5.246198499237	5.69901624105654	-5.15630711815466	0.000553822185212475	0.0457500813974593	0.143412470325012	MUC12
IGLL5	-5.24123755352851	5.20899681749495	-3.04924461740861	0.0134346565134209	0.217894368219969	-2.9897307740313	IGLL5
CA2	-5.14142685979866	5.14874389491882	-6.33621746665778	0.000121552715223561	0.022923044526535	1.60630938156385	CA2
IGKV2-30	-5.11723706814129	4.1655386979228	-3.03120404278859	0.0138377652440205	0.220721561838425	-3.01855505877771	IGKV2-30
IGKJ1	-5.10550353456258	6.98169758041785	-3.14222376096807	0.0115404951356273	0.202596921696149	-2.84134519995346	IGKJ1
CA7	-5.06186837394564	2.42758006368318	-6.61760989770539	8.6980451783838e-05	0.0207842416463877	1.92349141466254	CA7
BEST4	-4.99525516650073	2.27179893287597	-7.90676460405944	2.11108479220834e-05	0.0126161195808248	3.23505897008656	BEST4
CA9	4.92308048414635	2.70430286677554	5.11312078896429	0.000587579552194231	0.0470864808502186	0.0856582469783094	CA9
CLDN1	4.8778946181422	3.25886917729454	10.220849119398	2.47369925179109e-06	0.00853147898743593	5.09939684941481	CLDN1
CEMIP	4.87611756486573	3.56914779743507	5.45974513028386	0.000368190494970378	0.0387841845648679	0.540723715826626	CEMIP
MMP7	4.83480873837268	3.52850181327301	4.47332990532708	0.00145699210067934	0.0750274921239345	-0.804928018377059	MMP7
IGLV2-14	-4.83106500572846	5.49034026763236	-2.60178532315094	0.0281134950112127	0.303673645996764	-3.70445013003822	IGLV2-14
IGHV3-33	-4.80617151154968	4.65817627310869	-2.95397116026554	0.0157087813776268	0.233845989603067	-3.1420345347812	IGHV3-33
B3GNT7	-4.79430342290128	3.79795885278361	-5.47793326210983	0.000359438425485376	0.0384307678708148	0.564067759716383	B3GNT7
PRAC1	-4.78492659673822	3.01177246376146	-8.98970296328841	7.31914563972275e-06	0.00965151338358106	4.17717053284435	PRAC1
IGHV3-15	-4.76904824806785	3.74122466969554	-3.73179627795253	0.00448987116949894	0.132222806549909	-1.91409071429024	IGHV3-15
CHP2	-4.74899233503676	3.93794473072802	-6.34798172037499	0.00011984012960115	0.022923044526535	1.61980576688063	CHP2
LYPD8	-4.73448942192938	4.13506033438119	-5.12153896392743	0.000580829487880841	0.0469032210667413	0.0969397193847437	LYPD8
DPEP1	4.70444465201607	3.58077341953521	2.92859234012839	0.0163786081218335	0.239091415977761	-3.18262871860763	DPEP1
IGHV3-74	-4.69909850351464	3.40954727456786	-3.99639829827773	0.00297899157116109	0.107135369595575	-1.50967164876653	IGHV3-74
IGLV2-23	-4.65820076586541	4.94249655789185	-3.39034567915826	0.0077217169157436	0.1704426590627	-2.44759042981152	IGLV2-23
IGHV3-7	-4.65425499687844	4.39309161029251	-3.11132844350966	0.0121373212472579	0.207834791605982	-2.8906147712995	IGHV3-7
IGLC6	-4.65085861115466	3.26982669241801	-3.62149177256493	0.00534137678598618	0.144729360036721	-2.08514455190419	IGLC6
RETNLB	-4.65068811419151	3.44814130509174	-5.68391545710895	0.000274594737300069	0.0328076208954082	0.824747470167549	RETNLB
SLC4A4	-4.64051972486086	3.3912662663415	-7.42862452262599	3.49414509949495e-05	0.0142457794768612	2.77447510980479	SLC4A4
NXPE4	-4.6221018255893	4.20637955180354	-3.23186681754956	0.00997438696508674	0.19000967014711	-2.69864767894319	NXPE4
IGHV3-72	-4.59032929676404	2.90709393748911	-3.4928724553438	0.00655230715666554	0.158054433608347	-2.28621046976642	IGHV3-72
IGKV3-20	-4.57470678151234	5.76818241593721	-2.78064212563612	0.020907019703489	0.265432494568347	-3.41924666001142	IGKV3-20
AZGP1	4.57040148515396	3.51193622961265	5.08444813213005	0.000611211348433014	0.0479329710343811	0.0471472589309281	AZGP1
IGKV1-16	-4.55760516213733	3.37671467957661	-3.8792984900983	0.00356798819803411	0.117298847463349	-1.68756254633371	IGKV1-16
GCG	-4.48879856227658	2.02595681926207	-5.97598789976265	0.000189321703984427	0.0271110461524515	1.18285505646393	GCG
IGHV3-11	-4.47489891673197	3.62263960094494	-3.58475265116391	0.00566129299879242	0.149307167354819	-2.14240858233559	IGHV3-11
HEPACAM2	-4.46817433202254	3.02154316140283	-6.56510260713718	9.25166317198727e-05	0.021345688677821	1.86519245722076	HEPACAM2
IGKV3-11	-4.43058234941592	4.84220669866827	-3.0530151864194	0.0133519400054716	0.217168785726273	-2.98370750937458	IGKV3-11
CLDN8	-4.42649539423987	1.9552687503764	-6.07649808833548	0.000167020819310781	0.0257734939436187	1.30300750921333	CLDN8
PYY	-4.41620325498145	2.08730493637281	-6.33640515696153	0.000121525184247358	0.022923044526535	1.60652486998891	PYY
KRT80	4.39689982850004	2.83597584813437	3.28710553148905	0.00912041885279643	0.183684631318505	-2.61094414556333	KRT80
IGKV4-1	-4.3960320107034	4.63049504383711	-3.08108296637547	0.0127524272034877	0.211535077693882	-2.93888471438787	IGKV4-1
IGHV1-18	-4.39108401284579	3.54362857939821	-3.15017806000992	0.0113917915242181	0.201489525933314	-2.82866699392776	IGHV1-18
IGKV1D-39	-4.39032002066374	3.75227651875095	-2.49566213340697	0.0335210235591734	0.324933983882606	-3.87269445499724	IGKV1D-39
ORM1	4.38424838022879	1.51575399461983	2.37613884275992	0.0408599706316724	0.347866665320436	-4.06080161851829	ORM1
IGKV1-33	-4.38107745849077	4.20857051648012	-2.99587365420389	0.0146635580014578	0.227189433892038	-3.07502726945064	IGKV1-33
KRT20	-4.37339645009611	6.28226046279393	-3.09988372613976	0.0123664002391229	0.208768759655634	-2.9088758313451	KRT20
PADI2	-4.36953610180346	3.98115649258451	-5.56605411410013	0.000320101454873832	0.0359640981653591	0.676418067445791	PADI2
ITM2C	-4.35309901392177	6.83046322207733	-7.55862943531293	3.03958447887998e-05	0.0138745340751337	2.90259946284881	ITM2C
IGKV1-39	-4.35297172777936	4.97050852559046	-2.52172181274492	0.0321038344680596	0.319727251021201	-3.83147220589916	IGKV1-39
IGKV2-28	-4.32644094081406	4.18651198568079	-3.10872056302387	0.0121891335673235	0.208050888113954	-2.8947754276884	IGKV2-28
IGHJ2	-4.32504688582214	4.77905386613616	-2.36132362201629	0.0418739133942936	0.350465165136443	-4.08399178503014	IGHJ2
IGKV2D-30	-4.32157370446702	3.03724198305128	-3.02089179904658	0.014073745114845	0.223000276399172	-3.0350352372845	IGKV2D-30
IGLJ3	-4.31159511414672	4.20152228476928	-2.11961008636055	0.0623561083903739	0.398834980264207	-4.4571153681541	IGLJ3
IGLV2-8	-4.29315233222857	3.55475995806399	-3.42325993207196	0.00732426555010654	0.167091011376721	-2.395684296838	IGLV2-8
IGLC7	-4.27553936099888	2.90443141962475	-4.60541603834441	0.0012020563024433	0.0683674322558966	-0.61576202790296	IGLC7
CDKN2B-AS	-4.25630855010448	2.05551935476669	-6.51101030828663	9.86235006656612e-05	0.0219461944856263	1.80471102999394	CDKN2B-AS
IGHV4-34	-4.25589227030786	2.90557704280417	-4.02871423583994	0.00283522334314286	0.1043901674346	-1.46089827067029	IGHV4-34
SCNN1B	-4.25503109537148	2.86063099208409	-5.99114586164192	0.000185761102991146	0.02710589471679	1.20107550572551	SCNN1B
IGHV3-23	-4.24484745140634	5.38415554813261	-2.80048483370897	0.0202324323050798	0.26258193773267	-3.38752922006112	IGHV3-23
IGKV1-5	-4.24089273301761	4.88736156014725	-2.61704211091196	0.0274114657663012	0.300478114421984	-3.68018915591854	IGKV1-5
IGKV2D-28	-4.23378458596898	4.03289456914325	-3.09743067427418	0.0124160775532483	0.209106820944529	-2.91279054451745	IGKV2D-28
IGLV1-47	-4.22711258955919	3.91969397159563	-2.93710141504136	0.0161508332797249	0.237519317675062	-3.16901760732322	IGLV1-47
IGHV3-30	-4.20807783892812	4.44837214278289	-2.66338829774873	0.0253850699991572	0.290147673853953	-3.60639922327147	IGHV3-30
FGB	4.16677071387983	1.4844616148968	2.56390250193798	0.0299356081813095	0.3116356820123	-3.7646171060405	FGB
CXCL8	4.15408244615185	3.42958064998598	5.42838811016135	0.000383824483924026	0.0393599773921956	0.500352975333952	CXCL8
IGLV3-19	-4.15169987611163	4.35552454804458	-2.5360068168229	0.0313525106174153	0.316789120569531	-3.80884841455535	IGLV3-19
MUC4	-4.1470040523233	4.0020776853505	-4.10498076306631	0.00252426799075509	0.0994272012510944	-1.34635681525478	MUC4
DMBT1	-4.137214079473	3.0229291981271	-4.75352988876112	0.000971766137918417	0.0610207435175438	-0.406888071809734	DMBT1
PLA2G2A	-4.1185999953741	5.17034709230298	-3.26469341964108	0.00945738430157987	0.186205670329544	-2.64650511121889	PLA2G2A
KLK6	4.11800922870261	2.75418991600077	2.44412614249628	0.0365096156874116	0.334832823577843	-3.95400940767969	KLK6
RP11-740N7.3	-4.11363227040083	2.25307636339666	-4.04272693898836	0.00277518264744041	0.103699240853787	-1.43979329445129	RP11-740N7.3
MYH11	-4.10088167359282	4.84272965707885	-4.56682494980484	0.0012712086475722	0.0702562429074876	-0.670749961455517	MYH11
HP	4.09995082034698	1.44707518926254	2.06174722809932	0.0685446680751171	0.409642642709949	-4.54464648125115	HP
IGLV2-11	-4.09942298999182	4.14957982817733	-2.70497864783807	0.0236953128493077	0.280921148727711	-3.54008064268596	IGLV2-11
HOXB13	-4.09345822288238	2.63320872200937	-7.66409038277231	2.71821979500502e-05	0.0135992938823236	3.00492979983451	HOXB13
MT1G	-4.08308631601926	4.18710036492047	-3.68965433598698	0.00479701420983315	0.137359492519861	-1.97928262324424	MT1G
FGG	4.05168672381848	1.36123086483404	2.5577617962774	0.0302419121491587	0.312609453901108	-3.77435942899995	FGG
FOXQ1	4.04857285519317	2.4718608470119	7.36453072723622	3.74516806597382e-05	0.014337953099025	2.71049326197372	FOXQ1
IGLV1-44	-4.04822110292249	4.24233619649079	-2.52467748117402	0.0319469195334902	0.318926243796176	-3.82679271668053	IGLV1-44
IGHV1-69-2	-4.04714251246116	3.65170951577093	-2.95071206034754	0.0157932074823478	0.23438989545707	-3.14724723363159	IGHV1-69-2
IGLV1-51	-4.03019701207133	4.33686199441574	-2.97614758552213	0.0151464359499872	0.229941814756649	-3.10656837322009	IGLV1-51
PLAC8	-4.01899221029002	4.43891359846711	-5.37931304287118	0.00040974896189405	0.0404119170063041	0.436853773540323	PLAC8
IGLV1-40	-3.99497318949434	4.59076450119649	-2.74032725724827	0.0223486669324186	0.273343159554047	-3.4836542164912	IGLV1-40
IGLV10-54	-3.98430469988402	2.87669898300058	-2.85689393437623	0.0184329594564711	0.252418110956999	-3.29732220826361	IGLV10-54
IGHV4-39	-3.98407868029721	4.68153947131345	-2.89712505084438	0.0172498275125029	0.245174793914233	-3.23296655521041	IGHV4-39
IGHV3-48	-3.98352410691124	3.88688756867481	-3.22408734098922	0.0101011442918873	0.191196779036871	-2.71101425109443	IGHV3-48
BTNL3	-3.981851439672	2.92898986179806	-5.54114517723704	0.000330726277585101	0.0366827987138316	0.6447862763802	BTNL3
SI	-3.97769252548554	2.18378563434116	-8.14640250770116	1.6542838557106e-05	0.0118858632168203	3.45520048142573	SI
TRPM6	-3.96470369503231	2.60705601202993	-4.87334210901652	0.000820084753220517	0.0560733064333566	-0.240472199959886	TRPM6
IGKV1-12	-3.92082583210277	3.47394361832858	-2.76465165656579	0.0214672107697461	0.268728552340235	-3.44479914981441	IGKV1-12
OTOP2	-3.90616812423656	1.58868775071859	-7.15315012128171	4.72310214450978e-05	0.0158749478490017	2.49559593974332	OTOP2
KRT23	3.9041749714457	2.71108817257246	2.93344789063208	0.0162482333026074	0.238368838869749	-3.17486172193592	KRT23
TPSG1	-3.90318277300083	2.39369606582238	-8.16955451468799	1.61624735797148e-05	0.0118858632168203	3.4761036278599	TPSG1
IGHV3-49	-3.89657504331486	2.78818002882771	-4.66518692470759	0.00110277184312769	0.0648749792101798	-0.531055402874821	IGHV3-49
CDH3	3.88183570690835	2.74045452313942	17.9797852861535	1.71668720816125e-08	0.000611209313593733	8.59546191348392	CDH3
ADTRP	-3.87740506090475	3.46418882497054	-7.70088569946112	2.61499613662369e-05	0.0135992938823236	3.04029873918468	ADTRP
ST6GALNAC6	-3.86212583914312	4.56879431602363	-6.18663751432562	0.0001458093549878	0.0241460291859797	1.43288385771574	ST6GALNAC6
C10orf99	-3.85462490267955	4.76587028785538	-3.55953972555072	0.00589240500962505	0.151399308879218	-2.18178704560297	C10orf99
BTNL8	-3.84767192096445	2.96630597521883	-5.24696483434447	0.000489558874293262	0.0433830343614494	0.263671944928872	BTNL8
CKB	-3.83586263284287	5.68521063377569	-4.7802565822198	0.000935496901908907	0.0600118959120522	-0.369567105293121	CKB
IGLV3-10	-3.82661090729444	2.01666578304123	-4.61451530627338	0.0011863442225419	0.0676900636208042	-0.602830492025984	IGLV3-10
FGA	3.79353082029109	1.29081418859854	2.26443141177726	0.0491429474147457	0.369015404317211	-4.23483470574513	FGA
AC074363.1	-3.78836030630016	1.77637273765953	-9.07491906607335	6.76364436450334e-06	0.00965151338358106	4.24581183932635	AC074363.1
C15orf48	-3.78540503474093	5.30781337887271	-7.95888369033167	2.00108432754927e-05	0.0126161195808248	3.28353045120168	C15orf48
ETV4	3.77317373354865	3.01426165162172	7.38658827780983	3.65662383347513e-05	0.0142457794768612	2.73257351869761	ETV4
ORM2	3.75857799357559	1.50244410723527	2.17551678599514	0.0568906581050835	0.386847782882619	-4.371813261125	ORM2
IGHV5-51	-3.75756117486638	3.99588889255004	-2.6576499608451	0.0256275578251204	0.291482131785036	-3.6155423828969	IGHV5-51
SELENBP1	-3.75176122951783	6.3636469723808	-6.84405325353382	6.69124393782648e-05	0.0187586652883759	2.17034132887546	SELENBP1
RNVU1-18	3.73492708934764	6.23969442567264	1.22811011753369	0.249832341894599	0.565306841586022	-5.66881915840118	RNVU1-18
KRT17	3.72524376458448	2.60691294631573	2.04382975929959	0.0705776359901299	0.41329706443957	-4.57158326543613	KRT17
ACTG2	-3.71171896620109	4.34663741835499	-2.99126999192256	0.0147748223068237	0.228020274560967	-3.08238770913694	ACTG2
IGHV3-13	-3.69759032480748	2.12157615382706	-7.40588723942504	3.58102697547687e-05	0.0142457794768612	2.75183958461283	IGHV3-13
IGHV4-59	-3.69566910989894	5.52579254874093	-2.4755573573995	0.0346568123548426	0.328543491764575	-3.90445046284203	IGHV4-59
LGALS2	-3.68365909564641	3.05212936801201	-6.51339687050657	9.83450056889334e-05	0.0219461944856263	1.80738856173692	LGALS2
LEMD1	3.68203753391802	2.44488904272393	6.63669034540007	8.50588909105913e-05	0.0207427174793198	1.9445768395793	LEMD1
B3GNT6	-3.68187198836132	2.66921728532834	-5.50560656041657	0.000346550264461845	0.0377326471434236	0.59948399841351	B3GNT6
APOC3	3.67296599487275	1.22432199829092	2.37737773813601	0.0407762876091233	0.347640557098035	-4.05886099799772	APOC3
CWH43	-3.6639283839256	2.00572802474215	-7.30013226327461	4.01735708516462e-05	0.0146389477697472	2.64565869509111	CWH43
CHST5	-3.63464841802415	2.53743663873631	-5.65410358275721	0.000285402917454158	0.0338241277263911	0.787437980825964	CHST5
TESC	3.6300148450241	3.87328208125286	4.22688013123156	0.00210002711740955	0.0896515173720021	-1.16497679574208	TESC
AKR1B10	-3.60367418090493	3.0784932321545	-7.39810955029174	3.61128595350146e-05	0.0142457794768612	2.7440810675751	AKR1B10
PHGR1	-3.59095588961391	6.62224850416884	-6.75762373720523	7.39046931581668e-05	0.0194589461375035	2.07699199321853	PHGR1
REP15	-3.58931484390905	2.79913478914286	-7.14215333710941	4.78110315358279e-05	0.0158749478490017	2.4842509243922	REP15
IGHV2-5	-3.56789041929798	3.68377369801446	-2.59313511447846	0.0285195128835383	0.304958591164104	-3.71819821967075	IGHV2-5
IGHV4-4	-3.55732134548157	3.28069696089581	-3.33200433477527	0.00848230501566733	0.177232387193556	-2.5398061257969	IGHV4-4
IGKV3-15	-3.54441157686209	4.09298502499928	-2.8451277216799	0.0187943712199643	0.254327899717697	-3.31614189026086	IGKV3-15
CPNE7	3.53144729027434	2.40902859165088	4.89883004227005	0.000791218260013359	0.0552169643163307	-0.205366167391798	CPNE7
SLC51B	-3.5258100112428	2.0673614933065	-7.67410704377426	2.68968518305896e-05	0.0135992938823236	3.01457519269869	SLC51B
SLC2A1	3.51561904695101	5.57078566535575	3.49304545383466	0.00655049820167568	0.158054433608347	-2.2859389508903	SLC2A1
BEST2	-3.51222667038035	1.84371084613452	-7.45768437805451	3.38644009874679e-05	0.0142457794768612	2.80330601240785	BEST2
RP11-138J23.1	3.50764999877311	2.19891985448085	11.5267703843937	8.78590792886342e-07	0.00780623952945299	5.93286399006463	RP11-138J23.1
GPT	-3.50269695913317	3.12334873254806	-5.7245449473705	0.000260571716129098	0.0319910185553807	0.875368018992865	GPT
MT1E	-3.48368730188258	4.65782810248327	-3.66341375272121	0.00499934498649185	0.140375929731117	-2.01997643412202	MT1E
IGHV3-21	-3.47494518073599	4.45703267680469	-2.46612722747513	0.0352026650057116	0.330352051888075	-3.91933086354902	IGHV3-21
CH17-262H11.1	-3.47154308944891	3.62798688436602	-3.14265824384965	0.0115323211216287	0.202596921696149	-2.84065261207654	CH17-262H11.1
AC096579.15	-3.46608178037577	2.72188264084433	-3.27607276054741	0.00928471270330117	0.185298716977766	-2.62844559510428	AC096579.15
FENDRR	-3.46028494787279	2.83424829367934	-11.2599460491128	1.07620986601515e-06	0.00780623952945299	5.77337985717728	FENDRR
MT1M	-3.43583617914745	2.4145391387587	-4.96675944394391	0.000719481073157392	0.0524926314112619	-0.11231223227432	MT1M
CRP	3.42234457109297	1.15239499390104	2.50946672997196	0.0327626967088843	0.322321926947531	-3.85086598990599	CRP
IGLV7-46	-3.41614561108624	3.13823145289385	-2.84491386370866	0.0188010064053752	0.254327899717697	-3.31648393558153	IGLV7-46
MEP1A	-3.41229415274389	4.38078851366532	-3.04038705639268	0.0136310456732639	0.219606779513911	-3.00388181137546	MEP1A
THBS2	3.41058050747312	3.74105478658248	4.88301772250829	0.000808995645872355	0.0558346182047901	-0.227133146721308	THBS2
IGLV3-1	-3.40930417571942	3.59847626568283	-2.29192357930534	0.0469631572629033	0.363621770514665	-4.19218848120383	IGLV3-1
APOA1	3.39928764199961	1.31585395490768	1.86615118373949	0.094092531387887	0.456317228354137	-4.83380763324575	APOA1
RP13-497K6.1	-3.39390778535329	1.53651653896322	-5.96209769339162	0.000192649552762899	0.0271110461524515	1.16612713668726	RP13-497K6.1
RP5-1158E12.3	3.38926324116481	2.8254280489088	6.18800681381125	0.000145564797015606	0.0241460291859797	1.43448684924033	RP5-1158E12.3
GPR15	-3.38288977399581	1.67264930114305	-5.97471728061362	0.000189623516453672	0.0271110461524515	1.18132610179522	GPR15
RP11-77K12.7	-3.38175857426028	2.19969818838731	-5.88524908432822	0.000212245173365853	0.0288426608874726	1.07303510726324	RP11-77K12.7
IGHV3-66	-3.37817875990291	2.53155978767854	-3.21890453503039	0.0101865160574567	0.191996144896605	-2.71925498704289	IGHV3-66
FBLN1	-3.36382605100354	4.03008800913805	-10.952481303388	1.36686861536986e-06	0.00811099836360477	5.58296813903173	FBLN1
IGKV1D-33	-3.35823300091769	2.81218165624772	-2.42241057610579	0.0378468033880398	0.339934331085238	-3.98818267219423	IGKV1D-33
CLDN2	3.35537471245418	2.46325554415365	2.28220415894772	0.0477227453762386	0.365105556302034	-4.20728009396123	CLDN2
MIR135B	3.3550647230912	1.83412391895154	3.18355857770758	0.0107889919839463	0.196185531458847	-2.77549512900673	MIR135B
IGLV5-45	-3.34918528281252	2.52734096949735	-2.91546537111946	0.0167364525712473	0.240971803538624	-3.20362741435993	IGLV5-45
ANO7	-3.34893202492616	2.78231206177164	-6.58902121482913	8.99485843393328e-05	0.0209315646850824	1.89179930948986	ANO7
MT-TN	3.34127468305774	2.27430993010028	5.95333365440747	0.000194781861305158	0.0273032023224758	1.15555719176093	MT-TN
TACSTD2	3.34074765221072	2.77402602413517	2.99390094962446	0.0147111300895665	0.227530441228899	-3.07818122582231	TACSTD2
FAM3D	-3.32810442248884	6.18445771315561	-2.91739521368126	0.0166833480090943	0.240678250614179	-3.20054027434979	FAM3D
SERPINE1	3.32766877951621	2.93609866259464	7.60138246556967	2.90455557417869e-05	0.0137885062217411	2.9442552822473	SERPINE1
EDN3	-3.32547214889021	1.99379791668286	-7.46415996930026	3.36293705300522e-05	0.0142457794768612	2.80971550519585	EDN3
SLCO1B3	3.29939668668522	1.98057318556829	5.43586324997146	0.000380033539753948	0.0393334713645336	0.509991219098485	SLCO1B3
VWA2	3.29766512804887	3.09793287689957	6.59750641603485	8.90562911988989e-05	0.0209001152465657	1.90121806550417	VWA2
IGKV3D-20	-3.29083186728652	2.29992184012022	-2.52095180942531	0.0321448396910955	0.319867208597474	-3.83269116124807	IGKV3D-20
IGLV4-69	-3.28584158714407	2.74614130566476	-2.78884812948925	0.0206253178623764	0.264247505279614	-3.40613096835319	IGLV4-69
IGKV1-6	-3.28564639939974	3.11463691501395	-2.79222597887909	0.0205104819557997	0.264013451437999	-3.40073165806388	IGKV1-6
MT-TS1	3.28202174714026	4.76352259616646	3.34982291368919	0.00824207696878195	0.175710781046062	-2.51161419918134	MT-TS1
IGHV1-3	-3.27431680166723	3.43066714792982	-2.8886045222707	0.0174937694382714	0.246965966328396	-3.24659692994902	IGHV1-3
C6orf223	3.27398789977903	2.28594310416414	7.65303096069278	2.75010998631417e-05	0.0135992938823236	2.99426546453365	C6orf223
IGKV1-27	-3.26491376145076	2.86028751378134	-2.58750477673498	0.0287869400297529	0.306242181914269	-3.72714378819855	IGKV1-27
RP11-148O7.2	-3.2574181525586	1.43001291326182	-8.09045172802154	1.75031575649085e-05	0.0118858632168203	3.40442108258324	RP11-148O7.2
IGHV3-73	-3.25425968181804	2.44715463491055	-4.36262257920547	0.00171518411857369	0.0810796496213238	-0.965539453301317	IGHV3-73
IGHV1-69	-3.25187255721462	3.45336249772007	-2.66804490266288	0.0251899928075467	0.289684917286788	-3.59897831414955	IGHV1-69
SCARA5	-3.24857876821005	2.01092611448436	-6.40255559086863	0.000112231381511764	0.0227656454384113	1.68214363617761	SCARA5
APOC1	3.23719123689297	4.24885424066143	3.07240385766437	0.0129347932843278	0.213505044086791	-2.95274208008614	APOC1
SST	-3.23130317607391	1.43066935126366	-5.03895461236302	0.000650830279062278	0.0498326048510394	-0.0142284365513632	SST
TPSAB1	-3.22784702052109	1.91026244724663	-4.76917353002032	0.00095035786978323	0.0602439320211465	-0.385029615683388	TPSAB1
IGLV2-18	-3.22432887718681	2.21957098737168	-3.48174848211493	0.00666972670214714	0.159268242456906	-2.30367517585981	IGLV2-18
RP11-616M22.3	-3.21903061363132	1.68231526136401	-6.39906305489308	0.000112702245111121	0.0227656454384113	1.67816757056092	RP11-616M22.3
IGHV1-46	-3.2188984621935	3.38293309964681	-2.63053796979038	0.0268051509237647	0.297497067796047	-3.65871539044059	IGHV1-46
CTD-2033D15.1	-3.20641677180671	1.83179580262535	-7.81280984447661	2.32648035261933e-05	0.0129425010116654	3.14683415096151	CTD-2033D15.1
VSIG2	-3.20619497888329	4.60878903073742	-4.77424763757413	0.000943522972213911	0.0600951554610091	-0.377948053401469	VSIG2
PARM1	-3.2001127979658	4.87152277573695	-3.2536890041807	0.00962753305620981	0.187106270160095	-2.6639774230371	PARM1
IGKV1-9	-3.19872364303426	3.10012080586987	-1.79704763472168	0.105087087879787	0.470415638908155	-4.93306695554576	IGKV1-9
IGKV3D-15	-3.19831470619668	3.24997076800452	-2.94029571101954	0.0160661649537224	0.23666517873907	-3.16390815022834	IGKV3D-15
AMBP	3.18458632835009	1.54198408293628	2.18117231227575	0.0563643426521346	0.385647239317968	-4.36314679071283	AMBP
IGLV7-43	-3.17950128603504	3.12225676393325	-2.44609860580532	0.0363905036542768	0.334619703539998	-3.95090262287634	IGLV7-43
CCAT1	3.17865156519913	2.84038131547944	6.79675148083169	7.06452509377608e-05	0.0192004085067789	2.11938438525186	CCAT1
LGALS4	-3.17823419364066	8.20083534317678	-5.54754967783373	0.000327958541779338	0.0364894872547235	0.652928810532196	LGALS4
DHRS11	-3.17245757717128	3.0823814921061	-5.91155629635318	0.000205304158832951	0.0282225840582563	1.10500667236216	DHRS11
MIR4537	-3.169225501962	2.50414672674589	-3.18697780768472	0.0107291347201873	0.195852140417068	-2.77005176543224	MIR4537
TSPAN7	-3.16586381932915	2.92858224361607	-6.21232877353588	0.0001412942796634	0.0241460291859797	1.46291210885963	TSPAN7
HHLA2	-3.16559011140773	4.19858396053616	-5.87208197653114	0.000215814381863807	0.0289378099794291	1.05699223459119	HHLA2
MFAP4	-3.1648796782974	3.79810486226739	-7.41514208598975	3.54538151635924e-05	0.0142457794768612	2.76106122642663	MFAP4
B4GALNT2	-3.16365638829938	1.55054007782915	-7.633590049251	2.80716466669029e-05	0.0136912727113481	2.97548125976218	B4GALNT2
HSD11B2	-3.16357154111504	5.46480687461197	-10.7017971924	1.66831412057323e-06	0.00848552227841278	5.42224496856404	HSD11B2
MT-TG	3.15135434563836	2.61044252802062	5.45629753162958	0.000369875267734893	0.0388467228095373	0.536292816457086	MT-TG
ARHGAP44	-3.15123656349505	2.91491700093747	-4.90481003847886	0.000784604780466512	0.0552169643163307	-0.197144652061259	ARHGAP44
NPSR1	3.14588419798892	2.41632775112087	7.45412039412938	3.39945204481246e-05	0.0142457794768612	2.79977606519172	NPSR1
IGKV1-17	-3.13990175528548	3.06019652283084	-2.01989942823077	0.0733829155132283	0.419429684378103	-4.60742937322855	IGKV1-17
TSPAN1	-3.13499653968004	6.60578924731062	-6.3353195822692	0.000121684513411839	0.022923044526535	1.60527844157691	TSPAN1
MZB1	-3.13060896934186	2.52281498679159	-3.25023680080352	0.0096815615344091	0.187718873587019	-2.6694602283542	MZB1
BGN	3.12139601808569	4.54717467603252	4.79937241946495	0.000910447112195189	0.058830415576402	-0.342943617508436	BGN
SULT1B1	-3.11876894505962	3.7550238648146	-3.61231290196673	0.0054194872578773	0.146400170204449	-2.09943818523873	SULT1B1
CFD	-3.11780579255024	3.50430511009203	-7.13658268737793	4.81078100835183e-05	0.0158749478490017	2.47849757071257	CFD
IGKV1D-16	-3.11559716961063	2.18331080111106	-2.75422326507625	0.0218407167564282	0.270852274258401	-3.46145950180564	IGKV1D-16
CD79A	-3.114477697885	2.18867493048276	-5.41744292041367	0.000389449068002419	0.0395041157183992	0.486224339187393	CD79A
RP11-731F5.2	-3.1094433136779	5.79361188655278	-1.75030395031943	0.113186908623385	0.478724957784151	-4.99922421772066	RP11-731F5.2
IGLJ1	-3.10693687397745	1.80374494971566	-3.59678435776413	0.0055543692751787	0.14791088512145	-2.12363977342432	IGLJ1
SLCO2A1	-3.10610668833186	2.64369264819042	-5.50633826175315	0.000346216339669007	0.0377326471434236	0.60041876250625	SLCO2A1
ST6GALNAC1	-3.10270501848633	5.52333240593828	-3.64569285530664	0.00514103515232372	0.142223322116032	-2.04750066465713	ST6GALNAC1
IGLV6-57	-3.08056099276791	2.44449224547734	-3.06942231391322	0.0129980588855921	0.213793118482935	-2.95750309533801	IGLV6-57
CXCL14	-3.07523370677803	4.68988584000458	-3.69130798239474	0.00478455501954185	0.137157243893533	-1.97672071462201	CXCL14
MIR145	-3.07048547164787	3.80759973972041	-3.57476058447371	0.005751728383766	0.14997389645285	-2.15800689061738	MIR145
ABCA8	-3.06768942963521	2.11862881110288	-5.21029424704865	0.000514529763556562	0.0443567014568229	0.215187402691398	ABCA8
PDE9A	-3.06309980398479	3.39245133815676	-5.51292480340596	0.00034322605531011	0.0377326471434236	0.60882934836033	PDE9A
IGHV3-20	-3.06183084328553	2.14374777040151	-3.57451502155256	0.00575396985042674	0.14997389645285	-2.15839035867322	IGHV3-20
CD177P1	-3.06023778706529	1.41638407825017	-5.96474374257105	0.000192010747950694	0.0271110461524515	1.16931607731865	CD177P1
RP11-431J24.2	3.05782652148967	2.28777202086305	1.46846965416626	0.175247225681007	0.540403795526294	-5.37832901447941	RP11-431J24.2
MIR4428	3.05130788930997	1.30450284949962	4.12320324652549	0.00245545819709211	0.0978993657886533	-1.3191086539508	MIR4428
MIR3185	-3.04871948405978	1.51111773089536	-6.46696955243569	0.00010391981242714	0.0222830084974697	1.75514982460757	MIR3185
FABP2	-3.04675979669459	2.25554303741634	-5.03357704254746	0.000655692939490699	0.0500971918833194	-0.0215054183768988	FABP2
APCS	3.046740378342	1.015580126114	2.20440757635459	0.0542511921041704	0.381903413469809	-4.32747295342921	APCS
MT1H	-3.04341542659962	2.4880388130528	-3.09992391180331	0.012365588135819	0.208768759655634	-2.90881170276727	MT1H
TIMP1	3.04058929742818	6.24674964737319	3.60290152505018	0.00550082008236809	0.147367342522674	-2.11410303994347	TIMP1
SERPINB5	3.02463129104098	3.3340414536694	3.55951352839724	0.0058926502129171	0.151399308879218	-2.18182799442005	SERPINB5
IGHV1-2	-3.01880176470277	3.0913322552377	-2.05078370463244	0.0697818605157484	0.4120205576683	-4.5611385954911	IGHV1-2
KRT6B	3.0168058108723	2.17951125550165	1.80859009528612	0.103171248884601	0.467739330501993	-4.91660536341373	KRT6B
RP11-396O20.2	-3.01156291131633	1.96389651239332	-3.9188888524505	0.0033561669491648	0.11314804073881	-1.62721998580287	RP11-396O20.2
IGHV3-43	-3.0108551249568	2.59731569231947	-3.22342228412245	0.0101120576571526	0.19130164762235	-2.71207161507422	IGHV3-43
TPSB2	-3.00734579245151	2.37101736395487	-7.57418760526173	2.98966821664747e-05	0.0138239152188982	2.9177855927537	TPSB2
ENTPD8	-3.00353423153686	2.78646999493843	-8.09862451170411	1.73591528341811e-05	0.0118858632168203	3.4118617937038	ENTPD8
CCL28	-3.00184014262727	2.85617702359366	-3.41138222972995	0.00746517763285879	0.168008966144314	-2.41440525798585	CCL28
IGKV2-24	-3.00146713367903	2.42021773486937	-2.88317953677687	0.0176509164951566	0.248148522144345	-3.25527525703444	IGKV2-24
RPS29P12	-2.99841683483352	1.65584971104107	-8.36029863727458	1.33696581664784e-05	0.0109596965719909	3.64592332220907	RPS29P12
TRIB3	2.99408094603935	3.07299080057993	5.20131255409256	0.000520852836034581	0.0445779912840751	0.203279032379986	TRIB3
ABCG2	-2.98266236710911	1.83530027086731	-8.89239722901926	8.01546048519786e-06	0.0101079284555088	4.09785799057262	ABCG2
LINC01082	-2.97697375361077	1.62613247515021	-9.42738615038121	4.91068652205448e-06	0.00853147898743593	4.52182919919001	LINC01082
CYCSP6	2.97682304945855	2.06091906233983	2.03622697582544	0.0714575909570001	0.415647127664275	-4.58298811655844	CYCSP6
GC	2.97556062193283	1.02027234256483	1.92448466088487	0.0856584845477339	0.442433189580532	-4.74876494182161	GC
ISX	-2.96956395949826	3.07198835788518	-4.30134470876111	0.00187869712024316	0.0843494732271596	-1.05523359591452	ISX
IGHV6-1	-2.96861167648065	2.59094760375941	-3.506412566717	0.00641229026831162	0.157424823489373	-2.26496784147822	IGHV6-1
ATP2A3	-2.96681031556305	4.45093071305475	-7.76189840214583	2.45315563683354e-05	0.0133980213238359	3.09856895100239	ATP2A3
AL928768.3	-2.96038798629131	1.80058012784615	-4.85123021921185	0.000846043982048759	0.0571490751172811	-0.271012506081623	AL928768.3
RP11-545J16.1	2.95713961082961	1.78456931677443	4.66822852456954	0.00109795993948774	0.0648287988151269	-0.526759894710268	RP11-545J16.1
INSL5	-2.95609974636217	1.27662404831294	-3.10516930391337	0.0122600551113595	0.208646509923977	-2.90044159453058	INSL5
IGKV2-29	-2.95436322499857	1.44213067514485	-3.0343490736358	0.013766607205074	0.220413787397828	-3.01352946281782	IGKV2-29
VIP	-2.95036485852764	1.66407292228722	-4.00331667654589	0.0029475765722477	0.106327777384303	-1.49921814248828	VIP
KLK10	2.9499039516433	2.00733653910635	2.52585459282514	0.0318846406212828	0.318732057451567	-3.82492885853499	KLK10
MLXIPL	2.94765397474523	3.28097825028899	6.08094663171115	0.000166102011255253	0.0257734939436187	1.30828933200115	MLXIPL
AHCYL2	-2.94710253101037	4.9129007511038	-9.6599155656429	3.99719794079991e-06	0.00853147898743593	4.69718973718935	AHCYL2
BLACAT1	2.94126584021974	1.83912634953337	8.04827605590423	1.82673901206656e-05	0.0120442992195588	3.36589587948194	BLACAT1
APOH	2.9361110233296	1.42890338260938	1.78210815519107	0.107615689013004	0.472505733335674	-4.95430058204212	APOH
GPA33	-2.9360821978269	5.84279312112675	-4.11884862740999	0.00247171877579608	0.0983274584284288	-1.325615901687	GPA33
APOA2	2.93335655147767	1.02003418514949	1.72548763206539	0.117716966297815	0.484424628194259	-5.03400489174223	APOA2
MT-TY	2.93092334005945	3.90245177918205	2.90301146763743	0.017083329131813	0.244074980099948	-3.2235499681264	MT-TY
CAPN13	-2.9299577878155	3.26156745337344	-3.84289023479455	0.00377525348564094	0.11994893004422	-1.74323008296753	CAPN13
SCD	2.92615812147532	5.67379977687135	5.60586375559746	0.000303879140848614	0.034788787558759	0.726766406058115	SCD
NR3C2	-2.92396941278782	3.72444378876012	-6.21491648078076	0.000140847993545193	0.0241460291859797	1.4659310804534	NR3C2
LINC00659	2.91030791568357	1.82206612222637	2.85219831324079	0.0185763346225392	0.252903618895525	-3.30483287312271	LINC00659
SLC6A19	-2.90781847190515	1.22763219119122	-7.69933645950419	2.61925478338653e-05	0.0135992938823236	3.03881301848464	SLC6A19
RNU7-119P	-2.90731177427591	2.24969758650353	-3.24971766583407	0.00968971334255386	0.187718873587019	-2.67028478433059	RNU7-119P
APOB	2.90006737925377	1.06850736164272	1.77327697369927	0.109136748652178	0.475132992836569	-4.96681326640623	APOB
SATB2-AS1	-2.89965777336033	2.29984598980742	-4.59984663802198	0.00121178287427082	0.0688107136451967	-0.623683438712363	SATB2-AS1
FMO3	2.89463169658638	1.65526723890501	2.62947777099179	0.0268522897783436	0.297791452031637	-3.66040273709617	FMO3
PCSK5	-2.89008510051587	2.8537908659034	-6.94876098332939	5.9391501882805e-05	0.0179486131844721	2.28201419879584	PCSK5
VTN	2.89005884821383	1.09177496713182	1.87126889796835	0.0933225292499427	0.455923830796353	-4.82639106850388	VTN
IGLV8-61	-2.87898793364616	2.30599445615417	-1.70241961751189	0.122076184074597	0.48890893788436	-5.06611405046002	IGLV8-61
CD163L1	-2.87896632625646	3.16884710160708	-4.53313588245994	0.00133505668084024	0.0720202394918723	-0.718942555748356	CD163L1
ATOH1	-2.87843318758417	2.55083614099075	-4.07456127944389	0.00264372855313736	0.100976891766002	-1.39194640183073	ATOH1
FGL1	2.87774595647452	1.03744314294849	1.8971568138654	0.0895171196905958	0.450079888228829	-4.78874194572592	FGL1
RP11-395B7.2	-2.87571980126237	3.76760912702254	-4.61681282962608	0.00118241181859741	0.0675739813633099	-0.599567387956297	RP11-395B7.2
ITIH2	2.87016051054774	0.977820759768739	2.37737263271868	0.0407766321146671	0.347640557098035	-4.05886899561786	ITIH2
UBD	2.86763493126341	4.52282536661448	3.95125881298801	0.00319285076777428	0.110797523134343	-1.57803273983344	UBD
CLDN23	-2.86437298569851	2.92496426857228	-6.74004275232273	7.54222718507888e-05	0.0194589461375035	2.0578727456422	CLDN23
CNN1	-2.86411395205919	3.29268274643219	-2.74933723253241	0.0220179734275167	0.271902718193641	-3.46926421798494	CNN1
FXYD3	-2.86282831956606	6.7038777024387	-5.31427505641157	0.000447057388081092	0.0419974439188369	0.352102402888691	FXYD3
C2orf88	-2.85626069959969	2.27280376895665	-7.11147240809231	4.94707534192702e-05	0.0161592358233	2.452511047993	C2orf88
CPE	-2.85531676034732	2.5979291350069	-9.76892790067326	3.63469628208344e-06	0.00853147898743593	4.7776202127461	CPE
CASC19	2.84970893604231	2.75688586656517	7.33096441054347	3.88443725830553e-05	0.0146389477697472	2.67676854853585	CASC19
TMEM72	-2.84906796310492	1.56354534374349	-5.76136268542121	0.000248532128153933	0.0310071821502	0.921013662604942	TMEM72
ALDOB	2.84713806908701	2.92675254227796	1.73159670578954	0.116586622422271	0.482549767722523	-5.02546549872811	ALDOB
APOC2	2.84544654247729	1.26695355664951	2.54013844046034	0.031138498952361	0.316073579813894	-3.80230155200528	APOC2
NEURL1	-2.84338424539846	1.9407328779697	-6.92606130262777	6.09400963736512e-05	0.0179486131844721	2.25793553005913	NEURL1
IGKV2D-29	-2.84264803837061	2.07779954199292	-3.34517046625346	0.00830411067969802	0.175753257599305	-2.51897286729693	IGKV2D-29
B3GALT5-AS1	-2.84106190646427	1.55258000920953	-3.32113514895649	0.00863240318852834	0.178276150304155	-2.55701435811771	B3GALT5-AS1
CLEC3B	-2.83256404103543	2.43784506946508	-7.85204547351856	2.23373818758979e-05	0.0128274216824108	3.18380989471642	CLEC3B
AQP9	2.83195543209571	1.51869899884241	4.23313174479256	0.00208042035252988	0.0895606652733922	-1.15573220994609	AQP9
SLC30A10	-2.82973144117731	1.99204506529185	-3.99198472227883	0.00299921763806743	0.107667059439763	-1.5163438066332	SLC30A10
SMPDL3A	-2.82475267515338	3.52393281689389	-5.26739847865996	0.000476213732410522	0.0433830343614494	0.290594414501318	SMPDL3A
TUBAL3	-2.81959310913639	2.14414710194451	-5.64497770328877	0.000288802798248031	0.0338241277263911	0.775988715814287	TUBAL3
SPARCL1	-2.81912775457506	3.827815383054	-6.16625124524121	0.000149503615864327	0.0244170951340987	1.40898451036127	SPARCL1
AC123023.1	2.81572697282459	2.0073501748066	1.86555312570611	0.0941829009945908	0.456317228354137	-4.83467376353504	AC123023.1
LRRC19	-2.81566680640309	2.66965170078163	-4.80040157373363	0.000909119045264435	0.058830415576402	-0.341511919739654	LRRC19
SULT1A2	-2.81323111201739	1.79197314586613	-9.52809175802244	4.48959289694375e-06	0.00853147898743593	4.59841812233883	SULT1A2
SLCO4A1	2.81189401914133	3.7282197517453	7.96344850463201	1.99175305098418e-05	0.0126161195808248	3.28775996399674	SLCO4A1
IGLV3-25	-2.8103869248391	3.79596673948547	-2.10278609125733	0.0640977645099094	0.402283785442328	-4.48264811463679	IGLV3-25
SLC9A2	-2.80464450598629	3.16138982306372	-4.68201528512708	0.00107642890885721	0.0641841631466395	-0.507307785509429	SLC9A2
HPR	2.80161213780353	1.03790515012678	1.76898207785464	0.109883639658698	0.475740266360451	-4.97288795934783	HPR
FHL1	-2.80085117485639	3.15816257469969	-4.87630794268414	0.000816668409136518	0.0560733064333566	-0.236381830174924	FHL1
RP11-77K12.5	-2.79238724119773	3.18572543668609	-5.87115674638176	0.000216067618241434	0.0289378099794291	1.0558639077852	RP11-77K12.5
SLC28A2	-2.79154848464516	3.01120073348858	-2.48901773122629	0.0338922287997902	0.326196880387179	-3.88319408645076	SLC28A2
FER1L6	-2.79029726278486	2.40651298522366	-5.2756164569008	0.000470957619442143	0.0433830343614494	0.301403063373185	FER1L6
B3GALT5	-2.7863798583254	3.55773949805222	-5.0569075614085	0.000634875152759078	0.0491393368235526	0.010031911142466	B3GALT5
SPIB	-2.78493147690187	1.4027261382243	-6.75500942288174	7.41282381255175e-05	0.0194589461375035	2.07415174343042	SPIB
KLK11	2.7713879132033	1.93690863944605	1.91005343875752	0.087676201782142	0.446271556330061	-4.76990528621717	KLK11
MIR378A	-2.76767469623298	2.19249806124759	-3.40926294141904	0.00749061539717654	0.16819268394556	-2.41774679477273	MIR378A
PDZD3	-2.76718443260758	2.98406282378043	-9.06137492397179	6.8487530535525e-06	0.00965151338358106	4.23495264956616	PDZD3
IGHG2	-2.7618717951357	5.64754851290708	-1.64692537355859	0.133171758365088	0.501788772567579	-5.14244897787923	IGHG2
FRMD1	-2.7595212824121	2.08616594648943	-3.67635513773229	0.0048984624582787	0.138677070391123	-1.99989745944545	FRMD1
PKIB	-2.75790515329197	2.31045690002063	-7.88385869730396	2.16150796098841e-05	0.0126161195808248	3.21365063156948	PKIB
SEMA6A	-2.75742772135619	3.09865498384264	-4.62077560427451	0.00117566191647162	0.0672962489936583	-0.593941119859161	SEMA6A
CCL21	-2.7573680798686	3.60572489258809	-2.1145630388686	0.0628737438054089	0.399822147825574	-4.46478186091044	CCL21
IGKV1D-13	-2.75629792150644	1.55453226010418	-5.69787032722336	0.000269688337291903	0.0327633999939181	0.842163453540703	IGKV1D-13
PRSS22	2.75552189980473	3.01942191630798	4.17771579540882	0.00226123495923704	0.0937241088343138	-1.23787562074053	PRSS22
MT-TA	2.75420709460564	2.83346405413637	3.84504376353208	0.00376264733198011	0.11994893004422	-1.73993277368377	MT-TA
CES3	-2.75348247861679	3.82979731259016	-4.54542044357527	0.00131138662223589	0.0715170309436679	-0.701348947005274	CES3
LARGE2	2.74598527624379	2.28038016913422	5.06832810731587	0.000624944748623698	0.0485819494104763	0.025437781724011	LARGE2
AC018359.1	2.73963109005159	1.97694455254649	1.81602762371591	0.101953971442983	0.466540073008681	-4.90597255506136	AC018359.1
IGKV6-21	-2.73708849450945	1.89729074034617	-3.16009092529644	0.0112092356914963	0.199546813780018	-2.8128711541211	IGKV6-21
IGLV3-21	-2.73003039691896	3.92830385066071	-1.4982567404892	0.167497885610428	0.537156650935383	-5.34005055042826	IGLV3-21
ADAM33	-2.72810806126509	1.98720104253695	-7.75008183553697	2.48362377084926e-05	0.0133980213238359	3.08732014287066	ADAM33
MOGAT2	-2.72761441811095	3.60258011164599	-6.92522096050003	6.09982641085586e-05	0.0179486131844721	2.25704275052848	MOGAT2
TMEM236	-2.72752543853906	2.24634187921352	-4.46653657211243	0.00147157683796402	0.075495708557451	-0.814729864619638	TMEM236
PLG	2.72673973325432	0.925565661078189	1.86727728508598	0.0939225918555527	0.456317228354137	-4.83217644500436	PLG
MYEOV	2.7220673941513	3.27123514947003	7.58210322616934	2.96461652465415e-05	0.0138239152188982	2.92549995367716	MYEOV
FABP1	-2.72172635439624	6.97644698794861	-3.93898692336172	0.00325375556566816	0.111790696800826	-1.59666423062819	FABP1
TRIM29	2.71661004905572	2.78969682771541	2.21093478560032	0.0536715578168119	0.380848635366107	-4.31743216429662	TRIM29
HRCT1	-2.71347179194764	2.33726275350498	-9.15449677628119	6.28645972102168e-06	0.00965151338358106	4.30923134473803	HRCT1
SEMA6D	-2.71307166822478	2.04754880342615	-6.89457706262486	6.31613162479071e-05	0.0181338226049692	2.2244188579953	SEMA6D
FCGR3A	2.71003548543188	3.80538334355521	4.51487414888773	0.00137109083232823	0.072856752953645	-0.745139682274904	FCGR3A
DHRS9	-2.7067078059204	2.90333038887059	-3.65955855629679	0.00502981725532402	0.1408113699071	-2.02596144689668	DHRS9
SEPP1	-2.69658784123504	5.58691424661453	-2.23376290851653	0.0516913897690544	0.374831006382365	-4.28225109736622	SEPP1
IGLC5	-2.69589574411526	2.2367006911104	-2.48040225024712	0.034379652932042	0.32746205537518	-3.89680168829895	IGLC5
SECTM1	-2.69370049330649	3.01944126558787	-5.71928279115447	0.000262343415871366	0.0320978521604265	0.868826615979456	SECTM1
TPH1	-2.69271420929765	1.38245642392828	-5.8379383946551	0.00022537624342615	0.029393024801995	1.015264847985	TPH1
RP11-747D18.1	-2.69144992275378	1.21003226197418	-6.6399475342068	8.47355071201653e-05	0.0207427174793198	1.94817100237997	RP11-747D18.1
CYP2B6	2.68346545381506	2.54439504804058	2.67095744422285	0.0250687473235419	0.289170500435441	-3.59433620791349	CYP2B6
SFRP2	-2.6828400417282	2.21419037771574	-2.87345657856828	0.0179361742686578	0.249843328897219	-3.27082876277436	SFRP2
CMAHP	-2.68257933260407	3.5740683352977	-4.17209094998359	0.00228049957247617	0.0941936273531804	-1.24623805345956	CMAHP
SERPINA3	2.68194884517234	2.19169748546149	2.2268057727041	0.0522872039784593	0.376753452795318	-4.29298343479156	SERPINA3
MT-TP	2.66884824472609	4.77635655756212	3.58275237327295	0.00567927704319662	0.149326141010039	-2.14553034286309	MT-TP
CTHRC1	2.66494323593871	2.52642118522895	3.61020768850251	0.00543757040285129	0.146777298425411	-2.102717737363	CTHRC1
ADH1C	-2.66491951270324	5.3867012283491	-2.85504224192931	0.0184893636619779	0.252607560944383	-3.30028402262415	ADH1C
SAA2	2.66153076287288	1.26039277210082	2.03089584685846	0.0720808650653803	0.416363907419825	-4.59097624448316	SAA2
SLC6A7	-2.65805568629918	2.24164668651457	-5.92645195217083	0.000201483413509269	0.0279129006014943	1.12306162596406	SLC6A7
ITIH3	2.65569933987607	1.20487524097572	1.98489645634403	0.0776783682938934	0.428851081522063	-4.65958232713494	ITIH3
MIR3617	2.65552410328266	1.7034890808674	6.36712298783067	0.000117109423817599	0.0228717845138769	1.64172095042683	MIR3617
CYP4F25P	-2.65386390512112	1.85697830241053	-5.21963242775632	0.000508043304850429	0.0440834292110831	0.227554612760324	CYP4F25P
LRRC26	-2.65121005852097	2.13950717647099	-4.57774911083675	0.00125121193067793	0.0698246858618451	-0.65516070142768	LRRC26
RNVU1-7	2.64822209545272	5.03381363769541	1.1399129106526	0.283068471531391	0.579383148054248	-5.7662904604492	RNVU1-7
PLA2G10	-2.64755775906763	2.54189765220221	-6.03285781491638	0.000176332509461496	0.0263787507011223	1.25103085604823	PLA2G10
UCA1	2.64588613621784	2.11605711382985	2.43779039583581	0.0368948384337078	0.336304103326608	-3.96398563159018	UCA1
TMEM171	-2.63901543322027	2.98470340175707	-4.36787514991112	0.00170189125295436	0.0808251371176497	-0.957877243067654	TMEM171
F2	2.63183496577782	0.979810699829863	2.1736546753253	0.05706499088011	0.387360141252195	-4.37466528820018	F2
PLCE1	-2.6311436530255	2.8837412709171	-4.53343824200134	0.0013344686438897	0.0720202394918723	-0.718509244093567	PLCE1
CDKN2B	-2.6297666331238	2.85729507617134	-6.18787906282025	0.000145587594593946	0.0241460291859797	1.43433730767202	CDKN2B
CTD-2147F2.1	2.62934835340706	1.56785666111386	2.8308666379098	0.0192420973967263	0.256398067257876	-3.33894986691465	CTD-2147F2.1
IGHV3-41	-2.62418557429426	1.58156683601887	-4.25169470465165	0.00202333982055333	0.0881750195483239	-1.12831573183145	IGHV3-41
SAA1	2.62129362722513	1.45971744877972	1.51167539858546	0.164106158791277	0.534670545500997	-5.32265678504342	SAA1
ACVRL1	-2.61368862113491	3.96777683021631	-5.91534269476135	0.000204325557794349	0.0281969269756202	1.10959943294086	ACVRL1
SIM2	2.61136019539671	1.59899417970067	5.15252375042122	0.000556694401488274	0.0457749364216824	0.138364905645251	SIM2
UGT2A3	-2.60951239945433	3.34777012845689	-4.40622295526398	0.00160810698938185	0.0788788520739594	-0.902063163730388	UGT2A3
PCK1	-2.60349734819845	4.51854615247765	-3.8676184620549	0.0036331408705678	0.117838471159522	-1.70540298524016	PCK1
MIR4506	-2.60001807038466	1.2876952583332	-4.93185727095951	0.000755424870370682	0.0542261029933019	-0.160030820708477	MIR4506
RBP4	2.59925362536184	2.65698754288662	1.82118026297525	0.101118489884169	0.465867328394923	-4.89859462717371	RBP4
MAT1A	2.59920429658455	1.06759103010815	2.33067045050334	0.044051172709293	0.35649362515446	-4.1318723200593	MAT1A
POU2AF1	-2.59453746091628	2.29674173449728	-3.34761156294075	0.00827150188427512	0.175710781046062	-2.51511163944193	POU2AF1
RP11-356O9.2	-2.58599944178479	1.62936177079718	-6.26876717201344	0.000131899727920652	0.0234709142302529	1.52852568415875	RP11-356O9.2
INHBA	2.58580241213315	2.15695763276665	8.40191879120202	1.28333609531731e-05	0.0109596965719909	3.68241668528331	INHBA
CYP2E1	2.58486158094784	1.07450123593573	1.8762143398045	0.0925840539288732	0.454283659754585	-4.81921586787882	CYP2E1
KRT6A	2.58307872510958	1.86116980018797	1.94690819309733	0.0826099783210815	0.43801922379421	-4.71578914206066	KRT6A
IGLV2-28	-2.57887961824031	1.96085872691126	-3.55605483627057	0.00592511722747986	0.151986940754462	-2.18723488067238	IGLV2-28
UGT1A10	-2.57551717867516	2.59205251865676	-6.07364143365683	0.000167613743475326	0.0257734939436187	1.29961415199267	UGT1A10
AHSG	2.57400462977513	0.923539578477579	1.76696462020099	0.110236104313691	0.475975276699658	-4.97573902929172	AHSG
MT-TL2	2.57190265911637	2.89918192525081	3.16151374782555	0.0111832817707807	0.199219834803742	-2.81060431164558	MT-TL2
PHLDA1	2.56850402592727	3.40121345370498	2.94422481534278	0.0159626417210276	0.235356127061545	-3.15762344267036	PHLDA1
MT1F	-2.56785797066353	2.25470296214843	-4.49475918881521	0.00141198715259447	0.0741222768311059	-0.774054925297545	MT1F
ITIH1	2.56744759818011	0.928757013074854	1.96651120781126	0.0800292202252811	0.433758617278263	-4.68683742066349	ITIH1
MMP28	-2.56460757271748	2.55680845991055	-4.80543248766169	0.000902656752834695	0.0586463339925666	-0.334515644118453	MMP28
MDFI	2.5589587366694	2.34977220957541	3.8688265924624	0.00362634395055007	0.117838471159522	-1.70355685238046	MDFI
KLF4	-2.55887966491379	4.72489266732091	-6.18066933241503	0.000146880499298532	0.0242108023010414	1.42589377319749	KLF4
IGHG4	-2.55744006775901	4.87722844528814	-1.55399599715096	0.153802239358977	0.522562437706514	-5.26720679131346	IGHG4
HPGD	-2.54846280268809	3.67848057597599	-4.1852690932977	0.00223563689898296	0.0934244321025696	-1.22665328950796	HPGD
CPA3	-2.54758131253713	1.94370564453187	-5.4700702998814	0.000363194172731265	0.0387160638500717	0.553982345611066	CPA3
C4BPA	2.54708577093762	1.80174756177503	2.07259222820504	0.0673415477181002	0.408385022135111	-4.52830283784958	C4BPA
SULT2B1	2.54552793688953	2.31021871269317	7.89489537486919	2.13705011535017e-05	0.0126161195808248	3.22397380893077	SULT2B1
PGM5	-2.54544300182735	1.90057069403237	-4.17937228342849	0.00225559461693698	0.09359928990842	-1.23541378997806	PGM5
LMOD1	-2.54485155653987	2.70058494266964	-4.64964560065952	0.00112771345887005	0.0652280238980586	-0.553026414749107	LMOD1
SERPINC1	2.54329016527182	0.950324552291829	1.83680980174119	0.098622998310706	0.462105202824997	-4.87615755791968	SERPINC1
TNFRSF17	-2.53889182387652	1.30665974881115	-6.13593142501726	0.000155187241747362	0.0250012966297425	1.37332228247871	TNFRSF17
ABCB1	-2.53763989187834	3.28441635830656	-4.14189082521445	0.0023869542194267	0.0965739977596228	-1.29121351901921	ABCB1
DUXAP9	2.53695942507477	1.5771038337233	2.60524303138444	0.0279528261150614	0.303152965024084	-3.69895317673928	DUXAP9
PAH	2.53608561947852	1.15415133718601	2.87760427047623	0.0178139166025414	0.249114959433184	-3.26419388392476	PAH
CCL19	-2.53183386942743	2.32780168410338	-2.83210026063437	0.0192029428980732	0.256398067257876	-3.33697702316392	CCL19
IGHV3-64	-2.52822878418701	1.35810531823843	-6.51494383406261	9.81649430640353e-05	0.0219461944856263	1.80912368240784	IGHV3-64
BMP3	-2.5243292022049	1.0846319289612	-9.53930470404896	4.44521711994614e-06	0.00853147898743593	4.60688473017841	BMP3
ABI3BP	-2.52015674540065	1.88415094330232	-4.76731603850369	0.000952873189452656	0.0602594974019048	-0.387623005239731	ABI3BP
EDIL3	-2.51917739852715	3.07445404802485	-6.4392719955444	0.000107408690024543	0.0224951705860814	1.72383327535215	EDIL3
KLK8	2.51314579822335	1.64991400205516	2.20393652758395	0.0542932572890587	0.381903413469809	-4.32819724265469	KLK8
IRF4	-2.51155005360451	1.89423522924138	-4.75770654990899	0.000966000288508903	0.0607658556043657	-0.401048325230952	IRF4
CXCL2	2.50344044641892	3.50570176442577	5.04160993596322	0.000648443518710459	0.0497568600003603	-0.0106369450683612	CXCL2
LGR5	2.4979091214077	3.00721438266975	2.05040101460088	0.0698254295258939	0.4120205576683	-4.56171371119898	LGR5
SLC13A2	-2.49767768652604	1.77883496396864	-4.53429485760159	0.00133280417647791	0.0720202394918723	-0.717281704594336	SLC13A2
BMP7	2.49586255603011	2.44268493712	7.31472863162006	3.9538220158944e-05	0.0146389477697472	2.66040234862691	BMP7
FAM3B	2.49523253699042	1.63980229029603	2.26662505950201	0.0489654430652282	0.368732156280538	-4.23143666747533	FAM3B
MT-TQ	2.49178334353086	4.36793030548113	3.174497554232	0.0109492889101237	0.197887554495454	-2.78992303121591	MT-TQ
S100P	2.4896419072545	4.5399055349176	2.63391049363871	0.0266557532456705	0.296985681167559	-3.65334742018216	S100P
NFE2L3	2.48650675390979	3.49433199239796	3.08942797035194	0.0125795751303699	0.210703487646781	-2.92556324091341	NFE2L3
AGT	2.48196671818241	2.34408458537991	2.54006716807951	0.0311421783503859	0.316073579813894	-3.80241450113607	AGT
ST3GAL4	-2.48159959582518	4.25371767414688	-4.40214680828775	0.00161780889623405	0.0789047506048181	-0.90798532157925	ST3GAL4
TF	2.4772162578241	1.05994194226498	1.79360518101786	0.10566482161775	0.471307218969077	-4.93796706858011	TF
TREM1	2.47555823675326	1.53548587405166	4.23061394556055	0.00208829335950302	0.0896448869988733	-1.15945472740556	TREM1
GCNT3	-2.47106824678377	4.48665237381175	-2.69577637628688	0.0240591401918564	0.282706807719755	-3.55476148034413	GCNT3
KRT7	2.47061034689864	1.67860730597257	3.54303926978424	0.00604898211961516	0.15296019842811	-2.20759237335387	KRT7
CKMT1A	-2.46866135369475	4.40258382354497	-8.34714869829769	1.35441705754297e-05	0.0109596965719909	3.63435177180668	CKMT1A
ASCL2	2.46618431504123	3.34383284095373	3.96316806638051	0.00313489653323649	0.109965375536307	-1.55997069615112	ASCL2
TNS4	2.46387187585334	3.47033396107694	5.76145653045972	0.000248502220833636	0.0310071821502	0.921129735296256	TNS4
RNF152	-2.46099955168688	2.42344488807543	-6.89347431862059	6.32406982708977e-05	0.0181338226049692	2.2232423983831	RNF152
MACC1	2.45765688025125	3.55125326455514	4.70929358797357	0.00103514821426596	0.0634157181343611	-0.468908507808808	MACC1
SYNM	-2.45640068928239	2.28707765629339	-2.1575511206517	0.0585943781340569	0.391027600602354	-4.39929921144387	SYNM
KIAA1211	-2.45559738473438	2.75637699356094	-6.82737994477246	6.82030916872252e-05	0.0188367971090192	2.15241592315785	KIAA1211
SLC38A5	2.45424961860157	4.10577761881329	8.59361914336361	1.06497140700266e-05	0.0109152381993804	3.8479611824058	SLC38A5
LINC00675	-2.45412439977924	3.33803970829146	-3.77580679866443	0.00419108148568875	0.127537833518344	-1.84622692434001	LINC00675
PTGDR	-2.45331702461087	2.07713034124128	-5.04391238805709	0.000646381557886027	0.0497568600003603	-0.00752365455501902	PTGDR
CDC42EP5	-2.45294296158168	4.55467993650017	-2.98655704025914	0.0148896243730599	0.22889904411849	-3.08992328296108	CDC42EP5
SPDEF	-2.45245486584049	2.97662053363048	-4.06260082907946	0.00269232651310486	0.101976162949559	-1.40990658494731	SPDEF
BCAS1	-2.45154939223032	3.54740482882881	-4.80138956507362	0.000907846050664695	0.058830415576402	-0.340137644230998	BCAS1
SLC6A14	2.44917995016097	1.81075423633059	1.58841186439367	0.145850382624077	0.51694418832744	-5.22147083710018	SLC6A14
RP11-380P13.1	-2.44870836548856	1.08383900930346	-5.33859773192961	0.000432692722430425	0.0413018543952087	0.383877200536072	RP11-380P13.1
MYLK	-2.44837394635097	3.90291535988966	-6.9257689122372	6.09603285134641e-05	0.0179486131844721	2.25762490573591	MYLK
MFSD4A	-2.44639365011648	2.86699368851203	-3.93550296915852	0.00327126906820303	0.111883058505572	-1.6019572410548	MFSD4A
MYO1A	-2.44572110520678	4.85067876904885	-9.09374598838153	6.64726214449118e-06	0.00965151338358106	4.26087497711576	MYO1A
ITIH5	-2.4448902380003	2.022436243711	-6.39086886301228	0.00011381543894049	0.0227656454384113	1.66883177162722	ITIH5
H19	2.44432934702004	2.70867440456684	2.03699213252902	0.0713685584520879	0.415280869144046	-4.58184099718882	H19
ANGPTL4	2.44284294589355	2.12916320023	4.57129750308613	0.00126298063518679	0.0701515796180821	-0.664365183940284	ANGPTL4
PDE3A	-2.43977713549049	3.01758507218243	-10.4690783171334	2.01470036899513e-06	0.00853147898743593	5.26846326589345	PDE3A
NKX2-3	-2.43612394339948	1.38412734209346	-9.56796242379149	4.33397698439663e-06	0.00853147898743593	4.62846820018816	NKX2-3
EPHX4	2.43501986544427	1.6942801702942	8.47730637268436	1.19209817793145e-05	0.0109596965719909	3.74801380654843	EPHX4
REG1A	2.43463396722257	1.6876224624594	1.7468464957537	0.113808298271817	0.479038837558222	-5.00408445310916	REG1A
FIRRE	2.43195432508627	1.74791518172131	2.12368229683812	0.061941452017814	0.39843964907719	-4.45092539883707	FIRRE
PAPSS2	-2.42460759911472	4.38318440060947	-7.02238212741337	5.46570792773055e-05	0.0175316274827854	2.35961249029664	PAPSS2
COLEC11	2.42155290759124	1.61373246437794	4.22248746914941	0.00211392110344497	0.089813898528705	-1.17147584820598	COLEC11
MSLN	2.40817827688287	3.08967097772974	1.48444364932457	0.171053381680351	0.538482107973785	-5.35785888013875	MSLN
VIPR1	-2.40643466694599	3.86675848555543	-3.16291702886091	0.0111577450594454	0.199219834803742	-2.80836869762705	VIPR1
CHRDL1	-2.40478801581697	1.20210231445256	-6.27148659034872	0.000131464533586109	0.0234709142302529	1.53167500457415	CHRDL1
DUSP27	2.40442591953257	1.40663288048624	2.26308466018321	0.0492522346810543	0.369251750596811	-4.23692045328355	DUSP27
RNU6-418P	-2.40056448782486	1.50204513146491	-5.0192449637506	0.000668844500173965	0.0505595320258893	-0.0409224968627804	RNU6-418P
OLR1	2.40005949626257	1.42268537439655	4.35636425735838	0.00173116680968966	0.0813145951084307	-0.974674214948815	OLR1
SERPINF2	2.39893467146887	1.73442604460898	2.6994657350396	0.0239126028179384	0.281822016130381	-3.54887612529447	SERPINF2
PCSK9	2.39799824177518	3.23603459515683	4.69567347777151	0.00105554372759184	0.0637911334135268	-0.488066647053988	PCSK9
URAD	-2.39781335374634	1.95945567309597	-2.95781199411084	0.0156098779823752	0.233577398858559	-3.13589154460652	URAD
SYTL2	-2.39249137434755	4.72529821486898	-3.15549443328212	0.0112935066036737	0.200445667555931	-2.82019494723277	SYTL2
TCN1	2.39226448287404	1.66386794633977	1.8374547888855	0.0985212586633209	0.461971670413391	-4.87522980059766	TCN1
LBP	2.39172607134786	0.854074503818684	2.07855201524048	0.066689034526529	0.406899387604658	-4.51930887185642	LBP
FOSL1	2.38991253214112	1.73599657262403	3.80105087251514	0.00402920750842485	0.12517967201567	-1.80740429808967	FOSL1
TRAJ36	-2.38900978933716	2.124615594215	-3.12393087868817	0.0118901198165538	0.206103128504666	-2.87051248861157	TRAJ36
ZBTB16	-2.38838657188547	2.42529187942298	-2.43339574489712	0.0371644051745713	0.33784773597368	-3.97090263350698	ZBTB16
IGLJ7	-2.3880197868757	1.22964079874163	-4.14342819010172	0.00238140959615108	0.0965691426667007	-1.28892087427704	IGLJ7
MARCO	2.38729838902693	1.68203115909226	2.36838764354188	0.0413873980549673	0.34959832036751	-4.07293836095326	MARCO
WFDC2	-2.38121722763544	4.1543859505884	-3.51489853261369	0.00632613402029099	0.157068114127225	-2.25166324255552	WFDC2
LRRN2	-2.38024109016275	1.61159529556361	-6.75158898942178	7.4421825788792e-05	0.0194589461375035	2.07043422805124	LRRN2
RP11-1029J19.5	2.37718002974294	2.00707808019106	3.82109560268891	0.00390536687273252	0.122292596426358	-1.7766324802421	RP11-1029J19.5
FAM46C	-2.37394787228512	3.58227747031785	-3.16263937384889	0.0111627930057216	0.199219834803742	-2.80881103162429	FAM46C
IL1RN	2.37034332063156	2.47510762937105	3.85846366528374	0.00368508427960894	0.118520948612659	-1.71939829753337	IL1RN
DUSP4	2.36967625799907	2.40385237293398	2.12590477442345	0.0617162695994977	0.397709694628148	-4.44754552430494	DUSP4
CHI3L1	2.36799145080127	1.87018375571364	4.11718401464588	0.00247796473864623	0.0983561388570348	-1.32810408965928	CHI3L1
MIR8078	2.36742064723325	1.35788484450225	1.81343186254865	0.102377288984351	0.466741647192683	-4.90968575754547	MIR8078
SPON1	-2.36286291849027	4.00896876455893	-1.96279482442252	0.0805125461512236	0.434328589873964	-4.69233485888281	SPON1
GREM2	-2.36220524865401	1.28084487209729	-7.18688240217828	4.54992421595276e-05	0.015576490556229	2.53029363585621	GREM2
TMEM253	-2.36159426796091	1.85994684462049	-8.60024590932671	1.05819004919683e-05	0.0109152381993804	3.85360995652458	TMEM253
MIR4652	2.36095052208385	1.42498472707353	1.91359246483498	0.0871772879110892	0.444997872227443	-4.76472699557532	MIR4652
SRPX2	2.35945303006652	3.43171414630774	5.32942092495698	0.000438053085315496	0.041701716710088	0.371899951964597	SRPX2
RP11-211G23.2	2.35499117735704	2.32478802255418	5.25732283748864	0.000482744423712942	0.0433830343614494	0.277327614457021	RP11-211G23.2
CDHR5	-2.35406593902437	4.76974623033883	-4.4578478197826	0.00149045830710381	0.0762446516754656	-0.827276842964122	CDHR5
VEGFA	2.35092436307945	4.09768683472612	7.42370228493034	3.51275638823505e-05	0.0142457794768612	2.7695806714509	VEGFA
MT-TR	2.34915842625935	3.5011178548578	3.64611222004398	0.00513763383704741	0.142223322116032	-2.04684891109168	MT-TR
CGREF1	2.343636260639	2.51563661878886	4.49316785246568	0.00141527767276555	0.0741222768311059	-0.776345131422742	CGREF1
IGFBP1	2.34309902684908	1.03128575090055	2.1388242989268	0.0604228231356013	0.394950283627675	-4.42787586249499	IGFBP1
NDUFA4L2	2.34182960234947	2.45552506287227	2.07653278497586	0.0669094292460635	0.407214346284714	-4.52235709025799	NDUFA4L2
TRAJ4	-2.34119695138524	1.49884547077003	-3.70534335206886	0.00468016570124798	0.134816035297114	-1.95498880397946	TRAJ4
TRBJ2-5	-2.33897795611167	0.999157904692175	-4.15989532245746	0.00232286944584568	0.0948670481171755	-1.26438475063938	TRBJ2-5
HKDC1	2.33196753375889	4.02758464943518	6.45713763117548	0.0001051439565098	0.0222830084974697	1.74404628724001	HKDC1
AMN	-2.33121726858996	4.30439533171668	-6.29596041217287	0.000127617395691961	0.023300973108803	1.55996749497082	AMN
TRAJ41	-2.33022385333238	2.06258798495281	-3.33940056077865	0.00838171869229398	0.176214974245996	-2.5281012311441	TRAJ41
IGKV6D-21	-2.32830918982271	1.2631825695917	-4.73497836376616	0.000997825679206759	0.0620132974417868	-0.432860015666494	IGKV6D-21
ASB2	-2.32031978202181	1.74745131569129	-5.75767964834559	0.000249708952045661	0.0310071821502	0.916457181342714	ASB2
CLIC3	2.3190364093681	1.90118027941638	2.23134556855614	0.0518976583098342	0.375180553596616	-4.2859812061497	CLIC3
RP11-401P9.7	2.31887095011672	1.60668602452799	3.32222829652911	0.00861718338304832	0.178065117336072	-2.5552832892347	RP11-401P9.7
ETHE1	-2.31854237336411	5.75146517205659	-5.35447961878446	0.000423582228574222	0.0412055236780235	0.404573621024153	ETHE1
SLC22A18AS	-2.31794407677547	2.4416029117558	-9.40011629114538	5.03204861072224e-06	0.00853147898743593	4.50091876958185	SLC22A18AS
PKP1	2.31712409502677	1.70505560882599	4.56184760671103	0.00128043269858356	0.0703526632721747	-0.67785900918919	PKP1
TTLL6	-2.3146443203341	1.51292456994952	-7.21396589740981	4.41589419113739e-05	0.0152644171632287	2.55804041765849	TTLL6
TRAJ49	-2.31217314860691	1.57120785077425	-3.42710159571779	0.00727928499571452	0.166820440807817	-2.38963181958133	TRAJ49
B3GALT1	-2.31216656976176	1.16339625655991	-5.38388521288729	0.000407255619254212	0.0402775807442415	0.442786163684611	B3GALT1
TRAJ16	-2.31037293598922	2.70320848060094	-2.19432506833597	0.0551585282586553	0.38334105713491	-4.34296629729137	TRAJ16
PROX1	2.30970906636955	3.00535190160205	4.01319861762981	0.0029033110493665	0.105479067960862	-1.48429791238181	PROX1
TRAJ26	-2.30731717280058	2.10620820246569	-2.662283388638	0.0254315804189228	0.290355997802497	-3.60815986769208	TRAJ26
SLC2A3	2.3062735602514	3.10316229799928	4.0628597892924	0.00269126433633823	0.101976162949559	-1.40951751357066	SLC2A3
IGKV1-13	-2.30522182650621	1.69377368874759	-3.95776292912151	0.0031610606538642	0.110244404804298	-1.56816602857078	IGKV1-13
SLC4A11	2.30491230005695	1.73280738710352	3.46676049584295	0.00683141662871281	0.16161179910212	-2.3272241995694	SLC4A11
PLCD1	-2.30174860441282	3.01220803811195	-6.09496189594775	0.00016324295909414	0.0257734939436187	1.32490994080286	PLCD1
SLCO4A1-AS1	2.3011621369002	1.82700214144551	2.87815125718828	0.0177978570876719	0.249013466650123	-3.26331888736646	SLCO4A1-AS1
RP11-328K4.1	2.30081894590268	1.19967163262934	8.54330586976053	1.11804005381592e-05	0.0109152381993804	3.80491342962175	RP11-328K4.1
PVT1	2.29979358239125	4.39339681554966	10.3649858135754	2.19465479778647e-06	0.00853147898743593	5.19821029093178	PVT1
AL513122.2	-2.29116160036775	5.16216055609042	-6.47721820724657	0.000102660263548122	0.0222830084974697	1.76670874507844	AL513122.2
TRPA1	-2.28929526771233	1.55691569023462	-6.3945612443058	0.000113312350380404	0.0227656454384113	1.67303981329214	TRPA1
IL1R2	-2.28697432284918	3.16271253009845	-3.11575545068515	0.0120498860702257	0.206859512461931	-2.88355246871136	IL1R2
SPTBN2	2.28384444830391	2.54218532011205	6.40394577288525	0.000112044552729313	0.0227656454384113	1.6837257776157	SPTBN2
RN7SKP127	-2.28374425708566	1.13638073559339	-3.63877161395002	0.00519751323388179	0.143007929813854	-2.05826001008711	RN7SKP127
AL513122.1	-2.2831479107181	5.12542744326778	-6.49933262949462	9.99986305842011e-05	0.0221139828777633	1.79159749464313	AL513122.1
FFAR4	-2.2830015690023	1.72327375355886	-3.94714633674673	0.00321312548285263	0.111176015249257	-1.58427420969056	FFAR4
CD27	-2.2772640677297	2.06003918110785	-4.3144842300196	0.00184228800142025	0.0835628642689127	-1.03595381311271	CD27
SLC6A6	2.27490188864429	3.75414414539891	3.55308214740048	0.00595317162787533	0.152267760516432	-2.1918829574231	SLC6A6
GAL3ST2	-2.27251901177744	3.38462522110616	-3.51378991299489	0.00633732058626317	0.157236210559801	-2.25340098984128	GAL3ST2
LINC01296	2.27164079204782	1.40715264673483	2.38911281146126	0.0399919720880675	0.345317453086289	-4.04046865934036	LINC01296
SNX18P9	-2.26956707904943	2.02677739914414	-3.24309333666674	0.00979435928645361	0.188523303401573	-2.68080782739189	SNX18P9
SYNPO2	-2.26617723777375	3.08803163325115	-2.77025855294851	0.0212690740643863	0.267395520123026	-3.43584024378142	SYNPO2
MAMDC2	-2.26426963666281	1.3026888044042	-6.80095437252701	7.03045639108276e-05	0.0192004085067789	2.12392494100537	MAMDC2
SLCO1B1	2.26079625413845	0.907158075412631	2.52335978896952	0.0320167803622676	0.319396314939248	-3.82887902053893	SLCO1B1
PLS3	2.26054505580125	4.62983461123828	8.60652118540896	1.05181200685852e-05	0.0109152381993804	3.85895461172732	PLS3
FGL2	-2.25593880783137	3.10496694560186	-3.89797361633514	0.00346636439658077	0.114912884521286	-1.65907346866605	FGL2
ERRFI1	2.25489549002012	4.72785572735797	3.60555139608055	0.00547779145188678	0.147082418441159	-2.10997306466262	ERRFI1
SLC13A3	2.25481967252076	1.37203241008861	2.13814209699051	0.0604904625102374	0.395102261459272	-4.4289154316695	SLC13A3
ASGR1	2.25128474339452	1.18434408635517	2.75631098561461	0.0217654191283295	0.270767289533559	-3.45812444034794	ASGR1
TFR2	2.24703531933125	1.21827646711409	2.71700690047816	0.0232281173135315	0.277894451892129	-3.52088577577632	TFR2
SLC36A1	-2.2442944661909	3.4997417840464	-9.50972679407222	4.56332818424641e-06	0.00853147898743593	4.58452487254086	SLC36A1
IGF2BP3	2.24194444628657	1.41133150962878	3.68635857002231	0.00482194745995231	0.137709415780615	-1.98438949363094	IGF2BP3
WDR72	2.24036502986563	1.17693767698644	7.13570890090417	4.81545435257888e-05	0.0158749478490017	2.47759474144686	WDR72
APOBR	-2.2397362516279	3.41373061512485	-3.49720957193104	0.00650711317070688	0.158023871884002	-2.27940425696185	APOBR
FRZB	-2.23686586330435	1.92063674691602	-8.1302843272224	1.68134293483709e-05	0.0118858632168203	3.44061033929669	FRZB
TMPRSS3	2.23636708960681	1.66316071961144	6.88760588057369	6.36649765650248e-05	0.0181338226049692	2.21697878645379	TMPRSS3
STC2	2.23491582882631	1.45115959838681	6.70361565990698	7.86757954047103e-05	0.0200083787113522	2.0181170525325	STC2
MGC32805	2.23295696475409	1.8914764783507	5.226870978025	0.000503075903069311	0.0439814357008027	0.237131449116661	MGC32805
ANPEP	-2.23222029357056	5.11660440560559	-1.5475758017394	0.155327574886684	0.524545478162334	-5.27567568396892	ANPEP
ATP13A4	-2.23216883464854	2.06527157587363	-3.91882544189235	0.00335649539772757	0.11314804073881	-1.62731647375235	ATP13A4
ERO1A	2.23057437453118	4.60362013609414	8.86388095160465	8.23306160009426e-06	0.0101079284555088	4.07442429841787	ERO1A
HPX	2.22991594793908	2.31262512018706	1.59119737231272	0.145223120002802	0.51679322031767	-5.21774458409814	HPX
LUCAT1	2.2254633895651	1.2442921375526	4.55122114818562	0.00130036593333128	0.0712280441389647	-0.693049472847787	LUCAT1
MUC5B	-2.22359718123302	4.39824279268537	-3.1678683426569	0.0110681216068035	0.19896765856793	-2.80048135339626	MUC5B
RNU6-570P	-2.22198831405802	3.22836271783576	-4.1824420592536	0.00224518148029388	0.0935683983261618	-1.23085260522814	RNU6-570P
NOTUM	2.22048164658863	1.30574239087634	4.23531890932667	0.00207360682123873	0.089535467805277	-1.15249927779821	NOTUM
C2orf61	2.22028318235231	1.89664793602358	7.28177957984057	4.09882973630598e-05	0.0146389477697472	2.62708037943978	C2orf61
TRAJ17	-2.21966179209559	2.35008298667456	-3.10450630414325	0.012273342762914	0.208646509923977	-2.90149948966091	TRAJ17
PTGDR2	-2.21705602992324	1.1512666260262	-6.27250796958467	0.000131301483284542	0.0234709142302529	1.53285756060392	PTGDR2
LINC01614	2.21636365434224	1.14793649397429	4.31273365800136	0.00184709510671931	0.0835628642689127	-1.03852097045512	LINC01614
GGT6	-2.21432880061378	3.85631847028562	-4.25466321618809	0.00201436721844816	0.0879994238596664	-1.12393606745271	GGT6
AC002511.3	-2.21324193081399	1.38071889229879	-5.24979900645107	0.000487684051837463	0.0433830343614494	0.267410150075927	AC002511.3
ANXA3	2.21298010059051	4.36975872583822	5.20356515844054	0.000519259187521308	0.0445779912840751	0.206266869620201	ANXA3
SLC7A5	2.21162145863685	3.65867957907371	9.87743893561628	3.30943019451341e-06	0.00853147898743593	4.85657704977664	SLC7A5
CLMP	-2.210412998702	1.73864303933896	-7.0369016111881	5.37728596374685e-05	0.017404808132113	2.37482737697498	CLMP
SLC17A4	-2.20954359949555	3.3694460760527	-3.08154389741273	0.0127428163659909	0.211535077693882	-2.93814884758872	SLC17A4
CASP5	-2.20754374449325	2.56479752908138	-3.1972910647068	0.0105506599234547	0.194836979208859	-2.75363691184031	CASP5
C11orf86	-2.20581121172048	1.91319735075161	-3.6276165273568	0.00528991328956074	0.144099330362489	-2.07561182776773	C11orf86
IGLV1-36	-2.20472885579201	2.21160852304018	-1.74604490000461	0.113952811741327	0.479424664003178	-5.00521061135673	IGLV1-36
IGKV1D-12	-2.19892673728895	1.59665432058714	-1.92087690363067	0.0861587658477497	0.443486583669695	-4.75405605512569	IGKV1D-12
MIR1207	2.1981594764435	3.45208426402713	3.77326041725127	0.00420778566780432	0.127827645833196	-1.85014720807912	MIR1207
KLK1	-2.19743819417664	3.53651587364391	-2.38863656864585	0.0400235097506531	0.345317453086289	-4.04121543495247	KLK1
TRAJ9	-2.19466192164767	2.39237179892431	-3.31951860979441	0.00865496130710192	0.178539218213834	-2.55957440706124	TRAJ9
IGKV3D-11	-2.18944898040851	1.22420899261037	-2.86157206026646	0.0182912386506522	0.251854674568818	-3.28983933042033	IGKV3D-11
TP53INP2	-2.18818760870033	3.20697174008093	-5.06404639969296	0.000628648068273556	0.04876336780569	0.0196643903178257	TP53INP2
FOXF1	-2.18554950605852	1.99931664966211	-9.95558639201316	3.09502513201499e-06	0.00853147898743593	4.91276798253388	FOXF1
CD55	2.18552956544464	4.91572548384262	2.88887381730147	0.0174860059615618	0.246954286495616	-3.24616613780055	CD55
CPS1	2.18533839854561	1.24010899533446	1.95611076879859	0.081388791622691	0.435964007849924	-4.70221200344331	CPS1
MIR1244-2	2.18342546680436	3.70963271456579	2.42474449323404	0.0377007893227057	0.339364523304256	-3.98451257146452	MIR1244-2
SLC22A3	2.17863235025956	2.34769692905248	5.11196252654014	0.000588514885359714	0.0470864808502186	0.0841051263321662	SLC22A3
SMOX	2.17656154030812	2.47490655519965	6.05126151396481	0.000172338705307778	0.0261104138884176	1.27298598135001	SMOX
FABP6	2.17563207750748	1.41912672563681	3.91855148676319	0.0033579147971063	0.11314804073881	-1.62773334040237	FABP6
G0S2	2.17555851282025	2.96906115539563	2.75876403820651	0.0216772809151518	0.270142775534849	-3.45420559722629	G0S2
CYP4A11	2.17395249223382	0.735899034954282	2.03466272975386	0.0716399346955837	0.416017591594649	-4.58533274854178	CYP4A11
PSAT1	2.17274022506925	2.65700470533364	5.85331475991477	0.000221014487211098	0.0293556407133956	1.03407918252972	PSAT1
ANKRD36BP2	-2.17253123513546	1.57031260595657	-3.32635914990722	0.00855992097715558	0.177503765550937	-2.54874259187614	ANKRD36BP2
PLIN2	2.17121082517501	4.74716545979601	4.04208611801035	0.00277789881536163	0.103699240853787	-1.44075787169901	PLIN2
IGHD3-9	-2.17084854154272	1.80379612485946	-2.77550522353797	0.0210853456384238	0.266402642338694	-3.42745611004645	IGHD3-9
PRKACB	-2.16966981230684	3.74110471481993	-5.78220930348701	0.000241983279008049	0.0305516761198673	0.946763742934142	PRKACB
NKD1	2.16966561843524	2.08371638830154	4.40318244404878	0.00161533801355636	0.0789014479275326	-0.906480427307026	NKD1
C9	2.16841499983382	1.03136283510304	1.93398762783154	0.0843538021652556	0.440675199598652	-4.73480871264319	C9
RP11-180K7.1	2.16365546717073	1.31483157127858	2.48327148394131	0.0342165549977541	0.326690992272699	-3.89227077634124	RP11-180K7.1
SATB2	-2.15957647693509	4.59401907774569	-1.88564374450477	0.0911911598155118	0.453206316872066	-4.80551262549678	SATB2
PDGFRA	-2.15765166358953	3.72693645572333	-5.85355095567091	0.000220948203766376	0.0293556407133956	1.03436789926932	PDGFRA
ECT2	2.15733268436328	4.00828551293296	6.82678984168195	6.82492648877507e-05	0.0188367971090192	2.15178078237031	ECT2
snoU2-30	2.15518456357784	3.60598591427128	3.76783494715962	0.00424361066918532	0.128235726871285	-1.85850256043921	snoU2-30
SDCBP2	-2.15330739893614	5.22597811462186	-2.83153661136761	0.0192208227515047	0.256398067257876	-3.33787842947773	SDCBP2
IGHV4-55	-2.14944477171627	1.91730571032294	-1.41350278524176	0.190368663059732	0.54728611341555	-5.44772149052999	IGHV4-55
GRIN2D	2.14913667802066	1.63296923366816	5.34198857636779	0.000430729997024086	0.0413018543952087	0.38829937873909	GRIN2D
IGHV4-61	-2.14819327551162	2.15252333604189	-1.25717717645288	0.23960046596589	0.564712124947359	-5.63555914628596	IGHV4-61
TM4SF4	2.14423254903952	1.59808811710518	1.43554033981658	0.184175798627474	0.545783932537348	-5.42009804819572	TM4SF4
CASC21	2.14345475103706	2.17846939944048	4.11727436088869	0.00247762531214714	0.0983561388570348	-1.32796903419764	CASC21
STAB1	-2.14282780565756	4.44815626210647	-3.31837710276083	0.00867092741544931	0.178553903817037	-2.56138227839543	STAB1
APOC4-APOC2	2.14218286996941	0.896098362009742	2.03077232033867	0.0720953681957989	0.416363907419825	-4.59116124686015	APOC4-APOC2
LINC01021	2.14202050945409	1.43150578987663	1.92895490892987	0.0850424016690769	0.441763885180305	-4.74220331563012	LINC01021
CFI	2.14072346647586	2.82858419095819	2.89329018837184	0.0173591869901208	0.245748108785789	-3.23910123487827	CFI
SLC11A1	2.1382139839075	1.58812556072923	4.02546801081539	0.00284932776297053	0.104492403203918	-1.46579131981104	SLC11A1
SPNS2	2.13763697456307	3.1521246373545	4.36177256822123	0.00171734564768518	0.0810796496213238	-0.9667798000331	SPNS2
GS1-115G20.1	-2.1344275603923	2.15840280086433	-4.03443306248371	0.00281055526447424	0.104020545605055	-1.45228173798494	GS1-115G20.1
IGLV9-49	-2.13149060820487	1.56784551567529	-2.56097721679261	0.0300811349558682	0.312338503636259	-3.76925850150757	IGLV9-49
CRAT40	2.12951882332918	1.20945737712243	3.08331193014297	0.0127060203098693	0.211535077693882	-2.93532628844684	CRAT40
NXPE2	-2.1272300678485	2.7708920093638	-2.92795553814404	0.0163957857937222	0.239159086680491	-3.18364736561806	NXPE2
CAPN9	-2.12709687651142	3.17713180992338	-6.06859330884411	0.000168667118550252	0.0257734939436187	1.29361451981017	CAPN9
AJUBA	2.12630449823929	2.07477692306228	6.30932672990831	0.000125568078569843	0.023044978708251	1.5753811937369	AJUBA
BHLHE40	2.12606582337438	4.85716647530826	5.08500148806078	0.00061074571990079	0.0479329710343811	0.0478917410639506	BHLHE40
PITX2	2.12532008997561	1.41240274018638	5.69989974754681	0.000268982748346342	0.0327633999939181	0.844693640789073	PITX2
RPL10L	-2.12299850816854	1.326239093061	-5.63952149184505	0.000290856437042705	0.0338533386574041	0.769137060356495	RPL10L
FOXF2	-2.12225661918227	1.66378643957022	-6.95587749171255	5.89148820028468e-05	0.0179486131844721	2.28954816814688	FOXF2
SNORD72	2.11734669553709	3.12155479391437	5.98590874316732	0.000186983021620649	0.0271110461524515	1.19478432492422	SNORD72
RPL7P31	2.11510203314503	1.54027868159941	6.31775874716425	0.000124293698635509	0.0229292893586459	1.58509093094183	RPL7P31
CDKN2B-AS1	-2.11449421689297	1.36706749117468	-6.23432278991008	0.000137549496471972	0.0238517225106851	1.48853917593746	CDKN2B-AS1
C4BPB	2.11363422339896	2.07542646308085	2.32848788311104	0.0442103792971649	0.356821945964391	-4.13527614550616	C4BPB
TRPC7-AS1	-2.11189465336047	1.83993867184662	-3.51262624063729	0.00634908489907825	0.157355852194518	-2.25522515667864	TRPC7-AS1
ITM2A	-2.10473463820796	2.16661317291531	-4.31338253433328	0.00184531172433424	0.0835628642689127	-1.03756936119321	ITM2A
NEU4	-2.10385858517443	2.7325417446505	-5.84552292605382	0.000223213226485412	0.029393024801995	1.02454982977132	NEU4
KCNMB2-AS1	2.10315722126855	1.25882315959576	4.65892617453346	0.00111274772242076	0.0650546303925592	-0.539901751044977	KCNMB2-AS1
MATN2	-2.10314968449607	3.5430221909434	-5.42744982566478	0.000384303202107662	0.0393599773921956	0.499142542220628	MATN2
HABP2	2.10310105191939	1.10503772055905	1.89080737654083	0.0904367485757982	0.451917192462136	-4.79799626264307	HABP2
RP5-972B16.2	-2.10276689191244	2.1246925285378	-6.95595402115468	5.89097792531042e-05	0.0179486131844721	2.28962914837008	RP5-972B16.2
TNFRSF6B	2.10053752294624	2.717757383735	2.41626102118544	0.0382342187825104	0.34156653629253	-3.99784966721292	TNFRSF6B
CPA6	-2.09772586065946	1.41446866231111	-3.23699242697241	0.00989177184858812	0.189449513123793	-2.69050173862868	CPA6
NR5A2	-2.09762972074712	2.71252434418994	-4.38279684889898	0.00166472362132343	0.0800205932104457	-0.936132789752423	NR5A2
GOLT1A	2.09732053985501	2.44712266737477	6.76910113905115	7.29319349446493e-05	0.0194589461375035	2.08944971457134	GOLT1A
GLYATL1	2.09503710266659	0.955853957693622	4.86096984349198	0.000834502684399011	0.0565935877625569	-0.25755077305922	GLYATL1
CTD-2228K2.7	2.09460031472813	3.53905996538141	3.15091903060396	0.0113780402849727	0.20144393152967	-2.82748612209574	CTD-2228K2.7
C8B	2.09329354100103	0.716843213847543	1.91695198888377	0.0867061529763396	0.44436607989761	-4.75980770742545	C8B
RP11-526A4.1	-2.0917717265064	1.72439943549696	-3.85720093479012	0.00369231011569582	0.118540134679201	-1.72132950884768	RP11-526A4.1
CTD-2033D15.3	-2.09158022152609	1.18689026272118	-6.85839326288621	6.58236807503627e-05	0.0185998915034596	2.18572667492963	CTD-2033D15.3
SERPINA4	2.091511918697	1.11889821224302	2.48778047064787	0.0339618019906766	0.326440634454131	-3.88514873427711	SERPINA4
ALPI	-2.08934671859267	1.07293691254326	-8.10345844627501	1.72745896623338e-05	0.0118858632168203	3.41625896927303	ALPI
CKMT1B	-2.08903562896126	4.29865472414107	-8.52839317529328	1.13432146213087e-05	0.0109152381993804	3.79209975912703	CKMT1B
CDX1	-2.08890913690246	5.12320049048018	-3.21583961488647	0.0102373526530108	0.19224193241445	-2.72412897283434	CDX1
MET	2.08594232419094	4.50319719896238	6.66011107573007	8.27631605776834e-05	0.0204635328055099	1.97038628026336	MET
SERPIND1	2.08535007422245	0.886724354506677	2.20536478475029	0.0541658099370977	0.38185923445021	-4.32600100559329	SERPIND1
RP11-514F3.5	-2.08373726935436	4.12252362709571	-6.24208074820993	0.000136254431065166	0.0237804057041381	1.49756109074439	RP11-514F3.5
IGHV2-70	-2.08195780225269	2.28696265732511	-2.16072515615427	0.0582898255468454	0.390123519224585	-4.39444818311716	IGHV2-70
HPD	2.08151966055091	0.828196165339367	1.80729201064506	0.103385079719796	0.46796327518065	-4.91845908020318	HPD
ENTPD5	-2.07988652547912	4.33969384369553	-5.09950059485226	0.000598680256206462	0.0475790442901225	0.0673811542709961	ENTPD5
GSN	-2.07430143347853	4.52120815090489	-6.0623658350045	0.000169976491255772	0.0258625769003013	1.28620783158306	GSN
ELFN1-AS1	2.07250384130671	1.53979320932688	2.55969006987183	0.0301453918686166	0.312609453901108	-3.77130052749509	ELFN1-AS1
PACSIN3	2.07109847794452	2.28522667830852	3.44216912883072	0.00710562515737089	0.164478248852887	-2.36590530762676	PACSIN3
CPB2	2.06898255265013	0.689660850883377	1.97851060653961	0.0784873746345988	0.430405352059378	-4.66905999656327	CPB2
SLC44A4	-2.0681785913399	6.0414548414208	-5.21712193885933	0.000509778429839945	0.0440834292110831	0.224231179170507	SLC44A4
ABHD3	-2.06722877789189	3.92487895349268	-6.59588145221259	8.922642167953e-05	0.0209001152465657	1.89941513499354	ABHD3
ADH4	2.06585781990961	0.843318066110153	1.55676320763982	0.153148903923642	0.521981198783887	-5.26355037758739	ADH4
SCNN1G	-2.06572436811628	1.34540830733501	-2.76192834022703	0.0215641211316261	0.269392620621199	-3.44915023059367	SCNN1G
LEFTY1	-2.06464380734458	4.79331547935254	-1.64973237499744	0.132589289678623	0.501030468023531	-5.13861957547967	LEFTY1
NAAA	-2.06458561657225	3.97190367470027	-4.227422088356	0.0020983196438266	0.0896515173720021	-1.16417515080858	NAAA
RP11-1029J19.4	2.06437603060617	1.77758189016983	3.06797275401641	0.0130289320729445	0.214165326650562	-2.95981789903799	RP11-1029J19.4
DPT	-2.06408747064298	2.0408388774824	-3.37704984132852	0.00788857646978002	0.172034833635658	-2.46858301365855	DPT
ADCY5	-2.06343636532662	1.43356331379169	-7.90028248435717	2.12522212577667e-05	0.0126161195808248	3.22900720104014	ADCY5
HOXA11-AS1_5	-2.0600584885313	1.7298618811882	-2.09138250473794	0.0653048191352164	0.404248051765185	-4.49991679554858	HOXA11-AS1_5
MT1X	-2.05978690345009	3.19553364413652	-2.60688303179886	0.027876942891865	0.303096898466398	-3.69634566399127	MT1X
RP11-325F22.2	-2.05721752492658	1.6569317941749	-5.16750315056288	0.000545415571273085	0.045265678320762	0.158336072882753	RP11-325F22.2
CES2	-2.05649689884503	5.40807746593543	-4.53725544436086	0.00132706859210597	0.0720202394918723	-0.713040026708488	CES2
RP6-99M1.3	2.05555700226234	2.49568333352194	4.66088777840464	0.00110961175450066	0.0649779883342789	-0.537129369703103	RP6-99M1.3
P4HA1	2.04750776616595	4.22146717777945	8.6053780963471	1.0529706686823e-05	0.0109152381993804	3.85798136837446	P4HA1
CYP2C8	2.04697453360571	1.01954901838196	1.64687827505192	0.133181551264464	0.501788772567579	-5.14251320171177	CYP2C8
PIGZ	-2.04509900902084	3.55014748695336	-3.081530271423	0.0127431003735395	0.211535077693882	-2.9381706010922	PIGZ
MPEG1	-2.04335852895703	3.44462702589432	-4.04123587163814	0.00278150699402781	0.103699240853787	-1.44203776694347	MPEG1
ADAM8	2.04253890533722	3.07679882941723	2.26438527645981	0.0491466873145709	0.369015404317211	-4.23490616192853	ADAM8
SFTA2	2.04206645392899	1.35540988634126	1.75983416947318	0.111490212531219	0.476499906059104	-4.98580332143276	SFTA2
AMIGO2	2.04090557224561	2.46490896607537	3.85788677159206	0.00368838363843461	0.118520948612659	-1.72028057004398	AMIGO2
LPAR1	-2.03905187699229	2.36963868841368	-5.56580437273946	0.000320206131850883	0.0359640981653591	0.676101413860783	LPAR1
PLA2G16	2.03791391829424	3.01346698056402	6.56134523749852	9.29272482041978e-05	0.021345688677821	1.86100517616467	PLA2G16
IGHV4-28	-2.03241093607366	2.14872916903123	-1.26853782932859	0.235696274207176	0.564340926614772	-5.62241179521337	IGHV4-28
TNFRSF12A	2.03105263061173	2.91427960510324	3.60880118840162	0.00544968703126885	0.146824585895763	-2.10490907504695	TNFRSF12A
DERL3	-2.02819933982407	2.03496270380598	-4.97441671456236	0.00071184370284067	0.0523496156377453	-0.101869340620433	DERL3
TRANK1	-2.02442912437656	3.6014031498788	-8.27196476645094	1.45911180190742e-05	0.0115444925766915	3.56780774949061	TRANK1
TRAJ28	-2.02378213499179	1.81977318765507	-3.37632004579681	0.00789784313867931	0.172034833635658	-2.4697356809828	TRAJ28
FCN3	2.02286095906023	1.00329681773501	1.94661833294605	0.0826487229914968	0.438021008244902	-4.71621638001665	FCN3
GGT8P	-2.02276670554124	1.51446489511187	-5.28745553845052	0.000463495135568908	0.0429746896010297	0.316955192710027	GGT8P
AC012501.2	2.02035764849941	1.17707946715384	2.34740182716804	0.042849301887603	0.353364230281165	-4.10575494880334	AC012501.2
TNXB	-2.01964767995509	2.37440155362603	-3.67720617551318	0.00489190364509799	0.138671446958653	-1.99857769388001	TNXB
SNORA14A	2.01859553053668	1.54385030957349	7.94231390523188	2.03536007921881e-05	0.0126161195808248	3.26815638827749	SNORA14A
PAQR8	-2.01815057724928	3.77658316448668	-3.6357304287889	0.00522253503186978	0.143585434188951	-2.06298927881268	PAQR8
FAP	2.01756921338837	2.25866288342997	3.57706685299903	0.00573072160793624	0.149867990911263	-2.15440574719196	FAP
C5orf46	2.01067006894018	0.920808541039849	4.36136413653895	0.00171838529785798	0.0810796496213238	-0.967375827266371	C5orf46
RNF186	-2.00969236689007	2.3699986810685	-6.45902701646211	0.000104907502622356	0.0222830084974697	1.7461811497118	RNF186
HOXA11-AS	-2.00932033773087	2.83636306798526	-2.0155277898448	0.0739067549684693	0.420750896050109	-4.6139613199985	HOXA11-AS
S100A11	2.00880762854399	7.38244741399311	6.25965138720995	0.000133370001242837	0.0235074530903463	1.51796065682946	S100A11
TRAJ1	-2.00585094949757	2.06941316621153	-2.32086206140636	0.0447710960347878	0.358450664093228	-4.14716323649207	TRAJ1
AC007326.1	2.00353786726421	2.15760747228337	4.40614047302576	0.00160830269486432	0.0788788520739594	-0.902182975689501	AC007326.1
IGKV1OR9-2	2.00212756038686	1.1509841798524	2.32029384790114	0.044813154736053	0.358626109512797	-4.14804860297974	IGKV1OR9-2
SLAMF7	-2.00074238134595	2.29003692224047	-3.53675266730548	0.0061097766629158	0.153841929495371	-2.21743111628211	SLAMF7
CNNM4	-2.00008238799112	4.23935956769608	-8.38367743570222	1.30654515900991e-05	0.0109596965719909	3.66644679540295	CNNM4
ZBTB7C	-1.99889336947427	2.66370377922	-4.06830611153717	0.00266902769623146	0.101525707368189	-1.40133689641181	ZBTB7C
PTPRH	-1.99861691176667	3.72607725428647	-6.17210593379562	0.000148432375224891	0.0243538538594793	1.41585460842335	PTPRH
IGKV2D-24	-1.9972954677846	1.00777526761651	-4.00777475090448	0.00292751915364001	0.105818672026598	-1.49248550080512	IGKV2D-24
TAT	1.99599416700314	0.902090626688227	1.76696720243878	0.110235652512361	0.475975276699658	-4.9757353810655	TAT
FAM95B1	-1.99559637910921	1.68699596370339	-3.4198942002624	0.0073639115911466	0.167280329373399	-2.40098797393768	FAM95B1
ACSM2B	1.9946845145255	0.715962502701657	2.09363526252833	0.0650646478328321	0.404012448416664	-4.4965078576172	ACSM2B
DNASE1L3	-1.9941227920519	2.17598349776617	-2.20394483186422	0.0542925154329156	0.381903413469809	-4.32818447429081	DNASE1L3
BAAT	1.99383707745266	0.760960578039875	2.21777989317418	0.0530701677480587	0.379170723338104	-4.30689343696778	BAAT
SCN9A	-1.9928929935549	1.48466649216972	-5.82914907414723	0.000227911293150747	0.029615159420946	1.00449365530181	SCN9A
RP11-114H23.1	1.98961582392122	1.42857838557725	1.82540249856787	0.100438617879438	0.464487256799267	-4.89254187249133	RP11-114H23.1
BMP5	-1.98781894848317	1.17449328358284	-5.09723545366577	0.000600548171912082	0.0476211962422222	0.0643386320917383	BMP5
MIR4756	-1.98778020250179	2.44633518111679	-3.18750577090297	0.0107199227856871	0.195852140417068	-2.76921130969807	MIR4756
FN1	1.98586573041282	7.40525373206206	2.71473422396429	0.0233156729803022	0.278320242956929	-3.52451301632741	FN1
CFHR1	1.98310804466272	0.819812471710257	1.45231305649419	0.179579865327774	0.543132648082372	-5.39889568259133	CFHR1
PDCD4	-1.98283661036403	5.37953075423647	-3.24267220583703	0.00980105141546769	0.188523303401573	-2.68147690251508	PDCD4
SIDT1	-1.98146000578575	2.93381588606557	-4.42015964802263	0.00157540115144754	0.0785582389301657	-0.881833830932317	SIDT1
LGALS9B	-1.98137887383463	2.8836557564355	-2.03113674643584	0.0720525892913859	0.416363907419825	-4.59061544398779	LGALS9B
PPP1R14D	-1.97674043438248	4.3135320091029	-3.42552258764656	0.00729773805178244	0.166820440807817	-2.39211936956448	PPP1R14D
MIR3685	1.97435044336907	1.78287059331955	3.25434813974094	0.00961725285470794	0.187089302573043	-2.66293066457333	MIR3685
SFRP1	-1.97377791706193	1.36959157839935	-5.24106367258154	0.000493487499055921	0.0433830343614494	0.255884293971853	SFRP1
RNU1-70P	1.97236038524822	0.657453461749406	2.12105533364489	0.0622086392851778	0.398834980264207	-4.4549189518314	RNU1-70P
DUXAP8	1.97212250132436	1.14398020484097	2.33042784760476	0.0440688413996722	0.35649362515446	-4.13225070772491	DUXAP8
IGHV3-16	-1.9709338669807	0.843666744957592	-7.27893862410568	4.11160200251299e-05	0.0146389477697472	2.62420046292901	IGHV3-16
C4orf19	-1.97027752316302	3.66454812526981	-5.18052759355782	0.000535808608643137	0.0449062891406537	0.175671364876552	C4orf19
CXCL10	1.9694853992528	2.70130180281157	3.51878262742628	0.00628710392223238	0.156317072658632	-2.24557589231404	CXCL10
AFM	1.96899072212372	0.699742945531036	1.88756113301229	0.0909103411657197	0.452866516590431	-4.80272262170694	AFM
TSPAN11	-1.96819803211639	1.65173206442915	-8.07977489967763	1.76932577938287e-05	0.0118858632168203	3.39468856964537	TSPAN11
C1orf115	-1.96755808862551	3.02435323399853	-6.40300046645159	0.000112171557143835	0.0227656454384113	1.68264997254638	C1orf115
LINC01234	1.96503060630505	1.21285465565025	2.10388484663288	0.0639826032768323	0.402283785442328	-4.48098261812116	LINC01234
ACSM2A	1.96432576154209	0.692870694895387	1.9269773255838	0.0853144320792625	0.442094093858829	-4.74510686006101	ACSM2A
FAM107A	-1.96429389110104	1.24924491175761	-5.26994525072249	0.000474578120480531	0.0433830343614494	0.293945207081486	FAM107A
CPM	-1.96277514805482	2.49350628178616	-5.61469699046253	0.000300401488723361	0.0347256318328134	0.737903757263271	CPM
AIFM3	-1.96231528285486	3.74115180909371	-2.17226230472668	0.0571956844358044	0.387649379142632	-4.37679738414446	AIFM3
RP5-1187M17.10	1.96146279225378	2.63230050709724	4.96326060987176	0.000723000074940394	0.0525987802880026	-0.117087038912072	RP5-1187M17.10
FAM83E	-1.96058877961675	4.06007719534125	-3.95054959457942	0.00319633758092605	0.110810519212552	-1.57910895635791	FAM83E
APOBEC1	1.96044024941846	1.71936834033589	2.72482902801691	0.0229292986340555	0.276737202904038	-3.50839988548808	APOBEC1
CADM3	-1.9581621243033	1.07504246728704	-5.24887682025379	0.000488293233110577	0.0433830343614494	0.266193950846619	CADM3
CLIC5	-1.95703400790057	3.65495730606606	-3.18694709631963	0.0107296708256127	0.195852140417068	-2.77010065478116	CLIC5
PDGFD	-1.95682888713838	1.49786453422047	-6.1105484855003	0.000160125946904145	0.025680739700789	1.34335848215771	PDGFD
TCF21	-1.95455410265999	1.5165897812362	-8.42390371992844	1.25596250073517e-05	0.0109596965719909	3.70161336589671	TCF21
CXCL3	1.95449633718219	3.22829360313632	6.61951587164762	8.67863960000779e-05	0.0207842416463877	1.92560005151971	CXCL3
SNORA25	1.95368221518614	2.67537030343773	4.67827385501804	0.00108222692244836	0.0643265565055949	-0.5125837062019	SNORA25
UGT2B4	1.95156191503502	0.701825126679068	1.8508215910859	0.0964346884042922	0.459148606896015	-4.85597037630465	UGT2B4
RP11-763F8.1	1.94977873622465	0.923693883818045	3.19594261429611	0.0105738199344927	0.195073999735452	-2.75578282170316	RP11-763F8.1
IGHV3-53	-1.94973759176474	1.89616995789284	-2.383209072016	0.0403846687875551	0.346140885505743	-4.04972390307336	IGHV3-53
GLDN	-1.94944455791057	1.46938576994488	-5.40099902724139	0.000398067272071134	0.0399867803344798	0.464961471814558	GLDN
RNF138P1	-1.94812555151282	2.75966831605116	-5.03023249189646	0.000658736937055793	0.0501146792883215	-0.026033649219686	RNF138P1
IGHV3-71	-1.94708216428241	0.861068165030544	-4.58998936514513	0.0012292047768414	0.0695780713428637	-0.637715411955799	IGHV3-71
TRPM2-AS	1.94683518492918	1.12978485251654	2.48317836817069	0.0342218359365289	0.326690992272699	-3.89241783241217	TRPM2-AS
HILPDA	1.94613113054068	2.82689122399551	2.35839246441307	0.0420774405205401	0.351351785381306	-4.0885762284266	HILPDA
CYP2A6	1.94274383672038	0.694999048574149	2.36212822519627	0.041818215155917	0.350448278446643	-4.08273313982965	CYP2A6
SOSTDC1	-1.94254088278673	1.41419364250795	-5.14298337663027	0.000564008608424221	0.0460572534273761	0.125626393645358	SOSTDC1
GS1-115G20.2	-1.9406938274641	1.56860323059675	-6.66728125822182	8.20738860041631e-05	0.0204635328055099	1.97827184813631	GS1-115G20.2
CLEC10A	-1.94063699775309	2.02932151116013	-2.80432240210016	0.0201045383404681	0.26158220428701	-3.38139405528405	CLEC10A
RP11-203J24.9	-1.94003253369866	3.65826380394539	-6.15289971396467	0.000151978094770399	0.0247078908045904	1.39329775166139	RP11-203J24.9
ENO2	1.9391640101944	3.10455378077545	3.51937127358771	0.00628121078692325	0.156279684736279	-2.24465346131266	ENO2
AOC1	-1.9374607285885	5.35062606442926	-4.99285589315702	0.000693807568799291	0.051678503513661	-0.0767609342319533	AOC1
SERPINA11	1.93647816463401	0.701875663068618	2.3059255392574	0.0458896786408521	0.360997747333385	-4.17041975194749	SERPINA11
RPS26P8	-1.9360616036396	2.64523221718085	-1.51039017105269	0.164428380623957	0.534917495938091	-5.3243267196649	RPS26P8
BRINP3	-1.93594150805914	1.0150866695498	-4.95323101290025	0.000733190346522169	0.0528542662098433	-0.130785191293405	BRINP3
SPINK4	-1.9359386377173	4.93570364448753	-1.30012859207755	0.225115833748233	0.561905786930181	-5.58542440457759	SPINK4
EVA1A	1.9347876658733	1.76572303819253	5.8723618345231	0.000215737847824194	0.0289378099794291	1.057333497593	EVA1A
LY6E	1.93005830990443	4.62132310992242	4.64869922342863	0.00112925163128578	0.0652280238980586	-0.554365550285679	LY6E
AC006262.5	1.92937069556631	0.781614236947739	1.91446767817253	0.08705431759074	0.444880425362524	-4.7634457782695	AC006262.5
TM4SF1	1.92899828169793	4.38960133423335	3.22449254487682	0.0100945010038127	0.191196779036871	-2.71037003595808	TM4SF1
AC021218.2	1.9275642471937	2.78542342246199	2.2838914658501	0.0475900217182891	0.365098054773571	-4.20466130511089	AC021218.2
LGALS9C	-1.92719749009644	2.22275811793182	-2.79137817929977	0.020539243273416	0.264013451437999	-3.40208684539362	LGALS9C
KIAA1324	-1.92681098716489	4.00726947016269	-1.602043250071	0.142803687030157	0.514429777054994	-5.20320133853064	KIAA1324
SNORA71C	1.92672918365829	5.69353895786025	5.26654796787049	0.000476761308007789	0.0433830343614494	0.289475162816306	SNORA71C
HDAC1P1	-1.92550001252303	1.32809562585476	-5.42320818205018	0.000386475370675772	0.0394271320846424	0.493668847622465	HDAC1P1
SMIM5	-1.92390052704397	1.87239023922807	-3.42193570349838	0.00733983746552697	0.167196144032388	-2.39777088559569	SMIM5
SNTB1	1.92356509298252	3.2367726323001	4.97829186408806	0.000708011859724703	0.0523305029684969	-0.0965880545953546	SNTB1
EPB41L3	-1.92232490080073	2.28889564129408	-5.3410928615782	0.000431247529322716	0.0413018543952087	0.387131410135741	EPB41L3
LRP8	1.92137454931591	2.48331373755711	6.36078022098567	0.000118006719131576	0.0228717845138769	1.63446508718663	LRP8
MROH3P	-1.92008702332877	1.94979486442503	-3.62154159141826	0.0053409560707626	0.144729360036721	-2.08506699657373	MROH3P
CARMN	-1.91630485196297	3.99421677104001	-4.5287839145003	0.00134355123368196	0.0720699647835348	-0.72518093181534	CARMN
KRT16	1.91444329395803	1.20593611953308	1.41376939146258	0.190292684315323	0.54728611341555	-5.44738891613549	KRT16
HSD11B1	1.91086563018309	1.30542980864368	1.95871804078995	0.0810459228980158	0.435599290135069	-4.69836075884901	HSD11B1
AC017002.2	1.91012727393193	2.74475002047686	6.95957617627422	5.86688153118406e-05	0.0179486131844721	2.29346102319489	AC017002.2
ANXA9	1.91002296631701	1.1867299659456	5.6062908401564	0.00030370999955643	0.034788787558759	0.727305180269079	ANXA9
MIR4450	1.90983672176682	0.636612240588939	2.59630675573356	0.0283699660402469	0.304609249365787	-3.71315804193307	MIR4450
COL1A1	1.90974061338358	6.84646189627213	3.20279428662261	0.0104566828781826	0.193704646153512	-2.74488015428911	COL1A1
SCGN	-1.90950438366347	0.911964782103448	-6.26501060337272	0.000132503476021819	0.0234709142302529	1.52417341383719	SCGN
TRAJ30	-1.90949943155938	2.56310252742902	-2.11670583601342	0.0626534701606798	0.399411665461207	-4.46152765691601	TRAJ30
TCEA3	-1.90949047171118	4.71382711547309	-2.96241050998512	0.0154923014377419	0.23282391805021	-3.12853695499289	TCEA3
MIR4435-2HG	1.90837272037733	3.89786336313485	8.35407992193057	1.34518774990271e-05	0.0109596965719909	3.64045352500129	MIR4435-2HG
GDPD5	1.90752629830004	2.58878893232986	3.10240138500722	0.0123156273148203	0.208646509923977	-2.90485825088551	GDPD5
IGLV3-9	-1.90732685700177	1.2389414320396	-3.93370961563865	0.00328032287936399	0.111986954027409	-1.60468241621537	IGLV3-9
TGFBI	1.90613258060684	5.39700051676507	2.87808965464823	0.0177996649990047	0.249013466650123	-3.26341743097994	TGFBI
ASGR2	1.90312301369205	1.00145807556838	1.89020298372815	0.0905247473323486	0.452126629543245	-4.7988764861716	ASGR2
TMEM211	1.90307592244745	1.15847984850049	2.25336137866887	0.0500483474767068	0.3709245136471	-4.25196960792228	TMEM211
PIPOX	1.90227309237412	1.40091929326375	4.41486319959341	0.00158774623612595	0.0786232503352274	-0.889518239152798	PIPOX
PDE5A	-1.90014558338974	2.60901355615153	-5.16990417858215	0.000543630697286274	0.0452229610892068	0.161533855768453	PDE5A
LTBP4	-1.89940317693363	4.11393356099332	-5.19563377635414	0.00052489382612267	0.0446021951915788	0.195743108991316	LTBP4
RP11-519G16.3	-1.89826446741518	2.46794445126567	-3.48728884401017	0.00661097303412439	0.15871684686916	-2.29497535540835	RP11-519G16.3
GAS6-AS1	1.8977503362161	2.03252571367095	1.85283384800936	0.096124167209382	0.459136684910496	-4.85306571097657	GAS6-AS1
FERMT1	1.89770680406379	5.41579959568031	3.35162617387873	0.00821816276908067	0.175419344862319	-2.50876246079515	FERMT1
TRAJ27	-1.89721861698531	2.78656100472777	-2.44025030582192	0.0367447957150002	0.335851810318311	-3.96011283380676	TRAJ27
TRPM4	-1.89669630692433	4.74835549448759	-4.85653426928257	0.000839737682682514	0.0568403430688749	-0.263679570362136	TRPM4
PROC	1.895985059454	0.814013122865262	2.8996969342264	0.0171768786004133	0.244528422906484	-3.22885227520129	PROC
LY6G6D	1.89592547960676	1.37314737220026	1.18369562682026	0.266152183689885	0.566817672012746	-5.71856492201317	LY6G6D
MIR2355	1.8943719592932	2.80266974973623	4.17951690531636	0.00225510288880043	0.09359928990842	-1.23519887521532	MIR2355
PLAT	-1.89249124729713	3.70183879229797	-4.53053329395708	0.00134012972337673	0.0720699647835348	-0.722672912314223	PLAT
MAB21L2	-1.89043189969468	1.38963780676209	-2.59898089128825	0.0282444884561939	0.30401122366149	-3.70890790415042	MAB21L2
CYP2C9	1.88924403614154	1.57325983201975	1.52033865196787	0.161948639683896	0.532411760600685	-5.31137855605564	CYP2C9
CTD-2545M3.6	-1.88891181099863	1.74266079034684	-5.79705670624324	0.000237433065219836	0.030191310193168	0.965061682941414	CTD-2545M3.6
SLC22A7	1.88852345152007	0.656528067280906	1.97756693947801	0.0786076014788231	0.430774979690937	-4.67045956817003	SLC22A7
ACTL8	1.88593063993939	1.46841102513288	1.18838262230704	0.264390355073869	0.566082601555222	-5.71337782292786	ACTL8
CDHR1	-1.8857845845345	3.95691411050839	-1.40996989367368	0.191377949525345	0.547575938910497	-5.45212479857517	CDHR1
RP11-349K16.1	-1.88529018841421	2.13878201061078	-2.87584548411463	0.0178656546784586	0.249311459385159	-3.2670073469199	RP11-349K16.1
ASAP3	-1.87879079000348	2.60735257323443	-6.19821369992018	0.000143755812450068	0.0241460291859797	1.44642668949012	ASAP3
IL33	1.87819588829386	3.06284954143014	3.19791489399534	0.0105399632268155	0.194836979208859	-2.75264418931723	IL33
NDNF	-1.87783560464331	1.42215441694696	-6.95286511229446	5.91161216301398e-05	0.0179486131844721	2.28635994470005	NDNF
MMP2	-1.87761339601318	4.54343648408906	-3.29424785021066	0.00901566956297316	0.182798348018278	-2.59961849184232	MMP2
MIR222HG	1.87622837731517	3.21068940340849	4.63509985875028	0.00115160466524622	0.0661318266152039	-0.573624361668685	MIR222HG
EPB41L4A	-1.8761953991851	1.91557269703981	-4.41617496334073	0.00158467916867351	0.0785806645145566	-0.887614656077489	EPB41L4A
HRG	1.87504937538804	0.64387700897506	1.74619136910248	0.113926393382294	0.479403771419832	-5.00500485633579	HRG
RNA5SP434	-1.87383168785138	3.28171099619855	-2.17570137846013	0.056873404525322	0.386828920902571	-4.37153049816244	RNA5SP434
SH3TC2	1.87366214546644	1.79475447086901	4.7500991216691	0.00097652987108273	0.0612119181866717	-0.411686993046608	SH3TC2
NDN	-1.87285807125003	1.88428206809288	-4.5243200727621	0.00135232415004913	0.0722945180755995	-0.731582719419499	NDN
GRIN2B	1.87230495803804	1.29444683453921	5.4375960075543	0.000379160572121877	0.0393334713645336	0.512224108017779	GRIN2B
AADAC	1.87168306090261	1.02041918600479	2.10431781373261	0.0639372784568069	0.402283785442328	-4.48032624727619	AADAC
NOS2	-1.87163538111535	2.48898000141089	-1.96286574927477	0.0805032963486014	0.434328589873964	-4.69222998154543	NOS2
NEBL	1.87161606692262	3.08165954432597	4.23013311736757	0.00208980047772904	0.0896448869988733	-1.16016572738375	NEBL
DPYS	1.87041708627557	0.680830282308491	2.01496757527156	0.0739741408351274	0.420932605129275	-4.61479799903846	DPYS
CH507-528H12.1	1.86882793181645	2.44176482802302	2.98481074141674	0.0149323939002169	0.229457467597463	-3.09271555205756	CH507-528H12.1
MEIS3P1	-1.86864262952487	1.68869276482467	-9.00516198613678	7.21476359256713e-06	0.00965151338358106	4.18967906684643	MEIS3P1
GLIPR2	-1.86849852328051	2.86457680634344	-6.1426764901592	0.000153902849215811	0.0249070774703625	1.38126801266655	GLIPR2
KCNMA1	-1.86796822140157	1.67774854022047	-5.79846191260193	0.000237007242086443	0.030191310193168	0.966791659012267	KCNMA1
C3orf67	1.86763071041374	1.48484025441855	5.36243720093149	0.000419095441625729	0.0411059892662326	0.414928233767702	C3orf67
KNG1	1.8664082404404	0.918030572406185	1.53689521956912	0.157894825765656	0.52746175422785	-5.28971974950235	KNG1
CACNB2	-1.86570436240472	1.67552682607568	-6.94630783802338	5.95567715488609e-05	0.0179486131844721	2.27941550688785	CACNB2
LINC01485	1.86353348911709	0.9257381819725	4.0572659554374	0.00271430764204485	0.102408367608808	-1.41792394662791	LINC01485
MEIS1	-1.86306640371366	2.43544650625952	-6.0209745736368	0.000178964581065184	0.02654939560102	1.23682662954799	MEIS1
AC009133.12	-1.8629511724254	3.29899070816596	-5.06920632473041	0.000624188067796458	0.0485819494104763	0.0266215916601915	AC009133.12
AMPD1	-1.86217894699336	0.94106526449702	-6.54971613266672	9.42107301395345e-05	0.0215017874095384	1.84803236683224	AMPD1
ITGA8	-1.86163032465658	1.44767894001038	-4.72817211264095	0.00100757336259845	0.0623889426120961	-0.442402386820838	ITGA8
MSR1	1.86129250592012	2.79813013998314	3.9452380171581	0.00322257976118516	0.11128683784407	-1.5871712021871	MSR1
STRIP2	1.86112762152493	1.78192509899776	3.05869204221329	0.0132283903075809	0.216245917590042	-2.97463985833282	STRIP2
RP11-77K12.10	-1.85875389710303	1.02346181021304	-3.30275127240211	0.0088925837138868	0.181329725347012	-2.58613902422814	RP11-77K12.10
CD209	-1.8579981811108	1.59860175767321	-4.70171294035598	0.00104644729944479	0.0636402619755123	-0.479567878990987	CD209
RP5-884M6.1	1.85676123001264	1.16878847720168	7.60141681784003	2.90444975048871e-05	0.0137885062217411	2.944288658378	RP5-884M6.1
LRRC31	-1.85478726513922	3.218424351183	-2.64438312852599	0.0261971466581102	0.294606193814073	-3.63667389484686	LRRC31
NKD2	1.854777883316	2.45489300460999	2.20296031766739	0.0543805349317178	0.381903413469809	-4.32969813313083	NKD2
TAB3-AS2	1.85436614735149	1.19922416907995	1.52866201614054	0.159899354360248	0.529783790493419	-5.30050726228208	TAB3-AS2
WNT11	1.85377348813527	2.02996369790954	1.96048535660574	0.0808142905522425	0.434704940447506	-4.69574908688343	WNT11
PLPP1	-1.85365012320874	4.27741681729832	-6.38197066913872	0.000115037827758554	0.0228717845138769	1.65868252705909	PLPP1
CCL15	-1.85322503344717	2.862707388632	-3.36263108778302	0.00807377425779355	0.17474690496929	-2.49136424437023	CCL15
HMCN2	-1.85083162645395	1.50965105960153	-5.94772676919616	0.000196159440922047	0.0273858163134804	1.14878868519752	HMCN2
PNPLA3	1.8507031580048	1.34232062212744	2.37221639923699	0.0411260374732687	0.348463162017325	-4.06694438227201	PNPLA3
A2ML1	1.85037535628859	1.21872485731699	1.26386916509863	0.237294297903845	0.564358781136928	-5.62782466641973	A2ML1
RP3-395M20.9	-1.8497120529221	1.74410894837772	-3.96832899207283	0.00311012809311292	0.109637904235281	-1.55214923593087	RP3-395M20.9
ABCC2	1.84927411803705	1.70228198909305	3.1931290290451	0.0106223133933111	0.195431664870103	-2.76026064325648	ABCC2
P2RX1	-1.84842173287536	1.41911722951701	-4.42419530260828	0.00156606346231414	0.0785149275851633	-0.875981519046342	P2RX1
ATP11A	1.84787275232444	3.69497498521223	5.39081899883022	0.000403505604128181	0.0400178649843447	0.451776329850336	ATP11A
PCDH18	-1.84474148750098	2.42321847397497	-5.46408109654026	0.000366083350082149	0.0387841845648679	0.546293647771257	PCDH18
AC005062.2	1.84403520404969	2.75009641821278	3.6134619945533	0.00540964349519372	0.146245214125191	-2.09764829682689	AC005062.2
IER3	1.84387486642377	5.14598494782895	4.2801076825341	0.00193917227904877	0.0859804356453953	-1.08644895337956	IER3
KIAA0513	-1.843430321867	2.51330044402668	-7.32439574065872	3.91234745727548e-05	0.0146389477697472	2.67015134606224	KIAA0513
RP4-784A16.3	1.84242132470948	1.53842578331678	5.90069845515957	0.000208138664701385	0.0285021885308774	1.09182408825558	RP4-784A16.3
RP11-519G16.5	-1.84235771108578	1.87132928190503	-4.89713990148911	0.00079309827199129	0.0552169643163307	-0.207690873832338	RP11-519G16.5
RP11-53I6.2	-1.84191582336392	1.80596795819429	-5.34413747471223	0.000429491121190417	0.0413018543952087	0.391100910756053	RP11-53I6.2
COL11A1	1.84130301749455	1.86091550937526	4.95486129282924	0.000731523502922408	0.0528542662098433	-0.128557498067035	COL11A1
C8A	1.83984184557898	0.627879761911606	1.78641899974869	0.106880335421044	0.472237761478954	-4.94818203718795	C8A
MIR3611	1.83973047591787	1.70155446219216	2.31028456870531	0.0455604292865219	0.360818764585446	-4.16363630803101	MIR3611
ADH1B	-1.83953894205502	2.47276266452461	-1.42062802385201	0.188347028156999	0.54728611341555	-5.43881959665168	ADH1B
APOA5	1.8386721554494	0.619027722646638	1.90972506626918	0.0877226300322116	0.446271556330061	-4.7703855593378	APOA5
RGS2	-1.83853044907666	3.75684335777002	-4.320232821362	0.00182659568549793	0.0834289134834853	-1.0275268917395	RGS2
SLC2A2	1.83802454883827	0.623454429797237	1.70394767439021	0.121782925823329	0.488316462604271	-5.06399380980778	SLC2A2
KCNH8	1.83668872845089	1.85563347564806	4.2722009172607	0.00196221390642394	0.0865708350982876	-1.09808774148144	KCNH8
FAM83A	1.83595441225469	1.19113969215471	1.33171605050735	0.214935736115872	0.558949086894273	-5.54782407838026	FAM83A
AGR3	-1.83440432956785	4.36283801468869	-3.13426520369799	0.0116912827637715	0.203448891261642	-2.85403302765901	AGR3
MTHFD1L	1.83432413706951	3.23341456990693	4.7869717557051	0.000926614029063188	0.0595508409580609	-0.360207948500155	MTHFD1L
SLC29A1	1.83428564933453	3.84338323522732	4.91170013576378	0.000777058287394693	0.0552169643163307	-0.187679010434666	SLC29A1
CTB-96E2.2	1.8327415030312	0.610913834343734	1.85906519902684	0.0951684892935039	0.458154406736524	-4.84406208591455	CTB-96E2.2
HTR4	-1.83238027779187	1.20135606558627	-5.18791053319263	0.000530443929948317	0.044859680954584	0.18548575757339	HTR4
SERPINB3	1.83029837129876	0.983607538042279	1.38933881771205	0.197364087432322	0.550504000509994	-5.47769849394429	SERPINB3
CEP72	1.82819588084422	3.42174711265728	6.25054933424301	0.000134855840967655	0.0236522530138542	1.50739898753287	CEP72
TMPRSS2	-1.82708443900615	6.18346490348781	-3.0125834822851	0.0142668696718121	0.224179157233869	-3.04831475118067	TMPRSS2
EHMT2-AS1	-1.82646123172485	1.73206065597128	-3.94160927885975	0.00324063858598276	0.111790696800826	-1.59268125105583	EHMT2-AS1
MIR320A	-1.82500668191125	1.52283123991833	-2.93142388026655	0.0163024499764325	0.238664650066161	-3.17809933454001	MIR320A
SYNC	-1.82495041676601	1.56145550201102	-4.33677092711802	0.00178223876774412	0.0823019832513122	-1.00331093593574	SYNC
SLC37A2	-1.82494405796008	2.31374103902716	-4.03534273146321	0.00280665241032253	0.104020545605055	-1.45091155324455	SLC37A2
SAA4	1.82472299726005	0.744943017882851	1.46627382044366	0.175830677852559	0.540499248429498	-5.38113238419129	SAA4
SGK1	-1.82471663766322	3.926773202621	-2.39722577777813	0.0394584745155528	0.344506515715784	-4.0277424405574	SGK1
RP11-357H14.17	-1.82369751148545	4.09905843503629	-4.28861574053137	0.00191469948513633	0.0854340389949003	-1.07393534417743	RP11-357H14.17
MIR1206	1.82147908255212	4.35190702830356	2.66777359702379	0.0252013169602985	0.289721565726338	-3.59941070719381	MIR1206
INHBB	1.82084697061071	1.24696837177919	1.89896071486722	0.0892574557580255	0.449557568936022	-4.78611038596246	INHBB
NEO1	-1.82053826239528	4.41212317660932	-5.57236368487009	0.000317469085344323	0.0359640981653591	0.684414830140451	NEO1
ACADS	-1.81860874285795	4.51726399814925	-3.38623526125385	0.00777290586493452	0.171148138784866	-2.45407880085138	ACADS
IGHV3-22	-1.81837798819093	0.748129294158092	-4.31576552739859	0.00183877797355043	0.0835628642689127	-1.03407512033603	IGHV3-22
NEDD4L	-1.81824501186506	4.32518931129615	-3.68391573299146	0.00484051588321827	0.137712491992568	-1.98817551113894	NEDD4L
PLCL2	-1.81808268609683	2.53660634866261	-4.65225472324559	0.00112348437931989	0.0652280238980586	-0.549335203195888	PLCL2
RARRES1	-1.81794719339874	2.5863509707917	-3.37980390739359	0.00785370813498168	0.171970125730558	-2.46423351251394	RARRES1
LINC01339	1.81782156225845	0.842434620505057	4.68608965235214	0.00107015274816506	0.0641443071475903	-0.501564890788313	LINC01339
RP1-170O19.14	-1.81687088745816	1.58983160717393	-2.92957342481633	0.0163521794359461	0.238901516880355	-3.18105935171021	RP1-170O19.14
IGHG1	-1.81546809919463	6.38557258775533	-1.05495395923747	0.318304898043305	0.606785221927174	-5.85501578946408	IGHG1
ALCAM	1.81443439463072	3.61996243924055	7.29250740600449	4.05098919882709e-05	0.0146389477697472	2.63794557226583	ALCAM
PHLPP2	-1.813234847254	3.1285679383704	-5.56660558799485	0.000319870440247442	0.0359640981653591	0.67711726027482	PHLPP2
GABRE	1.81279771003574	3.89497233074274	3.86882662657867	0.00362634375880206	0.117838471159522	-1.70355680025031	GABRE
ASB9	1.8113961475764	1.98869885685864	3.35480631525237	0.00817616444373413	0.175285480575202	-2.50373387201822	ASB9
FBLIM1	-1.81012632735913	4.11166490219665	-5.81177794148873	0.000233012857568363	0.0298424092836835	0.983169831390836	FBLIM1
C6	1.8099885603347	0.931650409856214	1.7342567489525	0.116097558424748	0.481924305929818	-5.02174258671303	C6
TRAJ39	-1.80834069249215	2.00649780587265	-2.25040251116213	0.0502930961029108	0.371809674760805	-4.25654582439691	TRAJ39
MIR4706	-1.80832466096291	1.29626711384647	-3.50617575934488	0.00641471203145293	0.157424823489373	-2.26533921368453	MIR4706
RNU1-106P	1.8079667655408	2.51561146469001	3.34881251431575	0.00825550813377177	0.175710781046062	-2.51321218669263	RNU1-106P
CCL11	-1.80750763043688	1.71087882025589	-4.67130863036965	0.00109311000970762	0.0646910671407165	-0.522411491739945	CCL11
LINC01146	1.80715129153766	1.25585580574291	3.19247047903436	0.010633696968871	0.195458000454147	-2.76130878627638	LINC01146
DLL1	-1.80667775412033	2.28147726972749	-3.59270478639155	0.00559038477429289	0.148095282368991	-2.13000201856343	DLL1
ADAMTSL1	-1.80579240950485	1.68736915053257	-4.99846732349942	0.000688416734844515	0.0516008198471666	-0.069130780530644	ADAMTSL1
TRAJ14	-1.80461475836842	2.25935212688844	-3.03704210505738	0.0137059745067219	0.219999109577836	-3.00922634427449	TRAJ14
PERP	1.80421855803426	5.14187601127351	3.59823696067833	0.00554160406457371	0.14791088512145	-2.12137479862442	PERP
RP11-466A19.5	-1.80389820567494	2.8591963245571	-4.16124615862022	0.00231813551230738	0.0948670481171755	-1.26237370656282	RP11-466A19.5
GULOP	-1.80328236893592	1.45614306291449	-3.87513440744545	0.00359107346187349	0.117731657031808	-1.6939209225438	GULOP
ELF5	1.80263075066225	0.933633148292021	2.34470267292636	0.0430409840133479	0.353990386293522	-4.10997110929241	ELF5
RNF183	1.80205360226344	1.18109467797374	3.6425536998851	0.00516657082575077	0.142486899829613	-2.05237996869816	RNF183
RP11-35P15.1	-1.80177125649601	0.986021064018471	-5.46193291081171	0.000367125669292411	0.0387841845648679	0.543534490553632	RP11-35P15.1
CHGB	-1.80136914082612	1.09471779933659	-3.54447638651185	0.00603517353081745	0.15296019842811	-2.20534377903489	CHGB
CHL1	-1.80007019169923	1.28154585010567	-6.0696842166959	0.000168438875593452	0.0257734939436187	1.294911382746	CHL1
GPR143	1.79966640960712	1.62091687618615	2.5146652633712	0.0324815799167064	0.321153616038438	-3.84264100618245	GPR143
MT2A	-1.79953808578965	4.8148068967387	-2.24447144546086	0.0507872207371929	0.373215316228486	-4.26571410365577	MT2A
MIR6080	1.79898106942926	1.38146640559775	2.8213603324604	0.0195465575652173	0.258563053451231	-3.35415183591695	MIR6080
IGHJ2P	-1.7988670933922	1.23128032970003	-2.4292231021085	0.0374221611060542	0.338744805317977	-3.97746806428189	IGHJ2P
LIPH	-1.79869982451809	4.13154220669377	-4.74020984552998	0.000990401999603143	0.0618682812352912	-0.425530465942476	LIPH
TRAJ37	-1.79867859200715	1.60558501306826	-2.28963792011738	0.047140712616848	0.364314723683581	-4.19573891005978	TRAJ37
LGR6	1.79787815845638	2.33416571696473	2.50891273075063	0.0327927975472135	0.322528940295853	-3.8517423594758	LGR6
DLEU1	1.79763103585573	3.36567078447541	3.13753278224387	0.0116291289130614	0.203120114609737	-2.84882339471619	DLEU1
FUCA1	-1.79606192851765	4.99149887843828	-3.49644726233484	0.00651503301217865	0.158023871884002	-2.28060041896316	FUCA1
PRSS51	1.79495522735441	1.31624825741016	2.39545777588184	0.0395741330810717	0.344722262742836	-4.03051651745657	PRSS51
PMEPA1	1.79458620690718	4.2494843285364	2.87546103080015	0.0178769844907963	0.249311459385159	-3.26762234013442	PMEPA1
AC006129.2	-1.79388946178152	1.59705826374018	-2.87638187718771	0.0178498594373885	0.24923985165178	-3.2661493010817	AC006129.2
SNORA71A	1.79220347581273	6.249142480009	2.81334754983575	0.0198069843933877	0.259649437533938	-3.36696427566569	SNORA71A
SCN7A	-1.7915607446736	1.05513164168507	-4.83906049314275	0.000860706126204833	0.0573971188758656	-0.287854356892765	SCN7A
GATA2-AS1	1.7912525085254	1.5387891697683	5.3574559650529	0.000421898014184124	0.0411541284849631	0.408447714155263	GATA2-AS1
FCRL5	-1.78879609838712	1.74010905057875	-2.57389349985988	0.0294438698706163	0.309008663109223	-3.74875971731959	FCRL5
snoU2_19	1.78729754496826	5.70819867230232	7.4000640569048	3.60365578872433e-05	0.0142457794768612	2.74603150709998	snoU2_19
FAM83H-AS1	1.7871872039014	2.94757008193045	4.20158168482907	0.00218139762716864	0.0919129954055768	-1.20244475981111	FAM83H-AS1
TSC22D3	-1.78539511623218	4.85961118364186	-2.50518751489232	0.0329959196404754	0.322894342129883	-3.85763449106051	TSC22D3
MIR4646	1.78359173879197	0.834409444418586	2.71188283128159	0.0234259956208448	0.279416800028327	-3.52906359531608	MIR4646
DGAT2	1.78343720671183	1.64769237799486	7.38093714230338	3.67908884746371e-05	0.0142457794768612	2.72692270183555	DGAT2
RP11-361L15.4	-1.7820076900465	4.40060771782619	-3.71257057321681	0.00462734832765903	0.133835995010538	-1.94380708545095	RP11-361L15.4
MS4A8	-1.78160930810756	2.55968074320184	-2.20260475140531	0.0544123580673479	0.38195930532923	-4.33024475769705	MS4A8
SULF1	1.77943238717082	4.42257866581594	3.87744891073235	0.00357822269842171	0.11752679054853	-1.69038650455092	SULF1
SLC22A23	-1.77921053509175	3.79324674899497	-3.28811529324574	0.00910553339732051	0.183574977960475	-2.6093427476954	SLC22A23
ACKR1	-1.77791647525756	1.71370520346136	-2.77087359603938	0.0212474527395284	0.267296499448523	-3.43485745011793	ACKR1
MIR6867	-1.77789216400607	2.23480487450641	-2.80690161143933	0.0200190429710185	0.260701538383373	-3.37727047250841	MIR6867
MIR4531	1.77778994760517	1.68051629711102	2.47766797952822	0.0345357988243016	0.328334467647646	-3.90111866802194	MIR4531
WSCD1	-1.77706585664151	1.64789364711985	-6.32235801570041	0.000123604514034258	0.0229292893586459	1.59038262303031	WSCD1
LY6D	1.77685315011091	1.19767572795897	1.15879250999912	0.275671906689032	0.574130501416894	-5.74587336530165	LY6D
NRARP	-1.7765105814439	4.21239443686478	-3.98763865629326	0.00301927630399114	0.108087930965035	-1.52291645041571	NRARP
MIR6812	-1.77594222262019	3.03046808039779	-2.1260614597931	0.0617004240087523	0.397679561261335	-4.44730719975805	MIR6812
COL14A1	-1.7754861792848	3.56900276671035	-3.13584600754691	0.0116611710368841	0.203216988998546	-2.8515126296947	COL14A1
CD7	-1.77431454725189	1.52316700466139	-4.48615704419911	0.00142987219544306	0.0744286105943784	-0.786439526625816	CD7
RP11-326C3.2	1.77413435435493	3.19001136706746	1.56370061481655	0.151521814071485	0.521748975156084	-5.25436745882196	RP11-326C3.2
MIR31HG	1.77262035406288	1.1113082630668	1.90402208883287	0.0885326661020775	0.44846071922025	-4.77872120540337	MIR31HG
COL4A1	1.77204755432573	5.59044579999123	3.08231026821988	0.0127268533187286	0.211535077693882	-2.93692536882919	COL4A1
MIR4690	-1.76976175805974	1.54678470363213	-3.05968732453513	0.0132068505745275	0.215992975588185	-2.97305019285117	MIR4690
PPM1H	1.76834024071466	2.80198748409232	2.97649053783619	0.0151379031250003	0.229941814756649	-3.10601995255899	PPM1H
C14orf105	1.76789822498294	0.991787470875245	2.30515579253173	0.0459480618275709	0.360997747333385	-4.17161730056301	C14orf105
MMP11	1.76746281159981	2.738591149445	2.45472421528047	0.0358741407081166	0.332737945563625	-3.93731134842063	MMP11
GNA11	-1.76732320182598	4.67125260058196	-4.97785763527416	0.000708440131187943	0.0523305029684969	-0.0971797274273962	GNA11
CCDC89	-1.75910700788088	1.26002359300725	-4.99513323573527	0.000691614303005002	0.0516666337794417	-0.0736637017763195	CCDC89
RP11-108K3.1	1.75902681006023	1.34218291585478	4.69464986501123	0.00105709382973769	0.0637911334135268	-0.489507652321522	RP11-108K3.1
MYC	1.75896274036154	5.59499496995907	3.88283516125878	0.00354850419757967	0.116932717089855	-1.68216392269414	MYC
MOB3B	-1.75542780174235	2.95287426051772	-4.70685680247114	0.00103876597091856	0.0634157181343611	-0.472333952251156	MOB3B
CD48	-1.75396512371263	2.58339877807621	-3.27111981927825	0.00935946415679893	0.185919471222781	-2.63630510787479	CD48
RP11-524D16__A.3	1.75354164415659	2.14282349995298	2.42422680950976	0.0377331283017418	0.339364523304256	-3.98532669036479	RP11-524D16__A.3
MFAP5	-1.7510113704504	1.6934632287196	-3.46082657595074	0.00689655696015006	0.162936306575437	-2.3365531042696	MFAP5
snoZ6	1.74795810084923	0.869188821722372	3.21857037909315	0.0101920458616444	0.191998730612692	-2.71978635232578	snoZ6
GALNT8	-1.74767817956396	2.22882544378205	-2.1013806382472	0.064245361769887	0.402709834587158	-4.48477808921176	GALNT8
TNNI2	1.74762782880809	1.49319526130049	1.38298041517381	0.199240987832397	0.55209063034766	-5.48553141225974	TNNI2
RP11-161I6.2	1.74758712262244	0.951250976807999	6.31816645064941	0.000124232437298094	0.0229292893586459	1.58556014313997	RP11-161I6.2
CA12	-1.74597546287604	5.16405668001202	-3.86887512681597	0.00362607117751704	0.117838471159522	-1.70348269131942	CA12
TOX	-1.74539494870073	1.7434067366338	-5.13942465961509	0.000566763362748162	0.0461762992386397	0.120870955322994	TOX
VILL	-1.74531925784498	4.02931947069826	-6.74500099468792	7.49908718901324e-05	0.0194589461375035	2.06326930380897	VILL
RP11-294C11.4	-1.74467529156942	1.3469974509955	-2.484122285907	0.0341683404252025	0.326690992272699	-3.89092707807169	RP11-294C11.4
ZZEF1	-1.74372890452823	4.51296394193279	-5.26215350277931	0.000479601384020822	0.0433830343614494	0.283690293168053	ZZEF1
RNU6-1272P	1.74371465866391	1.3638904858526	4.88284044749854	0.000809197365286813	0.0558346182047901	-0.227377407777078	RNU6-1272P
CAPN5	-1.74358345159002	5.01934698444599	-4.27674485499975	0.00194893675250986	0.0861986883681505	-1.09139792402732	CAPN5
SAA2-SAA4	1.74352890112805	0.724063139695959	1.52676328344113	0.160364813718376	0.529895946879728	-5.30299028214845	SAA2-SAA4
PPARGC1B	-1.74315306628101	2.81806943958162	-5.5010287280573	0.000348647352819189	0.0378452449688244	0.593633772056806	PPARGC1B
AGXT	1.743033657997	1.01556152887465	1.64040022567322	0.134534705025729	0.503455569204814	-5.15133741044087	AGXT
ESM1	1.74277964459387	1.19520915439242	5.46046918672074	0.0003678377170445	0.0387841845648679	0.541654040249941	ESM1
RP11-429J17.5	1.74273662281084	1.48485291963583	2.15670058482117	0.0586762494386641	0.391145700246058	-4.4005987585267	RP11-429J17.5
IGHV2-26	-1.74068698138357	2.12900873264696	-1.54520241213355	0.155894840552637	0.525255946557743	-5.27880133255697	IGHV2-26
MIR4451	-1.73995538532894	1.15028617749664	-2.39010262826048	0.0399265031645694	0.345317453086289	-4.03891647377329	MIR4451
SULT2A1	1.73958712491285	0.670267175353649	1.87932367930488	0.0921225596552937	0.454095474728932	-4.81470046740603	SULT2A1
MT-TW	1.73904161269558	2.99083923840082	2.08655794130913	0.0658220464832228	0.405314448804681	-4.50721335504878	MT-TW
SCARNA23	1.73856829867588	1.30704109643745	4.38223202300404	0.00166611465337312	0.0800205932104457	-0.93695526430389	SCARNA23
IGHD1OR15-1A	1.7373294843555	0.579109828118499	2.8276675135329	0.0193440144295292	0.256793444874379	-3.34406589065359	IGHD1OR15-1A
CNTN3	-1.73727086904426	1.48510524521669	-3.72790022856026	0.00451737973688962	0.132454150876633	-1.92010925033382	CNTN3
TMEM54	-1.73686247951015	6.21012240979094	-4.82690390933231	0.000875624893286934	0.0579474882910557	-0.30470165491972	TMEM54
ABCC13	-1.73436181891827	1.11515474118065	-4.96237804940649	0.000723890639847243	0.0525987802880026	-0.118291766994794	ABCC13
CITED4	1.73197664297226	1.57937216739337	2.6169101627318	0.0274174611745706	0.300478114421984	-3.68039904467255	CITED4
BMP6	-1.73180251119843	1.29241046981668	-5.50806808450799	0.000345428286025351	0.0377326471434236	0.602628306871876	BMP6
RP1-122P22.4	1.73171764616925	1.32988230576929	2.59450236304694	0.0284549487117401	0.304958591164104	-3.71602556187123	RP1-122P22.4
GPAT3	-1.73164502240655	2.14226511858604	-4.30420095672059	0.00187071793383162	0.0840972743890667	-1.05104041080613	GPAT3
SNORA58	1.73154213925221	2.64369624137841	3.12404182199411	0.0118879668106298	0.206103128504666	-2.87033555068894	SNORA58
NBPF1	-1.73139072477549	4.39058013200741	-3.27712600710297	0.00926889670260067	0.185294664907015	-2.62677446929807	NBPF1
MIR643	1.73007942952675	1.29676364680643	3.38473959912268	0.00779161955773928	0.171364482283774	-2.4564400661108	MIR643
MIR4496	-1.7292293627661	1.40607357684138	-2.28223571567514	0.0477202597985618	0.365105556302034	-4.2072311206858	MIR4496
CLEC5A	1.72907657242554	1.11715424316257	3.11868367157377	0.0119924093156989	0.206599863922187	-2.87888157952096	CLEC5A
CELSR1	1.72888462410588	2.60854082500129	3.3428832318576	0.00833478537481377	0.176009311082366	-2.52259112484568	CELSR1
MSX2	1.72845255831353	1.40673616917284	3.18957178243866	0.0106839533764272	0.19567462757938	-2.76592260026721	MSX2
LYVE1	-1.7270941320109	1.89515028499421	-2.25642484738	0.0497961725980773	0.369998331748645	-4.24722995774384	LYVE1
MALL	-1.72705276894873	4.28071616220375	-3.34426422265436	0.0083162504923197	0.175771782941426	-2.52040643979607	MALL
MIR4435-2	1.72660239743819	3.09639018934742	2.65781381870346	0.0256206013556217	0.291482131785036	-3.61528132590963	MIR4435-2
IL23A	1.72280963885285	1.24390849894306	3.32821390683782	0.00853433878446752	0.177503765550937	-2.54580621190637	IL23A
MIR1268A	1.72184299181858	0.573947663939528	2.82474583312854	0.0194375720964764	0.25755687269183	-3.34873809025747	MIR1268A
DDX3P2	1.72113741544652	2.35358427458577	1.34849228395189	0.209688343000467	0.556598952125593	-5.52760934759663	DDX3P2
CTD-2269F5.1	-1.71960648478044	1.4401117046976	-4.0520076898641	0.00273615919972147	0.10276182715916	-1.42583000245393	CTD-2269F5.1
NUP62CL	1.71863450535017	2.28968647873193	3.78488470758926	0.00413209632748667	0.126836118465519	-1.83225730359179	NUP62CL
ATP2C2	-1.71703629109275	5.35178151513131	-5.69201410725045	0.000271735680175213	0.0327633999939181	0.834858526385049	ATP2C2
MIR651	1.71514695291728	0.995205685706981	3.06595537416256	0.0130720244021721	0.214694159953563	-2.96303956754432	MIR651
RP11-719K4.3	-1.7146709025346	2.29633631405377	-2.86753508743645	0.0181121997876222	0.251214164876705	-3.28030094404192	RP11-719K4.3
UGT1A8	-1.71452644430787	1.64974741620295	-5.02128845068062	0.000666952123512611	0.0505237519266872	-0.0381519604851439	UGT1A8
ITGA2	1.71405922647182	3.91168197019844	4.48199705371268	0.00143860798842119	0.0746621651578779	-0.792432791424565	ITGA2
NANS	-1.7132734521218	4.58220942166077	-5.24838991849743	0.000488615203274013	0.0433830343614494	0.265551758848075	NANS
SGK2	-1.71309284732847	4.69497193356743	-2.63210814118506	0.0267354902911896	0.297069771826031	-3.6562162727259	SGK2
PDK4	-1.71309172127433	3.56531328258812	-1.8724368611059	0.0931476280490271	0.455303150611966	-4.82469723712212	PDK4
MT-TD	1.71229910923744	4.23088253024193	1.01242206064841	0.337165894889617	0.620058794865518	-5.89742646434805	MT-TD
UNC5CL	1.71198225418281	2.19316941404315	3.12090294212921	0.0119490364573365	0.206488650806144	-2.87534179067802	UNC5CL
RP11-70C1.3	-1.71141614150754	5.06818638027078	-5.87068659206699	0.000216196423281882	0.0289378099794291	1.05529049878846	RP11-70C1.3
TRBC2	-1.71138142794081	3.46280305749961	-2.66206319776908	0.0254408594588199	0.290355997802497	-3.60851072821802	TRBC2
MIR222	1.71066364201971	1.50736268701682	2.86069721339618	0.018317656977246	0.251922291819576	-3.29123870219604	MIR222
IGKV1OR-2	1.71046344773964	1.2893899501774	1.77951009566238	0.108061126884226	0.473163802705781	-4.95798475179588	IGKV1OR-2
MEGF6	1.70967041296362	2.8245060784572	2.77728778167131	0.0210232906490528	0.265901683932105	-3.42460742570384	MEGF6
STYK1	-1.70937029781257	2.71764536143645	-4.80730385262756	0.00090026553577801	0.058639202485092	-0.331914247257035	STYK1
Telomerase-vert	1.70935464462507	6.03328397461686	2.82103445874603	0.0195570807477858	0.258563053451231	-3.35467292976376	Telomerase-vert
BHMT	1.70927099619191	0.658200084039188	1.94181504011108	0.0832932694758163	0.43929673970711	-4.72329249113126	BHMT
FAM177B	-1.70916599238176	1.57088188184133	-3.41179634579109	0.00746021752442812	0.168003532409702	-2.41375235388747	FAM177B
F13A1	-1.7084293858187	3.62873861449893	-3.34190082167068	0.00834799685751041	0.176183805640071	-2.52414535375392	F13A1
SPECC1	-1.70791829165874	3.12897928061146	-7.25934439175067	4.20088546802658e-05	0.0148087451686751	2.60430801430481	SPECC1
ATP8B1	-1.70765302295884	5.38447610959848	-5.26538739600453	0.000477509602167719	0.0433830343614494	0.287947689928389	ATP8B1
HOTTIP	-1.70759667313939	2.56460177299342	-1.70825764916421	0.120959234356514	0.486977301795683	-5.05800837825683	HOTTIP
H19_1	1.7073265641438	0.965009458667668	2.1631517395745	0.0580580263329552	0.389417070620679	-4.39073806959565	H19_1
LAMC2	1.70667992825044	4.73185375531643	3.63966088335912	0.00519022041558572	0.142917716687173	-2.05687731729578	LAMC2
F5	1.7064621491834	1.42857764610936	2.13477286746421	0.0608255910750497	0.395824000316843	-4.43404809281637	F5
GLP2R	-1.70628671877787	0.991879487874126	-6.20588415081617	0.000142412433752422	0.0241460291859797	1.45538900341773	GLP2R
SLC25A34	-1.70533528747544	1.0857993156897	-6.00630245466121	0.000182273318120119	0.0267064165364144	1.21925864146276	SLC25A34
RCAN2	-1.70414510576359	1.92467819336362	-3.96587358414269	0.0031218862498777	0.109725210306659	-1.55587000484536	RCAN2
AK1	-1.70397260869821	3.15139689007206	-4.43329475287291	0.00154522502624372	0.0778163958053486	-0.862795022555686	AK1
MIR1976	-1.70375194224049	2.42447541016005	-3.24160037613908	0.00981810507218927	0.188600221543185	-2.68317982910707	MIR1976
EPHX2	-1.70366312745565	3.87277757110043	-4.22784432967639	0.00209699036563329	0.0896515173720021	-1.16355061506505	EPHX2
RNU6-1060P	1.70340519181614	0.749719083766154	2.21738042581748	0.0531050827466076	0.379170723338104	-4.30750870566322	RNU6-1060P
TRAJ46	-1.70289766101868	1.66471384617184	-2.01046615409938	0.074517727601542	0.421879904160571	-4.62151776373562	TRAJ46
C5	1.70212438909255	1.83872718104384	2.0817100445849	0.0663457391981113	0.406360519251601	-4.51453952386185	C5
HSPH1	1.70169785462029	4.43776427218147	4.37590739509446	0.00168177556074417	0.0802653311859724	-0.946168191782721	HSPH1
TMEM119	-1.70154655655282	2.02967321757662	-5.59811814889213	0.000306964427285384	0.0350293636829129	0.716990146980936	TMEM119
TRBC1	-1.70126703802903	2.86199715517343	-2.97656529220749	0.0151360438523859	0.229941814756649	-3.10590041185991	TRBC1
RCSD1	-1.70106428625391	2.67210369693449	-3.64272307672776	0.00516518962906112	0.142486899829613	-2.05211667301256	RCSD1
MGLL	-1.70104524656727	5.02631953282163	-5.17794096209925	0.000537701934670843	0.0449062891406537	0.172230785949584	MGLL
METTL7A	-1.70053059405795	3.47579157869248	-2.97614114980636	0.015146596120883	0.229941814756649	-3.10657866469583	METTL7A
ACSS2	-1.69912152888065	5.53893709160219	-3.35776409751177	0.00813730292754265	0.175285480575202	-2.49905757538618	ACSS2
RP11-452D12.1	-1.6990152418008	1.06013467548971	-5.29925242955433	0.000456185889017606	0.0424074213905557	0.332429410819802	RP11-452D12.1
NR0B2	1.69894005598054	1.05140407624146	3.84358103985661	0.00377120486346731	0.11994893004422	-1.74217231540233	NR0B2
RP11-1223D19.2	-1.69785460676454	1.72233721721404	-2.64054783373688	0.026364169691577	0.295550975346004	-3.64278085686793	RP11-1223D19.2
BCL2	-1.69753601678021	2.53864773457351	-4.64025071328881	0.00114308310257634	0.0657485149985913	-0.566326534334784	BCL2
MIER3	-1.69708928925346	3.40559989766634	-6.00733421206593	0.000182038489008515	0.0267064165364144	1.2204951297795	MIER3
GATM	1.69695308687095	2.45960229436775	2.28025763059463	0.0478763097966673	0.365809005771566	-4.21030060874519	GATM
MIR4748	-1.69662139270994	2.50133839524054	-2.87022678409046	0.0180319677781749	0.250491681925142	-3.27599525791161	MIR4748
GALNT12	-1.69640590269531	4.50550330923445	-3.50754754414461	0.00640069642086144	0.157424823489373	-2.2631879907551	GALNT12
ARG1	1.69595259774324	0.594652953683191	1.79062620651077	0.106167142868796	0.471818582930629	-4.94220392306328	ARG1
XXbac-BPG116M5.17	1.69548690830403	3.53736042929649	2.37423174926263	0.0409891195373715	0.348216800765587	-4.06378849871962	XXbac-BPG116M5.17
RN7SL728P	-1.69543550755311	0.999851848413563	-3.41406311312134	0.00743312788463965	0.167695018815073	-2.41017877292498	RN7SL728P
LINC00578	-1.69538436738375	2.11681673969117	-3.36777795887761	0.00800715308980328	0.173833340615461	-2.48323047945208	LINC00578
MIR6893	1.69430280903087	0.56476760301029	4.65604740715416	0.0011173671206567	0.0651108657346337	-0.543971477864549	MIR6893
TRAJ40	-1.694238852854	1.90667397677507	-1.87417669277818	0.0928876591268937	0.454724577519091	-4.82217321556513	TRAJ40
HS6ST2	1.69361719078411	1.40998741799679	3.84913149596183	0.00373884078654685	0.119710150507387	-1.73367555126454	HS6ST2
NRG1	-1.69360461946655	1.35489285598747	-3.93739405867624	0.00326175042086536	0.111790696800826	-1.5990840000259	NRG1
PID1	-1.69348439172949	2.84988504107958	-2.5169445134609	0.0323590866412709	0.3204764730948	-3.83903402183214	PID1
C1orf21	-1.69310377759392	2.39899033317071	-5.69016908508592	0.000272384181502072	0.0327633999939181	0.832555956664463	C1orf21
PUS7	1.69167573849652	3.12413699495074	3.08131834939991	0.0127475183188372	0.211535077693882	-2.93850892937591	PUS7
TERC	1.69124237581787	5.74256954018841	2.79104091255349	0.0205506963091281	0.264013451437999	-3.40262595351856	TERC
ZNF185	1.69017050415312	3.14126760289124	5.39414758857458	0.000401718648147616	0.0399867803344798	0.456089343949129	ZNF185
PNCK	1.68965002769032	1.49998995058124	1.69978132910926	0.12258402997879	0.48956610245259	-5.06977251729077	PNCK
LINC01272	1.68868493437018	1.31962518864498	4.82167718803919	0.000882124257146112	0.0580538854924772	-0.311952404967519	LINC01272
CD3D	-1.68831175422902	2.36247744936986	-3.13991510077881	0.0115840287627798	0.202771760113084	-2.84502546349191	CD3D
RN7SL441P	-1.6882637477904	1.22399170523463	-4.37639992384628	0.00168055035826268	0.0802653311859724	-0.945450521103707	RN7SL441P
PTP4A3	1.68821813254987	2.74897137422507	2.10757031148042	0.0635977803151351	0.401632768000407	-4.4753941077062	PTP4A3
RP11-108K3.4	-1.68711210385808	1.88836184379975	-3.23431942674222	0.00993476680732666	0.189585661376156	-2.69474964481288	RP11-108K3.4
KCTD12	-1.68706445999512	3.8607520209535	-5.4841009644815	0.000356521776161752	0.0383492486962629	0.57197180980519	KCTD12
RPL39P3	1.68604708627104	6.51220337136532	1.30657789147431	0.223005184429088	0.561476451543793	-5.57779700422289	RPL39P3
C3orf70	-1.68577248096408	1.61748455906071	-5.78409163829429	0.00024140121728252	0.0305516761198673	0.949085456898212	C3orf70
LIF	1.68512836774631	3.52029397441905	2.38727440708669	0.0401138502896725	0.345709058763171	-4.04335121344396	LIF
TRAJ13	-1.68481283928511	1.99627183155241	-3.07543910029806	0.0128707134659731	0.21278024238367	-2.94789561814924	TRAJ13
CCDC69	-1.68449034751582	2.61312096719943	-3.90493032860519	0.00342929315714399	0.114322615699396	-1.64847230459703	CCDC69
DKK1	1.68298498065523	1.41028864241791	1.1789020499794	0.267963830789384	0.568230150769816	-5.7238545235089	DKK1
RBP1	1.68288115256525	2.40496180416008	1.76607856373797	0.110391234035831	0.475975276699658	-4.97699071371659	RBP1
C10orf113	1.68125296071472	2.65968782914668	4.48102846908764	0.00144065013659876	0.0746621651578779	-0.793828605064026	C10orf113
APOC4	1.68089101397987	0.600758739915714	2.49574566562755	0.0335163827003976	0.324933983882606	-3.87256242701093	APOC4
RN7SL132P	1.67983155665555	1.40028319578675	4.54527311606521	0.00131166782401458	0.0715170309436679	-0.701559806777147	RN7SL132P
ABCA10	-1.67951784500993	1.43756977952652	-3.43749458506298	0.00715903445806111	0.165305439671105	-2.37326412546643	ABCA10
UGDH	-1.6794981794652	4.54178140486096	-4.56491957242661	0.00127473129194015	0.0702562429074876	-0.673470921728346	UGDH
ENPP7P11	-1.67819239640981	2.29572315996445	-2.70539230332668	0.0236790893486263	0.280921148727711	-3.53942062851664	ENPP7P11
IGLV3-27	-1.67815860979945	1.58511908426822	-2.38908428272568	0.0399938606209987	0.345317453086289	-4.04051339486198	IGLV3-27
AC022182.1	-1.67751040713262	1.47056576348288	-4.16491934379291	0.00230531473074794	0.0946509714715743	-1.25690660207603	AC022182.1
FRMD3	-1.67609976858378	1.59892955374217	-4.77555376637091	0.000941772136269407	0.0600911382432544	-0.376125847474426	FRMD3
VSTM2A	-1.67602172611342	0.799964627504693	-6.31903764872912	0.000124101641422107	0.0229292893586459	1.58656269177144	VSTM2A
S100A9	1.67571294587491	3.75390443301018	1.9731031582104	0.0791786766530811	0.432241276227583	-4.67707642335583	S100A9
ZNRF3-IT1	1.67459443231592	2.52912654842082	2.23148131930705	0.0518860536333201	0.375172837847427	-4.28577176311693	ZNRF3-IT1
LINC01594	1.67403992529912	1.31496078461473	2.08141493843179	0.0663777468559641	0.406416732426439	-4.5149853051137	LINC01594
HPN	1.67354753033048	0.887900278691219	2.04363355531877	0.0706002140555699	0.413361292753578	-4.57187777810179	HPN
LL22NC03-N14H11.1	1.67333444166667	0.894788339223894	2.58517992119262	0.0288980968730235	0.306682500662807	-3.73083686683692	LL22NC03-N14H11.1
SQRDL	-1.67321839725794	5.35341764926304	-3.57680865518805	0.00573306941976016	0.149867990911263	-2.15480888571709	SQRDL
CST1	1.67291966244789	1.46124814412366	1.94966746313581	0.0822420144275479	0.437323858517137	-4.71172086896951	CST1
MRGPRF	-1.6727093899453	1.68130539212229	-3.04060395498458	0.0136262015666442	0.219606779513911	-3.00353526324616	MRGPRF
TDP2	-1.67171152837989	5.0670017737322	-2.54938097574267	0.0306650206984178	0.313531210147302	-3.7876506669074	TDP2
MIR3144	1.67117139985283	0.978020217039343	2.44888437638618	0.0362229348290783	0.334287550973173	-3.94651404831178	MIR3144
PNKDP1	1.66979251614408	0.906762616416645	2.45964937226311	0.0355825716888194	0.331567400262817	-3.92954704644182	PNKDP1
SNORD1B	1.66907704164692	2.10940150118138	2.34158130209893	0.0432637030031512	0.354350329359143	-4.11484543817594	SNORD1B
PADI1	1.66904417171667	1.24786236049683	1.75532631986721	0.112289821177715	0.47737838135452	-4.99215586166313	PADI1
TAB3-AS1	1.66881557574941	0.871498989576519	1.48209234284826	0.171665142248775	0.538482107973785	-5.36088039930999	TAB3-AS1
RASD1	-1.66867376968816	2.01928745755425	-3.74414935012789	0.00440380903408138	0.131098007399192	-1.89501954499959	RASD1
TRAJ7	-1.66822777736943	3.06034069465202	-2.50355131158955	0.0330855316283468	0.323264892452157	-3.86022202605327	TRAJ7
MIR6514	1.66820264021989	1.37697243634465	3.40065003850752	0.00759492830747673	0.169209639878281	-2.43133078696476	MIR6514
AL163953.2	1.66816605938838	1.3127864758959	4.08458312218596	0.00260372322881292	0.100432181726456	-1.37691250584224	AL163953.2
GTF2IRD1	1.66806331148029	3.11445195976898	2.86128658195216	0.0182998551598004	0.251854674568818	-3.29029597134959	GTF2IRD1
TRIM36	-1.66781430360633	1.93837021740418	-5.33945354633843	0.000432196442176006	0.0413018543952087	0.384993487823029	TRIM36
PPARGC1A	-1.66610764333085	3.14293339782779	-3.90777156631469	0.00341427321669303	0.114142519818909	-1.64414439486301	PPARGC1A
TRAJ19	-1.66518838166236	2.50441176681717	-2.33219350671758	0.0439404080834045	0.356481520746567	-4.1294966043797	TRAJ19
DYNLT3	1.66352222340116	3.35601505612837	4.35366779050617	0.00173810195590674	0.0813150157030018	-0.978611838229608	DYNLT3
RNU6-444P	-1.66185262753402	2.22006543529165	-2.00996160065691	0.0745788936085142	0.421879904160571	-4.62227062173371	RNU6-444P
RP1-278O22.1	-1.66167478172874	1.97777767667978	-2.7292311182007	0.022762842907111	0.275756467800197	-3.50137208757711	RP1-278O22.1
USP2	-1.66144207700148	1.27430096281158	-4.904691677329	0.000784735102871575	0.0552169643163307	-0.197307323606537	USP2
HAS3	1.66128574349362	2.53482295332495	1.92322923398025	0.0858322609535193	0.443038875612862	-4.75060660109271	HAS3
NCAM1	-1.66013964488858	1.37658575142321	-4.38160611166813	0.00166765757111984	0.0800205932104457	-0.937866744961326	NCAM1
PCDH7	-1.66010973945454	2.29261099618375	-5.63926366012414	0.000290953871170814	0.0338533386574041	0.768813170071591	PCDH7
CAPN12	1.65978683173136	2.31418559475075	2.12719207189708	0.0615862015241781	0.39730297500758	-4.44558732980312	CAPN12
KLK7	1.65955199934052	1.43936218608238	1.61308178479231	0.140378422718669	0.510785218444097	-5.18834403753279	KLK7
SMPD3	-1.65736083740801	3.25415998300388	-5.39349358461928	0.000402069075377591	0.0399867803344798	0.455242060250473	SMPD3
ITGB8	1.65689826315568	2.97765139338133	3.45344230298363	0.00697852465497747	0.16338928891253	-2.34816651413755	ITGB8
GAS2	1.65549667662149	1.49776973122807	6.37200605267383	0.000116423681935112	0.0228717845138769	1.64730286913912	GAS2
SEC14L2	1.65543272040874	1.52704717668103	3.11545670861692	0.0120557658790728	0.206859512461931	-2.88402902030309	SEC14L2
CASP1	-1.65531192435205	3.65710186815994	-3.30241624695698	0.00889740001632485	0.181329725347012	-2.58667000678076	CASP1
HIGD1A	-1.65452276724053	5.14111601030346	-5.74537584302895	0.000253684273144161	0.0313617182674469	0.901219943062033	HIGD1A
STC1	1.65445853405142	1.5769901832606	5.22604972062209	0.000503636844172602	0.0439814357008027	0.236045324366258	STC1
MUSK	-1.6542913336872	0.898130520396171	-5.15351439552168	0.000555940787704854	0.0457749364216824	0.139686794111945	MUSK
SYT8	1.65333116999512	1.25307872915963	1.40536454600674	0.192700519008352	0.547947313760809	-5.4578542892073	SYT8
IGHG3	-1.65304941282269	4.61884602117677	-1.16610040269514	0.272850518201334	0.572666604051429	-5.73790382081278	IGHG3
RP11-82L18.2	1.65294277101316	1.68223035876047	2.21153378497648	0.0536186678572606	0.380848635366107	-4.31651030769381	RP11-82L18.2
BAMBI	1.65271841913655	2.52690007349798	2.08144802751262	0.0663741572263558	0.406416732426439	-4.51493532249125	BAMBI
A1BG	1.65126822032236	0.907282852346528	1.4922693712761	0.169031008223699	0.538125330607483	-5.34778180571384	A1BG
MIR6124	-1.65089620647456	4.37081521592105	-2.46513246498376	0.0352607417631634	0.330809868178042	-3.92089999812059	MIR6124
ANLN	1.65071407509495	3.70251250088417	4.11313196706519	0.00249323889827223	0.0985230607481514	-1.33416253176044	ANLN
ADGRL3	-1.64827145002313	1.10809228725462	-4.57285028965543	0.00126013734896131	0.0701030158944041	-0.662149237264256	ADGRL3
C2	1.64794547856335	3.89956018646185	3.16180139059067	0.0111780423770986	0.199219834803742	-2.81014605062638	C2
LINC00996	-1.64601064381442	1.40054224386362	-3.63507420144172	0.0052279507872374	0.143619457197054	-2.06400989081562	LINC00996
MCRIP2P1	1.64488149297386	1.02834103744508	1.75495690501874	0.112355581928346	0.477591707136681	-4.99267609979847	MCRIP2P1
IGLV4-60	-1.64415073121539	1.09744513082173	-3.4453264634275	0.0070697859903203	0.164209478419875	-2.36093599862063	IGLV4-60
KLF9	-1.64308076494539	3.17398964892848	-4.26324477797162	0.00198866574924285	0.0870903509668419	-1.11128230920065	KLF9
TUBB3	1.64247072416459	2.19465731581717	3.55485375503076	0.00593643560272824	0.152165082462196	-2.18911277814842	TUBB3
PI3	-1.64245222353315	3.52864679867597	-1.83219109406417	0.0993544129560269	0.463254913421475	-4.88279691595458	PI3
MIR5687	-1.6423210049909	3.59446641884628	-3.26784146928242	0.00940928496345288	0.186077691785144	-2.6415081862628	MIR5687
TTR	1.64170402234366	1.12578315785958	1.37317460961381	0.20216535563746	0.553304699828055	-5.49756562449004	TTR
TMEM37	-1.64143712855382	3.55375692920556	-4.12433379097409	0.00245125520782365	0.0978413569723691	-1.31741968065863	TMEM37
DBNDD1	1.64128288345218	1.6777035935446	3.98940929011598	0.00301108711527533	0.107962483033497	-1.52023838063588	DBNDD1
IGKV1-8	-1.6411051623903	1.48671256587579	-1.6739847034766	0.127651996057591	0.495271993953725	-5.10539131250528	IGKV1-8
SULT1A1	-1.64066302677135	2.17026887533915	-6.02944256572475	0.000177084641679071	0.0263804250307181	1.24695079265927	SULT1A1
IGFBP5	-1.64024831728683	4.60899138405573	-3.42272692629455	0.00733052914757999	0.167091011376721	-2.39652413700647	IGFBP5
RP11-132A1.4	1.64003147290087	1.5313518388243	5.19641323219445	0.000524337175366225	0.0446021951915788	0.196777780602872	RP11-132A1.4
AP001888.1	1.6399661241912	0.546655374730401	2.30160962974633	0.0462179713321854	0.361683287686155	-4.17713307459907	AP001888.1
MIR4644	-1.63887427994995	2.46863649457895	-3.1501703913667	0.0113919339316864	0.201489525933314	-2.82867921544219	MIR4644
STMN2	-1.63868268285744	1.50278970468794	-4.4786004791726	0.00144578288129067	0.0748192641067923	-0.797328180282831	STMN2
BARX2	-1.63850511704207	1.79863611668385	-3.95238691926882	0.00318731280626632	0.110713253809079	-1.57632101013016	BARX2
PZP	1.63774857480233	0.610254485008282	1.97036632854029	0.0795307574746887	0.433044893952619	-4.68113050057886	PZP
ACSL1	1.63654447057775	3.92407232754341	2.60605568854189	0.0279151983936794	0.303096898466398	-3.69766111884363	ACSL1
GPT2	1.6357525964805	3.28710161527654	3.43746832338285	0.0071593356918561	0.165305439671105	-2.37330547277034	GPT2
AC012363.4	1.63545655356875	1.39312352043699	2.10401929085557	0.0639685257789435	0.402283785442328	-4.48077880766201	AC012363.4
TMCC3	-1.63505358612972	3.32005828100355	-5.48112054412811	0.000357927984864562	0.0383845420877044	0.568153095653023	TMCC3
RP11-701H24.7	-1.6348373184482	2.04131863939392	-2.36593657747798	0.0415555736411724	0.349715211693562	-4.07677446492859	RP11-701H24.7
B3GNT8	-1.63448650174765	2.56174092422449	-3.71669109831672	0.00459751569628401	0.133624448041221	-1.9374346016024	B3GNT8
LRRC75A	-1.63378131845169	3.16128870024218	-2.2431169145153	0.0509007314749162	0.373487189101015	-4.26780704726974	LRRC75A
DMKN	1.63369118518059	1.81162191625617	2.99229500561686	0.0147499744646669	0.227933199149306	-3.08074885992719	DMKN
ARNTL2	1.63346847086551	2.27454385541644	4.71587969216072	0.00102543754502677	0.0629477212985052	-0.459654973706372	ARNTL2
HSD17B2	-1.63250745765746	1.92842378365266	-3.04875165452705	0.0134455096893403	0.217894368219969	-2.99051828412639	HSD17B2
SEMA4G	-1.63156672543271	4.12792781081	-2.82611677108819	0.019393614961153	0.257070091986929	-3.3465457741277	SEMA4G
FCN2	1.63080033031149	0.564947499873715	2.20177957326299	0.0544862811932369	0.382252129183056	-4.33151323674575	FCN2
PTGDS	-1.63071565242127	3.06099266664587	-1.71005611140368	0.120617031797428	0.486836048124857	-5.05550853359707	PTGDS
SNX18P8	-1.63043407777484	0.98849742302788	-3.74860414690939	0.00437320013051962	0.130404872233686	-1.88814639885442	SNX18P8
FOXP2	-1.62794228354914	1.22629478062512	-5.43046050117269	0.000382769417673376	0.0393599773921956	0.503025960167045	FOXP2
MUC5AC	1.62741174308942	1.39742437838824	1.30656931290938	0.223007980897376	0.561476451543793	-5.57780716685821	MUC5AC
ADH1A	1.6262024845517	0.83860127613413	1.42318706188096	0.187625482538718	0.54728611341555	-5.43561558955892	ADH1A
EPHB1	1.62589373046641	1.26860067327984	2.64517873117513	0.0261626325258938	0.294590249352285	-3.63540694204407	EPHB1
CHAD	-1.62588540325024	0.91430133978398	-6.52407715261424	9.71091316333038e-05	0.0219461944856263	1.81936069847263	CHAD
AKR1C4	1.62534574486255	0.734194576862561	2.10278097543495	0.0640983011688104	0.402283785442328	-4.48265586854936	AKR1C4
RNU7-53P	1.62493310027943	0.671971638752698	5.18561482633742	0.000532105839879022	0.0448935931825894	0.18243493919119	RNU7-53P
HAGLR	-1.62469080923029	2.36725476117617	-2.94566408858631	0.0159248909372663	0.235167904160277	-3.1553213210885	HAGLR
ALDH1A1	-1.6238591300458	4.04611436618116	-2.05056410154782	0.0698068590008855	0.4120205576683	-4.56146862484098	ALDH1A1
HMGA1	1.62258753039576	6.14250779530113	5.97742256229643	0.000188981551961285	0.0271110461524515	1.18458110526982	HMGA1
HAPLN1	-1.62154144542183	0.81601765303418	-4.79414856072884	0.000917220363332318	0.059053732036318	-0.350213340171782	HAPLN1
GPCPD1	1.62053773400414	4.17247737021952	2.47342034794738	0.0347797685225821	0.328584348863688	-3.90782342735219	GPCPD1
MAP2K6	-1.6204454498211	3.58883919175508	-3.07862024244821	0.012803903775281	0.212127210149245	-2.94281652561342	MAP2K6
IL1RAP	1.61889142374995	2.11742278944367	3.83631234271943	0.00381403503132203	0.120492372009929	-1.75330517574748	IL1RAP
HINT2P1	-1.61821562982683	0.737305540149601	-4.25710543072864	0.00200701711534257	0.0877860410008072	-1.12033385445463	HINT2P1
C1orf186	-1.61813774529432	1.40107695469639	-3.59429001517311	0.00557636100198731	0.14791088512145	-2.12752959108346	C1orf186
SLC7A11	1.61786426901642	1.73447215481645	4.8960417794993	0.000794322326988336	0.0552169643163307	-0.209201532746886	SLC7A11
MIR4539	-1.61743918911824	1.57268177947943	-1.55877758001903	0.152674863907869	0.52191075029797	-5.26088638314555	MIR4539
CREB3L1	-1.61742337807548	4.35819234847156	-3.95768706111637	0.00316142953896159	0.110244404804298	-1.56828108790389	CREB3L1
SNORA23	1.61635717810193	6.84194138042272	0.885556764010941	0.398363024559744	0.666759925085799	-6.01550936778747	SNORA23
CITED2	-1.61614576370892	3.39537920549251	-5.4471560240509	0.000374382972724792	0.0390895347826789	0.524534789831025	CITED2
RP3-407E4.4	-1.61507208902156	0.670410847759098	-4.69900601906604	0.00105051394822327	0.0636402619755123	-0.483376362053204	RP3-407E4.4
RDH16	1.61275268181504	0.834452963626494	1.90165453429591	0.0888710090137276	0.449008571721975	-4.78217865569005	RDH16
RP11-379B8.1	1.6119701977255	1.23971875024962	3.29799519970293	0.00896121080418674	0.182005105232324	-2.59367765502652	RP11-379B8.1
SRPX	-1.6117123680913	1.73049850255462	-3.53510819217643	0.00612578472699025	0.154135999589937	-2.22000540879158	SRPX
SP5	1.61162173494574	1.35309918230648	3.75154340635698	0.00435312705198408	0.130024107012451	-1.88361278880876	SP5
SLITRK6	-1.61156897235239	0.993888659216241	-5.68670156707976	0.000273607504518261	0.0327997359961891	0.828227065956771	SLITRK6
PTN	-1.6110289631869	1.29759016481623	-6.76258231442785	7.34827095308631e-05	0.0194589461375035	2.08237641226412	PTN
CLMN	-1.60999318785427	3.81328481435005	-5.35893657798059	0.000421062877122864	0.0411541284849631	0.410374388683936	CLMN
RAD54B	1.60974868699249	2.18857753185899	6.0699856383508	0.000168375870372327	0.0257734939436187	1.29526967815208	RAD54B
SCRN1	1.60968444875533	3.60898005033777	2.8821974463238	0.0176795184698803	0.248148522144345	-3.25684629347641	SCRN1
RAET1L	1.60962655291106	1.06106558786343	2.17139779169608	0.0572769771078396	0.387649379142632	-4.37812098340541	RAET1L
CKMT2	1.60929161908221	1.82362864527334	1.61405858714757	0.140165600979989	0.510323760843801	-5.18702662690269	CKMT2
RP11-567C2.1	-1.60885699043251	1.04845983906226	-4.20375813107893	0.00217426730450931	0.0917211055802719	-1.19921772356786	RP11-567C2.1
ANGPTL1	-1.6087117141846	1.09384083101708	-4.05357438925665	0.00272962911309883	0.102733313892992	-1.42347399795539	ANGPTL1
HIF1A-AS2	1.60808077888574	1.43013858259223	3.22659942878478	0.0100600315853038	0.191027927767018	-2.70702055019206	HIF1A-AS2
AP001610.9	-1.60778901340462	1.38464035910318	-3.53241123183924	0.00615213315318335	0.154364848813813	-2.22422784854756	AP001610.9
TRAJ18	-1.60764290217762	2.01099253725208	-4.35138898960232	0.00174398596044573	0.0813150157030018	-0.981940397640571	TRAJ18
CYP4A22	1.60637790576524	0.572291464025482	2.08273854028225	0.0662343028242147	0.406284735290364	-4.51298573340747	CYP4A22
RP13-204A15.5	1.6063020987433	1.81422452441293	2.44056386411655	0.0367257137108347	0.335851527090723	-3.9596191271717	RP13-204A15.5
LRIG3	-1.60581271782129	4.1301851389567	-3.08142307728861	0.0127453348562335	0.211535077693882	-2.93834173369029	LRIG3
TINAG	-1.60541251257857	2.34257255243272	-2.26619852846277	0.0489999076847987	0.36884390234436	-4.23209744523447	TINAG
SMPDL3B	-1.60506728763809	3.31511487778682	-3.16376148614268	0.011142406760305	0.199219834803742	-2.80702341006644	SMPDL3B
MAPK15	1.60445727537082	1.63723129401767	2.65909343443866	0.0255663415293776	0.291278613927776	-3.61324260103046	MAPK15
REEP6	1.60432952596561	2.05436180608834	2.48538162848968	0.0340970981275104	0.326690992272699	-3.8889380202719	REEP6
HRASLS2	-1.60399085955885	1.75855443995423	-4.32536688285104	0.00181270113787384	0.0832766597585292	-1.02000497058748	HRASLS2
AC007182.6	-1.60356763325407	0.750348225651573	-6.60521445128864	8.82540709313962e-05	0.0209001152465657	1.90976503609121	AC007182.6
SIRT6	-1.60319624929333	3.87809591232971	-3.65601168975076	0.00505802455797706	0.141133155456282	-2.03146922386208	SIRT6
XXbac-B135H6.15	-1.60258859608018	2.15302682918636	-2.84369821230261	0.0188387686704527	0.254549659284676	-3.318428243338	XXbac-B135H6.15
IL6R	-1.60205351348551	2.55754110749292	-4.40310397175762	0.00161552509659508	0.0789014479275326	-0.906594450612968	IL6R
OGN	-1.60105165115212	0.818768955805038	-5.40811294951389	0.000394313880901228	0.039883952885248	0.474165506045409	OGN
C2orf72	-1.60006060002774	3.08616282359037	-4.52192793385389	0.00135705064796583	0.0723299869314001	-0.735014657057061	C2orf72
AKR1C5P	1.598988332184	1.02906040695361	2.17765168153822	0.0566914224069966	0.386302683504954	-4.36854254695524	AKR1C5P
PMAIP1	1.59893086180808	1.98245899387591	4.34046834177573	0.00177247964255232	0.0821710484289491	-0.997902568035955	PMAIP1
MIR3936	-1.59754623530116	3.41400850862573	-3.4553455123394	0.00695730172839012	0.16338486261588	-2.34517283451076	MIR3936
AL122127.25	-1.59599789131922	1.15179965445182	-3.25601232174217	0.00959134801938724	0.186720461119158	-2.66028793421854	AL122127.25
RNA5SP108	1.59520930958822	1.77615220273095	2.87677663417526	0.0178382440649894	0.24923985165178	-3.2655178237525	RNA5SP108
COL27A1	1.5946291981078	2.88499761604904	3.14941621825801	0.0114059479772041	0.201637225312996	-2.82988115412135	COL27A1
RP11-742B18.1	1.59123209712191	0.697166215736682	2.64333692379758	0.0262426019154909	0.294791899019678	-3.63833986011508	RP11-742B18.1
MYBL2	1.59073590454952	3.82637127358318	4.08362640243908	0.00260751443314969	0.100432181726456	-1.37834709301546	MYBL2
RP11-539E17.3	1.59029022001668	1.05412094301009	1.25302901428845	0.241039239153858	0.564729456588683	-5.64033911650364	RP11-539E17.3
RP11-30B1.1	-1.58960089241458	1.15714500711761	-5.31526659375145	0.000446461849134779	0.0419974439188369	0.35339959777328	RP11-30B1.1
RP11-354B3.1	-1.58957562570358	2.11051535590447	-4.39302317048681	0.00163975149374587	0.0796476291723437	-0.921249996534526	RP11-354B3.1
CFHR3	1.58890756471387	0.713842230426621	1.55187552658118	0.154304553076027	0.5232995814344	-5.27000612865695	CFHR3
FAS	-1.58813429217509	2.82652720872337	-3.97338937481981	0.0030860429624127	0.109437722742771	-1.54448356889266	FAS
TRIP13	1.58802315884489	2.52447556869412	5.76486445030335	0.000247418791902242	0.0310071821502	0.925343894828547	TRIP13
MIR921	-1.58771212313356	1.69750519419444	-1.55486977525846	0.153595674502973	0.522386614284301	-5.26605263839072	MIR921
IL18	-1.58768101472922	3.62073171704435	-3.12035278579143	0.0119597734818021	0.206506195463668	-2.87621928413123	IL18
SNORD56	1.58768013378961	3.46993688484622	2.9051570816536	0.0170230486278558	0.243604752148785	-3.22011760229276	SNORD56
ITPKA	-1.58766069299801	2.70369282777383	-2.1311237312791	0.0611905839535986	0.396510616807084	-4.43960430053758	ITPKA
G6PC	1.58762385249265	0.557068834177257	1.84190890801462	0.0978213352544369	0.460752853604838	-4.86881899081134	G6PC
GJB4	1.58645283514569	1.08087914511475	3.68900426599772	0.00480192140456269	0.137359492519861	-1.98028982666954	GJB4
CYP24A1	1.58616464756715	0.827983515957711	2.98250177149679	0.0149891373852331	0.229736982256833	-3.09640759136195	CYP24A1
SLIT3	-1.58598306162764	1.72836982803489	-4.5674884851694	0.00126998435272296	0.0702562429074876	-0.669802537225474	SLIT3
MIF	1.58573021030035	6.123726941216	2.86296495950024	0.0182492563964459	0.251756553274011	-3.28761128927127	MIF
TRGC2	-1.58463507993669	1.60844645043278	-3.14837416323839	0.0114253407152499	0.201879816786977	-2.83154193813504	TRGC2
ADAMTS1	-1.58452820804879	2.81685495248898	-3.34059823550507	0.00836554763696771	0.176214974245996	-2.52620622950576	ADAMTS1
GIPC1	-1.5813013744192	5.5832637244941	-6.47208546386412	0.000103288983941913	0.0222830084974697	1.76092173750302	GIPC1
TRDD2	1.58085407550851	0.526951358502837	1.49682912227304	0.16786232956872	0.537312001676577	-5.34189565552567	TRDD2
FGGY	1.58082452862892	3.17932321514247	1.83235307635716	0.0993286763486279	0.463254913421475	-4.88256419400223	FGGY
AC009014.3	-1.57964393536133	1.0700194506423	-5.89405149671538	0.000209894803718402	0.0286325463279309	1.08374486951382	AC009014.3
MIR1205	1.57954676743564	2.93336023988392	3.90072317652722	0.00345166211471319	0.114600096734492	-1.65488274095046	MIR1205
PRIMA1	-1.57938016789447	0.800188889978473	-4.84134563584935	0.000857932325549808	0.0573971188758656	-0.284690110752119	PRIMA1
NAALADL1	-1.57833103812408	1.55497206482649	-4.11569076441907	0.00248358195616676	0.0984693229035202	-1.33033646342442	NAALADL1
TDO2	1.57824957672853	1.24456661661563	2.17186537871983	0.0572329946442003	0.387649379142632	-4.37740511097344	TDO2
RAPGEFL1	-1.57804010940623	4.47720255309709	-5.57114484513793	0.000317975759312741	0.0359640981653591	0.682870565910517	RAPGEFL1
REXO1L12P	1.57802887338684	0.605570412129082	2.03781744340473	0.0712726453391947	0.414911840377821	-4.58060352288982	REXO1L12P
AC005592.2	1.57630728485475	1.31880857021649	3.90779220884872	0.00341416434630304	0.114142519818909	-1.64411295495409	AC005592.2
CYP4X1	1.57607572758338	1.67107359039576	1.81813891567154	0.101610860682518	0.466487742018966	-4.90295059871768	CYP4X1
GLTP	-1.57596064590492	3.32933241667642	-5.04518998076334	0.00064524045221117	0.0497568600003603	-0.00579650968805012	GLTP
BMP2	-1.57582276255775	2.47017184071802	-4.17573424935933	0.00226800180001222	0.0938952745205059	-1.24082106032675	BMP2
COX6B2	-1.57528481325904	1.67307689668633	-3.84724659436625	0.00374979847599509	0.119845444290242	-1.73656057235853	COX6B2
MASP2	1.57487272912333	0.55942390255825	2.23259828090589	0.051790665976253	0.375058680037914	-4.28404832800244	MASP2
RP11-572P18.1	1.57478854663521	5.81037241013342	1.9477279858294	0.0825004922118877	0.437887227893866	-4.71458067614822	RP11-572P18.1
VWF	-1.57439756871422	3.60158407731742	-2.1204352630307	0.0622718683642637	0.398834980264207	-4.45586136348244	VWF
AC107072.2	-1.57366949506787	4.03874884503388	-2.2187685094202	0.0529838549314146	0.379170723338104	-4.30537061583975	AC107072.2
MYO1D	-1.57285259970694	5.91011125063552	-3.42378754770363	0.00731807078626362	0.167091011376721	-2.39485297333317	MYO1D
RNU6-951P	-1.57252533312408	0.605203345321416	-3.63237705751897	0.00525027186151903	0.143793894062992	-2.06820516595215	RNU6-951P
PHLDA2	1.57234131072662	3.07103474679654	3.24269644095919	0.00980066617029905	0.188523303401573	-2.68143839847231	PHLDA2
ZDHHC9	1.57229423395129	4.39838530771954	3.28310507239414	0.00917964030244813	0.18423444945229	-2.61728920620176	ZDHHC9
MIR6793	-1.57183330070979	2.78265556977005	-2.35154851662135	0.0425564589958363	0.353028740537586	-4.09927560603585	MIR6793
TRDJ2	-1.57165493454863	0.943022699426675	-2.11223269931282	0.0631141434870986	0.40012748659449	-4.46831967484889	TRDJ2
MIR571	-1.57119035448452	2.27137716340903	-3.00251610805279	0.0145045303208937	0.226063352162068	-3.06440788126939	MIR571
STX1A	1.57110777085263	2.26429490556281	5.30659934720318	0.000451696673262295	0.0422794752999556	0.342055167903169	STX1A
TMEM82	-1.57106445473285	1.11891530572494	-3.76626595062949	0.00425403065159991	0.128247677662628	-1.86091950171724	TMEM82
TNFRSF11A	-1.5697835183418	3.009593983105	-3.48962221827311	0.00658639031895334	0.158447189808118	-2.29131218742031	TNFRSF11A
UGT1A13P	-1.56967508351897	1.59350380246639	-3.61630649051405	0.00538535647645108	0.14569926442824	-2.09321815233703	UGT1A13P
CTSG	-1.56959873292175	0.957107593476457	-4.58824078479385	0.00123232311130249	0.0696438604044663	-0.640206126225127	CTSG
UGT2B15	1.56826805201661	0.922882647333065	2.49907412801002	0.0333319809035169	0.324160570360234	-3.86730100983311	UGT2B15
TMEM220-AS1	-1.56796422463993	2.08379613760924	-3.10256635240474	0.0123123079653442	0.208646509923977	-2.90459501084855	TMEM220-AS1
PHYKPL	-1.56784623258246	5.5667389111523	-4.74015723593196	0.000990476359513425	0.0618682812352912	-0.425604152830534	PHYKPL
TREM2	1.56486186654353	1.99799108960482	2.11423422306557	0.0629076111537622	0.399822147825574	-4.46528113008699	TREM2
BLK	-1.56450164283357	1.12280795247109	-3.75486905818127	0.00433053197684509	0.129675576537925	-1.87848441303771	BLK
RP11-616M22.5	-1.5643128198615	0.744595286724633	-3.13821231662889	0.0116162460837629	0.203120114609737	-2.84774004431767	RP11-616M22.5
KCP	1.56355337983751	1.37062688948288	2.16714051584477	0.0576789375591368	0.388587016280164	-4.38463673091935	KCP
PRR5L	-1.56174537669476	4.6204342736213	-5.49240033986857	0.000352637350278873	0.038046364300997	0.582598018023091	PRR5L
SIAE	-1.56141964742948	3.93319391085983	-5.26854802530119	0.000475474708664938	0.0433830343614494	0.292107004663857	SIAE
LDHA	1.56109544693773	7.41377760731878	7.51098676986513	3.19819202331193e-05	0.0142457794768612	2.85590137778832	LDHA
JAML	-1.56052298735356	2.4482086121662	-2.82862486331165	0.019313457972587	0.256772351626582	-3.34253491781342	JAML
HOXA11-AS1_1	-1.56035879407022	0.966634017624365	-3.21169227305294	0.0103065610588173	0.192437646969101	-2.73072511965029	HOXA11-AS1_1
COL10A1	1.55892187186609	1.44343159854103	1.89740007141131	0.0894820624467258	0.449988608948196	-4.78838713871618	COL10A1
IGHD4-17	1.55800220195053	0.996526144241107	1.56728995123885	0.150686024308322	0.520952354124393	-5.24960722820909	IGHD4-17
SLC25A25-AS1	-1.55775776504092	3.52948774396903	-2.9618537479637	0.0155064885824627	0.23282391805021	-3.12942739279132	SLC25A25-AS1
PPP1R12B	-1.55745928808664	3.54672972210674	-4.49235492647761	0.00141696177594917	0.0741222768311059	-0.777515221829607	PPP1R12B
SLC16A9	-1.55706437890577	1.96686280329427	-3.50282421370772	0.00644908998928613	0.157873003969018	-2.27059582485456	SLC16A9
TJP3	-1.55683657376721	4.73342145666313	-3.75847547842418	0.00430616866804593	0.129272200048151	-1.87292453917886	TJP3
TEAD4	1.55653535069538	2.85673124288378	6.48263382658985	0.000102001403418652	0.0222801102289429	1.77281045838507	TEAD4
KIFC3	1.55592568838978	3.03818083880878	2.15707905387192	0.0586398049100772	0.391080344358349	-4.40002050890264	KIFC3
MIR608	-1.55557608145329	2.16020382644564	-2.19961498105254	0.0546806592716452	0.382700287129553	-4.33484004589843	MIR608
DUSP10	1.55535848965561	2.32240246100154	4.27450350204027	0.00195547388993736	0.0863805116344041	-1.09469737897531	DUSP10
VDR	-1.55318228998291	4.38477304527506	-3.68007931188905	0.00486982884950747	0.138265858339605	-1.99412270677234	VDR
MIR6842	-1.55309842375934	1.80102189115891	-2.2431536297714	0.0508976514457422	0.373487189101015	-4.26775032138788	MIR6842
RP11-146N23.1	1.55274105700772	2.13211200262946	2.50566974175368	0.0329695551069062	0.322894342129883	-3.85687183466213	RP11-146N23.1
PGK1	1.55270842550117	6.12664535449853	3.52762746317059	0.00619916087171094	0.155015138929626	-2.23171918340315	PGK1
MIR6724-4	1.5525717638269	2.36999045191286	1.14460533052182	0.281215554067898	0.577949583643122	-5.76123917011398	MIR6724-4
FXYD5	1.55100826506851	3.83166867321862	2.84176318236898	0.0188990365183703	0.255072515617914	-3.32152308586699	FXYD5
FYTTD1P1	1.55083634438321	0.647630927306931	2.00269357256926	0.0754653050749474	0.423796012916156	-4.63310769854122	FYTTD1P1
pRNA	1.55076835739874	3.7682298713704	1.63425404784266	0.135829993430069	0.504600488948684	-5.15969239805015	pRNA
BBOX1-AS1	1.55053487110692	1.21798404590236	2.43382747544258	0.037137836653264	0.337740877701868	-3.97022320916153	BBOX1-AS1
ALOX5AP	1.55044365525693	3.05357216644958	2.20671199233946	0.0540458615526772	0.381795407682841	-4.32392903069403	ALOX5AP
MIR1273G	1.5500516947316	0.838131285060687	3.49882763340349	0.00649033599084878	0.158023871884002	-2.27686548874657	MIR1273G
KIAA1549	1.54996142734351	1.88074372887522	6.66192518293557	8.25881755966248e-05	0.0204635328055099	1.97238208918823	KIAA1549
3-Mar	-1.54913754297721	2.06374508437188	-4.22787469170863	0.0020968948159521	0.0896515173720021	-1.16350570768117	3-Mar
GFI1	-1.54911366696661	1.79493907528503	-5.69508807426748	0.000270658928021376	0.0327633999939181	0.838693607518404	GFI1
CFB	1.54847405955962	3.78113866457029	1.83371516836996	0.0991125053275883	0.46307314418546	-4.88060689571305	CFB
LDHD	-1.54837431270752	3.05009323466908	-3.1718909899767	0.0109958552353333	0.198313660985946	-2.79407423780048	LDHD
LINC00397	1.54782703231637	1.00854430581414	2.00565950524654	0.0751023738990646	0.42261368620138	-4.62868706455845	LINC00397
PTK2B	-1.54750074756856	4.32655661189508	-5.04174537448733	0.000648322031168302	0.0497568600003603	-0.010453786449272	PTK2B
PLP1	-1.5472190974795	0.876604460273939	-4.47056001888211	0.00146292011329938	0.0751598956910695	-0.808923729684729	PLP1
P2RY1	-1.54719029566123	1.82834160599286	-4.41178227140608	0.00159497474517823	0.0787255723113503	-0.8939901950392	P2RY1
PFKFB3	1.54714278813397	3.74285948762157	3.26995908191542	0.00937707244667835	0.185919471222781	-2.6381472384977	PFKFB3
RP11-471M2.4	1.54459617266355	1.09481795890527	1.5906969951202	0.145335620872572	0.51679322031767	-5.21841422006088	RP11-471M2.4
SCUBE2	-1.5444648105346	1.46718527059625	-4.03953215380663	0.00278875197881716	0.103860591478877	-1.44460270891063	SCUBE2
MIR4446	-1.54386976804248	2.34925317971339	-1.66014471485782	0.130448738402601	0.498550545522348	-5.12438468977201	MIR4446
AC007405.6	1.54367275750179	1.3199194640555	6.96675622373398	5.81943330978239e-05	0.0179486131844721	2.3010513687841	AC007405.6
F7	1.54357965586893	0.643258267076658	4.5618515020644	0.00128042545178258	0.0703526632721747	-0.677853444020936	F7
ITIH4	1.54286530495504	1.58471313138895	1.26372905225611	0.237342394669543	0.564358781136928	-5.62798689944351	ITIH4
CKS2	1.54261671349227	4.00280624238646	2.54967010883938	0.0306503255990869	0.313531210147302	-3.7871922263252	CKS2
GAS7	-1.54249628523187	2.22962446646799	-3.95301535350775	0.00318423217672922	0.110713253809079	-1.57536752917511	GAS7
SCIN	-1.54080079544094	1.89108330803303	-5.22505817910087	0.000504314992063603	0.0439814357008027	0.23473385133697	SCIN
TRAJ3	-1.54003818528612	2.34260737320669	-1.82604114811021	0.10033615222975	0.464424009443803	-4.89162579083268	TRAJ3
IL7R	-1.53971444075869	3.04257324613052	-1.98400749171959	0.0777905125193155	0.429024345482309	-4.66090239528504	IL7R
PLEKHN1	1.53948951035972	1.442878916647	3.0556987813229	0.0132933877901133	0.216810709518641	-2.97942087810906	PLEKHN1
LDLRAD3	1.53924612446547	1.9598102026756	7.38043808993171	3.68107996818119e-05	0.0142457794768612	2.72642347462213	LDLRAD3
LIMA1	-1.53682310435309	5.49861715738445	-3.8673770807831	0.00363450048701847	0.117838471159522	-1.70577185970923	LIMA1
ANKRD37	1.53647437227383	2.55554976212578	2.73311747422456	0.0226169042208017	0.27530543145161	-3.4951670275381	ANKRD37
RP11-99J16__A.2	1.53634391456135	1.02637320979528	2.08855038789517	0.0656079666179371	0.404830115514001	-4.50420070526348	RP11-99J16__A.2
DQX1	-1.53550419387579	2.61498149964002	-6.0990208755299	0.000162424951198042	0.0257734939436187	1.3297178124585	DQX1
SERPINE2	1.5353655299569	2.77596595523995	2.45149547904617	0.0360665681138785	0.333449517301098	-3.94239982760095	SERPINE2
PRDX4	1.53504150302777	5.46417195797216	3.72699897841307	0.00452376832563718	0.132454150876633	-1.92150173163797	PRDX4
MTCO1P12	-1.53350444518867	5.17040665888909	-1.35646242220379	0.207233578960244	0.555043974617648	-5.51794704550313	MTCO1P12
CYGB	-1.53345631060015	2.45224203631832	-4.23973715436145	0.00205991518739083	0.089263403505838	-1.14597062363485	CYGB
IGHJ1P	1.53343506865503	0.511145022885008	2.65449096477907	0.0257620430993056	0.292205091592124	-3.62057497373273	IGHJ1P
TFF3	-1.53331243476327	7.023100494423	-1.30560500085257	0.223322517360718	0.561625508161537	-5.57894925500988	TFF3
NIPAL1	-1.53215025791743	2.62823417580209	-3.2176427742199	0.0102074126796341	0.192066366160728	-2.72126143642402	NIPAL1
FEZF1-AS1	1.53207997628386	1.05833759660775	2.06329325053573	0.0683719049513509	0.409642642709949	-4.54231839346826	FEZF1-AS1
MAOA	-1.53165744884195	4.63498511062004	-2.51899640800862	0.0322492063091477	0.320355166017091	-3.83578641416878	MAOA
CELSR3	1.53145532209081	1.5384592430201	5.00997024624094	0.000677506219689734	0.0511057869615112	-0.0535055101789235	CELSR3
PTPRCAP	-1.53133794722102	2.06387430495842	-4.50645823949891	0.00138804547428845	0.0735416236109613	-0.757229956473188	PTPRCAP
MS4A1	-1.53105352332942	1.26024885740707	-2.56171887669284	0.0300441720840488	0.312119099158283	-3.76808181508282	MS4A1
RP11-96O20.4	-1.53080262046294	4.34900353118495	-2.79301810998799	0.0204836460997139	0.264013451437999	-3.39946544029223	RP11-96O20.4
MIR455	1.52946107197985	1.01052669860249	3.4512003453395	0.00700361164384715	0.16338928891253	-2.3516934407299	MIR455
RP1-170O19.23	-1.5285995632853	1.22025295475846	-3.22681654448538	0.0100564864188404	0.191027927767018	-2.70667539818119	RP1-170O19.23
TLN2	-1.52834981617765	3.63737587833086	-6.62372339709834	8.63596754142085e-05	0.0207842416463877	1.93025309135425	TLN2
FAT4	-1.52770963166657	2.11881289367126	-3.29052259269581	0.00907014761466377	0.183172737193698	-2.60552524660698	FAT4
CEACAM1	-1.52754684107275	5.79464626777136	-1.7303420500996	0.116817952845878	0.482952437659619	-5.02722049840837	CEACAM1
AL163953.3	-1.52593792998265	1.73720898816681	-4.02311956894508	0.0028595777188183	0.104745272737455	-1.46933202683857	AL163953.3
RPS15AP11	-1.52590859107666	0.664059709368162	-4.94253964044916	0.000744223114826876	0.0535299389500931	-0.145404987969473	RPS15AP11
RP11-20G13.2	1.52581029438054	1.06444076243276	2.29793622082198	0.0464992060827033	0.362504430341267	-4.18284461170647	RP11-20G13.2
FAM132A	-1.5254952825435	1.35508422799975	-3.52929009727632	0.00618277357954784	0.154913068632105	-2.22911526477233	FAM132A
SHH	1.52542683628244	1.91090095139895	4.10177139056468	0.00253659716892643	0.0996997000836802	-1.3511606170064	SHH
SDR16C5	1.52524813746027	2.67155647857327	4.09130497118243	0.00257725062843853	0.10028462445347	-1.36683677335365	SDR16C5
RP11-1223D19.3	-1.52499621128514	3.50801767114404	-1.69855706592072	0.122820343025567	0.489760912550811	-5.07146920449746	RP11-1223D19.3
SNX18P4	-1.52471372867796	1.20606086236574	-3.50801479473745	0.00639592979921798	0.157424823489373	-2.26245529212151	SNX18P4
RP4-669P10.20	-1.52451215507834	1.10970648270049	-6.03489088996129	0.000175886416121868	0.0263787507011223	1.25345883368637	RP4-669P10.20
snoZ196	1.52450418709855	1.01496726803079	1.96417837681887	0.080332289088612	0.433950196044321	-4.69028871912512	snoZ196
CCNJL	-1.52389955282171	2.1101063608935	-6.19063429149499	0.000145096773821223	0.0241460291859797	1.43756194563252	CCNJL
SNORD53_SNORD92	1.52291174660619	2.93568927277969	2.26808886405472	0.0488473447450755	0.368460960145892	-4.22916871383214	SNORD53_SNORD92
SNORA70D	-1.52284298468648	1.76470555851287	-2.80933736496486	0.0199386418144153	0.260661738893997	-3.37337612149822	SNORA70D
LINC00665	1.52276944552754	1.96709283118841	1.86738038139603	0.0939070479848915	0.456317228354137	-4.83202708597586	LINC00665
ABCA5	-1.52272880043249	3.02381206018405	-3.21922994251886	0.0101811340103629	0.191996144896605	-2.71873753938569	ABCA5
MIR648	-1.5227178860196	3.59793210437435	-2.84979617331753	0.0186501194585138	0.253345613582955	-3.30867502187222	MIR648
CASC9	1.522700486329	2.59532729573206	3.63044404277039	0.00526633059070828	0.143807507695101	-2.07121235262447	CASC9
AOC3	-1.52127021773237	2.69211700091354	-2.80418632567516	0.0201090592697679	0.26158220428701	-3.38161160749062	AOC3
SNORA71D	1.52070378417638	3.56336624817634	1.80666928475664	0.103487805920946	0.468061463669888	-4.91934814104635	SNORA71D
MIR6515	1.52069656251379	1.23714024061774	4.08805129823559	0.00259002874238298	0.100318173595845	-1.37171309126123	MIR6515
MIR4767	-1.51976643837956	2.13213233001528	-2.27886363136098	0.0479865816534983	0.366084048251801	-4.21246334353222	MIR4767
IGLJ4	1.51801730910572	0.506005769701905	2.53772249348581	0.0312634634099698	0.316449377743719	-3.80612998183889	IGLJ4
HMGN2P46	-1.51721038083232	2.03978599587044	-3.38979063370769	0.0077286086173151	0.170489083773784	-2.44846650036639	HMGN2P46
CCL5	-1.51667454695344	2.6157913683873	-2.80040639469887	0.0202350550237983	0.26258193773267	-3.3876546181588	CCL5
RP11-382N13.1	-1.51661994643021	0.708064979482934	-4.90371101346373	0.000785815764255628	0.0552169643163307	-0.198655201179648	RP11-382N13.1
LILRB5	-1.51652072139423	1.47627290722197	-4.12510155958281	0.00244840524933316	0.0978372845087067	-1.31627277766273	LILRB5
SNORD59A	-1.51615030585287	3.907034178731	-2.98153279651402	0.0150130159250838	0.229736982256833	-3.09795700726704	SNORD59A
SLC13A5	1.51608051700831	0.533783616579571	2.20528553879475	0.0541728736436359	0.38185923445021	-4.32612287296686	SLC13A5
PRKAR2B	-1.51439501731887	1.56209344597165	-5.28407225900278	0.000465614609680579	0.0430590715923827	0.312513135275759	PRKAR2B
RCN1	1.51359928332352	5.45598082194665	4.76874686937425	0.000950935001569608	0.0602439320211465	-0.385625261523501	RCN1
RPS14P4	1.51351776611722	2.17343136939415	3.86687015063923	0.00363735759477348	0.117838471159522	-1.7065465649657	RPS14P4
RP4-550H1.4	1.51237090034657	1.07872699738809	3.03662942795481	0.0137152479742699	0.219999109577836	-3.00988573684141	RP4-550H1.4
CACNG4	1.51146548989668	1.16984836595438	2.09853340431085	0.064545374519963	0.403453917557718	-4.48909166132027	CACNG4
IGLV1-41	-1.5113704359406	0.817415030182039	-2.15738707843599	0.0586101599800328	0.391027600602354	-4.3995498662244	IGLV1-41
ALPK3	1.51097693106595	1.62886465642576	1.55650839370126	0.153208962045912	0.522045352156442	-5.26388722747099	ALPK3
RP1	1.51041954057958	0.889786200506591	1.7583233177081	0.111757623653436	0.47662021508198	-4.98793331271121	RP1
FOXA1	-1.51018176652556	2.70910972866128	-2.48990524117713	0.0338424100789498	0.325907562477623	-3.881791884346	FOXA1
MIR17HG	1.51008685587266	2.16904432443515	2.64641545402532	0.0261090729061184	0.294266360161266	-3.63343745547029	MIR17HG
RNF43	1.5099090788778	5.35701174730372	1.87646383490335	0.0925469436077691	0.454283659754585	-4.81885366758917	RNF43
LINC01133	-1.50897190443733	2.77237036276789	-2.55384699938169	0.030438820383263	0.313259200498762	-3.78056868494396	LINC01133
DSG3	1.50868853834516	1.12293599444445	1.39497085207416	0.195714242902153	0.549171111499215	-5.47074110580986	DSG3
FKBP10	1.50651416671623	4.00226426443378	2.48820294841853	0.033938029401204	0.326399135278354	-3.88448131358066	FKBP10
LGALS3	-1.50578584041146	7.30785123654338	-6.44328555806487	0.000106895329748433	0.0224951705860814	1.72837831088519	LGALS3
SDPR	-1.50552605352714	2.02000783113761	-2.39277164183931	0.0397504954423575	0.345202169604311	-4.03473039802592	SDPR
PLAU	1.50528997431242	3.52803814544842	2.69244825000552	0.0241921071091388	0.283614020913329	-3.56007004712816	PLAU
RP11-434H14.1	-1.50496934437792	0.596140855691714	-5.82558508217756	0.000228948020161975	0.0296416920358071	1.00012257047105	RP11-434H14.1
CTD-2552K11.2	1.50490667413296	0.539086440240566	2.66543040236714	0.0252993343191523	0.29009903352628	-3.60314500661182	CTD-2552K11.2
MMRN1	-1.50436102848686	1.49283137821831	-2.50011969700311	0.0332742637105035	0.323793570820272	-3.86564801343833	MMRN1
LINC01389	-1.50379682670071	1.04877585537958	-5.41795431079462	0.000389184299389352	0.0395041157183992	0.486884898149421	LINC01389
MOSPD1	1.50342730808478	2.29884290429216	2.86899357043508	0.01806868141939	0.250771823101606	-3.27796793428945	MOSPD1
AC004980.10	1.50341667885089	2.08825877654404	6.89265825157388	6.32995136146682e-05	0.0181338226049692	2.22237166898778	AC004980.10
SERPINA10	1.50227967481096	0.678534661282853	2.09219602610256	0.0652179897236936	0.404012448416664	-4.49868589205956	SERPINA10
RPL39	1.50146628791137	6.17698046398588	2.77986857762712	0.0209337750698226	0.265432494568347	-3.42048293684834	RPL39
SLC9A9	-1.50146328900818	1.8631596094279	-3.56131417199241	0.00587582115578158	0.151366123075843	-2.17901356415285	SLC9A9
TMEM123	1.50071140301207	5.59119719441374	3.72031206858688	0.00457146666784351	0.133302620181737	-1.93183628914692	TMEM123
SNORA14B	1.49966682206075	2.93206784444463	3.24670347142342	0.00973718491783251	0.18820995212514	-2.675072635884	SNORA14B
RP11-254F19.2	-1.49962217960378	2.05299830100132	-2.04152070501	0.0708437872388294	0.413902560034671	-4.57504864578326	RP11-254F19.2
RNY4P34	-1.49959527280851	1.14654319531046	-2.72368823694984	0.0229726356346062	0.276791766668175	-3.51022099916856	RNY4P34
CDHR2	-1.49957826582957	4.17790229210056	-2.19206074820722	0.0553643155707544	0.383646173985333	-4.34644298221763	CDHR2
RP11-466A19.4	-1.4994458938176	2.1767624861188	-3.7712586507023	0.0042209663732662	0.128009613929957	-1.85322956989198	RP11-466A19.4
FSBP	1.49882167626288	1.862518516551	5.6488545087512	0.000287353157467415	0.0338241277263911	0.780854147869228	FSBP
ATP1A2	-1.49777338535463	0.893519587644391	-4.54083685468468	0.00132016549263903	0.0718702938836697	-0.707910700617629	ATP1A2
SLC38A3	1.49706695003531	0.609113464888551	2.1314841752851	0.0611544378072586	0.396393977887258	-4.43905561817799	SLC38A3
RNU6-1225P	-1.49612171268137	1.11462766948178	-2.47806452042055	0.0345131099123954	0.328206400993837	-3.90049264193973	RNU6-1225P
EPHA2	1.4960021962101	4.29364054787027	2.12925451181832	0.0613783646101803	0.396676840754337	-4.44244923267993	EPHA2
RNU6-1057P	-1.49541707097074	1.35912491023462	-2.162951934382	0.0580770789325464	0.389417070620679	-4.39104360819065	RNU6-1057P
TDGF1	1.49462673564906	2.11326359234139	1.36784154132964	0.203771117041256	0.553925108816914	-5.5040872919221	TDGF1
HAO1	1.49457081542439	0.498190271808131	1.83904177143038	0.0982713456956305	0.461407489403564	-4.87294644874361	HAO1
CR2	-1.49379190796276	0.911198767132503	-3.3967186754576	0.00764304362540208	0.169441422938241	-2.43753322102675	CR2
TNFSF15	1.49286251495535	1.85542961653757	6.23162552597469	0.00013800288836089	0.0238517225106851	1.48540032281046	TNFSF15
DAAM2	-1.49246477555862	1.87447183920171	-4.92539157175892	0.000762292798580677	0.0546089995989264	-0.168892278969734	DAAM2
XPOT	1.49228826434558	3.91023552981646	4.50155137342601	0.00139803400604567	0.0739607767477712	-0.764284189561488	XPOT
MIR3682	1.49194206867584	1.23962653725595	1.631737862686	0.136363507672802	0.505685555654568	-5.16310800196934	MIR3682
RP1-10C16.1	1.49186926250733	0.91249772369815	1.5635679372258	0.151552787390696	0.521795323688072	-5.25454329924594	RP1-10C16.1
CCL18	1.4917625490007	2.17300063166058	1.62154745049567	0.138543563609299	0.508249989875905	-5.17691201789083	CCL18
RP11-640L9.1	-1.49118061659655	0.878626481086983	-5.44882417713423	0.000373555997059757	0.0390895347826789	0.526681409501472	RP11-640L9.1
SRI	-1.49049089526758	5.90065969965145	-3.35172353172141	0.00821687369749218	0.175419344862319	-2.50860850267929	SRI
RNVU1-19	-1.48987253020432	3.23838815071908	-3.13361317868226	0.011703726115552	0.203565932886231	-2.85507263329891	RNVU1-19
RP11-622A1.2	1.4898022497422	0.529603030808277	1.7401673054736	0.115017597794478	0.480728031546444	-5.01346032633615	RP11-622A1.2
MELTF	1.48926990771159	3.60610169379543	1.54476951771027	0.15599850468613	0.525255946557743	-5.27937113778189	MELTF
DHDDS	-1.48917427348528	3.7366951507971	-4.09907586244195	0.0025470016770485	0.0997947701033628	-1.3551964049356	DHDDS
EPHA10	-1.48878082554034	3.03585702081937	-5.3998067107579	0.000398700116985318	0.0399867803344798	0.463418049199895	EPHA10
HIST3H2A	1.48784655578799	2.77260605971459	3.54607640455886	0.00601983847277603	0.15296019842811	-2.20284053787597	HIST3H2A
GPAM	1.48688311035679	2.57410445776811	2.21479030437253	0.0533320126461348	0.37999459240604	-4.31149732321312	GPAM
CDK1	1.48647296166423	3.63317215348515	4.43665666693707	0.00153760096148683	0.0778163958053486	-0.857926283134717	CDK1
CFHR2	1.48642424221547	0.495474747405156	1.64416089351264	0.133747662209938	0.502421583173944	-5.14621699021879	CFHR2
CTSE	-1.48557382285033	2.65575400795676	-2.01033828701077	0.0745332241507278	0.421879904160571	-4.62170856429707	CTSE
CD46	1.48518340040576	5.39987835441153	6.48668022286107	0.000101512124444152	0.0222801102289429	1.77736665226625	CD46
CTC-558O2.2	-1.48503248120855	1.05346085651792	-3.83463043717567	0.00382401836303332	0.120593755356456	-1.75588214114181	CTC-558O2.2
LINC01554	1.48460934865142	0.588474551803151	2.26866515606665	0.0488009265465007	0.368272189224589	-4.22827573006608	LINC01554
CRNDE	1.48434696326033	0.839371630047189	4.35962109015127	0.0017228297094657	0.0810796496213238	-0.969919748567663	CRNDE
ITGBL1	1.48420531513198	1.03489060920782	4.8797475207429	0.000812725475466257	0.0559695896102526	-0.231639854141979	ITGBL1
RP3-368A4.6	1.48407255154431	3.90358806283307	1.99245939557783	0.07673048450302	0.426723339946401	-4.6483426985114	RP3-368A4.6
MIR190A	-1.4839668490735	0.974832536225567	-4.42284027330714	0.0015691921286224	0.0785149275851633	-0.877946241263598	MIR190A
RN7SL677P	1.48366862382503	0.76918611260273	2.97504822078243	0.0151738219075466	0.230088907664519	-3.10832639749317	RN7SL677P
RP4-669P10.19	-1.48346466365654	1.22175618841045	-3.53274525122815	0.00614886347414476	0.154364848813813	-2.22370485988807	RP4-669P10.19
MIR4804	1.48299268160934	0.494330893869781	5.32473240996944	0.000440819350253239	0.0417864552106679	0.365775426873077	MIR4804
CH17-360D5.1	-1.48281128165511	1.62673147139819	-3.23400168894506	0.00993989043781146	0.189585661376156	-2.69525461876934	CH17-360D5.1
RN7SL116P	-1.48273336137403	1.41358064594939	-3.10021504019411	0.0123597064252639	0.208768759655634	-2.90834711975773	RN7SL116P
RP11-803D5.1	1.48246385210229	1.85570417678641	5.32195967261018	0.000442464150500556	0.0417864552106679	0.3621517811896	RP11-803D5.1
AC104809.4	1.48242165453356	0.96060521024957	2.03258938068401	0.0718823096302401	0.416208079045081	-4.58843947707732	AC104809.4
LINC01186	1.48223498556434	0.968812175117619	4.68781940904509	0.00106750008408299	0.0640932090955998	-0.499127559546873	LINC01186
OXCT1	-1.48196274540414	2.39414289338667	-4.52450165581495	0.00135196608850883	0.0722945180755995	-0.731322243207702	OXCT1
UGT1A7	-1.48186403131108	2.08196956692013	-4.62230560066477	0.00117306686885602	0.0672558338144119	-0.591769519981233	UGT1A7
TRAJ10	-1.48131781046236	2.34308477404275	-1.48831580252373	0.17005008363444	0.538125330607483	-5.35287673653156	TRAJ10
APOA4	1.48095790810393	0.505380743256723	2.01972516584104	0.0734037288888878	0.419429684378103	-4.60768984858634	APOA4
SNORA74A	1.4804413506784	6.430521964026	0.69849293671799	0.502105031819905	0.740283872514093	-6.16490093743147	SNORA74A
BOC	-1.48031052114167	1.53217627993041	-3.33942562662873	0.0083813799195795	0.176214974245996	-2.52806157002022	BOC
CMBL	-1.4802672477022	4.1231691017285	-3.93935019771499	0.00325193513135095	0.111790696800826	-1.59611241578082	CMBL
IGLV2-34	-1.48021378457099	1.64208221061878	-1.08518526269601	0.305397002352379	0.596715776081335	-5.82404613090331	IGLV2-34
MIR4698	1.47833778752581	1.6112337894519	2.80221357435181	0.0201747169544403	0.262153511841567	-3.38476550082424	MIR4698
CTD-2547H18.1	-1.47830414785131	1.07756860866615	-4.67086297691035	0.00109381031397347	0.0646910671407165	-0.523040559711105	CTD-2547H18.1
RNF128	1.477993565927	4.17004385684081	2.78485332665394	0.0207619703413718	0.26439241589948	-3.41251608976284	RNF128
COLEC10	1.47756992342352	0.882941813818104	2.71498704314691	0.0233059165723168	0.278320242956929	-3.52410952207473	COLEC10
NXF3	1.47734583859353	0.929189623425116	1.40940891932475	0.191538632636036	0.547575938910497	-5.45282334045525	NXF3
CYP2D6	1.47730900642385	2.2532897715649	2.45265392638627	0.0359974089291198	0.333250259941887	-3.94057425419557	CYP2D6
FCMR	-1.47692545216802	2.09753085525531	-2.26582430870615	0.0490301649790923	0.368844251871509	-4.23267715663635	FCMR
IGHV1OR15-1	-1.47646533915377	1.61052508100253	-2.33005486071179	0.0440960195097961	0.35649362515446	-4.1328324377035	IGHV1OR15-1
SNORD126	1.47645544891903	1.52603817983827	2.49335457168877	0.0336494797732875	0.325470273797372	-3.87634142418711	SNORD126
FAM162A	-1.4764134912319	3.66761328138879	-4.18113937914736	0.00224959411771696	0.0935683983261618	-1.23278800991827	FAM162A
RNU6-140P	-1.47636317748393	0.810675831588595	-3.45497461829978	0.00696143232749943	0.16338486261588	-2.34575621244826	RNU6-140P
CTD-2066L21.3	1.47573153360967	0.790287947302762	1.86251825586761	0.0946427376104755	0.45690305489944	-4.8390671238854	CTD-2066L21.3
COL6A2	-1.47536391711272	6.06055123161081	-2.40789632880889	0.0387674958800144	0.34275587864714	-4.01099121429	COL6A2
SULT1C2	1.47513499414455	2.14508487488176	1.69442961048806	0.123620107126265	0.490734147855885	-5.07718480514309	SULT1C2
F9	1.47479546564562	0.497866094290913	1.59893168568398	0.143494077450738	0.514756990786508	-5.20737921706128	F9
STRA6	1.47437793511187	1.00920898822092	3.39628138486325	0.00764841513064421	0.169454992104204	-2.43822320334338	STRA6
RP11-23P13.6	1.47400435079738	1.29945364924031	2.48074114388639	0.0343603487361069	0.327365763018558	-3.89626657399718	RP11-23P13.6
RP11-845C23.2	-1.47302186429141	1.59326462385512	-3.65334684752308	0.00507932650643954	0.141413065224339	-2.03560824340967	RP11-845C23.2
LIMS2	-1.47277738591236	2.21338545192068	-3.43826823395977	0.00715016626690528	0.165305439671105	-2.37204609231028	LIMS2
MIR6870	1.4715308931087	3.08700631286113	2.76485028763686	0.0214601596863526	0.268728552340235	-3.44448178547809	MIR6870
CILP	-1.47110725964392	1.33596703835404	-1.93596376673711	0.0840848593027227	0.440259045425071	-4.73190304110338	CILP
PPP1R16B	-1.4710621070117	1.88622021731275	-2.86352646286079	0.0182323603398118	0.251756553274011	-3.28671312056979	PPP1R16B
LGALS9	-1.47072325494122	4.66006379252716	-4.15163620895022	0.00235203708743363	0.0954868055427446	-1.27668606768202	LGALS9
GK-IT1	1.47071967940592	1.11266797936531	2.40377039898418	0.0390332422074153	0.343392890794591	-4.01747007440746	GK-IT1
GRINA	1.4704227422549	4.6709174978254	4.90063370693322	0.000789217246191364	0.0552169643163307	-0.202885819735543	GRINA
ANGPTL3	1.4702038956196	0.506624210343026	1.62791644949029	0.137177384767056	0.506519345583406	-5.16828998203103	ANGPTL3
RP11-296O14.3	-1.47004199998849	2.22752001319972	-4.38777598905577	0.00165251458447017	0.0798319257333461	-0.928884467235131	RP11-296O14.3
TRAJ31	-1.46967332392935	1.53326534599989	-1.82263853551409	0.100883194034688	0.465264027096676	-4.89650484689148	TRAJ31
FNDC1	1.46965966185304	2.20937919583422	2.92961246207389	0.0163511287431087	0.238901516880355	-3.18099690688639	FNDC1
MIR1295B	1.46951266990137	1.33389726008354	1.33234327484072	0.214737575049131	0.558802229327522	-5.54707132687601	MIR1295B
CEL	1.46915139738658	2.36033024421883	1.01926582618964	0.334075321074018	0.617822823893477	-5.89069513971274	CEL
RP3-368A4.5	1.46908871725018	4.04282024643402	2.24673240624495	0.0505983006933173	0.372519002871148	-4.26221985014836	RP3-368A4.5
QPCT	1.46857269862336	2.70240488666858	2.07935309192295	0.0666017919382811	0.406772604652056	-4.51809929368403	QPCT
TRAC	-1.46792762409144	3.07109142163554	-2.44899491106866	0.0362163018024591	0.334287550973173	-3.94633989862667	TRAC
PTGER2	-1.46773645222274	1.56546562364115	-4.01586412473695	0.00289149191784058	0.105336072403716	-1.48027565384424	PTGER2
PDX1	1.46757221416836	1.16183814484808	3.35918018699731	0.00811876532600903	0.175285480575202	-2.49681895293562	PDX1
CXCL1	1.46732377055794	4.61898644340284	2.78708885586548	0.0206853855549442	0.26439241589948	-3.40894296408719	CXCL1
PNPLA7	-1.46658181828997	2.19750968224503	-4.1812203427748	0.00224931959715291	0.0935683983261618	-1.23266771437231	PNPLA7
TMEM220	-1.46637920815537	1.78687616435811	-2.8582942272311	0.0183904216356048	0.252264099655907	-3.29508239492622	TMEM220
SNX10	1.46558126527883	2.02024306629522	3.10086120259732	0.0123466621984071	0.208768759655634	-2.90731598452331	SNX10
ONECUT1	1.46529008368498	0.552576820518587	2.83217596235535	0.0192005428072934	0.256398067257876	-3.33685595815087	ONECUT1
JPH2	-1.46472443170311	1.22047641287428	-2.13723644114296	0.0605803700578598	0.395288690258474	-4.4302953499696	JPH2
EMID1	-1.46459786751576	1.76975103006173	-3.96116670239684	0.00314455755541757	0.110087342382583	-1.56300473896243	EMID1
SNORA32	1.46430807433993	3.06554851033354	2.24360324277099	0.0508599483284248	0.373487189101015	-4.26705563934542	SNORA32
MYOCD	-1.4642579936572	1.1945362229441	-3.48769753079125	0.00660666050128323	0.15871684686916	-2.29433372127292	MYOCD
RP11-138I1.3	-1.46417051375534	1.43630939960963	-3.84228707071906	0.00377879221415591	0.11994893004422	-1.7441537021447	RP11-138I1.3
SPTBN5	1.4639152782063	1.71603596708835	2.53182238003941	0.0315707555120975	0.317436131038681	-3.815477412581	SPTBN5
F10	1.46310124545306	1.69094804973738	3.50631489870006	0.00641328897622014	0.157424823489373	-2.26512100831459	F10
PRKG2	-1.46211885745288	1.01860728945661	-6.3466884718441	0.000120027105349635	0.022923044526535	1.61832312122399	PRKG2
SLC1A1	-1.46089854484058	2.76724522437988	-3.52711076489204	0.00620426280683959	0.155015138929626	-2.23252845963481	SLC1A1
CYP8B1	1.46049693888715	0.507341624389109	1.69735705470598	0.123052377829642	0.48994509280609	-5.07313167938698	CYP8B1
PALD1	1.4602057323753	3.08030503835491	3.45554647174556	0.00695506473715793	0.16338486261588	-2.34485675122375	PALD1
NEK5	1.45900523185182	1.01106851512239	2.41115539993619	0.0385588492973688	0.341928280099729	-4.00587202608451	NEK5
GP2	-1.45898944028052	0.979162931009461	-3.14079539484444	0.0115674094117357	0.202596921696149	-2.84362214790307	GP2
CYP4F2	1.45875894638412	1.90879288955612	1.64063708402057	0.134485011584644	0.503455569204814	-5.1510150950238	CYP4F2
RP11-635N19.3	1.45865035903546	1.33913402007131	2.01908367538945	0.0734803950993732	0.419626827408792	-4.60864863363492	RP11-635N19.3
PDZRN3	-1.45717636074857	2.68456112488927	-3.24332756974225	0.00979063917024874	0.188523303401573	-2.68043569226772	PDZRN3
DSC2	-1.45578096269757	3.81851757317952	-3.86851007660921	0.0036281233655129	0.117838471159522	-1.70404049957804	DSC2
AC012501.3	1.45545417773143	0.773824778103004	2.30003805690837	0.0463380855256787	0.362097516399217	-4.17957687754851	AC012501.3
PLCD3	-1.45541027715074	3.44670865971498	-3.89353031227202	0.00349026323911896	0.115275818520957	-1.66584774776278	PLCD3
PPFIA4	1.45507807081797	0.933521009463149	3.35642343745696	0.00815489365706494	0.175285480575202	-2.50117709604617	PPFIA4
RP11-801I18.1	1.45505480251245	0.774489384131886	5.24397978812384	0.000491541902339499	0.0433830343614494	0.259733338670043	RP11-801I18.1
NXPH4	1.45335819055562	0.603557437295027	1.69240593887386	0.124013958628797	0.491046556548233	-5.07998455100378	NXPH4
CAV1	-1.45324364113205	2.801882310677	-3.79270907953415	0.00408195735533464	0.126267601806546	-1.82022460556752	CAV1
WNK4	-1.4530957447935	3.23678904414174	-1.48520059918158	0.170856845266939	0.538380372644291	-5.35688555691464	WNK4
IRAK2	1.45307313911649	2.18454513911422	3.62988620637605	0.0052709744449312	0.143807507695101	-2.07208025138193	IRAK2
SLC25A23	-1.45254407570859	3.72842913491786	-6.66009677938907	8.27645411749643e-05	0.0204635328055099	1.97037055010022	SLC25A23
MIR5003	-1.45235042869135	1.89669343723923	-1.76483671620235	0.110608993887377	0.47607865309069	-4.97874450089891	MIR5003
AZGP1P1	1.45184400064052	0.627924177386029	4.72248407496746	0.00101579781997241	0.0625717397617605	-0.450382653361257	AZGP1P1
CCL15-CCL14	-1.45133867430618	2.92752537883735	-3.0575670416638	0.0132527808572152	0.216445875981784	-2.97643674629624	CCL15-CCL14
CTD-2619J13.8	1.4506866236177	0.87353568437836	1.56153859542631	0.15202723526319	0.52191075029797	-5.25723177361538	CTD-2619J13.8
COL9A3	1.4503036978049	2.16706605529427	2.09255078714864	0.065180159851865	0.404012448416664	-4.49814906893478	COL9A3
RP11-11N9.4	1.45026510978143	1.11048653637612	2.69709215331465	0.0240067752568051	0.282502490165917	-3.55266259254043	RP11-11N9.4
GCKR	1.45005972103739	0.669226465475762	2.29811232839572	0.0464856851310343	0.362504430341267	-4.18257084422279	GCKR
TMPRSS13	1.45000283547872	1.32417583780394	3.12470310598204	0.0118751420265033	0.206044130951083	-2.86928091264881	TMPRSS13
GIPR	-1.44892772543257	1.56949246414631	-3.37736280034225	0.00788460609990353	0.172034833635658	-2.46808872689398	GIPR
RP11-798G7.4	-1.44843820473424	2.31537143070657	-3.05575093581113	0.0132922524709643	0.216810709518641	-2.97933757144544	RP11-798G7.4
PKLR	1.44835571412402	0.942348422392985	3.34489109104266	0.00830785115547777	0.175753257599305	-2.51941480003159	PKLR
PRUNE2	-1.44812980625513	3.06046146184268	-1.86371927205238	0.0944605119208472	0.45664250732245	-4.8373288706765	PRUNE2
RIMKLA	-1.44760585879406	1.29641706133531	-4.48299048984504	0.00143651665270507	0.0746621651578779	-0.791001314322902	RIMKLA
UNC5C	-1.44724160461781	1.48515362868196	-4.19000570466687	0.00221974167046893	0.0930879651771213	-1.21962003078114	UNC5C
WNK2	-1.44658028347137	4.39733847105472	-1.37625063461593	0.201244086464581	0.553304699828055	-5.49379653555906	WNK2
SHMT2	1.44549489912585	4.44521165726179	2.51169651672316	0.0326418224392932	0.322022567505845	-3.84733839756197	SHMT2
LIFR	-1.44544329292007	1.78737610016866	-1.94239805365528	0.0832147832588126	0.439125410278162	-4.72243397851111	LIFR
CDCA7	1.44475336376241	4.48994626776321	2.43188642674442	0.0372574361934525	0.338209664107337	-3.97327770687418	CDCA7
CDH2	1.44472984896883	1.09527673552971	4.08247831765317	0.00261207168516736	0.100432181726456	-1.38006879672748	CDH2
RP11-599B13.9	-1.44457144058694	1.28006281846352	-5.09517453125794	0.000602253130307682	0.0476502676699438	0.0615696957924774	RP11-599B13.9
IGHD6-25	-1.44451649655906	1.12501718703846	-1.39260200483772	0.196406727970159	0.549763219958244	-5.4736696007775	IGHD6-25
PVT1_1	1.44348500873319	1.51205539916098	2.45283757670487	0.0359864571236131	0.333250259941887	-3.9402848293906	PVT1_1
KIAA0125	-1.44340364105772	0.992673544265154	-3.92306368498352	0.00333461700902039	0.11314804073881	-1.62086854267772	KIAA0125
MLK7-AS1	1.44328641825503	1.07441513303626	1.37366686354691	0.202017684708533	0.553304699828055	-5.49696282817902	MLK7-AS1
CYP4F12	-1.44324854526934	3.74909562840193	-3.26024653683625	0.00952576317619431	0.186453454999622	-2.65356475543946	CYP4F12
ZNRF3	1.44316545312019	2.62633343398541	2.98823217796109	0.01484871562096	0.228566221776334	-3.08724484759883	ZNRF3
LECT2	1.44297887478964	0.49114055358762	2.12477961166943	0.061830172697558	0.398048504651579	-4.44925677699039	LECT2
ALG1L	1.44288292711171	1.28217389941876	2.51079420074123	0.0326906823319066	0.322286447272517	-3.84876594741732	ALG1L
RP11-89K21.1	1.44233050707456	0.811118002711095	2.58945221646933	0.0286941582487413	0.305822146584585	-3.72404993100566	RP11-89K21.1
F11	1.44232953992076	0.688086341799282	1.91687297757697	0.0867172058270494	0.44436607989761	-4.75992344283044	F11
MIR4525	-1.44229930783199	1.78386392419966	-1.84501178023055	0.0973364898532763	0.459773662014352	-4.86434896514688	MIR4525
MIR4431	1.44217913762922	0.48072637920974	6.01059745050543	0.000181297929861777	0.0267064165364144	1.22440480391341	MIR4431
COMP	1.44201315734928	0.950330186372715	3.91745965869904	0.0033635780088229	0.113191712122997	-1.62939482807763	COMP
SCARA3	-1.44172934318185	1.29261344158153	-3.76348786017394	0.00427254652152125	0.128696908927447	-1.86519968992599	SCARA3
RP11-445N18.5	1.44134869046908	0.666954393143969	1.95651390008263	0.0813356883454774	0.435964007849924	-4.70161666288768	RP11-445N18.5
TNNT1	1.44120060969179	0.895575289723098	1.87384684604436	0.0929368931984808	0.45489760041775	-4.82265181052905	TNNT1
MIR374B	1.44119690874042	4.46602055014951	4.09879688589951	0.00254808108300649	0.0997947701033628	-1.35561415094257	MIR374B
RP11-803D5.4	1.44049552307658	1.85800122080738	3.95858314106051	0.00315707552585284	0.110244404804298	-1.56692216601921	RP11-803D5.4
RP11-959F10.6	1.44010224624814	0.503425048877882	2.7560523106528	0.0217747344497126	0.270788559325032	-3.45853767220587	RP11-959F10.6
PRAC2	-1.43942158085102	1.29820746162872	-3.14116543789836	0.0115604305941029	0.202596921696149	-2.84303225624866	PRAC2
MIR6724-2	1.43890184357527	2.44009823256515	0.935595345801146	0.373337264198706	0.648360583888409	-5.97047968810191	MIR6724-2
RP11-466A19.7	-1.4388815526976	2.19530484320307	-2.77188908029533	0.0212118029792765	0.267286280983266	-3.43323475752132	RP11-466A19.7
RP11-845M18.6	1.4387702427551	0.913681575050237	1.90211409058671	0.0888052397438678	0.448868005498481	-4.7815076841933	RP11-845M18.6
MIR122	1.43864639727241	0.483417286716145	1.70699686170782	0.121199659166427	0.487372110341253	-5.05976007150215	MIR122
IL4I1	1.4381328216066	1.8536769585188	3.31895539375119	0.00866283511746795	0.178539218213834	-2.56046639362805	IL4I1
PLA2G4F	-1.43707928867609	2.6955569510846	-3.09011876620614	0.0125653749897692	0.210629760421725	-2.9244606058332	PLA2G4F
ATF5	1.43706668163177	3.27136653636894	2.01815897688116	0.0735910426383177	0.419710738736184	-4.61003051215378	ATF5
TMEM98	-1.43614356454733	3.52769619346762	-3.23935112476012	0.00985399238967785	0.188929211115827	-2.68675367153859	TMEM98
EFNA2	-1.43609582012181	2.41739104173403	-2.55010855410892	0.0306280551879475	0.313531210147302	-3.78649702734057	EFNA2
CLDN10-AS1	1.43599819257506	0.906087196901817	1.90015072996065	0.0890865456870903	0.449245080943975	-4.78437380101675	CLDN10-AS1
CCND1	1.43576237996447	4.93959596129607	5.96896500307591	0.000190996407695277	0.0271110461524515	1.1744011610555	CCND1
EEPD1	1.43569081611434	2.99220578043489	3.24299759573236	0.00979588027613879	0.188523303401573	-2.68095993566148	EEPD1
TPT1P10	-1.43536748857008	1.39351225997236	-4.29197622079557	0.0019051240133946	0.0852612581627775	-1.06899570842303	TPT1P10
HSPB7	-1.4353393243655	1.17030765248365	-1.84701643151206	0.0970244417455533	0.459443384122206	-4.86145927914013	HSPB7
RBM47	-1.43528099453878	5.1116536442245	-5.63001886136659	0.00029447089458346	0.0341509502630277	0.757192785648408	RBM47
C1orf210	-1.43521081092715	3.23922968228807	-5.81188758542444	0.000232980272059217	0.0298424092836835	0.983304573039868	C1orf210
RP11-875O11.3	1.43490230982113	1.15337807091044	1.59563358625759	0.144229117525939	0.515824656477089	-5.21180266177208	RP11-875O11.3
ENC1	1.43488833271028	4.47416351808068	3.88251147488091	0.00355028275402016	0.116932717089855	-1.6826579545051	ENC1
INHBE	1.43409262612281	0.514502547827671	2.05240350709623	0.0695977350631982	0.4120205576683	-4.55870390185875	INHBE
MIR3115	1.43344860800021	2.48739052378191	2.92032614458248	0.0166030248314888	0.240200770459296	-3.19585173531374	MIR3115
MIR566	1.43298014197951	1.01158664850738	2.3602995527285	0.0419449098633056	0.350729584493455	-4.08559360862416	MIR566
RP11-290F5.1	-1.43297297973516	2.02855612009715	-2.56755522575167	0.0297548816676684	0.310581297829278	-3.75882054678794	RP11-290F5.1
RP11-474D1.4	1.43280723975213	0.999833975099691	1.54043075795859	0.157040873694094	0.526552968726962	-5.28507702759939	RP11-474D1.4
RP11-408B11.2	1.43229519980473	0.641786030545778	2.34840151110386	0.0427785222589126	0.353220432863248	-4.10419313959898	RP11-408B11.2
SLCO1B7	1.43167943440542	0.747107894866208	2.52360840638254	0.0320035876128597	0.319354185361059	-3.82848539655873	SLCO1B7
MIR4737	-1.43157540382825	2.18665624296892	-1.78093386198146	0.107816811337628	0.472625610981987	-4.95596609782383	MIR4737
FKBP5	-1.43156826527823	3.58589486376715	-2.10604112878265	0.0637571807742852	0.402115371611388	-4.47771329388475	FKBP5
POSTN	1.43119055773703	6.11898770556717	2.64333935130918	0.0262424963537589	0.294791899019678	-3.63833599464708	POSTN
RBM24	-1.43109796778336	0.911650439263331	-4.91657311976074	0.000771768134286891	0.0551767723958845	-0.180989086292714	RBM24
PI16	-1.4295410167565	0.719224483948797	-5.34085636797713	0.000431384284131899	0.0413018543952087	0.38682301238765	PI16
APOC1P1	1.42845574986043	0.499361434444759	1.87031452369495	0.0934656739202984	0.456151089018881	-4.82777480651383	APOC1P1
CRACR2A	-1.42813186980637	3.30113382695238	-2.37156459762885	0.0411704157942779	0.348496294418083	-4.06796493276443	CRACR2A
ENPP2	-1.42755434681871	2.63814956126068	-3.0028574296016	0.0144964066246604	0.226063352162068	-3.06386222928233	ENPP2
FAM189A1	-1.42719886137924	1.05656388492415	-5.30088482899239	0.000455184296814923	0.0424074213905557	0.334568893986785	FAM189A1
RP11-114H23.2	1.42716123823153	1.01269838169186	1.56038568301892	0.152297366958977	0.52191075029797	-5.25875826979161	RP11-114H23.2
TNFRSF13B	-1.42594373562132	0.982363184753157	-3.91029778178558	0.00340097693326237	0.113911931074199	-1.64029721246239	TNFRSF13B
RP11-578B16.1	1.42502887523427	1.16846706945458	1.91376510182577	0.0871530189134215	0.444957020394744	-4.76447429282498	RP11-578B16.1
TRAJ24	-1.42477253394069	2.43039277441081	-4.26715879513363	0.00197705939980182	0.0867955892361826	-1.10551456313093	TRAJ24
TRAJ38	-1.42424895059882	2.5988252553477	-1.87285121295133	0.0930856530906839	0.455166920576502	-4.82409621679912	TRAJ38
NPY4R	-1.42420588564489	1.88761075840438	-2.94450142054881	0.0159553795302737	0.235356127061545	-3.15718101038814	NPY4R
MIR7153	1.42419929005575	0.474733096685249	2.21785321319102	0.053063761722015	0.379170723338104	-4.30678050447796	MIR7153
SETBP1	-1.42394346379238	1.83963937566792	-4.43542207876323	0.00154039605844659	0.0778163958053486	-0.859714019365927	SETBP1
COX6CP17	-1.42361169304052	2.25951830788428	-2.13386579640508	0.0609161210440803	0.396138369617065	-4.43542948596742	COX6CP17
RP11-420N3.3	-1.42342434747128	1.02057805941662	-3.91832237920752	0.00335910232167514	0.11314804073881	-1.62808197171814	RP11-420N3.3
ZNF536	-1.42194785338196	0.770664418197233	-4.90539321040737	0.000783963013938114	0.0552169643163307	-0.196343193184011	ZNF536
MIR194-2HG	-1.42194039571062	4.14124007332397	-5.65056636181829	0.000286715556621212	0.0338241277263911	0.783001780544088	MIR194-2HG
JAM2	-1.42108815348104	1.30832093843855	-3.45022820819501	0.00701451884795837	0.163445634203344	-2.35322289125487	JAM2
GDPD2	-1.4207548036942	1.20003295133494	-3.96182989442449	0.0031413527008065	0.110083387361727	-1.56199928963696	GDPD2
RNU6-1207P	1.42015726770537	0.607337400516325	1.80670567119827	0.103481800932148	0.468061463669888	-4.91929619627746	RNU6-1207P
TRIM40	-1.4196194014461	1.3989861349461	-4.06716868004318	0.00267365555323929	0.10159320418093	-1.40304503141268	TRIM40
NFASC	-1.41917622232084	2.18494004721804	-3.66514158629695	0.00498575075391737	0.140185324011282	-2.01729458049567	NFASC
TMEM97	1.41911471512336	3.22693053594732	5.64671369188176	0.000288152690290062	0.0338241277263911	0.778167695636302	TMEM97
OLFML3	-1.41892751228758	2.62770073664886	-5.07573016374762	0.000618597819373669	0.0484056192549013	0.0354116301724048	OLFML3
LINC01232	1.41854190079822	2.15338532457115	2.93332702035364	0.0162514658462084	0.238368838869749	-3.17505506558656	LINC01232
AC002511.2	-1.41780096079972	0.873815675136821	-3.31460182666549	0.00872394984482165	0.179127745256649	-2.56736206075154	AC002511.2
GAS6	-1.41726276453272	4.79865362392881	-6.03807641189367	0.000175189915069117	0.0263787507011223	1.25726182277671	GAS6
RNU5D-1	-1.41720466480873	1.96246546483295	-1.78653191101225	0.10686113733816	0.472237761478954	-4.94802168488487	RNU5D-1
RN7SKP269	-1.41714768200799	1.73039149440541	-2.53595814518056	0.0313550404698075	0.316789120569531	-3.80892552933677	RN7SKP269
DPY19L1	1.4169616309048	3.25457018007125	4.13951622344138	0.00239554533193352	0.0967018095217244	-1.29475537715534	DPY19L1
FSIP2	-1.4169136528897	0.979887101861121	-5.0712739419229	0.000622410476702739	0.0485819494104763	0.0294081844881156	FSIP2
C5orf38	1.41648163135171	0.600486985971173	2.83024944358867	0.0192617172553387	0.256408150226848	-3.33993689288809	C5orf38
RP11-13K12.1	-1.41527990491267	1.06583381365122	-3.66735239277367	0.00496841313706278	0.139948877636063	-2.01386355854259	RP11-13K12.1
MIR4672	-1.41459807966934	0.947995720347889	-4.47428665443769	0.00145495046056683	0.0750274921239345	-0.803548129332605	MIR4672
BOK-AS1	1.41344819676563	1.06819062215598	1.26023615723951	0.238544009052567	0.564358781136928	-5.63202718343216	BOK-AS1
ZBTB33	1.41256115455705	3.03930903082531	3.17712878997424	0.0109024883452333	0.197643683830798	-2.78573287697117	ZBTB33
TRBJ2-2P	-1.41240459816297	1.60035915690861	-2.20285861636234	0.054389635337421	0.381903413469809	-4.32985448469094	TRBJ2-2P
ELN	-1.41232464975785	2.59570405709386	-2.91443215902932	0.0167649549573388	0.241104666043064	-3.20528023330466	ELN
SORD	1.41230122986802	3.26799861766332	4.29926365027631	0.00188453354557386	0.0845049525901909	-1.05828950566207	SORD
DPP10-AS1	-1.41203034444445	1.22009198398762	-2.85567755448556	0.0184699917006783	0.252520842025643	-3.29926783266216	DPP10-AS1
FGFRL1	1.41195305877242	3.1100361395599	3.03291192071798	0.013799076848381	0.220413787397828	-3.01582592672016	FGFRL1
SNORD53	1.41159271052198	3.83198964027212	1.42340472202117	0.187564221244071	0.54728611341555	-5.43534290399157	SNORD53
RNU6-689P	-1.41055581166528	0.604136915169629	-2.50103463438877	0.0332238393094635	0.323793570820272	-3.86420145030941	RNU6-689P
SLC25A18	1.41051605301427	0.652736147252836	1.8481334694144	0.0968509664723911	0.459443384122206	-4.85984847923312	SLC25A18
ATG4D	-1.41008654293331	3.10156528373226	-6.3594177583004	0.000118200436764222	0.0228717845138769	1.63290569950929	ATG4D
RN7SKP283	-1.41007648424061	2.27043237141674	-2.87949345613573	0.0177585126610119	0.248828840921947	-3.26117181053746	RN7SKP283
AC137527.2	-1.40947997575181	0.90278321328809	-2.28416610417243	0.0475684528943787	0.365098054773571	-4.20423500648829	AC137527.2
EIF2S3	1.40928161856028	6.16912920245276	3.21037920763128	0.0103285734316618	0.192634116532681	-2.73281368685412	EIF2S3
RP1-4G17.5	-1.40915830784785	4.59594851738162	-4.56492520785326	0.00127472085784753	0.0702562429074876	-0.67346287326563	RP1-4G17.5
REXO1L11P	1.40833789264631	0.630456405311822	1.78735483757887	0.106721313009639	0.472147942608859	-4.94685285253372	REXO1L11P
P2RX4	-1.40827659245828	3.16883345123029	-4.03256973839007	0.00281856763932577	0.104022697671334	-1.45508871271533	P2RX4
PON1	1.40785340842024	0.621040948550242	1.63723226487853	0.135200945240772	0.504309540070209	-5.15564596469615	PON1
MIR140	-1.40753356887998	1.74271275191314	-2.97015478496935	0.0152963373153232	0.231453801009251	-3.11615184287906	MIR140
FTCD	1.40708520803374	0.824672720271304	1.46630689951549	0.175821875917935	0.540499248429498	-5.38109017188195	FTCD
TPRN	-1.40691075053294	3.57797401241875	-3.27305539101391	0.00933017787526132	0.18568566409771	-2.63323348116007	TPRN
UBE2FP1	-1.40688042319291	2.33696791296163	-3.88810724851536	0.00351966768503732	0.116139247690518	-1.6741191810773	UBE2FP1
CD3E	-1.40570051474603	2.20879971335849	-2.07060775618748	0.0675601759945609	0.409014199304599	-4.53129567257269	CD3E
TMEM74B	1.40446133096827	1.77246065925005	2.37827950345749	0.0407154829579948	0.347430562196539	-4.05744832929409	TMEM74B
RPL22L1	1.40407044195548	3.09521163436537	3.54471118002204	0.00603292064340697	0.15296019842811	-2.20497642699619	RPL22L1
RP11-443P15.2	-1.40374769478582	2.37039200499141	-4.13740495723683	0.00240321126778719	0.096901397483913	-1.29790512421239	RP11-443P15.2
PHGDH	1.40362246377264	2.3896606303856	1.99330541712536	0.0766251366415429	0.426341829189794	-4.64708438576007	PHGDH
RP11-379K22.3	1.40352762690181	0.754291059548405	1.73705862199613	0.115584453379299	0.481198152505783	-5.01781813932559	RP11-379K22.3
SNORA18	1.40346833737344	2.67141819201298	2.65412668512536	0.0257775968852132	0.292240925258983	-3.62115527063142	SNORA18
SCML1	1.40216923721184	3.09143828714473	2.20112494269183	0.0545449953569006	0.38251329814597	-4.33251945093144	SCML1
RP11-213H15.4	1.40177988815578	0.693791316446051	2.78994482786456	0.0205879623452859	0.264247505279614	-3.40437798480694	RP11-213H15.4
MTNR1A	-1.40141752610035	0.945026765947442	-4.09377480270575	0.00256759550115399	0.100237576998998	-1.36313619022556	MTNR1A
THBS4	-1.40070193030584	1.53604960652488	-1.12098241286936	0.29064188495432	0.586204249331423	-5.78651096885645	THBS4
MIR941-4	-1.40013109639684	0.923750652763667	-1.73542031252972	0.115884222706533	0.481736276170235	-5.02011321720899	MIR941-4
CCDC17	-1.39998004018845	1.73545641522335	-4.49008386000535	0.0014216779903291	0.0741222768311059	-0.780784635188156	CCDC17
RILP	-1.39914849475473	2.77513749077264	-4.77851771747489	0.000937811930422211	0.0600118959120522	-0.371991788103573	RILP
SNORA21	1.39884829627553	2.711802737229	1.54694229336262	0.155478810954146	0.524704047662084	-5.27651025604306	SNORA21
EIF1AX	1.39881479331586	4.30608853308155	3.07184139292372	0.0129467039860843	0.213602617572079	-2.95364021774206	EIF1AX
TST	-1.39875760401598	5.47068401315066	-2.9179868348612	0.0166671025198106	0.240678250614179	-3.19959386957619	TST
P2RY14	-1.39871125736616	1.23713214243157	-3.52334391965794	0.00624158992295713	0.155639406208936	-2.23842903700202	P2RY14
C19orf71	-1.39827985401095	1.85363085040229	-3.70106589061221	0.00471172388285163	0.135505829664822	-1.96160953673972	C19orf71
RP11-54H7.4	1.39820004186702	1.17356492215149	3.53787582090656	0.00609886851972556	0.153784783835913	-2.21567306118522	RP11-54H7.4
FOXP4-AS1	1.39791567334179	1.93349953671305	2.16321111686572	0.0580523655261611	0.389417070620679	-4.3906472692476	FOXP4-AS1
ARHGEF4	1.39670509545036	1.48016342429514	1.17997692827294	0.267556740439405	0.567773739300766	-5.72266978206263	ARHGEF4
KRT6C	1.39571667736605	0.993104462238238	1.58891543742092	0.145736805077585	0.51679322031767	-5.22079746186174	KRT6C
SERPINA7	1.39519697364184	0.510813048734697	1.80403277227414	0.103923780302634	0.468798400117646	-4.92311070983125	SERPINA7
RNU1-1	-1.39464293877418	6.38114418418055	-0.714406728478684	0.492665037191567	0.733930364346142	-6.15340190827359	RNU1-1
MIR22HG	-1.39398425486119	3.15144753700597	-5.32273047769629	0.00044200624226162	0.0417864552106679	0.36315925828468	MIR22HG
RP11-458F8.1	1.39370971066973	2.72500714447823	1.28722166489824	0.229389914556153	0.563776988754582	-5.60061169632702	RP11-458F8.1
ADAM28	-1.39343885174041	2.54025013137237	-2.45806277763302	0.0356762400621988	0.331909289567423	-3.93204854331293	ADAM28
SPP2	1.39336161274565	0.464453870915216	1.6559499685087	0.131307297111369	0.499801773061218	-5.13012506996896	SPP2
PTPN21	-1.39281665558498	2.77744906353331	-6.42182730563497	0.000109671339023821	0.0227656454384113	1.70405073807345	PTPN21
KHK	1.39234972072166	2.28140763781368	3.29840556977187	0.0089552678244519	0.181988216679101	-2.59302713543897	KHK
CD24	-1.39178177717507	7.27939334810984	-1.16494459228125	0.273295204781066	0.572751819845299	-5.73916673344185	CD24
RNU6-26P	1.3916254637734	1.82057222091097	5.25927819870679	0.000481469514915725	0.0433830343614494	0.279903559138338	RNU6-26P
PPP1R1B	-1.39127452555532	5.397693172217	-1.46875429167314	0.175171718645475	0.540403795526294	-5.37796543734596	PPP1R1B
RP11-19C24.1	1.39071992576022	0.65000159683316	3.39913290151847	0.00761345882999312	0.169209639878281	-2.43372419520033	RP11-19C24.1
TTYH3	1.39058974051014	4.39587672803047	6.09848828872971	0.000162532029641979	0.0257734939436187	1.32908710648076	TTYH3
PKIG	-1.3903976836514	3.65039240880553	-3.12321935722959	0.0119039374156841	0.206242232480787	-2.87164727076252	PKIG
CLN3	-1.39032605965628	3.31267536371075	-3.59578804025761	0.00556314253562147	0.14791088512145	-2.1251934098994	CLN3
SLC39A10	1.39025148458052	2.86233585328677	3.97966966625367	0.00305642553338153	0.109039052796108	-1.53497465561927	SLC39A10
CRISPLD2	-1.38965705695301	3.56864231327353	-3.23567912190086	0.00991287211805386	0.189585661376156	-2.6925887774776	CRISPLD2
VPREB3	-1.38963560404046	0.92791128604986	-4.86435406020398	0.000830532082326741	0.0564318020213002	-0.252876793230764	VPREB3
WFDC10B	1.38942997314842	1.17938500555937	3.20685714183227	0.0103878581463867	0.193233699813978	-2.73841637043293	WFDC10B
MIR4524A	-1.38940112530174	1.53343399734162	-1.60531923493605	0.142080032828627	0.513217635934198	-5.19879786686119	MIR4524A
FBXO41	1.38900140567453	1.9221077308264	5.22371447045077	0.000505235569082921	0.0439814357008027	0.232956327406644	FBXO41
CCDC68	-1.38860883276385	2.79472528549154	-2.59265865945751	0.0285420465259899	0.304985301473993	-3.71895530937927	CCDC68
CLDN7	-1.38850068756154	6.33494738549661	-4.89386134150497	0.000796758833376203	0.0552169643163307	-0.212201679876804	CLDN7
HULC	1.38829341584756	1.14218324443457	2.86883981423316	0.0180732641860106	0.250771823101606	-3.27821388550623	HULC
GSTM2	-1.3879560955633	1.93824824610702	-4.12689567434623	0.00244175918370249	0.0977912193211961	-1.31359302840537	GSTM2
OSBPL3	1.38771626820487	3.24005488894226	3.86387077003346	0.00365431093812336	0.11817264908351	-1.71113096508723	OSBPL3
RPL21P119	1.38726557254987	3.54260567233502	2.05227093561499	0.0696127871776119	0.4120205576683	-4.55890319273074	RPL21P119
FAM101A	-1.3860172863994	2.89156097303197	-2.44456788533049	0.0364829063852802	0.334832823577843	-3.95331366725097	FAM101A
IGHD6-19	-1.38590830202073	0.461969434006912	-2.78910388289383	0.0206166002987217	0.264247505279614	-3.40572216982742	IGHD6-19
ZFAS1	1.38579973659368	5.24741881927682	6.72786288574889	7.64935210910862e-05	0.0195933476613456	2.04460116725765	ZFAS1
CBX3	1.38562286623325	5.21736093060746	4.16576459383397	0.00230237515868705	0.0946509714715743	-1.25564881880188	CBX3
RHPN1	1.38535309310005	2.52289907999299	3.0023563193467	0.0145083350098395	0.226063352162068	-3.06466332749992	RHPN1
ASPHD1	1.38487785593477	1.31412995353272	2.26696020054904	0.0489383795868832	0.368732156280538	-4.23091744788525	ASPHD1
MIR196A1	-1.38441087433705	5.51543720538913	-1.93757653881755	0.0838659690160629	0.440106832958715	-4.72953077420346	MIR196A1
APOF	1.3843656027121	0.471554151746653	1.89676032871159	0.0895742870976181	0.450109507847618	-4.78932020440246	APOF
RPS3AP34	-1.38431730053861	2.28836193808565	-2.43859682853958	0.0368455830627422	0.336199420647328	-3.96271609032331	RPS3AP34
MIR941-1	-1.384176442708	2.39031626412272	-1.34802523299457	0.209832952434284	0.556598952125593	-5.52817439470331	MIR941-1
AL162426.1	1.38352110644006	0.461173702146687	2.74231508389599	0.0222752781453195	0.273049670460311	-3.48047966331945	AL162426.1
GPD1L	-1.38336967740674	3.84966726126658	-3.17789644743623	0.0108888733447021	0.197497425657041	-2.78451047388494	GPD1L
EPHA7	-1.38322416458065	0.928059598075765	-5.11401287152945	0.000586860258114739	0.0470864808502186	0.0868542979323221	EPHA7
PGLYRP2	1.38315794416647	0.498172342639112	1.88109432767077	0.0918607206639524	0.4540517291844	-4.81212769688593	PGLYRP2
XXbac-B476C20.9	-1.38304345608691	1.16560924820964	-6.20229235665476	0.000143039784275654	0.0241460291859797	1.45119339228643	XXbac-B476C20.9
CPNE8	-1.38291407343894	2.4145534543979	-3.58019710574319	0.00570233791889866	0.149503710798577	-2.14951884762988	CPNE8
MT-TK	1.38196127752007	3.63020455483859	1.28895529406127	0.228811933072496	0.563470000539868	-5.59857780192842	MT-TK
NMU	1.38168858215162	1.62120974231752	3.2206095408338	0.010158348923434	0.191899991926809	-2.71654383401601	NMU
VWA5B1	1.38151290651172	1.07714445925052	1.44720213313497	0.180969672829717	0.544047391594691	-5.40537253872947	VWA5B1
IGFL4	1.38136585859727	0.975024211732259	3.04077754005535	0.013622326076531	0.219606779513911	-3.00325791990306	IGFL4
LINC00483	-1.38102452365135	2.32208691899941	-2.30197949146475	0.0461897474963768	0.361675779604354	-4.17655787945738	LINC00483
LINC00460	1.38092501037731	0.816605393259831	1.73911130725462	0.115209867929412	0.481036050948652	-5.01494107272663	LINC00460
NHSL1	-1.38072690603866	4.13950615307548	-4.73483971245301	0.000998023239920904	0.0620132974417868	-0.433054331664317	NHSL1
DKC1	1.3801409640742	4.49928241783917	2.84927998791619	0.018666013655494	0.253368185356541	-3.30950063669849	DKC1
MIR503HG	1.37972203963509	1.90319148745781	2.49169180900233	0.0337423454319157	0.325659517170387	-3.87896899047498	MIR503HG
TMEM132A	1.37897831451617	2.38602428152725	2.79301801684237	0.0204836492532106	0.264013451437999	-3.39946558918591	TMEM132A
CD5L	1.37877542346924	0.513299290401842	2.17297974460742	0.0571283064176259	0.387431870878064	-4.37569884023824	CD5L
ALDH4A1	1.37869608650575	1.99579096958526	2.32794977331119	0.0442497183881952	0.356844161606637	-4.13611524293905	ALDH4A1
MCTP2	-1.37865912915101	3.58102555096745	-3.06212264371006	0.0131542976931337	0.215529505322748	-2.96916062851207	MCTP2
COL6A1	-1.37828653668356	5.41861527559895	-2.32035150971569	0.044808884886015	0.358626109512797	-4.14795875905593	COL6A1
RP11-291B21.2	-1.37803769004548	0.948782631544833	-2.60294233005341	0.0280596296238086	0.303381431256022	-3.70261085140928	RP11-291B21.2
TRAJ12	-1.37764897885589	3.24073938663838	-2.98880201856848	0.0148348257346353	0.228550036977913	-3.08633372106587	TRAJ12
PLEKHB1	1.377443406669	2.85541866221895	2.04071927024411	0.0709363881105697	0.414045219895817	-4.57625109806231	PLEKHB1
SOX9	1.37697994664601	4.29204438072136	2.53729049109033	0.0312858614104565	0.316449377743719	-3.80681449992727	SOX9
PLXNA1	1.37672487206536	3.70183993850659	4.32170465834338	0.00182260083102721	0.0834289134834853	-1.02537010016893	PLXNA1
TRAJ47	-1.37650801370925	1.3881126014189	-1.65118977290792	0.132287780416571	0.500794697921487	-5.1366299853174	TRAJ47
ANK2	-1.37645654856013	1.12734759222241	-4.66313514232617	0.00110603056905345	0.0648749792101798	-0.533953861435064	ANK2
WFDC3	1.37590357684072	2.12728139033575	3.50608237504428	0.00641566730937762	0.157424823489373	-2.26548566468326	WFDC3
RP11-74E22.3	-1.37527213391387	1.75431027352572	-2.76150532995961	0.0215792138454982	0.269434564158591	-3.44982605995539	RP11-74E22.3
MIR95	1.3749084626978	2.18396141377674	3.06931773510339	0.0130002837185585	0.213793118482935	-2.95767009507083	MIR95
MTND1P23	-1.37463346340687	2.62636606970808	-1.32807481694035	0.216089166115421	0.559198235438396	-5.55218935871785	MTND1P23
OSBPL7	-1.37447802807194	3.70231103951834	-4.23497522524456	0.00207467590549808	0.089535467805277	-1.15300724438786	OSBPL7
RHEBP2	1.37444292688392	3.56555101422239	1.39859460915099	0.194658955221414	0.548592804712593	-5.46625505966605	RHEBP2
NDUFA6-AS1	-1.37442925574461	2.09802487966311	-4.81804536915899	0.000886670833259267	0.0581045587502081	-0.316993200928598	NDUFA6-AS1
CHPF	1.37435104605391	3.97515943173849	2.14502468531137	0.0598114051794057	0.393787173480666	-4.41842272359158	CHPF
MIR6763	1.37370558734453	1.35248133663154	1.84079806509289	0.0979954588257038	0.461145957709537	-4.87041847098225	MIR6763
KIAA1683	-1.37326585090376	1.31901652535601	-4.7357208365014	0.000996768461323407	0.0620132974417868	-0.431819512445058	KIAA1683
SH3PXD2A-AS1	1.3730630610618	1.29845507946189	1.60120435864945	0.142989525741639	0.514429777054994	-5.20432815334977	SH3PXD2A-AS1
CECR2	1.37295818019804	0.861358821280259	2.37725468538636	0.040784591815484	0.347640557098035	-4.05905375874374	CECR2
PDLIM1	-1.37273100965973	6.32808439786547	-3.26150224405076	0.0095064026608163	0.186453454999622	-2.65157113230674	PDLIM1
LRRC32	1.37262123066746	2.92513269097778	3.36190725133733	0.00808318973310803	0.174844402951141	-2.49250830972891	LRRC32
AC002075.3	1.3722619374758	0.790311998845101	2.17271453656022	0.0571532043325648	0.387449102638355	-4.37610493932026	AC002075.3
TP53I3	-1.37125793179894	4.10198118230298	-4.08678538498074	0.00259501847774894	0.100318173595845	-1.37361072762786	TP53I3
XXbac-BPG32J3.19	1.3711286357212	0.794242290306471	1.33667467997324	0.213373336096936	0.558188409874747	-5.54186662456681	XXbac-BPG32J3.19
PLEKHS1	1.37107397741859	2.46203160093975	1.41374289701878	0.190300233664098	0.54728611341555	-5.4474219680535	PLEKHS1
LY6G6E	1.37007532337542	0.712286893539464	1.89838790775128	0.0893398321535657	0.44971799575789	-4.78694611945453	LY6G6E
NABP1	1.36982326877241	2.82610042560034	2.98709670980331	0.0148764324415615	0.228893906935763	-3.0890603813906	NABP1
VWA5A	-1.36909665546633	3.28573626243841	-2.29795081972881	0.0464980850807638	0.362504430341267	-4.18282191721435	VWA5A
PRR7-AS1	1.36894322991927	1.97677454647185	4.43513564055443	0.00154104532619333	0.0778163958053486	-0.860128827274197	PRR7-AS1
RNA5SP268	1.36837758152715	3.15261404636501	2.88917231741893	0.0174774046399758	0.246954286495616	-3.24568862599411	RNA5SP268
IGHV3-65	-1.36777813197062	1.07658083762099	-2.53773157447506	0.0312629927604496	0.316449377743719	-3.80611559261747	IGHV3-65
MRVI1	-1.36773143154768	2.61860044931559	-4.98806520330103	0.000698445830895767	0.0519153765411542	-0.0832790961932055	MRVI1
ACSF2	-1.36760524720763	4.25877683275932	-2.61667374516015	0.0274282067147357	0.300478114421984	-3.68077510901717	ACSF2
ENDOD1	-1.36751135188845	4.10507800043893	-5.51139772583715	0.000343916854081961	0.0377326471434236	0.606879988455365	ENDOD1
DDX60	-1.36680354110283	3.55601825970114	-4.1556748204513	0.00233772618767767	0.0951787998916093	-1.27066965403863	DDX60
MIR8065	-1.3665385541965	1.23834018803617	-3.79696343298792	0.00405496442597127	0.125760412388747	-1.81368514086619	MIR8065
FUT6	-1.3664876771228	3.35442843370404	-1.72186930360385	0.118391178975535	0.485150143402235	-5.03905562123435	FUT6
TRBJ1-5	-1.36561998648416	2.1468941673288	-1.56410414022518	0.151427646462503	0.521655430786486	-5.2538326060445	TRBJ1-5
TRAJ22	-1.36548895551875	3.0829507106049	-1.48888680858618	0.169902569073415	0.538125330607483	-5.35214138656191	TRAJ22
CYP4F3	1.36506173235872	2.04092172789139	3.52326621112124	0.00624236243305136	0.155639406208936	-2.23855077789918	CYP4F3
S100A2	1.36482942949719	1.26427784545569	2.08222820182793	0.0662895749434138	0.406284735290364	-4.51375675480822	S100A2
THRB	-1.36453030309044	1.72210659682171	-2.59093312224646	0.0286238042300868	0.305492183995207	-3.72169705822546	THRB
GNA14	-1.36408625416144	2.09501335058324	-3.59643051612212	0.00555748343355424	0.14791088512145	-2.12419153488665	GNA14
RP5-875O13.7	1.36407503696731	0.651025744146613	5.83803179130584	0.000225349470162418	0.029393024801995	1.01537923910949	RP5-875O13.7
PTGER4	-1.36355682644469	3.07719726470522	-3.97385155212535	0.00308385305611969	0.109437722742771	-1.54378361349501	PTGER4
PTPRS	-1.36341996845486	2.38240580289583	-4.06301987548281	0.00269060793303701	0.101976162949559	-1.40927699878609	PTPRS
TRAJ11	-1.36322234698679	1.80651057137288	-1.19506765715431	0.261893741253614	0.566082601555222	-5.70595375472344	TRAJ11
FOLR1	1.3630947122929	1.03198602530587	3.5943876801626	0.00557549821155303	0.14791088512145	-2.12737727477014	FOLR1
MIR1267	1.36307198147297	1.53718189328037	1.91464373712694	0.0870296004721044	0.444880425362524	-4.76318801799957	MIR1267
RP11-466A19.6	-1.36258027694528	2.57896822657199	-5.15894695006853	0.000551827557799303	0.0456913217857823	0.14693302254572	RP11-466A19.6
HOXB9	-1.36239638006149	3.94499493101757	-1.42093714520933	0.188259741607148	0.54728611341555	-5.43843275832469	HOXB9
RP11-20I20.2	-1.36182004002968	1.49653001334527	-2.08209036781084	0.0663045106297934	0.406284735290364	-4.51396498410341	RP11-20I20.2
RNF125	-1.3616951525369	1.57897046548443	-2.7432394572437	0.0222412342108641	0.273049670460311	-3.47900339461802	RNF125
AK4P3	1.36137775629418	1.30935549273937	2.05008705006407	0.0698611936244118	0.4120205576683	-4.56218551651811	AK4P3
CTD-2240H23.2	-1.36133091284623	1.90777517030168	-5.49408417472851	0.000351854843209087	0.038046364300997	0.584752589051811	CTD-2240H23.2
RP11-197K6.1	1.36062142168307	0.5897686388104	2.39915744604575	0.0393324913384362	0.344258040653732	-4.02471109515627	RP11-197K6.1
CSTB	1.36051048896674	3.93737022442114	1.80343817605784	0.104022337922167	0.468930275940849	-4.92395890930568	CSTB
CXCL9	1.35974097919483	2.40964230395334	1.50911596648875	0.164748388023263	0.535194935371083	-5.3259815036097	CXCL9
PPL	1.35953771068255	2.63920351122649	2.09452595775359	0.0649699234121583	0.404012448416664	-4.49515969652053	PPL
NPC1L1	1.35849378128986	0.900051883364263	2.41055808962444	0.0385970058962231	0.3420980328427	-4.00681035268835	NPC1L1
DUSP14	1.35841519712521	1.45816937565204	4.91263929596939	0.000776035706336728	0.0552169643163307	-0.186389378588829	DUSP14
TPX2	1.35763269039752	4.27493595558989	2.35176271743567	0.0425413856128178	0.353028740537586	-4.09894084164569	TPX2
THRSP	1.35725390854369	0.555325544679945	1.68252899742509	0.125952674588944	0.492981134563149	-5.09362471206161	THRSP
ELMO1	-1.35670166473409	2.91551281982088	-3.30709272470687	0.00883041540428735	0.180481119434126	-2.57925894737012	ELMO1
APOL1	1.35655432438312	3.91612035197475	1.90517757823575	0.0883679773006737	0.447992804188123	-4.77703314136951	APOL1
GIMAP7	-1.35635827176551	2.42359016026829	-2.68433373965057	0.0245194177441813	0.285554463831506	-3.57301098080268	GIMAP7
DUX4L9	1.35564776541515	0.484232483623567	1.95444649038711	0.081608369595291	0.435964007849924	-4.70466928481553	DUX4L9
CHRNA3	-1.35535625672909	0.858051476327734	-4.81764871204884	0.000887168917670537	0.0581045587502081	-0.31754387012049	CHRNA3
MIR3675	1.35477090257722	0.451590300859072	2.10429645226647	0.0639395139399736	0.402283785442328	-4.48035863193417	MIR3675
CTB-118N6.2	-1.35476343798326	0.520705883787231	-5.60624965033031	0.000303726307815916	0.034788787558759	0.727253219891992	CTB-118N6.2
ST8SIA6	1.35460446331217	1.02316669823935	3.92833206925694	0.00330763064767527	0.11280161070865	-1.61285662727904	ST8SIA6
HGFAC	1.353664429777	0.551795274917311	1.87803156280417	0.0923140757919898	0.454283659754585	-4.81657727406828	HGFAC
DDR2	-1.35358360082755	2.62168953001671	-4.26820009197111	0.00197398375754415	0.0867675527204961	-1.10398047329713	DDR2
CORO1A	-1.35314118639445	3.6547720907285	-3.32727249741965	0.00854731346851992	0.177503765550937	-2.54729658415006	CORO1A
GRHL3	1.35289329645185	1.0875877220484	2.38558913707258	0.0402258987193403	0.346109931851956	-4.04599325953105	GRHL3
TRAJ51	-1.35249914081545	1.13728748549333	-2.21275689702897	0.0535108279790169	0.380729393503993	-4.31462772846707	TRAJ51
HSPD1	1.3515112042898	6.99689686906398	4.84333298242432	0.000855527797390683	0.0573971188758656	-0.281938902800536	HSPD1
RP11-278H7.4	1.35137295008679	0.86424810954905	4.15452900036703	0.00234177701115183	0.0951787998916093	-1.27237637353241	RP11-278H7.4
KCNA3	-1.35119402554614	1.37348242974477	-3.00151286784028	0.0145284351843774	0.226178577308515	-3.0660117199061	KCNA3
MIR6835	1.35109576879451	3.64731680493774	2.63512156859373	0.0266023089710986	0.296760757673398	-3.65141960613383	MIR6835
C2orf27A	1.35069546104649	2.3184535556754	5.20257385517986	0.000519959856140142	0.0445779912840751	0.204952113461362	C2orf27A
RP11-1055B8.4	-1.35042004048892	1.91101769056815	-3.01517980650014	0.014206228509088	0.223762220853222	-3.04416477297886	RP11-1055B8.4
WT1	1.34976926506727	0.738143268130163	2.65403253155756	0.025781618532706	0.292240925258983	-3.62130525588335	WT1
ARHGEF25	-1.34946484905409	2.10242128995752	-3.35359019712673	0.0081921986202993	0.175285480575202	-2.50565676483667	ARHGEF25
TAGLN	-1.34929996967293	5.40273149349173	-1.68865318082644	0.124747354462869	0.491969961042976	-5.08517196434682	TAGLN
AC013461.1	1.34759643734236	3.67563836077501	1.99642033099707	0.076238447085132	0.425120386847148	-4.64244975559252	AC013461.1
RP11-390N6.1	1.34757798396003	0.694451003412236	2.18494411198507	0.0560159600918101	0.384381900041074	-4.35736325982249	RP11-390N6.1
SOWAHA	-1.34746399545403	2.01125066130021	-2.40390856883356	0.0390243137492503	0.343392890794591	-4.01725314464082	SOWAHA
RP1-27K12.2	1.34735632829157	0.801851538020449	3.9866857201371	0.00302369338392245	0.108087930965035	-1.52435793195085	RP1-27K12.2
PLCB1	1.34721845287353	2.27305060093676	3.06590210626759	0.0130731642169229	0.214694159953563	-2.96312463583546	PLCB1
TGIF2	1.34709845702474	2.79739342440854	2.31160895301533	0.0454608550760056	0.360789276184775	-4.16157472216019	TGIF2
SIGLEC1	-1.34646811045753	2.34196062070961	-2.7967134083004	0.0203589266066721	0.2634893576532	-3.39355833355779	SIGLEC1
LETM1	-1.34646102513801	4.29906860854044	-4.83746202474846	0.00086265213034433	0.057409096165943	-0.290068258549846	LETM1
B4GALNT3	-1.34625320603612	4.22333563659118	-3.67502386327304	0.00490874089856566	0.138817165172781	-2.00196212322333	B4GALNT3
TRAJ8	-1.34579572140529	2.32502023340605	-1.54981426296306	0.154794235872248	0.524015751436626	-5.27272520649832	TRAJ8
AC104699.1	-1.34567135971743	0.988001761333759	-2.81856720968674	0.0196369406930349	0.259110933002441	-3.35861816735576	AC104699.1
EDNRB	-1.34566957726584	2.26788109409985	-3.01425829716646	0.0142277214580722	0.223874142348913	-3.04563770097113	EDNRB
RNU6-90P	-1.34525762804714	1.71205749005356	-2.16539089056754	0.0578449238000646	0.389100825047705	-4.38731341936466	RNU6-90P
CNNM2	-1.34502913546184	1.83170055173761	-4.90239151033892	0.000787272337723593	0.0552169643163307	-0.200469041254183	CNNM2
MXD1	-1.34489032269021	4.21158896257686	-3.37741923326511	0.00788389038211308	0.172034833635658	-2.46799959768163	MXD1
SLC22A5	-1.34486446033431	2.44163477321742	-4.25228011024526	0.00202156702016624	0.0881750195483239	-1.12745193771169	SLC22A5
ACHE	-1.34443859920081	1.75231972844391	-3.22881242584523	0.0100239572390686	0.190607560145473	-2.70350264449083	ACHE
CASP7	-1.34440782434913	4.56605416344826	-4.34797336195403	0.00175284508195295	0.0814729716682151	-0.986930933869094	CASP7
MMP12	1.34425840093119	3.29223820936916	1.63647675109188	0.135360272954957	0.504309540070209	-5.1566728366586	MMP12
PRODH	1.34363994641846	2.60185011420611	1.81285722669217	0.102471221124296	0.466741647192683	-4.91050743945714	PRODH
PLAUR	1.34338430723716	4.28372199037998	3.50214279235644	0.00645610307209557	0.157873003969018	-2.27166470414713	PLAUR
RNA5SP104	1.34292291084185	1.94387668815032	2.45228553165014	0.036019387764771	0.333250259941887	-3.94115481648556	RNA5SP104
WNT2B	-1.34249592009863	1.5199279427942	-4.38359283752125	0.00166276539075077	0.0800205932104457	-0.934973787898856	WNT2B
C10orf54	-1.34222061102895	3.18250370482975	-3.64494443238944	0.00514711120873482	0.142280859841455	-2.0486638694196	C10orf54
MT-TH	1.34221042666763	3.36168986576848	1.91850018949673	0.0864898435291262	0.444163333190683	-4.75753951618721	MT-TH
CTD-3157E16.2	-1.34148912405913	0.953651207653083	-4.66401050795983	0.00110463901838983	0.0648749792101798	-0.532717191598637	CTD-3157E16.2
TUBB4BP5	1.34118477467207	0.646020933039302	2.63999013244031	0.0263885460296858	0.295634304410137	-3.64366881408399	TUBB4BP5
SNHG17	1.34099576856718	4.544851123207	3.14417424241324	0.0115038470713325	0.20247392414513	-2.83823609940827	SNHG17
RELL1	-1.34034514297139	3.82548573720126	-4.97588562474935	0.000710388592420085	0.0523496156377453	-0.0998671373940399	RELL1
BICDL2	-1.33946524934653	3.94572873896003	-3.48443966556703	0.00664111982891572	0.159118728390791	-2.29944896205824	BICDL2
RP11-84C10.1	-1.33855828156173	1.62478970250794	-1.8333660729687	0.0991678667839541	0.46316021063397	-4.88110860061139	RP11-84C10.1
MIR421	1.33849560141971	5.16089494454734	1.41857347690757	0.188928056652204	0.54728611341555	-5.44138933514297	MIR421
RP11-678G14.2	-1.33833551088959	1.50047489076244	-1.9255825664172	0.0855067841806598	0.442247095654513	-4.74715395975642	RP11-678G14.2
MIR4454	1.33773981679517	0.908180596113269	1.64996967236408	0.132540154843986	0.500897959140778	-5.13829568848391	MIR4454
RPL36A	1.33744433923386	5.17314383946507	2.24155408494531	0.051032005464482	0.373851363652525	-4.27022142425169	RPL36A
MIR938	-1.33698667369591	3.52515311491283	-1.77611301428967	0.108646126311621	0.474164829762068	-4.9627981494575	MIR938
AF064860.5	-1.3369437191201	1.30266389410862	-2.35004464868862	0.0426624349349254	0.353080737662269	-4.10162574187155	AF064860.5
PBLD	-1.33683874339635	3.61109328443866	-2.36610647946773	0.0415438944030774	0.349715211693562	-4.0765085827584	PBLD
ERN2	-1.33656967685046	5.14733953528546	-3.49569276016401	0.00652288165250382	0.158023871884002	-2.28178438315986	ERN2
RLIM	1.33627220174186	3.72125827919986	2.96362568462469	0.0154613830516698	0.232665715203572	-3.12659352177026	RLIM
RP11-549L6.2	-1.33508206898011	1.53968953118011	-3.54663682285489	0.00601447689481993	0.15296019842811	-2.20196381824933	RP11-549L6.2
RP4-608O15.3	1.33471672548263	0.444905575160876	1.65743779173664	0.131002193608079	0.499450055216124	-5.12808990331148	RP4-608O15.3
RP11-575A19.2	-1.33461013574968	0.842102989530022	-2.97905264411062	0.0150743121977999	0.229941814756649	-3.10192290429133	RP11-575A19.2
JAG2	1.33453343950978	2.31222784473783	4.45125600913201	0.00150495529235783	0.0765547925827214	-0.836803440823088	JAG2
FOXD2-AS1	-1.33411097145485	2.64473036077458	-2.94718094867039	0.0158852039191865	0.234799150220652	-3.15289512018285	FOXD2-AS1
GALNT6	1.33343785872142	3.31313839613465	2.36163082456203	0.0418526388299919	0.350465165136443	-4.08351123728456	GALNT6
MST1	1.33324492528277	1.5259474114608	2.68844812248947	0.0243529036269938	0.284468760083821	-3.56644980433954	MST1
ZNFX1-AS1_3	1.33254738814077	1.76744168578528	5.75694145781172	0.000249945547610027	0.0310071821502	0.915543668656724	ZNFX1-AS1_3
KIF13B	-1.33188950580929	4.55650535659357	-4.83354231625505	0.000867444057223464	0.0576202951742243	-0.29549883947358	KIF13B
STAP2	-1.33154686989994	4.81361154024543	-2.65720420423704	0.0256464917313371	0.29154460140566	-3.61625255102395	STAP2
ANO1	1.33062946873916	3.26047751831912	2.39433553915495	0.0396477210257441	0.344963009698681	-4.03227714546974	ANO1
GUCY1B2	1.33053457374131	1.27767640335318	3.10267757111161	0.0123100706263545	0.208646509923977	-2.90441753869209	GUCY1B2
MIR6877	-1.33016726772724	1.13581238213589	-1.98398766045293	0.0777930160160085	0.429024345482309	-4.66093184116761	MIR6877
HBB	-1.32987462639736	3.62321819852786	-0.921646943681805	0.380196714264813	0.652991983342228	-5.98323793981195	HBB
THRB-IT1	-1.32948197377191	1.40710113390874	-2.70970976571829	0.0235104271681387	0.279982435334679	-3.53253139101606	THRB-IT1
RP11-40A7.2	-1.32947836430544	1.02764687996765	-3.84601730987827	0.00375696303550624	0.11994893004422	-1.73844234696644	RP11-40A7.2
RP3-522D1.1	1.32854978195166	1.28315743188263	3.14749984070363	0.0114416381779486	0.201933863863325	-2.83293543542687	RP3-522D1.1
AL589743.1	1.32814388015162	0.800061406992239	2.60397883336767	0.0280114623187738	0.303381431256022	-3.70096305557163	AL589743.1
SLC9A1	-1.32785326472818	3.8339100198979	-5.11402870413885	0.000586847500702522	0.0470864808502186	0.0868755241880805	SLC9A1
CCL24	1.32778726413007	4.65562316141524	2.42155155561677	0.0379006862017926	0.339950129751582	-3.98953331916153	CCL24
FMNL2	1.32751854367557	3.80461128438672	4.98524706427181	0.000701189861121153	0.0520107579486615	-0.087115152343773	FMNL2
RPL9P16	-1.32743010513258	2.06263597447121	-3.7307091903942	0.00449752893749236	0.132229579100312	-1.91576984863817	RPL9P16
NKILA	1.3268648358234	1.31712301098165	2.23434469234247	0.051641866370491	0.374718459961136	-4.28135320508477	NKILA
MIR3194	1.32672323044284	1.66005153331194	2.47407704317447	0.0347419384343552	0.328543491764575	-3.9067869797409	MIR3194
CSE1L	1.326032076874	4.74472432153973	2.95689260401633	0.0156334945927409	0.233577398858559	-3.13736199227984	CSE1L
SMIM14	-1.3259682079191	3.05534368495183	-3.92679633110652	0.00331547329359016	0.112852878723694	-1.61519173554088	SMIM14
SMS	1.32544662534738	5.33673159989661	2.7926553706914	0.0204959305746363	0.264013451437999	-3.400045279125	SMS
RARRES2	-1.32420920840114	4.07922236046304	-2.14500299954159	0.0598135331474958	0.393787173480666	-4.4184558005776	RARRES2
CPNE5	-1.32419077531344	1.62440635459951	-3.50931676668438	0.00638266738267125	0.157424823489373	-2.26041376988633	CPNE5
IKZF3	-1.32399068709278	1.60668111758689	-2.39883367114744	0.0393535801158441	0.344258040653732	-4.02521922550803	IKZF3
RP11-557C9.3	1.32392426348433	0.514386114346539	2.54610084405613	0.0308322264066794	0.314450354298041	-3.79285104210084	RP11-557C9.3
ERICH2	1.32369262030636	0.711986964102613	5.1027518450495	0.000596010077507698	0.0474728026836332	0.0717467641415359	ERICH2
TRDD3	1.32324193973393	0.441080646577978	1.48795267757591	0.170143952177688	0.538125330607483	-5.35334428609003	TRDD3
SLC28A1	1.32297673329109	0.47727284597404	2.50997349085533	0.0327351866312928	0.322286447272517	-3.85006432049124	SLC28A1
TBX10	-1.32224642160539	0.901485481996004	-3.94810791229035	0.00320837271245287	0.111119554527405	-1.58281463628921	TBX10
MT-TC	1.32183625702786	3.43753740160584	1.27449938780142	0.233668653998785	0.564213776698332	-5.61547982511678	MT-TC
CH17-373J23.1	-1.32137091182233	2.96328715140071	-2.29996209531405	0.0463438989680607	0.362097516399217	-4.17969498796858	CH17-373J23.1
AC112721.2	1.32130974845073	1.14288374067305	2.1024924584049	0.0641285741215186	0.402402846849233	-4.48309315595862	AC112721.2
RP11-640L9.2	-1.32126663465683	0.929920911117952	-5.00137185246744	0.000685644084525939	0.0515036507099402	-0.0651833329524312	RP11-640L9.2
MTTP	1.32104335028576	0.65918985545029	1.89285528825697	0.0901391720222788	0.450873149856872	-4.7950128512859	MTTP
CETN2	1.3209546732901	3.59269741347344	3.7574828901508	0.00431285972215657	0.129363991194324	-1.87445462053591	CETN2
RP5-966M1.6	1.32089394278251	1.26624835389496	1.25233681767836	0.241280015546296	0.564729456588683	-5.64113566539309	RP5-966M1.6
RAD17P1	-1.32060522819839	1.51092953151771	-3.41489758946962	0.00742318105909472	0.167695018815073	-2.4088633203171	RAD17P1
AC016745.3	1.32005888098789	0.652407950195235	2.88018827916933	0.0177381798646289	0.248641793661514	-3.26006031926144	AC016745.3
ALOX12P2	1.32004860679239	0.99645938349883	1.5057564223744	0.165594739824821	0.536125436389537	-5.33034051499387	ALOX12P2
NOD2	1.31980628815218	1.57160531819155	3.47028732756162	0.00679300483492869	0.161213806508822	-2.32168104456293	NOD2
WNT3	1.3197293117934	1.01696677887435	5.94469151923377	0.000196909588143214	0.0273858163134804	1.14512255575449	WNT3
RP11-466H18.1	1.31968343385156	7.28343472641163	2.51610541417285	0.0324041284978421	0.320734759271318	-3.84036197997843	RP11-466H18.1
LRRC8E	1.31938655605921	1.38317314708819	6.07803223340228	0.000166703333454774	0.0257734939436187	1.30482936729953	LRRC8E
NEK2	1.31904889645937	2.97561574935279	4.58037250308387	0.00124646003598951	0.0697721363902608	-0.651419773066602	NEK2
SLC2A1-AS1	1.31899157729918	1.01134703195943	2.58849734050244	0.0287396138439321	0.306085914238516	-3.72556695796836	SLC2A1-AS1
RNU1-56P	1.31887868128546	0.642843658183678	3.09714508277101	0.0124218744685817	0.209106820944529	-2.91324632156037	RNU1-56P
MIR4648	1.31850637363218	2.53260861204679	1.24583616043634	0.243550893106225	0.565154964645407	-5.64860126158425	MIR4648
AGRN	1.31823441048382	4.45164290887364	2.66939118983902	0.0251338752880967	0.289413485044436	-3.59683261249693	AGRN
CDC14A	-1.31797967698717	2.23015080343343	-4.17346349564514	0.00227578270625108	0.0941079761595393	-1.24419707875511	CDC14A
SIPA1L2	-1.31789607792367	4.09557654909098	-3.97421050262639	0.00308215339654775	0.109437722742771	-1.54324001191422	SIPA1L2
DCN	-1.31771788541739	4.31808679960798	-1.92268900705466	0.0859071414703781	0.443216615695021	-4.75139894118765	DCN
CPT1A	-1.31770608313297	5.11763663617882	-4.018980676926	0.0028777373407337	0.10507246227722	-1.47557398308352	CPT1A
AXL	-1.31719278824841	3.0781142915916	-3.56893179530802	0.00580518028638716	0.150427684800967	-2.16711069612427	AXL
SEC16B	1.31718411505915	2.79369477980331	2.87849075158662	0.0177878969633484	0.249013466650123	-3.26277580873277	SEC16B
BRIX1	1.31602725531545	3.15454912152593	2.89430937448867	0.0173300538553623	0.245440856852551	-3.23747083083506	BRIX1
SYNE3	-1.31537723540719	1.76771316033332	-5.37135828776714	0.000414126276200287	0.0407308064581078	0.42652445871791	SYNE3
GABRP	1.31508202044874	0.856622848668694	1.9458603211352	0.0827501251986008	0.43828764692088	-4.71733352861	GABRP
MME	1.3149154653096	1.82994269883116	1.09950202478468	0.299427332131075	0.591971277316608	-5.80914545045103	MME
UPB1	1.3148549616805	0.68651895110223	1.84804808529752	0.0968642163501908	0.459443384122206	-4.85997162066143	UPB1
HIST1H4F	-1.31469793898326	4.14369852882357	-1.78552439749148	0.107032555667462	0.472237761478954	-4.94945234974637	HIST1H4F
RP11-191G24.1	-1.31463584190608	3.03481385957497	-1.60598342097436	0.141933717761821	0.513121799138907	-5.19790448761098	RP11-191G24.1
ANO5	-1.31455038706237	1.27592906546795	-4.07837545419203	0.00262842684530391	0.100843221336423	-1.38622307060185	ANO5
RP11-706O15.7	1.3139822550923	2.06570935335708	1.29987103767302	0.225200468167231	0.56191377945641	-5.58572847379884	RP11-706O15.7
ADRA1A	1.31361378124863	0.895001213995926	1.53765486381526	0.157711000285893	0.527166101003735	-5.2887227367037	ADRA1A
PRDM1	-1.31347244597389	3.0353808689952	-2.81103517171357	0.0198827933726589	0.260068690389474	-3.37066155203567	PRDM1
SNORD74	1.31312825126777	1.66610925709706	2.43966909952109	0.0367801918087641	0.335851810318311	-3.96102792941221	SNORD74
GSTP1	1.31289038903766	6.65345591816608	3.90206113564852	0.00344453168080339	0.114600096734492	-1.65284384728146	GSTP1
MIR3648-2	1.31278549574066	8.78585225411544	0.771852497810787	0.459526690140245	0.71084254158321	-6.10998464235395	MIR3648-2
GJB3	1.31272231628443	2.74737445273928	2.28590924225727	0.0474317779988152	0.365058587088158	-4.20152897921504	GJB3
RP13-122B23.8	-1.31254852690337	0.912365142444076	-5.42665034737066	0.000384711609158636	0.0393599773921956	0.49811106427406	RP13-122B23.8
IRAK1	1.31224335114542	5.07499634054288	4.6664822133203	0.00110071990375539	0.0648749792101798	-0.529225949647889	IRAK1
RNA5SP86	1.31195289313711	0.437317631045702	1.97183851846806	0.0793411827672895	0.43239822880193	-4.67895000885654	RNA5SP86
RAP1GAP	-1.31183523543626	2.93960891349421	-4.14026545612889	0.00239283113342319	0.0967018095217244	-1.29363776645804	RAP1GAP
PRSS12	-1.31157888835608	2.8158173905953	-5.30538635025047	0.000452434560422511	0.0422794752999556	0.340466528022385	PRSS12
APOD	-1.3102348123695	1.83901828296793	-2.65642106200682	0.0256797905029104	0.291736841437659	-3.61750020632177	APOD
MBOAT1	-1.31015883345676	3.92573897274599	-4.35148222556149	0.00174374480369716	0.0813150157030018	-0.981804196092989	MBOAT1
ATP5G1P6	1.30989815170549	1.08260311297333	2.02058159170114	0.0733014940929372	0.419166681856208	-4.60640964387265	ATP5G1P6
RNU7-170P	1.30963962702492	0.565404738396137	2.41107577952728	0.0385639333468823	0.341928280099729	-4.00599710597461	RNU7-170P
RP11-573D15.8	1.30935802859053	1.18529853405348	3.34831865919901	0.00826208118806244	0.175710781046062	-2.51399326640554	RP11-573D15.8
AKR1C8P	1.30909798631982	0.729189381896217	2.2835517050959	0.0476167182139285	0.365098054773571	-4.20518867033753	AKR1C8P
MISP	-1.307686565323	5.89337166761565	-4.43387860239307	0.00154389809958955	0.0778163958053486	-0.861949365463555	MISP
OGDHL	1.30755988050573	1.01471516833123	2.22061698714519	0.0528228370617406	0.379170723338104	-4.30252279861841	OGDHL
C16orf62	-1.30739162619281	3.35574771665307	-2.76354018774244	0.0215067094577816	0.268984309156068	-3.44657498606505	C16orf62
RP11-540B6.3	-1.30682158766939	0.698630509980849	-2.65561272472653	0.0257142062027685	0.292034640396609	-3.61878796459498	RP11-540B6.3
MTCYBP32	1.30644115279822	1.13404860485223	2.68522001150594	0.0244834524712539	0.28552541575357	-3.57159771937529	MTCYBP32
FSCN1	1.30528221400434	3.40219980697398	1.14554126584991	0.280847130012482	0.577592937786841	-5.76022980849345	FSCN1
AC016734.1	1.30521959478259	0.841634626736061	1.53424064135379	0.158538693102237	0.528196386535868	-5.29320157099159	AC016734.1
RAN	1.30514465429201	6.0107924868037	4.87410304833553	0.000819206766974325	0.0560733064333566	-0.239422605785351	RAN
ECH1	-1.30480528291719	5.28345780555482	-3.41373037586688	0.00743709793026065	0.167695018815073	-2.41070330974581	ECH1
HOTTIP_3	-1.30473170492755	1.05901674748208	-2.06066408849152	0.0686659546398133	0.40982088327884	-4.54627717502348	HOTTIP_3
SIPA1L3	-1.30470585434948	4.20086507826326	-3.83356449895489	0.00383035973559703	0.12067855877415	-1.75751552045398	SIPA1L3
KLF7	1.30417184255355	2.76859851732529	3.21521712599483	0.0102477096470411	0.192256680023337	-2.72511894984218	KLF7
IGHV4-31	-1.30405016454346	1.60000865810043	-0.923088682220058	0.379483532197175	0.652647565478821	-5.98192654447998	IGHV4-31
VSNL1	1.30383436802375	2.20339404902684	2.82258100746867	0.0195071903904902	0.258191080543871	-3.35219987924939	VSNL1
TNXA	-1.30305352949856	1.24791483815537	-3.38201273904107	0.00782585872203755	0.171677063425401	-2.46074553355316	TNXA
SERPINA1	1.30290631987027	5.58785558803787	1.16583907693342	0.272951010061792	0.572674515720399	-5.73818944269889	SERPINA1
PHACTR3	1.30257576846249	1.41080675554428	1.68154970575267	0.12614639131566	0.493009452953104	-5.09497489096732	PHACTR3
RP11-146D12.2	-1.30173600958354	0.899867786362878	-3.48114513337185	0.00667615784099166	0.15931496231278	-2.3046227606835	RP11-146D12.2
C6orf136	-1.30152764067581	3.15133180815149	-4.18362786834132	0.00224117271584701	0.093545971131321	-1.22909104839799	C6orf136
[truncated: 33,605 more rows]
