# Supplementary material for: Systems Biomedicine of Primary and Metastatic Colorectal Cancer Reveals Potential Therapeutic Targets
Source: Front Oncol. 2021 Jun 24;11:597536. doi: 10.3389/fonc.2021.597536 (PMC8263939; doi:10.3389/fonc.2021.597536)
Supplement: Supplementary File 3 — Contains all DEGs between all pairwise groups of samples. [file DataSheet_3.zip › Supplementary file 3/Validation Results/GSE144259_liver metastasis/GSE144259MvsP.txt]

logFC	AveExpr	t	P.Value	adj.P.Val	B	Genes
MT-TY	5.67515874676478	3.90245177918205	5.62111287502554	0.000297902537856811	0.428414741740633	-1.62986265361708	MT-TY
ALB	5.63397157482196	1.94886404390234	2.76021981442126	0.0216251458488051	0.86010270868807	-3.36454473979813	ALB
PIGR	-5.49737001752026	8.66653044936744	-2.90897610114289	0.0169162907168148	0.86010270868807	-3.24370798509176	PIGR
SPINK4	-4.87819537482901	4.93570364448753	-3.27607557439629	0.00928467041209205	0.86010270868807	-2.95803556263279	SPINK4
ITLN1	-4.62843850354903	4.4106826903914	-7.0339864776861	5.39491282116643e-05	0.31586134976769	-1.16773751500346	ITLN1
ORM1	4.34910697060901	1.51575399461983	2.35709319088411	0.0421679681915362	0.86010270868807	-3.70268222151893	ORM1
MT-TA	4.28205922481595	2.83346405413637	5.97802000790035	0.000188840095796505	0.373525709485488	-1.49451798112354	MT-TA
MT-TP	4.21358279338647	4.77635655756212	5.6564564069235	0.000284533400719842	0.428414741740633	-1.61581583664462	MT-TP
MT-TG	4.17227004890621	2.61044252802062	7.22392478670231	4.36769877839372e-05	0.31101509461186	-1.1188093883936	MT-TG
MT-TL2	4.11800847893678	2.89918192525081	5.06206577207467	0.000630369124096001	0.574124667116289	-1.87262082519993	MT-TL2
HP	4.10858472154909	1.44707518926254	2.06608896843991	0.0680605515644998	0.86010270868807	-3.95138606711544	HP
MUC2	-4.06901674231051	6.30203403097468	-3.27099082466576	0.00936141930066424	0.86010270868807	-2.96185808973756	MUC2
FGG	4.01968085313483	1.36123086483404	2.5375570275301	0.0312720404193465	0.86010270868807	-3.54976527151512	FGG
IGHA2	-3.9893259714801	7.18975136553218	-2.0870416753958	0.0657700097023299	0.86010270868807	-3.93349286028319	IGHA2
FGB	3.88015658306924	1.4844616148968	2.38754274097772	0.040096038073616	0.86010270868807	-3.67675614387118	FGB
MT-TQ	3.80789628046663	4.36793030548113	4.85120725302768	0.000846071398127153	0.632296364889261	-1.97499098564238	MT-TQ
FGA	3.71461907478657	1.29081418859854	2.21732747516948	0.0531097125174065	0.86010270868807	-3.82206494293787	FGA
APOC3	3.67296599487275	1.22432199829092	2.37737773813601	0.0407762876091233	0.86010270868807	-3.68540656365341	APOC3
DES	-3.63763108334965	3.8283634482272	-2.29038936980348	0.0470822657699333	0.86010270868807	-3.75959812490727	DES
SPP1	3.6136263161487	5.17249162068203	3.11266495732666	0.0121108559034047	0.86010270868807	-3.0828292939353	SPP1
MMP3	-3.59419263638088	1.45997913243722	-8.01368822518723	1.89214228813326e-05	0.168419585066741	-0.94114488693292	MMP3
APOA1	3.48129172337785	1.31585395490768	1.91117003170184	0.0875185007741767	0.86010270868807	-4.08305745602151	APOA1
FCGBP	-3.45966517711642	6.94329948794734	-2.10534006836955	0.0638303871549638	0.86010270868807	-3.91785666115627	FCGBP
PLA2G2A	-3.44213829687764	5.17034709230298	-2.72848207156138	0.0227910800271742	0.86010270868807	-3.39065148242016	PLA2G2A
CRP	3.43976477639805	1.15239499390104	2.52224026131407	0.0320762547763839	0.86010270868807	-3.56266406728011	CRP
MT-TH	3.35931751629842	3.36168986576848	4.80166981536505	0.000907485305334976	0.632296364889261	-1.99996021745313	MT-TH
OLFM4	-3.31354539000296	6.25620842238129	-1.67680776207769	0.127088245584523	0.86010270868807	-4.27816922204305	OLFM4
MMP1	-3.28121029831771	2.09808858791898	-3.93568778805138	0.00327033750471797	0.86010270868807	-2.49739241561483	MMP1
MT-TS1	3.2636919523793	4.76352259616646	3.33111445554232	0.00849449131828172	0.86010270868807	-2.91691490113989	MT-TS1
ORM2	3.24503577878923	1.50244410723527	1.8782714686186	0.0922784890290032	0.86010270868807	-4.11081133910674	ORM2
REG4	-3.21874962525176	4.15711195606545	-2.50447742687132	0.0330347801662362	0.86010270868807	-3.57764405637908	REG4
COL12A1	-3.13099135994168	4.06849473383216	-5.61832245197048	0.000298986618655491	0.428414741740633	-1.63097791613484	COL12A1
MT-TE	3.12281432782113	5.33586228219249	2.65402883507289	0.0257817764361366	0.86010270868807	-3.45230128101102	MT-TE
MT-RNR1	-3.12057453009089	6.28190897366833	-1.4990021889146	0.167307862660946	0.86010270868807	-4.42047883609387	MT-RNR1
APOH	3.10771985520945	1.42890338260938	1.88626821465949	0.0910996113721558	0.86010270868807	-4.1040737218864	APOH
MMP2	-3.10424172368944	4.54343648408906	-5.44635101481052	0.000374782757575623	0.469146162746103	-1.70151095435177	MMP2
PRAC1	-3.10349601859766	3.01177246376146	-5.83070749172195	0.000227459565053792	0.39686049275684	-1.54866174968248	PRAC1
MT-TR	3.0963052444032	3.5011178548578	4.80575352535139	0.000902246049684019	0.632296364889261	-1.99788834274453	MT-TR
JCHAIN	-3.06129508056228	6.16895152336204	-1.75814788948751	0.111788711562398	0.86010270868807	-4.21122429824115	JCHAIN
APCS	3.046740378342	1.015580126114	2.20440757635459	0.0542511921041704	0.86010270868807	-3.83311825349918	APCS
APOB	3.00371004925777	1.06850736164272	1.83665038409848	0.098648159775189	0.86010270868807	-4.14578129780846	APOB
ADAMDEC1	-3.00129380811807	4.25319867724679	-4.18529265014519	0.00223555754800589	0.86010270868807	-2.34175678399409	ADAMDEC1
MIR4428	2.99796146240678	1.30450284949962	4.05111672868559	0.00273988015074766	0.86010270868807	-2.42414712399999	MIR4428
GC	2.96845234463847	1.02027234256483	1.91988728500972	0.0862964749678551	0.86010270868807	-4.07568841045283	GC
HPR	2.95766379409194	1.03790515012678	1.86751555415881	0.0938866715812218	0.86010270868807	-4.11986448706268	HPR
SERPINA3	2.95428164733264	2.19169748546149	2.45292203776219	0.035981421482606	0.86010270868807	-3.6212426420347	SERPINA3
VTN	2.94843499990174	1.09177496713182	1.90906656326648	0.0878158048118867	0.86010270868807	-4.08483469977845	VTN
FENDRR	-2.86949293623307	2.83424829367934	-9.33747831089964	5.32347883642341e-06	0.109857101429559	-0.716494677119074	FENDRR
MT-TD	2.86112012049159	4.23088253024193	1.69167939907457	0.12415563800825	0.86010270868807	-4.26600383830558	MT-TD
ITIH2	2.85562080136497	0.977820759768739	2.36532929696384	0.0415973452112656	0.86010270868807	-3.69566571894665	ITIH2
ITIH3	2.82775294716	1.20487524097572	2.11349105674598	0.0629842205340265	0.86010270868807	-3.91088909948331	ITIH3
APOA2	2.80661054750689	1.02003418514949	1.65093186005904	0.132341092734214	0.86010270868807	-4.2992500529076	APOA2
MT-TN	2.80590212809966	2.27430993010028	4.99943080252902	0.000687495668776234	0.58516207198882	-1.90237831947257	MT-TN
MIR8078	2.78151289307529	1.35788484450225	2.13062436212488	0.0612406959153622	0.86010270868807	-3.89623930446602	MIR8078
AMBP	2.76462796180354	1.54198408293628	1.89353634735768	0.0900404129902358	0.86010270868807	-4.09794509711581	AMBP
MIR4531	2.75248632106692	1.68051629711102	3.83608155225746	0.003815403312902	0.86010270868807	-2.56236905792981	MIR4531
IGKJ2	-2.74959129659562	5.60298081570432	-1.38032415001335	0.200029576226491	0.86010270868807	-4.51151260825737	IGKJ2
MT-TS2	2.74160900509577	3.12974008561012	5.8894266878509	0.000211126157124375	0.395628194645066	-1.52679795147597	MT-TS2
PLG	2.73342960812028	0.925565661078189	1.8718585259081	0.0932341947234991	0.86010270868807	-4.11621034177464	PLG
FBLN1	-2.68430911539374	4.03008800913805	-8.74000169839127	9.2565808417222e-06	0.109857101429559	-0.808308339596617	FBLN1
FGL1	2.68286492257364	1.03744314294849	1.76868130318789	0.10993612120618	0.86010270868807	-4.20248681993644	FGL1
TF	2.62368237266568	1.05994194226498	1.89965259677887	0.0891580501654355	0.86010270868807	-4.09278424459942	TF
ACTG2	-2.61933035273231	4.34663741835499	-2.1109152806036	0.0632504410881016	0.86010270868807	-3.91309105044327	ACTG2
GUCA2A	-2.61856634774517	4.89842123015188	-3.03358513317444	0.0137838571596572	0.86010270868807	-3.14461693293906	GUCA2A
CTSK	-2.61645749122369	4.08061992381023	-6.58863140804902	8.99898090519549e-05	0.32039971614858	-1.29345528290042	CTSK
ITIH1	2.60792927628722	0.928757013074854	1.9975177505602	0.0761026546226266	0.86010270868807	-4.00982981464079	ITIH1
IGHA1	-2.60597297082732	7.7423616392426	-1.2948782623077	0.226846384885375	0.86010270868807	-4.57463676987552	IGHA1
SERPINC1	2.60279904318338	0.950324552291829	1.87978818137366	0.0920538026741178	0.86010270868807	-4.10953388182577	SERPINC1
APOC2	2.57688679879094	1.26695355664951	2.30039437276685	0.0463108257429083	0.86010270868807	-3.7510524228962	APOC2
MUC12	-2.55908537266217	5.69901624105654	-2.51523653268982	0.0324508349379844	0.86010270868807	-3.56856786661468	MUC12
RPL21P119	2.55229567713837	3.54260567233502	3.77577469010431	0.00419129168186481	0.86010270868807	-2.60250897507215	RPL21P119
CYP2E1	2.55027864676321	1.07450123593573	1.85111241654951	0.0963897518945445	0.86010270868807	-4.13364967335691	CYP2E1
MIR3193	2.54650060788521	2.48883447812838	4.52349093004562	0.00135396041454025	0.736145932167233	-2.14693686382244	MIR3193
CLCA4	-2.53204060081271	3.72818669528777	-2.09885618033511	0.0645112960109422	0.86010270868807	-3.92339814219434	CLCA4
F2	2.52492728686806	0.979810699829863	2.08535872245894	0.0659512208492169	0.86010270868807	-3.93493053906028	F2
CLCA1	-2.50917424300629	5.35565265035918	-1.42291696148936	0.187701527330001	0.86010270868807	-4.47926128550674	CLCA1
CA9	2.50145115077806	2.70430286677554	2.59801194045272	0.0282898897816299	0.86010270868807	-3.49903228236784	CA9
MT-TC	2.50110826292899	3.43753740160584	2.41153995661725	0.0385343033093425	0.86010270868807	-3.65635398703049	MT-TC
IGFBP5	-2.47791479525012	4.60899138405573	-5.17069616922101	0.000543043328295645	0.554536620225822	-1.82228248395737	IGFBP5
AHSG	2.4670960217055	0.923539578477579	1.69357558046547	0.123786181195094	0.86010270868807	-4.26445019481792	AHSG
CXCL14	-2.43021621858523	4.68988584000458	-2.91707147552293	0.0166922444685154	0.86010270868807	-3.23720886866519	CXCL14
CCL11	-2.42384634539208	1.71087882025589	-6.26416960086816	0.000132639051146442	0.339820607235275	-1.395816708822	CCL11
RNA5SP202	-2.41568000878698	2.12081385801322	-1.45111506813151	0.179904799165851	0.86010270868807	-4.45764420342827	RNA5SP202
MFAP4	-2.39597076715708	3.79810486226739	-5.61363005177668	0.000300819249059539	0.428414741740633	-1.63285542108828	MFAP4
IGHJ5	-2.3943920317628	6.63114537319733	-1.07228348798309	0.310855341704085	0.866635465381999	-4.72747815582115	IGHJ5
CP	2.37788097336004	2.09658596880981	2.01578114909443	0.0738762986647232	0.86010270868807	-3.99428415034627	CP
B3GNT6	-2.37405441738766	2.66921728532834	-3.54999022683913	0.0059824987242136	0.86010270868807	-2.75813107436708	B3GNT6
HPX	2.37277606409768	2.31262512018706	1.69313782511317	0.123871385550035	0.86010270868807	-4.26480892125459	HPX
ZG16	-2.33760543467406	3.36617351754791	-2.11548426686511	0.0627789527836981	0.86010270868807	-3.90918507717001	ZG16
RNU7-119P	-2.33551581206075	2.24969758650353	-2.61057897554827	0.0277066877843787	0.86010270868807	-3.48852416924836	RNU7-119P
CYP3A4	2.33053730021551	1.50672998054761	1.89775280044289	0.0894312515450422	0.86010270868807	-4.09438761984426	CYP3A4
PCDH18	-2.31387804869731	2.42321847397497	-6.85365260728964	6.61814612452557e-05	0.31586134976769	-1.21671100871494	PCDH18
GATM	2.31328415071544	2.45960229436775	3.10844411505151	0.0121946392625388	0.86010270868807	-3.08610478071384	GATM
LBP	2.27490190025339	0.854074503818684	1.97702487165737	0.0786767420314213	0.86010270868807	-4.02725206806676	LBP
IGHD4-17	2.27379031733693	0.996526144241107	2.28734510845031	0.0473194845363203	0.86010270868807	-3.76219887078125	IGHD4-17
SERPINF2	2.27259993599094	1.73442604460898	2.55730417740155	0.0302648637469324	0.86010270868807	-3.53316163182671	SERPINF2
RPS26P8	-2.25244435723417	2.64523221718085	-1.75721155339997	0.111954775822948	0.86010270868807	-4.21200028529882	RPS26P8
MIR145	-2.25234852884701	3.80759973972041	-2.62225853786519	0.0271754958897629	0.86010270868807	-3.47877050200593	MIR145
PI3	-2.25051183121804	3.52864679867597	-2.51049478040449	0.0327069118814668	0.86010270868807	-3.57256692029885	PI3
IGKJ4	-2.23068612396531	6.59527431287045	-1.12606413969199	0.28859336633211	0.861493313116364	-4.69225410130346	IGKJ4
C6	2.22040069379633	0.931650409856214	2.12749681019146	0.0615554496214101	0.86010270868807	-3.89891387541034	C6
HOXB13	-2.20943235573478	2.63320872200937	-4.13667084088363	0.00240588291327779	0.86010270868807	-2.37127308514524	HOXB13
HPD	2.19902153846183	0.828196165339367	1.90931372545702	0.0877808217263485	0.86010270868807	-4.08462588817066	HPD
MAT1A	2.19058746266644	1.06759103010815	1.96426940167366	0.0803204432681308	0.86010270868807	-4.03808388259091	MAT1A
SPARCL1	-2.18819409441867	3.827815383054	-4.78621606900978	0.000927609126294078	0.632296364889261	-2.00782274157156	SPARCL1
MIR6815	2.18782618848859	1.19913951499976	4.07114730735767	0.00265750478154417	0.86010270868807	-2.41166026983555	MIR6815
ASGR2	2.18542055376143	1.00145807556838	2.17058404617092	0.0573535982866724	0.86010270868807	-3.86205728485178	ASGR2
snoZ6	2.17776228300817	0.869188821722372	4.00998237508724	0.00291764028898507	0.86010270868807	-2.44999678325597	snoZ6
CYP4A11	2.1711693820252	0.735899034954282	2.03205793933893	0.0719445612371201	0.86010270868807	-3.98041606908508	CYP4A11
NXPE1	-2.1689201656661	4.44585967101838	-1.62659258959365	0.137460356360513	0.86010270868807	-4.31897390091876	NXPE1
VWF	-2.16596697692625	3.60158407731742	-2.91717470078746	0.0166894072693118	0.86010270868807	-3.23712605114418	VWF
CYP2C8	2.16026844365612	1.01954901838196	1.73802805542024	0.115407406715575	0.86010270868807	-4.22787254040883	CYP2C8
TAT	2.15631811010577	0.902090626688227	1.90889504667359	0.0878400888050123	0.86010270868807	-4.08497960033575	TAT
CA1	-2.15511675830474	3.45623383410031	-2.29135270785162	0.0470074423818655	0.86010270868807	-3.75877518303262	CA1
LINC00578	-2.13656209648039	2.11681673969117	-4.24415069215469	0.00204633403332044	0.86010270868807	-2.30653978052815	LINC00578
KNG1	2.11305382958924	0.918030572406185	1.7399957088818	0.115048821068581	0.86010270868807	-4.22624684385516	KNG1
MT-TW	2.1067522215552	2.99083923840082	2.52774893146053	0.0317846688465827	0.86010270868807	-3.55802302621897	MT-TW
CLMP	-2.10174015536397	1.73864303933896	-6.6909390662579	7.98436172314687e-05	0.31586134976769	-1.2631309347845	CLMP
C8B	2.1010524248135	0.716843213847543	1.92405725504187	0.0857176088693112	0.86010270868807	-4.07216127832393	C8B
MT-TK	2.10094153194577	3.63020455483859	1.95954818283637	0.0809370425708986	0.86010270868807	-4.042090520971	MT-TK
MIR8073	2.0997852389483	1.11046343565837	3.2585483443283	0.00955201093703588	0.86010270868807	-2.97122859901283	MIR8073
5S_rRNA	2.09215880316853	1.39098225976674	3.37437875087833	0.00792254813487431	0.86010270868807	-2.88492302273168	5S_rRNA
ADH4	2.08805998281019	0.843318066110153	1.57349403490225	0.149251053174736	0.86010270868807	-4.36162252743287	ADH4
AKR1B10	-2.08768565465704	3.0784932321545	-4.28588335248636	0.00192252298610056	0.86010270868807	-2.28190816448959	AKR1B10
LUM	-2.08615143010783	5.11682953613532	-4.30329884892026	0.00187323415022537	0.86010270868807	-2.27171179522683	LUM
C9	2.08395020134424	1.03136283510304	1.85865431973385	0.095231229889513	0.86010270868807	-4.12731471247723	C9
CPB2	2.06898255265013	0.689660850883377	1.97851060653961	0.0784873746345988	0.86010270868807	-4.02598975830584	CPB2
CFHR1	2.06441208667346	0.819812471710257	1.51185541076769	0.164061071971747	0.86010270868807	-4.41041082056496	CFHR1
MARCO	2.0524562202343	1.68203115909226	2.03619789350881	0.0714609770252666	0.86010270868807	-3.9768869100888	MARCO
ITIH4	2.05240725866396	1.58471313138895	1.68108432505751	0.126238544620148	0.86010270868807	-4.27467450675531	ITIH4
LGALS2	-2.04897240433625	3.05212936801201	-3.62296567071881	0.00532894453823487	0.86010270868807	-2.70691423782765	LGALS2
KRT20	-2.04852708533941	6.28226046279393	-1.45200551719033	0.179663231460942	0.86010270868807	-4.45695825750517	KRT20
HIF1A-AS2	2.04471552076296	1.43013858259223	4.1027030594151	0.00253301149206642	0.86010270868807	-2.39212230670632	HIF1A-AS2
TTR	2.04109891138439	1.12578315785958	1.70724147756076	0.121152978263564	0.86010270868807	-4.25323654995157	TTR
AFM	2.03410977935842	0.699742945531036	1.94998712622471	0.0821994859090161	0.86010270868807	-4.05020001423084	AFM
MS4A12	-2.03050986266119	3.20328046578227	-2.39939636291967	0.039316936876337	0.86010270868807	-3.66667480125672	MS4A12
WNT5A	-2.02658760708621	2.16669774161654	-6.41315170403928	0.000110815854874107	0.328790641411474	-1.34761215849344	WNT5A
MT-TF	2.02631826918398	3.90208266615954	1.04066400332337	0.324550036859877	0.870672584392559	-4.74763108835076	MT-TF
ACSM2A	2.02146892311413	0.692870694895387	1.98303400356324	0.0779134958979483	0.86010270868807	-4.02214579610682	ACSM2A
CA4	-2.02044309002605	3.6115479176882	-1.76687156666261	0.110252386568595	0.86010270868807	-4.20398902529834	CA4
ACSM2B	2.01894781062667	0.715962502701657	2.11910219322973	0.0624080124312434	0.86010270868807	-3.90609187228174	ACSM2B
SFRP2	-2.01630587749546	2.21419037771574	-2.15956497516827	0.0584009681870722	0.86010270868807	-3.87148452176961	SFRP2
IGHV3-72	-2.01528268880895	2.90709393748911	-1.53346850267022	0.158726410401277	0.86010270868807	-4.39339698309435	IGHV3-72
ADTRP	-2.01460177090307	3.46418882497054	-4.00118577346584	0.00295721506867304	0.86010270868807	-2.45556092949061	ADTRP
IGKV2-30	-2.00804947364086	4.1655386979228	-1.18947150612089	0.263982394173141	0.86010270868807	-4.64927373770924	IGKV2-30
UGT2B4	2.00493691828642	0.701825126679068	1.90144135758211	0.0889015332807125	0.86010270868807	-4.09127430376596	UGT2B4
APOC1	2.00151198581616	4.24885424066143	1.89962615624934	0.0891618470754339	0.86010270868807	-4.0928065617512	APOC1
IGHJ3P	-2.00093945396087	5.02762575820298	-1.13468310910527	0.285144964112845	0.861135522811473	-4.68650186311629	IGHJ3P
CEACAM7	-2.00075552602198	4.96659986064152	-1.143155547345	0.281787007254704	0.861135522811473	-4.6808193063153	CEACAM7
APOC4-APOC2	2.00064969088635	0.896098362009742	1.89659999241994	0.0895974150007436	0.86010270868807	-4.09536040934217	APOC4-APOC2
F10	1.99937880701256	1.69094804973738	4.79150142272107	0.000920673245191518	0.632296364889261	-2.00512974167455	F10
TRBJ1-2	1.99897463864125	1.36988135203273	4.55910383608227	0.00128554803242353	0.734385307544808	-2.12746705114112	TRBJ1-2
MYH11	-1.97748869887414	4.84272965707885	-2.20217149549295	0.0544511588909798	0.86010270868807	-3.83503136966485	MYH11
CPA3	-1.97654980414592	1.94370564453187	-4.24397302911892	0.00204687888813268	0.86010270868807	-2.30664524066213	CPA3
ADH1A	1.97594277702607	0.83860127613413	1.72926571075548	0.11701674089066	0.86010270868807	-4.23510547940524	ADH1A
AOX1	1.97276152440995	1.63998769224496	1.71037816926311	0.120555845643042	0.86010270868807	-4.25065870317611	AOX1
RNU1-70P	1.97236038524822	0.657453461749406	2.12105533364489	0.0622086392851778	0.86010270868807	-3.90442190472913	RNU1-70P
DMBT1	-1.96788405082588	3.0229291981271	-2.26103737286148	0.0494188249084194	0.86010270868807	-3.78468262691826	DMBT1
RNVU1-18	1.9635758266973	6.23969442567264	0.645658477829281	0.534237246470659	0.940953652724224	-4.95898172606104	RNVU1-18
SI	-1.96275805358551	2.18378563434116	-4.01977202292374	0.00287425585209629	0.86010270868807	-2.44381950192429	SI
REP15	-1.94955743610955	2.79913478914286	-3.87930252812036	0.00356796588777493	0.86010270868807	-2.53397250996287	REP15
FAT4	-1.93448384520805	2.11881289367126	-4.1666705936246	0.00229922873101988	0.86010270868807	-2.35301600956407	FAT4
SPON1	-1.93441929963851	4.00896876455893	-1.60689312946663	0.141733535245809	0.86010270868807	-4.33485928989427	SPON1
FOXF1	-1.92481324295842	1.99931664966211	-8.76788399239787	9.01459247864856e-06	0.109857101429559	-0.803701064724686	FOXF1
SERPINA11	1.91990279814448	0.701875663068618	2.28618787238938	0.0474099670316592	0.86010270868807	-3.7631875702165	SERPINA11
MIR3617	1.91834386532359	1.7034890808674	4.59959346946499	0.0012122270103879	0.707543122587721	-2.10556734231354	MIR3617
CD177	-1.91793541788085	3.9812459167178	-2.26208355673278	0.0493336269599777	0.86010270868807	-3.78378824100273	CD177
SLC28A2	-1.91443022909929	3.01120073348858	-1.70695612547437	0.121207434599852	0.86010270868807	-4.25347098908079	SLC28A2
PDPN	-1.91409854454709	2.01558945902644	-4.731862732901	0.00100227518536571	0.632296364889261	-2.03575510492484	PDPN
CH507-528H12.1	1.91348975893492	2.44176482802302	3.05614267040015	0.0132837282246219	0.86010270868807	-3.12690247498978	CH507-528H12.1
MIR4450	1.90983672176682	0.636612240588939	2.59630675573356	0.0283699660402469	0.86010270868807	-3.50045914433785	MIR4450
DPYS	1.90711759445363	0.680830282308491	2.05450439009077	0.0693596171737988	0.86010270868807	-3.9612730650499	DPYS
CYP2C9	1.90434440487742	1.57325983201975	1.53249043003832	0.158964475002292	0.86010270868807	-4.39416915675093	CYP2C9
MIR6889	-1.89908483029376	1.36419045075596	-3.34685273389627	0.00828162423955357	0.86010270868807	-2.90524318357193	MIR6889
A1BG	1.89821650280163	0.907282852346528	1.71543926802437	0.119598030186698	0.86010270868807	-4.24649620593482	A1BG
RP11-157B13.10	1.89484351493399	1.01332322390394	2.47472195644722	0.0347048268959151	0.86010270868807	-3.60278634720636	RP11-157B13.10
CPE	-1.88919462665648	2.5979291350069	-6.46352319099671	0.000104347135259881	0.328790641411474	-1.33178242596982	CPE
HRG	1.87995451590451	0.64387700897506	1.75075941629447	0.113105283093479	0.86010270868807	-4.21734430423236	HRG
CXCL1	-1.8729224687202	4.61898644340284	-3.55749797366484	0.00591154768978898	0.86010270868807	-2.75282164035237	CXCL1
TRAJ25	1.86987126636232	1.82866621560857	2.82961343814335	0.0192819563752636	0.86010270868807	-3.30785098402862	TRAJ25
SLC22A7	1.86814807996983	0.656528067280906	1.9562308733969	0.0813729671724904	0.86010270868807	-4.0449048786791	SLC22A7
BAAT	1.86466396579332	0.760960578039875	2.07409837926491	0.0671760690864712	0.86010270868807	-3.94454774095693	BAAT
C8A	1.8617405656569	0.627879761911606	1.8076818543312	0.103320818413052	0.86010270868807	-4.17001483515284	C8A
DIO2	-1.86077953653467	1.09846510405073	-6.20566432105835	0.000142450743725332	0.339820607235275	-1.41532856864048	DIO2
CYP2A6	1.86003582289451	0.694999048574149	2.26156585036573	0.0493757693874842	0.86010270868807	-3.78423082729508	CYP2A6
TPSG1	-1.85857940577066	2.39369606582238	-3.89009858322527	0.00350884019351733	0.86010270868807	-2.52692776152098	TPSG1
SLC2A2	1.85419391911499	0.623454429797237	1.71893755082945	0.118940050119292	0.86010270868807	-4.24361682768123	SLC2A2
CPS1	1.84509819169478	1.24010899533446	1.65155952261992	0.132211384542904	0.86010270868807	-4.29874004030927	CPS1
pRNA	1.84464113304513	3.7682298713704	1.94394747875355	0.0830065366706245	0.86010270868807	-4.05531955024116	pRNA
AGXT	1.84307003340237	1.01556152887465	1.73454625207816	0.116044445303776	0.86010270868807	-4.23074791713382	AGXT
CA2	-1.84223671683582	5.14874389491882	-2.27034494144112	0.0486658720858043	0.86010270868807	-3.77672629354383	CA2
CTB-96E2.2	1.8327415030312	0.610913834343734	1.85906519902684	0.0951684892935039	0.86010270868807	-4.12696942638556	CTB-96E2.2
MIR421	1.83082909044882	5.16089494454734	1.94036169092134	0.083489226249308	0.86010270868807	-4.05835786450221	MIR421
TRAJ41	-1.83056469582317	2.06258798495281	-2.62334829464196	0.0271264579825388	0.86010270868807	-3.47786105734324	TRAJ41
DEFA6	-1.82453942115051	1.22896863094961	-1.79935212530808	0.104701970177384	0.86010270868807	-4.17696557321341	DEFA6
SLC4A4	-1.82187902933547	3.3912662663415	-2.91649557313007	0.0167080824818145	0.86010270868807	-3.23767093938395	SLC4A4
ITM2C	-1.82109259206152	6.83046322207733	-3.16210681787031	0.0111724818130393	0.86010270868807	-3.04465324653445	ITM2C
APOA5	1.82026114295889	0.619027722646638	1.89060258598126	0.0904665568012244	0.86010270868807	-4.10041945195161	APOA5
CYP2D6	1.81784515107174	2.2532897715649	3.01801791497313	0.0141402425166665	0.86010270868807	-3.15688281167171	CYP2D6
MIR571	-1.81709856842705	2.27137716340903	-3.47244221939732	0.00676964622711689	0.86010270868807	-2.8135088568391	MIR571
ATOH1	-1.81308789338354	2.55083614099075	-2.56651353190146	0.0298063101512031	0.86010270868807	-3.52542870386695	ATOH1
SLCO2A1	-1.81139232388345	2.64369264819042	-3.2111385283427	0.0103158381742801	0.86010270868807	-3.00714906397872	SLCO2A1
PROC	1.80442232882261	0.814013122865262	2.75966198617798	0.0216451080794346	0.86010270868807	-3.36500266119287	PROC
CXCL5	-1.80373286498798	1.01122320935141	-3.23377423398616	0.00994355990633739	0.86010270868807	-2.98995645398955	CXCL5
SLC26A3	-1.8037058378515	5.25259706286833	-0.975773932001154	0.354081276790457	0.881214667565851	-4.78763096780144	SLC26A3
HTRA3	-1.80218635080466	2.49174549993146	-3.75046608678727	0.00436047311593991	0.86010270868807	-2.61953389939149	HTRA3
EGLN3	1.80133101142388	4.02080495957629	3.53051750297017	0.00617070505223507	0.86010270868807	-2.77194490382782	EGLN3
SLCO1B1	1.80011828203901	0.907158075412631	2.00917976574458	0.0746737683842054	0.86010270868807	-3.99990512015579	SLCO1B1
PDGFRA	-1.797788527107	3.72693645572333	-4.87726861964099	0.000815565082564291	0.632296364889261	-1.96199723085538	PDGFRA
RP5-966M1.6	1.79455440009843	1.26624835389496	1.70141331849532	0.122269660429621	0.86010270868807	-4.25802238904381	RP5-966M1.6
IGFBP1	1.79278440762705	1.03128575090055	1.63648689612845	0.135358132381856	0.86010270868807	-4.31096849667233	IGFBP1
TFR2	1.78763940091359	1.21827646711409	2.16152747847969	0.0582130847593305	0.86010270868807	-3.86980557805362	TFR2
AZGP1	1.78407643834181	3.51193622961265	1.98473682103635	0.0776984952104387	0.86010270868807	-4.02069844383975	AZGP1
C15orf48	-1.78035639520527	5.30781337887271	-3.74323205752979	0.0044101396733733	0.86010270868807	-2.6244196884203	C15orf48
PIPOX	1.77818704557153	1.40091929326375	4.12687987910808	0.00244181761156177	0.86010270868807	-2.37726337769994	PIPOX
ASGR1	1.76393384541913	1.18434408635517	2.15963362710629	0.0583943857832365	0.86010270868807	-3.87142578971209	ASGR1
RP11-572P18.1	1.76045805024113	5.81037241013342	2.17736750731373	0.056717903413189	0.86010270868807	-3.856253497637	RP11-572P18.1
SLC51A	1.75701030366173	1.93675386914885	2.42100089051593	0.0379352671199155	0.86010270868807	-3.6483184042419	SLC51A
HEPACAM2	-1.74880628811155	3.02154316140283	-2.56952658251856	0.0296577986668069	0.86010270868807	-3.52290017054389	HEPACAM2
COLEC11	1.74695503648415	1.61373246437794	3.04618401175438	0.0135021852734012	0.86010270868807	-3.13471431999681	COLEC11
MMP11	-1.74633479557221	2.738591149445	-2.42538076758617	0.0376610797725676	0.86010270868807	-3.64459999259833	MMP11
APOC4	1.74158361686351	0.600758739915714	2.58586055072283	0.0288655099032703	0.86010270868807	-3.50920567786913	APOC4
IGHD1OR15-1A	1.7373294843555	0.579109828118499	2.8276675135329	0.0193440144295292	0.86010270868807	-3.30943325738571	IGHD1OR15-1A
ADRA1A	1.73589733084429	0.895001213995926	2.03196023972852	0.0719560111080269	0.86010270868807	-3.9804993456711	ADRA1A
C5orf46	1.73313028586143	0.920808541039849	3.75934987518353	0.00430028339122958	0.86010270868807	-2.61354574306278	C5orf46
PF4	-1.72392764512766	0.955322791824413	-3.10282810742884	0.0123070430186315	0.86010270868807	-3.09046691618494	PF4
MIR1268A	1.72184299181858	0.573947663939528	2.82474583312854	0.0194375720964764	0.86010270868807	-3.31180977245665	MIR1268A
NOS2	-1.72000924880877	2.48898000141089	-1.80384880355843	0.103954264884983	0.86010270868807	-4.17321432442152	NOS2
PAH	1.71733745959934	1.15415133718601	1.94860046113428	0.082384120877616	0.86010270868807	-4.05137564827865	PAH
GREM1	-1.71362215040969	2.47435670960653	-5.04748018452274	0.000643200332483542	0.574124667116289	-1.87950196433256	GREM1
ARG1	1.70777825750182	0.594652953683191	1.80311201319026	0.104076438018957	0.86010270868807	-4.17382913636514	ARG1
PLAT	-1.70773458399346	3.70183879229797	-4.0882347017849	0.00258930668092483	0.86010270868807	-2.40106022690917	PLAT
LINC01082	-1.70717581358823	1.62613247515021	-5.40623027051104	0.000395303473833925	0.469146162746103	-1.718486525566	LINC01082
BTNL8	-1.69767115074026	2.96630597521883	-2.31506765940234	0.0452018179412367	0.86010270868807	-3.73852438788066	BTNL8
MIR6893	1.69430280903087	0.56476760301029	4.65604740715416	0.0011173671206567	0.67395672375492	-2.07544905420567	MIR6893
TPSB2	-1.69336353181406	2.37101736395487	-4.26484147784449	0.00198392228286844	0.86010270868807	-2.2942925812175	TPSB2
DKK3	-1.69310453672493	3.5053456568476	-3.37589500246272	0.00790324539635019	0.86010270868807	-2.88380717138757	DKK3
SULT2A1	1.68960109755002	0.670267175353649	1.82532240307558	0.100451475355629	0.86010270868807	-4.15526862509182	SULT2A1
SAA1	1.68786126414432	1.45971744877972	0.973373727663353	0.355210671101375	0.881534966982345	-4.78907434233581	SAA1
ADAM33	-1.68660869873828	1.98720104253695	-4.79136278556673	0.000920854464719298	0.632296364889261	-2.00520032804554	ADAM33
NXPE4	-1.67970047135629	4.20637955180354	-1.17448044669735	0.269643663939729	0.86010270868807	-4.65957171746882	NXPE4
ANTXR1	-1.67597398050615	3.87704550854536	-5.04544669740348	0.000645011422442747	0.574124667116289	-1.88046364029264	ANTXR1
NDRG1	1.67143698080759	6.33966859393494	5.42473986933998	0.000385689460321479	0.469146162746103	-1.71062998384035	NDRG1
VEGFA	1.66806713475324	4.09768683472612	5.26738928489567	0.000476219647911538	0.513797707401285	-1.77880169090632	VEGFA
PLAC8	-1.66753536159714	4.43891359846711	-2.23195125810933	0.0518459003679212	0.86010270868807	-3.80955549160681	PLAC8
FTCD	1.66667840440728	0.824672720271304	1.73682590770101	0.115626990834965	0.86010270868807	-4.22886550190466	FTCD
C4BPA	1.6641340405764	1.80174756177503	1.35412451301962	0.207951108024444	0.86010270868807	-4.53109903012184	C4BPA
CFHR3	1.66353301624756	0.713842230426621	1.62476171232733	0.137852567372082	0.86010270868807	-4.32045331164207	CFHR3
ST6GALNAC1	-1.66347530237062	5.52333240593828	-1.95459123206957	0.081589250744005	0.86010270868807	-4.04629566059773	ST6GALNAC1
MIR1273C	1.65734926185013	1.54498527735933	2.04848803453908	0.0700436116824018	0.86010270868807	-3.96640591320568	MIR1273C
AC011380.1	1.65156041423577	0.822694494011685	2.46727629596476	0.0351356978112354	0.86010270868807	-3.6090866951411	AC011380.1
CDH11	-1.65118804808057	3.19532115127028	-4.7466539350476	0.000981338813031314	0.632296364889261	-2.02811071880448	CDH11
SLC38A4	1.64997630138767	1.16469095114988	3.34756870500098	0.00827207324250406	0.86010270868807	-2.90471313261377	SLC38A4
CYGB	-1.64628760530394	2.45224203631832	-4.55169585121088	0.00129946844105502	0.734385307544808	-2.13150097869696	CYGB
AP001888.1	1.6399661241912	0.546655374730401	2.30160962974633	0.0462179713321854	0.86010270868807	-3.75001460291054	AP001888.1
TSPAN11	-1.63869776075769	1.65173206442915	-6.72712238274656	7.65591824680191e-05	0.31586134976769	-1.2526191471392	TSPAN11
HPN	1.63782264877859	0.887900278691219	2.00000852204302	0.0757953048892551	0.86010270868807	-4.00771068856819	HPN
MIR4295	-1.6343576271662	1.99142263607297	-3.61001398554076	0.00543923742560802	0.86010270868807	-2.715940463655	MIR4295
MIR6724-2	1.63397166395961	2.44009823256515	1.06243263972272	0.31507335900985	0.867057616086766	-4.73380185127902	MIR6724-2
PNCK	1.63291053928163	1.49998995058124	1.64270162536011	0.134052566952884	0.86010270868807	-4.30593128925954	PNCK
FCN3	1.6297558530371	1.00329681773501	1.56832955203309	0.150444716913408	0.86010270868807	-4.36574113202418	FCN3
G6PC	1.62941517751221	0.557068834177257	1.89039382697726	0.0904969521424292	0.86010270868807	-4.10059549239107	G6PC
AC004057.1	-1.61508874658682	6.52057149168743	-2.56678944404551	0.0297926796970106	0.86010270868807	-3.52519712975324	AC004057.1
PCDH7	-1.61487274093382	2.29261099618375	-5.485597094723	0.000355818129144477	0.469146162746103	-1.68509831042835	PCDH7
CHST5	-1.61458947124945	2.53743663873631	-2.51167515097272	0.0326429785402308	0.86010270868807	-3.5715712818351	CHST5
PLIN2	1.61212778681088	4.74716545979601	3.00125592225792	0.0145345640899904	0.86010270868807	-3.17012704196321	PLIN2
MIR1976	-1.60867615875803	2.42447541016005	-3.06070685058679	0.0131848235370912	0.86010270868807	-3.12332682728221	MIR1976
IGKJ5	-1.60598915222909	5.79586438651745	-0.920454415310985	0.380787347312934	0.890111112858633	-4.82021711008322	IGKJ5
SLC2A1	1.6058901218879	5.57078566535575	1.59557879130375	0.144241357963313	0.86010270868807	-4.34395002141291	SLC2A1
SERPIND1	1.60484688946915	0.886724354506677	1.69720799337299	0.123081228291235	0.86010270868807	-4.26147239848816	SERPIND1
ANGPTL4	1.60062366336337	2.12916320023	2.99525066399107	0.014678564453188	0.86010270868807	-3.17488125236189	ANGPTL4
CHP2	-1.59886451248425	3.93794473072802	-2.13720342813056	0.0605836498097913	0.86010270868807	-3.89061265863828	CHP2
PZP	1.59514426234006	0.610254485008282	1.91910931386917	0.0864048781096953	0.86010270868807	-4.07634630248489	PZP
FMO3	1.59111541967368	1.65526723890501	1.44536613485168	0.18147120608636	0.86010270868807	-4.46206799499126	FMO3
IGKV2D-30	-1.58798248602745	3.03724198305128	-1.11004083167929	0.295091377489013	0.864401374872299	-4.70287033652064	IGKV2D-30
ATF5	1.58693779804304	3.27136653636894	2.22863197916185	0.0521301614807037	0.86010270868807	-3.81239467905819	ATF5
CNN1	-1.58630755807116	3.29268274643219	-1.52273774879557	0.16135559823415	0.86010270868807	-4.401857243088	CNN1
HHLA2	-1.58279232733789	4.19858396053616	-2.93603592722226	0.016179176532006	0.86010270868807	-3.22201653978619	HHLA2
MIR3200	1.58191000779014	0.74627902029688	2.96539494147288	0.0154164796974974	0.86010270868807	-3.19858885636934	MIR3200
TRDD2	1.58085407550851	0.526951358502837	1.49682912227304	0.16786232956872	0.86010270868807	-4.42217724371029	TRDD2
MIR4796	1.57640039684593	1.11616937486523	3.81628013120409	0.00393474737170317	0.86010270868807	-2.57548225582411	MIR4796
TRPA1	-1.57493543016918	1.55691569023462	-4.39917961046056	0.00162491054847262	0.803518266219712	-2.21644140334646	TRPA1
BTNL3	-1.57438814280122	2.92898986179806	-2.19091882174811	0.0554683795141033	0.86010270868807	-3.8446590192567	BTNL3
IGHJ3	-1.5741545231047	5.50523379460556	-0.773546568047188	0.458571988530972	0.919386392792329	-4.89943806307913	IGHJ3
RBP4	1.57250772333501	2.65698754288662	1.10178552841883	0.298483640700604	0.864401374872299	-4.70830001278311	RBP4
SLC26A2	-1.57238229654201	4.84189682956195	-1.56462871585857	0.151305308109193	0.86010270868807	-4.36868914845044	SLC26A2
COL6A2	-1.56963465813451	6.06055123161081	-2.56175272219601	0.0300424863754277	0.86010270868807	-3.52942542832387	COL6A2
CYP4A22	1.56847622932396	0.572291464025482	2.03359737494236	0.0717643772137919	0.86010270868807	-3.97910384098064	CYP4A22
RGS2	-1.56788846929779	3.75684335777002	-3.68427035227901	0.00483781570990567	0.86010270868807	-2.66456488024515	RGS2
FCN2	1.56675816100184	0.564947499873715	2.11531482488603	0.062796377405253	0.86010270868807	-3.90932993836743	FCN2
B3GNT7	-1.56589375275242	3.79795885278361	-1.7891778463912	0.106412165997465	0.86010270868807	-4.18544438871479	B3GNT7
MASP2	1.56571868468719	0.55942390255825	2.21962116631528	0.0529095220809662	0.86010270868807	-3.82010274906287	MASP2
MT-TT	1.56112367359496	6.23353181482685	2.40774286684786	0.0387773480533678	0.86010270868807	-3.65958032651051	MT-TT
RP11-798G7.4	-1.56010056800575	2.31537143070657	-3.29132354770893	0.00905840572782512	0.86010270868807	-2.94659654223099	RP11-798G7.4
RNVU1-7	1.55863008827706	5.03381363769541	0.670903910819797	0.518733432653095	0.937372995379636	-4.94796296247028	RNVU1-7
TRAJ36	-1.55630206201409	2.124615594215	-2.03506075604689	0.0715934947548209	0.86010270868807	-3.97785634965957	TRAJ36
ACSM5	1.55225767647596	0.672626758937202	1.98211886749672	0.0780292758483706	0.86010270868807	-4.02292357023265	ACSM5
OGDHL	1.54888189103035	1.01471516833123	2.6304519506772	0.0268089724272682	0.86010270868807	-3.4719353904766	OGDHL
THBS4	-1.54827063671922	1.53604960652488	-1.23908171793933	0.245928981432309	0.86010270868807	-4.61461862254037	THBS4
BHMT	1.54812108256628	0.658200084039188	1.75874089523411	0.111683656105881	0.86010270868807	-4.21073278560919	BHMT
COL6A3	-1.54721422522732	5.85702204246691	-2.17456837520613	0.0569793846978018	0.86010270868807	-3.85864839470065	COL6A3
RETNLB	-1.54562007057105	3.44814130509174	-1.88900515240503	0.0906993873974428	0.86010270868807	-4.10176642509816	RETNLB
SAA2	1.54188320944331	1.26039277210082	1.17654255591588	0.268859189703586	0.86010270868807	-4.65816008043635	SAA2
ANKRD37	1.54152469561807	2.55554976212578	2.7421011105492	0.0222831661256313	0.86010270868807	-3.37943559654528	ANKRD37
RP11-622A1.2	1.53930567108351	0.529603030808277	1.79798990262846	0.104929461363546	0.86010270868807	-4.17810150716076	RP11-622A1.2
RNU7-13P	1.53690489444984	1.26703977537004	2.15482842598181	0.0588568509275464	0.86010270868807	-3.87553657657853	RNU7-13P
ACE2	-1.53670838692286	3.12415984639657	-1.67086223204709	0.12827818116762	0.86010270868807	-4.28302284124078	ACE2
MIR616	1.53606290030114	2.47327114447306	3.93999384867957	0.00324871232009603	0.86010270868807	-2.49462048774244	MIR616
TPSAB1	-1.53520333767251	1.91026244724663	-2.26827698917547	0.0488321872133885	0.86010270868807	-3.77849388177597	TPSAB1
IGHJ1P	1.53343506865503	0.511145022885008	2.65449096477907	0.0257620430993056	0.86010270868807	-3.45191694995022	IGHJ1P
UPB1	1.53135763283925	0.68651895110223	2.15234579003093	0.0590971731478996	0.86010270868807	-3.8776603656012	UPB1
ISX	-1.53103876765791	3.07198835788518	-2.21767424173824	0.0530793999192842	0.86010270868807	-3.82176829037299	ISX
HSD11B1	1.52339440282962	1.30542980864368	1.5615436548382	0.152026050763182	0.86010270868807	-4.37114449587322	HSD11B1
SLC25A18	1.52252649794353	0.652736147252836	1.99489553692535	0.0764275046015499	0.86010270868807	-4.01206041534009	SLC25A18
SLC13A2	-1.52097419424669	1.77883496396864	-2.76118312011257	0.0215907172487646	0.86010270868807	-3.36375404167637	SLC13A2
RNA5SP69	1.520882349013	0.749318731366786	2.85319968563518	0.0185456639810717	0.86010270868807	-3.28870812519791	RNA5SP69
IGLJ4	1.51801730910572	0.506005769701905	2.53772249348581	0.0312634634099698	0.86010270868807	-3.54962602198204	IGLJ4
ANGPTL2	-1.5179333617962	2.60361464158555	-2.48750819279769	0.0339771316981022	0.86010270868807	-3.59197522812425	ANGPTL2
AC006262.5	1.5138986802894	0.781614236947739	1.50220488893213	0.166493609857151	0.86010270868807	-4.41797369685517	AC006262.5
MIR106B	1.51334699354152	0.690020728129032	4.40405948807121	0.00161324865424502	0.803518266219712	-2.21366735256876	MIR106B
B3GALT5	-1.50966218736941	3.55773949805222	-2.73983538449383	0.0223668641598845	0.86010270868807	-3.3813001611043	B3GALT5
MIR298	1.5087317801432	1.09758214509248	2.48850069668212	0.0339212852245431	0.86010270868807	-3.5911364863901	MIR298
MIR378E	1.50650693398536	1.10199161755283	2.54979565771189	0.0306439468095062	0.86010270868807	-3.53947134243135	MIR378E
IGLC3	-1.50540412174681	6.75342174517244	-0.888363974412695	0.396928356745441	0.896089804027751	-4.83845138671141	IGLC3
MAB21L2	-1.50451260870737	1.38963780676209	-2.0684159642906	0.0678024358481864	0.86010270868807	-3.94939951979347	MAB21L2
REXO1L12P	1.50330514175761	0.605570412129082	1.94132153872365	0.0833597600741196	0.86010270868807	-4.05754465353838	REXO1L12P
ENO2	1.50306348396782	3.10455378077545	2.72789636154846	0.0228131844497047	0.86010270868807	-3.39113427898796	ENO2
CARMN	-1.50108886789243	3.99421677104001	-3.54750817031176	0.00600615054339382	0.86010270868807	-2.75988839308425	CARMN
MEIS1	-1.50104255434989	2.43544650625952	-4.85100210903515	0.000846316332803731	0.632296364889261	-1.97509365500084	MEIS1
CCDC183	1.50083858713962	2.4548286575215	2.25128438343627	0.0502200282478577	0.86010270868807	-3.79302141776983	CCDC183
LINC01485	1.49993824417244	0.9257381819725	3.2656501258921	0.00944273980794346	0.86010270868807	-2.96587730000741	LINC01485
MIR4786	1.49890804773412	1.67683764069478	1.862382653859	0.0946633326317427	0.86010270868807	-4.12418097405078	MIR4786
APOA4	1.49855006893705	0.505380743256723	2.0437172926677	0.0705905771812571	0.86010270868807	-3.97047509659611	APOA4
SNORD93	-1.49695380969756	1.29855686106162	-1.97799889689993	0.078552546752584	0.86010270868807	-4.02642453164142	SNORD93
ISLR	-1.49530374670949	3.04941712444916	-2.51798776650205	0.0323031731438425	0.86010270868807	-3.56624829108678	ISLR
ANGPTL3	1.49503826332434	0.506624210343026	1.65541486370324	0.131417186607337	0.86010270868807	-4.29560586753928	ANGPTL3
HAO1	1.49457081542439	0.498190271808131	1.83904177143038	0.0982713456956305	0.86010270868807	-4.14377674379287	HAO1
CYP8B1	1.49126090602724	0.507341624389109	1.7331102529946	0.116308117078056	0.86010270868807	-4.23193331108754	CYP8B1
CHGA	-1.48976991592677	2.97764140124542	-1.69854581319495	0.122822517004722	0.86010270868807	-4.26037515903449	CHGA
CFHR2	1.48642424221547	0.495474747405156	1.64416089351264	0.133747662209938	0.86010270868807	-4.30474752753274	CFHR2
MIR3185	-1.48463370862629	1.51111773089536	-3.14921757820132	0.0114096420652805	0.86010270868807	-3.05457120482526	MIR3185
F9	1.48419687425918	0.497866094290913	1.6091244279811	0.141243606987113	0.86010270868807	-4.33306363134804	F9
MIR4804	1.48299268160934	0.494330893869781	5.32473240996944	0.000440819350253239	0.505806934299896	-1.75359217231155	MIR4804
CAV1	-1.47982639252011	2.801882310677	-3.86208536283238	0.00366444211077243	0.86010270868807	-2.54524720799373	CAV1
HGFAC	1.47980080411524	0.551795274917311	2.05302921141929	0.06952673488463	0.86010270868807	-3.96253173569541	HGFAC
CTD-2619J13.8	1.47565012989796	0.87353568437836	1.58840964938046	0.145850882380258	0.86010270868807	-4.34969741890258	CTD-2619J13.8
AQP9	1.47546138309004	1.51869899884241	2.20548047761894	0.0541554990890303	0.86010270868807	-3.83220032271422	AQP9
FAM3D	-1.47488148111727	6.18445771315561	-1.2928717454547	0.227510670580657	0.86010270868807	-4.57609221028193	FAM3D
RP11-756A22.7	1.47488009419266	1.706987932133	2.38528444518221	0.0402461897273403	0.86010270868807	-3.67867754606872	RP11-756A22.7
MIR455	1.46834127727358	1.01052669860249	3.31328467003285	0.00874252795339415	0.86010270868807	-2.93018444279007	MIR455
MIR3149	1.46690368152778	0.570330071301977	3.88079110593825	0.00355975144514023	0.86010270868807	-2.53300002003905	MIR3149
IGHV3-74	-1.46635435361796	3.40954727456786	-1.24707665504094	0.243116200370434	0.86010270868807	-4.60895345863067	IGHV3-74
RPS29P12	-1.46511254794661	1.65584971104107	-4.08508193248989	0.00260174890454389	0.86010270868807	-2.40301242203643	RPS29P12
LAMB1	-1.46444256154026	5.45106998907104	-2.3732439680836	0.04105617066179	0.86010270868807	-3.68892572881329	LAMB1
APOC1P1	1.46327002659736	0.499361434444759	1.91589776799171	0.0868537366907851	0.86010270868807	-4.07906165123868	APOC1P1
ITIH5	-1.46237554618905	2.022436243711	-3.82260528465042	0.00389620355097067	0.86010270868807	-2.57128644669509	ITIH5
IGHJ1	-1.4586139683613	5.17540878216771	-0.657431948922327	0.526972946004432	0.939573577522249	-4.95388911701471	IGHJ1
FYTTD1P1	1.45816622865106	0.647630927306931	1.88302276022455	0.0915763425899321	0.86010270868807	-4.10680885235207	FYTTD1P1
LINC01554	1.45756874035212	0.588474551803151	2.22734379034631	0.0522408899316549	0.86010270868807	-3.81349657936185	LINC01554
VIP	-1.45655161248672	1.66407292228722	-1.97637839390069	0.0787592754843793	0.86010270868807	-4.02780128759957	VIP
FSTL1	-1.45553687938997	4.39568888763756	-2.62320217889988	0.0271330278728579	0.86010270868807	-3.4779829904845	FSTL1
COL7A1	-1.45317693175987	2.46163845495913	-3.35730276237581	0.00814335162561698	0.86010270868807	-2.89751475760882	COL7A1
SYNC	-1.4515914645904	1.56145550201102	-3.44952915095856	0.00702237309184924	0.86010270868807	-2.83005742316521	SYNC
F2RL2	-1.4513939313035	0.761706137512544	-6.02930412811151	0.000177115202766172	0.373525709485488	-1.47621302925443	F2RL2
LCN2	-1.44959462948628	6.21259047779052	-1.68853044095706	0.124771407869396	0.86010270868807	-4.26858270263295	LCN2
GLYATL1	1.44790192296598	0.955853957693622	3.35946679651322	0.00811501875235906	0.86010270868807	-2.89591646927692	GLYATL1
NOX1	-1.4472142900795	4.91671748443937	-0.922504887994084	0.379772200623068	0.889700542832615	-4.81903505235629	NOX1
MIR4764	-1.44686230379335	1.09007788175656	-2.52608951070582	0.0318722260423333	0.86010270868807	-3.55942085063722	MIR4764
MIR3138	1.44584122694736	1.7338116270706	3.78319264735139	0.0041430241454917	0.86010270868807	-2.59753908876666	MIR3138
SLC13A5	1.44540436348963	0.533783616579571	2.10248024742412	0.064129855675029	0.86010270868807	-3.9203009356965	SLC13A5
PDE3A	-1.44525068179678	3.01758507218243	-6.20156749381915	0.000143166753975091	0.339820607235275	-1.41670745556444	PDE3A
REXO1L11P	1.44483487926457	0.630456405311822	1.83367402413902	0.0991190287083345	0.86010270868807	-4.14827536048121	REXO1L11P
MIR122	1.44444912871042	0.483417286716145	1.71388197564047	0.119892005146052	0.86010270868807	-4.24777740586343	MIR122
MIR4431	1.44217913762922	0.48072637920974	6.01059745050543	0.000181297929861777	0.373525709485488	-1.48285807733656	MIR4431
LRG1	1.44186945160432	2.39045053624246	1.8457692523851	0.0972184703290614	0.86010270868807	-4.13813433087263	LRG1
CHN1	-1.44147101803085	1.52951510928588	-5.13560446089517	0.000569736653306177	0.554536620225822	-1.83836934699014	CHN1
PROX1	1.43866789961282	3.00535190160205	2.49973475448564	0.0332955016031629	0.86010270868807	-3.5816474532358	PROX1
ABAT	1.43845454733106	2.62859648220149	2.34123716711233	0.0432883273775625	0.86010270868807	-3.71619784151441	ABAT
HSD17B13	1.43840562663229	0.862675118484969	1.67206161763819	0.128037325582969	0.86010270868807	-4.28204419161907	HSD17B13
AGR2	-1.43468865038977	7.13644063281542	-2.49417821442065	0.0336035734621842	0.86010270868807	-3.58633981268569	AGR2
FOXF2	-1.43457195085554	1.66378643957022	-4.70193220414744	0.00104611863487146	0.642172549585578	-2.05132306428277	FOXF2
SNORD41	1.43211352105683	1.25317530001519	2.37356529783215	0.0410343467521638	0.86010270868807	-3.68865214717866	SNORD41
L1TD1	-1.42868623477715	1.78492259840925	-1.47533416733918	0.173434134086221	0.86010270868807	-4.43891708582257	L1TD1
DHRS9	-1.42672032134913	2.90333038887059	-1.92897310452773	0.0850399025398317	0.86010270868807	-4.06800155758744	DHRS9
MIR7153	1.42419929005575	0.474733096685249	2.21785321319102	0.053063761722015	0.86010270868807	-3.82161518387818	MIR7153
MRGPRF	-1.42226858382378	1.68130539212229	-2.58535972059457	0.0288894849112621	0.86010270868807	-3.50962524959439	MRGPRF
PGLYRP2	1.42066005681734	0.498172342639112	1.93209718795926	0.0846118414895764	0.86010270868807	-4.06535706762725	PGLYRP2
SAA2-SAA4	1.41768307758086	0.724063139695959	1.24142850113118	0.245100582917256	0.86010270868807	-4.61295796781749	SAA2-SAA4
F7	1.41723426046902	0.643258267076658	4.18845390668114	0.00222493597120534	0.86010270868807	-2.33985102535963	F7
AHCYL2	-1.41703585809807	4.9129007511038	-4.64471344267172	0.00113575450582225	0.67395672375492	-2.08145708616654	AHCYL2
SAA4	1.41461694087155	0.744943017882851	1.13672913065196	0.284331161475226	0.861135522811473	-4.68513211660051	SAA4
CENPW	-1.41405014292756	3.08274005722346	-2.75554734231323	0.0217929308451852	0.86010270868807	-3.36838141904222	CENPW
MIR27B	1.41396311043808	2.75602466640928	1.42768658695087	0.186362576330077	0.86010270868807	-4.47561930972116	MIR27B
LECT2	1.41253608881642	0.49114055358762	2.07995275239352	0.0665365566470898	0.86010270868807	-3.93954811137266	LECT2
MRVI1	-1.41093273120256	2.61860044931559	-5.14561872190524	0.000561977913452667	0.554536620225822	-1.83376173216047	MRVI1
COL3A1	-1.40751885411337	7.80624850405377	-2.11368525073607	0.0629641933526776	0.86010270868807	-3.9107230837799	COL3A1
SPDEF	-1.40565715365807	2.97662053363048	-2.32853374689758	0.0442070279669928	0.86010270868807	-3.7270328872523	SPDEF
SPON2	-1.40412385428083	4.29157838417021	-2.48975633412184	0.0338507636063521	0.86010270868807	-3.59007547044661	SPON2
RP11-77K12.7	-1.40407051966963	2.19969818838731	-2.44349339515623	0.0365479075908794	0.86010270868807	-3.62923404463133	RP11-77K12.7
MIR3115	1.40355880162938	2.48739052378191	2.85943244911683	0.0183559186014327	0.86010270868807	-3.28366065380611	MIR3115
MT-RNR2	-1.40266849415163	8.20455812194362	-0.422440456631464	0.682384508904743	0.977309905635371	-5.03958013595672	MT-RNR2
NKX2-3	-1.39982038227808	1.38412734209346	-5.49784375872285	0.000350114460505464	0.469146162746103	-1.6800154839818	NKX2-3
APOF	1.39951402897603	0.471554151746653	1.91751563635832	0.0866273431074863	0.86010270868807	-4.07769385078458	APOF
CGNL1	1.39755529528664	1.7830115274336	4.99652020780093	0.000690282188055568	0.58516207198882	-1.90377435203491	CGNL1
PTPRR	1.39731465127609	3.24045947549665	4.19907593242201	0.00218963756816688	0.86010270868807	-2.33345943052608	PTPRR
SFRP4	-1.39638209024556	1.44974666572112	-2.37839656578889	0.0407075961923635	0.86010270868807	-3.68453933037552	SFRP4
SMAD9	-1.3960322459113	1.78220478969657	-4.06573603273691	0.0026794966511813	0.86010270868807	-2.41502710468067	SMAD9
SPP2	1.39336161274565	0.464453870915216	1.6559499685087	0.131307297111369	0.86010270868807	-4.29517065706322	SPP2
CTD-2552K11.2	1.39255402754423	0.539086440240566	2.46643589649417	0.0351846634612049	0.86010270868807	-3.60979804086365	CTD-2552K11.2
INHBE	1.38844235506381	0.514502547827671	1.98707106293278	0.0774046853417678	0.86010270868807	-4.01871412898337	INHBE
NDUFA4L2	1.38671104646475	2.45552506287227	1.22961591585625	0.249293646651305	0.86010270868807	-4.62129769037063	NDUFA4L2
MIR374A	1.38537598942963	1.1794389804158	2.1241282141523	0.0618962080042721	0.86010270868807	-3.9017944071109	MIR374A
THRSP	1.38469597075279	0.555325544679945	1.7165477356474	0.119389182923326	0.86010270868807	-4.24558403992785	THRSP
AL162426.1	1.38352110644006	0.461173702146687	2.74231508389599	0.0222752781453195	0.86010270868807	-3.37925953682188	AL162426.1
P4HA1	1.38196706386235	4.22146717777945	5.80820707874681	0.000234076798896013	0.39686049275684	-1.55714041961001	P4HA1
COL6A1	-1.37759130377092	5.41861527559895	-2.31918108201761	0.0448956332558912	0.86010270868807	-3.73501351411825	COL6A1
MUC17	1.37750157982422	2.11968741305995	1.70874459071927	0.120866494083139	0.86010270868807	-4.25200142181251	MUC17
MIR1244-2	1.37607253391636	3.70963271456579	1.52816038359567	0.160022209559832	0.86010270868807	-4.39758514413757	MIR1244-2
MST1	1.37505188037019	1.5259474114608	2.77275058468556	0.0211816063951471	0.86010270868807	-3.35426720417149	MST1
DLL1	-1.37486536823495	2.28147726972749	-2.73401572462861	0.0225833083598084	0.86010270868807	-3.38609190943231	DLL1
MIR200A	1.37469725885051	3.83269331720163	2.11040463407366	0.0633033478193466	0.86010270868807	-3.91352757053062	MIR200A
C5	1.37397396272377	1.83872718104384	1.68037977572547	0.126378173834301	0.86010270868807	-4.27525045237481	C5
LYPD8	-1.3729436953465	4.13506033438119	-1.48518330158822	0.170861334252762	0.86010270868807	-4.43126041457488	LYPD8
RP5-1054A22.4	-1.3721395759798	1.25767774958111	-4.95783314216255	0.000728495465420878	0.603194245368487	-1.92244267517876	RP5-1054A22.4
ONECUT1	1.37189074718556	0.552576820518587	2.6516496906779	0.0258836089949847	0.86010270868807	-3.45428021890189	ONECUT1
NXPH4	1.37115762596242	0.603557437295027	1.59668505974004	0.143994412844834	0.86010270868807	-4.34306225203463	NXPH4
LGALS4	-1.37054495262789	8.20083534317678	-2.3922611573498	0.03978409985415	0.86010270868807	-3.67274239233755	LGALS4
CD5L	1.37031958705275	0.513299290401842	2.15965316440881	0.0583925126620359	0.86010270868807	-3.87140907545132	CD5L
RP11-959F10.6	1.36992934586263	0.503425048877882	2.6217561627532	0.0271981322214259	0.86010270868807	-3.47918978940427	RP11-959F10.6
COL8A1	-1.36828969305045	2.24059534296093	-3.45331501245172	0.00697994649433953	0.86010270868807	-2.8273173273213	COL8A1
CRISPLD2	-1.36739130916483	3.56864231327353	-3.18383552862636	0.0107841308479777	0.86010270868807	-3.02798894435639	CRISPLD2
ELN	-1.36679788537988	2.59570405709386	-2.82048444932783	0.0195748548276108	0.86010270868807	-3.31527780025861	ELN
IGHM	-1.36529217566598	5.11435711445859	-0.936989059591539	0.372656821406915	0.886227340390766	-4.81062803483669	IGHM
RP11-519G16.5	-1.36527694884819	1.87132928190503	-3.62901958862673	0.00527819734660486	0.86010270868807	-2.70270462932429	RP11-519G16.5
DDR2	-1.36507260148974	2.62168953001671	-4.30442789027851	0.00187008552265979	0.86010270868807	-2.27105244357039	DDR2
IGHV1-24	1.3648569243338	1.94306241650402	1.39407772455715	0.195975085037885	0.86010270868807	-4.50115271895357	IGHV1-24
IGKC	-1.36414725665167	9.50917072029665	-0.723214543429035	0.48748839143738	0.930849477342917	-4.92396757946797	IGKC
MIR1910	-1.36407131037051	1.24623949143415	-1.92805043106183	0.0851667172507757	0.86010270868807	-4.06878244858612	MIR1910
SNORD116-27	1.36258474350596	1.43071962293267	2.84972500641078	0.0186523099857147	0.86010270868807	-3.29152404932778	SNORD116-27
SERPINA5	1.36176087982323	0.779148720497659	1.66679144920118	0.129098726908812	0.86010270868807	-4.28634266412259	SERPINA5
CH507-513H4.1	1.36080288015706	2.05247463097501	2.76488199784447	0.0214590342422159	0.86010270868807	-3.36071887992935	CH507-513H4.1
RGS5	-1.35988385690051	3.41829548489044	-2.48068317610869	0.0343636499551935	0.86010270868807	-3.59774464709003	RGS5
MIR4747	-1.35969105023112	1.24809436646706	-2.54686155912819	0.03079336772967	0.86010270868807	-3.54193817263852	MIR4747
RP11-445N18.5	1.35850248422773	0.666954393143969	1.84405689703254	0.0974854578016789	0.86010270868807	-4.13957094333324	RP11-445N18.5
CLC	-1.35847122676762	1.72185884606146	-1.97057317844118	0.0795040953890468	0.86010270868807	-4.03273202460815	CLC
RNU6-817P	1.35709833988647	1.17403551544416	2.79103863509011	0.0205507736701383	0.86010270868807	-3.33929886794712	RNU6-817P
HIST1H3C	-1.35627346021333	6.39514709692886	-1.85007620111367	0.0965499506395476	0.86010270868807	-4.13451962071848	HIST1H3C
MIR4499	1.35558752263798	1.37029979232551	2.01572071358568	0.0738835625276426	0.86010270868807	-3.99433561970702	MIR4499
MIR3675	1.35477090257722	0.451590300859072	2.10429645226647	0.0639395139399736	0.86010270868807	-3.91874865550576	MIR3675
BMP8A	-1.35126684350575	1.52148291534251	-2.88780181819734	0.0175169313643656	0.86010270868807	-3.26074605519425	BMP8A
IGHV3-33	-1.3504426222598	4.65817627310869	-0.830009613714882	0.427500459103945	0.905760774303466	-4.87029806672309	IGHV3-33
MIR1295B	1.35031336286429	1.33389726008354	1.22427044338484	0.251210275815785	0.86010270868807	-4.6250557470159	MIR1295B
RGN	1.34937075858378	0.69826598351532	1.97295892759938	0.0791971943153048	0.86010270868807	-4.03070590310104	RGN
SNORD53_SNORD92	-1.34792749979754	2.93568927277969	-2.00748294092348	0.0748800718144789	0.86010270868807	-4.00134959399776	SNORD53_SNORD92
RP11-303G3.6	1.34680134101348	1.72827861961953	3.56581564715852	0.00583396939337142	0.86010270868807	-2.74695017912918	RP11-303G3.6
RNU6-856P	-1.34607572496779	1.63853092354532	-3.92154659092606	0.00334243109986967	0.86010270868807	-2.50651707863693	RNU6-856P
SLC25A47	1.34554527746317	0.592742383287071	1.5822273763681	0.147251715701309	0.86010270868807	-4.35464555547524	SLC25A47
IGLC2	-1.34434473364529	8.12821768615719	-0.742502695730651	0.476272704831868	0.927789756679643	-4.91473187306163	IGLC2
UNC93A	-1.34376572941857	0.860900642648365	-1.22601528896828	0.250583341129078	0.86010270868807	-4.62383015238895	UNC93A
RNA5SP492	1.34036741396082	1.29290830629681	1.93084553176306	0.0847830984254867	0.86010270868807	-4.06641666236499	RNA5SP492
GCKR	1.33632688760927	0.669226465475762	2.11786400975574	0.0625347229838532	0.86010270868807	-3.9071505044328	GCKR
RP4-608O15.3	1.33471672548263	0.444905575160876	1.65743779173664	0.131002193608079	0.86010270868807	-4.29396032731344	RP4-608O15.3
SNORD113-6	-1.3325603413641	0.640975846086791	-3.87311358364921	0.00360233344717041	0.86010270868807	-2.53801969488643	SNORD113-6
SERPINA7	1.33209879810536	0.510813048734697	1.72244488275817	0.11828369390912	0.86010270868807	-4.24072819944381	SERPINA7
GCNT3	-1.33069363003066	4.48665237381175	-1.45170108376452	0.179745788753606	0.86010270868807	-4.45719279633282	GCNT3
RNU6-583P	-1.33056938239129	0.721749464677639	-2.80656288199911	0.0200302500491869	0.86010270868807	-3.32662222993733	RNU6-583P
SLC38A3	1.32952797841592	0.609113464888551	1.89294663577035	0.0901259199976199	0.86010270868807	-4.09844252355664	SLC38A3
MIR361	1.32944597982894	0.760040541614102	2.16947005138274	0.0574586516468925	0.86010270868807	-3.86301037908438	MIR361
MT-TI	1.32924507572278	4.20636299436989	1.04045226065881	0.32464327161041	0.8707053656286	-4.74776461358339	MT-TI
TRAJ16	-1.32918757548624	2.70320848060094	-1.26242372907703	0.237790861884537	0.86010270868807	-4.59801803751762	TRAJ16
RP11-763F8.1	1.32552872114008	0.923693883818045	2.17271511257106	0.0571531502448701	0.86010270868807	-3.86023400614345	RP11-763F8.1
PKLR	1.32490134718744	0.942348422392985	3.05978059775045	0.0132048338195589	0.86010270868807	-3.12405223225731	PKLR
AGR3	-1.32479795259568	4.36283801468869	-2.26355120178394	0.0492143485170442	0.86010270868807	-3.78253358093482	AGR3
MIR6812	-1.32432032028243	3.03046808039779	-1.58540427583239	0.146530372476626	0.86010270868807	-4.35210378825957	MIR6812
RP11-77K12.5	-1.32395869302549	3.18572543668609	-2.78370023247681	0.020801585415821	0.86010270868807	-3.34530068501117	RP11-77K12.5
DMGDH	1.32378577579434	0.866201788365747	1.82894918732295	0.0998708113422243	0.86010270868807	-4.15223264221368	DMGDH
TRDD3	1.32324193973393	0.441080646577978	1.48795267757591	0.170143952177688	0.86010270868807	-4.42910333826101	TRDD3
APOM	1.32199355464358	1.21071198201363	1.964282164866	0.0803187824201926	0.86010270868807	-4.03807304924906	APOM
IGHJ4	-1.32183227790019	7.47782461058655	-0.716544747816114	0.491405291554665	0.932402856515664	-4.92711309772678	IGHJ4
PARM1	-1.32111239656807	4.87152277573695	-1.34323042635645	0.211322413956833	0.86010270868807	-4.53918449519912	PARM1
MXRA8	-1.32064691385273	3.26339468420994	-2.40226523705706	0.0391306359374789	0.86010270868807	-3.66423588545386	MXRA8
MIR619	1.3199998771048	1.56825854018819	1.78523613134336	0.107081648017058	0.86010270868807	-4.1887258924723	MIR619
HAO2	1.3194008017902	0.515552422475629	2.02393111117203	0.0729029522446069	0.86010270868807	-3.98734174650867	HAO2
KLHL2P1	1.31870499850917	1.59527366330259	3.48548814174386	0.0066300093817195	0.86010270868807	-2.80412446251141	KLHL2P1
CYP2B6	1.3177019338853	2.54439504804058	1.31155993999256	0.221386066739636	0.86010270868807	-4.56248727949399	CYP2B6
FHL1	-1.31217370944391	3.15816257469969	-2.28450663104967	0.0475417227852202	0.86010270868807	-3.76462401804294	FHL1
RNA5SP86	1.31195289313711	0.437317631045702	1.97183851846806	0.0793411827672895	0.86010270868807	-4.03165746497513	RNA5SP86
PCOLCE	-1.31109728295559	3.87248302829313	-2.34326442274223	0.0431434668108274	0.86010270868807	-3.71446928347609	PCOLCE
F11	1.31055541780586	0.688086341799282	1.74174361439423	0.114731140412417	0.86010270868807	-4.22480225411825	F11
LUCAT1	1.31003222797832	1.2442921375526	2.67910333134924	0.024732757396048	0.86010270868807	-3.4314774686377	LUCAT1
ERRFI1	1.30811650941129	4.72785572735797	2.091662929665	0.0652748760525683	0.86010270868807	-3.92954472252117	ERRFI1
TRAJ54	1.30784503347248	1.10284878252415	2.35544879706945	0.0422828175975298	0.86010270868807	-3.70408344307941	TRAJ54
CPN2	1.30778565360192	0.441636596380491	1.7803436575415	0.107918027293157	0.86010270868807	-4.19279625433878	CPN2
TRAJ49	-1.30721148159386	1.57120785077425	-1.9375480409891	0.0838698321533835	0.86010270868807	-4.06074129420695	TRAJ49
COLEC10	1.3038886703709	0.882941813818104	2.39585334652777	0.0395482266979885	0.86010270868807	-3.66968738188159	COLEC10
MIR3611	1.30350366068425	1.70155446219216	1.63690520538191	0.135269896925306	0.86010270868807	-4.31062966004836	MIR3611
GAMT	1.30168285675221	1.21472221907113	1.63793370794995	0.135053171751494	0.86010270868807	-4.30979642585028	GAMT
FIBIN	-1.30143562116703	1.44120713032479	-3.04494001725149	0.0135297321596516	0.86010270868807	-3.13569111189812	FIBIN
AC137527.2	-1.29886966411246	0.90278321328809	-2.10491394808288	0.0638749231797351	0.86010270868807	-3.91822087543787	AC137527.2
MIR3153	-1.29742844969242	2.1597757521551	-3.37051528545521	0.00797195421965392	0.86010270868807	-2.88776789478985	MIR3153
LMOD1	-1.29711144575809	2.70058494266964	-2.36992547240534	0.0412822256052022	0.86010270868807	-3.691751373237	LMOD1
MIR107	1.29666731290842	0.51515236894082	4.41252075210197	0.00159323892236508	0.803518266219712	-2.2088662927347	MIR107
RPS26P47	-1.29561646771204	3.38379403651113	-1.01642040325646	0.335357683360263	0.874629075567878	-4.76279313192042	RPS26P47
C1QTNF5	-1.294927556892	1.77970443578279	-2.81422441613378	0.019778314051476	0.86010270868807	-3.32037621368927	C1QTNF5
LEFTY1	-1.29425418933922	4.79331547935254	-1.03416048329184	0.327422977690185	0.871528685532398	-4.75172341990231	LEFTY1
SLC22A1	1.29333110653029	1.4118390799474	1.60141227839217	0.14294344532108	0.86010270868807	-4.33926604899089	SLC22A1
GLYAT	1.29135404638928	0.439459056371666	1.90488851033082	0.0884091503344187	0.86010270868807	-4.08836372060015	GLYAT
TMEM119	-1.29078724793826	2.02967321757662	-4.24671278679606	0.00203849375201792	0.86010270868807	-2.30501949622511	TMEM119
COL1A2	-1.28977400941187	7.17762717752989	-1.79904714055113	0.104752862900953	0.86010270868807	-4.17721991374886	COL1A2
ST8SIA6	1.28546807110623	1.02316669823935	3.72783759724609	0.00451782339756618	0.86010270868807	-2.6348457998921	ST8SIA6
LRRC19	-1.2845111998887	2.66965170078163	-2.18995002228308	0.0555568152975124	0.86010270868807	-3.84548792347034	LRRC19
C7	1.28303970805428	2.39607530374791	1.09049806743051	0.303171024194839	0.864581921435677	-4.71567954881411	C7
MEGF6	1.28028485992996	2.8245060784572	2.07976898446677	0.0665565416940831	0.86010270868807	-3.93970506433741	MEGF6
IGHJ6	-1.27965648606333	5.64953530658498	-0.567562264967082	0.583885643028809	0.956107990549269	-4.99068095697945	IGHJ6
RP11-863P13.6	1.27858084783335	0.844669762167395	3.81817450743173	0.00392316158085276	0.86010270868807	-2.57422491961245	RP11-863P13.6
MIR4648	1.27776638785577	2.53260861204679	1.20734158166833	0.25735948342294	0.86010270868807	-4.63689118326781	MIR4648
BNIP3P4	-1.2775065238498	2.00680073582022	-1.82495336133847	0.100510736235005	0.86010270868807	-4.15557747020601	BNIP3P4
MIR339	1.27525908380486	1.10888192277255	3.15771384814384	0.0112527350881611	0.86010270868807	-3.04803079127955	MIR339
SNORD38A	-1.27301682251851	2.23559845467305	-2.09574332635958	0.064840672143444	0.86010270868807	-3.92605820871287	SNORD38A
MEP1A	-1.27214481580306	4.38078851366532	-1.13349332111785	0.285619046720552	0.861135522811473	-4.68729764128732	MEP1A
ALDH8A1	1.27200556333323	0.662874158853478	1.92920121960599	0.0850085772642296	0.86010270868807	-4.06780848601093	ALDH8A1
FABP2	-1.27162809426237	2.25554303741634	-2.10086728493715	0.0642993544055214	0.86010270868807	-3.92167944579692	FABP2
SLC28A1	1.27022023199189	0.47727284597404	2.40988297799963	0.0386401774923529	0.86010270868807	-3.65776181028737	SLC28A1
SLC24A3	-1.26840390182356	1.82241975502489	-4.0927608265338	0.00257155471546771	0.86010270868807	-2.39826049835722	SLC24A3
CASC21	-1.26804814292605	2.17846939944048	-2.43574169443789	0.0370202631055999	0.86010270868807	-3.63580798737592	CASC21
PPFIA4	1.26715874126217	0.933521009463149	2.92295058488506	0.0165314363231121	0.86010270868807	-3.23249422539019	PPFIA4
RP11-30B1.1	-1.26596396679487	1.15714500711761	-4.23309776290869	0.00208052640159737	0.86010270868807	-2.31311045342592	RP11-30B1.1
PRR16	-1.26443412077067	1.51869383293027	-3.5583096197548	0.00590393022888145	0.86010270868807	-2.75224820023924	PRR16
SLC8A1-AS1	1.26347710469366	0.633544062491005	2.7427410986445	0.022259581815638	0.86010270868807	-3.3789090215377	SLC8A1-AS1
MIR4506	-1.26306770461494	1.2876952583332	-2.39585628795178	0.0395480341235157	0.86010270868807	-3.66968488057441	MIR4506
RNU1-73P	-1.26258865573274	1.188293677649	-2.91045282579896	0.0168751933857943	0.86010270868807	-3.24252182491582	RNU1-73P
MIR4257	1.26252840765921	1.13537983052093	2.45179716621374	0.0360485447265645	0.86010270868807	-3.6221957699867	MIR4257
MFGE8	-1.26212502873611	4.28797694846109	-2.31058103077183	0.045538121116094	0.86010270868807	-3.74235439395431	MFGE8
C10orf99	-1.26061452816367	4.76587028785538	-1.1641100249432	0.273616656179204	0.86010270868807	-4.6666469029926	C10orf99
TMIGD1	-1.25963472621306	2.42838302036315	-1.74323969554348	0.1144598686046	0.86010270868807	-4.22356545368078	TMIGD1
DUX4L9	1.2585980799596	0.484232483623567	1.81452930690421	0.10219811867522	0.86010270868807	-4.16429500458101	DUX4L9
TRDJ2	-1.2574131637314	0.943022699426675	-1.68990606181797	0.124502067927981	0.86010270868807	-4.2674563189431	TRDJ2
RNU6-343P	-1.2561869685057	1.87340182402935	-3.76779023901504	0.00424390721186171	0.86010270868807	-2.60786859632655	RNU6-343P
THY1	-1.25612696711195	3.61859770236888	-1.98890933110262	0.0771740467039497	0.86010270868807	-4.01715122072353	THY1
GAS7	-1.25591627834841	2.22962446646799	-3.21858559956615	0.0101917939170365	0.86010270868807	-3.0014842287649	GAS7
RP11-318E3.9	-1.25576444431034	1.30632261852924	-2.92836516912996	0.0163847339268228	0.86010270868807	-3.22815600067181	RP11-318E3.9
MIR491	1.25513682277164	2.25597983795205	1.44032431498372	0.18285466203346	0.86010270868807	-4.46594074301649	MIR491
MIR183	1.25397705216762	0.641442548770284	3.19966637866362	0.0105099906878624	0.86010270868807	-3.01589198039925	MIR183
COL15A1	-1.25309995956262	3.76447514491589	-2.55204607537348	0.0305298342072758	0.86010270868807	-3.53757976502836	COL15A1
IGKJ1	-1.252596651912	6.98169758041785	-0.770920818270309	0.460052297120653	0.920275578321098	-4.90075191211894	IGKJ1
APOE	1.25239589344697	6.09049677659872	1.48252840667455	0.17155154334834	0.86010270868807	-4.43332660727296	APOE
SARDH	1.25187395544354	1.09139225677659	2.50891025030907	0.0327929323808145	0.86010270868807	-3.57390362018649	SARDH
PHGR1	-1.25164590752851	6.62224850416884	-2.35540406379088	0.0422859462075929	0.86010270868807	-3.70412156272659	PHGR1
MIRLET7G	1.25095584086117	2.14346731339066	2.21518199700657	0.0532976345527495	0.86010270868807	-3.82390038109362	MIRLET7G
SYNM	-1.2493695733793	2.28707765629339	-1.09736930742359	0.300310808422678	0.864401374872299	-4.71119340009241	SYNM
ABCC4	-1.24832747639395	3.30747990857379	-3.13578252344566	0.011662378762627	0.86010270868807	-3.06493502572823	ABCC4
MIR4281	1.24765626092028	0.415885420306759	2.25767446909289	0.0496936646525774	0.86010270868807	-3.78755771862069	MIR4281
SNORD115-1	1.24698043133974	0.58144607867417	2.11907905553727	0.0624103779751636	0.86010270868807	-3.90611165498757	SNORD115-1
DIO1	1.24697836012373	0.426596441556262	2.08086028400716	0.0664379456447007	0.86010270868807	-3.93877299029181	DIO1
CYP1A2	1.24685162439302	0.415617208131005	1.88885897494096	0.0907207212457912	0.86010270868807	-4.10188967240164	CYP1A2
MIR4726	1.24661620767736	1.69670378305425	2.28036036170303	0.0478681931097895	0.86010270868807	-3.76816686479096	MIR4726
IGHV3-7	-1.24633172085975	4.39309161029251	-0.83316177041439	0.425808888145323	0.905156886467618	-4.8686220447535	IGHV3-7
RP11-471M2.4	1.24585551980281	1.09481795890527	1.28303997302208	0.230789060496966	0.86010270868807	-4.58320509804655	RP11-471M2.4
LAMA4	-1.23995314079051	4.27978728584285	-5.3018277333044	0.000454606839051698	0.505806934299896	-1.76361078441646	LAMA4
CYP1B1	1.23901717780119	1.41658837901492	1.94411419521642	0.0829841589320961	0.86010270868807	-4.05517826596767	CYP1B1
TRAJ3	-1.23749196895424	2.34260737320669	-1.46730858842084	0.175555520504325	0.86010270868807	-4.44513878608464	TRAJ3
MIR4783	1.23737349875171	0.412457832917236	2.77910585422853	0.0209601900280971	0.86010270868807	-3.3490613345898	MIR4783
SERPINA1	1.23657663207389	5.58785558803787	1.10648734855934	0.296547857195984	0.864401374872299	-4.7052108800766	SERPINA1
AZGP1P1	1.23619144170299	0.627924177386029	4.02102043640906	0.00286877257660383	0.86010270868807	-2.44303288682062	AZGP1P1
AC016734.1	1.23584703878397	0.841634626736061	1.45269559312349	0.179476216179529	0.86010270868807	-4.45642652911398	AC016734.1
RNU7-53P	1.23395128430077	0.671971638752698	3.93788278037281	0.00325929524017279	0.86010270868807	-2.49597905615077	RNU7-53P
DUOX2	-1.23245421502679	3.30804491128143	-1.90651460074101	0.0881777745956142	0.86010270868807	-4.08699040129823	DUOX2
RDH16	1.2316010033797	0.834452963626494	1.4522249188788	0.179603753774413	0.86010270868807	-4.45678921358561	RDH16
MIR3649	1.2313541927364	0.85990364872939	2.8722935460651	0.0179706091412946	0.86010270868807	-3.27326024040799	MIR3649
CHL1	-1.23077385002594	1.28154585010567	-4.15006517316558	0.0023576291728861	0.86010270868807	-2.36310351900951	CHL1
TRAJ14	-1.23028320028235	2.25935212688844	-2.07048172640481	0.0675740836023262	0.86010270868807	-3.94763584093765	TRAJ14
OBSL1	1.22999172681993	2.09300927433125	2.8283584717606	0.0193219556627378	0.86010270868807	-3.30887137343014	OBSL1
CDO1	1.22954609541209	0.672853144940402	1.96747800694594	0.0799039367252336	0.86010270868807	-4.03536011023921	CDO1
TMEM200A	-1.22815079890459	2.51407395292043	-1.83707492316325	0.0985811664734221	0.86010270868807	-4.14542547627296	TMEM200A
IGKV1-39	-1.22778673906025	4.97050852559046	-0.711269632542887	0.494517110792749	0.933617016404764	-4.92958322487905	IGKV1-39
IGKV1OR9-2	1.22694898418098	1.1509841798524	1.42192847049845	0.187980056322983	0.86010270868807	-4.48001532477711	IGKV1OR9-2
CTD-2228K2.7	1.22676350510915	3.53905996538141	1.84542723837057	0.0972717419983955	0.86010270868807	-4.13842129380871	CTD-2228K2.7
MMP9	1.22501673198781	2.77997832770256	2.19498583782888	0.0550986160006162	0.86010270868807	-3.8411792961192	MMP9
IGLV2-34	1.22489155804181	1.64208221061878	0.89800154615705	0.392030695099106	0.893916995489539	-4.83302792500375	IGLV2-34
MIR6891	1.22470118993229	1.3011119066538	1.35029998340954	0.209129433069663	0.86010270868807	-4.53394154216765	MIR6891
MTND6P21	1.22436218532735	0.598597653154674	2.46389081373522	0.0353333661437245	0.86010270868807	-3.61195256251021	MTND6P21
TSPAN1	-1.22290038902245	6.60578924731062	-2.47128335986275	0.0349031572752807	0.86010270868807	-3.60569557395166	TSPAN1
MIR3187	1.22269757980087	0.674747654597102	2.25983804313412	0.0495166715435344	0.86010270868807	-3.78570796238938	MIR3187
RPS26P21	-1.21831572832371	1.84948364520366	-3.45816919428035	0.00692593843514117	0.86010270868807	-2.82380738209451	RPS26P21
SORL1	1.2180348576215	5.30732212043361	2.64874020251413	0.0260086918055057	0.86010270868807	-3.45670101040916	SORL1
FBN2	-1.21753387405698	1.14497513892624	-4.20183592838266	0.00218056341236101	0.86010270868807	-2.33180165167575	FBN2
MIR4291	1.21707035401793	0.503813834726244	2.11247897512714	0.0630886956808655	0.86010270868807	-3.91175431227337	MIR4291
ANGPTL8	1.21699732668785	0.433062524298793	2.59136389161544	0.0286033719743672	0.86010270868807	-3.5045966228713	ANGPTL8
MIR1273G	1.21688677441721	0.838131285060687	2.74679682459971	0.0221107096613365	0.86010270868807	-3.37557303307627	MIR1273G
MIR3126	-1.21658054513376	0.750104926826184	-1.88227207780834	0.0916869444191977	0.86010270868807	-4.10744136196934	MIR3126
KCNMB2-AS1	1.2161249942141	1.25882315959576	2.69396719833955	0.0241313296135053	0.86010270868807	-3.41916225008283	KCNMB2-AS1
RP11-742B18.1	1.21600303165855	0.697166215736682	2.02001060615017	0.0733696396981738	0.86010270868807	-3.99068174412367	RP11-742B18.1
PLGLA	1.21489440472446	0.404964801574819	1.88868817733938	0.0907456542409756	0.86010270868807	-4.10203367543494	PLGLA
MIR6724-4	1.21408142537425	2.36999045191286	0.895059477151382	0.393521247145444	0.894474958948702	-4.83468838601565	MIR6724-4
ANO7	-1.21382246073457	2.78231206177164	-2.38819476934368	0.0400527884745269	0.86010270868807	-3.67620142947491	ANO7
MIR4480	1.21373317536239	2.97925268976536	1.59455801089008	0.144469556259389	0.86010270868807	-4.34476897730961	MIR4480
CKMT1A	-1.21349635746242	4.40258382354497	-4.10312841225526	0.00253137624038629	0.86010270868807	-2.39186006105112	CKMT1A
GAL	-1.2126837272867	1.84797730261681	-2.88399585687187	0.0176271782464833	0.86010270868807	-3.26381447740263	GAL
TCF4	-1.21255436273705	3.12874534113062	-3.30735901549951	0.00882661691039301	0.86010270868807	-2.93460547024327	TCF4
SGCD	-1.2123815391306	1.20469774132806	-3.83274838304831	0.00383522238048529	0.86010270868807	-2.56457184709432	SGCD
GDF10	1.21164983229227	0.526499162725135	1.982586534568	0.0779700877803356	0.86010270868807	-4.02252610601645	GDF10
RP11-77K12.10	-1.21163153353609	1.02346181021304	-2.15290340227705	0.0590431130524722	0.86010270868807	-3.87718335682735	RP11-77K12.10
INHBC	1.21142431873842	0.471617975512634	1.59119958205811	0.145222623353771	0.86010270868807	-4.3474619622862	INHBC
RNU5D-1	-1.21116803971403	1.96246546483295	-1.52680160196854	0.160355408422049	0.86010270868807	-4.39865624055387	RNU5D-1
RNA5SP283	1.21024353784887	0.757230393246312	2.75963855442556	0.0216459470075958	0.86010270868807	-3.36502189706814	RNA5SP283
DCN	-1.20969480941749	4.31808679960798	-1.76507197610159	0.110567710336296	0.86010270868807	-4.20548238900611	DCN
SERPINA10	1.20962034776141	0.678534661282853	1.68461500685463	0.125540936008109	0.86010270868807	-4.27178709275111	SERPINA10
MIR6846	-1.20825038194577	1.10978918429651	-1.59504511105079	0.144360623401513	0.86010270868807	-4.34437820978896	MIR6846
MIR135B	1.20775768932778	1.83412391895154	1.14601883093008	0.280659287652511	0.860985117833879	-4.67889261657035	MIR135B
IL4I1	1.20745124444797	1.8536769585188	2.78658324199516	0.0207026817689221	0.86010270868807	-3.34294205289688	IL4I1
AC002511.3	-1.20648984063086	1.38071889229879	-2.86178798551307	0.0182847241858443	0.86010270868807	-3.28175429393465	AC002511.3
ZNF521	-1.20457768956909	1.449743212235	-3.03165052817497	0.0138276403155362	0.86010270868807	-3.14613945655492	ZNF521
RNA5SP61	1.20371306232037	1.32640104555658	1.55579219743907	0.153377877236347	0.86010270868807	-4.37571671088927	RNA5SP61
MLXIPL	1.20348802356238	3.28097825028899	2.48276985897536	0.0342450135864641	0.86010270868807	-3.59598037907475	MLXIPL
MIR3194	1.20298175849094	1.66005153331194	2.24332361395877	0.050883393905949	0.86010270868807	-3.79982900165677	MIR3194
IGHV3-15	-1.20295612637511	3.74122466969554	-0.941317210780074	0.370549448295419	0.886227340390766	-4.8080965352936	IGHV3-15
RNU7-195P	1.2021725596608	2.03799741526067	1.51529788858269	0.163200945277111	0.86010270868807	-4.40770789780992	RNU7-195P
LRIG3	-1.20097863406827	4.1301851389567	-2.30457962954082	0.0459918099121549	0.86010270868807	-3.74747841989784	LRIG3
RASSF10	1.20030632683346	1.47566665671096	3.07015296240177	0.0129825258253327	0.86010270868807	-3.11593586741737	RASSF10
RP11-431J24.2	1.19907355027127	2.28777202086305	0.575834864833655	0.578508878227408	0.954582181718496	-4.98749699655295	RP11-431J24.2
snoR1	-1.19841500019142	2.29619044384306	-2.60230354458622	0.0280893559796507	0.86010270868807	-3.49544226102968	snoR1
MIR95	1.19829484214243	2.18396141377674	2.67504907465181	0.0248994104535725	0.86010270868807	-3.43484033016645	MIR95
NDNF	-1.19809257090741	1.42215441694696	-4.43605181250337	0.00153896967026191	0.803518266219712	-2.19557356642627	NDNF
IL1R2	-1.19737547756775	3.16271253009845	-1.63129473447721	0.136457660782329	0.86010270868807	-4.31517162623084	IL1R2
MIR4326	-1.19310104600128	2.27792601123176	-3.13782435905997	0.0116235993032994	0.86010270868807	-3.06335825529574	MIR4326
PDZD2	-1.19180888718213	1.08400834547708	-4.758942920048	0.000964300528641665	0.632296364889261	-2.02178410848268	PDZD2
GUCY1A3	-1.19132471544912	2.51609446165684	-2.73615136194812	0.0225036349497456	0.86010270868807	-3.38433306776331	GUCY1A3
PECAM1	-1.1909886805164	3.6446697465017	-2.56179404677526	0.0300404282923793	0.86010270868807	-3.52939072835473	PECAM1
CDH2	1.19042407859173	1.09527673552971	3.3638679875907	0.00805771137226531	0.86010270868807	-2.89266816060561	CDH2
RP11-106E15.1	1.1904055358804	0.396801845293467	3.20279330724579	0.0104566995255322	0.86010270868807	-3.01350699648508	RP11-106E15.1
GUCA2B	-1.18981745715053	2.73586138000999	-3.03608416965456	0.0137275106188818	0.86010270868807	-3.14265096789445	GUCA2B
RP11-400N13.3	-1.18957721023364	1.11504855359805	-1.54938627648871	0.154896082825988	0.86010270868807	-4.38080104504986	RP11-400N13.3
SHISA2	-1.18777918752876	0.736935649127074	-4.50832627568176	0.00138426290406061	0.736145932167233	-2.15528685120959	SHISA2
MIR6737	1.18639512077433	0.769750184265163	2.54795164888313	0.0307377693364346	0.86010270868807	-3.54102160708295	MIR6737
SLC51B	-1.18617686328899	2.0673614933065	-2.58177502267613	0.0290616699119985	0.86010270868807	-3.5126289485906	SLC51B
UGT2B10	1.18374718343568	0.498220286583364	1.91110898578837	0.087527115637159	0.86010270868807	-4.08310903939426	UGT2B10
MIR4314	1.18142848630538	0.805973738490661	1.54625569866673	0.155642867554543	0.86010270868807	-4.38328260498445	MIR4314
FAM99B	1.18072669726642	0.409271885969255	2.36031762119325	0.0419436561885225	0.86010270868807	-3.69993493440642	FAM99B
OIT3	1.18061005775633	0.900370015323033	1.55807321803214	0.152840472234724	0.86010270868807	-4.37390420088809	OIT3
IGLC1	-1.1805786647682	6.05075314598411	-0.650991881626562	0.530939190243123	0.940615959069322	-4.95668478886103	IGLC1
RPL41P1	1.18018580448319	8.75994043160875	1.07138922663082	0.31123644899124	0.866635465381999	-4.72805389147299	RPL41P1
RP11-388E23.3	1.1800225426743	0.512477278064995	3.25229636964417	0.00964929071371746	0.86010270868807	-2.9759459327806	RP11-388E23.3
GLT8D2	-1.17980454790278	2.07432877866647	-2.94739736745202	0.0158795498039353	0.86010270868807	-3.21293710992987	GLT8D2
C9orf129	1.17941538674547	0.655496370909373	2.2465550533034	0.0506130950163722	0.86010270868807	-3.79706554947577	C9orf129
SATB1-AS1	1.17858906198541	2.53183229055937	1.15794204137755	0.276001756942237	0.860257752941923	-4.67083587202023	SATB1-AS1
CHRDL2	-1.17850949046822	1.26016150221152	-1.31801374811615	0.219303285534968	0.86010270868807	-4.55776353054331	CHRDL2
RP13-401N8.1	1.17768175062496	0.624930517479104	3.14414289381398	0.0115044351375875	0.86010270868807	-3.05848272869758	RP13-401N8.1
HFE2	1.17754109331589	0.392513697771964	1.74553943530071	0.114044024706372	0.86010270868807	-4.22166367302005	HFE2
MIR6771	-1.17735403657917	0.864232942310246	-1.76959831281045	0.109776186250512	0.86010270868807	-4.20172547815831	MIR6771
AC074363.1	-1.1770463057484	1.77637273765953	-2.81958396193824	0.0196039903820396	0.86010270868807	-3.31601091179993	AC074363.1
IGLJ2	-1.17686835289225	5.95544977620502	-0.640782404373134	0.537263059734717	0.942719135517957	-4.96106712877065	IGLJ2
ST6GALNAC6	-1.1757830057562	4.56879431602363	-1.88345578447846	0.091512599840241	0.86010270868807	-4.10644397210447	ST6GALNAC6
RN7SL864P	1.17525936763566	0.939266350540899	2.41225244505568	0.0384888665338599	0.86010270868807	-3.65574867695628	RN7SL864P
RNU6-1275P	1.17345854908759	1.83961207871065	1.76975121533351	0.109749539517895	0.86010270868807	-4.2015985212479	RNU6-1275P
RAMP3	-1.17300406617653	1.98317041590949	-2.04028640596011	0.0709864510430777	0.86010270868807	-3.97340090627651	RAMP3
SULT1B1	-1.17297602442651	3.7550238648146	-1.35859901819452	0.206579671328623	0.86010270868807	-4.52776799572627	SULT1B1
RNU6-107P	1.17276276546284	2.9577304509289	1.20042817758464	0.259905564923341	0.86010270868807	-4.64169526869782	RNU6-107P
MIR4417	1.17247451600793	0.390824838669309	2.66413953067769	0.0253534962776599	0.86010270868807	-3.44389731924066	MIR4417
NR1I3	1.17005215528001	0.412872975351034	2.18925717199687	0.0556201453296019	0.86010270868807	-3.84608072620505	NR1I3
FCGR2B	1.16956062001989	1.86648994355262	2.35371769898918	0.0424040557747196	0.86010270868807	-3.70555866328089	FCGR2B
KITLG	-1.16946389783048	2.83668664177435	-3.91993689725309	0.00335074328988905	0.86010270868807	-2.50755783883748	KITLG
MIR3144	1.16932856677991	0.978020217039343	1.71349896144797	0.119964409064861	0.86010270868807	-4.24809246031226	MIR3144
PDGFRB	-1.16854439776253	3.99915842079083	-2.53014244699003	0.0316588008973284	0.86010270868807	-3.55600718891052	PDGFRB
HIST2H3D	-1.16831977726944	4.38320976810219	-0.939659045334252	0.371355783586177	0.886227340390766	-4.80906742763729	HIST2H3D
RPL39P36	-1.16813109326298	1.88380550582783	-1.86512049858645	0.0942483237440843	0.86010270868807	-4.1218789094811	RPL39P36
RP4-550H1.4	1.16534239312112	1.07872699738809	2.33984467949228	0.0433881069291446	0.86010270868807	-3.71738524624411	RP4-550H1.4
ZEB1	-1.16529214103161	2.64003205406478	-3.11761541629521	0.0120133448284408	0.86010270868807	-3.07899087001084	ZEB1
MBL2	1.16235528070395	0.38745176023465	1.73166588625189	0.11657387931678	0.86010270868807	-4.23312531813482	MBL2
SPECC1	-1.16182882996477	3.12897928061146	-4.93824303081136	0.000748707035231978	0.605840120054531	-1.93197604550453	SPECC1
CCL28	-1.16129019455096	2.85617702359366	-1.3197254167517	0.218753658276868	0.86010270868807	-4.55650854431719	CCL28
MIR6876	-1.16028456116684	1.45360934193371	-1.52852498883376	0.159932905550424	0.86010270868807	-4.39729766486173	MIR6876
MIR320E	1.15993176613552	0.919587000888416	2.23538421875245	0.0515534935569177	0.86010270868807	-3.80661919619794	MIR320E
HIST1H2AH	-1.1597441756964	6.37572169094381	-1.87311902233378	0.0930456171547926	0.86010270868807	-4.11514943956144	HIST1H2AH
MIR1200	-1.15940806347344	1.88445946000785	-1.8156866296687	0.102009487973681	0.86010270868807	-4.16332774288839	MIR1200
MIR26A2	1.15929946508795	1.62720444873019	1.75705915028202	0.111981826816663	0.86010270868807	-4.21212657813868	MIR26A2
MIR4794	1.15874461785209	0.47250669759643	2.41328909432867	0.0384228520989188	0.86010270868807	-3.6548680158261	MIR4794
MIR7973-1	1.1581047124197	0.571333352079429	2.04020914740648	0.0709953899351996	0.86010270868807	-3.97346678582591	MIR7973-1
RNU6-1060P	1.15765313233382	0.749719083766154	1.50695642343703	0.165291992385466	0.86010270868807	-4.41425270283526	RNU6-1060P
RNU1-30P	1.15700353253403	0.732274066190619	2.05142746620155	0.0697086273788365	0.86010270868807	-3.96389830701954	RNU1-30P
IGLV8-61	-1.15682141860508	2.30599445615417	-0.684058260187647	0.510763749369144	0.936099211252727	-4.94207549347691	IGLV8-61
IGHD5OR15-5B	1.1568038175152	0.385601272505067	1.47896972876591	0.172480536343478	0.86010270868807	-4.43609353084871	IGHD5OR15-5B
RP11-123O10.4	1.15498149277279	2.12778523982476	1.71618254247474	0.119457952395869	0.86010270868807	-4.24588458007416	RP11-123O10.4
PRODH2	1.15490208647738	0.384967362159128	2.37805398372142	0.0407306810079866	0.86010270868807	-3.68483093348393	PRODH2
ISG15	-1.15481460223049	3.6734755337721	-1.52785561961128	0.160096890220402	0.86010270868807	-4.39782541805538	ISG15
IGLJ3	-1.15414178785402	4.20152228476928	-0.567384114199167	0.584001730858852	0.956107990549269	-4.99074906415749	IGLJ3
MIR6731	-1.15398907908675	1.41932429902771	-1.39193143254698	0.196603136700021	0.86010270868807	-4.50277288179127	MIR6731
BOC	-1.15395448879286	1.53217627993041	-2.60320056961168	0.0280476212155278	0.86010270868807	-3.49469207980398	BOC
RP11-616M22.3	-1.1537596647813	1.68231526136401	-2.29354166868244	0.0468378567692443	0.86010270868807	-3.75690532786575	RP11-616M22.3
PON1	1.15371937164752	0.621040948550242	1.34169265676336	0.211801995143416	0.86010270868807	-4.54032297679135	PON1
ACOT12	1.15328348617443	0.384427828724811	2.19672198497289	0.0549414999443104	0.86010270868807	-3.83969386480044	ACOT12
SERPINE1	1.15308446543525	2.93609866259464	2.63398691926141	0.0266523774234236	0.86010270868807	-3.4689883198406	SERPINE1
WDR72	1.15287744086783	1.17693767698644	3.67198992431408	0.00493224986114292	0.86010270868807	-2.67299856889298	WDR72
PLIN5	1.152485910818	0.817895301882758	3.34164041163431	0.00835150250681902	0.86010270868807	-2.90910441618088	PLIN5
KIAA1211	-1.15236290803495	2.75637699356094	-3.20395332570714	0.0104370008378946	0.86010270868807	-3.01262259443811	KIAA1211
HULC	1.15226025332885	1.14218324443457	2.38108893507219	0.0405266206570619	0.86010270868807	-3.68224779035231	HULC
RNU6-858P	1.15219311035265	0.874198851160013	2.93365663858993	0.0162426521136997	0.86010270868807	-3.223920046665	RNU6-858P
MIR548AH	1.15207677283052	0.384025590943508	2.59343207576834	0.0285054773096677	0.86010270868807	-3.50286517485166	MIR548AH
BHMT2	1.15146463490147	1.05731747610504	1.29162723955348	0.227923495145065	0.86010270868807	-4.57699427501703	BHMT2
TAGLN	-1.15127753200448	5.40273149349173	-1.44082747360072	0.182716188215703	0.86010270868807	-4.46555454644693	TAGLN
MIR3612	1.1510967965851	0.969769550825719	1.9603851108921	0.080827412417485	0.86010270868807	-4.04138037037933	MIR3612
RNA5SP42	1.15082885460527	0.383609618201757	1.95321052379655	0.0817718005057471	0.86010270868807	-4.04746667148698	RNA5SP42
RP11-98F14.11	1.14905349518129	0.908454240751491	3.17276361833235	0.010980242982429	0.86010270868807	-3.03647155261881	RP11-98F14.11
FOXQ1	1.1484912013169	2.4718608470119	2.08915562213716	0.0655430694049185	0.86010270868807	-3.93168689340257	FOXQ1
LGALS1	-1.14770283994874	6.37390769354671	-1.10926670306128	0.295408194607292	0.864401374872299	-4.70338065536405	LGALS1
HIST1H2BI	-1.14759574864937	6.37448654490899	-2.83279829213283	0.0191808236638582	0.86010270868807	-3.30526227078119	HIST1H2BI
PBK	-1.14662571156873	2.25090901981809	-2.87984514811131	0.0177482180352593	0.86010270868807	-3.26716288038731	PBK
MIR4434	1.14622595768723	3.31282269771721	0.961459594334548	0.360856078440527	0.883951156395614	-4.79619981141133	MIR4434
NR0B2	1.14611903234806	1.05140407624146	2.59291160193957	0.0285300815472664	0.86010270868807	-3.50330087249726	NR0B2
MIR26B	1.14487744750062	1.99985852235317	1.46380775754421	0.17648794838238	0.86010270868807	-4.44784780958861	MIR26B
EMID1	-1.14486794620457	1.76975103006173	-3.09642181497864	0.0124365677713525	0.86010270868807	-3.09544840147314	EMID1
MIR581	-1.14468490735784	2.15544581258685	-1.94317214526164	0.083110681787649	0.86010270868807	-4.05597658307623	MIR581
MIR1267	1.1443901028914	1.53718189328037	1.60747148581494	0.141606398886438	0.86010270868807	-4.33439394242288	MIR1267
BMS1P10	1.14386597869998	1.03762515700994	2.81287944187547	0.0198223071029908	0.86010270868807	-3.32147220541576	BMS1P10
U6	1.14374660144925	2.80264346295917	1.41738328287517	0.189265350632925	0.86010270868807	-4.48347914767253	U6
LINC00299	1.14342571565149	1.3243292558651	3.46542367446617	0.00684603552276149	0.86010270868807	-2.81856890182424	LINC00299
MIR1245A	-1.14215961428083	2.49571441968745	-2.28670371560879	0.0473696131275567	0.86010270868807	-3.76274684892804	MIR1245A
EHD2	-1.14207245053568	3.05199537342481	-2.54223354982879	0.0310305339123315	0.86010270868807	-3.54583049405376	EHD2
COX6B1P4	1.14197667224879	0.482720681987595	2.03116228619474	0.0720495921635846	0.86010270868807	-3.98117948506443	COX6B1P4
TFF2	1.14161212023766	0.957590298644179	3.07517412158798	0.0128762946467357	0.86010270868807	-3.11201224581576	TFF2
CFHR5	1.14125081964633	0.380416939882109	1.62345804655077	0.138132452492028	0.86010270868807	-4.32150634543235	CFHR5
HIST1H3A	-1.14108376334284	4.52231768876399	-2.77344935172902	0.021157145920088	0.86010270868807	-3.35369459547498	HIST1H3A
GPNMB	1.14095608513114	5.20630952640341	2.80996843921314	0.019917864386003	0.86010270868807	-3.32384503652426	GPNMB
PTGIS	1.1403572813812	1.46578487005643	2.74167406306334	0.0222989173876108	0.86010270868807	-3.37978699070197	PTGIS
MIR4324	1.13806340405899	1.10867886921808	1.56930172937823	0.150219370827508	0.86010270868807	-4.36496624873729	MIR4324
ANOS1	-1.13671564011917	1.14460653036238	-2.81345728365561	0.0198033941864649	0.86010270868807	-3.32100130847085	ANOS1
FN1	1.13593636073161	7.40525373206206	1.55285690643471	0.154071895441578	0.86010270868807	-4.3780475035587	FN1
FILIP1L	-1.13575269549879	2.92039593862432	-3.47462538367776	0.00674606660876392	0.86010270868807	-2.81193651583388	FILIP1L
MIR511	1.13543749819952	0.744900819795966	2.72760732774631	0.0228241004361321	0.86010270868807	-3.39137254071625	MIR511
ERO1A	1.13536476529435	4.60362013609414	4.51172497591832	0.00137740910350833	0.736145932167233	-2.15341236114017	ERO1A
CTD-3018O17.5	1.13521327488857	0.832137894741044	2.29890298437753	0.0464250287078125	0.86010270868807	-3.75232611247406	CTD-3018O17.5
RNU6-256P	1.13521327488857	0.378404424962855	2.49883336837783	0.0333452853690025	0.86010270868807	-3.58240850843399	RNU6-256P
RNU6-485P	-1.13390819608277	1.7471881644247	-1.51126675198337	0.164208551077982	0.86010270868807	-4.41087274746406	RNU6-485P
RNU7-77P	1.13389487987069	1.58115776290016	1.63804593035128	0.13502954330489	0.86010270868807	-4.30970549830559	RNU7-77P
HTRA1	-1.13380583539751	3.87796766064774	-2.24410250536094	0.0508181136953063	0.86010270868807	-3.79916289798939	HTRA1
FBN1	-1.13360073163593	4.02817682978826	-2.00007998656576	0.0757865039490466	0.86010270868807	-4.00764988238933	FBN1
IGKJ3	-1.1334896514651	5.25929041748875	-0.56404002847503	0.586183156743252	0.957003354190029	-4.99202390819975	IGKJ3
CPXM1	-1.13262771744429	1.92763363916776	-2.05729604683778	0.0690444125334751	0.86010270868807	-3.95889091805826	CPXM1
ADGRL2	-1.13253861630159	2.33191241193895	-2.56663641137169	0.0298002389590026	0.86010270868807	-3.52532556990499	ADGRL2
MIR941-3	-1.13224515330444	1.90115347250341	-1.1225577575532	0.290005620662879	0.861493313116364	-4.69458591788831	MIR941-3
MIR1284	-1.13093191492179	1.81530572266786	-2.45935055188451	0.0356001945641084	0.86010270868807	-3.61579708077018	MIR1284
AGXT2	1.1301087890865	0.413228247625864	2.21494759675337	0.0533182048098486	0.86010270868807	-3.82410091053888	AGXT2
RNA5SP484	1.12910351442036	0.376367838140121	2.73731103729334	0.0224604905482927	0.86010270868807	-3.38337819881183	RNA5SP484
SHC2	1.12900751130611	1.80005718398345	2.21066401589911	0.0536954826773418	0.86010270868807	-3.82776557990171	SHC2
RP1-60O19.1	1.12828138437135	0.728687088066344	2.40534826281027	0.0389314016613942	0.86010270868807	-3.66161536826223	RP1-60O19.1
MIRLET7F1	1.12715519637222	1.80707155924084	1.56512886724428	0.1511887477051	0.86010270868807	-4.36829090160914	MIRLET7F1
RNU6-757P	1.12671119008549	1.29164999109606	1.87921022169536	0.0921393613003077	0.86010270868807	-4.1100206952069	RNU6-757P
MIR4512	1.12484804114641	1.12920783111913	2.31517622351556	0.0451937106247059	0.86010270868807	-3.73843171984907	MIR4512
RNU6-403P	-1.12350782682017	0.903321630169773	-1.52920929936076	0.159765413815217	0.86010270868807	-4.39675802937565	RNU6-403P
CTD-2218G20.1	1.12342745278125	0.422797553402163	1.46520299362394	0.176115819060784	0.86010270868807	-4.44676850543306	CTD-2218G20.1
MIR210HG	1.12301346571655	2.02028171874931	2.56791899975124	0.0297369430586669	0.86010270868807	-3.52424915309493	MIR210HG
SCARNA18B	1.1229759378331	1.03410447589697	1.84534567025788	0.0972844509643715	0.86010270868807	-4.13848973083873	SCARNA18B
MIR6810	1.12049822576416	1.29661720460903	1.33134372240957	0.215053439774333	0.86010270868807	-4.547966338112	MIR6810
SLC10A1	1.1204676685643	0.385878797533634	1.7280391798104	0.117243645513264	0.86010270868807	-4.23611705841298	SLC10A1
CLEC4G	1.11997896528162	0.667949737236934	1.85453199199013	0.0958628448779098	0.86010270868807	-4.13077803353971	CLEC4G
MIR4294	1.11882224527178	0.372940748423928	2.19469238856996	0.0551252153643981	0.86010270868807	-3.84143036922317	MIR4294
MIR4472-1	1.11845037381995	0.372816791273317	2.57702543747976	0.0292913931196777	0.86010270868807	-3.51661036957196	MIR4472-1
TNC	-1.11819039096743	4.04649298668317	-0.916405189879364	0.382797753852085	0.890501877043425	-4.82254547829862	TNC
PCSK5	-1.11709635552722	2.8537908659034	-2.68588477499207	0.0244565110196141	0.86010270868807	-3.42585610234966	PCSK5
GS1-600G8.5	1.11673384982547	0.416779083370333	2.69424869289724	0.0241200831381792	0.86010270868807	-3.41892923392202	GS1-600G8.5
HIST1H2BB	-1.11660778446353	4.10541097506947	-0.993765263063193	0.345700070591702	0.879069633003401	-4.77672840584278	HIST1H2BB
HNRNPA1P3	1.1161271677881	0.983418376883658	2.04909266072318	0.0699745815039035	0.86010270868807	-3.96589013779959	HNRNPA1P3
SLC2A3	1.1158934930598	3.10316229799928	1.96582004850781	0.0801188987913006	0.86010270868807	-4.03676762519663	SLC2A3
MIR4311	1.11554400982151	0.371848003273836	2.4887815589072	0.0339054981897956	0.86010270868807	-3.59089914818763	MIR4311
F3	-1.11446742016218	4.95397765955774	-1.18920109712349	0.264083658157286	0.86010270868807	-4.64946022245585	F3
FSIP2-AS1	1.11320085824794	2.02199108647419	2.74460205378516	0.0221911468435813	0.86010270868807	-3.37737809694702	FSIP2-AS1
SYNPO2	-1.11112834417247	3.08803163325115	-1.35828422753517	0.206675903331135	0.86010270868807	-4.52800253193769	SYNPO2
MIR4419A	1.11081621347537	0.370272071158456	2.19054101121243	0.0555028512553916	0.86010270868807	-3.84498227361125	MIR4419A
NDN	-1.11038683774037	1.88428206809288	-2.68239517753019	0.0245982712065111	0.86010270868807	-3.42874818206632	NDN
WFDC10B	1.10969406306213	1.17938500555937	2.56121603834116	0.0300692275948696	0.86010270868807	-3.52987609043269	WFDC10B
MIR1270	1.10966618142865	0.451250904602267	2.39796275447971	0.0394103619720234	0.86010270868807	-3.66789370620635	MIR1270
DMKN	1.10942665206884	1.81162191625617	2.03204366908355	0.071946233526067	0.86010270868807	-3.98042823270196	DMKN
AL513122.2	-1.10845390959516	5.16216055609042	-3.13364969278947	0.0117030289135836	0.86010270868807	-3.06658271279618	AL513122.2
USP17L23	1.10843989734737	0.443525683486121	1.77390724637311	0.109027537917125	0.86010270868807	-4.19814657181685	USP17L23
LINC01339	1.10833926300172	0.842434620505057	2.85714354999468	0.0184253693520606	0.86010270868807	-3.28551372602869	LINC01339
MIR6508	1.10826074156818	0.369420247189393	2.36240284385778	0.041799221547951	0.86010270868807	-3.69815850330852	MIR6508
ADAMTS12	-1.10792957837977	2.00797396798139	-2.28575651234234	0.0474437377581064	0.86010270868807	-3.76355611652143	ADAMTS12
RNA5SP474	1.10582290103121	1.20728450588306	1.35182479947731	0.208658966486499	0.86010270868807	-4.53280876575526	RNA5SP474
RP11-557C9.3	1.10469018392904	0.514386114346539	2.12448150343575	0.0618603849267425	0.86010270868807	-3.90149231334931	RP11-557C9.3
LGR5	1.10424835207448	3.00721438266975	0.906418861303047	0.387788338679859	0.892201357696782	-4.82825395643264	LGR5
RP5-875O13.7	1.10399221618501	0.651025744146613	4.72491723752345	0.00101227089087428	0.632296364889261	-2.03935585268135	RP5-875O13.7
MIR6719	-1.10380517382308	1.25535069808358	-1.77031851119933	0.109650727462117	0.86010270868807	-4.20112746208567	MIR6719
MIR8074	1.10376144009096	0.450850411335002	2.4513338114322	0.0360762301382148	0.86010270868807	-3.62258840239856	MIR8074
CCL21	-1.10352421299601	3.60572489258809	-0.846267689226722	0.418824801898363	0.902666641653577	-4.86159874862539	CCL21
MIR569	-1.10338003269038	1.94082389025792	-3.46612926975959	0.00683831537849192	0.86010270868807	-2.81805984156052	MIR569
RP11-432I13.6	1.10239177808107	0.551416325221565	1.83251788438138	0.0993024971436836	0.86010270868807	-4.14924390383913	RP11-432I13.6
CTB-56J15.1	1.10222488691632	0.367408295638774	1.99161299126491	0.07683601780719	0.86010270868807	-4.01485220946815	CTB-56J15.1
RP11-225B17.1	1.10069639396527	0.735596147729945	2.21403776725913	0.0533981219336874	0.86010270868807	-3.82487927344764	RP11-225B17.1
ARHGAP44	-1.09927592981867	2.91491700093747	-1.71099170341334	0.120439361823895	0.86010270868807	-4.2501543058862	ARHGAP44
GCGR	1.0990793892222	0.498164707065687	1.8010599049422	0.104417416473727	0.86010270868807	-4.17554117667694	GCGR
AC024060.1	1.09787168476451	0.841299048355005	1.64978531690232	0.132578326091686	0.86010270868807	-4.30018151119537	AC024060.1
NRG1	-1.09757630425428	1.35489285598747	-2.55171152088368	0.0305467716348668	0.86010270868807	-3.53786094827233	NRG1
TIMP3	-1.09749162310793	5.04066973068743	-2.52235609026343	0.0320700963042928	0.86010270868807	-3.56256645891048	TIMP3
RP5-968J1.1	1.09717269148266	1.05175810329272	2.20517783909297	0.05418247505348	0.86010270868807	-3.83245924741917	RP5-968J1.1
FAM99A	1.09685020930152	0.369979982989734	1.6873337314984	0.125006149039496	0.86010270868807	-4.26956234729175	FAM99A
AL513122.1	-1.0965479748017	5.12542744326778	-3.1214929172913	0.0119375333529233	0.86010270868807	-3.07598684945545	AL513122.1
WFDC3	1.0950725512493	2.12728139033575	2.79046775948195	0.0205701745283909	0.86010270868807	-3.33976554930378	WFDC3
SNORA35	-1.09503400471503	2.52028622196671	-2.75439421902181	0.0218345410733789	0.86010270868807	-3.36932864078926	SNORA35
MRC2	-1.09501099155652	3.2974139382781	-2.14933843538519	0.0593895605494425	0.86010270868807	-3.88023295436565	MRC2
TRAJ52	1.09435468161871	1.19256961336724	2.04176050096628	0.0708161027589298	0.86010270868807	-3.9721438770899	TRAJ52
RP11-529H2.2	1.0942280973292	1.43620096126049	1.34034070854513	0.212224383281164	0.86010270868807	-4.54132330344164	RP11-529H2.2
PPL	1.09349824832993	2.63920351122649	1.68466122556854	0.125531827189961	0.86010270868807	-4.27174928157952	PPL
MYOCD	-1.09337905598794	1.1945362229441	-2.60430569633671	0.0279962898961603	0.86010270868807	-3.49376795874412	MYOCD
COL14A1	-1.09334414397227	3.56900276671035	-1.93105353832228	0.0847546154404285	0.86010270868807	-4.06624058153554	COL14A1
MIR651	1.09157900403628	0.995205685706981	1.9512803308519	0.0820276479655656	0.86010270868807	-4.04910350002595	MIR651
RP11-776H12.1	1.09130375374483	1.08307620603926	1.5431070217786	0.156397186146374	0.86010270868807	-4.38577640391009	RP11-776H12.1
RNU1-58P	1.09104408742188	0.648746466993572	2.42238062007608	0.037848681128519	0.86010270868807	-3.64714693526789	RNU1-58P
XXbac-BPG116M5.17	1.08694450931313	3.53736042929649	1.5220749573816	0.161519244336234	0.86010270868807	-4.402378960324	XXbac-BPG116M5.17
PYDC2	1.08652446802814	0.430983292108511	2.34486843727066	0.0430291878582795	0.86010270868807	-3.71310171384537	PYDC2
IGLV1-36	1.08597172686798	2.21160852304018	0.860040176943155	0.411570872316425	0.900733739598875	-4.8541237933271	IGLV1-36
RP11-1029F8.1	-1.08579653172652	1.40227907620715	-2.44771387840278	0.0362932487653375	0.86010270868807	-3.62565625831079	RP11-1029F8.1
CYP27A1	1.08520463702991	3.3045343553052	2.3858347693302	0.0402095481556394	0.86010270868807	-3.67820929777135	CYP27A1
NKD1	1.08513157116761	2.08371638830154	2.202197538206	0.0544488258406061	0.86010270868807	-3.8350090882712	NKD1
CTD-2066L21.3	1.08446950758376	0.790287947302762	1.36870711901501	0.203509760671437	0.86010270868807	-4.52022164471532	CTD-2066L21.3
MIR331	1.08364339628375	0.996339385408702	2.72396951970779	0.0229619424258926	0.86010270868807	-3.39437207277833	MIR331
CLDN8	-1.08273540278555	1.9552687503764	-1.48633151494092	0.170563579366027	0.86010270868807	-4.43036628836924	CLDN8
MIR188	-1.08240435384816	0.360801451282719	-2.24465315230948	0.050772012371274	0.86010270868807	-3.79869199294653	MIR188
COL10A1	-1.08204721115221	1.44343159854103	-1.31698482955596	0.219634234633575	0.86010270868807	-4.55851749317509	COL10A1
MIR769	1.08188453512412	0.607409550079568	2.40579599648838	0.0389025513639236	0.86010270868807	-3.6612348421496	MIR769
RP11-231C14.5	1.08088540666199	0.728238607003706	3.42766512213577	0.00727271112971945	0.86010270868807	-2.84592693742612	RP11-231C14.5
SNORA16A	-1.08087194297141	1.78385548089757	-3.39962979502348	0.00760738452558816	0.86010270868807	-2.86638752212684	SNORA16A
MTND1P23	1.08065005504821	2.62636606970808	1.04404858621569	0.323062499008686	0.870114257395276	-4.74549415705913	MTND1P23
MIR4436B1	1.07899950103373	1.98781268410195	1.89739009011016	0.0894835006556745	0.86010270868807	-4.09469370270241	MIR4436B1
GPAM	1.07884133278662	2.57410445776811	1.60699069561614	0.141712080730661	0.86010270868807	-4.33478079227627	GPAM
SEC14L4	1.07834926432119	0.456906293036583	3.9207976099149	0.0033462960010944	0.86010270868807	-2.50700128486535	SEC14L4
AL049872.1	1.07778773100321	0.35926257700107	2.34586875084208	0.042958070884619	0.86010270868807	-3.71224890344966	AL049872.1
CACNB2	-1.07672528233474	1.67552682607568	-4.00881587607998	0.00292285583589843	0.86010270868807	-2.45073389917264	CACNB2
NID2	-1.07666451401988	2.80052321545227	-2.78121987091756	0.0208870593551471	0.86010270868807	-3.34733064972194	NID2
MIR101-2	1.07598789964559	0.579813654369215	2.00220410697452	0.0755253595967466	0.86010270868807	-4.00584243578735	MIR101-2
MIR6804	-1.07584559351758	2.42227633106158	-1.48692821726975	0.170409021735771	0.86010270868807	-4.42990150606685	MIR6804
CBS	1.07564851174305	1.37387702644681	2.21583292559699	0.0532405515360391	0.86010270868807	-3.82334351367691	CBS
LEMD1	1.07482852227527	2.44488904272393	1.93732519319389	0.0839000469741519	0.86010270868807	-4.0609300434054	LEMD1
MIR338	1.07202526911987	0.707205034859565	1.78282369648691	0.107493307598636	0.86010270868807	-4.19073332106117	MIR338
IGHVIII-22-2	1.0715467238131	0.564930240566102	1.28268586741199	0.230907864950989	0.86010270868807	-4.58346069781856	IGHVIII-22-2
HNF4A-AS1	1.0714260877828	0.509414470092275	1.6802462385707	0.126404654354159	0.86010270868807	-4.27535960554657	HNF4A-AS1
CASP1	-1.07104137377313	3.65710186815994	-2.13677215869511	0.0606265110014883	0.86010270868807	-3.89098151336364	CASP1
RP11-191N8.2	-1.07034940153895	0.938210605030268	-1.97196123171248	0.0793254002778653	0.86010270868807	-4.03155324850808	RP11-191N8.2
ABCB11	1.07012081037663	0.712245470144204	1.85739823423262	0.0954232718387976	0.86010270868807	-4.12837017310304	ABCB11
MYO1A	-1.06950445888057	4.85067876904885	-3.97666024216571	0.00307058009427155	0.86010270868807	-2.47114158411588	MYO1A
RNU7-41P	-1.06924988155504	1.51960443842499	-1.43941574224735	0.183104939630474	0.86010270868807	-4.46663794828963	RNU7-41P
SNORD105	-1.06825049597819	0.852722114054048	-2.42286897476262	0.0378180809926146	0.86010270868807	-3.64673231878759	SNORD105
RP5-1116H23.4	1.06669744712036	0.706714643885969	1.89859692370179	0.0893097649303995	0.86010270868807	-4.09367524078252	RP5-1116H23.4
FAS	-1.06643947506543	2.82652720872337	-2.66814922389841	0.0251856398594431	0.86010270868807	-3.44056718066146	FAS
SLC9A2	-1.06613707743595	3.16138982306372	-1.77978709313837	0.108013554622411	0.86010270868807	-4.19325910789867	SLC9A2
IGKV2D-28	-1.06570092893586	4.03289456914325	-0.77966525690228	0.455134615082491	0.917881406829826	-4.8963620412771	IGKV2D-28
MIR938	-1.06536998878101	3.52515311491283	-1.41528523756847	0.18986118667386	0.86010270868807	-4.4850761850978	MIR938
AC016735.2	-1.06497585148303	1.00932919465244	-1.55747441111816	0.15298138811264	0.86010270868807	-4.37438012095982	AC016735.2
MIR4525	-1.06491847771448	1.78386392419966	-1.36226033369023	0.205463190507258	0.86010270868807	-4.5250380000853	MIR4525
C10orf10	1.0642276881274	3.72993881382577	1.65003573189612	0.132526479474801	0.86010270868807	-4.2999780919549	C10orf10
MIR4646	1.06395514432819	0.834409444418586	1.61770299020984	0.139374128402224	0.86010270868807	-4.32615125861892	MIR4646
RPL41P5	1.06382053507627	3.62619898617054	0.698343047986702	0.50219447492209	0.934554591877298	-4.93556996477793	RPL41P5
MIR6762	1.06377648886547	2.41716322077829	1.76767019372536	0.11011271708809	0.86010270868807	-4.20332616216114	MIR6762
CH17-140K24.5	1.06324303485252	0.584041452181087	2.53288268488833	0.0315153107875016	0.86010270868807	-3.55369985965677	CH17-140K24.5
RNU6-1110P	1.06260434085017	0.354201446950055	2.05200043287893	0.0696435096202266	0.86010270868807	-3.96340947617422	RNU6-1110P
MIR708	1.06240059408585	0.354133531361951	2.62270965870784	0.0271551851335452	0.86010270868807	-3.4783940111432	MIR708
RP11-490H24.5	-1.06143980498244	2.51731234002123	-1.16903192345739	0.27172523870694	0.86010270868807	-4.66329395828972	RP11-490H24.5
RP5-1022P6.4	1.06047826891392	0.60760247269106	2.33337023878028	0.0438550175976813	0.86010270868807	-3.72290706059343	RP5-1022P6.4
UGT2B15	1.06014393861621	0.922882647333065	1.68936572134823	0.124607800814079	0.86010270868807	-4.26789879525139	UGT2B15
AGT	1.05951827109378	2.34408458537991	1.08432057314472	0.305760489471965	0.865827635187327	-4.7196963402535	AGT
MIR3689C	1.05947719223864	0.353159064079545	1.47176639487751	0.174374420857273	0.86010270868807	-4.44168488167499	MIR3689C
FLRT3	1.05893234022961	1.05652426470236	2.2180589945123	0.0530457864721362	0.86010270868807	-3.82143914238733	FLRT3
CKMT1B	-1.05872300896481	4.29865472414107	-4.32218864963596	0.0018212892163125	0.86010270868807	-2.26070710234206	CKMT1B
TSPAN7	-1.05868908398013	2.92858224361607	-2.07745027391347	0.066809200731023	0.86010270868807	-3.94168535001769	TSPAN7
LRRC15	-1.05850017134154	0.656581907073701	-3.32752045242241	0.00854389411942883	0.86010270868807	-2.91958569438077	LRRC15
CDHR2	-1.0568599690633	4.17790229210056	-1.54490186162677	0.155966806143928	0.86010270868807	-4.38435512384276	CDHR2
FRZB	-1.05652320273899	1.92063674691602	-3.84012031185748	0.00379153332904355	0.86010270868807	-2.55970243516228	FRZB
IGLV2-23	-1.05493145730671	4.94249655789185	-0.76780338329266	0.461813856711313	0.921379881164165	-4.90230695151209	IGLV2-23
RNU6-414P	1.05480673528604	1.77376705823597	1.57956675768713	0.147858269820259	0.86010270868807	-4.35677271382751	RNU6-414P
TRDD1	1.05369541597362	0.35123180532454	1.47127845397168	0.174503362718545	0.86010270868807	-4.44206317441871	TRDD1
RP11-114M1.1	-1.05338372254072	1.2189695201273	-2.84545019549007	0.0187843706099754	0.86010270868807	-3.29499039420903	RP11-114M1.1
RAB31	-1.05287528383931	3.47591556709055	-2.65940157023796	0.025553292873935	0.86010270868807	-3.44783428120601	RAB31
ADAMTS6	-1.0528278115889	0.954607174658641	-4.72628064850607	0.00101030032865575	0.632296364889261	-2.0386484562654	ADAMTS6
MIR6877	-1.05229545177576	1.13581238213589	-1.56953282653018	0.150165847831446	0.86010270868807	-4.3647820221546	MIR6877
LL22NC03-N14H11.1	1.05212358163341	0.894788339223894	1.62545435635859	0.137704070706656	0.86010270868807	-4.31989370356262	LL22NC03-N14H11.1
ENTPD8	-1.05104008055309	2.78646999493843	-2.83398766352507	0.0191431945033306	0.86010270868807	-3.30429583223924	ENTPD8
CRHBP	1.05044893191289	0.574461512602295	1.71560977677356	0.119565882774184	0.86010270868807	-4.24635590487283	CRHBP
TDO2	1.04957647965998	1.24456661661563	1.44434622514982	0.181750331411558	0.86010270868807	-4.46285193693598	TDO2
GYS2	1.04912692259139	0.391121357629318	1.98233447898477	0.0780019827029644	0.86010270868807	-4.02274032637299	GYS2
MIR26A1	1.04900815217273	1.4027973361975	1.70614048682442	0.121363213595444	0.86010270868807	-4.2541410323627	MIR26A1
AKR1C4	1.04810775913741	0.734194576862561	1.35598291199654	0.207380574439824	0.86010270868807	-4.52971625980628	AKR1C4
ADGRG7	-1.04757846208978	1.5039519210309	-1.69785366757502	0.122956304078557	0.86010270868807	-4.26094287050378	ADGRG7
TMPRSS5	1.04687217316389	1.1611526486837	1.13882214799779	0.283500568152728	0.861135522811473	-4.68372923003054	TMPRSS5
RNU6-524P	1.04651451979361	0.348838173264535	2.69055212991692	0.0242681931041144	0.86010270868807	-3.42198981277301	RNU6-524P
LRRC26	-1.0464397049686	2.13950717647099	-1.80684982450492	0.103458013955814	0.86010270868807	-4.17070948359362	LRRC26
SNTB1	1.04638230018899	3.2367726323001	2.70809473033201	0.0235733762292632	0.86010270868807	-3.40747757652734	SNTB1
CEMIP	1.04450694220174	3.56914779743507	1.16952506074178	0.271536310735626	0.86010270868807	-4.66295751914774	CEMIP
ROBO2	-1.0444201419454	0.74057946639404	-3.57271540268513	0.00577042446668728	0.86010270868807	-2.7420882101563	ROBO2
LGR6	1.04432567446197	2.33416571696473	1.45734123715978	0.178221609116235	0.86010270868807	-4.45284378279381	LGR6
AC144568.4	1.04384833760176	1.24007997415164	1.28662439452001	0.229589321798848	0.86010270868807	-4.58061551704852	AC144568.4
RNU7-75P	1.04341011517508	0.347803371725028	2.69770744719143	0.0239823274422742	0.86010270868807	-3.41606678688851	RNU7-75P
MIR4637	1.04316701472403	2.27805223532425	1.20880002971994	0.256824953837016	0.86010270868807	-4.63587553428366	MIR4637
BANF1P2	1.04304220481966	1.08844392050402	3.26113114736448	0.00951211998841256	0.86010270868807	-2.96928152575477	BANF1P2
TRAJ37	-1.04224475547297	1.60558501306826	-1.32673125970296	0.216516076456677	0.86010270868807	-4.55136252105899	TRAJ37
BAGE5	1.0420541773385	0.563087184707125	1.39410003292921	0.195968566150127	0.86010270868807	-4.50113587243687	BAGE5
RNA5SP248	-1.04170546125131	0.981495207009004	-2.14616740142001	0.0596993769161493	0.86010270868807	-3.88294546359835	RNA5SP248
MSRB3	-1.04167586603711	2.3213563784608	-2.28512447957662	0.0474932615087282	0.86010270868807	-3.76409612211799	MSRB3
ASRGL1	-1.04093866239906	2.51774676716	-1.56201504215111	0.151915726433925	0.86010270868807	-4.37076945404391	ASRGL1
RNU1-120P	1.04061961578867	1.14922746043267	1.86244303517509	0.0946541614943656	0.86010270868807	-4.12413021131827	RNU1-120P
MIR4463	1.040023653198	0.346674551065999	2.32446818726453	0.0445050764304588	0.86010270868807	-3.73050167503227	MIR4463
BEST2	-1.03982725007369	1.84371084613452	-2.20791656305889	0.0539388316267548	0.86010270868807	-3.83011612754716	BEST2
MIR5094	1.03966875147945	2.2654920779702	2.07253086648691	0.0673482977262597	0.86010270868807	-3.94588622056043	MIR5094
GALNT8	-1.03956153958785	2.22882544378205	-1.24995237515719	0.242110944250504	0.86010270868807	-4.60691042628452	GALNT8
MIR1255A	1.0388452567533	1.49332743218337	1.15996578792979	0.275217372345502	0.86010270868807	-4.66946303074083	MIR1255A
CCL24	-1.03875609125282	4.65562316141524	-1.89443105581199	0.089910827472704	0.86010270868807	-4.09719034642251	CCL24
LSAMP	-1.03854396115301	1.0372013566389	-3.07707232668701	0.0128363681109924	0.86010270868807	-3.11052988085658	LSAMP
MT-TM	1.03838022552444	5.264911304615	0.808014363258623	0.439431041319744	0.911133192987316	-4.88184943798286	MT-TM
RP11-736N17.9	-1.03808698096113	0.775480351554447	-1.44092248903482	0.182690049298958	0.86010270868807	-4.46548161059556	RP11-736N17.9
snoU13	1.03803978299436	3.75447817176479	1.83291560634721	0.0992393467882857	0.86010270868807	-4.14891073264115	snoU13
CTBP2P1	1.03713380564569	0.426671612411994	2.11030969049909	0.063313189370247	0.86010270868807	-3.91360873132815	CTBP2P1
MIR3680-1	-1.03635722815451	2.31921100872347	-1.29125925628115	0.22804568106952	0.86010270868807	-4.5772609082612	MIR3680-1
MUC4	-1.03555419089519	4.0020776853505	-1.02506049646996	0.331475241811241	0.874082602172008	-4.75741888938014	MUC4
LAMA2	-1.03444712030208	2.2963650344593	-2.30332500223272	0.0460872152865383	0.86010270868807	-3.74854975817245	LAMA2
CD248	-1.03390118079932	2.5980608192791	-2.07585156401626	0.0669839406758932	0.86010270868807	-3.94305062969367	CD248
RP11-462G2.1	-1.03360669111078	1.75550875591901	-0.707785683991606	0.496579053583889	0.933672949974625	-4.93120604259317	RP11-462G2.1
MIR6738	-1.03244664799093	1.56179111692449	-1.54081577769369	0.156948125627912	0.86010270868807	-4.38758976732335	MIR6738
TENM1	1.03170434653994	0.553242919352444	1.94027843809286	0.0835004645032791	0.86010270868807	-4.05842839565346	TENM1
C5orf38	1.0315023047899	0.600486985971173	2.06102836745305	0.0686251408948155	0.86010270868807	-3.9557056651577	C5orf38
ITGA11	-1.03109209657377	1.76151179182541	-3.0180309180508	0.0141399409199405	0.86010270868807	-3.15687255231632	ITGA11
TMPRSS6	1.03101400499691	0.693553567254814	1.97472325714212	0.0789709552984326	0.86010270868807	-4.02920730678321	TMPRSS6
NR3C2	-1.02999086565262	3.72444378876012	-2.18925245182194	0.055620577017872	0.86010270868807	-3.84608476478802	NR3C2
OLFML2A	-1.02995291822578	2.1352842378815	-3.46175487466287	0.00688632384519697	0.86010270868807	-2.82121709382122	OLFML2A
RP11-203J24.9	-1.02925654469588	3.65826380394539	-3.26433304052993	0.00946290679704679	0.86010270868807	-2.96686916085072	RP11-203J24.9
IGKV4-1	-1.02575150922345	4.63049504383711	-0.718926862931692	0.49000410666563	0.931988289503505	-4.92599253334697	IGKV4-1
MIR3127	1.0252732880804	2.1824533254503	2.32638248601786	0.0443644928106297	0.86010270868807	-3.72886830190969	MIR3127
CDKN2B-AS	-1.02469871885117	2.05551935476669	-1.56751415993193	0.150633952894396	0.86010270868807	-4.3663908991788	CDKN2B-AS
MIR941-1	-1.02464147739688	2.39031626412272	-0.997880417327124	0.343803951191142	0.878305093057498	-4.77421414526961	MIR941-1
MIR579	1.02442362098459	1.32577710633471	1.96820456855499	0.0798099069792447	0.86010270868807	-4.0347432456925	MIR579
MIR15B	1.02376103660056	0.341253678866852	5.12727300330683	0.000576279489617891	0.554536620225822	-1.84221298423319	MIR15B
MIR4669	1.0236583732081	3.45291446529408	1.5752490848878	0.148847334556655	0.86010270868807	-4.36022166761602	MIR4669
COL5A3	-1.02317261077631	2.02591225476905	-2.21253057519744	0.0535307664932081	0.86010270868807	-3.82616869493606	COL5A3
MTTP	1.02270051879265	0.65918985545029	1.46537514070304	0.176069952360769	0.86010270868807	-4.44663530543039	MTTP
FZD8	-1.02264938842832	1.70379487542045	-2.85047219688777	0.0186293244109702	0.86010270868807	-3.29091839444778	FZD8
IGLL5	-1.02161345271314	5.20899681749495	-0.594353774264738	0.566571960803569	0.95071149720605	-4.9802186972501	IGLL5
LPA	1.02138885202065	0.389337578864005	2.25567100170285	0.049858111342667	0.86010270868807	-3.78927066428353	LPA
RPS26P6	-1.02135627703898	4.24044322199262	-0.659894746918995	0.525460867723726	0.93946261889564	-4.95281362079035	RPS26P6
RNU7-85P	1.02133715332354	0.340445717774515	1.4684028085542	0.175264962220257	0.86010270868807	-4.44429143554121	RNU7-85P
KCTD12	-1.02086338309335	3.8607520209535	-3.31849671223725	0.0086692530202367	0.86010270868807	-2.92630033955134	KCTD12
VSTM4	-1.0207135468204	1.49946009143593	-3.52069771879476	0.00626795244562313	0.86010270868807	-2.77893441087353	VSTM4
PRUNE2	-1.02063032924874	3.06046146184268	-1.31353446772914	0.220747092593681	0.86010270868807	-4.56104343086963	PRUNE2
TRAJ21	1.0203925375321	2.22938970793742	1.35115433274032	0.20886572175384	0.86010270868807	-4.53330693565148	TRAJ21
ADAM8	1.01865182421824	3.07679882941723	1.12929070118148	0.287298605962718	0.861214053231098	-4.69010411270686	ADAM8
RNU6-1207P	1.01830233386177	0.607337400516325	1.29547103227174	0.226650449500186	0.86010270868807	-4.57420655466059	RNU6-1207P
RNA5SP211	1.01721833568661	0.339072778562204	4.34564857937595	0.00175890227780424	0.857862420533452	-2.24711920885052	RNA5SP211
RNY1P2	1.01716478302736	0.523971493461764	2.2184452941035	0.0530120587417739	0.86010270868807	-3.82110867230429	RNY1P2
RNU6-4P	1.01613087622021	0.451879787254947	2.14459528588461	0.0598535546535819	0.86010270868807	-3.88429021543788	RNU6-4P
SLC17A2	1.01600828345369	0.342117685358837	2.0005899216211	0.0757237330652872	0.86010270868807	-4.00721599220924	SLC17A2
CTD-3093M3.1	1.01594321333951	0.338647737779836	2.58387082509772	0.0289608770564041	0.86010270868807	-3.51087269900111	CTD-3093M3.1
IGHV4-61	1.01565815934368	2.15252333604189	0.594388908838252	0.566549445529845	0.95071149720605	-4.98020469154427	IGHV4-61
MYLK	-1.01544601484104	3.90291535988966	-2.87241434345549	0.0179670294596831	0.86010270868807	-3.2731626504339	MYLK
RP1-163M9.7	1.01526174554135	0.492997651786229	3.21485313398736	0.0102537707807278	0.86010270868807	-3.00432239683863	RP1-163M9.7
TPT1P10	-1.01482962027898	1.39351225997236	-3.03450136155409	0.0137631711585153	0.86010270868807	-3.14389604602065	TPT1P10
ITCH-IT1	1.01477175711494	2.09874095761397	0.91463451291817	0.383679266291137	0.89111125411786	-4.82356116486212	ITCH-IT1
WI2-87327B8.2	1.0147431446303	0.479033625335134	3.24465210126857	0.00976963032033742	0.86010270868807	-2.98172189532796	WI2-87327B8.2
CDC42EP5	-1.01452898650752	4.55467993650017	-1.23522998074414	0.247293588286865	0.86010270868807	-4.61734013406965	CDC42EP5
CPN1	1.01433503771771	0.468197854256706	1.85964508256014	0.0950800077485124	0.86010270868807	-4.12648208813384	CPN1
SPAG4	1.01390004931298	2.22631726026835	2.41491011739973	0.038319849027714	0.86010270868807	-3.65349102539648	SPAG4
RNA5SP56	1.01197843153048	0.337326143843492	2.43060202361372	0.0373367857652986	0.86010270868807	-3.64016863223735	RNA5SP56
MIR4274	1.01139404391733	0.412783755103681	2.03712319246197	0.0713533191494681	0.86010270868807	-3.97609802886201	MIR4274
ACKR1	-1.01094266692731	1.71370520346136	-1.57554889775839	0.148778465257522	0.86010270868807	-4.35998229840849	ACKR1
PTTG1	-1.00961259545203	4.15168012201113	-2.54507724301553	0.0308845911283285	0.86010270868807	-3.54343865225532	PTTG1
TMEM158	-1.00951118021978	1.12169968972846	-3.57731308763586	0.0057284835157013	0.86010270868807	-2.73885273772245	TMEM158
SNORD114-31	-1.00879831343292	1.19032013610876	-1.20296262541962	0.258969816608097	0.86010270868807	-4.63993608296683	SNORD114-31
SNORD114-14	-1.00779032378712	0.643112795793609	-2.44470896080029	0.0364743805595278	0.86010270868807	-3.62820347950332	SNORD114-14
GUCY1B3	-1.00660754524036	1.84349802313884	-3.33338567763151	0.00846342440623169	0.86010270868807	-2.91522813970387	GUCY1B3
GBP7	1.0058026226801	0.335267540893367	1.6392820480336	0.134769525162198	0.86010270868807	-4.30870379369628	GBP7
RP11-569A2.2	1.00565718716556	1.18646397762649	1.54612945588091	0.155673049001999	0.86010270868807	-4.38338263191036	RP11-569A2.2
MIR3692	1.00531055076449	1.42285967924835	1.54565107893658	0.155787463857616	0.86010270868807	-4.38376163717634	MIR3692
MIR449C	1.00507832117073	0.335026107056911	2.13262139442698	0.0610405299578565	0.86010270868807	-3.89453143729994	MIR449C
RP11-432M8.5	1.0048265700571	0.334942190019032	1.98719808750206	0.0773887271413192	0.86010270868807	-4.01860613790043	RP11-432M8.5
FADS2	-1.00461524892459	2.06229368489256	-1.53720687154094	0.15781938653265	0.86010270868807	-4.39044367516174	FADS2
S100A8	-1.00419896094794	2.13779232639658	-1.48698587099303	0.170394094782224	0.86010270868807	-4.42985659405451	S100A8
DEFA5	-1.00331793363421	0.616543859772865	-1.75698973913847	0.111994149033561	0.86010270868807	-4.2121840964807	DEFA5
RP11-671E7.1	1.0030125134764	0.56367725293161	3.24055844507639	0.00983471246715861	0.86010270868807	-2.98481869080399	RP11-671E7.1
RP11-328K4.1	1.00262299391734	1.19967163262934	3.72289828556255	0.00455295656530318	0.86010270868807	-2.63819933252221	RP11-328K4.1
RP11-573D15.8	1.00184081974797	1.18529853405348	2.5619290041856	0.0300337080073784	0.86010270868807	-3.52927740647664	RP11-573D15.8
HSPA7	1.00179743547829	2.56149517873887	1.55495204038155	0.15357623936825	0.86010270868807	-4.37638402945259	HSPA7
MIR7159	1.00169624800342	0.333898749334473	1.46652892922016	0.175762806472676	0.86010270868807	-4.44574236528457	MIR7159
RNY4P9	1.00132881601925	0.455102936391463	2.19970592983404	0.0546724786185507	0.86010270868807	-3.83714084779996	RNY4P9
COX6CP17	-1.00038560559968	2.25951830788428	-1.49948798358485	0.167184130098046	0.86010270868807	-4.42009900245197	COX6CP17
MIR503	0.999804503751251	0.448095136456492	2.28656160371941	0.0473807270400904	0.86010270868807	-3.7628682645044	MIR503
APOA1-AS	0.999661068228503	0.402008295949147	1.73909720680859	0.115212437252904	0.86010270868807	-4.22698926288856	APOA1-AS
RP11-116D2.1	0.999484814601438	0.333161604867146	2.21037374793257	0.0537211419045939	0.86010270868807	-3.82801391283727	RP11-116D2.1
TRAJ28	-0.999318049425455	1.81977318765507	-1.66718418156973	0.129019357080831	0.86010270868807	-4.28602250086807	TRAJ28
AL135842.1	0.998853880527068	0.332951293509023	2.12901505744006	0.0614024602090859	0.86010270868807	-3.89761554309286	AL135842.1
MIR3131	0.997530025651035	4.20547523121609	0.929033043130221	0.376553210340014	0.888397091044058	-4.81525829708511	MIR3131
RP11-500M8.7	-0.996996555714353	3.73586140456034	-2.33685246618678	0.0436032822311408	0.86010270868807	-3.71993700997093	RP11-500M8.7
RNU6-653P	-0.99651336329899	1.85258575002231	-1.58297057344037	0.147082682730478	0.86010270868807	-4.35405111928518	RNU6-653P
AC013286.1	0.996336882951344	0.454322955814661	2.18262990095234	0.0562294638016199	0.86010270868807	-3.85175102203525	AC013286.1
AKR1D1	0.995355032258252	0.48628657064715	1.88534639455172	0.0912347821690508	0.86010270868807	-4.10485068747172	AKR1D1
RNU6-1340P	0.99516389426627	1.01962576259116	0.959665463298787	0.361711886119216	0.88459274362063	-4.79726715059128	RNU6-1340P
FBLN5	-0.994936866564921	2.56549887624449	-1.92253496577956	0.0859285043136015	0.86010270868807	-4.07344904735447	FBLN5
AXL	-0.994876537626909	3.0781142915916	-2.69561641941894	0.0240655139646314	0.86010270868807	-3.41779716722905	AXL
PKIG	-0.994381530193424	3.65039240880553	-2.23365708968653	0.0517004024007641	0.86010270868807	-3.8080964347633	PKIG
UCN2	-0.993227992768237	0.60318920872948	-2.58580204998656	0.0288683093361218	0.86010270868807	-3.50925468593199	UCN2
ADORA2A-AS1	0.992545598154962	0.381736186290409	3.09047612852582	0.0125580354524343	0.86010270868807	-3.10007696090949	ADORA2A-AS1
ADCY1	0.992246510665036	0.746661046553287	4.07974892936814	0.00262293974033857	0.86010270868807	-2.40631832848576	ADCY1
C6orf15	0.992030149275236	0.489826880475396	2.18951883956388	0.055596219352044	0.86010270868807	-3.8458568433846	C6orf15
MIR425	0.991948822123543	1.07867691119562	1.81764127768157	0.101691636193173	0.86010270868807	-4.16169375591774	MIR425
IFI27	-0.991898412799577	5.50595200537403	-1.59820874893024	0.143654909152767	0.86010270868807	-4.34183911968807	IFI27
MIR30B	0.991443592340578	0.907719599080777	1.44486148663065	0.181609269983705	0.86010270868807	-4.46245592020347	MIR30B
CTD-3194G12.2	0.991397535132401	0.660658350606393	3.08832531050894	0.012602275860115	0.86010270868807	-3.10175255467282	CTD-3194G12.2
RP1-59D14.8	-0.990000863896534	1.79364497353815	-2.53494053400086	0.0314079805405002	0.86010270868807	-3.55196748122704	RP1-59D14.8
SNORD31	0.989497727961843	0.329832575987281	2.66382239785589	0.0253668202904188	0.86010270868807	-3.4441607707872	SNORD31
AR	0.989354668092139	0.814694311293053	1.97567263824567	0.078849470522555	0.86010270868807	-4.02840083870838	AR
RNU7-71P	-0.98929413808874	1.72148697966671	-1.3480645292596	0.209820782182059	0.86010270868807	-4.53560100812579	RNU7-71P
C3orf67	0.98909086885133	1.48484025441855	2.83992849370903	0.0189563603133218	0.86010270868807	-3.29947103978077	C3orf67
LINC01614	0.988917826761599	1.14793649397429	1.92429576622796	0.0856846101652736	0.86010270868807	-4.07195949563367	LINC01614
COL5A2	-0.988905060528822	4.53317303004672	-2.26940955475336	0.0487410318372132	0.86010270868807	-3.77752580728661	COL5A2
RP11-401P9.7	0.988416832140429	1.60668602452799	1.41609707445656	0.189630437215074	0.86010270868807	-4.48445835204927	RP11-401P9.7
MIR296	0.988397355438111	0.418921397725392	2.79675768279566	0.0203574369855116	0.86010270868807	-3.33462567493384	MIR296
IGKV2-28	-0.988260163806985	4.18651198568079	-0.710104387156166	0.495206154197209	0.933672949974625	-4.93012675480341	IGKV2-28
PRRX1	-0.98791382552827	2.05798746217628	-1.7513149191134	0.113005802903164	0.86010270868807	-4.21688442570683	PRRX1
FXYD5	0.986842138478307	3.83166867321862	1.80809588130342	0.10325261133619	0.86010270868807	-4.16966914099238	FXYD5
RP11-475I24.1	0.986685159583236	0.678177512122637	1.71378824305059	0.119909720397369	0.86010270868807	-4.24785450911855	RP11-475I24.1
P2RY14	-0.986105148870369	1.23713214243157	-2.48399200486757	0.0341757190076889	0.86010270868807	-3.59494719986223	P2RY14
MIR4457	0.985531432484139	0.328510477494713	2.6641589464414	0.0253526807731284	0.86010270868807	-3.44388119030814	MIR4457
RP11-136B18.2	0.985360165499321	0.328453388499774	2.36975398080718	0.0412939408774569	0.86010270868807	-3.69189740840293	RP11-136B18.2
RP11-257I8.2	0.98520655332915	0.32840218444305	2.65501151945121	0.0257398331736483	0.86010270868807	-3.45148405375137	RP11-257I8.2
PRG4	0.983717177424792	0.388504623960492	1.87301014997865	0.0930618909897747	0.86010270868807	-4.11524107825704	PRG4
MIR4446	-0.983654717026352	2.34925317971339	-1.05773764958608	0.317099110274726	0.868594916311844	-4.73680146932061	MIR4446
RNU1-3	-0.983155911472834	7.3321026981453	-0.445857505036162	0.665986141003448	0.974508031081866	-5.03259775002109	RNU1-3
RP11-717F1.2	0.982415660694311	1.6749114094606	2.00371580185516	0.0753400301734199	0.86010270868807	-4.0045559696109	RP11-717F1.2
LY6G6E	0.980714621164846	0.712286893539464	1.35888643931445	0.206491839428067	0.86010270868807	-4.52755382611562	LY6G6E
AL355480.3	0.980706945755767	0.326902315251922	2.11836209966887	0.0624837207379532	0.86010270868807	-3.90672464681854	AL355480.3
RP5-1021I20.8	0.980513329154572	0.699119258636782	2.76796050375127	0.0213500575375742	0.86010270868807	-3.35819391501142	RP5-1021I20.8
CTSE	-0.98036649209309	2.65575400795676	-1.32667139393701	0.216535115074082	0.86010270868807	-4.55140655802912	CTSE
ASPDH	0.979722771806969	0.347991240792564	2.51739681496998	0.0323348335439815	0.86010270868807	-3.56674647883507	ASPDH
EDNRB	-0.979280834690028	2.26788109409985	-2.19355882832549	0.0552280828281133	0.86010270868807	-3.84240023688096	EDNRB
PON3	0.979169042165209	1.7377905548843	2.01132527752525	0.0744136877449826	0.86010270868807	-3.99807848421597	PON3
RP11-1O2.2	0.979105279839115	0.326368426613038	2.63356974718719	0.026670809704922	0.86010270868807	-3.46933605323446	RP11-1O2.2
RP11-731F5.2	-0.978900568345919	5.79361188655278	-0.551022597584902	0.594716615630662	0.959980522415292	-4.99692113373877	RP11-731F5.2
FER1L6	-0.978823750486271	2.40651298522366	-1.85066256392944	0.0964592685424285	0.86010270868807	-4.13402735715519	FER1L6
RP5-881L22.6	0.978358824585195	0.373720290895501	2.00291447328961	0.0754382167566069	0.86010270868807	-4.00523792216183	RP5-881L22.6
RP11-254F19.2	-0.97818908041245	2.05299830100132	-1.33166426066354	0.214952105132228	0.86010270868807	-4.54773008403355	RP11-254F19.2
IGKV3-20	-0.977759121459147	5.76818241593721	-0.594310921268591	0.566599422950221	0.95071149720605	-4.98023577874586	IGKV3-20
LINC01146	0.977458129371284	1.25585580574291	1.72675427736591	0.117481780956936	0.86010270868807	-4.23717654794638	LINC01146
MIR2052	0.977454792055389	0.97179574298993	1.04274772984612	0.323633614974653	0.870290878214315	-4.74631606193157	MIR2052
DDX3P2	0.97719916102832	2.35358427458577	0.765624822692667	0.46304750051414	0.921853616203138	-4.90339054007248	DDX3P2
RP11-509A17.3	0.975632101303167	0.389035432196011	1.86744285080033	0.0938976306195145	0.86010270868807	-4.11992564406664	RP11-509A17.3
UBE2S	-0.975620315929941	2.84572980225046	-2.55702063485813	0.0302790933937977	0.86010270868807	-3.53339982389726	UBE2S
OLFML3	-0.975292272718945	2.62770073664886	-3.48877611029521	0.00659529324338602	0.86010270868807	-2.80176364713084	OLFML3
RNA5SP497	0.974826676495935	0.416133566898287	1.96970834034134	0.0796156257825949	0.86010270868807	-4.03346641123909	RNA5SP497
CLIC3	0.974327398757879	1.90118027941638	0.937484687501574	0.372415061216042	0.886227340390766	-4.8103385949316	CLIC3
RP11-372E1.4	0.974301208131653	0.345206089823564	1.90689903220393	0.0881231572905081	0.86010270868807	-4.08666569703617	RP11-372E1.4
LHFPL3-AS2	-0.973521725517647	1.81901626244508	-1.65731983646932	0.131026358905394	0.86010270868807	-4.2940562965046	LHFPL3-AS2
MIR210	0.973170732080005	1.00975441011892	1.46914298505254	0.17506865404377	0.86010270868807	-4.44371808567299	MIR210
AC016734.2	-0.973058858744914	2.87897557668459	-1.59139586077139	0.145178514993397	0.86010270868807	-4.34730463499466	AC016734.2
MIR4656	0.972837099474584	0.522700238648615	2.06763359840532	0.067889112744167	0.86010270868807	-3.95006744208703	MIR4656
RP11-355B11.2	0.972798387125361	2.07742006575584	2.73085925618896	0.0227015882586434	0.86010270868807	-3.3886923553983	RP11-355B11.2
HIST1H2AI	-0.972701562415923	6.2772240192459	-1.11243857619689	0.294111773188292	0.863710158819089	-4.70128818594602	HIST1H2AI
EMILIN1	-0.972549687122298	3.97154888142587	-1.90880986086341	0.0878521520946454	0.86010270868807	-4.08505156608364	EMILIN1
RNF183	0.971713690065177	1.18109467797374	1.96415872010142	0.0803348473978434	0.86010270868807	-4.03817782819376	RNF183
RNU6-548P	-0.971154814374726	1.31956000525998	-1.91274597524992	0.0872963779914572	0.86010270868807	-4.08172569162756	RNU6-548P
GALNT5	-0.970902403451422	3.98380562779335	-2.3494642125344	0.0427034071367083	0.86010270868807	-3.70918393046543	GALNT5
RP11-4K16.2	0.970486543979377	0.50303669666883	3.60375658016537	0.00549337818715371	0.86010270868807	-2.72031121791936	RP11-4K16.2
PLGLB1	0.970438883853132	1.67140702723325	1.57619862415224	0.148629315625147	0.86010270868807	-4.35946349771159	PLGLB1
KRT7	0.970161069355181	1.67860730597257	1.39128323940525	0.196793150317918	0.86010270868807	-4.50326193007269	KRT7
MX1	-0.96964317121743	3.185177161182	-3.03232926106255	0.0138122632868431	0.86010270868807	-3.14560523880128	MX1
GSR	-0.969453049861386	4.68782848452674	-3.24247422444036	0.0098041991449745	0.86010270868807	-2.98336911275631	GSR
AC093850.1	0.969382330770512	0.433575926632171	2.66968921530662	0.0251214696782961	0.86010270868807	-3.43928859460843	AC093850.1
SLC13A3	0.96871649185758	1.37203241008861	0.918589427142135	0.381712355130434	0.890186015799199	-4.821290486981	SLC13A3
WNT11	0.968611691945475	2.02996369790954	1.02436950924699	0.331784484002431	0.874131983310911	-4.75784989220333	WNT11
AC006960.5	0.96847711230721	1.09132633508045	2.44569148795132	0.0364150568364759	0.86010270868807	-3.62737054877496	AC006960.5
RP11-90D4.3	0.968430025780263	0.933846380030951	1.50817360107468	0.164985408504509	0.86010270868807	-4.4132986797246	RP11-90D4.3
SNORD14E	-0.96710850092139	3.47207812025971	-2.15619705748737	0.058724770394837	0.86010270868807	-3.87436574852906	SNORD14E
RNU1-1	0.966653018569797	6.38114418418055	0.495168620849634	0.63206727554976	0.969002517778429	-5.0167398012466	RNU1-1
CFB	0.966546272245341	3.78113866457029	1.14459170265453	0.281220921408082	0.861135522811473	-4.67985331777517	CFB
NMU	-0.966048722032486	1.62120974231752	-2.251785077534	0.0501785892081128	0.86010270868807	-3.79259328612514	NMU
IL18	-0.965648826432521	3.62073171704435	-1.89784029518602	0.0894186520526179	0.86010270868807	-4.09431378339155	IL18
IGHD6-25	0.96526753227816	1.12501718703846	0.930576773513758	0.3757948913134	0.888310333962075	-4.81436222472245	IGHD6-25
OR1AC1P	0.965120341000121	0.321706780333374	2.27867702687461	0.0480013618014499	0.86010270868807	-3.76960533068499	OR1AC1P
RNU4-62P	-0.964909669359991	1.13798705807236	-1.48415209707695	0.171129133781204	0.86010270868807	-4.43206315724814	RNU4-62P
AC084117.3	0.964693401044883	1.36898500068679	3.85013004290198	0.00373304951568308	0.86010270868807	-2.55310509439547	AC084117.3
RP5-967N21.7	0.96432550413476	0.744266473559127	2.30547226984552	0.0459240490687099	0.86010270868807	-3.74671621306523	RP5-967N21.7
FGFR1	-0.964102010291974	2.44639361246034	-2.15360958243559	0.0589747180756431	0.86010270868807	-3.87657925185362	FGFR1
MIR4299	0.963409267175177	0.321136422391726	2.64730307750568	0.0260706999892481	0.86010270868807	-3.45789703828532	MIR4299
CD68	0.963305710488469	4.13941318600864	2.89537831011443	0.0172995522237026	0.86010270868807	-3.25464312710957	CD68
MIR433	-0.962578797443981	0.894347466381931	-1.47684756380938	0.17303661662262	0.86010270868807	-4.43774209568108	MIR433
HIST1H2AB	-0.961648317036787	5.32675016832979	-2.52933701261764	0.0317011006703174	0.86010270868807	-3.55668548479792	HIST1H2AB
FBP1	0.961591322567829	4.16650551563088	3.93706600537259	0.00326339955101192	0.86010270868807	-2.49650488587248	FBP1
SERPINF1	-0.961072549774716	4.59583332927949	-1.2140217592411	0.254918541896011	0.86010270868807	-4.63223297452296	SERPINF1
RNA5SP18	0.960727661786536	0.320242553928845	1.99697143975528	0.076170225226087	0.86010270868807	-4.01029456720109	RNA5SP18
C2	0.960723057530266	3.89956018646185	1.8432742701657	0.0976077111468932	0.86010270868807	-4.14022744292935	C2
RP11-526A4.1	-0.95989784974246	1.72439943549696	-1.77003964458085	0.109699290418678	0.86010270868807	-4.20135902661305	RP11-526A4.1
HIST1H3G	-0.959743303777238	4.31703607521907	-2.84123190101829	0.0189156179379621	0.86010270868807	-3.29841304860558	HIST1H3G
COX7A1	-0.959571505789791	1.50332928386525	-1.52646604119154	0.160437788472763	0.86010270868807	-4.39892069261994	COX7A1
PRELP	0.959560872871086	1.33319505053982	2.99366224260159	0.0147168972657324	0.86010270868807	-3.17613957681352	PRELP
RNY3	0.959508680116586	0.47387734263464	1.98177528107786	0.0780727874187528	0.86010270868807	-4.02321557186665	RNY3
MIR4532	0.959508680116586	0.319836226705529	2.54834237600907	0.0307178653267037	0.86010270868807	-3.54069309951193	MIR4532
KLK7	-0.959438757221411	1.43936218608238	-0.932572877205802	0.374815990429894	0.887415116589038	-4.81320188732601	KLK7
CLSTN2	0.95938531944347	0.905540922411793	2.00693518443138	0.0749467849921075	0.86010270868807	-4.0018158577627	CLSTN2
HSPA2	-0.958654118798423	2.34212628542076	-1.56390817003675	0.151473372009924	0.86010270868807	-4.36926279438214	HSPA2
SCNN1B	-0.958631168916884	2.86063099208409	-1.34976667191569	0.209294192689451	0.86010270868807	-4.53433757430991	SCNN1B
HIST1H1B	-0.958523647476139	7.8100456543159	-3.04086923760628	0.0136202792782023	0.86010270868807	-3.13888901145406	HIST1H1B
MIR6505	-0.957730615755412	1.80836796439545	-1.56086190328187	0.152185735097876	0.86010270868807	-4.3716868247911	MIR6505
MIR642B	0.957540350018371	0.31918011667279	2.27376942430894	0.0483916759706818	0.86010270868807	-3.77379940104021	MIR642B
MIR4645	0.957540350018371	0.31918011667279	2.27376942430894	0.0483916759706818	0.86010270868807	-3.77379940104021	MIR4645
RP11-541M12.3	0.95723931301906	0.589262621969284	2.8434511574214	0.018846452464776	0.86010270868807	-3.29661211650465	RP11-541M12.3
CWH43	-0.956165407356434	2.00572802474215	-1.90509562629365	0.0883796481938108	0.86010270868807	-4.0881888122556	CWH43
FCGR2C	0.95595907939626	3.71150338206104	1.60147944176585	0.142928563014413	0.86010270868807	-4.33921208239547	FCGR2C
RP11-545D19.1	0.955451367181599	0.361368502952519	1.77055293819572	0.109609918741856	0.86010270868807	-4.20093279151101	RP11-545D19.1
SLC22A25	0.954906311641583	0.332636990787361	1.77929957902388	0.108097294497217	0.86010270868807	-4.19366450570133	SLC22A25
RP11-20I20.2	-0.954856481880598	1.49653001334527	-1.45988267548332	0.177538496294918	0.86010270868807	-4.4508815297705	RP11-20I20.2
SULF1	-0.95473914686509	4.42257866581594	-2.08041187276097	0.06648665177419	0.86010270868807	-3.93915598046549	SULF1
MIR550A3	0.954405907308745	1.8693391572916	1.5617360247122	0.151981019575138	0.86010270868807	-4.37099144947466	MIR550A3
MIR6871	-0.954304835132118	1.99372328198605	-1.30395621181215	0.223861173377146	0.86010270868807	-4.56803604309586	MIR6871
RP11-395B7.2	-0.954046831469713	3.76760912702254	-1.5316706619539	0.159164250979089	0.86010270868807	-4.39481619015182	RP11-395B7.2
ADAMTS14	-0.953023914220062	2.49137274761999	-1.66034703822918	0.130407456700423	0.86010270868807	-4.29159259930269	ADAMTS14
RP11-11N9.4	0.953013880634817	1.11048653637612	1.77234234080656	0.109298883359703	0.86010270868807	-4.19944662193816	RP11-11N9.4
MIR6801	0.952913998861823	3.11854137215221	2.18982135161184	0.0555685711527274	0.86010270868807	-3.84559801407625	MIR6801
RP11-197K6.1	0.951936926934937	0.5897686388104	1.67853197812863	0.126745041639287	0.86010270868807	-4.27676058536223	RP11-197K6.1
CATSPERB	-0.951872169869107	1.6557184878524	-3.40798711602323	0.00750597261043567	0.86010270868807	-2.86027512770049	CATSPERB
PLPP1	-0.951690748766997	4.27741681729832	-3.27659592750325	0.00927685311056646	0.86010270868807	-2.95764460432821	PLPP1
HOXB8	0.95143182520024	1.67658957054814	1.13526569057462	0.28491305575962	0.861135522811473	-4.68611200865072	HOXB8
FMO2	0.950985322941433	0.475971746356961	2.3702642955998	0.041259088886315	0.86010270868807	-3.69146284909784	FMO2
SNORD114-15	0.9506596260545	0.760599318141954	2.1034213743486	0.0640311557856278	0.86010270868807	-3.91949657927183	SNORD114-15
RNU6-1152P	0.950626477790046	1.09874761662542	1.67645597031783	0.127158373079221	0.86010270868807	-4.27845656692805	RNU6-1152P
C8G	0.9505008820339	1.71315545755958	1.27821926944259	0.232410796966133	0.86010270868807	-4.58668127559215	C8G
RP11-295D4.5	0.950427192945911	0.64166014252138	2.16950176467943	0.0574556584016324	0.86010270868807	-3.8629832463937	RP11-295D4.5
MIR3155B	0.950165586265583	0.316721862088528	1.46108918917995	0.177214995437393	0.86010270868807	-4.44994941424884	MIR3155B
AC017028.1	0.950049130709383	2.23944196748964	1.96348663742707	0.080422364980539	0.86010270868807	-4.03874826976382	AC017028.1
MIR601	-0.94922601583558	2.81358307753288	-1.62729387954917	0.137310392079482	0.86010270868807	-4.31840707361244	MIR601
AC068580.5	0.949071736881478	3.29677667207471	1.79228198567159	0.105887669608657	0.86010270868807	-4.18285884424436	AC068580.5
GPR68	-0.949039386306306	1.23780173237242	-2.51463661682378	0.0324831224017521	0.86010270868807	-3.56907372973104	GPR68
MIR1293	0.948153923193741	0.867722504199428	2.10490403429266	0.0638759596770297	0.86010270868807	-3.91822934892297	MIR1293
MIR4444-2	-0.947987264235191	2.20901539572475	-1.85262547758168	0.096156278490158	0.86010270868807	-4.1323792009891	MIR4444-2
NTRK2	0.947696648520681	1.90243216478569	1.16851665075425	0.271922759435655	0.86010270868807	-4.66364540217238	NTRK2
CYP4F11	0.947526741536516	2.09016773141138	1.38314488842334	0.199192246581009	0.86010270868807	-4.50939219591776	CYP4F11
MIR566	0.947378648019863	1.01158664850738	1.56045246802714	0.152281707349366	0.86010270868807	-4.37201248155036	MIR566
CREB3L3	0.947223600691858	0.858413620406297	1.89248812014766	0.0901924565232999	0.86010270868807	-4.09882926448939	CREB3L3
BNC2	-0.946508305645542	1.21951434991207	-3.49638313292716	0.00651569972887571	0.86010270868807	-2.79630838176415	BNC2
MIR6740	0.946395821685361	1.46648707877963	2.00731199111166	0.0749008863162072	0.86010270868807	-4.00149511228318	MIR6740
RNU6-39P	0.946179294321198	0.89008253622225	2.01431346554209	0.074052895070616	0.86010270868807	-3.99553404073837	RNU6-39P
RP5-1056H1.2	0.945474011354636	1.69400528869756	1.57992776787387	0.147775838075007	0.86010270868807	-4.35648416986446	RP5-1056H1.2
HAMP	0.944632372677778	0.4015725600312	1.90625948083704	0.0882140378008012	0.86010270868807	-4.0872058778412	HAMP
SERTAD4-AS1	-0.944019014391309	0.96461399421864	-2.74578959383905	0.0221475874334569	0.86010270868807	-3.37640135432903	SERTAD4-AS1
IL23A	0.943925705902762	1.24390849894306	1.82352512463254	0.100740389593879	0.86010270868807	-4.15677259871757	IL23A
PGM5	-0.943451320696585	1.90057069403237	-1.54905621443994	0.154974667506817	0.86010270868807	-4.38106277823662	PGM5
MROH7	0.942909262251879	2.51076980388407	1.82359984168861	0.10072836337901	0.86010270868807	-4.15671008205091	MROH7
IGHD4OR15-4A	0.942843056754275	0.314281018918092	1.46024842294905	0.177440374725292	0.86010270868807	-4.45059900265681	IGHD4OR15-4A
CTD-3247H4.2	-0.942668655258886	0.866491503206014	-4.5078197194275	0.00138528753665893	0.736145932167233	-2.15556638602053	CTD-3247H4.2
ALDOC	0.94247723416746	2.6954228106643	2.46165970630697	0.0354642377087684	0.86010270868807	-3.61384161996533	ALDOC
WFDC1	-0.942469264934285	1.52014642765568	-3.37235008098129	0.00794845097685572	0.86010270868807	-2.88641654483417	WFDC1
MIR2681	0.942185386149438	0.314061795383146	2.53657963498336	0.031322752017716	0.86010270868807	-3.5505878480101	MIR2681
HM13-IT1	0.940687784276913	2.17773024941569	3.2020668579292	0.0104690551891839	0.86010270868807	-3.01406094648827	HM13-IT1
RP11-497G19.2	-0.939703924430858	1.01705576692429	-0.710453639560172	0.494999568189929	0.933672949974625	-4.92996392582257	RP11-497G19.2
NME3	-0.939270896793654	3.41471589308963	-1.47582187674332	0.173305942561535	0.86010270868807	-4.43853849223245	NME3
RP11-408B11.2	0.93923230797212	0.641786030545778	1.53997204739638	0.157151436593039	0.86010270868807	-4.38825723767764	RP11-408B11.2
RP11-34P1.2	-0.939148454614476	0.514373918149813	-2.314497511307	0.0452444187361016	0.86010270868807	-3.73901106020418	RP11-34P1.2
RP11-588K22.2	-0.938992443158089	1.34734035189703	-2.27143497470852	0.0485784293029458	0.86010270868807	-3.77579461965764	RP11-588K22.2
ENPP2	-0.938542506917084	2.63814956126068	-1.97422209961635	0.0790351560409986	0.86010270868807	-4.02963300187553	ENPP2
ADAMTS1	-0.938155030749938	2.81685495248898	-1.97787519618392	0.0785683091705207	0.86010270868807	-4.02652963145662	ADAMTS1
KLF15	0.937970097714352	0.987364419482557	1.8582619730048	0.0952911766644552	0.86010270868807	-4.12764440921597	KLF15
CXCL12	0.937737280934051	2.86928750352568	1.35318023316638	0.208241513621259	0.86010270868807	-4.53180124841422	CXCL12
MXRA5	-0.937603563200871	4.37715338048681	-1.92250605217579	0.0859325146851341	0.86010270868807	-4.07347350488849	MXRA5
ATP2A3	-0.937352648157298	4.45093071305475	-2.45234283560812	0.0360159680725723	0.86010270868807	-3.62173340311051	ATP2A3
CST1	-0.9373118893141	1.46124814412366	-1.09236954674324	0.302389913450233	0.864581921435677	-4.71445958328468	CST1
SEZ6L2	0.937200434696654	2.48682963468107	2.43442204200229	0.0371012780967279	0.86010270868807	-3.63692747760102	SEZ6L2
PTGER2	-0.93642811750574	1.56546562364115	-2.56215485879039	0.0300224648074608	0.86010270868807	-3.52908776271386	PTGER2
ARHGDIG	0.936002955075937	0.985386280714015	1.55590597030949	0.15335103281424	0.86010270868807	-4.37562633219276	ARHGDIG
MIR6129	0.935977939940808	0.727336798445512	1.63214461523297	0.136277134962324	0.86010270868807	-4.31448396572041	MIR6129
RP11-354B3.1	-0.935972287537892	2.11051535590447	-2.58669539190219	0.0288255899226895	0.86010270868807	-3.50850633405592	RP11-354B3.1
ABCB4	0.93526766766315	1.16903466719974	1.36281261134981	0.205295224394367	0.86010270868807	-4.52462586646379	ABCB4
SNORD48	-0.935202042603497	1.30853968072828	-1.4998633591425	0.167088576427804	0.86010270868807	-4.41980546589097	SNORD48
SCARNA22	-0.934976550414329	2.83556709638238	-1.25637115196412	0.23987947732499	0.86010270868807	-4.60234019000147	SCARNA22
EGLN3-AS1	0.934775629385644	0.639139173104603	1.20952771990737	0.256558588145131	0.86010270868807	-4.63536849474265	EGLN3-AS1
MIR548I1	0.934652445980277	0.70592188418758	1.58209687402684	0.147281415084199	0.86010270868807	-4.35474992468493	MIR548I1
MCAM	-0.933924185497499	3.15235007276263	-1.77288154061269	0.109205318993905	0.86010270868807	-4.19899871517457	MCAM
MIR1278	0.932771655027658	0.760346302482276	1.65437872478322	0.131630205413446	0.86010270868807	-4.2964484393642	MIR1278
RP13-204A15.5	0.932684955333893	1.81422452441293	1.41709159215687	0.189348093118509	0.86010270868807	-4.48370125362106	RP13-204A15.5
ACVRL1	-0.932533875049583	3.96777683021631	-2.11052586784297	0.0632907832523083	0.86010270868807	-3.9134239357693	ACVRL1
SSC5D	-0.932250400925655	1.60761210374681	-2.43663682596491	0.036965409831882	0.86010270868807	-3.63504868340718	SSC5D
RP11-589M2.1	0.932011155823434	0.310670385274478	2.37852042214785	0.0406992533392589	0.86010270868807	-3.68443390612554	RP11-589M2.1
MIR181B2	-0.93189734025644	1.071802823136	-2.59942617624288	0.0282236486269442	0.86010270868807	-3.49784906858542	MIR181B2
INMT	0.931806087267058	1.49253011032596	1.58140718299412	0.147438461977758	0.86010270868807	-4.35530144859952	INMT
U4atac	-0.931094500284933	1.11887825502314	-1.12022301177562	0.290948990485253	0.86153614707744	-4.69613588978484	U4atac
MIR4500	0.930850790886208	0.419623895371163	2.24182719871082	0.0510090407535324	0.86010270868807	-3.80110875166224	MIR4500
RP11-458F8.1	0.930758206805008	2.72500714447823	0.859642520540033	0.411779088837651	0.900733739598875	-4.85434096714461	RP11-458F8.1
SLC11A1	0.930737642441537	1.58812556072923	1.75223557338414	0.112841108066301	0.86010270868807	-4.21612216131821	SLC11A1
ELF5	0.930034926640285	0.933633148292021	1.20970718912191	0.256492929214285	0.86010270868807	-4.63524341533398	ELF5
IGDCC4	-0.929962480976667	1.18069340631072	-2.99476900221963	0.0146901774045395	0.86010270868807	-3.17526278203331	IGDCC4
CFHR4	0.929706562927996	0.313891475992461	1.68300628382936	0.125858359147411	0.86010270868807	-4.27310296411185	CFHR4
MIR4514	0.928756172980859	1.07795173684541	2.00037527574527	0.0757501490476568	0.86010270868807	-4.00739863032935	MIR4514
RARRES2	-0.928719248751112	4.07922236046304	-1.50437375126581	0.16594417693969	0.86010270868807	-4.41627587453859	RARRES2
F5	0.928685152970547	1.42857764610936	1.1617789869685	0.274516105056489	0.86010270868807	-4.66823170544279	F5
DAO	0.928661162305203	0.729769736648889	2.17971127339114	0.0564998557899684	0.86010270868807	-3.8542481901714	DAO
CMB9-22P13.1	0.92854157461593	1.49584693875677	3.31668510386417	0.00869464945603677	0.86010270868807	-2.92764990209408	CMB9-22P13.1
RNA5SP387	0.928502047363622	0.666136297422946	1.89903189959715	0.0892472235439093	0.86010270868807	-4.0933081291238	RNA5SP387
HSPE1P13	0.928212843975378	2.08936117377894	1.31853800849972	0.219134819390065	0.86010270868807	-4.55737924159635	HSPE1P13
FAM163B	0.927699086464435	0.644584944156767	2.04199633835485	0.0707888853861556	0.86010270868807	-3.97194275955996	FAM163B
MIR597	-0.927199186048336	1.91526890058973	-1.47827547411318	0.172662282961676	0.86010270868807	-4.43663296926362	MIR597
NXN	-0.926596984145978	2.45207977541779	-1.33701243297516	0.213267263597822	0.86010270868807	-4.54378361339466	NXN
MIR548X	0.92620314121243	0.308734380404143	2.62471143646669	0.0270652431676994	0.86010270868807	-3.47672361171752	MIR548X
RP11-575L7.8	0.925586615572634	0.828171326273211	1.3652578987238	0.20455293101312	0.86010270868807	-4.52280002709077	RP11-575L7.8
CU104787.1	0.925529091583498	0.308509697194499	2.52485709771206	0.0319374084931019	0.86010270868807	-3.56045911270011	CU104787.1
COL11A1	-0.925400892102604	1.86091550937526	-2.49021101745	0.0338252627897612	0.86010270868807	-3.58969128809921	COL11A1
RP11-356O9.2	-0.925305003217079	1.62936177079718	-2.24304829093994	0.0509064887688776	0.86010270868807	-3.80006445844586	RP11-356O9.2
TOP1P1	0.92506296552489	0.913582921547853	3.33759930655502	0.00840610048167367	0.86010270868807	-2.91210095283945	TOP1P1
HS1BP3-IT1	0.924956536323156	1.13330598426612	2.62995162412361	0.0268312108995326	0.86010270868807	-3.47235259966398	HS1BP3-IT1
SRPX2	-0.924933335476614	3.43171414630774	-2.08919567775432	0.0655387765546726	0.86010270868807	-3.93165267232861	SRPX2
PALLD	-0.924819905618753	4.47083057330615	-2.34647342051966	0.0429151382290906	0.86010270868807	-3.71173341478502	PALLD
RP11-213H15.4	0.924682630832581	0.693791316446051	1.84038417522285	0.0980604095075161	0.86010270868807	-4.14265122759268	RP11-213H15.4
UGT1A4	0.923999987324593	1.62603989395253	1.54642415895333	0.155602601049907	0.86010270868807	-4.383149122246	UGT1A4
RP11-717A5.2	0.923745410894483	1.17774446859066	0.904200207206302	0.388903363379574	0.892574959696149	-4.82951564040881	RP11-717A5.2
RP5-875H18.10	0.923589071057361	0.495372534798348	3.06982613478704	0.0129894715841114	0.86010270868807	-3.11619137925779	RP5-875H18.10
RNU6-3P	0.923583325870844	2.76626342272265	0.573434785128426	0.580066001841937	0.954771145043265	-4.98842503755987	RNU6-3P
RNU7-170P	0.923065038861421	0.565404738396137	1.69938333584407	0.122660806994433	0.86010270868807	-4.25968810769127	RNU7-170P
RP11-310P5.2	0.922940303240594	0.307646767746865	2.57895583100732	0.0291978071437687	0.86010270868807	-3.5149919601363	RP11-310P5.2
GSN	-0.922802534989532	4.52120815090489	-2.69698823434477	0.0240109068091358	0.86010270868807	-3.41666190487135	GSN
AOAH-IT1	0.922644402769049	2.687354720606	1.14662622645721	0.280420522692595	0.860985117833879	-4.67848349866902	AOAH-IT1
EFCC1	-0.92237277269354	1.39088877798333	-3.33121427116577	0.00849312350488228	0.86010270868807	-2.91684075445035	EFCC1
MIR218-2	0.921998150123585	0.579330784974911	1.85888032369227	0.0951967146735361	0.86010270868807	-4.12712479006109	MIR218-2
SNORA43	0.921726157442755	0.307242052480918	1.45771935438325	0.178119830589624	0.86010270868807	-4.45255193912206	SNORA43
IGHD5-24	0.921726157442755	0.750338559995511	0.853452930723426	0.415029430806584	0.901458507469352	-4.85771100363701	IGHD5-24
RP5-999L4.2	0.921683979213727	2.0012761184391	1.78198315656453	0.107637081150319	0.86010270868807	-4.19143258009637	RP5-999L4.2
MIR7160	-0.921207651109183	0.307069217036394	-1.45765523021323	0.178137087455418	0.86010270868807	-4.45260143483833	MIR7160
MIR6885	-0.920463382590399	0.463833943224497	-1.89684095308296	0.089562659456117	0.86010270868807	-4.09515708556434	MIR6885
MIR4521	0.920383015184198	0.990151328243009	1.08915718993761	0.303731637752883	0.865254712199326	-4.71655275229056	MIR4521
RNA5SP47	0.920118142725199	0.306706047575066	2.52095855382841	0.0321444803025421	0.86010270868807	-3.56374421950624	RNA5SP47
CCND2	-0.919194438811824	5.29677369065528	-1.25384722082307	0.240754885954763	0.86010270868807	-4.60413890946862	CCND2
MYL9	-0.918947261317262	4.69215123823047	-1.19509886292069	0.261882131822343	0.86010270868807	-4.6453868563097	MYL9
TUBB4BP5	0.918753084258094	0.646020933039302	1.80847495616964	0.10319019892236	0.86010270868807	-4.16935261304566	TUBB4BP5
MIR6882	-0.918708008963602	0.524164682350557	-2.12359359553591	0.0619504557028234	0.86010270868807	-3.90225154964349	MIR6882
MIR6802	0.918688107414701	1.03322484164253	1.4135941215712	0.190342630648269	0.86010270868807	-4.48636261119682	MIR6802
SLC22A10	0.918461229592761	0.335792217900756	2.24100101458334	0.0510785411710791	0.86010270868807	-3.80181532619969	SLC22A10
RP11-162D9.3	0.918366192414998	0.342472537645247	2.85817029754877	0.0183941823125448	0.86010270868807	-3.28468240216164	RP11-162D9.3
SNORD114-10	-0.917847901323977	1.23008695123405	-3.16691859618841	0.0110852551287713	0.86010270868807	-3.04095695890437	SNORD114-10
SNRPCP5	0.917375520997687	0.600737105701416	2.15501471264953	0.058838856341959	0.86010270868807	-3.87537721416589	SNRPCP5
PROCR	-0.917024030898704	3.10098644275937	-3.07177524195815	0.0129481055339151	0.86010270868807	-3.11466780155583	PROCR
ESPNP	0.916951487910068	0.61594977350743	2.16002964685176	0.0583564291082942	0.86010270868807	-3.87108699229909	ESPNP
PLA2G5	0.916798625305561	0.842323227594644	2.49371077546514	0.0336296188433968	0.86010270868807	-3.58673464866169	PLA2G5
RNU1-39P	-0.916697483825539	1.13391135383924	-2.12753175320638	0.0615519243816466	0.86010270868807	-3.89888399422005	RNU1-39P
RNA5SP113	0.916639090004196	0.305546363334732	2.26385594771009	0.0491896165849197	0.86010270868807	-3.7822730648958	RNA5SP113
TRAJ27	-0.916579720892925	2.78656100472777	-1.17892789170139	0.267954037881273	0.86010270868807	-4.65652521313973	TRAJ27
SSPN	-0.916570224568028	1.82301009290812	-3.36877891591905	0.00799426322554763	0.86010270868807	-2.88904724208279	SSPN
BAIAP3	0.916058621167626	1.43934806911757	2.26987186906125	0.0487038699925873	0.86010270868807	-3.77713064586547	BAIAP3
C1S	-0.916051615851784	5.65444325213423	-1.04418331475324	0.323003392951586	0.870114257395276	-4.7454089917357	C1S
KDM3A	0.915493616099407	3.54533433821072	3.49800977427809	0.00649881046633379	0.86010270868807	-2.79514307500209	KDM3A
KIAA1755	-0.915489886168	1.47737166703368	-3.38055484950922	0.00784422854873825	0.86010270868807	-2.88038013604841	KIAA1755
RP4-584D14.5	-0.915204407125558	1.40216529694175	-1.30242827455262	0.224361315878379	0.86010270868807	-4.56914885502387	RP4-584D14.5
RP11-1143G9.5	-0.915055683069929	1.21649353004017	-0.882934735803188	0.399706347211773	0.897478126943436	-4.84148649189779	RP11-1143G9.5
COL9A1	-0.914976744056882	0.67379083559264	-2.27756672195583	0.0480893965361808	0.86010270868807	-3.77055415833181	COL9A1
AL355301.1	0.914954764230786	0.407849999537475	1.38608727678704	0.198321995304458	0.86010270868807	-4.50717795662436	AL355301.1
CTD-2545G14.4	0.914696501318795	0.9261839478991	1.29882859650754	0.225543293821662	0.86010270868807	-4.57176762393128	CTD-2545G14.4
MMP13	-0.914480779827636	0.449985073278422	-2.12777413124515	0.0615274773405681	0.86010270868807	-3.89867672639639	MMP13
RNU6-1111P	-0.913555016933213	1.70247112463253	-1.38833984724227	0.197657963634569	0.86010270868807	-4.50548119115001	RNU6-1111P
RP11-53I6.2	-0.911950051960628	1.80596795819429	-2.64593331895475	0.026129939934042	0.86010270868807	-3.45903718037232	RP11-53I6.2
LRRC59	-0.911818541965381	5.49892457137508	-3.83776772589119	0.00380541844261954	0.86010270868807	-2.56125541952542	LRRC59
GPA33	-0.911680218422825	5.84279312112675	-1.27893994897928	0.232167753425343	0.86010270868807	-4.58616207841904	GPA33
CTC-467M3.2	0.911616722492191	0.30387224083073	1.4564508833921	0.17846146697	0.86010270868807	-4.45353084700819	CTC-467M3.2
MPEG1	-0.911079320215851	3.44462702589432	-1.80187978692281	0.104281060824273	0.86010270868807	-4.17485722158293	MPEG1
DCBLD1	-0.911060735764597	2.9800264888262	-3.47038146239602	0.00679198267699969	0.86010270868807	-2.81499374372569	DCBLD1
SYTL2	-0.910807570466199	4.72529821486898	-1.20127840343043	0.259591346955347	0.86010270868807	-4.64110537549105	SYTL2
PALM3	0.910688855527082	0.918786577042456	2.00192642259822	0.0755594500410436	0.86010270868807	-4.00607873495584	PALM3
MIR643	0.910475537988118	1.29676364680643	1.78126076460195	0.107760787559264	0.86010270868807	-4.19203347996412	MIR643
GPAT3	-0.910184316615249	2.14226511858604	-2.26236679901227	0.0493105853053567	0.86010270868807	-3.78354609976616	GPAT3
AC005363.11	0.909986885100749	0.432310984017596	2.58947874667657	0.0286928963432026	0.86010270868807	-3.50617514791479	AC005363.11
MIR1244-4	0.909966863408945	0.383176084056249	2.10353737446025	0.0640190004994853	0.86010270868807	-3.91939743565876	MIR1244-4
TPRG1	0.909952422363047	1.1336448789604	4.14095800855757	0.00239032516837039	0.86010270868807	-2.3686550416263	TPRG1
RP11-294C11.2	0.909902961233737	0.717315128417918	1.28026778841628	0.231720501898388	0.86010270868807	-4.58520502421456	RP11-294C11.2
IGLV2-5	0.909453137106308	0.703076358578271	1.63689058654738	0.135272979653084	0.86010270868807	-4.31064150204261	IGLV2-5
NXF2	0.908731304821973	0.405730977951989	2.1891340401742	0.0556314075369471	0.86010270868807	-3.84618607783078	NXF2
AC104650.1	0.907999812304254	0.302666604101418	2.2403047752551	0.0511371820869725	0.86010270868807	-3.8024107756731	AC104650.1
RNA5SP20	0.907999812304254	0.302666604101418	2.2403047752551	0.0511371820869725	0.86010270868807	-3.8024107756731	RNA5SP20
RP11-514F3.5	-0.907731831439905	4.12252362709571	-2.71921775979177	0.0231432619403587	0.86010270868807	-3.39829218198883	RP11-514F3.5
RNU6-1216P	-0.907263878839541	0.302421292946514	-4.26260081293074	0.0019905822480517	0.86010270868807	-2.29561553884987	RNU6-1216P
MFAP2	-0.90723706358004	1.71057322624955	-2.78872418936529	0.0206295438077731	0.86010270868807	-3.34119111648682	MFAP2
AC009299.4	0.906831713115068	0.33229763868115	2.06776853211348	0.0678741561046532	0.86010270868807	-3.94995224773632	AC009299.4
RN7SL113P	0.906663514206355	1.58439329315061	1.79721302673271	0.105059404553913	0.86010270868807	-4.17874923234796	RN7SL113P
CBSL	0.906521544812132	1.08052890885129	1.96804430705154	0.0798306385929623	0.86010270868807	-4.03487931355551	CBSL
MIR6076	0.905499505397576	1.48203999999916	2.11337708731598	0.0629959770334273	0.86010270868807	-3.91098653117354	MIR6076
HIST1H3D	-0.905017688844204	5.76015046139589	-1.8865540337409	0.091057738545586	0.86010270868807	-4.10383280109279	HIST1H3D
F13B	0.904734427371943	0.328925181244761	1.67766815282454	0.126916880049549	0.86010270868807	-4.27746636688501	F13B
RP11-474B16.1	-0.904387937114377	0.872035375193098	-1.53976970011054	0.157200230204564	0.86010270868807	-4.38841729066757	RP11-474B16.1
AC004009.3	0.904372882362742	0.81658614866578	1.2967946310867	0.226213453475592	0.86010270868807	-4.57324552156537	AC004009.3
B4GALNT2	-0.904324678249835	1.55054007782915	-2.18204603088734	0.0562834549274938	0.86010270868807	-3.85225058029144	B4GALNT2
EDIL3	-0.903794242143651	3.07445404802485	-2.31018941205667	0.0455675919061017	0.86010270868807	-3.74268872768733	EDIL3
AC018696.4	0.90367099321025	0.550014745792443	1.6962864117553	0.123259735119201	0.86010270868807	-4.26222809090834	AC018696.4
RP11-85G21.2	0.90306211216775	0.301020704055916	2.60773526203994	0.0278375916532683	0.86010270868807	-3.4909007851864	RP11-85G21.2
TNNT2	0.902662252973325	0.838224855085927	2.79202054573632	0.0205174474532453	0.86010270868807	-3.33849625830715	TNNT2
CH17-472G23.2	0.902053101573796	2.45018264367011	1.64626555796084	0.133309009015673	0.86010270868807	-4.30303956366989	CH17-472G23.2
RNU6-466P	0.90199741616203	1.43019614325228	1.2386837999247	0.246069670973628	0.86010270868807	-4.61490001434248	RNU6-466P
SLC1A1	-0.901954424870053	2.76724522437988	-2.17762771592625	0.0566936551989245	0.86010270868807	-3.85603086583786	SLC1A1
AC087651.1	0.901786995682791	0.300595665227597	1.45517970686808	0.178804403089318	0.86010270868807	-4.45451143939844	AC087651.1
MIR548F1	0.901786995682791	0.300595665227597	1.45517970686808	0.178804403089318	0.86010270868807	-4.45451143939844	MIR548F1
MIR1255B1	0.901786995682791	0.300595665227597	1.45517970686808	0.178804403089318	0.86010270868807	-4.45451143939844	MIR1255B1
AC002429.4	-0.901774025652861	1.58443394234277	-1.63643260414732	0.135369588186832	0.86010270868807	-4.31101247169309	AC002429.4
MIR526A1	0.901385223378241	0.30046174112608	2.23564319735631	0.051531500079347	0.86010270868807	-3.80639769113085	MIR526A1
RP1-30E17.2	0.901305639905133	0.474466439367219	2.65908157908205	0.0255668437032791	0.86010270868807	-3.44810025174539	RP1-30E17.2
BLVRA	-0.900312263335219	3.17438557912076	-1.41837182425636	0.18898516738204	0.86010270868807	-4.48272626102598	BLVRA
SELM	-0.9001682531983	2.92916001416652	-3.16930339516365	0.0110422849631349	0.86010270868807	-3.0391262810138	SELM
GPCPD1	0.900154439168677	4.17247737021952	1.37390216803756	0.201947128320728	0.86010270868807	-4.51633177432139	GPCPD1
COTL1	-0.899923295288946	3.92763976528913	-2.64546347342529	0.0261502912075643	0.86010270868807	-3.4594283045561	COTL1
RP11-475O23.2	0.899578808408068	0.575407816029204	2.79955602744678	0.0202635104100639	0.86010270868807	-3.33234042164077	RP11-475O23.2
AGMO	0.899390455967097	0.984570509696941	1.92707486832479	0.0853009951759078	0.86010270868807	-4.06960803254317	AGMO
ODC1	-0.899303772329106	4.95428364736723	-1.91138154943872	0.0874886573423752	0.86010270868807	-4.0828787226964	ODC1
MS4A8	-0.899132807079798	2.55968074320184	-1.11159847672888	0.294454707490243	0.863992517033809	-4.70184278585627	MS4A8
RFTN1	-0.899035825073635	3.15505709743038	-2.64421181824204	0.0262045842807962	0.86010270868807	-3.46047034829436	RFTN1
MIR2355	0.898415351218807	2.80266974973623	1.98215674065178	0.0780244810247275	0.86010270868807	-4.02289138279521	MIR2355
AK1	-0.897886010738145	3.15139689007206	-2.3360665070341	0.0436599758540245	0.86010270868807	-3.7206073303101	AK1
RNU6-43P	0.897280250820932	0.96367887430466	2.0009560005736	0.0756787007804086	0.86010270868807	-4.00690449701552	RNU6-43P
ZMAT1	0.89694741174546	1.31645204137241	2.62437287125228	0.0270804341996529	0.86010270868807	-3.47700610495431	ZMAT1
TP53I3	-0.896732736842232	4.10198118230298	-2.67254916684629	0.0250027345498672	0.86010270868807	-3.4369147120103	TP53I3
UGT1A1	0.896566868602302	1.5410767464095	1.90499779454754	0.0883935824503689	0.86010270868807	-4.08827143109083	UGT1A1
HSD11B2	-0.895910831216792	5.46480687461197	-3.03070624246963	0.013849062812075	0.86010270868807	-3.14688279129404	HSD11B2
IFI44L	-0.895680836543066	1.40006952399153	-2.3218124380604	0.0447008366097787	0.86010270868807	-3.73276788960021	IFI44L
MIR3162	0.895527090954051	1.64606395025717	1.152283507766	0.2782044061068	0.860578599822384	-4.6746662001169	MIR3162
snoZ278	0.895428839959953	0.298476279986651	2.06523313584398	0.0681557192438515	0.86010270868807	-3.95211664364373	snoZ278
CYP4F2	0.895280028108459	1.90879288955612	1.00690358632491	0.33967359037137	0.876655543411367	-4.76867472784276	CYP4F2
FCGR3A	0.895188186964453	3.80538334355521	1.49136866489089	0.169262703483421	0.86010270868807	-4.42644011231093	FCGR3A
ADH1B	0.894889363468284	2.47276266452461	0.691099752729292	0.506528498414693	0.934800010190987	-4.93888320823448	ADH1B
RNU4-23P	0.89459409441843	0.945329111895896	1.98625201435611	0.0775076581784997	0.86010270868807	-4.01941042873445	RNU4-23P
CAPN12	0.893919586414611	2.31418559475075	1.14565233365006	0.280803434421968	0.861135522811473	-4.67913940642033	CAPN12
ABCG8	0.893782619137283	0.775310812657518	1.40591826298418	0.192541087946917	0.86010270868807	-4.49219195114101	ABCG8
PLXDC2	-0.893073160595982	2.90871568867411	-3.23169276546952	0.00997720485982495	0.86010270868807	-2.99153417266808	PLXDC2
NID1	-0.89296322025909	3.85219062915872	-1.87770774602997	0.0923621299943316	0.86010270868807	-4.11128608346629	NID1
MIR199A2	-0.892930041305877	2.1016600218723	-0.905583579668324	0.388207856966581	0.892460514987435	-4.82872923772631	MIR199A2
RP1-81D8.4	0.892433050810266	0.373800965089762	2.74903459583363	0.0220290003301926	0.86010270868807	-3.37373313574351	RP1-81D8.4
RP11-4N23.1	0.892143632140526	0.297381210713509	3.86203261010542	0.00366474190270058	0.86010270868807	-2.54528182876889	RP11-4N23.1
GREM2	-0.891866653235128	1.28084487209729	-2.71345631751409	0.023365051146725	0.86010270868807	-3.40304839270872	GREM2
TK1	-0.891752368425307	3.81941960535035	-1.64761367972078	0.13302871735928	0.86010270868807	-4.30194513939596	TK1
CRAT40	0.891453542843174	1.20945737712243	1.29072789294227	0.228222212239772	0.86010270868807	-4.57764584690802	CRAT40
TINAG	-0.891353688191187	2.34257255243272	-1.25823388113145	0.239235084859389	0.86010270868807	-4.60101131658514	TINAG
RP11-173P15.10	-0.891327047636488	1.2856056722457	-2.15357851950418	0.058977724970777	0.86010270868807	-3.87660582486872	RP11-173P15.10
HABP2	0.891088942161631	1.10503772055905	0.801139604516616	0.443205514709508	0.912652574132043	-4.88540793224664	HABP2
CCDC169	0.890308898784083	0.518556562346674	1.39414456623894	0.195955553310626	0.86010270868807	-4.50110224199936	CCDC169
IGHD3-9	-0.889855779787952	1.80379612485946	-1.13771150669118	0.28394107579889	0.861135522811473	-4.68447387056774	IGHD3-9
FDFT1	-0.889843499847212	5.65547802282364	-2.79660398668275	0.020362608585802	0.86010270868807	-3.33475121583605	FDFT1
IGHG4	-0.889616682452841	4.87722844528814	-0.540564285731955	0.601620280003708	0.961686825196643	-5.00077996413196	IGHG4
FAM83D	-0.889319918907554	3.01175767490947	-2.0770034804509	0.0668579914177796	0.86010270868807	-3.94206691409217	FAM83D
MIR548AW	0.889092732714965	0.296364244238322	1.45348050768371	0.17926370444861	0.86010270868807	-4.45582157857234	MIR548AW
MIR8071-2	0.889092732714965	0.577131533483185	1.31809768869131	0.219276304718649	0.86010270868807	-4.5577020068281	MIR8071-2
MIR1244-3	0.88837439473756	0.489522726182103	2.52256455941919	0.0320590152478053	0.86010270868807	-3.56239078564105	MIR1244-3
LINC01402	0.888208672818989	0.74532628815948	2.61242104284392	0.027622222365935	0.86010270868807	-3.48698505001267	LINC01402
PADI2	-0.887952025574068	3.98115649258451	-1.13110154257112	0.286573957780108	0.861135522811473	-4.68889569326808	PADI2
MIR93	0.887541009173239	1.00629093373791	1.51976118312888	0.162091672858451	0.86010270868807	-4.4041994825231	MIR93
RP11-809F4.4	0.8872725067491	0.2957575022497	2.34606781568582	0.0429439322477909	0.86010270868807	-3.71207919659032	RP11-809F4.4
RP6-109B7.5	0.887238073347338	1.47653161441832	2.71040093342036	0.0234835394955063	0.86010270868807	-3.40557207170546	RP6-109B7.5
APLNR	-0.887192232964063	2.41905926387217	-1.53404925973612	0.158585202247675	0.86010270868807	-4.3929383852423	APLNR
ALDH1L2	-0.887032271812116	1.71412850645779	-2.64557696905267	0.0261453737048385	0.86010270868807	-3.45933382293542	ALDH1L2
SYNDIG1	-0.886861032663221	0.668838831350669	-2.86550337746537	0.0181730001830699	0.86010270868807	-3.27874875586129	SYNDIG1
SNORD114-28	-0.886600058968861	0.498392296559106	-3.02349106108976	0.0140138784107566	0.86010270868807	-3.15256657077587	SNORD114-28
FAM65C	-0.886382119739921	1.42412681307403	-3.83889298331258	0.00379877042638707	0.86010270868807	-2.56051250229308	FAM65C
RP11-108O10.2	0.886190034702833	0.548214417663681	2.1930069932083	0.0552782278069021	0.86010270868807	-3.84287238466508	RP11-108O10.2
MIR657	0.886145071482543	1.33361600051379	1.44067094839333	0.182759255642082	0.86010270868807	-4.46567469344943	MIR657
CXCL3	-0.885660413421011	3.22829360313632	-2.99956722967442	0.0145749103680706	0.86010270868807	-3.17146344587777	CXCL3
HIST1H1D	-0.8856556537194	6.58086507098883	-1.84685269107687	0.0970498948767354	0.86010270868807	-4.13722520555506	HIST1H1D
SLAMF9	0.885248411421188	0.479193628916359	2.59211605935959	0.0285677302007708	0.86010270868807	-3.50396687922348	SLAMF9
MIR1249	-0.885181972813667	1.88800989980644	-1.19574148502175	0.261643150530366	0.86010270868807	-4.64494225911875	MIR1249
MIR626	-0.885155590140564	1.61633833588912	-1.43261004687262	0.184989094555797	0.86010270868807	-4.47185362000498	MIR626
MATN2	-0.884801953037415	3.5430221909434	-2.28334589837405	0.0476328964861467	0.86010270868807	-3.76561578417213	MATN2
CPVL	-0.884517230670128	3.09753240355717	-1.3864835840222	0.198205030556188	0.86010270868807	-4.50687953790499	CPVL
AP3B1	-0.884319648461219	3.37922541963006	-1.61102264089744	0.140828011330239	0.86010270868807	-4.33153528829701	AP3B1
RP5-857K21.4	0.884054340175781	0.629431109477847	2.80098270921578	0.020215793180836	0.86010270868807	-3.33117567269381	RP5-857K21.4
RNU6-322P	-0.884046862546039	3.2048032835514	-1.36415856228023	0.204886363921432	0.86010270868807	-4.52362108980077	RNU6-322P
AC004022.7	0.883793448987228	0.450662834884676	2.74320284303956	0.0222425816809562	0.86010270868807	-3.37852913057451	AC004022.7
CNN3	-0.883598377038873	5.00726366928483	-2.79338834418397	0.0204711155074923	0.86010270868807	-3.33737840718585	CNN3
PRKCDBP	-0.883401130082486	3.22591581839044	-0.943224956483832	0.369623320010552	0.886172115121965	-4.80697790515269	PRKCDBP
C3P1	0.883043327679219	0.571448039551111	1.49438077002421	0.168488966520379	0.86010270868807	-4.42408948689299	C3P1
CYP3A7	0.882875314847235	0.415120269101288	1.95474495366892	0.0815689503815177	0.86010270868807	-4.04616527790079	CYP3A7
TRBV13	0.882741148285314	0.335499283580358	2.61768224329208	0.0273823983713258	0.86010270868807	-3.4825907538729	TRBV13
RP11-404G16.2	0.882723408090708	0.294241136030236	1.78592540700764	0.106964297483054	0.86010270868807	-4.18815220290399	RP11-404G16.2
MIR8070	0.882705726924988	1.04238931644092	1.27859284112617	0.232284786514421	0.86010270868807	-4.58641216548325	MIR8070
CTD-2033D15.1	-0.882345879112454	1.83179580262535	-2.1499390319989	0.0593310564695551	0.86010270868807	-3.879719191382	CTD-2033D15.1
ATP5B	-0.882341284336029	7.97534397495261	-1.47303699432617	0.174039045689949	0.86010270868807	-4.44069953433583	ATP5B
LINC01088	0.882242333094071	1.33454321174292	1.85544822748112	0.095722123806831	0.86010270868807	-4.1300084142459	LINC01088
RORC	0.882235979639584	2.64261587966924	2.20757200064989	0.0539694260172139	0.86010270868807	-3.83041091639782	RORC
LINC01093	0.88213398925231	0.438566096982321	1.74575694397468	0.114004766247025	0.86010270868807	-4.22148376563483	LINC01093
RP11-84A12.1	0.881961763165992	0.592883954576147	2.38328950988974	0.0403792928219686	0.86010270868807	-3.68037507165538	RP11-84A12.1
TCF21	-0.88174349174224	1.5165897812362	-3.8002131892904	0.00403447208225884	0.86010270868807	-2.58617014820316	TCF21
AC108463.2	-0.881361350828211	1.30938655540272	-2.14075125797101	0.0602321623326985	0.86010270868807	-3.88757819215078	AC108463.2
MIR4524B	0.881280455402782	0.293760151800927	2.05587109274052	0.0692051316266335	0.86010270868807	-3.9601068795685	MIR4524B
RP11-93O14.2	0.88104545454074	0.484260988425031	2.01879956797108	0.0735143739187707	0.86010270868807	-3.99171332166135	RP11-93O14.2
RP11-319G6.1	0.881003892650134	2.98300940806084	1.69765775895122	0.122994196007287	0.86010270868807	-4.26110354518367	RP11-319G6.1
KANK4	-0.880877824342492	0.847448436271597	-2.33835038663246	0.0434954331994314	0.86010270868807	-3.71865954096481	KANK4
SGIP1	-0.880632131268508	0.967761945525319	-3.35850427207479	0.0081276080420828	0.86010270868807	-2.89662726891957	SGIP1
TIMP2	-0.880494948405586	5.07285256613995	-2.29426248102402	0.0467821445735733	0.86010270868807	-3.75628962230449	TIMP2
AC016745.3	0.879902633480274	0.652407950195235	1.91982743213964	0.0863048103646099	0.86010270868807	-4.07573902675086	AC016745.3
LINC00397	0.879482406524489	1.00854430581414	1.13962491384011	0.283182508397299	0.861135522811473	-4.6831907108344	LINC00397
RN7SL204P	0.879481272142962	0.978157057109521	1.80494722802711	0.103772373130766	0.86010270868807	-4.17229763119323	RN7SL204P
RP11-367B6.2	0.878998738266142	2.45730116401577	1.95673302867097	0.0813068369522751	0.86010270868807	-4.04447890350356	RP11-367B6.2
CDC6	-0.878880375567174	2.25339012601049	-3.27794531182839	0.00925661298714795	0.86010270868807	-2.95663096162979	CDC6
CCL16	0.878858248930187	0.559336324515952	1.8081971697809	0.103235931365628	0.86010270868807	-4.16958456661092	CCL16
MIR544A	0.878440019525348	0.757571344550942	1.63319937743986	0.136053388916946	0.86010270868807	-4.31363035015785	MIR544A
NR1H4	0.878118388729146	1.38797102573253	1.46544685263435	0.176050848572721	0.86010270868807	-4.44657981567055	NR1H4
C12orf57	-0.87779477800458	4.4858484822488	-1.23477121695158	0.24745653290094	0.86010270868807	-4.6176639415015	C12orf57
MIR582	-0.877303641002483	0.731361994604074	-2.24589029038886	0.0506685854067686	0.86010270868807	-3.79763402693308	MIR582
SLC6A8	0.877023343157058	4.70275078561107	2.08667568493876	0.0658093767928722	0.86010270868807	-3.93380551767163	SLC6A8
MIR4282	0.876842690684	0.292280896894667	1.45177630223114	0.179725387691572	0.86010270868807	-4.45713484937777	MIR4282
RNA5SP487	0.876499590756076	0.292166530252025	4.4060926846625	0.00160841609385728	0.803518266219712	-2.21251265438525	RNA5SP487
ATP13A4	-0.876431444403414	2.06527157587363	-1.53867475841869	0.15746449482551	0.86010270868807	-4.38928321608071	ATP13A4
PTRF	-0.876402680139934	4.18882358198418	-1.53636049226619	0.158024337461805	0.86010270868807	-4.39111258016334	PTRF
UQCRQ	-0.876189739831279	5.36354403262802	-1.3861469233092	0.19830438766775	0.86010270868807	-4.50713304569309	UQCRQ
TUBAL3	-0.876091076112999	2.14414710194451	-1.75398165596415	0.112529359506363	0.86010270868807	-4.21467616280957	TUBAL3
LRCOL1	0.876022270233273	0.546215419162678	2.03193095115409	0.0719594439110999	0.86010270868807	-3.98052431040458	LRCOL1
ROCK1P1	0.875982554498469	1.04987312970522	2.09593066741237	0.0648208036162253	0.86010270868807	-3.92589812439043	ROCK1P1
SNORD35A	-0.875979153389286	0.452900244693243	-2.40706817674739	0.0388206921870569	0.86010270868807	-3.66015367906065	SNORD35A
RNA5SP425	0.875915000707325	0.52072480384366	1.90613092252803	0.0882323166256764	0.86010270868807	-4.08731445732072	RNA5SP425
ZMYND10-AS1	0.875826391892736	0.751726426248763	3.65558561071134	0.0050614242015463	0.86010270868807	-2.68430320627022	ZMYND10-AS1
MIR4304	0.875677139094281	2.33061396406158	2.05312576302089	0.0695157851191045	0.86010270868807	-3.96244935713476	MIR4304
RP11-38G5.4	0.875490825598646	0.984464220432134	3.91194956769611	0.00339231261914039	0.86010270868807	-2.51272845794536	RP11-38G5.4
BCO2	0.875465899760816	1.51143214259394	1.80926959108469	0.103059480588877	0.86010270868807	-4.1686890385719	BCO2
RP11-285G1.15	0.875323124615276	0.383047504701547	1.70371319253348	0.121827884805005	0.86010270868807	-4.25613444648861	RP11-285G1.15
MMP14	-0.874946358445209	5.56507437802423	-1.92649189765398	0.0853813314088253	0.86010270868807	-4.07010134581495	MMP14
RP11-92C4.3	0.874897419953805	0.411294821420202	1.74313249253072	0.114479287216343	0.86010270868807	-4.22365408797729	RP11-92C4.3
MAGEH1	-0.874719744724878	1.83089203797366	-2.62454780925488	0.0270725838632515	0.86010270868807	-3.47686013828438	MAGEH1
MIR4789	0.874712632367367	1.26373314841433	2.10656484918643	0.0637025454187894	0.86010270868807	-3.91680979245196	MIR4789
CTC-268N12.3	0.874440231832302	1.01313117625312	1.97350829001671	0.07912668404404	0.86010270868807	-4.0302393026156	CTC-268N12.3
CTD-2129N1.1	0.874394742667952	0.337984976690643	3.35939160925029	0.00811600142999231	0.86010270868807	-2.89597198789508	CTD-2129N1.1
CTD-2311M21.5	0.874339659894739	0.426984772997188	1.73076369256923	0.116740164519509	0.86010270868807	-4.23386973034178	CTD-2311M21.5
MIR6776	0.874331773223716	0.84023056036846	1.94186481061828	0.083286566560917	0.86010270868807	-4.0570843490373	MIR6776
RNU6-529P	0.874010018847015	0.291336672949005	2.50474010596272	0.0330203993847574	0.86010270868807	-3.57742236844525	RNU6-529P
COMTD1	-0.873432797459314	3.83156510556155	-1.83626262470319	0.0987093862090375	0.86010270868807	-4.14610627645974	COMTD1
AC130689.5	-0.873358932818879	1.44672906945079	-3.53649231067883	0.00611230817503365	0.86010270868807	-2.76769984321306	AC130689.5
CTD-2326C4.1	0.873048535326018	1.06479557794868	2.41632159545389	0.0382303835804797	0.86010270868807	-3.65229214623153	CTD-2326C4.1
AC002511.2	-0.872854611575118	0.873815675136821	-2.04060059904909	0.0709501096719118	0.86010270868807	-3.97313298655511	AC002511.2
MIR140	-0.872667633410363	1.74271275191314	-1.84148925778316	0.0978870811062063	0.86010270868807	-4.14172454932292	MIR140
RNU4ATAC	0.872543484965381	2.00099059120852	1.84528133511755	0.0972944759874886	0.86010270868807	-4.13854370863443	RNU4ATAC
CDX1	-0.872417518354281	5.12320049048018	-1.34307173379732	0.211371862621718	0.86010270868807	-4.53930201520938	CDX1
HCST	0.872381814987876	1.92717843918915	1.55493557895436	0.153580128205582	0.86010270868807	-4.37639710292988	HCST
GDF2	0.87229609264004	0.302104451177427	1.7438928753794	0.114341617829289	0.86010270868807	-4.22302537742751	GDF2
LIPC	0.872265573912244	0.737037570217642	1.55923349352479	0.152567755347258	0.86010270868807	-4.37298182383873	LIPC
MIR1179	0.872093495465867	0.366350238953194	2.08441104544452	0.0660534725351574	0.86010270868807	-3.93574006734938	MIR1179
LINC00623	0.872054238673461	2.41124337732981	2.5082095659032	0.032831042820622	0.86010270868807	-3.57449476947792	LINC00623
MRPS7	-0.87193977792953	3.72967963661119	-2.69828141940233	0.0239595441367957	0.86010270868807	-3.41559188664124	MRPS7
STYK1	-0.871759751391972	2.71764536143645	-2.45167124805849	0.0360560662382826	0.86010270868807	-3.6223024678473	STYK1
ADGRG6	-0.871624213276491	2.28237523690538	-1.35610554076953	0.207342973766406	0.86010270868807	-4.52962498045117	ADGRG6
BICC1	-0.871425116280372	1.76917663275285	-2.41635431218678	0.0382283123101906	0.86010270868807	-3.65226435857815	BICC1
RP11-161I6.2	0.871123301882933	0.951250976807999	3.14942926111547	0.0114057054637396	0.86010270868807	-3.05440812322847	RP11-161I6.2
SPOCK1	-0.870853314780234	1.61631197881759	-1.44970480615251	0.180287962345867	0.86010270868807	-4.45873017135102	SPOCK1
KIAA1324	-0.870106141086678	4.00726947016269	-0.723448059751978	0.487351614594687	0.930833479214057	-4.92385700130854	KIAA1324
WNT2B	-0.869623963759494	1.5199279427942	-2.83954485209378	0.0189683693166148	0.86010270868807	-3.2997824846507	WNT2B
RP11-497G19.1	-0.869578147733518	1.36517929191611	-0.507054145591614	0.624021465942456	0.967840962347993	-5.01268612658897	RP11-497G19.1
RNA5SP234	0.869545491070447	0.350643377732431	2.34800126276059	0.0428068468117053	0.86010270868807	-3.710430971377	RNA5SP234
CES1P1	0.86911094626014	0.829132090334415	1.36599146603637	0.204330693799369	0.86010270868807	-4.52225195293504	CES1P1
PCAT6	0.869054362555764	0.991645076038789	2.09915132863646	0.0644801495747034	0.86010270868807	-3.92314591341837	PCAT6
TRAJ43	-0.868676157932202	1.36837319374956	-0.938999773861253	0.371676728524646	0.886227340390766	-4.80945308511092	TRAJ43
RNU6-462P	0.868573483740073	0.289524494580024	2.5003441587274	0.0332618860299056	0.86010270868807	-3.58113295467925	RNU6-462P
TMA7	-0.868289028067953	5.35368718756927	-2.27011381671944	0.0486844327566644	0.86010270868807	-3.77692384375127	TMA7
EVA1B	-0.868195113709397	1.93964929370734	-1.44863042630795	0.180580342499303	0.86010270868807	-4.45955715700474	EVA1B
ALDH1L1	0.868004551170602	2.08463719190505	0.997011518113721	0.344203662012461	0.878305093057498	-4.77474565382323	ALDH1L1
CYP3A43	0.867859272287317	0.422804232425144	2.75176718333185	0.0219296377761914	0.86010270868807	-3.37148713030638	CYP3A43
RPL39P18	-0.867683369470293	0.644663739204053	-2.13014063383589	0.061289276083572	0.86010270868807	-3.8966529813382	RPL39P18
RNA5SP360	0.867630860468486	0.289210286822829	2.04667395564034	0.0702511163474601	0.86010270868807	-3.96795332705405	RNA5SP360
RNU5F-4P	0.867628213275141	0.451767297133751	1.98192911640931	0.0780533029605569	0.86010270868807	-4.02308483364118	RNU5F-4P
RP11-273B20.1	0.867171190397252	0.512786760214183	3.19078756370821	0.0106628448449591	0.86010270868807	-3.02267202774971	RP11-273B20.1
LYZ	-0.86712341386265	6.91511595955296	-0.636590002262622	0.539872661524875	0.943700050360324	-4.96284897540792	LYZ
CLU	0.867086013052774	3.43965768423817	0.858383787501326	0.412438654545577	0.900733739598875	-4.85502787790469	CLU
MIR6080	0.866678263314535	1.38146640559775	1.35922034682503	0.206389841705548	0.86010270868807	-4.52730498734273	MIR6080
ART4	0.866249382115982	0.392386731568883	2.95849561782182	0.0155923412270822	0.86010270868807	-3.20408420935656	ART4
SEMA6A	-0.865803975936803	3.09865498384264	-1.45087606797722	0.179969684886568	0.86010270868807	-4.457828280089	SEMA6A
LPAL2	0.865734906186385	0.567319628589112	1.91134462615661	0.087493866227019	0.86010270868807	-4.08290992327386	LPAL2
MTCO3P12	0.865295701601148	1.01943742823786	1.86081673085018	0.0949014663052592	0.86010270868807	-4.12549732703591	MTCO3P12
IGHD5OR15-5A	0.865010177639362	0.288336725879787	1.45006700343701	0.180189487115053	0.86010270868807	-4.45845131036181	IGHD5OR15-5A
AC006499.9	0.865010177639362	0.715106040148645	1.18000686346978	0.267545410148874	0.86010270868807	-4.65578501489835	AC006499.9
AC013463.2	0.864981218602602	0.520172062381621	1.9643764148064	0.0803065188767786	0.86010270868807	-4.03799304999321	AC013463.2
RP4-717I23.2	0.864151923799933	1.32535835202325	2.28841907937824	0.0472356638091988	0.86010270868807	-3.76128133935191	RP4-717I23.2
RNA5SP493	0.863842151742529	0.287947383914176	2.20824212314416	0.053909939992905	0.86010270868807	-3.82983759663286	RNA5SP493
GATA2-AS1	0.863468265730982	1.5387891697683	2.58254667550057	0.0290245182028986	0.86010270868807	-3.51198227325271	GATA2-AS1
CHEK2P2	0.863103023485382	0.340768919951392	1.76235547308179	0.111045269649373	0.86010270868807	-4.20773584146631	CHEK2P2
MIR4459	0.863096784870951	2.30674159057717	0.982423907768542	0.350966053294681	0.879428204764854	-4.78361824489886	MIR4459
RNU5A-1	0.862936637063058	2.22506711604871	1.13289896589766	0.285856106454127	0.861135522811473	-4.68769496393371	RNU5A-1
C4B	0.862905848114351	3.19242015046774	0.651552974549513	0.530592926458118	0.940470866450517	-4.95644217661373	C4B
CACNA1H	-0.862777185630636	1.99821706530137	-1.80401962162975	0.103925959158407	0.86010270868807	-4.17307177691387	CACNA1H
OFCC1	0.862722651979709	0.397727906134619	1.3903119318475	0.197078176852455	0.86010270868807	-4.50399454336954	OFCC1
MIR5194	-0.862570643857437	2.66321007839861	-0.922821466661128	0.379615642550455	0.889700542832615	-4.81885237126402	MIR5194
SLC6A1	0.862267289796392	0.856161160992942	2.08258975472565	0.0662504124454537	0.86010270868807	-3.93729578757199	SLC6A1
CTD-2017D15.1	0.862090926782839	0.287363642260946	2.02666834766767	0.072578798841793	0.86010270868807	-3.98500939982602	CTD-2017D15.1
RP11-438N5.4	0.861553026819628	1.17049362113163	1.64128511183011	0.134349138466565	0.86010270868807	-4.30708001123692	RP11-438N5.4
SLC2A5	0.861066750044381	1.33929696212755	1.82726608632349	0.100139893790349	0.86010270868807	-4.15364174372277	SLC2A5
CTD-2526L21.3	0.860831638695767	0.605073512003868	1.65758705862842	0.130971619333727	0.86010270868807	-4.29383887939177	CTD-2526L21.3
PROZ	0.860755621104971	0.3799859250955	1.65824221662831	0.130837499979404	0.86010270868807	-4.2933057789398	PROZ
MIR3195	0.860300587990394	0.530674682940708	1.97452846032507	0.0789959038485042	0.86010270868807	-4.02937277361189	MIR3195
IGLC4	0.860146877536161	0.7217390277571	0.892468926122026	0.394837026869263	0.895216145680106	-4.83614694032235	IGLC4
FERMT2	-0.860097076312634	2.27037679548803	-1.81739448755667	0.101731716748857	0.86010270868807	-4.16190008352191	FERMT2
RP3-365I19.2	-0.859904500180378	1.34045154652697	-1.15443096929081	0.277366840450023	0.860578599822384	-4.67321398859971	RP3-365I19.2
IGLV2-14	-0.859247387777299	5.49034026763236	-0.462750395580252	0.654270751988922	0.973681061132166	-5.02734050957971	IGLV2-14
ITGAM	0.859215826375209	2.31605125742865	1.54785996279177	0.15525978011219	0.86010270868807	-4.38201119024793	ITGAM
TRMT2B-AS1	0.85914394452368	1.21284949089286	1.66986433737712	0.128478887419322	0.86010270868807	-4.28383690207678	TRMT2B-AS1
MIR3199-2	0.858911568365942	0.365424662007303	2.32769231449257	0.0442685523612793	0.86010270868807	-3.72775076275023	MIR3199-2
PFKFB1	0.858743553045204	0.911755491510961	1.59453846704608	0.144473928489731	0.86010270868807	-4.34478465505376	PFKFB1
MIR6512	-0.858341687084569	1.21299579473491	-1.19149003570924	0.263227474517401	0.86010270868807	-4.64788083867765	MIR6512
MIR1289-1	0.858215994906772	0.286071998302257	2.30610793525055	0.0458758550762784	0.86010270868807	-3.74617344563503	MIR1289-1
SNORA7	0.858136173201018	1.66791790302007	2.81995310440814	0.019592041334893	0.86010270868807	-3.31571037135407	SNORA7
ATP5I	-0.858119133529385	5.53262770858556	-0.6910700385561	0.50654632516064	0.934800010190987	-4.93889673869192	ATP5I
RNU6-1251P	0.857915433506613	0.285971811168871	2.49156658113949	0.0337493497613362	0.86010270868807	-3.58854599346921	RNU6-1251P
PROX1-AS1	0.857746772050554	0.751617931076769	3.34236071122973	0.00834180954164543	0.86010270868807	-2.90857057237622	PROX1-AS1
RP11-99J16__A.2	0.857522926509554	1.02637320979528	1.1657414878373	0.272988545175557	0.86010270868807	-4.66553650672309	RP11-99J16__A.2
TMEM236	-0.857485576665646	2.24634187921352	-1.4041998047459	0.193036251438448	0.86010270868807	-4.49349483254791	TMEM236
UGT3A1	0.85736841886634	0.290861267864091	2.21365773986946	0.0534315370900713	0.86010270868807	-3.82520439015159	UGT3A1
RANBP17	-0.85721552734325	1.89494785401253	-1.39495943684461	0.195717574898223	0.86010270868807	-4.50048677555243	RANBP17
GOLT1A	0.856824922043477	2.44712266737477	2.76540206685472	0.021440584721568	0.86010270868807	-3.36029225066078	GOLT1A
RP11-551L14.4	0.856343243521996	1.67376478332003	2.23512526881204	0.0515754937535329	0.86010270868807	-3.80684067756356	RP11-551L14.4
RP11-478K15.7	0.85628450391023	1.795375944852	1.58321985422965	0.147026025035347	0.86010270868807	-4.35385171082113	RP11-478K15.7
MRPL41	-0.855709383370891	3.96934547709116	-3.03643280723766	0.0137196685996589	0.86010270868807	-3.142376766909	MRPL41
TMEM74B	0.855355096218378	1.77246065925005	1.44843681250491	0.180633075989995	0.86010270868807	-4.45970615688182	TMEM74B
PROS1	0.855256877024074	2.90942107822768	1.47824943275349	0.172669103495836	0.86010270868807	-4.43665320123735	PROS1
FAM64A	-0.854964467121067	1.86383102591914	-3.61301057797586	0.00541350834308913	0.86010270868807	-2.71384964177206	FAM64A
AADAC	0.854578872988933	1.02041918600479	0.960795971943523	0.361172455791273	0.884146626220337	-4.79659477805519	AADAC
SNORD94	0.854226983623654	4.37131162900837	1.62045843662246	0.138778383415269	0.86010270868807	-4.3239280942885	SNORD94
RP5-1065J22.2	0.853831543267619	0.395790318204059	2.26767135816809	0.0488810002820812	0.86010270868807	-3.77901156297768	RP5-1065J22.2
MIR4316	0.853570798181449	0.284523599393816	1.44835254034644	0.180656032890172	0.86010270868807	-4.45977100746041	MIR4316
CERCAM	-0.853139610458209	2.185158321884	-2.78922102970532	0.0206126085022309	0.86010270868807	-3.3407848580179	CERCAM
PRELID1	-0.853110158276554	5.74684469681624	-3.4045869525504	0.00754706098664724	0.86010270868807	-2.86276060564772	PRELID1
RP11-20E24.1	0.852519547903263	0.5538851056955	3.11627197488174	0.0120397268664031	0.86010270868807	-3.08003218160805	RP11-20E24.1
RPS23P6	0.851963223829657	0.881291543135487	3.32174350285132	0.00862392968511697	0.86010270868807	-2.92388291243645	RPS23P6
RSU1P2	0.851783302385613	0.366171636331958	1.46612100201991	0.175871345939375	0.86010270868807	-4.446058105769	RSU1P2
SNORD19B	-0.851538898711306	1.36600747930726	-0.966593820674545	0.358415241446124	0.882775320687279	-4.79313720588139	SNORD19B
RN7SL737P	-0.851467602398333	1.09984316232257	-1.98355005049519	0.077848279321591	0.86010270868807	-4.02170718662294	RN7SL737P
DNM3OS	-0.851386255882479	1.09396492839568	-2.07788840005792	0.0667613897251819	0.86010270868807	-3.9413111821558	DNM3OS
KPNA2	-0.85138441230981	4.43850583244074	-3.00881056486697	0.0143554656012791	0.86010270868807	-3.16415313882587	KPNA2
RP11-530N7.3	0.850850058821768	0.919012313425568	2.69021023986429	0.0242819378622275	0.86010270868807	-3.4222729503179	RP11-530N7.3
RNA5SP142	0.850158926406913	0.283386308802304	2.03465305996353	0.0716410632818071	0.86010270868807	-3.97820390815552	RNA5SP142
IGHV1-69	-0.850057841835549	3.45336249772007	-0.697441997487315	0.502732366486577	0.934589089495462	-4.93598374828729	IGHV1-69
SH3D21	0.84966750616611	3.12708817036138	2.09900660453167	0.0644954202245041	0.86010270868807	-3.92326959246065	SH3D21
MESTIT1_1	0.849507225306205	1.25894827677917	1.55629279150552	0.153259794528042	0.86010270868807	-4.37531902957229	MESTIT1_1
HSD17B6	0.849415277733322	1.7480916168855	0.873889321191844	0.40436493340929	0.898104591700339	-4.84651067489229	HSD17B6
EDN3	-0.848897489968372	1.99379791668286	-1.90538557503059	0.0883383626863666	0.86010270868807	-4.08794394615761	EDN3
IGKV1-5	-0.848168947694775	4.88736156014725	-0.523402498724763	0.613039894393086	0.965026633922202	-5.00696518047994	IGKV1-5
HIST1H2AJ	-0.848072761111685	7.0073884039108	-3.79254159286969	0.00408302388376863	0.86010270868807	-2.59128847500417	HIST1H2AJ
MRPL54	-0.848067251639473	3.71512241952441	-1.56186447326546	0.15195095810666	0.86010270868807	-4.37088925359192	MRPL54
LRR1	-0.847768666731473	2.62704975263692	-2.42908559731761	0.0374306852604929	0.86010270868807	-3.64145549242367	LRR1
CLDN23	-0.847547950210258	2.92496426857228	-1.99433155094764	0.076497545482568	0.86010270868807	-4.01254012504748	CLDN23
RP11-815M8.1	-0.847438127264135	0.932463627955771	-1.46390197809393	0.1764627968877	0.86010270868807	-4.44777493909832	RP11-815M8.1
MIR548L	-0.847323563164973	2.61865587835921	-1.30426882334242	0.223758960516202	0.86010270868807	-4.56780827443975	MIR548L
GLDC	0.847267213455764	0.999576319867931	1.39709427789463	0.195095279496375	0.86010270868807	-4.49887347654136	GLDC
RNU7-2P	0.846434816167651	0.28214493872255	2.46302713131512	0.0353839707130751	0.86010270868807	-3.61268379782945	RNU7-2P
RNU7-84P	0.846434816167651	0.28214493872255	2.46302713131512	0.0353839707130751	0.86010270868807	-3.61268379782945	RNU7-84P
RNU7-18P	0.846434816167651	0.28214493872255	2.46302713131512	0.0353839707130751	0.86010270868807	-3.61268379782945	RNU7-18P
RNU7-23P	0.846434816167651	0.28214493872255	2.46302713131512	0.0353839707130751	0.86010270868807	-3.61268379782945	RNU7-23P
SNORA40	0.846389503747901	3.70711319755391	1.44785570190746	0.180791429986518	0.86010270868807	-4.4601533066531	SNORA40
MIR4509-2	0.846337624801858	0.282112541600619	2.19488419960904	0.0551078274659135	0.86010270868807	-3.84126625703916	MIR4509-2
HIST2H2AB	-0.846128835545625	5.81460283816729	-1.45040397105095	0.180097913308297	0.86010270868807	-4.45819184431176	HIST2H2AB
MIR3145	0.846052959998505	3.09411823124892	2.06596036913684	0.0680748435329002	0.86010270868807	-3.95149584670068	MIR3145
RP11-473M20.11	0.846046146798641	0.282015382266214	2.80849885689717	0.0199662828314394	0.86010270868807	-3.32504330073648	RP11-473M20.11
ANKRD54P1	0.845518083775427	0.326194202869612	1.34696254944381	0.210162297327306	0.86010270868807	-4.53641850788853	ANKRD54P1
SNORD26	-0.84551295281779	0.97354439101335	-1.23092489483939	0.248826134068858	0.86010270868807	-4.62037591850252	SNORD26
MIR3690	-0.845371347056296	1.08103295244704	-1.66645112594196	0.129167540840842	0.86010270868807	-4.28662008170315	MIR3690
HS3ST2	0.84459638586048	0.580968807717989	2.36012855394169	0.0419567763901075	0.86010270868807	-3.700096012314	HS3ST2
KB-1582A10.2	0.844521876071975	0.384395294994053	1.75924312279385	0.11159475378889	0.86010270868807	-4.21031647809311	KB-1582A10.2
MIR3907	0.844185634937173	0.281395211645724	1.92689958878109	0.0853251420644368	0.86010270868807	-4.06975635782239	MIR3907
STMN3	-0.843801435216359	2.35509938550693	-1.77307788530312	0.109171266742739	0.86010270868807	-4.19883560483039	STMN3
RP4-681L3.2	0.843782238667798	0.281260746222599	1.76258199206551	0.111005375265786	0.86010270868807	-4.20754797134142	RP4-681L3.2
ACPP	-0.843505982292034	1.63382538964163	-1.70670137179206	0.121256070444155	0.86010270868807	-4.25368027882606	ACPP
AQP7P3	0.843429452380466	1.46115891484568	1.99522748453722	0.0763863088585958	0.86010270868807	-4.0117780625706	AQP7P3
RP11-115C10.1	0.843295710906944	0.301329448527179	2.13291365342829	0.0610112893790556	0.86010270868807	-3.89428149182336	RP11-115C10.1
MIR4449	-0.842983278822758	1.23641479914092	-1.07300529808527	0.310547990512879	0.866635465381999	-4.7270132039651	MIR4449
RP11-627G23.1	0.842827641370711	3.12400028116506	1.55345878631205	0.153929360644289	0.86010270868807	-4.37756972328424	RP11-627G23.1
RP11-16F15.2	0.842506789190743	2.30816495458929	0.680192305909755	0.513098187566349	0.936614587501654	-4.9438160813424	RP11-16F15.2
MIR7154	0.842502197645961	0.393398948822832	1.35142583187858	0.208781977288327	0.86010270868807	-4.53310522241713	MIR7154
MIR4298	0.842502197645961	0.280834065881987	1.44663285631571	0.181125051508914	0.86010270868807	-4.46109397542101	MIR4298
RSPO3	-0.842272987305615	0.979527347313103	-2.2542239517096	0.0499772173195282	0.86010270868807	-3.79050792102764	RSPO3
MFAP5	-0.842151127937624	1.6934632287196	-1.6644889083637	0.129564953511715	0.86010270868807	-4.28821922501876	MFAP5
ITGA1	-0.842045716368381	3.51950554714641	-2.54770446103849	0.0307503679773223	0.86010270868807	-3.54122943870523	ITGA1
RNVU1-8	0.841969906306083	0.280656635435361	2.45920211854072	0.0356089516155876	0.86010270868807	-3.61592278968953	RNVU1-8
MIR548U	0.841725715577937	2.33878746107453	1.12335968038217	0.289682154024972	0.861493313116364	-4.69405304870393	MIR548U
OAS2	-0.84142354370666	2.8256583782211	-1.44279568075129	0.182175391621031	0.86010270868807	-4.46404323694899	OAS2
AL162151.3	0.8412275876178	3.4882849471056	1.35346206003735	0.208154804120371	0.86010270868807	-4.53159169387442	AL162151.3
RN7SL132P	-0.841186474049155	1.40028319578675	-2.27607479508573	0.0482079385509673	0.86010270868807	-3.77182914983616	RN7SL132P
RP3-448I9.1	0.841160021424568	0.357005107517618	2.38757320510459	0.040094016334804	0.86010270868807	-3.67673022601483	RP3-448I9.1
SOSTDC1	-0.840728346917201	1.41419364250795	-2.22587434363497	0.0523674785844486	0.86010270868807	-3.81475354593909	SOSTDC1
MIR3122	-0.840675732612238	1.29164796139221	-1.37708228717562	0.200995621662836	0.86010270868807	-4.51394681830865	MIR3122
RN7SL130P	0.84009587037609	1.21449829454865	2.71464657446349	0.023319056377758	0.86010270868807	-3.40206552636238	RN7SL130P
RPL26L1	-0.840084215419649	3.27123496322771	-1.53672740748357	0.157935459975216	0.86010270868807	-4.3908226211897	RPL26L1
LPAR1	-0.84004165886955	2.36963868841368	-2.29298116000662	0.04688122390991	0.86010270868807	-3.75738411410533	LPAR1
H2AFZ	-0.839941773164477	5.16400172655793	-2.78485863678137	0.020761788086632	0.86010270868807	-3.3443528655672	H2AFZ
RNU6-1283P	0.839839820412178	2.52402475170711	1.33938245321953	0.212524200579505	0.86010270868807	-4.54203199998056	RNU6-1283P
SNORD50	0.839524385293746	1.31757153279471	0.935895874539732	0.373190463221316	0.886612347257566	-4.81126602895743	SNORD50
IDO1	-0.839471997427236	1.57937996332898	-1.60155619934843	0.142911556487502	0.86010270868807	-4.33915040567868	IDO1
USMG5	-0.839037995794252	4.98186602342644	-1.81646419504178	0.1018829351339	0.86010270868807	-4.1626777886719	USMG5
MIR1185-1	0.838990818918655	0.570196663359003	2.4455188610145	0.036425472889775	0.86010270868807	-3.62751688802025	MIR1185-1
CTD-2228K2.1	0.838948929190338	0.374678422710541	2.73712297000485	0.0224674816893625	0.86010270868807	-3.38353304248905	CTD-2228K2.1
RP11-471M2.3	0.838586400635597	0.637357204772707	1.65232120120723	0.132054135970049	0.86010270868807	-4.2981210408727	RP11-471M2.3
XXYLT1-AS1	0.838393878502571	0.381291484789459	2.69636089873495	0.0240358633129049	0.86010270868807	-3.41718104076617	XXYLT1-AS1
IGKV1OR2-108	0.838241500167812	1.24998422493129	1.91930969394059	0.0863769447257837	0.86010270868807	-4.07617685536551	IGKV1OR2-108
RNU4ATAC11P	-0.838224411286437	3.09976359801775	-1.39138434672742	0.196763501025815	0.86010270868807	-4.50318565436061	RNU4ATAC11P
SIDT1	-0.838086061308701	2.93381588606557	-1.86956798469315	0.0935777890102944	0.86010270868807	-4.11813780700893	SIDT1
AC087651.2	0.837555212989868	0.279185070996623	2.45538183094798	0.0358350730456466	0.86010270868807	-3.61915866971031	AC087651.2
RNU6-346P	0.837418488573652	0.279139496191217	2.4740700817397	0.0347423392454114	0.86010270868807	-3.60333780843705	RNU6-346P
MRPL12	-0.837390706492731	4.51331100442491	-2.00835030685991	0.0747745479588764	0.86010270868807	-4.00061124019005	MRPL12
CSTA	0.837160652750054	0.893077870197918	3.65350524607886	0.00507805768894384	0.86010270868807	-2.68574001089962	CSTA
PGAM2	0.837047449874041	0.541609142718295	3.1661104704377	0.0110998553594283	0.86010270868807	-3.04157750250979	PGAM2
HIST1H2AG	-0.835893593286008	4.68383937800894	-2.2871237822796	0.0473367765910714	0.86010270868807	-3.76238796109817	HIST1H2AG
LINC01320	0.835683794143401	0.347771220936949	2.00523852982947	0.0751537858563346	0.86010270868807	-4.00325999612704	LINC01320
RNA5SP134	0.835096306268597	0.278365435422866	2.18609734916284	0.0559098590857141	0.86010270868807	-3.84878427317342	RNA5SP134
RNA5SP21	0.835096306268597	0.350845696778694	2.04696372543144	0.070217931405128	0.86010270868807	-3.96770616112443	RNA5SP21
PTPRM	-0.83504995079433	2.76649180682881	-1.91348013169239	0.0871930829186106	0.86010270868807	-4.08110521900524	PTPRM
RNU6-94P	0.835015592317652	0.540944900521559	1.75840497388984	0.111743155948628	0.86010270868807	-4.2110112196252	RNU6-94P
RP11-563J2.3	0.834760070440631	0.856589070617628	2.50278266364559	0.0331277128293653	0.86010270868807	-3.57907446615688	RP11-563J2.3
MIR744	0.834721656786978	1.29448808035211	1.35155968379221	0.208740700852459	0.86010270868807	-4.53300576770118	MIR744
MIR4676	0.834434131910596	1.49857199724687	1.18105331396251	0.267149577170103	0.86010270868807	-4.65506671717027	MIR4676
PCP4	0.834142687286683	1.3301531319597	0.710999777013991	0.494676630838044	0.933617016404764	-4.92970916723275	PCP4
RNU6-1225P	-0.834119373279101	1.11462766948178	-1.38157317496172	0.199658436346257	0.86010270868807	-4.51057396433274	RNU6-1225P
HSPB7	-0.833903544071596	1.17030765248365	-1.07307973943879	0.310516306264847	0.866635465381999	-4.72696524048185	HSPB7
RNA5SP155	0.833660883030033	3.18610975928578	2.4485296080594	0.0362442321118693	0.86010270868807	-3.62496486839115	RNA5SP155
RPS2P55	0.833329368769049	0.646124858063198	3.40161505720478	0.00758316587252662	0.86010270868807	-2.86493453115822	RPS2P55
TRAJ23	0.832678515523108	2.73255250168736	0.935503097818883	0.37338233347667	0.886851541100959	-4.81149511934101	TRAJ23
IL7R	-0.832456876308187	3.04257324613052	-1.07266687601833	0.31069206351526	0.866635465381999	-4.72723122448181	IL7R
LOXL2	-0.832389873685614	3.49784673247207	-1.39033317302528	0.197071939935439	0.86010270868807	-4.50397852491165	LOXL2
RN7SL789P	0.832118267996395	0.620716892189053	2.15168262306153	0.0591615290438759	0.86010270868807	-3.87822766739793	RN7SL789P
HCG9P5	0.831783841308379	0.277261280436126	1.444907907495	0.181596566157401	0.86010270868807	-4.46242023899817	HCG9P5
HIST1H3H	-0.831735364766502	4.99034882852764	-1.22713709108364	0.250180944595894	0.86010270868807	-4.62304162849036	HIST1H3H
MIR4636	0.831672816433253	0.99059373369684	1.48286347971523	0.171464298187357	0.86010270868807	-4.4330659268453	MIR4636
RP11-115N4.1	0.831453899504213	0.564966392287775	1.68989750986913	0.124503740722236	0.86010270868807	-4.26746332235759	RP11-115N4.1
RP11-19C24.1	0.831435061020961	0.65000159683316	2.03215487104457	0.0719332030802498	0.86010270868807	-3.98033344663866	RP11-19C24.1
RP11-34P13.14	0.831414316407114	1.03239443427266	1.73753193905715	0.115497980843132	0.86010270868807	-4.22828235185582	RP11-34P13.14
MIR151A	0.831411174943775	2.88297545439913	4.15809811559829	0.00232918357267751	0.86010270868807	-2.35821803736148	MIR151A
MYO7A	0.83100862925324	1.81864014644494	3.60193031955475	0.00550928569369327	0.86010270868807	-2.72158806014336	MYO7A
CD300A	0.830430693377561	2.561154794029	1.50328252945355	0.166220414315568	0.86010270868807	-4.41713023713094	CD300A
MIR6881	0.830378496460339	0.747817768022972	1.47226817204346	0.174241909320597	0.86010270868807	-4.44129580141933	MIR6881
KCNAB2	0.830299326811703	2.99740037388388	1.60370401287136	0.142436418231183	0.86010270868807	-4.33742412524191	KCNAB2
MIR4756	0.82991300257013	2.44633518111679	1.33080734062564	0.215223100926903	0.86010270868807	-4.54836161097479	MIR4756
PFN2	-0.829883060023845	2.47484878079896	-2.22420775749606	0.052511411996994	0.86010270868807	-3.81617917142337	PFN2
SLC25A5	-0.829371163878434	7.92020826834617	-2.43729281091475	0.0369252625471243	0.86010270868807	-3.63449226657872	SLC25A5
RAMP1	-0.82924850250224	2.28438263166986	-0.764920574889109	0.463446750925264	0.921977679915265	-4.90374027402049	RAMP1
RP4-710M16.2	0.829114389290482	0.350927139401504	2.90521114061207	0.0170215326611456	0.86010270868807	-3.246733385831	RP4-710M16.2
SNORD30	-0.829096507790737	2.80386801488743	-2.37704459926162	0.0407987733218951	0.86010270868807	-3.68569014382981	SNORD30
RNU7-188P	0.828872928597458	0.276290976199153	2.44775550013892	0.036290746150509	0.86010270868807	-3.62562097993088	RNU7-188P
MIR4268	0.828872928597458	0.276290976199153	2.44775550013892	0.036290746150509	0.86010270868807	-3.62562097993088	MIR4268
LINC01602	0.828661290929326	0.280338573447484	2.08983269673869	0.0654705421178384	0.86010270868807	-3.9311084365552	LINC01602
MIR4653	0.828189794513485	2.23625523195596	0.762037353150888	0.465083637468421	0.922222400897179	-4.90516929426234	MIR4653
GAL3ST2	-0.827723753120655	3.38462522110616	-1.27983412212988	0.231866493545042	0.86010270868807	-4.58551765677637	GAL3ST2
ATP23	-0.827658418913153	2.2299827794232	-1.89564326748198	0.0897355355727285	0.86010270868807	-4.0961676498643	ATP23
UGT2A3	-0.827271798031731	3.34777012845689	-1.39686785450499	0.195161200340153	0.86010270868807	-4.49904464410288	UGT2A3
SLC6A7	-0.827267522468606	2.24164668651457	-1.84449153897439	0.0974176245079967	0.86010270868807	-4.13920632071827	SLC6A7
STOM	-0.827230566317818	4.19646834428659	-1.477765280593	0.172795951417771	0.86010270868807	-4.43702931749663	STOM
CENPM	-0.827139164535513	3.27649220185308	-3.51596276101914	0.00631541479369687	0.86010270868807	-2.78231025048526	CENPM
AC010525.5	0.826878825900318	0.275626275300106	2.17956700266505	0.0565132542104297	0.86010270868807	-3.85437162737481	AC010525.5
GUCY1B2	0.826843529697039	1.27767640335318	1.9281189117815	0.08515729895302	0.86010270868807	-4.06872449312423	GUCY1B2
MIR6780B	-0.826721200297888	2.04148364527331	-2.16939260587469	0.0574659619415738	0.86010270868807	-3.86307663849699	MIR6780B
RAD17P1	-0.826697576859613	1.51092953151771	-2.1377225397552	0.0605320973510769	0.86010270868807	-3.89016867131519	RAD17P1
FABP3	0.82660995340055	2.54571904648018	1.22590949418386	0.250621317525251	0.86010270868807	-4.62390449379332	FABP3
AC079741.2	0.826573768757516	0.413421925065071	3.08963341837962	0.012575350174141	0.86010270868807	-3.10073339551926	AC079741.2
5_8S_rRNA	0.826550037689099	0.2755166792297	1.44404344827727	0.18183326590915	0.86010270868807	-4.46308461188823	5_8S_rRNA
RP11-731D1.1	0.826501269174388	0.393998296968736	1.59042801104491	0.145396129330245	0.86010270868807	-4.34808034241247	RP11-731D1.1
SERPINA4	0.826329200664948	1.11889821224302	0.982889759968967	0.35074858502219	0.879378397375541	-4.78333638685417	SERPINA4
MFRP	-0.826193637778089	0.950133673110967	-2.3134213893534	0.0453249327802851	0.86010270868807	-3.73992965359723	MFRP
RNU6-444P	-0.825989466938795	2.22006543529165	-0.999009830106047	0.343284916972578	0.878305093057498	-4.77352277487602	RNU6-444P
RNU2-33P	-0.825954858502005	0.857895952307936	-1.65939985431471	0.130600820433135	0.86010270868807	-4.29236363433312	RNU2-33P
SNORD82	0.825745477332327	1.46988922875084	1.29172120567476	0.227892303175903	0.86010270868807	-4.5769261821191	SNORD82
SDHDP2	-0.825323665276828	2.54595051260788	-2.51892689040183	0.0322529229243105	0.86010270868807	-3.56545663643529	SDHDP2
MIR103A2	0.825070552908331	0.853769977927585	1.09875240034659	0.299737632192184	0.864401374872299	-4.71028808209664	MIR103A2
RP11-14N9.1	0.824708315361582	0.304044296356854	1.77052370236484	0.109615007309294	0.86010270868807	-4.20095706962776	RP11-14N9.1
CASC9	0.824525320222152	2.59532729573206	1.96584493391111	0.0801156682349402	0.86010270868807	-4.03674650013696	CASC9
MIR941-2	-0.824213284132985	1.31272154869138	-1.26017642801475	0.238564600459966	0.86010270868807	-4.59962426514188	MIR941-2
HGD	-0.824104797487078	3.44808663681828	-1.04544075793837	0.322452143958951	0.87000501163341	-4.74461375596026	HGD
AC091180.1	0.823963492195597	0.274654497398532	1.44361072101857	0.181951852412754	0.86010270868807	-4.46341710922125	AC091180.1
ATP5G1	-0.823857926541844	3.61959863788469	-2.70367762910305	0.0237464117836877	0.86010270868807	-3.41112872768361	ATP5G1
DANCR	-0.823631080700402	4.36117292051362	-2.919267348118	0.0166319958513706	0.86010270868807	-3.23544741440537	DANCR
RASL11A	-0.823565940773388	2.81372127588319	-0.838621331294318	0.422889895198785	0.903843186451707	-4.86570704651925	RASL11A
RP11-603B24.1	0.823388669876989	0.965019610294871	1.66099138510789	0.130276064135806	0.86010270868807	-4.29106799589199	RP11-603B24.1
FKBP9P1	0.823383171327947	1.02635235404425	1.43177541822821	0.185221310914296	0.86010270868807	-4.47249242735258	FKBP9P1
RNU7-40P	0.82327760959781	1.45689321750113	0.923361082219805	0.379348892705719	0.889700542832615	-4.81854087651705	RNU7-40P
IL1B	-0.823217971805944	2.28383355175592	-1.09741275761062	0.300292788974054	0.864401374872299	-4.71116497108266	IL1B
PTH1R	0.822890311621226	0.840365512183542	2.36094424085988	0.0419002012278391	0.86010270868807	-3.69940108938392	PTH1R
NREP	-0.822395409866774	2.86070144746437	-2.76347695338484	0.0215089588532876	0.86010270868807	-3.36187163103917	NREP
RP11-21B23.2	0.822156005151356	0.323181001655935	2.09444131599265	0.0649789192609802	0.86010270868807	-3.92717076250468	RP11-21B23.2
RPL17P50	0.821613460546515	1.62553080435634	2.34417839993448	0.0430783133965275	0.86010270868807	-3.71369002225524	RPL17P50
TACSTD2	-0.821308936994146	2.77402602413517	-0.73603811553221	0.480013223037048	0.928472363394962	-4.91785025737869	TACSTD2
TOX	-0.820978597787911	1.7434067366338	-2.41742286101395	0.0381607243881059	0.86010270868807	-3.65135682746662	TOX
AFAP1L2	-0.820518952041786	2.5572687553204	-2.53909031098603	0.0311926518690783	0.86010270868807	-3.54847500047462	AFAP1L2
RP11-318K12.3	0.820381082801717	0.273460360933906	2.44014827905243	0.0367510068095113	0.86010270868807	-3.63207049797057	RP11-318K12.3
SNORD121A	0.820215810100722	2.37100474642947	1.09152403590585	0.302742615518389	0.864581921435677	-4.71501092493795	SNORD121A
MIR6763	0.820043055005181	1.35248133663154	1.09887714140002	0.299685979414793	0.864401374872299	-4.71020639352899	MIR6763
RP1-122P22.4	0.819944919196835	1.32988230576929	1.22846183102104	0.249706432365628	0.86010270868807	-4.62210989413314	RP1-122P22.4
RP11-1250I15.1	0.819745710223736	2.19440654811352	0.578940769117169	0.576497245974201	0.954017766679125	-4.98629082950987	RP11-1250I15.1
RP11-175D17.3	0.819634847410555	0.749217604515073	1.63491841260575	0.135689440500882	0.86010270868807	-4.31223871416689	RP11-175D17.3
FRMD6	-0.819547098509239	2.03526846769098	-2.34356065242104	0.0431223392803548	0.86010270868807	-3.71421671326458	FRMD6
DCHS1	-0.819268338624566	2.37468737298075	-3.70188287741663	0.0047056791077533	0.86010270868807	-2.65251282205717	DCHS1
CES1	0.819233133792761	2.59563569498916	0.726160268929576	0.485764776202274	0.930443973786293	-4.92257044790265	CES1
PTGDS	-0.81923312519775	3.06099266664587	-0.859091902581949	0.412067518036325	0.900733739598875	-4.85464154667349	PTGDS
FKBP5	-0.819179220013482	3.58589486376715	-1.2051294870365	0.258171949946813	0.86010270868807	-4.63843021633298	FKBP5
OLR1	0.819042993764923	1.42268537439655	1.48665048880395	0.170480943616251	0.86010270868807	-4.43011784434035	OLR1
SNORD113-5	-0.818639990074355	0.53846231643546	-1.31323042223479	0.220845383603293	0.86010270868807	-4.56126583925495	SNORD113-5
MIR5096	0.818107444782391	0.582593579313495	1.72238525067739	0.118294825601623	0.86010270868807	-4.24077732723844	MIR5096
COQ2	-0.818030918604447	3.34305129265006	-3.18462300217454	0.0107703212060906	0.86010270868807	-3.02738632368829	COQ2
MIR1295A	-0.817754854655546	0.357145664684324	-2.14166248779568	0.0601422043130984	0.86010270868807	-3.88679879028516	MIR1295A
MIR558	0.81768220782976	1.99541797831344	2.08880737881312	0.0655804028131241	0.86010270868807	-3.93198440946341	MIR558
RP11-127B20.2	0.817458369761088	0.653212058328831	2.66979784165205	0.0251169495316899	0.86010270868807	-3.43919841563941	RP11-127B20.2
ANXA9	0.816892949451222	1.1867299659456	2.39774051970044	0.0394248641617602	0.86010270868807	-3.6680826671108	ANXA9
CHST13	0.816600578939833	0.820368423737927	2.52666790416866	0.031841680555216	0.86010270868807	-3.55893361401185	CHST13
MIR656	0.816322061000891	0.604467814863777	1.20652003776643	0.257660980929552	0.86010270868807	-4.63746296456024	MIR656
ACAT2	-0.816079329222998	3.05509220487147	-1.76690491330534	0.110246551408934	0.86010270868807	-4.20396134912132	ACAT2
F2RL3	-0.815865401898647	0.831610995508035	-2.66201828916111	0.0254427523662359	0.86010270868807	-3.44565967964521	F2RL3
MIR6814	0.81559813181381	1.71394841060514	1.25707040901527	0.239637408939525	0.86010270868807	-4.60184147532447	MIR6814
RNU6-762P	-0.815441218365073	1.79437988900277	-1.82376058031211	0.100702495936233	0.86010270868807	-4.15657558802696	RNU6-762P
RN7SKP54	0.815284261960861	1.29155333124754	1.27437352140428	0.233711313454507	0.86010270868807	-4.58944899296673	RN7SKP54
HES6	-0.814644756749712	2.78492266413137	-1.9112273548787	0.0875104119941061	0.86010270868807	-4.08300901806376	HES6
CTB-1144G6.5	0.814494328438362	0.766608112318936	2.47182654359269	0.0348717528856858	0.86010270868807	-3.60523596312487	CTB-1144G6.5
MIR6739	0.814436551494586	2.82945319620739	1.44684906177159	0.181066026674774	0.86010270868807	-4.46092768791348	MIR6739
WNT2	-0.814270600903735	0.9572630542925	-2.0794742037312	0.0665886115951936	0.86010270868807	-3.93995682935875	WNT2
SPARC	-0.814225475262387	6.64822933334503	-1.41964764650699	0.188624087834645	0.86010270868807	-4.48175419340602	SPARC
MIR6798	0.813695666359315	0.271231888786438	2.44649775573562	0.036366446967745	0.86010270868807	-3.62668708275571	MIR6798
RNA5SP302	0.813571138028969	0.27119037934299	2.16879306036509	0.0575225852000263	0.86010270868807	-3.86358958576162	RNA5SP302
SGCB	-0.813215268519262	2.63408013793401	-2.65705244073197	0.0256529412336006	0.86010270868807	-3.44978705877579	SGCB
ATP2C2	-0.813099709260331	5.35178151513131	-2.69544391095287	0.0240723897884177	0.86010270868807	-3.41793994209357	ATP2C2
STAB2	0.812732299800258	0.683847991028651	1.60774709171785	0.141545850204246	0.86010270868807	-4.33417216673997	STAB2
HIST1H3J	-0.812296230586945	6.50045707412298	-2.35536207833182	0.0422888828448849	0.86010270868807	-3.70415734088047	HIST1H3J
SHH	0.812103548895058	1.91090095139895	2.18369247465962	0.056131335347419	0.86010270868807	-3.85084188481886	SHH
RNU7-157P	0.812073126182656	0.270691042060885	2.43256031183079	0.037215870916076	0.86010270868807	-3.63850699027858	RNU7-157P
AP000439.3	-0.811892353981025	2.71778468875246	-2.29949955120092	0.0463793135320739	0.86010270868807	-3.75181661954988	AP000439.3
MIR3170	0.811651541335172	0.795846194957091	1.16102931939739	0.274805871091881	0.86010270868807	-4.66874094739437	MIR3170
CDCA2	-0.811586157106179	2.32896114405774	-2.3355376975349	0.0436981613009857	0.86010270868807	-3.72105834799626	CDCA2
RP11-120K18.3	0.811540861710631	0.27051362057021	2.10457475993897	0.0639103948627244	0.86010270868807	-3.91851078409153	RP11-120K18.3
EGR1	0.811432512289165	3.79313602274593	1.26598268155311	0.236569763322616	0.86010270868807	-4.59547089051544	EGR1
ALDH1A1	-0.81089216690745	4.04611436618116	-1.02397205331465	0.331962458866528	0.874131983310911	-4.75809771076758	ALDH1A1
SQRDL	-0.810845958367933	5.35341764926304	-1.73333071562419	0.116267601044777	0.86010270868807	-4.23175134169047	SQRDL
DNM1	-0.810826357157167	2.69048394259136	-1.57607761890374	0.148657083194982	0.86010270868807	-4.35956012575887	DNM1
ADAMTSL2	0.810816524730292	1.37693287054112	2.49289727252657	0.033674994626384	0.86010270868807	-3.58742183279679	ADAMTSL2
RP11-657O9.1	0.810801232453058	0.324206951488512	2.66026499203766	0.0255167651805547	0.86010270868807	-3.44711667001221	RP11-657O9.1
Hammerhead_HH9	-0.810535889186796	0.464744757641112	-2.07532804008363	0.0670412574397131	0.86010270868807	-3.94349769644883	Hammerhead_HH9
FAM27C	-0.810422510038838	1.32165868837491	-2.78762848252585	0.0206669419888084	0.86010270868807	-3.34208715679728	FAM27C
IGHV4-28	0.810296068792556	2.14872916903123	0.505749697551492	0.62490197006419	0.967840962347993	-5.01313537433781	IGHV4-28
RP11-167J8.3	0.810203198893671	0.590919635767636	2.50023097104804	0.0332681270592257	0.86010270868807	-3.58122851312844	RP11-167J8.3
RP5-1120P11.1	0.809648131284107	0.558058614347729	2.84073147875293	0.0189312497726558	0.86010270868807	-3.29881922343265	RP5-1120P11.1
HIST1H2BG	-0.809644817802448	4.92532906698371	-1.45207044700716	0.179645627831414	0.86010270868807	-4.4569082318475	HIST1H2BG
AC079809.2	0.809554446976506	0.298923946040708	2.48856788769681	0.0339175078070106	0.86010270868807	-3.59107970720374	AC079809.2
RN7SL213P	0.809234794982313	0.767626105796244	3.46529745679654	0.00684741746920904	0.86010270868807	-2.81865997154331	RN7SL213P
AC005618.6	0.808952532600413	0.796348588965873	2.58761157587702	0.0287818440182247	0.86010270868807	-3.50773891667828	AC005618.6
CALD1	-0.808931023692803	5.4331937359356	-1.66144219925823	0.13018420727591	0.86010270868807	-4.29070091811193	CALD1
HLA-S	0.808852544556089	0.269617514852029	1.44100737239125	0.182666700473076	0.86010270868807	-4.46541645038314	HLA-S
CTC-788C1.2	0.808852544556089	0.269617514852029	1.44100737239125	0.182666700473076	0.86010270868807	-4.46541645038314	CTC-788C1.2
MIR4443	0.808852544556089	0.269617514852029	1.44100737239125	0.182666700473076	0.86010270868807	-4.46541645038314	MIR4443
LINC01376	0.808804827250962	1.19481081849195	3.0491848784154	0.0134359712604394	0.86010270868807	-3.13235890566372	LINC01376
CYBRD1	-0.808397739181077	3.37016088954012	-2.28037899671581	0.0478667209195995	0.86010270868807	-3.76815094091052	CYBRD1
IRS2	0.808082044004885	2.57100552036592	1.38017128062727	0.200075040793268	0.86010270868807	-4.51162745961478	IRS2
SHBG	0.808051215712285	0.432409620356573	2.05610942120923	0.0691782258766073	0.86010270868807	-3.95990351085392	SHBG
MIR300	-0.807989861314612	0.872089123546901	-1.40705830148391	0.192213194591786	0.86010270868807	-4.49132716769967	MIR300
MIR4690	-0.807775779247209	1.54678470363213	-1.39653899829931	0.195256977421799	0.86010270868807	-4.49929322191758	MIR4690
SNORD14D	-0.807580967779004	1.040115220371	-1.72974852864741	0.116927531425123	0.86010270868807	-4.23470721729583	SNORD14D
RP11-445N20.3	0.806990622714349	0.47758126820188	2.49507862814488	0.0335534596316637	0.86010270868807	-3.58557929348597	RP11-445N20.3
MIR7854	-0.806503441321516	4.39995453094813	-1.4863493174794	0.170558966384367	0.86010270868807	-4.43035242287182	MIR7854
ST6GAL1	0.805486209279118	4.92823085457981	1.6091305305743	0.141242269120981	0.86010270868807	-4.33305871894086	ST6GAL1
CTC-510F12.7	0.805348516853189	0.37118473161149	2.20792553711368	0.0539380350278226	0.86010270868807	-3.83010844984255	CTC-510F12.7
NRARP	-0.805008513108864	4.21239443686478	-1.80695972151711	0.103439883074271	0.86010270868807	-4.17061773689448	NRARP
RP11-488L18.6	0.804956736082356	1.37262018436471	1.43005263903237	0.185701431309774	0.86010270868807	-4.47381043309713	RP11-488L18.6
JAM3	-0.804943567926892	2.17082865049573	-2.57354626177986	0.0294608238525477	0.86010270868807	-3.51952802251134	JAM3
FXYD1	0.804798931231431	1.18087824791921	2.0813523193971	0.0663845405177989	0.86010270868807	-3.9383527339217	FXYD1
RPS27P16	0.804123942315038	1.80212718127839	1.26574863471781	0.236649906850275	0.86010270868807	-4.59563852717077	RPS27P16
MIR4662A	0.803942819442351	0.267980939814117	2.42499174505714	0.0376853535391727	0.86010270868807	-3.64493022159615	MIR4662A
SNORD109B	0.803942819442351	0.267980939814117	2.42499174505714	0.0376853535391727	0.86010270868807	-3.64493022159615	SNORD109B
MIR4288	0.803942819442351	0.267980939814117	2.42499174505714	0.0376853535391727	0.86010270868807	-3.64493022159615	MIR4288
HIST1H2BO	-0.803928264628551	6.09311559714683	-2.86310900288879	0.0182449205029698	0.86010270868807	-3.2806854750755	HIST1H2BO
RNU1-91P	0.803744008726229	2.09578610863479	1.19683063336846	0.26123851524511	0.86010270868807	-4.64418839239625	RNU1-91P
RP11-328L11.1	0.803653069430662	0.267884356476887	2.5226292166685	0.0320555792057955	0.86010270868807	-3.562336300762	RP11-328L11.1
ENTPD1	-0.803019257250184	2.68589110501526	-2.92096692081808	0.0165855168109862	0.86010270868807	-3.23408449617145	ENTPD1
SNORA80B	-0.802940220580646	2.68231407308083	-1.51430361441479	0.163448962932382	0.86010270868807	-4.40848884534424	SNORA80B
RP11-40B20.1	0.802397909141075	0.960103825743828	1.76260781048253	0.111000828980432	0.86010270868807	-4.20752655765819	RP11-40B20.1
MIR6806	0.802336865633497	0.616017394997806	1.48678288671306	0.17044665391393	0.86010270868807	-4.43001471446958	MIR6806
MRPL58	-0.802294137215467	3.60419271887228	-2.964395271013	0.0154418346903324	0.86010270868807	-3.19938471223109	MRPL58
SRCIN1	0.802237866942162	1.05996606194097	2.03442433802241	0.0716677629638295	0.86010270868807	-3.97839888920832	SRCIN1
UBE2SP1	-0.801968917902126	1.69529077314911	-1.78691440216525	0.106796126803133	0.86010270868807	-4.18732895281162	UBE2SP1
CECR2	0.801929247543002	0.861358821280259	1.38852740641741	0.197602759149489	0.86010270868807	-4.50533984700423	CECR2
ABHD3	-0.801837144712617	3.92487895349268	-2.55841192182824	0.030209335432424	0.86010270868807	-3.53223112334357	ABHD3
MIR548S	-0.801811402435303	1.35317931233164	-1.0188368305554	0.334268421969814	0.874590461709213	-4.76129337755252	MIR548S
CAPN9	-0.80178857034005	3.17713180992338	-2.28749748391969	0.0473075831480002	0.86010270868807	-3.76206868928845	CAPN9
RNU6-837P	0.801548334218811	0.333049804808688	1.4019043699963	0.193699371542607	0.86010270868807	-4.49523390701206	RNU6-837P
SMIM2-AS1	0.801332692552944	2.31391478160878	1.92803574783454	0.0851687367938806	0.86010270868807	-4.06879487500489	SMIM2-AS1
ITGA8	-0.80126850319494	1.44767894001038	-2.03506321387558	0.0715932080756538	0.86010270868807	-3.9778542543541	ITGA8
AL365273.1	-0.801011146923428	2.5751099480639	-2.47383065194135	0.0347561274373851	0.86010270868807	-3.60354036375091	AL365273.1
RP11-245J24.1	0.8009793373684	0.307704638355709	2.52827476849427	0.0317569738664681	0.86010270868807	-3.55758012600686	RP11-245J24.1
ACADL	0.800823567298854	0.314315154407447	2.20890309946832	0.0538513283509333	0.86010270868807	-3.8292721042091	ACADL
RP11-109L13.1	-0.800397199548103	3.01666178525937	-2.72133964693899	0.0230621160095724	0.86010270868807	-3.39654137683035	RP11-109L13.1
U7	0.799942678547136	4.09447564290692	1.48463480135166	0.171003731824377	0.86010270868807	-4.43168742693487	U7
PPIAP20	0.79994241526617	0.26664747175539	2.42121478307669	0.0379218312863698	0.86010270868807	-3.64813679060396	PPIAP20
AP000695.6	0.799860708901721	0.678819239658226	2.84712364482711	0.018732560216442	0.86010270868807	-3.2936331728132	AP000695.6
NXF3	0.799497723798447	0.929189623425116	0.762732187321914	0.464688816919407	0.922222400897179	-4.90482532421046	NXF3
IGHV2-70	0.799217015857905	2.28696265732511	0.82945404057768	0.427799075321349	0.905992000895433	-4.87059293649741	IGHV2-70
RP11-848P1.7	0.798490976784032	0.553394890686113	2.24111478222746	0.0510689653044757	0.86010270868807	-3.80171802854788	RP11-848P1.7
MIR509-1	0.797841963349811	0.265947321116604	2.51695898681014	0.0323583102772006	0.86010270868807	-3.56711559568441	MIR509-1
NME1	-0.797501554237462	4.18706350367064	-3.20104698794578	0.010486426911087	0.86010270868807	-3.01483877606948	NME1
RP11-392P7.7	0.797459215976634	0.656199098938309	2.92932626268333	0.0163588334379936	0.86010270868807	-3.22738635407402	RP11-392P7.7
MIR574	0.797449315703752	1.38268608874832	2.43479390719972	0.0370784310869361	0.86010270868807	-3.63661200626188	MIR574
C19orf45	0.797227479515818	0.893389569038966	1.66880640315336	0.128691980476725	0.86010270868807	-4.28469976246174	C19orf45
TRAC	-0.79703936123566	3.07109142163554	-1.32972859666408	0.215564656010166	0.86010270868807	-4.5491562997146	TRAC
ASB2	-0.796980726255822	1.74745131569129	-1.97764107483858	0.0785981500239921	0.86010270868807	-4.02672854545904	ASB2
MIR5190	-0.796814885767597	2.33951455878437	-1.1981978504933	0.260731288998839	0.86010270868807	-4.64324145075296	MIR5190
AGTR1	0.796767300915929	0.666044965995465	1.61408166253087	0.140160576913985	0.86010270868807	-4.32907090083263	AGTR1
PDE5A	-0.796482435506362	2.60901355615153	-2.16706441205723	0.0576861478846597	0.86010270868807	-3.86506853880849	PDE5A
CYP3A5	0.796166960659743	5.493090884869	2.21575455920816	0.0532474207038729	0.86010270868807	-3.82341055571986	CYP3A5
Mico1	0.795984214832691	0.265328071610897	2.41744272707375	0.0381594689399344	0.86010270868807	-3.65133995555679	Mico1
RP11-98D18.1	0.79578748564129	0.546031117178469	3.47397052294497	0.00675313052596901	0.86010270868807	-2.81240807365743	RP11-98D18.1
MIR4767	-0.795537108383133	2.13213233001528	-1.1928942092085	0.262703348378955	0.86010270868807	-4.64691100625603	MIR4767
RNU6-272P	-0.794921796062024	1.61205183846304	-1.27287784168063	0.234218732741229	0.86010270868807	-4.59052410088575	RNU6-272P
MIR431	-0.794896295128173	0.633672490826331	-1.85794456226985	0.095339699744337	0.86010270868807	-4.12791112476735	MIR431
MIR3128	0.79447833373093	2.16910138111562	1.21727557513104	0.253736424922268	0.86010270868807	-4.62995830606254	MIR3128
AC010987.5	0.794260124220722	0.264753374740241	1.8937788862708	0.0900052674391683	0.86010270868807	-4.09774050493908	AC010987.5
RNA5SP25	0.794218766152316	0.536737656984488	1.2398841345041	0.245645476123795	0.86010270868807	-4.61405102041069	RNA5SP25
FTL	0.794022125568608	9.23522640262305	1.55483836044466	0.15360309682855	0.86010270868807	-4.37647431159978	FTL
RP11-267J23.4	0.793628841017385	0.694716082334508	2.53729362684324	0.0312856987735328	0.86010270868807	-3.54998694325266	RP11-267J23.4
PPP1R3B	0.793506415600324	2.91393313413539	2.68811286354326	0.0243664291825236	0.86010270868807	-3.42401015464256	PPP1R3B
HAO2-IT1	0.793396784198723	0.264465594732908	2.33875561113877	0.0434663025124597	0.86010270868807	-3.71831396788928	HAO2-IT1
RP4-564F22.6	0.793181050854673	0.264393683618224	1.43816491140308	0.183449981448448	0.86010270868807	-4.46759744266345	RP4-564F22.6
RP5-940J5.3	0.793108606589857	1.28094574932223	1.69785542549868	0.122955964115576	0.86010270868807	-4.26094142871386	RP5-940J5.3
HN1	-0.792877785304069	4.76427200663525	-2.32472047739742	0.0444865235455024	0.86010270868807	-3.7302864018322	HN1
MYOM1	0.792712851054483	1.24550610006669	2.00507685085923	0.0751735399339799	0.86010270868807	-4.00339760453373	MYOM1
RYR2	0.792576033883655	1.35148575849197	2.0195132562083	0.0734290463241969	0.86010270868807	-3.99110540128543	RYR2
SNORD8	-0.792371163710378	2.80250305082774	-1.20368590212426	0.258703274997782	0.86010270868807	-4.63943362669307	SNORD8
C4A	0.792330084148452	3.34848768827106	0.647721335866851	0.53296018822592	0.940953652724224	-4.95809528763352	C4A
RP11-423H2.1	-0.792247005656783	3.55022013579285	-2.18939703535702	0.0556073554639404	0.86010270868807	-3.84596105908185	RP11-423H2.1
PLN	-0.792167191059613	1.34553112536312	-1.21065765123884	0.256145429307778	0.86010270868807	-4.63458080869921	PLN
EML1	-0.792072851100353	1.9336426600256	-1.65004254100145	0.132525069954694	0.86010270868807	-4.29997256057336	EML1
RNA5SP420	0.792067517647568	0.264022505882523	2.41367559578565	0.0383982681573181	0.86010270868807	-3.6545396868077	RNA5SP420
RN7SL851P	0.791816234676905	1.14026987758085	3.46668357958692	0.00683225686758851	0.86010270868807	-2.81765998426551	RN7SL851P
RP11-297C4.3	0.791619179311747	0.373954879957902	3.02322563505617	0.0140199797559256	0.86010270868807	-3.15277579696959	RP11-297C4.3
LINC01435	0.791383468864608	0.307399438748863	1.82500104655722	0.100503077093641	0.86010270868807	-4.15553756404464	LINC01435
INSC	-0.791350421701825	1.01002305263627	-3.1886917981243	0.010699258696387	0.86010270868807	-3.02427411229678	INSC
RP11-43A14.1	0.791301859797136	2.19186432061418	1.75355327026347	0.112605770789391	0.86010270868807	-4.21503096343906	RP11-43A14.1
RNU6-63P	0.791287420166338	0.263762473388779	1.43781114608931	0.183547669646192	0.86010270868807	-4.46786873789328	RNU6-63P
RP11-321E2.8	0.791067729413034	0.263689243137678	1.82277544563942	0.100861129404528	0.86010270868807	-4.15739983039984	RP11-321E2.8
COL4A2-AS1	0.79087732125033	0.550570046342683	2.59125573978925	0.0286085004573649	0.86010270868807	-3.50468717564809	COL4A2-AS1
PLGLB2	0.790036057062462	1.47232046795286	1.06640364034573	0.313367758908431	0.866641734361952	-4.73125756608063	PLGLB2
TNFRSF6B	-0.789916090200305	2.717757383735	-0.908645257658198	0.386671714766662	0.892102126349362	-4.82698546550679	TNFRSF6B
RP11-231C18.3	-0.789864989424816	3.27775526160423	-2.37362455361067	0.0410303234990198	0.86010270868807	-3.68860169702651	RP11-231C18.3
PDZRN3	-0.789619782786125	2.68456112488927	-1.75750559788694	0.111902601003219	0.86010270868807	-4.21175660891345	PDZRN3
RP11-432M8.2	0.789474639357092	0.263158213119031	1.82176254326628	0.101024476422168	0.86010270868807	-4.15824719451521	RP11-432M8.2
KLKB1	0.78931487177538	1.82679800775983	1.41691256711348	0.189398891699814	0.86010270868807	-4.48383755982121	KLKB1
RP4-745E8.2	0.789059193046871	0.263019731015624	1.77132298321908	0.109475968958196	0.86010270868807	-4.20029328879063	RP4-745E8.2
MSR1	0.788413430102849	2.79813013998314	1.67113907555445	0.128222550147706	0.86010270868807	-4.28279696924961	MSR1
RP11-168F9.2	0.788252412401684	0.905712882891517	2.53193027242743	0.0315651092293836	0.86010270868807	-3.55450174477202	RP11-168F9.2
KRT17	0.787622137655608	2.60691294631573	0.43212355103512	0.675581749360865	0.976003456036396	-5.03673605344884	KRT17
RP11-324E6.8	0.787411200233449	0.262470400077816	1.4370798490849	0.183749751529284	0.86010270868807	-4.46842945203207	RP11-324E6.8
MIR519E	0.787411200233449	0.262470400077816	1.4370798490849	0.183749751529284	0.86010270868807	-4.46842945203207	MIR519E
RP11-260N14.1	0.787278984306997	0.329111933413046	1.86691325323059	0.0939774963358199	0.86010270868807	-4.12037111874041	RP11-260N14.1
MIR4728	-0.78719184806979	2.65819306282737	-1.92013177695887	0.086262433726819	0.86010270868807	-4.07548164594363	MIR4728
LINC00261	-0.787176127764871	2.61728628195743	-0.876962619430258	0.402777871195542	0.898005960636955	-4.84480820907802	LINC00261
SLC25A15P4	0.786889847150482	0.298986775883121	1.68106094348948	0.126243176182917	0.86010270868807	-4.27469362168945	SLC25A15P4
RP11-654D12.3	0.786751839565971	0.262250613188657	1.78659539249714	0.106850345104863	0.86010270868807	-4.18759451292309	RP11-654D12.3
PSD3	-0.786230360258669	3.01664974061881	-2.06482558862626	0.0682010828912789	0.86010270868807	-3.95246453547331	PSD3
RNU6-693P	0.786169677370961	0.262056559123654	2.16248503287833	0.058121624347778	0.86010270868807	-3.86898637014426	RNU6-693P
RP11-311H10.7	0.786147644376781	0.44910024939666	1.81431980286693	0.102232300099189	0.86010270868807	-4.16447008677604	RP11-311H10.7
RNU2-30P	0.786134542943281	0.26204484764776	4.01839550174133	0.00288031466078437	0.86010270868807	-2.44468713433182	RNU2-30P
RP11-370A5.1	0.785728119274651	0.809706955152592	2.01855862103683	0.0735432025514389	0.86010270868807	-3.99191855515714	RP11-370A5.1
UCA1	0.785708043114151	2.11605711382985	0.723913057034488	0.48707932525673	0.930768371008659	-4.92363671820865	UCA1
LRP8	-0.785625094284905	2.48331373755711	-2.60084040491565	0.0281575633921734	0.86010270868807	-3.49666603204464	LRP8
MIR4632	-0.785591108085569	1.33234360305958	-1.83505779055887	0.0988998530300869	0.86010270868807	-4.14711593937332	MIR4632
RNU1-100P	0.78513097629555	1.06071598518516	1.59640507270366	0.144056876742204	0.86010270868807	-4.34328696120535	RNU1-100P
MIR3942	0.784641092984698	1.72154039424755	1.36331422463769	0.20514276805561	0.86010270868807	-4.52425146431291	MIR3942
RP11-932O9.10	-0.784634669802951	1.61098117054975	-2.67018001898196	0.0251010529261782	0.86010270868807	-3.43888115029867	RP11-932O9.10
TSPOAP1	0.784444158548035	2.34884895384175	0.835243791112723	0.424694101963856	0.904885852756919	-4.86751221052752	TSPOAP1
CH17-212P11.4	0.784337586596517	0.788994510959573	1.41036900139846	0.191263701336056	0.86010270868807	-4.48881382386588	CH17-212P11.4
SCTR	0.784256870239442	0.361697385357198	3.30619390461628	0.00884324911727825	0.86010270868807	-2.93547538029388	SCTR
MIR2467	-0.784223153545627	3.6932422614218	-2.25307520699919	0.0500719678247847	0.86010270868807	-3.79149014572423	MIR2467
SCARA3	-0.784072665076229	1.29261344158153	-2.04674197030366	0.0702433258421629	0.86010270868807	-3.96789531264318	SCARA3
BOLA2B	-0.784072034986315	3.62354905520557	-1.83367034259564	0.0991196124332059	0.86010270868807	-4.14827844487855	BOLA2B
RP11-9L18.3	0.784041359970467	0.611422131275739	2.87386312048087	0.0179241533076976	0.86010270868807	-3.27199234944203	RP11-9L18.3
MCC	-0.783926088433363	1.64598589141664	-1.8724741675657	0.093142046508038	0.86010270868807	-4.11569220275191	MCC
MIR545	-0.783847985658632	1.92329423461458	-1.05282519138006	0.319229365058282	0.868699109014202	-4.73993007574542	MIR545
HS6ST1P1	-0.783581961458128	1.5704764893619	-1.79488865791618	0.105449077706122	0.86010270868807	-4.18068676171835	HS6ST1P1
MIR27A	0.783559195735909	1.97171745278307	1.48248184848177	0.171563669079772	0.86010270868807	-4.43336282653379	MIR27A
RNU6-875P	0.783468633819807	0.261156211273269	2.14346586288951	0.0599645549708886	0.86010270868807	-3.8852562813411	RNU6-875P
CTD-2152M20.2	0.783431908551655	1.84511518033007	2.50750421958209	0.0328694514215156	0.86010270868807	-3.57508988663571	CTD-2152M20.2
HSD17B10	-0.783118189843411	5.28108568935172	-2.94221040815835	0.0160156314365655	0.86010270868807	-3.21708016531735	HSD17B10
DLEU1_2	-0.783036080784819	2.18377945468812	-1.16299767120377	0.274045572389065	0.86010270868807	-4.66740341357207	DLEU1_2
S100A16	-0.782792571145354	5.93146802033575	-0.999030482336467	0.343275431460703	0.878305093057498	-4.77351012729733	S100A16
AC004009.1	0.7827787869781	0.417203184112077	1.88037886884795	0.0919664368139905	0.86010270868807	-4.10903631668738	AC004009.1
RP11-382A18.3	-0.782770412118547	1.20509889464713	-1.23828257243826	0.246211597365307	0.86010270868807	-4.61518369149493	RP11-382A18.3
MOXD1	-0.782746540308944	1.46260336465792	-1.97294122131862	0.0791994678947494	0.86010270868807	-4.03072094161163	MOXD1
ABCA1	0.782330011127055	4.08590412583869	3.33005524580638	0.00850902019694817	0.86010270868807	-2.91770181667742	ABCA1
VWA2	0.782284573782817	3.09793287689957	1.56508538444318	0.151198878211524	0.86010270868807	-4.36832552694534	VWA2
NBPF3	-0.782189335918165	1.74080965504885	-1.83114219763626	0.0995212174895875	0.86010270868807	-4.1503961851465	NBPF3
TRGJ1	0.781970307805094	1.16109276241508	0.89439523530942	0.393858329280003	0.894490779848519	-4.83506268729028	TRGJ1
RNU6-577P	0.781782045601437	2.45929996630159	1.58094980787487	0.147542691505453	0.86010270868807	-4.35566714464031	RNU6-577P
TMEM171	-0.781734127578331	2.98470340175707	-1.29386021267798	0.227183222376152	0.86010270868807	-4.57537537947341	TMEM171
RNA5SP122	0.781407443409181	0.26046914780306	2.15832756372225	0.0585197354488351	0.86010270868807	-3.87254312729496	RNA5SP122
BX255923.2	0.7812772780691	1.8259048486662	1.61274214773703	0.14045248941724	0.86010270868807	-4.33015024662539	BX255923.2
PBX3	-0.781207800462482	2.50583975604828	-2.65278227479984	0.0258350815394084	0.86010270868807	-3.45333808548433	PBX3
TCEAL7	-0.7811371673065	0.702649946782237	-3.27273052809941	0.00933508659164402	0.86010270868807	-2.96054979828686	TCEAL7
RP13-487K5.1	0.780921080860036	0.260307026953345	3.92113974062736	0.00334452994871593	0.86010270868807	-2.50678009039981	RP13-487K5.1
RP11-255H23.5	0.78077701644348	1.50807731961396	0.945193925062523	0.36866923570693	0.886172115121965	-4.80582158046232	RP11-255H23.5
AC011513.4	0.780749798490182	0.370309658472145	2.53732351123574	0.0312841488514211	0.86010270868807	-3.54996179299802	AC011513.4
MIR4310	0.780566784735937	0.260188928245312	1.43576467583788	0.184113662274005	0.86010270868807	-4.46943749972141	MIR4310
TUBA1B	-0.780267031556534	7.04017518842828	-2.00634159295622	0.0750191444776904	0.86010270868807	-4.00232112040813	TUBA1B
SCARNA5	0.780189931821132	9.99236935708541	0.870091984791823	0.406331926005576	0.899497224331864	-4.84860771089057	SCARNA5
SNORA75	0.779741486328485	3.23362330471378	0.772056061932834	0.459411901810081	0.920069462937817	-4.90018432557182	SNORA75
GPR15	-0.779635666320073	1.67264930114305	-1.37695964082306	0.201032247087915	0.86010270868807	-4.51403885113366	GPR15
H19	0.779504008539676	2.70867440456684	0.649602941029998	0.531796915073376	0.940816060598849	-4.95728456530526	H19
RP11-333E1.2	0.779259489664707	0.298812030082966	1.73841874625734	0.115336125615177	0.86010270868807	-4.22754979035582	RP11-333E1.2
ARSJ	-0.779214390663972	1.91419171552845	-1.7265147126053	0.117526229301223	0.86010270868807	-4.23737405916603	ARSJ
LINC01595	0.779207191219151	0.259735730406384	2.32528373197453	0.0444451304202915	0.86010270868807	-3.7298057976212	LINC01595
RP11-165F24.5	0.779053092575487	1.25321834708794	2.36721544241263	0.0414677426418486	0.86010270868807	-3.69405926965435	RP11-165F24.5
PTGS2	-0.778978040537371	1.41907897506818	-1.59605444388366	0.144135134717374	0.86010270868807	-4.34356834397398	PTGS2
RP3-467L1.6	0.778940103387576	1.7935891293097	1.90559031863218	0.0883092203771549	0.86010270868807	-4.08777103293685	RP3-467L1.6
MIR6074	0.778686389996446	0.259562129998815	2.1393137612973	0.0603743386515358	0.86010270868807	-3.88880770515692	MIR6074
RNU6-1178P	0.778686389996446	0.259562129998815	2.1393137612973	0.0603743386515358	0.86010270868807	-3.88880770515692	RNU6-1178P
RP11-419C5.3	0.778686389996446	0.344118543026499	1.94426318672323	0.0829641651737765	0.86010270868807	-4.05505200111676	RP11-419C5.3
ADM	0.778680039993728	3.39221918550819	1.23356971671648	0.247883700329936	0.86010270868807	-4.6185116478234	ADM
PPP1R12B	-0.778667459468106	3.54672972210674	-2.24599809727723	0.0506595823060405	0.86010270868807	-3.79754183454527	PPP1R12B
RP11-588H23.3	0.778341182376677	0.737797727510086	1.4456743343453	0.181386932252004	0.86010270868807	-4.46183104885658	RP11-588H23.3
MIR203B	0.77831718324598	0.391296748564536	1.29373430067447	0.227224911248423	0.86010270868807	-4.57546670747282	MIR203B
TRIL	-0.77828425297827	1.08455261183815	-3.45246142278234	0.0069894889275098	0.86010270868807	-2.8279349295391	TRIL
CYP3A7-CYP3A51P	0.778240564081639	0.354666169408529	1.98540435127235	0.0776143655298098	0.86010270868807	-4.0201310147629	CYP3A7-CYP3A51P
SDK1	-0.778147721552888	1.09093727180687	-3.12476000053995	0.0118740392933829	0.86010270868807	-3.07345742397824	SDK1
SLCO1B3	0.777941253869244	1.98057318556829	1.28168349371565	0.231244442344441	0.86010270868807	-4.58418400889525	SLCO1B3
bP-2171C21.5	0.777756688890791	0.259252229630263	1.81424426081072	0.102244627692183	0.86010270868807	-4.1645332159422	bP-2171C21.5
RP11-673D15.7	-0.777577455069756	0.913320702553139	-1.18382238709705	0.266104410879772	0.86010270868807	-4.65316404513586	RP11-673D15.7
RP11-717F1.1	0.777393008616381	0.312574511020698	1.79959157905072	0.104662028649657	0.86010270868807	-4.17676587426739	RP11-717F1.1
TRAJ57	0.777385084847121	0.599487930105299	1.19744526430837	0.261010393683307	0.86010270868807	-4.64376277929326	TRAJ57
CXCR4	0.777372663075019	4.05127051501344	1.09558474206946	0.301051622563057	0.864401374872299	-4.7123603626302	CXCR4
RP3-368A4.5	0.777287776334576	4.04282024643402	1.18873531296175	0.264258160511067	0.86010270868807	-4.64978138315205	RP3-368A4.5
CYP2D7	0.777162199225095	2.18292535523345	2.65607806951334	0.0256943880553074	0.86010270868807	-3.45059718453637	CYP2D7
RNU1-51P	0.7771006399008	0.946139870060798	1.27366904433992	0.23395019847229	0.86010270868807	-4.58995546869855	RNU1-51P
RP3-475N16.1	0.776657323816342	1.86392209533233	1.85348771561149	0.0960234668168075	0.86010270868807	-4.13165510345112	RP3-475N16.1
WISP1	-0.776420837260283	1.60009141335891	-1.84052947065615	0.0980376040969142	0.86010270868807	-4.1425293958357	WISP1
AC069257.6	-0.776416344528621	0.67627032301122	-2.73509981421515	0.0225428290507471	0.86010270868807	-3.38519902816719	AC069257.6
LINC01426	0.776374433285981	0.417519857559701	2.09457132977362	0.0649651017013477	0.86010270868807	-3.92705966900912	LINC01426
TREM1	0.776220715936308	1.53548587405166	1.32652511943327	0.216581639473004	0.86010270868807	-4.55151415225591	TREM1
FGFBP1	-0.775891905937324	2.56275182529626	-1.00596206574611	0.340102827517697	0.877119099784067	-4.76925442997713	FGFBP1
DUXAP9	0.775812584631783	1.5771038337233	0.796693991159411	0.445657810836444	0.913798704044043	-4.88769577318998	DUXAP9
STRA13	-0.775501275116701	4.55471869240736	-3.87256629050385	0.00360538935704636	0.86010270868807	-2.53837789622044	STRA13
RP5-890O3.9	0.775319594779494	2.38487723946821	2.90523452783226	0.0170208768597738	0.86010270868807	-3.246714587106	RP5-890O3.9
ETNK2	0.775318045832693	0.870695362476248	3.19716419954364	0.0105528366318315	0.86010270868807	-3.01780150560655	ETNK2
RP11-379F4.6	0.775285646249005	1.08923294019401	1.24876513951349	0.2425255475995	0.86010270868807	-4.60775422773841	RP11-379F4.6
RNU6-26P	0.77508209301944	1.82057222091097	2.92921656015984	0.0163617876927192	0.86010270868807	-3.22747419819618	RNU6-26P
TNFAIP6	-0.774880450875594	1.05789218570563	-1.69824251698829	0.122881125769635	0.86010270868807	-4.26062393765752	TNFAIP6
ARRDC3	0.774451252000021	4.11342456076589	1.75714571422985	0.111966461295825	0.86010270868807	-4.21205484503183	ARRDC3
PGM5-AS1	0.774369027857969	0.523018105723598	2.0755814107037	0.0670135118887839	0.86010270868807	-3.94328132994612	PGM5-AS1
SNORD38	0.774210779558366	1.83884602669	0.734648005106093	0.480820007141479	0.928818940706895	-4.91851780214772	SNORD38
RNA5SP94	0.773967439365891	0.257989146455297	2.13518057957507	0.060784941824915	0.86010270868807	-3.89234273265104	RNA5SP94
AC110602.1	0.773967439365891	0.323856173191048	2.0095693173658	0.0746264823761477	0.86010270868807	-3.99957348231702	AC110602.1
MIR4279	0.773864645654886	0.257954881884962	1.43444651017221	0.184479026201465	0.86010270868807	-4.47044739229994	MIR4279
CTD-2547H18.1	-0.773731582809527	1.07756860866615	-2.44468921328818	0.0364755738715588	0.86010270868807	-3.62822022089836	CTD-2547H18.1
KIF2C	-0.773562076066394	3.08895985250092	-2.55376493985569	0.0304429615431539	0.86010270868807	-3.53613524717268	KIF2C
DUOXA2	-0.773379510109196	1.85483184954862	-1.20652082984644	0.257660690107138	0.86010270868807	-4.63746241340132	DUOXA2
MIR6859-1	0.773086589586634	4.11893646945793	1.91107225018643	0.0875323001882143	0.86010270868807	-4.08314008057885	MIR6859-1
RFPL3-AS1_2	0.77308315210646	0.372521352574895	1.95932526854495	0.080966266103145	0.86010270868807	-4.04227966068171	RFPL3-AS1_2
PTMAP2	0.773026877159291	2.56333676699897	2.07854922397487	0.0666893387056883	0.86010270868807	-3.9407468155914	PTMAP2
RASL12	-0.772812122082719	1.69986920669762	-2.03348919841836	0.0717770246958984	0.86010270868807	-3.97919605485596	RASL12
KLK12	-0.772787511102579	1.16729094245277	-1.05260098261974	0.319326852380754	0.868699109014202	-4.7400726243454	KLK12
FGF7	-0.772719530295908	1.03394743810729	-2.53834080950151	0.0312314334888515	0.86010270868807	-3.54910569019138	FGF7
FAM153C	0.77229252632535	0.297321706329148	3.54072982795297	0.00607124172503822	0.86010270868807	-2.76469263921593	FAM153C
TTPA	0.772236981488299	1.89148532428979	1.19020443410916	0.263708081341979	0.86010270868807	-4.6487681476153	TTPA
PLAU	-0.772192939790278	3.52803814544842	-1.38118871771177	0.199772612758136	0.86010270868807	-4.51086293127472	PLAU
MIR3125	0.772057824401401	1.60173437589388	0.989766932155431	0.347549813195864	0.879069633003401	-4.77916400517858	MIR3125
PDGFD	-0.772017452090465	1.49786453422047	-2.41076269042097	0.0385839316480991	0.86010270868807	-3.65701436027505	PDGFD
RNA5SP372	0.771428719459009	0.745372815058682	1.46244151025224	0.176853009016256	0.86010270868807	-4.44890422337046	RNA5SP372
SAMD11	-0.77138147689015	1.48795728568633	-2.19522043434653	0.0550773602445308	0.86010270868807	-3.84097857713095	SAMD11
CLEC4M	0.771024686779892	0.279618995878467	2.32347363035018	0.0445782881670263	0.86010270868807	-3.73135032731905	CLEC4M
PDE4D	-0.771009518252712	3.24550049460218	-1.57593353329753	0.148690153140891	0.86010270868807	-4.35967518064853	PDE4D
KIF20A	-0.770954300230052	2.71914742483695	-2.93021990474608	0.0163347882299766	0.86010270868807	-3.22667082911221	KIF20A
MIR3662	-0.770771239805159	1.67369006060864	-1.26771591520518	0.235976958086101	0.86010270868807	-4.59422889335492	MIR3662
CNRIP1	-0.770685936425754	1.74305474536724	-3.07004130089555	0.0129848984323139	0.86010270868807	-3.11602316201396	CNRIP1
JPH2	-0.770615620509538	1.22047641287428	-1.12443525254231	0.289248753021558	0.861493313116364	-4.6933379454915	JPH2
MST1P2	0.770413097785264	1.82121155550556	1.04153824343947	0.324165306275369	0.870648283466845	-4.74707958763712	MST1P2
RN7SL344P	0.770307197405783	0.733476155439736	2.18637604395156	0.0558842476793437	0.86010270868807	-3.84854582165032	RN7SL344P
CTSL	0.770279790920334	4.57825068438171	1.57585275956341	0.148708694870435	0.86010270868807	-4.35973967806652	CTSL
MIR149	0.770079131489123	0.937220537566717	1.69919990583023	0.122696207299391	0.86010270868807	-4.25983859147378	MIR149
LINC01272	0.77004980513112	1.31962518864498	2.19871185174015	0.054761958463961	0.86010270868807	-3.83799136271995	LINC01272
HIST1H3I	-0.76982395362079	5.85201385070317	-1.02338913014869	0.332223613631532	0.874590461709213	-4.75846104573249	HIST1H3I
RN7SL68P	0.769757768524321	0.756508730235652	3.01745466558874	0.0141533130042432	0.86010270868807	-3.15732723441505	RN7SL68P
PAPSS2	-0.769215134162531	4.38318440060947	-2.22787498160573	0.0521952027422091	0.86010270868807	-3.81304220304985	PAPSS2
DEFA3	0.769190388019742	0.273155466360395	2.23505055050824	0.051581843467702	0.86010270868807	-3.8069045847071	DEFA3
C16orf45	-0.768618206668353	1.69201572553556	-3.24724730636231	0.00972860210259951	0.86010270868807	-2.97975997702398	C16orf45
MIR6133	-0.768616314220264	0.935569643542153	-1.4410341349882	0.182659339433546	0.86010270868807	-4.46539590584903	MIR6133
RP11-141C7.5	0.768338027216723	4.32967280448839	1.15853540861947	0.27577158909022	0.86010270868807	-4.67043351203232	RP11-141C7.5
STC2	0.76828032876966	1.45115959838681	2.30445190673847	0.0460015134444834	0.86010270868807	-3.74758748157964	STC2
RP11-469H8.6	0.76821068684195	0.575402153425065	1.43362221155376	0.184707820405978	0.86010270868807	-4.47107868742713	RP11-469H8.6
PRICKLE2	-0.768150763351086	2.17126429417621	-2.74126239203252	0.0223141121670348	0.86010270868807	-3.38012575080205	PRICKLE2
MIR6735	0.767905334873493	0.255968444957831	2.40189210943834	0.0391548168716091	0.86010270868807	-3.66455306941796	MIR6735
SNORD118	0.767734398662964	1.61786041324174	0.967608776917848	0.3579341660574	0.882554564933185	-4.79253033726304	SNORD118
AC023137.2	0.767629701844156	0.970433369918128	1.58088320903291	0.147557873952603	0.86010270868807	-4.35572039052314	AC023137.2
LGALS3	-0.767577485843663	7.30785123654338	-3.28447830793839	0.0091592665678627	0.86010270868807	-2.95172740717226	LGALS3
SLC2A1-AS1	0.767433972097196	1.01134703195943	1.50607542153715	0.165514212238362	0.86010270868807	-4.41494301987316	SLC2A1-AS1
SAP25	0.766892511657936	1.41430930614239	2.61945061825987	0.0273022600507765	0.86010270868807	-3.48111430878218	SAP25
MIR4500HG	0.766462303352441	0.44230532454113	1.94397284947632	0.0830031308838326	0.86010270868807	-4.05529804988489	MIR4500HG
RP11-30G8.1	0.766429156772145	0.292853558124575	1.78007749695184	0.107963700693753	0.86010270868807	-4.19301760528232	RP11-30G8.1
RN7SL688P	0.766402033883675	0.917801974272396	2.05126943021851	0.0697265984468154	0.86010270868807	-3.96403313447705	RN7SL688P
RNU6-32P	-0.766342280586225	1.43706125091971	-1.57980938539771	0.147802864577538	0.86010270868807	-4.3565787920837	RNU6-32P
U4	0.766123455917526	1.31533765920391	1.44166117026805	0.182486947166146	0.86010270868807	-4.46491450438098	U4
TRBJ2-7	0.76611088240119	1.50689935453169	1.40512363815425	0.192769918682881	0.86010270868807	-4.49279451051812	TRBJ2-7
FOXM1	-0.76574625670215	3.56237519489321	-2.81396256199302	0.0197868713130008	0.86010270868807	-3.32058957682148	FOXM1
MIR4639	0.765631719526309	2.72157489862282	0.768153107307222	0.461616020095359	0.921353142930658	-4.90213276383272	MIR4639
GAS2	0.76543489852755	1.49776973122807	2.94615862128998	0.0159119408920276	0.86010270868807	-3.2139262342236	GAS2
CADM1	0.765387812700404	1.20428615840341	1.81029798988598	0.102890535906257	0.86010270868807	-4.16783014814877	CADM1
MIR326	0.765197927680722	2.28967151669965	1.81449999415567	0.10220290052915	0.86010270868807	-4.16431950149607	MIR326
CDC37L1-AS1	0.764950752774573	1.12884431678763	1.97546020176052	0.0788766389279223	0.86010270868807	-4.02858130120569	CDC37L1-AS1
MEIS3P1	-0.764920463122489	1.68869276482467	-3.6862225917859	0.00482297908576618	0.86010270868807	-2.66322645778665	MEIS3P1
MIR563	0.764852357380313	1.45048316172046	1.12111766825242	0.290587213760862	0.861493313116364	-4.69554220644162	MIR563
RNA5SP164	0.764714129628776	0.402540921502264	1.96484906732811	0.0802450453809979	0.86010270868807	-4.03759185454698	RNA5SP164
MIR181B1	0.764714129628776	0.319786673040629	2.00340850461159	0.0753776688363342	0.86010270868807	-4.00481749186645	MIR181B1
TRBJ1-4	0.764497487189784	1.52576502205239	1.02894051412385	0.329742836769699	0.873188542452671	-4.75499487080467	TRBJ1-4
PLA2G10	-0.764463037239253	2.54189765220221	-1.74194379428673	0.114694809296946	0.86010270868807	-4.22463678463363	PLA2G10
RNU1-2	0.763902755548118	8.39734402437062	0.281787341703859	0.784329223274333	0.990400126960833	-5.07389242572112	RNU1-2
RP11-12D16.2	0.763633307169796	0.297625218925552	1.83280388275589	0.0992570825002708	0.86010270868807	-4.14900432505182	RP11-12D16.2
RP11-388M20.2	0.763610836126785	0.74771558128856	2.46680406712156	0.035163203754853	0.86010270868807	-3.60948640197518	RP11-388M20.2
AC114812.9	0.763484924367589	1.67356396892113	2.31789699645972	0.044990995412254	0.86010270868807	-3.73610944522499	AC114812.9
PSMB3	-0.763397341905725	5.6798552080773	-3.21314690009276	0.0102822321662084	0.86010270868807	-3.00562051551064	PSMB3
AL355480.1	0.76266095565264	0.25422031855088	2.21980805200979	0.0528932433500027	0.86010270868807	-3.81994287502467	AL355480.1
RP1-134E15.3	-0.762324822795994	1.41048699534374	-1.90630978667567	0.0882068861278521	0.86010270868807	-4.08716338950231	RP1-134E15.3
CTC-497E21.3	0.762313576374736	0.986838817184034	1.86490796276383	0.0942804794081783	0.86010270868807	-4.12205764182128	CTC-497E21.3
MIR5699	-0.762286727373341	2.25296084858541	-1.01535220086724	0.335840051620712	0.874629075567878	-4.76345529364381	MIR5699
NEK5	0.762158925607652	1.01106851512239	1.25954559241437	0.238782167962258	0.86010270868807	-4.60007484362426	NEK5
LDHB	-0.762144209520972	6.38736157457455	-1.4052699515545	0.192727766804597	0.86010270868807	-4.49268357478596	LDHB
FBXL7	-0.76191825991119	1.3367805667735	-2.86752841002993	0.0181123992741146	0.86010270868807	-3.2771113273564	FBXL7
LINC01399	0.76162001997704	0.721239530114517	1.30920766316036	0.222149304078627	0.86010270868807	-4.56420576771177	LINC01399
CCNB1	-0.76147138876289	3.86532885716274	-1.65374090191646	0.131761490092221	0.86010270868807	-4.29696701567098	CCNB1
ATP8B2	-0.761346298345978	2.43220171308367	-2.1975277562796	0.0548687280816959	0.86010270868807	-3.83900445686835	ATP8B2
MIR6867	-0.761275109370819	2.23480487450641	-1.20188635424702	0.25936685509359	0.86010270868807	-4.64068341531973	MIR6867
ZMIZ1-AS1	0.761217003831839	1.1868024275724	2.27833404609668	0.0480285394766334	0.86010270868807	-3.76989842708367	ZMIZ1-AS1
RP11-529H20.3	0.761110642132831	0.521842793667084	1.71788580569422	0.119137520371596	0.86010270868807	-4.24448269097599	RP11-529H20.3
[truncated: 33,605 more rows]
