# Supplementary material for: Systems Biomedicine of Primary and Metastatic Colorectal Cancer Reveals Potential Therapeutic Targets
Source: Front Oncol. 2021 Jun 24;11:597536. doi: 10.3389/fonc.2021.597536 (PMC8263939; doi:10.3389/fonc.2021.597536)
Supplement: Supplementary File 3 — Contains all DEGs between all pairwise groups of samples. [file DataSheet_3.zip › Supplementary file 3/Validation Results/GSE144259_liver metastasis/GSE144259PvsN.txt]

logFC	AveExpr	t	P.Value	adj.P.Val	B	Genes
AQP8	-6.23185524076894	3.14184848980379	-10.2926070647376	2.33018666235801e-06	0.0187819930516933	4.89936930658244	AQP8
IGHJ1	-6.11348242185352	5.17540878216771	-2.75549168627321	0.0217949373371285	0.303346899014261	-3.34491227757719	IGHJ1
CA1	-5.53489881885715	3.45623383410031	-5.88478807350063	0.000212369053306779	0.0525134419447442	1.06577907676877	CA1
CD177	-5.33030358979267	3.9812459167178	-6.28675605573116	0.000129049720974742	0.0446086045202401	1.52275692608841	CD177
MMP7	5.28807426177526	3.52850181327301	4.89270662333412	0.000798052408549185	0.0855672485708444	-0.174952620247213	MMP7
IGHA2	-5.22799245400568	7.18975136553218	-2.73505805446038	0.0225443869772599	0.306965471306818	-3.37700037938535	IGHA2
CLCA4	-5.18260519969105	3.72818669528777	-4.29595913672045	0.00189384088081005	0.113184276977661	-0.999776915686763	CLCA4
JCHAIN	-5.10129554143988	6.16895152336204	-2.92975089098148	0.0163474034671227	0.267355513570711	-3.07106824095913	JCHAIN
IGHA1	-5.07462566587785	7.7423616392426	-2.52152364497006	0.0321143825665179	0.359899426156218	-3.71122258002984	IGHA1
SLC26A3	-5.0707496247775	5.25259706286833	-2.74318860411089	0.022243105722043	0.305651692831964	-3.3642337959716	SLC26A3
CHGA	-4.86447802835831	2.97764140124542	-5.54618448131756	0.000328546412042066	0.0617646907821855	0.660644433423458	CHGA
CA7	-4.7931473958861	2.42758006368318	-6.26629878632188	0.000132296104293704	0.0450331389484014	1.50011506260883	CA7
IGHJ6	-4.7329049609903	5.64953530658498	-2.09917137043344	0.0644780351268739	0.488441694182387	-4.35791175303431	IGHJ6
IGLC6	-4.70040387722873	3.26982669241801	-3.66007126690313	0.00502575347453557	0.163263619258544	-1.93841234168892	IGLC6
BEST4	-4.52528205779339	2.27179893287597	-7.16286532025367	4.67249920145879e-05	0.0379295667804792	2.43338717884582	BEST4
CEACAM7	-4.49935801643815	4.96659986064152	-2.57076189923563	0.0295971249652618	0.347761524742389	-3.63439861140431	CEACAM7
CLCA1	-4.47996257986685	5.35565265035918	-2.54052294674148	0.0311186565154499	0.354778451218475	-3.68160127263555	CLCA1
CA4	-4.475341142051	3.6115479176882	-3.91367272557197	0.00338329876083865	0.140409964855082	-1.55737228052648	CA4
IGHJ2	-4.45030042199092	4.77905386613616	-2.42970765148565	0.0373921384059064	0.383988927657728	-3.85390540041313	IGHJ2
IGKJ3	-4.43556477326189	5.25929041748875	-2.20719799054161	0.0540026542345493	0.450768835625551	-4.19527944395891	IGKJ3
DPEP1	4.43544534984576	3.58077341953521	2.76113595492079	0.0215924016420923	0.302310604823065	-3.33604697419032	DPEP1
IGLC1	-4.32841792278549	6.05075314598411	-2.38676592429656	0.0401476252268939	0.396978208416385	-3.92032810691102	IGLC1
IGLJ2	-4.31709135796922	5.95544977620502	-2.35057402423945	0.0426251007977269	0.405507580356364	-3.9761316542664	IGLJ2
IGHJ3P	-4.31535785473465	5.02762575820298	-2.44713234966676	0.0363282326110059	0.379070235471915	-3.82689251708032	IGHJ3P
IGKV1D-39	-4.30560100563694	3.75227651875095	-2.44750390421484	0.0363058766201881	0.379047657467211	-3.82631615191589	IGKV1D-39
TMIGD1	-4.29470997692303	2.42838302036315	-5.94355550606858	0.000197191147570816	0.0497928625397966	1.1341948416296	TMIGD1
IGHM	-4.28127871994851	5.11435711445859	-2.93820721538746	0.0161214713302827	0.265377825912526	-3.05778187398023	IGHM
IGLC2	-4.27347063366493	8.12821768615719	-2.36030490261079	0.041944538659544	0.402830370750484	-3.96114481627083	IGLC2
MS4A12	-4.26485085291427	3.20328046578227	-5.03965423318156	0.000650200503733004	0.0808503583081865	0.0191655961332158	MS4A12
GUCA2B	-4.23311626701312	2.73586138000999	-10.8017387115541	1.54015121686378e-06	0.0182785146417393	5.2080587137306	GUCA2B
IGLL5	-4.21962410081538	5.20899681749495	-2.45489084314387	0.0358642376727998	0.377449103784322	-3.81485431356387	IGLL5
IGHJ5	-4.20395827463671	6.63114537319733	-1.88266373353409	0.0916292241898763	0.56359958105863	-4.67533069527841	IGHJ5
IGKC	-4.16290655500405	9.50917072029665	-2.20700114949815	0.0540201501949967	0.450768835625551	-4.19557791123177	IGKC
TACSTD2	4.16205658920486	2.77402602413517	3.72993906515667	0.00450296223595217	0.157129728994349	-1.83262751661178	TACSTD2
IGHV3-11	-4.1579398849463	3.62263960094494	-3.33084306557403	0.00849821144040482	0.20198285722575	-2.44400166472381	IGHV3-11
MT1G	-4.15779533045086	4.18710036492047	-3.75716464992607	0.00431500729934625	0.155181050776097	-1.79156690253157	MT1G
IGHJ3	-4.15268862876389	5.50523379460556	-2.04064975185109	0.0709444259866851	0.507030696811196	-4.4449352658892	IGHJ3
GUCA2A	-4.14333347312696	4.89842123015188	-4.80001388419476	0.000909619093280847	0.0881378429899208	-0.299250715088698	GUCA2A
IGLV3-10	-4.13859177351883	2.01666578304123	-4.99073345787916	0.000695858376600271	0.081876500626741	-0.0450584665065268	IGLV3-10
IGHJ4	-4.13387801270305	7.47782461058655	-2.24091106537386	0.0510861134710805	0.440297744861862	-4.14405626282692	IGHJ4
CLDN1	4.13337747942647	3.25886917729454	8.66083236271835	9.98339717560896e-06	0.0253892052171701	3.74962784168531	CLDN1
IGKJ4	-4.13082417484904	6.59527431287045	-2.08526556950179	0.0659612650479671	0.492654684448882	-4.37866377953476	IGKJ4
IGKV1-16	-4.1293153641421	3.37671467957661	-3.51475090258674	0.00632762249480881	0.178011547413461	-2.16022828518615	IGKV1-16
ZG16	-4.12724088367318	3.36617351754791	-3.73506710134359	0.00446691306546627	0.157111426802727	-1.82488659009336	ZG16
MMP1	4.11785097527738	2.09808858791898	4.93920667161255	0.000747698866550302	0.083190845139553	-0.113136098268652	MMP1
CXCL8	4.11126862369513	3.42958064998598	5.37244072640398	0.000413527681269217	0.0688547282951513	0.445432357606596	CXCL8
KLK6	4.09893190296641	2.75418991600077	2.43280334354872	0.0372008919865884	0.3836254706753	-3.84910869203748	KLK6
IGLV1-40	-4.07616798224744	4.59076450119649	-2.79602232531858	0.0203821925280591	0.294895342614941	-3.28123809120754	IGLV1-40
KRT23	4.02491749702741	2.71108817257246	3.02416921064662	0.0139983021659447	0.251871705075337	-2.92280788148966	KRT23
IGKV1-33	-3.98805404880965	4.20857051648012	-2.72711591373822	0.022842671871139	0.308883588796062	-3.38946934028636	IGKV1-33
IGLV2-14	-3.97181761795116	5.49034026763236	-2.13903492757069	0.0604019543662039	0.473473917016068	-4.29818161652466	IGLV2-14
IGHV1-18	-3.96815493437812	3.54362857939821	-2.84676735321599	0.0187435788932911	0.28482560090343	-3.2014869009208	IGHV1-18
IGLC7	-3.9612607397179	2.90443141962475	-4.26688943836522	0.00197785581882186	0.11413221810913	-1.04141163846142	IGLC7
IGLC3	-3.95263767848203	6.75342174517244	-2.33251714057698	0.0439169070472442	0.409464529922091	-4.00390701772452	IGLC3
TESC	3.94994989571709	3.87328208125286	4.59942051103537	0.0012125305331421	0.098676282402243	-0.573102359578688	TESC
KRT80	3.92961434112111	2.83597584813437	2.93776468446961	0.016133215152806	0.265377825912526	-3.05847713934971	KRT80
IGLV10-54	-3.91171648690879	2.87669898300058	-2.80484549908408	0.0200871688561338	0.293951577283584	-3.26737325113818	IGLV10-54
RP11-740N7.3	-3.85914652298654	2.25307636339666	-3.79262767900758	0.00408247566429987	0.152493299447138	-1.73822216273595	RP11-740N7.3
IGKJ1	-3.85290688265058	6.98169758041785	-2.37130294269776	0.0411882440239637	0.400315978244815	-3.94419113583873	IGKJ1
IGLV1-47	-3.83900050212937	3.91969397159563	-2.66743162578608	0.0252155979639558	0.323152955563436	-3.48310337754906	IGLV1-47
CEMIP	3.83161062266398	3.56914779743507	4.29022006954208	0.00191012168195143	0.113184276977661	-1.00798628529992	CEMIP
PYY	-3.81272471917496	2.08730493637281	-5.47052913504463	0.000362973849480348	0.0655382076297891	0.567547811185531	PYY
MT1H	-3.80001311349483	2.4880388130528	-3.87056969375035	0.00361656091902305	0.1446786909673	-1.62154854494263	MT1H
IGHV4-34	-3.79934287391011	2.90557704280417	-3.59653528585475	0.00555656116518225	0.170497484525266	-2.03510647072436	IGHV4-34
IGKV3-11	-3.77193020913589	4.84220669866827	-2.59915273036829	0.0282364443684915	0.340405593097927	-3.5900221281726	IGKV3-11
IGLV2-8	-3.76835046725837	3.55475995806399	-3.00479511703556	0.0144503766124472	0.254608187820056	-2.95321130944434	IGLV2-8
IGLV1-44	-3.76124420570258	4.24233619649079	-2.3457040279935	0.0429697738373469	0.406319416049572	-3.9836272369385	IGLV1-44
IGHV5-51	-3.747294280646	3.99588889255004	-2.65038838618191	0.0259377596676371	0.325630463754073	-3.50981431326781	IGHV5-51
GCG	-3.7400808820405	2.02595681926207	-4.9792116498701	0.000707105611259245	0.082210336124165	-0.0602426926902604	GCG
IGKJ5	-3.73811334412288	5.79586438651745	-2.14245714409408	0.0600638606198479	0.472881339703974	-4.29303780899557	IGKJ5
IGLV4-69	-3.73723617488456	2.74614130566476	-3.17196792339745	0.0109944778934281	0.225777479376417	-2.69136885146697	IGLV4-69
IGHV3-49	-3.73557203366861	2.78818002882771	-4.47242555681635	0.00145892473205513	0.104304329638737	-0.749872168923038	IGHV3-49
IGLV1-51	-3.72802100718242	4.33686199441574	-2.75300207063559	0.0218848836738582	0.303659157569776	-3.34882241968817	IGLV1-51
MMP3	3.71496371394669	1.45997913243722	8.28296198431629	1.44325919932378e-05	0.0279087927154455	3.44360388052861	MMP3
SLC26A2	-3.70347673652915	4.84189682956195	-3.6852145074586	0.00483063434779723	0.160288821359713	-1.90027638873012	SLC26A2
CDH3	3.69973881653418	2.74045452313942	17.136353663229	2.64232057306338e-08	0.000940771816833486	7.73518529553512	CDH3
IGKV1-12	-3.66963191827919	3.47394361832858	-2.58752987158735	0.0287857425263332	0.342783775645926	-3.60819577091365	IGKV1-12
CKB	-3.66565324752172	5.68521063377569	-4.56814144348398	0.00126878080367653	0.0997211296558477	-0.616398822979079	CKB
MT1M	-3.66227616939933	2.4145391387587	-5.29409546971135	0.000459365689986326	0.0705330676451854	0.346745324758936	MT1M
IGHV3-30	-3.63383222502091	4.44837214278289	-2.29993517101104	0.0463459596926972	0.420512776848187	-4.053905699188	IGHV3-30
IGKJ2	-3.62082102071109	5.60298081570432	-1.81769076151486	0.10168360141551	0.586013462413758	-4.76787226822341	IGKJ2
IGLV3-19	-3.61867723747336	4.35552454804458	-2.2104175195605	0.0537172717984165	0.449655751393716	-4.19039669195235	IGLV3-19
IGKV3D-20	-3.61577287946582	2.29992184012022	-2.76987386489493	0.0212826087837101	0.300335316343724	-3.32232121786374	IGKV3D-20
IGLV2-23	-3.6032693085587	4.94249655789185	-2.6225422958656	0.0271627185095168	0.334059215824814	-3.55342471920053	IGLV2-23
IGKV3-20	-3.59694766005319	5.76818241593721	-2.18633120436753	0.0558883675644385	0.459125389654884	-4.22687858778492	IGKV3-20
CH17-262H11.1	-3.59514960005894	3.62798688436602	-3.25455459931841	0.00961403514889986	0.213669230612628	-2.56256194524423	CH17-262H11.1
OTOP2	-3.57401835772583	1.58868775071859	-6.54490258378886	9.4747626267133e-05	0.0435282960678145	1.80293245787216	OTOP2
IGHV3-13	-3.57141968079041	2.12157615382706	-7.15318061688576	4.72294237130004e-05	0.0379295667804792	2.42392880716629	IGHV3-13
IGHV3-15	-3.56609212169274	3.74122466969554	-2.79047906717246	0.0205697900631225	0.296119286396219	-3.28994829663299	IGHV3-15
IGHV3-23	-3.56405864009749	5.38415554813261	-2.35134295927069	0.042570929082947	0.405207515001855	-3.97494786111573	IGHV3-23
IGHV2-5	-3.56273610160915	3.68377369801446	-2.58938896742255	0.0286971669050965	0.342289423949433	-3.60528945183897	IGHV2-5
IGLV2-11	-3.52915832529514	4.14957982817733	-2.3286930717004	0.0441953878248858	0.410629589800948	-4.00978333670513	IGLV2-11
IGKV1-6	-3.52448554613783	3.11463691501395	-2.99519756779299	0.0146798441504529	0.256195716368594	-2.96827673371013	IGKV1-6
ETV4	3.52026088802387	3.01426165162172	6.89147111862621	6.338517879683e-05	0.0391711225580152	2.16332360977704	ETV4
IGKV1D-33	-3.51609182187718	2.81218165624772	-2.53627964871611	0.0313383331482473	0.35632930809257	-3.68821942345588	IGKV1D-33
IGKV3-15	-3.5154431268252	4.09298502499928	-2.82187451350507	0.0195299652235178	0.289171560236001	-3.24061121049482	IGKV3-15
MMP11	3.51379760717202	2.738591149445	4.88010498286664	0.000812316874984423	0.0855672485708444	-0.191767117682419	MMP11
IGKV1-9	-3.51341705856826	3.10012080586987	-1.97384285717841	0.0790837717673479	0.530163549238308	-4.54322227787768	IGKV1-9
IGHV1-69-2	-3.51315972838698	3.65170951577093	-2.56139306895194	0.0300604041010853	0.34978624278054	-3.64903048789025	IGHV1-69-2
PADI2	-3.48158407622939	3.98115649258451	-4.43495257152901	0.00154146044050364	0.10719171391346	-0.80252801089772	PADI2
IGHV3-33	-3.45572888928988	4.65817627310869	-2.12396154655066	0.061913114831195	0.4787911686468	-4.32080804144554	IGHV3-33
IGLV7-43	-3.4474800516703	3.12225676393325	-2.65226379525969	0.0258572852851385	0.325602148108402	-3.50687576190874	IGLV7-43
SPP1	3.43306715127401	5.17249162068203	2.95713692646248	0.0156272150549093	0.262448756988203	-3.0280444389009	SPP1
NPSR1	3.42095620611168	2.41632775112087	8.10589895193923	1.72320677446223e-05	0.0292157399990253	3.29445410533246	NPSR1
IGKV1-27	-3.41656094805577	2.86028751378134	-2.70768798780532	0.0235892566025806	0.314088216932789	-3.41996250803152	IGKV1-27
CASC21	3.41150289396311	2.17846939944048	6.55301605532658	9.38445748111286e-05	0.0435282960678145	1.81157373675324	CASC21
CLDN2	3.4085197313257	2.46325554415365	2.31835147288132	0.0449572211515023	0.415108117706973	-4.02566429895444	CLDN2
IGHV3-7	-3.4079232760187	4.39309161029251	-2.27816667309527	0.0480418075232303	0.42867683982209	-4.08722012041666	IGHV3-7
IGKV6-21	-3.3995757485971	1.89729074034617	-3.92496205166538	0.00332486626292157	0.139762146900897	-1.54060518345173	IGKV6-21
IGKV1-5	-3.39272378532284	4.88736156014725	-2.09363961218719	0.0650641849290292	0.489868900027566	-4.36617229187989	IGKV1-5
IGLV3-1	-3.37854402456738	3.59847626568283	-2.27124489764635	0.0485936662654627	0.430808987478968	-4.09779730061721	IGLV3-1
IGKV1D-16	-3.37486741755536	2.18331080111106	-2.98342110740216	0.0149665180691498	0.258223312356416	-2.98676587376902	IGKV1D-16
IGKV4-1	-3.37028050147995	4.63049504383711	-2.36215610344378	0.0418162866086462	0.401951152379655	-3.958292277925	IGKV4-1
IGHV3-48	-3.36723115732206	3.88688756867481	-2.72528722235456	0.0229119157639504	0.309115516809281	-3.39234007731513	IGHV3-48
IGKV3D-15	-3.36374262265482	3.24997076800452	-3.0923779911974	0.012519048994281	0.239446494263406	-2.81587590354994	IGKV3D-15
LYPD8	-3.36154572658289	4.13506033438119	-3.63635566233921	0.00521738053612306	0.166153503227304	-1.97445069098617	LYPD8
RP11-148O7.2	-3.35936687355235	1.43001291326182	-8.34366183716446	1.35908622058704e-05	0.0279087927154455	3.49387601831382	RP11-148O7.2
IGKV2-24	-3.35496129692473	2.42021773486937	-3.2227425212933	0.0101232249497606	0.218838677056027	-2.61212565300633	IGKV2-24
CLDN8	-3.34375999145432	1.9552687503764	-4.59016657339456	0.0012288892232014	0.098676282402243	-0.585895080186881	CLDN8
IGHV1-3	-3.34297952123036	3.43066714792982	-2.94917882043893	0.0158330860327798	0.264038030496998	-3.04054533728095	IGHV1-3
CXCL1	3.34024623927814	4.61898644340284	6.34458682953032	0.000120331634029921	0.0441489166040284	1.58641214221303	CXCL1
IGKV2-28	-3.33818077700708	4.18651198568079	-2.39861617586771	0.0393677527472097	0.393402562968527	-3.90202003014218	IGKV2-28
IGKV1-17	-3.32740868979189	3.06019652283084	-2.14052267676434	0.0602547486163813	0.473473917016068	-4.29594574032006	IGKV1-17
CA2	-3.29919014296284	5.14874389491882	-4.06587252521666	0.00267893957063783	0.130226150490171	-1.33281911187874	CA2
SCNN1B	-3.2963999264546	2.86063099208409	-4.64137918972623	0.00114122517688448	0.0967432885661786	-0.51527355026751	SCNN1B
IGHV3-21	-3.29568349737104	4.45703267680469	-2.33890734480185	0.0434553996590404	0.408336249527705	-3.99408274407031	IGHV3-21
IGLV1-36	-3.29070058265999	2.21160852304018	-2.60608507694777	0.0279138386019342	0.338129062085425	-3.57917857372122	IGLV1-36
IGHV4-59	-3.28631931444695	5.52579254874093	-2.20135291221072	0.0545245416725158	0.452304702168745	-4.2041391552922	IGHV4-59
SRPX2	3.28438636554314	3.43171414630774	7.4186166027113	3.5320994926921e-05	0.0363732052429095	2.67848518711037	SRPX2
IGHV4-39	-3.27520660769901	4.68153947131345	-2.38165053235043	0.0404889715080535	0.397932717135121	-3.92822573849487	IGHV4-39
IGLV3-25	-3.27031999551466	3.79596673948547	-2.44691694931745	0.0363411992475494	0.379070235471915	-3.82722664502993	IGLV3-25
KRT6B	3.26976173510042	2.17951125550165	1.96023843057312	0.0808466160702572	0.534831460157086	-4.56308870900849	KRT6B
CCAT1	3.25430243352849	2.84038131547944	6.95851194459977	5.87395016560163e-05	0.0387289114252001	2.23101090638666	CCAT1
IGHV3-43	-3.25419101851464	2.59731569231947	-3.48393775539822	0.0066464453262174	0.180666843193066	-2.20755045700867	IGHV3-43
TRPM6	-3.23521202212361	2.60705601202993	-3.97666413224432	0.00307056175295785	0.134635813611221	-1.46404078275788	TRPM6
IGHV3-74	-3.23274414989669	3.40954727456786	-2.74932164323679	0.0220185413042254	0.3043276958834	-3.3546025577933	IGHV3-74
CDKN2B-AS	-3.2316098312533	2.05551935476669	-4.9434961483547	0.00074322883816	0.0829527258741336	-0.107451892380823	CDKN2B-AS
CD177P1	-3.22862962743779	1.41638407825017	-6.29295816447227	0.000128082679571106	0.0446086045202401	1.52960849686899	CD177P1
B3GNT7	-3.22840967014886	3.79795885278361	-3.68875541571863	0.00480380129985434	0.159719302021004	-1.8949117423457	B3GNT7
IGHV4-4	-3.1941989055082	3.28069696089581	-2.99188169008301	0.0147599886858961	0.256830288239659	-2.9734823165234	IGHV4-4
CTHRC1	3.19386436224983	2.52642118522895	4.32673894180224	0.00180900695304102	0.112262640586671	-0.95583556237477	CTHRC1
OLFM4	3.1899845592057	6.25620842238129	1.61428024674782	0.140117347037238	0.661229886718087	-5.04750053285287	OLFM4
IGLV5-45	-3.18735607470866	2.52734096949735	-2.77459306564155	0.0211171717590662	0.299588650001543	-3.31490752753761	IGLV5-45
RP13-497K6.1	-3.18211065702644	1.53651653896322	-5.59003243701842	0.000310221353565571	0.061022768355517	0.714167638698724	RP13-497K6.1
IGKV2D-28	-3.16808365703312	4.03289456914325	-2.3177654173719	0.0450007783197929	0.41533353939337	-4.02656379875495	IGKV2D-28
RP5-1158E12.3	3.16491506038118	2.8254280489088	5.77839918744165	0.000243166111986065	0.0544797425391036	0.940503203233885	RP5-1158E12.3
IGHV3-73	-3.16444413726016	2.44715463491055	-4.24221690757422	0.00205227284279782	0.116272975249833	-1.07685057733067	IGHV3-73
IGHV4-61	-3.1638514348553	2.15252333604189	-1.85156608529113	0.096319692895588	0.573568547558875	-4.71979872193438	IGHV4-61
ABCA8	-3.15904612946036	2.11862881110288	-5.36545835294869	0.000417405452864842	0.0688547282951513	0.43667859918418	ABCA8
IGLJ3	-3.15745332629269	4.20152228476928	-1.55222597216139	0.154221436503487	0.692072097966996	-5.12932648781644	IGLJ3
CHP2	-3.15012782255251	3.93794473072802	-4.21077829224443	0.00215143655071964	0.118294952757494	-1.12214289543939	CHP2
ADAMDEC1	-3.14638479658405	4.25319867724679	-4.38762147446304	0.00165289202208846	0.109182871158512	-0.86935537407207	ADAMDEC1
IGKV1-39	-3.1251849887191	4.97050852559046	-1.81045218020204	0.102865227786471	0.588245032140941	-4.77809359758521	IGKV1-39
MUC4	-3.1114498614281	4.0020776853505	-3.07992026659635	0.0127767037107798	0.241007104737272	-2.83539210431516	MUC4
THBS2	3.11026028042249	3.74105478658248	4.45304136279396	0.00150101407448772	0.105825950709031	-0.77708223096354	THBS2
COL12A1	3.11018367147801	4.06849473383216	5.58098466025226	0.000313910149941746	0.0612025031809727	0.703149412731165	COL12A1
IGKV2-30	-3.10918759450043	4.1655386979228	-1.8417325366677	0.0978489620220089	0.577459712221383	-4.73379390997375	IGKV2-30
NXPE1	-3.10537314281573	4.44585967101838	-2.32889021089254	0.0441809891655483	0.410629589800948	-4.00948045093823	NXPE1
RETNLB	-3.10506804362046	3.44814130509174	-3.79491030470392	0.00406796752986439	0.152493299447138	-1.73479402722004	RETNLB
IGLV3-21	-3.09224080130417	3.92830385066071	-1.69703994101983	0.123113761812498	0.630930713963813	-4.93572249900922	IGLV3-21
MT1E	-3.04080015813122	4.65782810248327	-3.19767767691287	0.0105440294271095	0.222155333713217	-2.65122408230666	MT1E
INHBA	3.00264477714883	2.15695763276665	9.75634389466733	3.67463676987071e-06	0.0187819930516933	4.5499850194269	INHBA
IGLV7-46	-3.00067810480366	3.13823145289385	-2.49891887312395	0.0333405597396505	0.366488820305809	-3.74642528381006	IGLV7-46
CASC19	2.99746568197322	2.75688586656517	7.71107321117824	2.58717998746821e-05	0.033792656358628	2.94800034418973	CASC19
PKIB	-2.99529617758665	2.31045690002063	-8.56247423609923	1.09748755569978e-05	0.0260499646220899	3.67154330683656	PKIB
SELENBP1	-2.99467991663121	6.3636469723808	-5.46296727666391	0.000366623386105074	0.0655382076297891	0.558190527191653	SELENBP1
CPNE7	2.99105564868773	2.40902859165088	4.1491977836528	0.00236072267986532	0.123061742743667	-1.21129247559312	CPNE7
IGHV1-2	-2.97577017153175	3.0913322552377	-2.02155075164714	0.0731859656176026	0.512229825014571	-4.47315376008602	IGHV1-2
SLC30A10	-2.97272872727997	1.99204506529185	-4.19371516678054	0.00220737717647466	0.119804050291469	-1.14678786205819	SLC30A10
MYEOV	2.96233459641603	3.27123514947003	8.25134849663851	1.48934687561359e-05	0.0279087927154455	3.41724897678181	MYEOV
SERPINB5	2.95052943499536	3.3340414536694	3.47230734235564	0.00677110580629676	0.182251551900388	-2.22543688525723	SERPINB5
MT1F	-2.95041025674323	2.25470296214843	-5.16437581975943	0.000547749831298065	0.0750080192059088	0.181091161972536	MT1F
NXPE4	-2.942401354233	4.20637955180354	-2.05738637085221	0.0690342370393465	0.501121697270307	-4.42013170512812	NXPE4
SPINK4	2.94225673711172	4.93570364448753	1.97594698231874	0.0788143979203548	0.529803329810922	-4.54014500357292	SPINK4
KRT17	2.93762162692888	2.60691294631573	1.61170620826447	0.140678619734133	0.661921078416308	-5.05092964021169	KRT17
MIR4537	-2.92448240231401	2.50414672674589	-2.94086378813034	0.0160511550324675	0.265190405464489	-3.0536081708128	MIR4537
SPIB	-2.91171965455834	1.4027261382243	-7.06254134669491	5.22492940579006e-05	0.0379295667804792	2.33477106215085	SPIB
SCD	2.90777431379012	5.67379977687135	5.57064449644807	0.000318184008203237	0.0612025031809727	0.690540804000007	SCD
FOXQ1	2.90008165387627	2.4718608470119	5.27537510509905	0.000471111090489587	0.0705330676451854	0.323012745606144	FOXQ1
SLC6A19	-2.89390155777986	1.22763219119122	-7.66248718388266	2.72281750453179e-05	0.033792656358628	2.90400191509721	SLC6A19
TNFRSF6B	2.89045361314655	2.717757383735	3.32490627884364	0.00858001567554781	0.202757580385935	-2.45321195633015	TNFRSF6B
IGHV2-70	-2.88117481811059	2.28696265732511	-2.99017919673195	0.014801311903381	0.256837367951428	-2.97615516913031	IGHV2-70
IGLV2-18	-2.87361343028688	2.21957098737168	-3.10303309004131	0.0123029216121262	0.237294393786469	-2.7991892004562	IGLV2-18
SNORD53_SNORD92	2.87083924640373	2.93568927277969	4.2755718049782	0.00195235517018337	0.113827400183069	-1.02896277066781	SNORD53_SNORD92
IGLV6-57	-2.86683714095008	2.44449224547734	-2.85647124385643	0.0184458195384811	0.282082775616586	-3.18623460644958	IGLV6-57
CXCL2	2.86039052253696	3.50570176442577	5.7604618874741	0.000248819400259687	0.0546849748570735	0.919200396501524	CXCL2
RNA5SP202	2.85912305246998	2.12081385801322	1.71749425751332	0.119211112008569	0.626108929333692	-4.90765815631349	RNA5SP202
PCSK9	2.84617730921805	3.23603459515683	5.57328152752802	0.000317088112467866	0.0612025031809727	0.693758028096833	PCSK9
IGHV4-28	-2.84270700486622	2.14872916903123	-1.77428752688008	0.108961693460073	0.60273004201386	-4.82888115887659	IGHV4-28
IGHV3-20	-2.84250311750767	2.14374777040151	-3.31846225751591	0.00866973531231524	0.203959097681116	-2.46321235845822	IGHV3-20
CXCL3	2.8401567506032	3.22829360313632	9.61908310132203	4.14305934253311e-06	0.0187819930516933	4.45630325502582	CXCL3
SULT1A2	-2.83390815865541	1.79197314586613	-9.59812254817344	4.2201984162888e-06	0.0187819930516933	4.44183922618274	SULT1A2
SLC4A4	-2.8186406955254	3.3912662663415	-4.51212894949592	0.00137659686501628	0.102967131895041	-0.694327574335142	SLC4A4
MIR4756	-2.81769320507192	2.44633518111679	-4.51831311152861	0.00136422648111729	0.102906609393432	-0.685698819541464	MIR4756
AC096579.15	-2.814895420169	2.72188264084433	-2.66058413913291	0.0255032767411948	0.324060908313169	-3.49383669890803	AC096579.15
INSL5	-2.80371154265138	1.27662404831294	-2.94509650088175	0.0159397673155041	0.264334038706638	-3.04695846664073	INSL5
IGLJ1	-2.80366494393519	1.80374494971566	-3.24569781227906	0.00975307691507894	0.215014582343325	-2.5763540112568	IGLJ1
ADH1C	-2.79100958551601	5.3867012283491	-2.99012792930275	0.0148025581124685	0.256837367951428	-2.97623565832737	ADH1C
AZGP1	2.78632504681214	3.51193622961265	3.0997113110937	0.0123698851604096	0.238184243740221	-2.80439080229073	AZGP1
RP11-396O20.2	-2.78117045012796	1.96389651239332	-3.61908357710757	0.0053617552310672	0.16804571588637	-2.00073812903686	RP11-396O20.2
IGLC5	-2.78104679713743	2.2367006911104	-2.5587468464683	0.0301925666161466	0.35026918924773	-3.65316210565798	IGLC5
TRIM29	2.7750897161243	2.78969682771541	2.25852892971283	0.0496236909823385	0.434958614902802	-4.11720803477771	TRIM29
COL11A1	2.76670390959715	1.86091550937526	7.44507231027923	3.4327322483157e-05	0.0363732052429095	2.70333153568656	COL11A1
RP11-138J23.1	2.76312436404947	2.19891985448085	9.08012489816897	6.73124138341717e-06	0.0222911554320183	4.07058298935637	RP11-138J23.1
IGHV3-66	-2.74513789691053	2.53155978767854	-2.61571025504377	0.0274720425699481	0.335391736481568	-3.56411808056761	IGHV3-66
FAP	2.74434766916149	2.25866288342997	4.86561502590348	0.000829057816078649	0.0863092821159773	-0.211133887379749	FAP
MT-TY	-2.74423540670533	3.90245177918205	-2.7181014073881	0.0231860696344136	0.310767307644052	-3.4036195992819	MT-TY
GPT	-2.74164989585921	3.12334873254806	-4.48074676225595	0.00144124466331788	0.104296900391809	-0.738209938734308	GPT
IGHV4-55	-2.74071298897531	1.91730571032294	-1.80232844055425	0.104206514526007	0.591259874625223	-4.78954289806944	IGHV4-55
ADH1B	-2.7344283055233	2.47276266452461	-2.1117277765813	0.063166348341697	0.483344985706452	-4.3391355793062	ADH1B
SULF1	2.73417153403591	4.42257866581594	5.95786078349332	0.000193677224357243	0.0492605534931489	1.15076466111328	SULF1
IGKV2D-30	-2.73359121843957	3.03724198305128	-1.91085096736729	0.087563536280991	0.554156013615486	-4.63475785019871	IGKV2D-30
IGLV2-28	-2.73169963458624	1.96085872691126	-3.76678059266578	0.00425060985957291	0.154183244538602	-1.77708657065263	IGLV2-28
HEPACAM2	-2.719368043911	3.02154316140283	-3.99557602461862	0.00298274883567515	0.132925042463717	-1.43612772224981	HEPACAM2
CD79A	-2.71749465763261	2.18867493048276	-4.7269152719415	0.00100938449773706	0.0907325821191114	-0.398278389428723	CD79A
IGHV1-46	-2.71578179341336	3.38293309964681	-2.21938256491975	0.0529303126139188	0.446994983469157	-4.17679015729532	IGHV1-46
CFD	-2.70813481430015	3.50430511009203	-6.19885564296528	0.000143642858572898	0.0452589410321191	1.42500754050343	CFD
CWH43	-2.70776297656917	2.00572802474215	-5.39503663698096	0.000401242808299705	0.0680278521271557	0.473705057736574	CWH43
LRP8	2.70699964360082	2.48331373755711	8.96162062590132	7.51302845703346e-06	0.0222911554320183	3.98178784581415	LRP8
IGLV2-34	-2.7051053426128	1.64208221061878	-1.98318680885307	0.0778941793853352	0.52780277015759	-4.52954740457685	IGLV2-34
KRT6A	2.68849785761611	1.86116980018797	2.02636429747041	0.0726147375316436	0.511222003862024	-4.46605061185032	KRT6A
MUC12	-2.68711312657484	5.69901624105654	-2.64107058546484	0.0263413415125419	0.327952629841612	-3.52441164898355	MUC12
ST6GALNAC6	-2.68634283338692	4.56879431602363	-4.30318172984715	0.00187356109021767	0.113184276977661	-0.989452706198957	ST6GALNAC6
IGHV6-1	-2.68192125521218	2.59094760375941	-3.16778461350323	0.0110696309896858	0.226263715963542	-2.69790461481595	IGHV6-1
PCK1	-2.68020022763046	4.51854615247765	-3.98156421767062	0.00304755007844192	0.134288332911938	-1.4568036622227	PCK1
DEFA6	2.67589452587285	1.22896863094961	2.63895449252252	0.0264338725353862	0.328844024371031	-3.52772612076413	DEFA6
AL928768.3	-2.66602062454608	1.80058012784615	-4.3688462048661	0.00169944581197281	0.109614254872246	-0.895962518293162	AL928768.3
BMP7	2.64995206539717	2.44268493712	7.76632519220644	2.44184695969903e-05	0.033792656358628	2.99766572297064	BMP7
MT1X	-2.64512256033597	3.19553364413652	-3.34768859245506	0.00827047507270793	0.199403556424725	-2.41788321830022	MT1X
IGKV1D-12	-2.64272221106836	1.59665432058714	-2.30855533832455	0.0456907643376621	0.417871557533553	-4.04069304869976	IGKV1D-12
COL10A1	2.6409690830183	1.44343159854103	3.21438490096727	0.0102615731713532	0.219807865570451	-2.62515816499067	COL10A1
ABCG2	-2.63428848673931	1.83530027086731	-7.85376846479018	2.22975930123513e-05	0.0330784792338232	3.07547118881047	ABCG2
MDFI	2.63177918356785	2.34977220957541	3.97892202987552	0.00305993552243164	0.134501165852662	-1.46070559044249	MDFI
SST	-2.63034030331104	1.43066935126366	-4.10180186792549	0.00253647978682997	0.128097626000417	-1.28029243791782	SST
MT-TF	-2.62427048458608	3.90208266615954	-1.34775660360231	0.209916164306941	0.778081536268292	-5.38528671004237	MT-TF
KLK7	2.61899075656193	1.43936218608238	2.54565466199811	0.0308550409809038	0.353048671839708	-3.67359558829854	KLK7
AC074363.1	-2.61131400055176	1.77637273765953	-6.25533510413511	0.000134072371883231	0.0450331389484014	1.48795378124519	AC074363.1
CST1	2.61023155176199	1.46124814412366	3.04203700987905	0.013594240818633	0.247586430936261	-2.89477915851675	CST1
LEMD1	2.60720901164275	2.44488904272393	4.69936515220617	0.00104997344491848	0.092993170479795	-0.435829796060205	LEMD1
FRMD1	-2.60518218544839	2.08616594648943	-3.4707378316829	0.00678811451423892	0.182251551900388	-2.2278516572438	FRMD1
GPR15	-2.60325410767574	1.67264930114305	-4.59775763979057	0.00121545283597102	0.098676282402243	-0.575400099042459	GPR15
BGN	2.59858900804477	4.54717467603252	3.99551878149172	0.00298301058668997	0.132925042463717	-1.43621213439979	BGN
C10orf99	-2.59401037451588	4.76587028785538	-2.39542970060752	0.0395759724010704	0.394535904566219	-3.90694468284214	C10orf99
SATB2-AS1	-2.58891270396969	2.29984598980742	-4.10689892679537	0.00251692948618597	0.127653500607073	-1.2728561199711	SATB2-AS1
SCARA5	-2.58056527538879	2.01092611448436	-5.08598184326791	0.000609921723939513	0.0788413530801718	0.0796163660013294	SCARA5
FABP1	-2.5785943447548	6.97644698794861	-3.73184078121505	0.00448955796746452	0.157111426802727	-1.82975644078077	FABP1
CYCSP6	2.57814643883049	2.06091906233983	1.76352145866708	0.110840057888554	0.60769162628027	-4.84390841805292	CYCSP6
SLC38A5	2.57547884594822	4.10577761881329	9.01810644936752	7.12861648792245e-06	0.0222911554320183	4.02429744913089	SLC38A5
IGHV3-72	-2.57504660795509	2.90709393748911	-1.95940395267359	0.0809559496607287	0.535222891226872	-4.564305585374	IGHV3-72
S100P	2.56865901379874	4.5399055349176	2.71750644593104	0.0232089167235573	0.310767307644052	-3.40455343304926	S100P
ABI3BP	-2.56679197980192	1.88415094330232	-4.85553471828475	0.000840922240709548	0.086586228985301	-0.224627476269507	ABI3BP
TRIB3	2.56447010788757	3.07299080057993	4.45499330417082	0.00149671770545121	0.105732415049375	-0.774339524635834	TRIB3
IGHV1-24	-2.56441195976843	1.94306241650402	-2.61931454203239	0.0273084183097768	0.33473426592244	-3.5584770620415	IGHV1-24
CCL19	-2.56346773044007	2.32780168410338	-2.86748578379234	0.0181136727791516	0.280697663534843	-3.16892223969164	CCL19
C6orf223	2.55933624057396	2.28594310416414	5.98251431816762	0.000187779658931338	0.0492605534931489	1.17924384942698	C6orf223
DUSP4	2.5583139528914	2.40385237293398	2.29513707982978	0.0467146333312305	0.421721901663539	-4.06125507634781	DUSP4
IGKV3D-11	-2.55757006256064	1.22420899261037	-3.34269996637782	0.00833724828529537	0.199906185272401	-2.42561549606968	IGKV3D-11
CD163L1	-2.54708208895365	3.16884710160708	-4.01056070288272	0.00291505817298072	0.132559028479826	-1.41404688494084	CD163L1
CAPN13	-2.54347303991006	3.26156745337344	-3.33598243230017	0.00842804925871811	0.201120821586729	-2.43603078339136	CAPN13
CLEC3B	-2.5431069267985	2.43784506946508	-7.04965216812626	5.30092243196193e-05	0.0379295667804792	2.32199864569582	CLEC3B
ITM2C	-2.53200642186024	6.83046322207733	-4.39652261744262	0.00163129796062785	0.108585605702781	-0.85676065497474	ITM2C
COL1A1	2.52912082130008	6.84646189627213	4.24154655342778	0.00205433582859894	0.116272975249833	-1.07781475663353	COL1A1
SLCO1B3	2.52145543281598	1.98057318556829	4.15417975625582	0.00234301317624724	0.123061742743667	-1.20405897193175	SLCO1B3
RN7SL132P	2.5210180307047	1.40028319578675	6.82134791115094	6.86766833022865e-05	0.0391711225580152	2.09182921583126	RN7SL132P
SLC6A14	2.51771681238881	1.81075423633059	1.63286134026981	0.136125060456327	0.654152149332695	-5.02265995298002	SLC6A14
VWA2	2.51538055426605	3.09793287689957	5.03242103159167	0.000656743353509696	0.0808503583081865	0.00969492544648354	VWA2
IGLV3-9	-2.51074469637678	1.2389414320396	-5.17821081284229	0.000537504076937822	0.0744641834836351	0.198892721046849	IGLV3-9
VSIG2	-2.50915946315746	4.60878903073742	-3.73631320558323	0.00445819907868212	0.157111426802727	-1.82300604720712	VSIG2
IGKV2-29	-2.50898955211393	1.44213067514485	-2.5769174415656	0.0292966376557876	0.345828835481732	-3.62478174738075	IGKV2-29
RP11-524D16__A.3	2.50653809693328	2.14282349995298	3.46522529070921	0.0068482077402802	0.182302647061806	-2.2363348890974	RP11-524D16__A.3
URAD	-2.50520816592337	1.95945567309597	-3.0902883868485	0.0125618907565154	0.239685722666117	-2.81914898860035	URAD
FCGBP	-2.49149333124051	6.94329948794734	-1.5161700545566	0.162983659868714	0.705516136895527	-5.17603500385258	FCGBP
TNFRSF12A	2.4884023273855	2.91427960510324	4.42142618115486	0.00157246427442639	0.107423713333278	-0.821589830376561	TNFRSF12A
MIR3193	-2.48702403174517	2.48883447812838	-4.41783937359731	0.00158079665839433	0.107423713333278	-0.826649349691889	MIR3193
SECTM1	-2.48656762838542	3.01944126558787	-5.27949691563889	0.000468497493961134	0.0705330676451854	0.328243159503786	SECTM1
AC018359.1	2.48570486234026	1.97694455254649	1.64770677001256	0.133009382372125	0.649734948218628	-5.00270508348211	AC018359.1
TNFRSF17	-2.47693593050681	1.30665974881115	-5.98619794306379	0.000186915318940931	0.0492605534931489	1.18349072603877	TNFRSF17
EDN3	-2.47657465892184	1.99379791668286	-5.55877439426967	0.000323167919279375	0.0612025031809727	0.676044856952161	EDN3
MZB1	-2.47544178845899	2.52281498679159	-2.57003416200769	0.0296328533823106	0.347761524742389	-3.63553538741441	MZB1
BEST2	-2.47239942030666	1.84371084613452	-5.24976781499563	0.000487704643020004	0.070605977357131	0.290454522359853	BEST2
PHLDA1	2.47133568104708	3.40121345370498	2.83284268419788	0.0191794178438035	0.287642793980952	-3.22337283722716	PHLDA1
DHRS11	-2.46391542760293	3.0823814921061	-4.59125911234886	0.00122694565754544	0.098676282402243	-0.584384019509879	DHRS11
PLCD1	-2.4632487782288	3.01220803811195	-6.52260955638737	9.72779492650548e-05	0.0435282960678145	1.77913803217731	PLCD1
IGKV6D-21	-2.46173960495501	1.2631825695917	-5.00632983696457	0.000680938905651686	0.0815946696888686	-0.0245398255227167	IGKV6D-21
MTND1P23	-2.45528351845508	2.62636606970808	-2.37212340315605	0.0411323662814261	0.400315978244815	-3.94292574391061	MTND1P23
KLK10	2.45197703661165	2.00733653910635	2.09950478420736	0.0644428691231804	0.488383123086785	-4.35741364492702	KLK10
IGLV9-49	-2.44926447821497	1.56784551567529	-2.94278121726779	0.016000597859811	0.264802333718478	-3.05059579999457	IGLV9-49
SLC7A5	2.44605984771146	3.65867957907371	10.9244765573601	1.39736479700431e-06	0.0182785146417393	5.2793226063166	SLC7A5
SEPP1	-2.44430557245807	5.58691424661453	-2.02478074006905	0.0728021885502661	0.511370404311491	-4.46838806105783	SEPP1
TRAJ25	-2.44318193252739	1.82866621560857	-3.6971852300601	0.00474054794447735	0.159371830345295	-1.88214620154328	TRAJ25
KLK8	2.43659620794213	1.64991400205516	2.13680534947576	0.0606232113356917	0.474344846146163	-4.30153147575898	KLK8
PDE9A	-2.43258240071708	3.39245133815676	-4.37812827247617	0.00167625847856577	0.10926565829645	-0.882801608715313	PDE9A
UGT1A10	-2.42794251958117	2.59205251865676	-5.72562761668352	0.000260208804099125	0.0551153896260986	0.877680393846069	UGT1A10
CA9	2.42162933336829	2.70430286677554	2.51510884851157	0.0324577042161022	0.361144200756752	-3.72121694746058	CA9
MIR4435-2	2.41805608321395	3.09639018934742	3.72219040231935	0.00455801519340196	0.157765239764316	-1.8443304866303	MIR4435-2
TPH1	-2.41583124549291	1.38245642392828	-5.23764235148786	0.000495780748186425	0.0711765232194737	0.27499945278318	TPH1
ECT2	2.41393961881405	4.00828551293296	7.63881184742591	2.79171380770639e-05	0.033792656358628	2.88245115760948	ECT2
TCN1	2.41186521538128	1.66386794633977	1.85250975461731	0.0961741165005009	0.572989163969852	-4.71845398623553	TCN1
C2orf88	-2.41124108896533	2.27280376895665	-6.00346966782082	0.000182919754515777	0.0492605534931489	1.20337446600413	C2orf88
MUC5B	-2.41074433227104	4.39824279268537	-3.4344892667143	0.00719359276861008	0.186540915465108	-2.28368808867226	MUC5B
IGHD6-25	-2.40978402883722	1.12501718703846	-2.32317877835148	0.0446000156753599	0.413418109373995	-4.01825324549779	IGHD6-25
ANXA3	2.40845069600032	4.36975872583822	5.6631915145486	0.000282060157345689	0.0568335142309277	0.802764322456098	ANXA3
BTNL3	-2.40746329687077	2.92898986179806	-3.35022635548893	0.00823672039277498	0.198955354724803	-2.41395052420133	BTNL3
IGHV1-69	-2.40181471537907	3.45336249772007	-1.97060290517557	0.079500264434089	0.531454640426456	-4.54795827743403	IGHV1-69
MT-TE	-2.39061314941542	5.33586228219249	-2.03174302600304	0.0719814736293565	0.509103771771873	-4.4581064016307	MT-TE
SFRP1	-2.38629574664552	1.36959157839935	-6.33644131979986	0.0001215198805526	0.0441489166040284	1.57747756970529	SFRP1
RP4-784A16.3	2.37929796764673	1.53842578331678	7.62014619227835	2.84737583068992e-05	0.033792656358628	2.8654090651173	RP4-784A16.3
IL1RN	2.37294558379256	2.47510762937105	3.86269964990539	0.00366095304191875	0.145962566746333	-1.63329320039916	IL1RN
HKDC1	2.37277326388226	4.02758464943518	6.57012728979329	9.19706023901259e-05	0.0435282960678145	1.82976559333797	HKDC1
STRIP2	2.3669569875069	1.78192509899776	3.890003252983	0.0035093577311368	0.142544540176025	-1.59258284198206	STRIP2
CCL24	2.36654335538289	4.65562316141524	4.31598261142876	0.00183818399189611	0.11248014466819	-0.971174596498406	CCL24
TIMP1	2.36359359291327	6.24674964737319	2.80070543157833	0.0202250581544552	0.294396144943264	-3.27387912547156	TIMP1
LARGE2	2.36225655487725	2.28038016913422	4.36007119096898	0.00172168087313085	0.110847605437524	-0.908416942422357	LARGE2
RNU1-1	-2.36129595734398	6.38114418418055	-1.20957534932832	0.256541161560749	0.828395747887622	-5.54473549163625	RNU1-1
COL8A1	2.36061700236285	2.24059534296093	5.95776915832388	0.000193699513791733	0.0492605534931489	1.15065863609531	COL8A1
TMEM72	-2.35912924541002	1.56354534374349	-4.77061248822537	0.000948414197911738	0.0884165431329703	-0.338974944596562	TMEM72
PLAC8	-2.35145684869288	4.43891359846711	-3.14736178476184	0.0114442137464842	0.230333400921326	-2.72982623597844	PLAC8
ADAMTS12	2.34779497192486	2.00797396798139	4.84370825677365	0.000855074557833257	0.0873245718439316	-0.240480020423279	ADAMTS12
NMU	2.3477373041841	1.62120974231752	5.4723946183678	0.000362079567835879	0.0655382076297891	0.56985476052627	NMU
SPNS2	2.34676181442099	3.1521246373545	4.78848440034247	0.000924625596579667	0.0884165431329703	-0.314811139304211	SPNS2
MT2A	-2.3420561676277	4.8148068967387	-2.92112638983086	0.0165811625473969	0.269553343826441	-3.08461993383958	MT2A
SLC51B	-2.33963314795381	2.0673614933065	-5.09233202109813	0.000604613230250644	0.0788413530801718	0.0878744415483403	SLC51B
PHGR1	-2.3393099820854	6.62224850416884	-4.40221967341434	0.00161763491851144	0.108479667996252	-0.848706147760671	PHGR1
IGLJ7	-2.33913569498896	1.22964079874163	-4.05860991284781	0.00270875232117449	0.130246015468868	-1.34345945932222	IGLJ7
RP11-132A1.4	2.33511694321094	1.5313518388243	7.39878031789225	3.60866536812359e-05	0.0363732052429095	2.65979387758292	RP11-132A1.4
MT-RNR1	2.33021688862178	6.28190897366833	1.1193452305041	0.291304287274708	0.86245412187236	-5.64217755542778	MT-RNR1
KRT20	-2.3248693647567	6.28226046279393	-1.64787820894943	0.132973780903502	0.649734948218628	-5.00247408412962	KRT20
CTD-2033D15.1	-2.32407089269426	1.83179580262535	-5.66287081247771	0.000282177395676931	0.0568335142309277	0.802377867748336	CTD-2033D15.1
SFRP4	2.31576073798311	1.44974666572112	3.94433402210079	0.00322706862736091	0.137973477843369	-1.5118743354803	SFRP4
FAM3B	2.31105454553004	1.63980229029603	2.09932103285753	0.0644622475647168	0.488426018789993	-4.3576881659236	FAM3B
ASCL2	2.30677256475029	3.34383284095373	3.70699274553945	0.00466805621850595	0.159044472348025	-1.86730511323757	ASCL2
RP11-545J16.1	2.30232509876187	1.78456931677443	3.63451886394275	0.00523253851234803	0.166377865775242	-1.97724460776606	RP11-545J16.1
RPL7P31	2.30208174735529	1.54027868159941	6.87626264271277	6.44938957306365e-05	0.0391711225580152	2.14787830987993	RPL7P31
C1orf115	-2.3018370894418	3.02435323399853	-7.49084057166898	3.26796319470969e-05	0.0363732052429095	2.74609443941467	C1orf115
PLS3	2.29839494008549	4.62983461123828	8.75062617907922	9.16354156408607e-06	0.0250968256805939	3.81997020034982	PLS3
PRSS22	2.296956182284	3.01942191630798	3.48247282112685	0.00666201445962865	0.180737735880237	-2.20980264547249	PRSS22
TM4SF4	2.2945187975369	1.59808811710518	1.53615534649313	0.158074048981899	0.69904311512407	-5.15022310638816	TM4SF4
MTCO1P12	-2.28979146969733	5.17040665888909	-2.0254366350696	0.0727244920920694	0.511280900268	-4.46741998928649	MTCO1P12
LINC00659	2.28893034886414	1.82206612222637	2.24322768218928	0.050891439769377	0.439577588925012	-4.14052897765973	LINC00659
CLIC5	-2.28874230448797	3.65495730606606	-3.72712002554144	0.00452290972093251	0.157259450882892	-1.83688432002772	CLIC5
IGLV3-27	-2.2798800529296	1.58511908426822	-3.24571561302231	0.00975279538425096	0.215014582343325	-2.57632628592019	IGLV3-27
PLAU	2.27748291410269	3.52803814544842	4.0736369677173	0.00264745089610881	0.129906958307119	-1.32145199981464	PLAU
REG4	2.27580981292947	4.15711195606545	1.7707852327558	0.109569495051621	0.603860371968493	-4.83377436509415	REG4
MIR4435-2HG	2.27392335831127	3.89786336313485	9.95431200039427	3.0983965475589e-06	0.0187819930516933	4.68199194389034	MIR4435-2HG
REG1A	2.27064516591402	1.6876224624594	1.6291847581926	0.136906779129163	0.655295479312993	-5.02758713411959	REG1A
HSD11B2	-2.26766070989825	5.46480687461197	-7.67109094993039	2.69824255629056e-05	0.033792656358628	2.91181555832074	HSD11B2
AC123023.1	2.26680825221758	2.0073501748066	1.50186834913853	0.166579007704088	0.71190865088084	-5.19438513071473	AC123023.1
IGHV3-71	-2.26514332968702	0.861068165030544	-5.33977660753963	0.00043200926110523	0.0692395073748356	0.404411657226504	IGHV3-71
CXCL10	2.26502137114106	2.70130180281157	4.04680220251654	0.00275797500738622	0.130674205810841	-1.36077503750276	CXCL10
LRRN2	-2.26427482516256	1.61159529556361	-6.42264896685199	0.000109563610770418	0.0437494242082588	1.67151812163602	LRRN2
B4GALNT2	-2.25933171004955	1.55054007782915	-5.45154401836366	0.000372211880650455	0.0656051079142516	0.544037026104058	B4GALNT2
CKMT2	2.25356036885007	1.82362864527334	2.2602357595526	0.0494842031065417	0.434958614902802	-4.1146041517814	CKMT2
IGKV2D-29	-2.25083133671234	2.07779954199292	-2.6487325938542	0.0260090197081992	0.325740829111165	-3.51240860697279	IGKV2D-29
TRIP13	2.25046839110435	2.52447556869412	8.16968263475812	1.61603955257391e-05	0.0287687361149208	3.34861622910792	TRIP13
TRAJ46	-2.25007421123713	1.66471384617184	-2.65647087870096	0.0256776710291083	0.324654758281382	-3.50028312487792	TRAJ46
ACTL8	2.24854948938173	1.46841102513288	1.41687985866993	0.189408174029174	0.75031089901167	-5.30125992484325	ACTL8
FOSL1	2.24830361575318	1.73599657262403	3.57582811312401	0.00574199473753289	0.172085842285455	-2.06671829769556	FOSL1
TNS4	2.24496158661174	3.47033396107694	5.24956217105882	0.000487840423262954	0.070605977357131	0.2901926142224	TNS4
IRF4	-2.24402887278548	1.89423522924138	-4.25093294514032	0.00202564915344431	0.115578866120563	-1.06432044223463	IRF4
IGHV3-64	-2.24033985943162	1.35810531823843	-5.77308843436104	0.000244825266999679	0.0544797425391036	0.93420147609002	IGHV3-64
S100A9	2.23768946388845	3.75390443301018	2.63481413040419	0.02661586588959	0.330120139216291	-3.53421056313504	S100A9
BLACAT1	2.23633401184642	1.83912634953337	6.11934944282461	0.000158394508518569	0.0472967440884321	1.33554980594854	BLACAT1
RP11-380P13.1	-2.23478276718623	1.08383900930346	-4.87220380360624	0.000821400037266475	0.0860364512277445	-0.202323226010007	RP11-380P13.1
SNORA71C	2.23164023191872	5.69353895786025	6.09999600780118	0.000162229095793064	0.0472967440884321	1.31362306955117	SNORA71C
RP11-1223D19.3	-2.22984457131207	3.50801767114404	-2.48362469655927	0.0341965303795902	0.370150667685806	-3.77021697656542	RP11-1223D19.3
PSAT1	2.22744932196107	2.65700470533364	6.00069987325859	0.000183554220941001	0.0492605534931489	1.20018900463944	PSAT1
PKP1	2.2232716245167	1.70505560882599	4.37707516880007	0.00167887218076621	0.10926565829645	-0.884294107068586	PKP1
MYBL2	2.22307537897169	3.82637127358318	5.7069242519876	0.000266555850062667	0.0554997338341006	0.855305497984475	MYBL2
UBD	2.21968186927061	4.52282536661448	3.05845679740033	0.013233486709895	0.244507037269902	-2.86903202714064	UBD
MIR1206	2.21848675225724	4.35190702830356	3.24923873115605	0.00969724020261523	0.214714266277309	-2.57083932651121	MIR1206
SMPDL3A	-2.21602850166257	3.52393281689389	-4.13229280602087	0.00242188131044076	0.124969075618743	-1.23586494702893	SMPDL3A
LCN2	2.21466869741711	6.21259047779052	2.57971120764208	0.0291612678796915	0.344936140062637	-3.62041615704184	LCN2
MOGAT2	-2.21399014320366	3.60258011164599	-5.62116508999579	0.000297882292870542	0.0589211175297932	0.75197736318739	MOGAT2
KLF4	-2.2089322460798	4.72489266732091	-5.33541298480249	0.000434544939686367	0.0692395073748356	0.398918205726117	KLF4
APOBR	-2.20786252322816	3.41373061512485	-3.44744071724037	0.00704589231555382	0.184566338214601	-2.26372355941435	APOBR
CGREF1	2.20698368848236	2.51563661878886	4.23118054902484	0.00208651886775693	0.116780465357152	-1.09273305518634	CGREF1
CXCL5	2.2062105405625	1.01122320935141	3.95534557212119	0.00317283671485899	0.136705986013819	-1.49556603300392	CXCL5
MIR190A	-2.2042322288751	0.974832536225567	-6.56953157658273	9.20351545624589e-05	0.0435282960678145	1.82913299968451	MIR190A
CDHR5	-2.20265760345432	4.76974623033883	-4.17112886793473	0.00228381203259203	0.121908311256981	-1.17947771925369	CDHR5
LINC00675	-2.20016209895988	3.33803970829146	-3.38507168265954	0.00778746049041949	0.192694870383209	-2.36000693944268	LINC00675
RP11-400N13.3	2.20014825240246	1.11504855359805	2.8656227432631	0.0181694223335689	0.280774354498432	-3.17185050912724	RP11-400N13.3
SULT2B1	2.19680138976463	2.31021871269317	6.81332814314018	6.93118953251027e-05	0.0391711225580152	2.08360706229261	SULT2B1
HIST3H2A	2.19495769951806	2.77260605971459	5.23137797845258	0.000500009459080863	0.0712093471244602	0.267005278862643	HIST3H2A
SLC22A3	2.19404512574409	2.34769692905248	5.14812720145534	0.000560052286317096	0.075530687886492	0.160143088735636	SLC22A3
SLCO4A1	2.19281696417415	3.7282197517453	6.21018603667604	0.000141664986859473	0.0452589410321191	1.43767525058481	SLCO4A1
C7	-2.19261256119351	2.39607530374791	-1.86357424918	0.0944824982708457	0.569197101258069	-4.70266504006456	C7
CKS2	2.18839271372552	4.00280624238646	3.61702258233429	0.00537926032675956	0.168253731619858	-2.0038771463035	CKS2
MFSD4A	-2.1880544858128	2.86699368851203	-3.51991386389794	0.00627578384477792	0.177723492358671	-2.15230857021024	MFSD4A
IGHJ2P	-2.18649529215797	1.23128032970003	-2.95268332823052	0.0157420870149585	0.263384053609297	-3.03504017037787	IGHJ2P
IGKV1D-13	-2.18321756941703	1.55453226010418	-4.51318796476658	0.0013744700113725	0.102967131895041	-0.692849494163726	IGKV1D-13
MACC1	2.17958462182447	3.55125326455514	4.17645927976506	0.00226552338150504	0.121569732395704	-1.17175593184409	MACC1
GRIN2D	2.17651376075217	1.63296923366816	5.41003825636334	0.000393304646239243	0.0670010460512057	0.492428605641113	GRIN2D
IGHV3-41	-2.1764732909169	1.58156683601887	-3.52631309936828	0.00621214766237435	0.177716087758092	-2.14249629534843	IGHV3-41
ALPI	-2.17480169254366	1.07293691254326	-8.43489258512667	1.24252057895489e-05	0.0276491891831936	3.56862318386653	ALPI
SERPINE1	2.17458431408096	2.93609866259464	4.96739554630826	0.000718843283278238	0.0822877736144654	-0.075837792294922	SERPINE1
B3GALT5-AS1	-2.17184595940654	1.55258000920953	-2.53883730498532	0.0312057378316722	0.355535708722834	-3.68423049113698	B3GALT5-AS1
POU2AF1	-2.16953212260605	2.29674173449728	-2.79924685197742	0.0202738662494017	0.294504583412362	-3.27617114729927	POU2AF1
DMBT1	-2.16933002864711	3.0229291981271	-2.49249251589964	0.0336975939598225	0.368027342130528	-3.75642480486792	DMBT1
NEURL1	-2.1586529422951	1.9407328779697	-5.2581576456398	0.000482199678591779	0.0705330676451854	0.3011337858914	NEURL1
SCGN	-2.15304021016685	0.911964782103448	-7.06404230416286	5.21615748641556e-05	0.0379295667804792	2.33625689629899	SCGN
ALDOB	2.15202440593692	2.92675254227796	1.30883655153894	0.2222699185761	0.794348796085918	-5.43138355905826	ALDOB
BTNL8	-2.15000077022419	2.96630597521883	-2.93189717494214	0.0162897554090876	0.26687367300704	-3.06769594773968	BTNL8
MIR135B	2.14730703376343	1.83412391895154	2.0375397467775	0.071304903961435	0.507502967862848	-4.4495365755031	MIR135B
CHI3L1	2.14502573258558	1.87018375571364	3.72951754290205	0.00450593903222194	0.157129728994349	-1.83326396117152	CHI3L1
MIR3131	-2.14376225234688	4.20547523121609	-1.99655741464593	0.0762214720456147	0.521580744303796	-4.50993783900773	MIR3131
TMEM220-AS1	-2.14242180722055	2.08379613760924	-4.2392585923107	0.00206139354538865	0.1163135590967	-1.08110607882472	TMEM220-AS1
DNASE1L3	-2.14183273507159	2.17598349776617	-2.3671968476532	0.0414690183960719	0.400662466213622	-3.95052262350226	DNASE1L3
MEP1A	-2.14014933694083	4.38078851366532	-1.90689373527484	0.0881239096245273	0.55591135334367	-4.64046881260723	MEP1A
IGKV1-13	-2.13691697450947	1.69377368874759	-3.66880561648252	0.00495705111772517	0.161806308604192	-1.92515608648319	IGKV1-13
TNXB	-2.13623231790182	2.37440155362603	-3.88947376796634	0.003512233714822	0.142544540176025	-1.59337136693075	TNXB
MTHFD1L	2.13550503718721	3.23341456990693	5.57295305153243	0.000317224397591887	0.0612025031809727	0.693357344208444	MTHFD1L
ANO7	-2.13510956419159	2.78231206177164	-4.20082644548545	0.00218387769093612	0.119073171987886	-1.13651140022192	ANO7
KLK11	2.13192934673051	1.93690863944605	1.46933562079512	0.175017594999365	0.726685300566462	-5.23574177646223	KLK11
RP11-731F5.2	-2.13054274533198	5.79361188655278	-1.19928135273453	0.260329884264384	0.832619372791456	-5.55612958562769	RP11-731F5.2
MIR4672	-2.1292926203565	0.947995720347889	-6.73482149564398	7.58794798134102e-05	0.0409335302920706	2.00262200177685	MIR4672
MGC32805	2.12376150395617	1.8914764783507	4.97126793954925	0.000714973697677255	0.0822877736144654	-0.0707243715152224	MGC32805
RP11-756A22.7	-2.12367355574905	1.706987932133	-3.43456089692895	0.00719276706957122	0.186540915465108	-2.28357762797297	RP11-756A22.7
MYH11	-2.12339297471869	4.84272965707885	-2.3646534543119	0.0416438814949753	0.401425008987329	-3.95444335564523	MYH11
HTRA3	2.12255387484017	2.49174549993146	4.41717157685312	0.00158235318441344	0.107423713333278	-0.827591563395844	HTRA3
ANLN	2.11667954489883	3.70251250088417	5.27419159472279	0.000471864443101083	0.0705330676451854	0.321510393558196	ANLN
HPGD	-2.11269786203328	3.67848057597599	-3.46962453449088	0.00680020628218553	0.182251551900388	-2.22956466774907	HPGD
TRBJ1-2	-2.11066941745695	1.36988135203273	-4.81384848602696	0.000891956117244288	0.0881378429899208	-0.280608340956526	TRBJ1-2
IGHV3-53	-2.10904666436246	1.89616995789284	-2.57793621307999	0.0292472011016825	0.345683241196198	-3.62318985801197	IGHV3-53
TSPAN7	-2.10717473534902	2.92858224361607	-4.13487849962241	0.00241241896688825	0.124715247194696	-1.23210372555578	TSPAN7
FXYD3	-2.10634287075445	6.7038777024387	-3.91000930855589	0.00340249249195021	0.140660664503254	-1.56281698548167	FXYD3
MIR378A	-2.10538949975411	2.19249806124759	-2.5934501654165	0.0285046225446594	0.341425048469473	-3.59893981090795	MIR378A
F13A1	-2.10193768675707	3.62873861449893	-4.11165210618746	0.00249884208133362	0.127098247805431	-1.26592494446921	F13A1
RPS14P4	2.09985198291308	2.17343136939415	5.36488909166748	0.000417723326360878	0.0688547282951513	0.435964561746124	RPS14P4
VIPR1	-2.09970624227372	3.86675848555543	-2.75976602253718	0.0216413836583274	0.302758280460153	-3.33819875605437	VIPR1
IGLV4-60	-2.09500669624384	1.09744513082173	-4.39009749811142	0.0016468548045009	0.109182871158512	-0.865850655159297	IGLV4-60
RNU6-418P	-2.09245412285048	1.50204513146491	-4.37502923635797	0.00168396240854916	0.10926565829645	-0.887194179174355	RNU6-418P
CDHR1	-2.08817827075916	3.95691411050839	-1.56129629998049	0.152083970622186	0.687017493961197	-5.11747785647281	CDHR1
SLC17A4	-2.08658627944117	3.3694460760527	-2.91006125305926	0.0168860809377863	0.27241142986359	-3.10200800920176	SLC17A4
BMP3	-2.08321152083998	1.0846319289612	-7.87234463829838	2.18735058451866e-05	0.0330784792338232	3.09187524824105	BMP3
SNORD72	2.0805759065368	3.12155479391437	5.88195477670828	0.000213132121613211	0.0525134419447442	1.06246654677337	SNORD72
PDZD3	-2.07268003980809	2.98406282378043	-6.78716269028581	7.14292725541782e-05	0.0397369971877963	2.05671597343512	PDZD3
CYP4F25P	-2.07240976125429	1.85697830241053	-4.07602559142833	0.00263784289349519	0.129906958307119	-1.31795682638823	CYP4F25P
HRCT1	-2.066165951689	2.33726275350498	-6.97066746745965	5.79376264915536e-05	0.0387289114252001	2.24321453624208	HRCT1
RP11-616M22.3	-2.06527094885002	1.68231526136401	-4.10552138621064	0.00252219738363582	0.127738713580327	-1.27486549663541	RP11-616M22.3
CMAHP	-2.06250507097671	3.5740683352977	-3.2077182718634	0.0103733308651328	0.22102457936696	-2.63555704717621	CMAHP
RP11-747D18.1	-2.06095894288293	1.21003226197418	-5.08449335624099	0.000611173279691254	0.0788413530801718	0.0776796901037891	RP11-747D18.1
DUOXA2	2.05998024928225	1.85483184954862	3.21369915719693	0.0102730111310311	0.219807865570451	-2.62622768503159	DUOXA2
MIR3127	-2.05978674327731	2.1824533254503	-4.67373124824482	0.00108931146907465	0.0949202070002605	-0.470881515157009	MIR3127
APOBEC1	2.05958045439536	1.71936834033589	2.86262466266823	0.0182595039424278	0.281712445191946	-3.17656281037467	APOBEC1
HOXA11-AS	-2.05354434212631	2.83636306798526	-2.05988841675105	0.0687529382567719	0.500281956610281	-4.41641775872791	HOXA11-AS
C11orf86	-2.05291311478016	1.91319735075161	-3.3761645170873	0.00789981944703086	0.193442346349441	-2.37378608114363	C11orf86
ARHGAP44	-2.05196063367638	2.91491700093747	-3.19381833506552	0.0106104116639183	0.22274357127485	-2.65724774820617	ARHGAP44
SDCBP2	-2.05169304668643	5.22597811462186	-2.69791669310717	0.0239740190842781	0.316606444909732	-3.43529425368586	SDCBP2
SNORD14E	2.04776650325185	3.47207812025971	4.56555609275089	0.00127355334005418	0.0998757557693589	-0.619984575811274	SNORD14E
IGHG2	-2.04691122765188	5.64754851290708	-1.22058889343783	0.252537276628306	0.824723159842245	-5.53246796206293	IGHG2
TPSG1	-2.04460336723017	2.39369606582238	-4.27945593146272	0.00194106066300758	0.113827400183069	-1.02339742966931	TPSG1
MIR1249	2.04425352650062	1.88800989980644	2.76146467349414	0.0215806650035728	0.302265144290797	-3.33553064285313	MIR1249
LINC01389	-2.04359525488863	1.04877585537958	-7.36276704681921	3.75234835752812e-05	0.0363732052429095	2.62572364361131	LINC01389
SPTBN2	2.04135580824953	2.54218532011205	5.72400274848086	0.000260753667667692	0.0551153896260986	0.875738827635661	SPTBN2
TCEA3	-2.04076350300328	4.71382711547309	-3.16606934638079	0.0111005988693456	0.22662025352304	-2.70058473993604	TCEA3
IGKV1-8	-2.03997838113011	1.48671256587579	-2.08084934694916	0.0664391332128402	0.494460472180176	-4.38524484501658	IGKV1-8
NFE2L3	2.0389027767132	3.49433199239796	2.53329023028043	0.0314940255881109	0.356425075346186	-3.69288106996621	NFE2L3
IGHV3-22	-2.0313829353326	0.748129294158092	-4.82131465635277	0.000882576975524698	0.0881334426058019	-0.270560732596838	IGHV3-22
PVT1	2.03065882576225	4.39339681554966	9.15201698204268	6.30075904607013e-06	0.0222911554320183	4.12373450998749	PVT1
ATP2A3	-2.02945766740575	4.45093071305475	-5.30955556653771	0.000449903783013257	0.0705330676451854	0.366300613510054	ATP2A3
SIM2	2.02847662697398	1.59899417970067	4.0024252556511	0.00295160459590028	0.132559028479826	-1.42603101718123	SIM2
AIFM3	-2.02782555206335	3.74115180909371	-2.24478148124099	0.0507612742694516	0.438911272142271	-4.13816263704458	AIFM3
CDK1	2.025617381332	3.63317215348515	6.04583405909287	0.000173506221512136	0.0486418544151032	1.25194395405029	CDK1
GPA33	-2.02440197940408	5.84279312112675	-2.83990867843072	0.0189569803948062	0.286377554112297	-3.21226703924691	GPA33
TRAJ26	-2.02368116203632	2.10620820246569	-2.33501176392216	0.0437361716709551	0.409031430568081	-4.00007248448455	TRAJ26
PDPN	2.02363694632093	2.01558945902644	5.00265374449848	0.00068442421565085	0.0815946696888686	-0.0293724418774701	PDPN
ARNTL2	2.02279558729658	2.27454385541644	5.83988047621745	0.000224820230985184	0.0530099304900431	1.01312292883642	ARNTL2
MIR4480	-2.02212383232775	2.97925268976536	-2.65659192753568	0.0256725216854676	0.324654758281382	-3.50009342487381	MIR4480
UGT1A7	-2.02080058988904	2.08196956692013	-6.3033839050716	0.000126474780080991	0.0446086045202401	1.54111252810505	UGT1A7
THRB	-2.02033120721959	1.72210659682171	-3.83615008830367	0.00381499693098177	0.148447159268497	-1.67297426508502	THRB
CHST5	-2.0200589467747	2.53743663873631	-3.14242843178449	0.0115366438781529	0.23095424777821	-2.7375406735109	CHST5
GAL	2.01922296783896	1.84797730261681	4.80210177007789	0.000906929583161685	0.0881378429899208	-0.296435218064315	GAL
BNIP3P4	2.01795022097715	2.00680073582022	2.88269763796442	0.0176649452073434	0.277433925523712	-3.14501309786882	BNIP3P4
MT-TH	-2.01710708963079	3.36168986576848	-2.88316962586832	0.0176512049004023	0.277433925523712	-3.14427126906016	MT-TH
CLDN23	-2.01682503548825	2.92496426857228	-4.74571120137509	0.000982659138618794	0.0900068097625382	-0.372730940856765	CLDN23
TRAJ23	-2.01620440656467	2.73255250168736	-2.26517849688052	0.0490824246553571	0.433845741665674	-4.10706092287731	TRAJ23
SI	-2.01493447190003	2.18378563434116	-4.12663048477742	0.00244274033785879	0.125499750345057	-1.24410497649448	SI
SNORD12B	2.01346869041357	4.82919289819699	3.0663454803337	0.0130636801091174	0.243381020458991	-2.85666583007278	SNORD12B
LINC01021	2.01202424915439	1.43150578987663	1.81188930505686	0.102629622125819	0.587848143517101	-4.77606574624153	LINC01021
LY6E	2.0107118178475	4.62132310992242	4.84295962365471	0.000855978979146504	0.0873245718439316	-0.241484293070526	LY6E
SLC37A2	-2.01049355630752	2.31374103902716	-4.44563246950588	0.00151744172309362	0.106352352576821	-0.787498127967982	SLC37A2
CES3	-2.00663591033846	3.82979731259016	-3.31253384050827	0.00875313655661963	0.204503927449122	-2.47241550326588	CES3
ASB9	2.00608607218128	1.98869885685864	3.71538287353552	0.0046069652966455	0.158632874682559	-1.85461810094065	ASB9
C15orf48	-2.00504863953566	5.30781337887271	-4.21565163280188	0.00213573745730648	0.118087024283059	-1.11511222758361	C15orf48
PIGZ	-2.00407287398713	3.55014748695336	-3.01971259097417	0.0141009913332191	0.25279541562333	-2.92980053302648	PIGZ
TRAJ54	-2.00070131409997	1.10284878252415	-3.60329349653886	0.00549740728368506	0.17005185832174	-2.02479956237803	TRAJ54
PTGDR	-1.99553964717325	2.07713034124128	-4.10274214309204	0.00253286118975137	0.128096576420324	-1.27892034307054	PTGDR
RP11-497G19.2	1.99543561260186	1.01705576692429	1.50862889536148	0.164870857060501	0.708174930001458	-5.1857235761748	RP11-497G19.2
RP11-294C11.4	-1.99286536262576	1.3469974509955	-2.83750293480546	0.0190324170840594	0.286892512360822	-3.21604823204701	RP11-294C11.4
C2orf61	1.98446964610249	1.89664793602358	6.50839075873773	9.89301717242839e-05	0.0435282960678145	1.76392236669873	C2orf61
EPHX4	1.98422277058796	1.6942801702942	6.90789614353382	6.22110614070092e-05	0.0391711225580152	2.17996686620581	EPHX4
FIRRE	1.98380081436901	1.74791518172131	1.73233626407809	0.116450461216571	0.620024259182714	-4.88719048269624	FIRRE
EVA1A	1.98302951629969	1.76572303819253	6.01878286369728	0.000179454671281051	0.0492605534931489	1.2209636181483	EVA1A
FABP6	1.98229251669347	1.41912672563681	3.57032577741171	0.00579234989303317	0.172578096729333	-2.07512612545839	FABP6
AC107072.2	-1.97994253715523	4.03874884503388	-2.79158626742782	0.0205321801661427	0.296030690968112	-3.28820857165328	AC107072.2
ABCB1	-1.9777904758728	3.28441635830656	-3.22811453761888	0.010035319130428	0.218804099831045	-2.60375117791673	ABCB1
RP11-77K12.7	-1.97768805459065	2.19969818838731	-3.44175568917199	0.00711033215088065	0.185734604475389	-2.27248502096788	RP11-77K12.7
CSE1L	1.97419014054289	4.74472432153973	4.40220740304755	0.00161766421467578	0.108479667996252	-0.848723490108518	CSE1L
TM4SF1	1.97338032687035	4.38960133423335	3.29868108881834	0.00895128005172104	0.206680528509388	-2.49393089621745	TM4SF1
DKK1	1.97044348597789	1.41028864241791	1.38026179180963	0.200048120986215	0.766007547933402	-5.34610949345869	DKK1
ZBTB16	-1.96987043873111	2.42529187942298	-2.00699267029573	0.0749397809301084	0.517439683983638	-4.49459978931709	ZBTB16
RP11-349K16.1	-1.9695912699329	2.13878201061078	-3.0044394194575	0.0144588150104087	0.254608187820056	-2.95376960639304	RP11-349K16.1
IGHV3-16	-1.9600173042211	0.843666744957592	-7.23862220778927	4.29761741030913e-05	0.0379295667804792	2.50692402758993	IGHV3-16
SEMA6D	-1.95773735174633	2.04754880342615	-4.97508827285278	0.000711178056573498	0.082210336124165	-0.0656821488253163	SEMA6D
ENTPD8	-1.95249415098377	2.78646999493843	-5.26463684817904	0.000477994201857487	0.0705330676451854	0.309372996590016	ENTPD8
MMP28	-1.95126822811907	2.55680845991055	-3.65618811832869	0.00505661755277258	0.163817844721488	-1.94430872315666	MMP28
SLC6A6	1.95072231403866	3.75414414539891	3.04675848358324	0.0134894836803388	0.247002903922744	-2.88737459606664	SLC6A6
MIR4436B1	-1.95049156010279	1.98781268410195	-3.42988421536522	0.00724688419218387	0.186727601897745	-2.29079052892604	MIR4436B1
SNORD1B	1.95020229325876	2.10940150118138	2.73597749610122	0.0225101106530099	0.306951351853605	-3.37555676301591	SNORD1B
ADAMTS2	1.95017527882845	2.61659652375893	3.53844717096677	0.00609332734521943	0.176621385098943	-2.12390220920594	ADAMTS2
MSLN	1.94748450110126	3.08967097772974	1.20046386414539	0.259892370057775	0.832079159515305	-5.55482425580945	MSLN
UBE2C	1.94653454822046	4.41987487969327	6.34437382271132	0.000120362545629924	0.0441489166040284	1.58617863169814	UBE2C
AJUBA	1.94608731541356	2.07477692306228	5.77457308115636	0.000244360211326919	0.0544797425391036	0.935963617036472	AJUBA
SULT1B1	-1.9457929206331	3.7550238648146	-2.25371388377222	0.0500192669893761	0.436521303212801	-4.12455105787117	SULT1B1
TUBAL3	-1.94350203302339	2.14414710194451	-3.89099604732462	0.00350397190390258	0.142544540176025	-1.59110444471449	TUBAL3
RP11-191N8.2	1.94249060831488	0.938210605030268	3.57875303807804	0.00571541372949274	0.171806949694041	-2.06225021679014	RP11-191N8.2
RP11-497G19.1	1.94175305658048	1.36517929191611	1.13224319127674	0.286117843714924	0.856837388142497	-5.62859071369526	RP11-497G19.1
ANPEP	-1.93798979190257	5.11660440560559	-1.34358876433698	0.211210791637725	0.779856635191275	-5.39026586580128	ANPEP
TRAJ13	-1.93323957319287	1.99627183155241	-3.52891456843579	0.00618647091262065	0.177345499495125	-2.13850854477948	TRAJ13
IGKV1D-27	-1.93314266350529	1.18854219201194	-2.44993987022682	0.0361596453634195	0.378662728504095	-3.82253705483736	IGKV1D-27
MSX2	1.92935313773089	1.40673616917284	3.56030039521032	0.00588528985470184	0.173891999989049	-2.09045380855234	MSX2
MIR4632	1.9284181070597	1.33234360305958	4.50458086196826	0.0013918580799727	0.103043580524675	-0.704867760286804	MIR4632
CDKN2B	-1.92671424149209	2.85729507617134	-4.53358657943137	0.00133418025443202	0.10276036126579	-0.664414194695269	CDKN2B
MIR3138	-1.9266367744677	1.7338116270706	-5.04124377105508	0.000648772088998285	0.0808503583081865	0.0212456582056042	MIR3138
TRAJ18	-1.92662950129551	2.01099253725208	-5.21478643523661	0.00051139834687741	0.0719676946332937	0.24580056199117	TRAJ18
RP11-211G23.2	1.92626986276365	2.32478802255418	4.30023799581228	0.00188179855004901	0.113184276977661	-0.993659599239501	RP11-211G23.2
PMEPA1	1.92614380551685	4.2494843285364	3.0862554449396	0.0126450025998803	0.240293784727379	-2.8254665998041	PMEPA1
MIR1207	1.92570227917534	3.45208426402713	3.30557280456246	0.00885212874027618	0.205379030194576	-2.48322517546215	MIR1207
PNPLA3	1.92516649749951	1.34232062212744	2.46766290794763	0.0351131947223289	0.374414550731895	-3.79502340052804	PNPLA3
MAMDC2	-1.92507652070172	1.3026888044042	-5.78215481448205	0.000242000150891949	0.0544797425391036	0.944956849385407	MAMDC2
IGHD4-23	-1.92433267849139	0.876938413145988	-2.18768574993806	0.0557640411827508	0.458633153677676	-4.22482989803756	IGHD4-23
S100A11	1.92325823063128	7.38244741399311	5.9930706555809	0.000185314190663738	0.0492605534931489	1.1914085187244	S100A11
TP53INP2	-1.92265959493171	3.20697174008093	-4.44954416195236	0.00150874461049006	0.106121384161608	-0.781997728797275	TP53INP2
COL1A2	1.92223816848499	7.17762717752989	2.68124264811947	0.0246452729456613	0.320478560247379	-3.46144854052656	COL1A2
RP11-395B7.2	-1.92167296979266	3.76760912702254	-3.08514216767218	0.0126680447969513	0.240293784727379	-2.82721067683686	RP11-395B7.2
LDHD	-1.92165797365484	3.05009323466908	-3.93657370987658	0.00326587598260746	0.139088813976981	-1.52337756580701	LDHD
IGKV2D-24	-1.9211036275066	1.00777526761651	-3.85488814067758	0.00370558359358238	0.146634723239146	-1.64495864182505	IGKV2D-24
CTD-2033D15.3	-1.91981990742271	1.18689026272118	-6.29518283999442	0.000127737726172611	0.0446086045202401	1.53206467683076	CTD-2033D15.3
ACSF2	-1.91682054192289	4.25877683275932	-3.66750127383198	0.00496724785605276	0.16195411416383	-1.92713513828386	ACSF2
RNU6-403P	1.91673635866474	0.903321630169773	2.60887462830481	0.0277850691529754	0.337746535378127	-3.57481433782456	RNU6-403P
KLK12	1.91651615971906	1.16729094245277	2.61045470319347	0.0277123954467454	0.33721028089566	-3.57234211296185	KLK12
RP11-1143G9.5	1.91616117942248	1.21649353004017	1.84889870202623	0.0967322934092997	0.57450864180405	-4.72359815995842	RP11-1143G9.5
MIR4652	1.91400365913674	1.42498472707353	1.55133406885541	0.154433050893531	0.692333375583261	-5.13048947533926	MIR4652
TSPAN1	-1.91209615065758	6.60578924731062	-3.86403622240645	0.00365337358647114	0.145823669476142	-1.63129802006179	TSPAN1
SLC2A1	1.90972892506311	5.57078566535575	1.89746666253091	0.0894724678661661	0.558677261646261	-4.65405421657417	SLC2A1
CTD-2545M3.6	-1.90698168001004	1.74266079034684	-5.85251300373875	0.000221239644189182	0.0525134419447442	1.02796811055849	CTD-2545M3.6
PLA2G16	1.90548187702092	3.01346698056402	6.13496199554678	0.000155372794464601	0.0472967440884321	1.35319511375472	PLA2G16
WISP1	1.9047628797247	1.60009141335891	4.51529898027445	0.00137024085337932	0.102924167391809	-0.689903663850023	WISP1
PCSK1N	-1.90044318430389	1.10972635040393	-3.72102858985556	0.00456633046682329	0.157844300913375	-1.84608583046929	PCSK1N
CP	-1.89928526872552	2.09658596880981	-1.61006521535002	0.141037493185526	0.662332355103146	-5.05311420928207	CP
HS6ST2	1.89913938603361	1.40998741799679	4.31622757833437	0.00183751396282196	0.11248014466819	-0.970825061724045	HS6ST2
IGHV4-31	-1.89880622797875	1.60000865810043	-1.34409441172823	0.211053367144191	0.779819850954938	-5.38966232958959	IGHV4-31
PLCE1	-1.89730086173745	2.8837412709171	-3.26903332446032	0.00939114072023778	0.211220577513169	-2.5400271387869	PLCE1
MET	1.89633123152745	4.50319719896238	6.05471037807693	0.000171601240222917	0.0484896075944184	1.26208414922723	MET
RP11-567C2.1	-1.89544849912207	1.04845983906226	-4.95258875562563	0.000733848128045629	0.0825737571312993	-0.0954129639911434	RP11-567C2.1
DES	-1.8946783640785	3.8283634482272	-1.19296077168057	0.262678523981634	0.834978065536816	-5.56309092420404	DES
SLC4A11	1.89457713389521	1.73280738710352	2.84958571480268	0.0186565981584239	0.283798094785722	-3.19705709687658	SLC4A11
NR3C2	-1.8939785471352	3.72444378876012	-4.02566402895881	0.00284847398670738	0.131775237360728	-1.39182348735374	NR3C2
SPARC	1.89317171017474	6.64822933334503	3.30085074029045	0.00891994153083178	0.206433160037554	-2.4905601250611	SPARC
THY1	1.8921841137371	3.61859770236888	2.99602089478941	0.0146600136003583	0.255985838267365	-2.96698424264273	THY1
SEMA6A	-1.89162374541939	3.09865498384264	-3.16989953629729	0.0110315703694396	0.225988510606173	-2.69460025488795	SEMA6A
COL6A3	1.88958822572751	5.85702204246691	2.655765911941	0.0257076805528641	0.324803498369117	-3.50138788992861	COL6A3
LIF	1.88608090283764	3.52029397441905	2.67195826455702	0.0250272202986428	0.322383918781795	-3.47600679141583	LIF
HMGCS2	-1.88532083615036	6.69540449805247	-3.40478329944599	0.007544681924622	0.189436428239945	-2.32953847527506	HMGCS2
HOXB13	-1.8840258671476	2.63320872200937	-3.52741954188868	0.00620121338164056	0.177625101560684	-2.14080016115444	HOXB13
CTPS1	1.88383149154221	3.63711175604999	7.47557075167708	3.32195439676613e-05	0.0363732052429095	2.7318583827083	CTPS1
PLA2G10	-1.88309472182837	2.54189765220221	-4.29091402062964	0.00190814516595169	0.113184276977661	-1.00699336166328	PLA2G10
AC017002.2	1.88290467212082	2.74475002047686	6.86039023531291	6.56735993941264e-05	0.0391711225580152	2.13172302660463	AC017002.2
PARM1	-1.87900040139773	4.87152277573695	-1.91045857782425	0.0876189514445145	0.554198818125865	-4.63532434994846	PARM1
AC016735.2	1.87842556819113	1.00932919465244	2.74710431374922	0.0220994639377569	0.304854441704726	-3.35808473019268	AC016735.2
CTD-2147F2.1	1.8770849382964	1.56785666111386	2.02094831651377	0.07325775830697	0.512430103489462	-4.47404232668001	CTD-2147F2.1
GLDN	-1.87492996832846	1.46938576994488	-5.19455395332782	0.000525666036947903	0.073108646794895	0.219880274586396	GLDN
RP11-114H23.1	1.8724188984325	1.42857838557725	1.71787844390391	0.119138903639673	0.625984597399648	-4.90712943938937	RP11-114H23.1
PTPRH	-1.87192483305706	3.72607725428647	-5.78085690244559	0.000242402410943878	0.0544797425391036	0.943417967662304	PTPRH
MIR6891	-1.87007689682394	1.3011119066538	-2.06186196560774	0.0685318321619858	0.499807017265101	-4.41348721856636	MIR6891
TMEM236	-1.87003986187342	2.24634187921352	-3.06233676736653	0.0131496873121172	0.244058956600263	-2.86294952777088	TMEM236
GULOP	-1.86605061208427	1.45614306291449	-4.01001920580488	0.00291747577519119	0.132559028479826	-1.41484425958484	GULOP
RP11-462G2.1	1.86349357260708	1.75550875591901	1.27606959614805	0.233137010672564	0.805396555584983	-5.46948501324861	RP11-462G2.1
ADTRP	-1.86280329000167	3.46418882497054	-3.69969992599528	0.00472184869517638	0.159371830345295	-1.87833976733544	ADTRP
RHOD	1.86027606723338	2.44139850584415	2.93939870574413	0.0160898951463799	0.265289051499221	-3.0559099260156	RHOD
UCA1	1.86017809310369	2.11605711382985	1.71387733880133	0.119892881442108	0.626668966538349	-4.91263289431777	UCA1
BMP2	-1.85991481638579	2.47017184071802	-4.92854284390907	0.000758937148404611	0.0839167646950242	-0.127280585252213	BMP2
RP11-431J24.2	1.85875297121839	2.28777202086305	0.892634789332604	0.394752689341876	0.937110543115382	-5.86087399673461	RP11-431J24.2
HSD17B2	-1.85728969460098	1.92842378365266	-3.46853853732218	0.00681202319397016	0.182302647061806	-2.2312357889065	HSD17B2
TMEM171	-1.85728130564193	2.98470340175707	-3.07401493723314	0.012900739536652	0.241873581075808	-2.84464569826316	TMEM171
NAAA	-1.85644678721399	3.97190367470027	-3.80123938243628	0.00402802378067438	0.152213474365321	-1.72529226474712	NAAA
SLC9A3	-1.85546158316534	3.37670087614036	-1.73749705599494	0.11550435176832	0.618248641183148	-4.88005345956141	SLC9A3
MIR196A1	-1.85361812301139	5.51543720538913	-2.59426377938109	0.0284662045366952	0.341425048469473	-3.59766760612741	MIR196A1
FAM3D	-1.85322294137157	6.18445771315561	-1.62452346822656	0.137903678066196	0.657461509623573	-5.03382545753744	FAM3D
MFAP2	1.8521420189227	1.71057322624955	5.69323439005852	0.000271307684571867	0.0558360624363974	0.838891988310226	MFAP2
ST3GAL4	-1.84969033609175	4.25371767414688	-3.28119347820871	0.00920807955355561	0.20970594191216	-2.52111267438339	ST3GAL4
ADAMTSL1	-1.84930024822345	1.68736915053257	-5.11889783866071	0.000582938230362246	0.0767771772457032	0.122348750567137	ADAMTSL1
CD27	-1.84720703988195	2.06003918110785	-3.49970201352065	0.00648128862081583	0.17905356168849	-2.18332806295034	CD27
ANOS1	1.84633412256862	1.14460653036238	4.56981676143561	0.00126569838800365	0.0996989500143409	-0.614075819486436	ANOS1
RNU6-570P	-1.84390138854623	3.22836271783576	-3.47077015292103	0.00678776380139524	0.182251551900388	-2.22780192694289	RNU6-570P
RP11-803D5.1	1.84317115329313	1.85570417678641	6.61687806662796	8.70550882594855e-05	0.0435282960678145	1.87924452233401	RP11-803D5.1
HOXA11-AS1_5	-1.84234270354937	1.7298618811882	-1.87035626385626	0.0934594091028824	0.567740795376049	-4.6929673240505	HOXA11-AS1_5
CCL28	-1.84054994807632	2.85617702359366	-2.09165681297824	0.0652755290364653	0.490488404211835	-4.36913148274159	CCL28
MXRA5	1.8399319885719	4.37715338048681	3.7726823174023	0.00421158773384799	0.15379422530864	-1.7682051157406	MXRA5
CEACAM1	-1.83972460470688	5.79464626777136	-2.0839641433788	0.0661017448419392	0.493241993084039	-4.38060364238515	CEACAM1
SNORA71A	1.83770872534209	6.249142480009	2.88478033299672	0.0176043966739266	0.277433925523712	-3.14173971117325	SNORA71A
HSPH1	1.83586018479344	4.43776427218147	4.72090514610755	0.00101809355596947	0.0907325821191114	-0.406459655991719	HSPH1
SNORA33	1.83451327286269	3.00471435629374	5.33563793099822	0.000434413832927291	0.0692395073748356	0.399201472594462	SNORA33
VSNL1	1.83425158017126	2.20339404902684	3.97084461039187	0.00309813014630499	0.134848197712766	-1.47264022322331	VSNL1
NME1	1.83266324879678	4.18706350367064	7.35602475168728	3.77993650709934e-05	0.0363732052429095	2.61932561224917	NME1
SLC6A7	-1.83078816383058	2.24164668651457	-4.08196041319645	0.00261413023677395	0.129906958307119	-1.30927624479913	SLC6A7
TRBJ1-4	-1.83011536986363	1.52576502205239	-2.46316028649808	0.0353761642390251	0.375521512774832	-3.8020164218926	TRBJ1-4
MIR1205	1.82972070236486	2.93336023988392	4.51853284589568	0.00136378912879688	0.102906609393432	-0.685392337805847	MIR1205
MRPS36P2	1.82887595573928	1.31163393915202	2.11268081358528	0.0630678469815918	0.483028950114275	-4.33770901402974	MRPS36P2
ITLN1	-1.82884144451669	4.4106826903914	-2.77934901386251	0.0209517651535645	0.299224487175094	-3.30743568861003	ITLN1
CDC6	1.82754268887641	2.25339012601049	6.81615513977398	6.9087253173644e-05	0.0391711225580152	2.08650647138836	CDC6
TMEM253	-1.82667225050456	1.85994684462049	-6.65221404168078	8.35296094309833e-05	0.0435282960678145	1.91642549827104	TMEM253
NUP62CL	1.82459994175932	2.28968647873193	4.01824843824255	0.00288096276484967	0.132182729741892	-1.40273090519918	NUP62CL
KLK1	-1.82199567322097	3.53651587364391	-1.98052691743661	0.0782310733978314	0.528326846975795	-4.53344261582281	KLK1
SNHG17	1.82169012623192	4.544851123207	4.2712373199185	0.00196504183168689	0.113978615190089	-1.03517614970523	SNHG17
UGT1A8	-1.82069385522147	1.64974741620295	-5.33221815143209	0.000436411618462777	0.0692395073748356	0.394894152862343	UGT1A8
HOXA11-AS1_1	-1.81899246279704	0.966634017624365	-3.74403890932527	0.00440457072834941	0.156616091114888	-1.81135117995001	HOXA11-AS1_1
WNT5A	1.81794725461762	2.16669774161654	5.75290774158404	0.000251242677168135	0.0548787992508852	0.910213201720223	WNT5A
BCAS1	-1.81790786476862	3.54740482882881	-3.56039485878948	0.00588440688856221	0.173891999989049	-2.09030933380809	BCAS1
MYC	1.81751231168355	5.59499496995907	4.01208084053848	0.00290828259099078	0.132559028479826	-1.41180864815279	MYC
ELFN1-AS1	1.81705099613165	1.53979320932688	2.24418758534912	0.050810987951301	0.439048255729217	-4.13906715353475	ELFN1-AS1
FCGR3A	1.81484729846743	3.80538334355521	3.02350548399684	0.0140135469496217	0.251871705075337	-2.92384925968419	FCGR3A
RNF152	-1.81384091344328	2.42344488807543	-5.08072654719259	0.000614352862642205	0.0789654127130436	0.0727770251903266	RNF152
FER1L6	-1.81147351229859	2.40651298522366	-3.42495389297135	0.0073043960270615	0.187367230653817	-2.29839682885007	FER1L6
RP11-719K4.3	-1.8114505791909	2.29633631405377	-3.0293848733939	0.0138790972012467	0.250965656045296	-2.91462508490771	RP11-719K4.3
RN7SKP283	-1.8102170665267	2.27043237141674	-3.69661380464481	0.00474480789141704	0.159371830345295	-1.88301126032966	RN7SKP283
CADM3	-1.80913551742067	1.07504246728704	-4.84940923135554	0.000848220762914467	0.0870318502674545	-0.232835360549664	CADM3
LGALS4	-1.80768924101277	8.20083534317678	-3.15528852048393	0.0112972970216332	0.228417626750844	-2.7174337124152	LGALS4
WFDC2	-1.80652028062246	4.1543859505884	-2.66659228305772	0.025250684185926	0.323274551807272	-3.4844191476028	WFDC2
RNA5SP434	-1.80618427710978	3.28171099619855	-2.09715613570755	0.0646909804810941	0.489043315381797	-4.36092190096074	RNA5SP434
TMEM82	-1.80587413150442	1.11891530572494	-4.32916818410497	0.00180248600816069	0.112195300410058	-0.952373843787887	TMEM82
RP11-803D5.4	1.80573242004906	1.85800122080738	4.96227985492503	0.000723989797737714	0.0822877736144654	-0.082596803238375	RP11-803D5.4
FAM95B1	-1.80394936667241	1.68699596370339	-3.09146480783044	0.0125377528539075	0.23955766961888	-2.81730625884041	FAM95B1
NR5A2	-1.8039071522629	2.71252434418994	-3.76909161061477	0.00423528431422387	0.154183244538602	-1.77360821652778	NR5A2
TDP2	-1.80382628985398	5.0670017737322	-2.75085763831211	0.0219626602471941	0.304114211476659	-3.35219030606111	TDP2
PDK4	-1.80314374857366	3.56531328258812	-1.9708651783049	0.0794664722559073	0.53132850294823	-4.54757500900041	PDK4
AMPD1	-1.80208504552961	0.94106526449702	-6.33835191521192	0.0001212400272811	0.0441489166040284	1.57957416618468	AMPD1
TMEM37	-1.80029342663609	3.55375692920556	-4.52348182210642	0.00135397840025954	0.10276036126579	-0.678491652913508	TMEM37
MIR378E	-1.79946791867313	1.10199161755283	-3.04563847780418	0.013514258421568	0.247002903922744	-2.88913099773271	MIR378E
CAPN5	-1.79919982163163	5.01934698444599	-4.41316334659092	0.00159173012177685	0.107741367406355	-0.833248377798696	CAPN5
MIR6793	-1.79631616185381	2.78265556977005	-2.68738714460548	0.0243957332612114	0.3191716982204	-3.45181178225341	MIR6793
RP11-429J17.5	1.79599086328315	1.48485291963583	2.22260466353709	0.0526502256066773	0.445580849179971	-4.17189627903318	RP11-429J17.5
CLEC10A	-1.79431306003775	2.02932151116013	-2.59287662580418	0.0285317357293142	0.341504309728866	-3.59983659871547	CLEC10A
RP11-255H23.2	-1.79416951155078	2.55532717136442	-3.21488613847342	0.0102532210427487	0.219807865570451	-2.62437642923445	RP11-255H23.2
CTC-558O2.2	-1.79057006290024	1.05346085651792	-4.62358537606194	0.00117090092960427	0.0983225393812039	-0.539762455396255	CTC-558O2.2
LGALS9C	-1.79055813133724	2.22275811793182	-2.5934679358328	0.0285037828888952	0.341425048469473	-3.59891202470842	LGALS9C
LUM	1.78980665183634	5.11682953613532	3.69200087466279	0.00477934461628535	0.15947871201333	-1.88999603113203	LUM
TRAJ21	-1.78976394555735	2.22938970793742	-2.36991865451207	0.0412826912999707	0.400358690740565	-3.94632591742665	TRAJ21
MUC5AC	1.78901340649405	1.39742437838824	1.43631138661396	0.183962310816746	0.742553991062307	-5.27716099234409	MUC5AC
SLCO4A1-AS1	1.78543192185291	1.82700214144551	2.233107805879	0.0517472097465748	0.442567296617115	-4.15593059520296	SLCO4A1-AS1
WNT2	1.78507632333057	0.9572630542925	4.55870586748116	0.00128629179444718	0.100450377651521	-0.629490739327858	WNT2
TGFBI	1.78296600374108	5.39700051676507	2.69211914331952	0.0242052959583063	0.317858617909343	-3.44438930039562	TGFBI
RP6-99M1.3	1.78272249711887	2.49568333352194	4.04224718164633	0.00277721587031722	0.130674205810841	-1.36746018141988	RP6-99M1.3
UGT2A3	-1.7822406014226	3.34777012845689	-3.009355100759	0.0143426440080254	0.254437218366586	-2.94605436683471	UGT2A3
RP11-474D1.3	1.78207714859231	1.00129471975229	2.04744048628757	0.0701633645547192	0.504665945779035	-4.43487981945052	RP11-474D1.3
CXCL12	-1.78112458050503	2.86928750352568	-2.57021089397818	0.0296241727198034	0.347761524742389	-3.63525932325402	CXCL12
RP4-669P10.19	-1.78085497059928	1.22175618841045	-4.24095503899864	0.0020561580191989	0.116272975249833	-1.07866559676654	RP4-669P10.19
RP11-180K7.1	1.78083924666501	1.31483157127858	2.04390550428508	0.0705689215251787	0.506220172492236	-4.44011571673858	RP11-180K7.1
AC007326.1	1.78057171630127	2.15760747228337	3.91579776579555	0.00337221746067034	0.140262185128162	-1.55421480549778	AC007326.1
CENPW	1.780359892179	3.08274005722346	3.46937199772711	0.00680295226591437	0.182251551900388	-2.2299532584171	CENPW
NXPE2	-1.78028603204198	2.7708920093638	-2.45041588391512	0.0361311385869565	0.378662728504095	-3.82179850576483	NXPE2
MIR5094	-1.77974631264181	2.2654920779702	-3.54784075429558	0.00600297564397845	0.17576475726004	-2.109518234794	MIR5094
SMIM5	-1.77939150444428	1.87239023922807	-3.16490547924281	0.0111216625497782	0.226684045907614	-2.7024033915616	SMIM5
TRAJ4	-1.77934765099237	1.49884547077003	-2.81612103831029	0.0197164455160782	0.291038277841811	-3.24965342746106	TRAJ4
FABP2	-1.77513170243222	2.25554303741634	-2.9327097576103	0.0162679841151487	0.266716675259587	-3.06641921644365	FABP2
AC009133.12	-1.77307565379073	3.29899070816596	-4.82464943336103	0.000878421986065592	0.0880995391320545	-0.266075940895466	AC009133.12
PCSK5	-1.77298874498865	2.8537908659034	-4.26287620833731	0.0019897624059204	0.114304861832331	-1.04716976932092	PCSK5
MAD2L1	1.77273888756339	2.18296346685269	5.0480335967694	0.000642708392634133	0.0808503583081865	0.0301260360651217	MAD2L1
MIR4796	-1.77210772774977	1.11616937486523	-4.29006458339889	0.00191056483719734	0.113184276977661	-1.00820876921435	MIR4796
RNVU1-18	1.77135126265034	6.23969442567264	0.582451639704413	0.574227979667371	1	-6.09088837032439	RNVU1-18
SNRPGP2	1.77075684418717	2.33668169607297	1.70648577822738	0.12129724402268	0.628078399677648	-4.92278313820091	SNRPGP2
BOP1	1.76838506543788	4.03304491295183	7.98437809028504	1.94957483892634e-05	0.0315512102568789	3.18989215387331	BOP1
LGALS9B	-1.76810366151145	2.8836557564355	-1.81250560699347	0.102528737651524	0.587818346208711	-4.77519589303992	LGALS9B
IGLV1-41	-1.76708678351087	0.817415030182039	-2.52240622322932	0.0320674311666803	0.359486404048641	-3.70984723423308	IGLV1-41
MIF	1.76502246305012	6.123726941216	3.18666910147736	0.0107345248338082	0.224362061301966	-2.66840868613446	MIF
SNORA21	1.76439284929373	2.711802737229	1.95118650674714	0.0820401036482504	0.537715690495351	-4.57627802163408	SNORA21
SNX18P9	-1.76364924390737	2.02677739914414	-2.52016305837891	0.0321868974802234	0.360145285319256	-3.7133426905822	SNX18P9
RP11-54H7.4	1.76238473656343	1.17356492215149	4.45937502497626	0.00148712091529777	0.105314676396651	-0.768184909616069	RP11-54H7.4
CENPI	1.76188587638215	2.53210673662608	4.98217705543504	0.000704192327147225	0.082210336124165	-0.0563325592076884	CENPI
LY6D	1.76157780010768	1.19767572795897	1.14883053808813	0.279555370132379	0.85220729362541	-5.61094711056297	LY6D
DUXAP9	1.76114684044299	1.5771038337233	1.80854904022503	0.103178005513778	0.588898638716345	-4.78077790163106	DUXAP9
MIR3612	-1.75821185589206	0.969769550825719	-2.99433753469746	0.0147005881588383	0.256195716368594	-2.96962686736468	MIR3612
KPNA2	1.75816277112747	4.43850583244074	6.21338451120143	0.000141112017816825	0.0452589410321191	1.44124759841015	KPNA2
RP11-138I1.3	-1.75801864426445	1.43630939960963	-4.61340550399109	0.0011882487495686	0.0986090192721221	-0.55379586195453	RP11-138I1.3
TRBJ2-7	-1.75638937225828	1.50689935453169	-3.22139298821579	0.0101454332008685	0.218920002232559	-2.6142297484684	TRBJ2-7
IGLV2-33	-1.7555871797799	0.744235027085437	-2.85445277734246	0.0185073561243326	0.282202741327402	-3.18940718308469	IGLV2-33
RP11-1029J19.5	1.75490405693686	2.00707808019106	2.82084490497234	0.019563204506265	0.289376125152081	-3.24222937364009	RP11-1029J19.5
PRDX4	1.75432557416196	5.46417195797216	4.25940901911058	0.00200011035056573	0.114304861832331	-1.05214644062623	PRDX4
MIR4747	1.75168627581157	1.24809436646706	3.28111480821954	0.00920925190139852	0.20970594191216	-2.52123500639839	MIR4747
RNU1-106P	1.75144906105531	2.51561146469001	3.24412740634322	0.00977794709843167	0.215267046569017	-2.57880006436118	RNU1-106P
IGHV2-26	-1.75119274148519	2.12900873264696	-1.55452834265635	0.153676361289768	0.690617827298496	-5.12632258488031	IGHV2-26
TTLL6	-1.75060970184906	1.51292456994952	-5.45606017212657	0.000369991566497798	0.0655382076297891	0.549635163138093	TTLL6
PDCD4	-1.74944543766672	5.37953075423647	-2.86099120154371	0.0183087748918947	0.281712445191946	-3.17913024393565	PDCD4
NEK2	1.74808556024231	2.97561574935279	6.0701942548636	0.000168332278892165	0.0479464196614133	1.27974274818127	NEK2
RNU6-583P	1.7479088882121	0.721749464677639	3.68685486957177	0.00481818415068533	0.16002484001959	-1.8977909752635	RNU6-583P
HOTTIP	-1.74778244052158	2.56460177299342	-1.74845897164158	0.113518107541655	0.613337307411254	-4.86485989870751	HOTTIP
SNORA70D	-1.74726369511035	1.76470555851287	-3.22334819445004	0.010113274199389	0.218804099831045	-2.6111813695769	SNORA70D
RP11-13K12.1	-1.74629913248703	1.06583381365122	-4.52510791667044	0.00135077134282511	0.10276036126579	-0.676225144022416	RP11-13K12.1
MLXIPL	1.74416595118285	3.28097825028899	3.5981767727358	0.00554213237460401	0.170483222780369	-2.03260258120076	MLXIPL
OMP	-1.74215950262584	2.68794439617238	-2.75527533689357	0.0218027388657874	0.303346899014261	-3.34525207745369	OMP
FAM83E	-1.7403517924423	4.06007719534125	-3.50677619883272	0.00640857336287409	0.178312862537977	-2.17246644089483	FAM83E
RBP1	1.73965254594533	2.40496180416008	1.82565659200768	0.10039783919116	0.583192119528958	-4.756602953577	RBP1
PRSS51	1.73892849397364	1.31624825741016	2.32068729019567	0.0447840283253243	0.414368644619243	-4.02207869581118	PRSS51
SLC9A2	-1.73850742855034	3.16138982306372	-2.90222819198871	0.0171053893068064	0.273963239262049	-3.11431792624847	SLC9A2
RPL10L	-1.73832127225274	1.326239093061	-4.61766701054248	0.00118095337291084	0.0986090192721221	-0.547919127172287	RPL10L
ESM1	1.73679178130815	1.19520915439242	5.44170804094571	0.000377097572303658	0.0658146174720561	0.531832816788282	ESM1
CHAD	-1.73665695703278	0.91430133978398	-6.96856245382156	5.80756310216223e-05	0.0387289114252001	2.24110270538227	CHAD
AC114812.9	-1.73583035403052	1.67356396892113	-5.26988265983601	0.000474618245530208	0.0705330676451854	0.316038640498448	AC114812.9
UGT1A13P	-1.73540659225288	1.59350380246639	-3.99812814074596	0.0029711036320648	0.132893434316627	-1.43236477814052	UGT1A13P
LINC01296	1.73527183790928	1.40715264673483	1.82500692619615	0.100502132750833	0.583192119528958	-4.7575228615703	LINC01296
IGHV1OR15-1	-1.73459811855008	1.61052508100253	-2.7374220513877	0.022456364785914	0.306688305269537	-3.37328861783952	IGHV1OR15-1
ETHE1	-1.73434051609221	5.75146517205659	-4.00531430959941	0.00293857106014489	0.132559028479826	-1.42177414648776	ETHE1
ADAM12	1.73355457471633	1.4396022766232	4.11214096681542	0.00249698963770231	0.127098247805431	-1.2652122673163	ADAM12
UNC93A	1.73343783230777	0.860900642648365	1.58154151304701	0.14740786248357	0.677288622514521	-5.09089184669608	UNC93A
MIR3183	-1.73306703367245	2.66488213489949	-3.50697865260683	0.00640650493487191	0.178312862537977	-2.17215567053969	MIR3183
PPARGC1A	-1.73028889099479	3.14293339782779	-4.05830545031412	0.0027100097777037	0.130246015468868	-1.34390568967542	PPARGC1A
TEAD4	1.72839831906424	2.85673124288378	7.19840600085391	4.49236144182944e-05	0.0379295667804792	2.46798542147214	TEAD4
IGHG1	-1.72804864505925	6.38557258775533	-1.00415521521359	0.340927704667337	0.900674482227192	-5.75819549697213	IGHG1
RP11-357H14.17	-1.72740425465671	4.09905843503629	-4.06217205985408	0.00269408617165191	0.130246015468868	-1.33823965529219	RP11-357H14.17
RP11-325F22.2	-1.72519620227713	1.6569317941749	-4.33350226827586	0.00179091386331841	0.11198900957815	-0.946199974183569	RP11-325F22.2
ADCY5	-1.72488586759795	1.43356331379169	-6.60407359116322	8.83723093287943e-05	0.0435282960678145	1.86572542572374	ADCY5
KIFC3	1.72470385753982	3.03818083880878	2.39106699824553	0.0398628192268604	0.395892835635464	-3.91368515801421	KIFC3
CD55	1.72376624607696	4.91572548384262	2.27850643348614	0.0480148776783803	0.42867683982209	-4.08670073151442	CD55
MIR4748	-1.72263629356361	2.50133839524054	-2.9142369949345	0.0167703443537423	0.271528576794289	-3.09544595703248	MIR4748
IGLV8-61	-1.72216651504107	2.30599445615417	-1.01836135732424	0.334482541778416	0.89567662586332	-5.74441908699547	IGLV8-61
TMEM97	1.72113443029236	3.22693053594732	6.84846210776986	6.65756241432581e-05	0.0391711225580152	2.11955826701712	TMEM97
MIR200A	-1.72033132006034	3.83269331720163	-2.64101435179497	0.026343796240507	0.327952629841612	-3.52449973171349	MIR200A
LDHB	1.71801521402529	6.38736157457455	3.16774060134979	0.0110704244806339	0.226263715963542	-2.69797338222356	LDHB
NAALADL1	-1.71692730609612	1.55497206482649	-4.47709744419485	0.00144897005828246	0.104304329638737	-0.743323118719431	NAALADL1
VSTM2A	-1.71619759512197	0.799964627504693	-6.47051112003317	0.000103482666986438	0.0437494242082588	1.72323736145612	VSTM2A
SFTA2	1.71595645739391	1.35540988634126	1.47879556085934	0.172526115473572	0.721361441854486	-5.22377188137913	SFTA2
PAQR8	-1.71426508637093	3.77658316448668	-3.08827587385685	0.0126032946114919	0.24008972784781	-2.82230150420983	PAQR8
VPREB3	-1.71313628387036	0.92791128604986	-5.99675297171279	0.000184462450042436	0.0492605534931489	1.19564766757192	VPREB3
MUC2	-1.71297405320314	6.30203403097468	-1.37702122300346	0.201013856319089	0.766873087264838	-5.35004235287418	MUC2
DPP10-AS1	-1.71268481651502	1.22009198398762	-3.46371847295848	0.00686473024183541	0.182302647061806	-2.23865424116863	DPP10-AS1
ANKRD36BP2	-1.71212658252445	1.57031260595657	-2.62143431195569	0.0272126443293761	0.334557661844996	-3.55515909235072	ANKRD36BP2
MAPK15	1.71164334611652	1.63723129401767	2.8367346726058	0.0190565716777077	0.286988591402151	-3.21725573175181	MAPK15
AC104699.1	-1.71123103456306	0.988001761333759	-3.5842478532281	0.00566582589037867	0.1716157101951	-2.05385893137664	AC104699.1
MIR4539	-1.71003177366962	1.57268177947943	-1.6480119981324	0.132946003865815	0.649734948218628	-5.00229380585431	MIR4539
DSG3	1.70998347916216	1.12293599444445	1.58109314834196	0.147510019103403	0.677583114457176	-5.09148270460757	DSG3
PBK	1.70966082663038	2.25090901981809	4.29395432773909	0.00189951135611858	0.113184276977661	-1.00264408776124	PBK
TPX2	1.70900263878517	4.27493595558989	2.96042421364889	0.0155429762171987	0.262190431067036	-3.02288101029968	TPX2
ENTPD5	-1.70851854819401	4.33969384369553	-4.18897437244777	0.00222319239007894	0.120138206400947	-1.15364299380359	ENTPD5
SQLE	1.70647510920686	4.35442881983468	2.0348456338195	0.0716185906883322	0.508456291698381	-4.45352059106892	SQLE
LYZ	1.70627551428147	6.91511595955296	1.25264514385394	0.241172741730028	0.812827934168488	-5.49631537984055	LYZ
IL6R	-1.70554581633662	2.55754110749292	-4.68754351506515	0.00106792270837253	0.0942562448237115	-0.451981247784616	IL6R
CCNA2	1.70459629244024	3.42936859137317	3.81127150507774	0.00396555351890522	0.15132858251565	-1.71024172045884	CCNA2
C1orf186	-1.70317295981757	1.40107695469639	-3.78317456680529	0.00414314107904891	0.153070871866903	-1.75242629288302	C1orf186
CHRDL1	-1.70251420237184	1.20210231445256	-4.44001505322948	0.00153002493761488	0.106605833676727	-0.795401285753599	CHRDL1
SLC22A23	-1.70121213634702	3.79324674899497	-3.14396836813324	0.0115077096199058	0.230941181010833	-2.73513248724918	SLC22A23
UBE2T	1.69959663815073	3.01571275488824	3.9048534886059	0.00342970033209501	0.141005832129227	-1.57048284624345	UBE2T
GS1-115G20.1	-1.69955579832076	2.15840280086433	-3.21245107190282	0.0102938625960572	0.219882018314809	-2.62817433838763	GS1-115G20.1
TREM1	1.69933752081695	1.53548587405166	2.90408882612728	0.0170530338265442	0.273747850374866	-3.11139382254326	TREM1
HSPD1	1.69910696787284	6.99689686906398	6.08899193143568	0.000164454223044246	0.0472967440884321	1.30112941077879	HSPD1
AMN	-1.69793618150244	4.30439533171668	-4.58564678855578	0.00123696470743266	0.0987567632568813	-0.592148334120678	AMN
LYVE1	-1.696972588476	1.89515028499421	-2.21707146297909	0.0531321026366764	0.447108338992254	-4.18029920390466	LYVE1
RILP	-1.69642720267779	2.77513749077264	-5.79381493443496	0.000238418590939963	0.0544797425391036	0.95876948765007	RILP
COL4A1	1.6932992812977	5.59044579999123	2.94533504429525	0.015933513402457	0.264334038706638	-3.04658371799078	COL4A1
KIF4A	1.69310048442989	2.99783510947573	4.65186775423668	0.00112411053717942	0.0966495863498218	-0.500862827043296	KIF4A
TPSAB1	-1.69264368284858	1.91026244724663	-2.50089654084485	0.0332314450952154	0.36596732792145	-3.7433472405729	TPSAB1
RP11-452D12.1	-1.692485926224	1.06013467548971	-5.27888740245959	0.000468882993070276	0.0705330676451854	0.32746989026337	RP11-452D12.1
SLC36A1	-1.69248069678092	3.4997417840464	-7.17153175445135	4.62785796935741e-05	0.0379295667804792	2.44183999750876	SLC36A1
SNORD19B	1.6919574299776	1.36600747930726	1.92056475533384	0.0862021800767537	0.550223938771652	-4.62071892206882	SNORD19B
MIR4499	-1.69107945587652	1.37029979232551	-2.51458783044571	0.0324857494923718	0.361144200756752	-3.72202854831192	MIR4499
GTF2IRD1	1.68941967641945	3.11445195976898	2.8979198919825	0.0172272489508179	0.275008174491844	-3.12108881154583	GTF2IRD1
C2orf72	-1.6891701317174	3.08616282359037	-4.77376019602767	0.000944177270116853	0.0884165431329703	-0.334715235330103	C2orf72
CDC45	1.68798086832693	2.64072272727163	6.71566662889577	7.75828391682386e-05	0.0412277523245667	1.98272488128385	CDC45
LINC01594	1.68675364883874	1.31496078461473	2.09722252682831	0.064683954314109	0.489043315381797	-4.3608227475887	LINC01594
LRRC75A	-1.68607613168702	3.16128870024218	-2.31491561779633	0.0452131744574329	0.41533353939337	-4.0309370511752	LRRC75A
TRPM4	-1.68493968086414	4.74835549448759	-4.31432658560935	0.00184272035006744	0.112535532322129	-0.973537767068879	TRPM4
RAN	1.68489497493618	6.0107924868037	6.29229235736826	0.000128186114887121	0.0446086045202401	1.528873255091	RAN
PTGDR2	-1.68469069120927	1.1512666260262	-4.76633681976054	0.000954202068245849	0.0884834298887214	-0.344763718494757	PTGDR2
CDKN2B-AS1	-1.68247692103765	1.36706749117468	-4.96057361071218	0.000725715113890072	0.0822877736144654	-0.0848521180041306	CDKN2B-AS1
IHH	-1.6823401319672	3.50180737379703	-1.95429581128153	0.0816282772214811	0.536186780758313	-4.57175018914484	IHH
FFAR4	-1.68232904192804	1.72327375355886	-2.90862652273638	0.0169260344498522	0.272561976731135	-3.10426268894019	FFAR4
PRAC1	-1.68143057814056	3.01177246376146	-3.15899547156646	0.0112292603804013	0.22775012519995	-2.71163951482786	PRAC1
ACVRL1	-1.68115474608532	3.96777683021631	-3.80481682691838	0.00400562888665944	0.152205347791486	-1.7199237690782	ACVRL1
TRBJ2-5	-1.68048219814681	0.999157904692175	-2.98875413394884	0.0148359924115491	0.257041690423744	-2.97839252507699	TRBJ2-5
AC108463.2	1.67823047700227	1.30938655540272	4.07627813658028	0.00263682921720787	0.129906958307119	-1.31758733612094	AC108463.2
RFC3	1.67739120601934	2.88896932868467	3.80260927993365	0.0040194326492634	0.152213474365321	-1.72323633223414	RFC3
ABCC13	-1.67650343001132	1.11515474118065	-4.79683289270733	0.000913733138461459	0.0881378429899208	-0.30354164512234	ABCC13
EHMT2-AS1	-1.67536026637817	1.73206065597128	-3.61552463128545	0.00539202077795354	0.168253731619858	-2.00615891574205	EHMT2-AS1
SERINC2	-1.67374000265136	4.91610850507512	-3.59786491827277	0.00554487057576867	0.170483222780369	-2.03307825439815	SERINC2
RP11-815M8.1	1.67308667768255	0.932463627955771	2.89016368060896	0.0174488693211758	0.276233678662136	-3.13327878284002	RP11-815M8.1
GS1-115G20.2	-1.67279716996752	1.56860323059675	-5.74691847951336	0.000253182116883604	0.0549652200580723	0.9030811392086	GS1-115G20.2
CENPN	1.67196844099568	2.54390069858972	6.50755720147845	9.90279738650987e-05	0.0435282960678145	1.76302941932509	CENPN
USP2	-1.67184997752349	1.27430096281158	-4.93541651798121	0.000751672585905063	0.0833724322385167	-0.118161180079341	USP2
SCN9A	-1.67139785017033	1.48466649216972	-4.88878593198969	0.000802461418331906	0.0855672485708444	-0.180181204995721	SCN9A
TMEM132A	1.67099685972654	2.38602428152725	3.38447986177414	0.00779487416066193	0.192694870383209	-2.36092225529764	TMEM132A
PNPLA7	-1.67050342483023	2.19750968224503	-4.7626002282773	0.000959291201467432	0.0884834298887214	-0.349825118647385	PNPLA7
CDH11	1.67002213998719	3.19532115127028	4.80079611259396	0.000908610465445365	0.0881378429899208	-0.298195801843168	CDH11
RASD1	-1.6694201621996	2.01928745755425	-3.745824096317	0.00439227551151388	0.156616091114888	-1.80865912848684	RASD1
VCAN	1.66840981254178	4.43726063506675	4.06559535804767	0.00268007092940946	0.130226150490171	-1.33322504521268	VCAN
FAM107A	-1.66833759476104	1.24924491175761	-4.47593296702896	0.00145144447990872	0.104304329638737	-0.744955155291125	FAM107A
SLC22A18AS	-1.6682506905266	2.4416029117558	-6.76537050693162	7.32465829269571e-05	0.0401210975158674	2.03424292401231	SLC22A18AS
A2ML1	1.66784122589143	1.21872485731699	1.13919215932085	0.28335393274154	0.854685450152622	-5.62122245455634	A2ML1
IGHG4	-1.66782338530617	4.87722844528814	-1.01343171141901	0.336708599901542	0.897452686846422	-5.74921698174621	IGHG4
PPA1	1.66706580882866	5.0243963802716	6.52317356830198	9.7213033212408e-05	0.0435282960678145	1.77974095550256	PPA1
CEP55	1.66609354175441	2.85227361061428	3.61606186652949	0.00538744063958414	0.168253731619858	-2.00534053746464	CEP55
ANTXR1	1.66540068486255	3.87704550854536	5.01361625122341	0.000674086893324266	0.0813103937810619	-0.0149677306407927	ANTXR1
H19	1.66482533848036	2.70867440456684	1.38738919149902	0.197937973869696	0.763985961947069	-5.3374385668682	H19
DERL3	-1.66366440837588	2.03496270380598	-4.0803484538977	0.00262054841504569	0.129906958307119	-1.31163347342659	DERL3
IGHG3	-1.66272900267552	4.61884602117677	-1.17292861577682	0.270235225799315	0.841853169899324	-5.58497767587114	IGHG3
PIGR	-1.66223753940209	8.66653044936744	-0.879585922201468	0.401426645472362	0.940569323593733	-5.87223553262221	PIGR
RP3-407E4.4	-1.6618817253083	0.670410847759098	-4.83519731613374	0.0008654173112736	0.0875682150344953	-0.251902723065708	RP3-407E4.4
RNA5SP248	1.66072831026179	0.981495207009004	3.42150549716599	0.00734490378276728	0.187999967132743	-2.30371821105797	RNA5SP248
RP11-356O9.2	-1.66069443856771	1.62936177079718	-4.0257188810735	0.00284823512142698	0.131775237360728	-1.39174283591469	RP11-356O9.2
DUSP27	1.65975648811382	1.40663288048624	1.56218971746077	0.151874863188771	0.686639263912308	-5.11630867149141	DUSP27
CHGB	-1.65948966022643	1.09471779933659	-3.26530625013127	0.00944800087587275	0.211563913952562	-2.54582655565327	CHGB
FKBP10	1.65813485550146	4.00226426443378	2.7386241214892	0.0224117397407233	0.306549205427857	-3.37140116327663	FKBP10
STMN2	-1.65603465795676	1.50278970468794	-4.52602428172288	0.00134896762091514	0.10276036126579	-0.674948069538026	STMN2
PAPSS2	-1.65539246495219	4.38318440060947	-4.79450714580764	0.000916753699697511	0.0881378429899208	-0.306679972636775	PAPSS2
MIR4524A	-1.65524371651505	1.53343399734162	-1.91247475494277	0.0873345675436997	0.553580192776551	-4.63241305841621	MIR4524A
PPM1H	1.65429393239528	2.80198748409232	2.78452648602533	0.0207731913231845	0.297817709964891	-3.29930116396608	PPM1H
PHLDA2	1.65387991172229	3.07103474679654	3.41085645141346	0.00747148013398637	0.188930808729013	-2.320158151527	PHLDA2
CCL21	-1.65384386687259	3.60572489258809	-1.26829534964188	0.23577905236747	0.808055739122251	-5.47842774913021	CCL21
TUBB3	1.65337045541913	2.19465731581717	3.57844440417231	0.0057182124308347	0.171806949694041	-2.06272163823832	TUBB3
THRB-IT1	-1.65331607162153	1.40710113390874	-3.36973858500804	0.00798192531079434	0.194649636140768	-2.38373109438298	THRB-IT1
MIR608	-1.65316487356994	2.16020382644564	-2.33760744036193	0.0435488918642708	0.408568579936674	-3.99608168094541	MIR608
S100A8	1.6529226862936	2.13779232639658	2.44759532318403	0.036300378144285	0.379047657467211	-3.82617433816252	S100A8
GINS1	1.652355064588	2.28730348612124	2.76860181188464	0.021327426396727	0.300523272707568	-3.32431949208775	GINS1
PLEKHS1	1.65164074366434	2.46203160093975	1.70304112559887	0.121956829208964	0.629297238718252	-4.92750594741548	PLEKHS1
SLC7A11	1.65152402509059	1.73447215481645	4.99790420095391	0.000688955682388243	0.0817652603858367	-0.0356195682747495	SLC7A11
LIFR	-1.65112118672016	1.78737610016866	-2.21878962332394	0.0529820130379595	0.447108338992254	-4.1776905394488	LIFR
SLAMF7	-1.6508802281802	2.29003692224047	-2.91829428159077	0.0166586666347457	0.270211921122317	-3.08907024882677	SLAMF7
PF4	1.6484690913567	0.955322791824413	2.96701328814209	0.0153755232935563	0.260805207881743	-3.01253206333343	PF4
CCAT2	1.64641271682006	0.954741862342156	3.7597923736858	0.00429730830434679	0.155016580413336	-1.78760874824543	CCAT2
MIR6776	-1.64635990788167	0.84023056036846	-3.65651628893753	0.00505400150787898	0.163817844721488	-1.94381034319696	MIR6776
IL1B	1.64553335272114	2.28383355175592	2.19362229226895	0.0552223187256141	0.455545745112781	-4.2158469540363	IL1B
IGF2BP3	1.64444104572395	1.41133150962878	2.70390256629315	0.0237375691814367	0.315374743445149	-3.42590246533066	IGF2BP3
RNF186	-1.64397714866783	2.3699986810685	-5.2836409157107	0.000465885577152659	0.0705330676451854	0.333498870583326	RNF186
MIR4714	-1.64345340589641	2.41422254198658	-2.59700531489709	0.0283371339278584	0.340730594529312	-3.59338050253392	MIR4714
IGKV1OR-2	1.64145212644416	1.2893899501774	1.70771297943485	0.121063046216437	0.627230602079455	-4.92109942897098	IGKV1OR-2
REP15	-1.6397574077995	2.79913478914286	-3.26285080898906	0.00948565586046304	0.211624735807004	-2.54964782638206	REP15
MIR8066	1.6393801300183	1.13793964969268	2.35028209055177	0.0426456853982905	0.405507580356364	-3.97658107166771	MIR8066
RNA5SP108	1.63934517566979	1.77615220273095	2.95637059561302	0.0156469198237141	0.262655791326505	-3.02924816663226	RNA5SP108
RP11-146N23.1	1.63907279308238	2.13211200262946	2.64498390354458	0.026171080134563	0.326894905131125	-3.5182815480125	RP11-146N23.1
TMPRSS2	-1.63883033427205	6.18346490348781	-2.70218118544172	0.0238053238341183	0.315901882143104	-3.42860343120526	TMPRSS2
ATP11A	1.63801855185609	3.69497498521223	4.77860908911318	0.000937690130543356	0.0884165431329703	-0.328156565518904	ATP11A
BAMBI	1.63677112055237	2.52690007349798	2.06136386024138	0.0685875729109403	0.499895997117936	-4.41422694893513	BAMBI
MIR503HG	1.63608915227032	1.90319148745781	2.95467479854688	0.0156906144936669	0.263085962774678	-3.03191191165021	MIR503HG
TMEM220	-1.63608040397305	1.78687616435811	-3.18907902400278	0.0106925209962254	0.224070934402359	-2.66464611883071	TMEM220
GPX3	-1.63556918803066	3.60773097590897	-1.64556377781248	0.133455129090282	0.650000031881685	-5.00559151824424	GPX3
ENC1	1.63543824519254	4.47416351808068	4.42515811765346	0.00156384443320705	0.107423713333278	-0.816327761917321	ENC1
LGALS2	-1.63468669131016	3.05212936801201	-2.89043119978776	0.0174411772138666	0.276233678662136	-3.13285833170946	LGALS2
RP11-549L6.2	-1.63445429205191	1.53968953118011	-4.34191718408205	0.00176867103218144	0.111678480092526	-0.934221368595615	RP11-549L6.2
KIAA1683	-1.63434955189006	1.31901652535601	-5.63607055539814	0.000292163469619008	0.0581127830855595	0.770023143017939	KIAA1683
GPR143	1.63308058453392	1.62091687618615	2.2818956870512	0.0477470489616339	0.427669416661639	-4.08151858929757	GPR143
RP11-190J1.3	1.63288924142619	0.8848036703167	3.7820318065647	0.00415053878350818	0.153070871866903	-1.75414416123328	RP11-190J1.3
RN7SL441P	-1.63259064629701	1.22399170523463	-4.23208138507836	0.00208370092280303	0.116780465357152	-1.09143596091502	RN7SL441P
RP11-382A18.3	1.63251856308725	1.20509889464713	2.58251877505399	0.0290258606578032	0.343965951080038	-3.61602846661527	RP11-382A18.3
FAM83A	1.6309739409038	1.19113969215471	1.18303273793898	0.266402122463926	0.837814445246534	-5.57397172899789	FAM83A
SNORD113-6	1.62774393981224	0.640975846086791	4.73107068272482	0.0010034097159439	0.0907325821191114	-0.392625331190259	SNORD113-6
DUSP14	1.62754746062158	1.45816937565204	5.88594240407912	0.000212059016237534	0.0525134419447442	1.06712828303465	DUSP14
FUCA1	-1.62727619971052	4.99149887843828	-3.16786705580714	0.0110681448031969	0.226263715963542	-2.69777580197806	FUCA1
RCN1	1.62560010684269	5.45598082194665	5.121616735533	0.000580767517591035	0.0767771772457032	0.125870386246185	RCN1
HOXA6	-1.6236532694276	3.13411244859361	-2.52319533908118	0.0320255097895686	0.359486404048641	-3.70861747803163	HOXA6
CFI	1.62360282245052	2.82858419095819	2.19437689620987	0.0551538267161107	0.455402793692116	-4.21470463072169	CFI
FAM46C	-1.62268323062082	3.58227747031785	-2.16178372590204	0.058188595743117	0.466609631269806	-4.2639427705116	FAM46C
XPOT	1.62255757378691	3.91023552981646	4.89451431687449	0.000796028332854185	0.0855672485708444	-0.172542765164899	XPOT
IFI6	1.62235264207135	3.8824522729438	2.36001979471795	0.0419643255003243	0.402830370750484	-3.96158410184087	IFI6
FCRL5	-1.62202425610442	1.74010905057875	-2.33392598137182	0.0438147464717807	0.409159848103647	-4.00174157070317	FCRL5
COX6B2	-1.62131843086053	1.67307689668633	-3.95967240908434	0.00315179135302985	0.136212662340106	-1.48916251293612	COX6B2
ATP1A2	-1.62057152196255	0.893519587644391	-4.91312702210798	0.000775505228004023	0.084696589379924	-0.147761635527337	ATP1A2
EPB41L3	-1.62046043831982	2.28889564129408	-4.5023760946834	0.00139634983358888	0.103144480238794	-0.707948238344692	EPB41L3
IGSF9	-1.6203524949804	3.02892457309855	-2.89027813460148	0.0174455779472576	0.276233678662136	-3.13309889918967	IGSF9
RP11-191G24.1	-1.61962433085431	3.03481385957497	-1.97856299109221	0.0784807057547063	0.528958763445767	-4.53631738493553	RP11-191G24.1
PHLPP2	-1.61664510465136	3.1285679383704	-4.96307783130541	0.000723184414545759	0.0822877736144654	-0.0815422043293799	PHLPP2
snoU2-30	1.61650871750284	3.60598591427128	2.82608651765957	0.0193945839023315	0.288714880188237	-3.23399141571837	snoU2-30
AC021218.2	1.61576813716619	2.78542342246199	1.9144571002699	0.087055802845076	0.552475657471844	-4.62954940834647	AC021218.2
EDIL3	-1.6153831563835	3.07445404802485	-4.12908258348773	0.00243368392757441	0.125265492136547	-1.24053600447751	EDIL3
PHKA1	1.61468624641472	2.39223608354281	6.09386694726345	0.000163464389487965	0.0472967440884321	1.30666670700838	PHKA1
AOC1	-1.61315096981666	5.35062606442926	-4.15710636471523	0.00233267568764185	0.123040866937482	-1.19981145131451	AOC1
TMPRSS3	1.61163342964644	1.66316071961144	4.9635392771379	0.000722719124829278	0.0822877736144654	-0.0809324098925064	TMPRSS3
FSCN1	1.61119645304397	3.40219980697398	1.41401760060046	0.190221971907893	0.751367138811096	-5.30479234131402	FSCN1
ORC6	1.61088433717696	2.47017283913443	5.5623432194715	0.000321660660780032	0.0612025031809727	0.680405605877358	ORC6
CES2	-1.61059647221812	5.40807746593543	-3.55346395919401	0.00594956056017341	0.174775704772619	-2.1009121485797	CES2
SEC14L2	1.61011966687972	1.52704717668103	3.03017939419363	0.0138610299364716	0.250766315984825	-2.91337864996403	SEC14L2
KRT16	1.61011937348333	1.20593611953308	1.18903364441023	0.264146382299145	0.836855040656485	-5.56740279478457	KRT16
HTRA1	1.60973003985001	3.87796766064774	3.18608275121082	0.0107447704104157	0.224373493074744	-2.66932419686394	HTRA1
RP3-395M20.8	-1.60936883261251	3.02523418262397	-5.29179986327645	0.000460788848845289	0.0705330676451854	0.343838237802331	RP3-395M20.8
CYP3A4	-1.60877420942218	1.50672998054761	-1.31002226865406	0.221884742236675	0.794109997776714	-5.42999254295932	CYP3A4
STAB1	-1.60717659691959	4.44815626210647	-2.48886915002229	0.0339005762617721	0.368523450021131	-3.76206114010703	STAB1
ZBTB7C	-1.60714812089839	2.66370377922	-3.27099515274097	0.00936135369408743	0.210702870665471	-2.53697489023855	ZBTB7C
TRAJ9	-1.60714733485115	2.39237179892431	-2.43087804736439	0.0373197190798694	0.383664461913515	-3.85209202255012	TRAJ9
RP1-170O19.23	-1.607140342463	1.22025295475846	-3.39261319375479	0.00769362877228288	0.191689264386536	-2.34834586522997	RP1-170O19.23
B3GNT8	-1.60710900310728	2.56174092422449	-3.65443686410796	0.00507060188879574	0.16405836476331	-1.94696849711065	B3GNT8
IQGAP3	1.60695387896935	3.93013923509072	6.41485559238911	0.000110590051082555	0.0437494242082588	1.66306356058898	IQGAP3
TRAJ17	-1.60693280825062	2.35008298667456	-2.24751944251777	0.0505326990905637	0.438560416492142	-4.13399187228353	TRAJ17
SNORD30	1.60575869428766	2.80386801488743	4.60375842390746	0.00120494245649418	0.098676282402243	-0.56711039361531	SNORD30
MIR3198-1	1.60562195374127	2.34720263204597	2.98299431048488	0.0149770146178021	0.258223312356416	-2.98743601616439	MIR3198-1
LRRC26	-1.60477035355236	2.13950717647099	-2.77089928633182	0.0212465501035976	0.300183400749401	-3.32071035511522	LRRC26
ITGB8	1.60431709628941	2.97765139338133	3.34384835262824	0.0083218275549758	0.199906185272401	-2.4238353365735	ITGB8
C4BPB	1.60263575391151	2.07542646308085	1.76554575655123	0.110484614144476	0.6065835315343	-4.8410861902776	C4BPB
PGM5	-1.60199168113076	1.90057069403237	-2.63031606898855	0.0268150102519691	0.331500564239968	-3.54125418511953	PGM5
MIR375	-1.60095184064112	0.709021559928158	-3.69268840414796	0.00477418042909377	0.15947871201333	-1.8889548312727	MIR375
SH3TC2	1.60002151337143	1.79475447086901	4.05636672743114	0.00271803138673657	0.130246015468868	-1.34674746039775	SH3TC2
MIR320E	-1.59882923652973	0.919587000888416	-3.08121369563476	0.0127497006204587	0.24080436746703	-2.83336551133934	MIR320E
MLK7-AS1	1.59816461909151	1.07441513303626	1.52107423167837	0.16176660515438	0.703498010249976	-5.16971919367122	MLK7-AS1
RPL22L1	1.59426760143374	3.09521163436537	4.02488224371316	0.00285188074349888	0.131775237360728	-1.39297302676863	RPL22L1
WSCD1	-1.59417683125393	1.64789364711985	-5.67168438347606	0.00027897453395568	0.0568335142309277	0.812992318261935	WSCD1
SLC51A	-1.59383874644961	1.93675386914885	-2.19616527942468	0.0549918326335728	0.454381343487056	-4.2119969315769	SLC51A
FAM83H-AS1	1.59270861250961	2.94757008193045	3.74437290116089	0.00440226765878878	0.156616091114888	-1.81084749215423	FAM83H-AS1
RP11-1055B8.4	-1.59270035798479	1.91101769056815	-3.55613647103654	0.00592434876297701	0.174322738311598	-2.09682315991119	RP11-1055B8.4
PITX2	1.59254551901669	1.41240274018638	4.27105067355017	0.00196559009456001	0.113978615190089	-1.03544376772545	PITX2
snoU2_19	1.5923195915458	5.70819867230232	6.5927841783684	8.95516806880206e-05	0.0435282960678145	1.85378557405188	snoU2_19
COL7A1	1.59167869311697	2.46163845495913	3.67728605954731	0.00489128846494548	0.161249476394369	-1.91229377971621	COL7A1
AC005062.2	1.59051002114403	2.75009641821278	3.11666908567612	0.0120319223333462	0.235246876856925	-2.77784194418577	AC005062.2
DDX21	1.59016774869431	4.78630410347071	5.02796500602939	0.000660809298609208	0.0808503583081865	0.00385614859486516	DDX21
TRPC7-AS1	-1.58941965626161	1.83993867184662	-2.64361538255965	0.0262304957620488	0.327228651405742	-3.52042538568787	TRPC7-AS1
ACADS	-1.58905183684442	4.51726399814925	-2.95880209694069	0.0155844857729516	0.262190431067036	-3.02542888400053	ACADS
SEMA4G	-1.58850219040502	4.12792781081	-2.75152257718627	0.0219385136450072	0.304114211476659	-3.35114601416497	SEMA4G
AURKA	1.58794479170455	3.40028323255363	3.64769743807931	0.00512479801594371	0.16497586669047	-1.95720754467181	AURKA
B3GALT1	-1.58789129278653	1.16339625655991	-3.69740855296026	0.00473888417562968	0.159371830345295	-1.88180813232412	B3GALT1
RNU6-1272P	1.58694908164474	1.3638904858526	4.44385732807513	0.00152140613259012	0.106420715019133	-0.789995035621357	RNU6-1272P
UGT1A6	-1.58688891055899	2.31634776642029	-3.17725985422216	0.0109001625750765	0.225633365304085	-2.68310249520278	UGT1A6
CA12	-1.58618492879414	5.16405668001202	-3.51479820193654	0.00632714556095503	0.178011547413461	-2.1601557179907	CA12
GABRE	1.58569784149696	3.89497233074274	3.38415588067508	0.00779893574379856	0.192694870383209	-2.36142334057582	GABRE
FEZF1-AS1	1.58444428967943	1.05833759660775	2.1338136777135	0.060921326686518	0.475042250404465	-4.30602468626714	FEZF1-AS1
SNORD43	1.58380160538137	2.67796541523341	5.0339685966443	0.000655337561928204	0.0808503583081865	0.0117219393474812	SNORD43
PUS7	1.58365315323804	3.12413699495074	2.8845596169005	0.0176108033416133	0.277433925523712	-3.14208661111922	PUS7
KRT6C	1.58359670934867	0.993104462238238	1.80280231578343	0.104127831154931	0.591072334789496	-4.78887567680434	KRT6C
HHLA2	-1.58279778406984	4.19858396053616	-2.93604604930888	0.0161789070333278	0.265584144473331	-3.06117733697613	HHLA2
CH17-212P11.4	-1.5826459462822	0.788994510959573	-2.8458597687651	0.0187716766623723	0.285130877084942	-3.20291340709296	CH17-212P11.4
CENPA	1.58245091357098	2.52886753199348	5.36051054288489	0.00042017704031989	0.0689400154080616	0.430470643066005	CENPA
OLR1	1.58101650249765	1.42268537439655	2.86971376855443	0.0180472313726556	0.280346259071567	-3.16542037135798	OLR1
ZNF185	1.58093890519352	3.14126760289124	5.04553698113807	0.000644930896581609	0.0808503583081865	0.0268616216967823	ZNF185
CCNB1	1.58082661051465	3.86532885716274	3.43319218978572	0.00720856159531931	0.186657183301635	-2.28568838951235	CCNB1
MIR3687-2	1.58047854198719	8.71178661899173	0.970025730645032	0.356790476022187	0.914423272984015	-5.79065990216016	MIR3687-2
RP11-57H12.2	-1.58028028652103	2.03658854170071	-2.84015201583923	0.0189493670417907	0.286377554112297	-3.21188457586501	RP11-57H12.2
SLIT3	-1.57910339909553	1.72836982803489	-4.54767567621985	0.00130709012291849	0.10138918678952	-0.644813487176779	SLIT3
PRRX1	1.57849745095737	2.05798746217628	2.79826647244853	0.0203067396209499	0.294646646419679	-3.27771170682656	PRRX1
ODC1	1.57824293888603	4.95428364736723	3.35439984434398	0.00818152001601489	0.198218720898102	-2.40748416331682	ODC1
GLA	1.57811835178253	3.63697846745519	4.22742470849042	0.00209831139249522	0.117097615702821	-1.09814234123765	GLA
LINC01133	-1.57804251578072	2.77237036276789	-2.67074498337071	0.0250775718890451	0.322527254743996	-3.47790898757465	LINC01133
DQX1	-1.57579951100496	2.61498149964002	-6.25907382838874	0.00013346375288196	0.0450331389484014	1.49210300279865	DQX1
TNXA	-1.57495384364125	1.24791483815537	-4.08771692184139	0.00259134573454583	0.129581844849395	-1.30086137986438	TNXA
RP5-884M6.1	1.57372821358618	1.16878847720168	6.44270459556177	0.000106969473106898	0.0437494242082588	1.69323254367067	RP5-884M6.1
PI16	-1.57347828440913	0.719224483948797	-5.87861517553899	0.000214035365574322	0.0525134419447442	1.05856040978672	PI16
RP11-539E17.3	1.5720726090136	1.05412094301009	1.23867490780489	0.246072815661225	0.817372246969874	-5.51215186596535	RP11-539E17.3
TRAJ31	-1.57137760044839	1.53326534599989	-1.94876869695336	0.0823616993300343	0.538436269779313	-4.57979695734037	TRAJ31
UGT1A9	-1.57045458533355	1.58672721407062	-3.81488501604927	0.00394330278089916	0.15132858251565	-1.70482378580033	UGT1A9
PRKG2	-1.56967261906444	1.01860728945661	-6.81355217136077	6.9294064322799e-05	0.0391711225580152	2.08383687146421	PRKG2
MUC17	-1.56834473560716	2.11968741305995	-1.94547913599762	0.0828011622553716	0.539442375286413	-4.58458193899402	MUC17
MIR6870	1.56814884178832	3.08700631286113	2.94638515343461	0.0159060124208762	0.264334038706638	-3.04493402212955	MIR6870
BBOX1-AS1	1.56772312300991	1.21798404590236	2.46080735220373	0.0355143618738983	0.375952813170631	-3.80566994716448	BBOX1-AS1
RN7SKP127	-1.56715462090679	1.13638073559339	-2.49700365158371	0.0334465692313702	0.367087438629379	-3.74940579709772	RN7SKP127
HMGA1	1.56576928992465	6.14250779530113	5.76811081412885	0.00024639147872077	0.0544877155799645	0.928290872892954	HMGA1
CTD-2269F5.1	-1.56540893018362	1.4401117046976	-3.68866312090924	0.00480449872105649	0.159719302021004	-1.89505155443095	CTD-2269F5.1
MIR1238	-1.5643128198615	0.615482448603059	-5.25635840624392	0.0004833745788514	0.0705330676451854	0.298844557402068	MIR1238
MIR3185	-1.56408577543348	1.51111773089536	-3.31775197423437	0.00867968396095575	0.203959097681116	-2.46431484057711	MIR3185
RP11-35P15.1	-1.56398682905155	0.986021064018471	-4.74110745349857	0.000989134215868398	0.0903003451840473	-0.378982968347552	RP11-35P15.1
FOXJ1	1.56324789163016	1.57249954420935	2.44816572044879	0.036266089752695	0.379047657467211	-3.825289488878	FOXJ1
RP4-669P10.20	-1.56269207963656	1.10970648270049	-6.18602886424918	0.00014591820357382	0.0455725589477395	1.41064253564828	RP4-669P10.20
IGKV1-37	-1.56218237396907	1.10784235015134	-1.92437703599719	0.0856733689961212	0.548113358162539	-4.61520138783235	IGKV1-37
MIR31HG	1.56130443513751	1.1113082630668	1.67704163222595	0.127041644468899	0.63823771831109	-4.96299744364781	MIR31HG
ARHGEF4	1.5610999687172	1.48016342429514	1.31886247985653	0.219030607964821	0.790342478317504	-5.41959504597763	ARHGEF4
PLP1	-1.56107957667463	0.876604460273939	-4.51060871284746	0.00137965614915019	0.102979617472418	-0.696449702439609	PLP1
FADS2	1.55977948801808	2.06229368489256	2.38668858514408	0.0401527647842213	0.396978208416385	-3.92044753501641	FADS2
RP6-109B7.5	-1.55967831837177	1.47653161441832	-4.764621466256	0.000956534730329767	0.0884834298887214	-0.347086963976703	RP6-109B7.5
SLC44A4	-1.55889380632463	6.0414548414208	-3.93241623880223	0.00328686896605683	0.139164931999259	-1.52954366234815	SLC44A4
CCND1	1.55740413375842	4.93959596129607	6.47467220187216	0.000102971607129263	0.0437494242082588	1.72771727292707	CCND1
RP1-278O22.1	-1.55677283839511	1.97777767667978	-2.55693407713468	0.0302834386460162	0.350388371040031	-3.65599213320624	RP1-278O22.1
RNU7-38P	1.55597376700479	0.926160641536544	6.13113763189592	0.000156107145589755	0.0472967440884321	1.34887637717888	RNU7-38P
ABCC2	1.55575331350756	1.70228198909305	2.68630865426656	0.0244393477055295	0.31926215214261	-3.45350334903357	ABCC2
PACSIN3	1.55482149847521	2.28522667830852	2.58411592683188	0.0289491123476616	0.343264603282157	-3.61353218761499	PACSIN3
GPRIN2	-1.55444898864542	3.19636539855333	-4.37344974716505	0.00168790338341331	0.10926565829645	-0.889433527227609	GPRIN2
AC019330.1	-1.55376660173971	1.51170655869182	-2.42432113986492	0.0377272335689747	0.385656165371741	-3.86224912599776	AC019330.1
RP11-326C3.2	1.553365473618	3.19001136706746	1.36911758693407	0.203385921833322	0.770356634144	-5.3596094294526	RP11-326C3.2
CDCA3	1.55310932582375	2.44355424978335	4.66597037478405	0.0011015302471976	0.0956558120029841	-0.481514991890784	CDCA3
DDIAS	1.5520870599931	1.51861577253996	5.43250535353362	0.000381731439684025	0.0659024303563506	0.52039982332456	DDIAS
FGL2	-1.55029747563702	3.10496694560186	-2.6787156799316	0.0247486433466729	0.320783098894241	-3.46541127854859	FGL2
GSTP1	1.55008750222993	6.65345591816608	4.60703821873465	0.00119923899968624	0.0986090192721221	-0.562582043529002	GSTP1
MXI1	-1.54963255377621	3.33030464534821	-3.57859997144164	0.00571680156298723	0.171806949694041	-2.06248401642334	MXI1
ITGA11	1.54798613356467	1.76151179182541	4.53099197184839	0.00133923416246739	0.10276036126579	-0.668027303129545	ITGA11
HYAL1	1.54732383152067	2.33117353050738	1.63114232767229	0.136490056760079	0.654490502476209	-5.02496442778803	HYAL1
AC022182.1	-1.54713650645601	1.47056576348288	-3.84122729482262	0.00378501832871949	0.14808988195135	-1.66537867252715	AC022182.1
SLC25A23	-1.54633482865231	3.72842913491786	-7.09013914578829	5.06618204317354e-05	0.0379295667804792	2.3620399915245	SLC25A23
MT-TL2	-1.54610581982041	2.89918192525081	-1.90055202424913	0.0890289811335972	0.557815182418782	-4.64961092024345	MT-TL2
NEBL	1.54492674949923	3.08165954432597	3.49176624547215	0.00656388655430056	0.180115755344309	-2.19551856606364	NEBL
MT-TP	-1.54473454866038	4.77635655756212	-2.07370403365055	0.0672193575214821	0.497265443928424	-4.39588308189691	MT-TP
ABCA10	-1.54455448889466	1.43756977952652	-3.16126304205997	0.0111878504269075	0.227386228016073	-2.70809553734868	ABCA10
PTTG1	1.54377298939808	4.15168012201113	3.89161300225258	0.00350062936940721	0.142544540176025	-1.59018578714498	PTTG1
SMOX	1.54366141431326	2.47490655519965	4.29167691059356	0.0019059748082666	0.113184276977661	-1.00590188440857	SMOX
NDRG2	-1.54319135814714	4.3986441096944	-3.69080428059955	0.00478834649440935	0.159629483695647	-1.89180829718416	NDRG2
AC007182.6	-1.54099751057088	0.750348225651573	-6.34748345822334	0.000119912130007555	0.0441489166040284	1.58958690054619	AC007182.6
GGT8P	-1.54071452766047	1.51446489511187	-4.02738464111201	0.00284099130112758	0.131775237360728	-1.38929380160518	GGT8P
SULT1A1	-1.54064651663843	2.17026887533915	-5.66188152873511	0.000282539378128138	0.0568335142309277	0.801185647602349	SULT1A1
TRAP1	1.54052943164477	5.49975675812657	7.03090320498061	5.41362497116199e-05	0.0379295667804792	2.30337754939959	TRAP1
RRM2	1.54045094642876	3.78423181705429	3.21913163988307	0.0101827595675664	0.219326661611394	-2.61775574803698	RRM2
UTP14A	1.54038617284484	3.66068474958098	3.92101959014499	0.00334515004409121	0.14011849667038	-1.54645861460395	UTP14A
GGCT	1.54020328851929	4.11186030826093	3.86781905924214	0.0036320113847653	0.145133707455874	-1.62565244523321	GGCT
IGLV3-13	-1.54011103997381	0.699972299774524	-2.66837570015877	0.0251761924318469	0.323017353276928	-3.48162339052156	IGLV3-13
FIBIN	1.53980655303359	1.44120713032479	3.60265119219163	0.00550300082983315	0.170077119397031	-2.02577891821354	FIBIN
TNFSF15	1.53859299685515	1.85542961653757	6.42251734318294	0.000109580860246893	0.0437494242082588	1.67137540825986	TNFSF15
FOXM1	1.53815908765514	3.56237519489321	5.65242343552778	0.000286025596597788	0.0572115468610541	0.789779259887034	FOXM1
KIAA1549	1.53692880777599	1.88074372887522	6.60590937830662	8.8182133305532e-05	0.0435282960678145	1.86766517607255	KIAA1549
CDC25B	1.53675134235797	4.31643781310323	3.42039276202121	0.0073580247937937	0.188065409015241	-2.30543555923125	CDC25B
DKC1	1.53653487018938	4.49928241783917	3.17215282375362	0.0109911683439827	0.225777479376417	-2.69107999705373	DKC1
NOTCH3	1.53530093131838	3.17614749214227	2.86007594697089	0.0183364413584958	0.281712445191946	-3.1805688190628	NOTCH3
SHMT2	1.53382899776966	4.44521165726179	2.66518612641027	0.0253095746195092	0.323606347491698	-3.48662339527947	SHMT2
NEU4	-1.5333128939897	2.7325417446505	-4.26027478167579	0.00199752110380604	0.114304861832331	-1.05090358507391	NEU4
RPS29P12	-1.53330428688691	1.65584971104107	-4.27521670478469	0.00195339123446398	0.113827400183069	-1.02947168931138	RPS29P12
CCDC89	-1.53290259111205	1.26002359300725	-4.35280664888751	0.00174032298776996	0.111120598224883	-0.918736692362554	CCDC89
PMAIP1	1.53208367315911	1.98245899387591	4.15900451929409	0.00232599683104168	0.122870610048083	-1.19705725665082	PMAIP1
C1QTNF5	1.5318705191503	1.77970443578279	3.32916493621879	0.00852125228422097	0.202273018001731	-2.44660481603844	C1QTNF5
RNU7-57P	-1.53177493781008	1.21573109963635	-2.67054030399189	0.0250860762110212	0.322527254743996	-3.47822987990382	RNU7-57P
LRRC19	-1.53115560651439	2.66965170078163	-2.61045155145055	0.027712540217411	0.33721028089566	-3.57234704440635	LRRC19
AHCYL2	-1.5300666729123	4.9129007511038	-5.01520212297118	0.000672605411160132	0.0813103937810619	-0.0128855615557377	AHCYL2
RP11-108K3.4	-1.52972747913743	1.88836184379975	-2.93260139150291	0.016270885817993	0.266716675259587	-3.06658948087358	RP11-108K3.4
REG3A	1.5297022039037	0.866022922711949	1.40993880415285	0.191386851642915	0.753193043649202	-5.309818369521	REG3A
ATAD2	1.52960328523428	3.316972649457	3.33489665936017	0.00844282183747856	0.201338398326582	-2.4377145801594	ATAD2
FEN1	1.52950343216492	3.45106921812856	4.65257795969185	0.00112296163371553	0.0966495863498218	-0.49988769414663	FEN1
LINC01234	1.52930483779969	1.21285465565025	1.63736954722508	0.135172012402516	0.652922193169559	-5.01661022106616	LINC01234
GLP2R	-1.52904437954402	0.991879487874126	-5.56124136493503	0.000322125205887458	0.0612025031809727	0.679059473848596	GLP2R
EXO1	1.52893054523535	1.98496618116917	5.42970503878173	0.000383153664862503	0.0659024303563506	0.516918048983197	EXO1
EPHA10	-1.52846206511208	3.03585702081937	-5.54373053087623	0.000329605978221976	0.0617646907821855	0.657639624721035	EPHA10
NAMPT	1.52814488359367	4.77088757350118	3.93843335597353	0.00325653166370281	0.13885695012512	-1.52062022718363	NAMPT
MT-TA	-1.52785213021032	2.83346405413637	-2.13297624436827	0.0610050289001908	0.475278566512558	-4.3072820892925	MT-TA
FAM83D	1.52657798959678	3.01175767490947	3.56531741858111	0.00583858620512689	0.173230852706115	-2.08278198756279	FAM83D
CYP4X1	1.5242657587393	1.67107359039576	1.75837166024938	0.111749058195117	0.609415440983733	-4.85108124240251	CYP4X1
EPHX2	-1.52367965205265	3.87277757110043	-3.78119375442184	0.00415597278337193	0.153070871866903	-1.7554040788386	EPHX2
IER3	1.52359250143693	5.14598494782895	3.53664995884425	0.00611077519183446	0.176734629436582	-2.12665526013117	IER3
LDLRAD3	1.52346535550411	1.9598102026756	7.30477183586123	3.9970419076628e-05	0.0374501789685333	2.57048766763192	LDLRAD3
ASB2	-1.52333905576599	1.74745131569129	-3.78003857350701	0.00416347534979343	0.153070871866903	-1.75714091022105	ASB2
MELK	1.52329921778982	3.10150287444223	4.42570594606435	0.00156258333309798	0.107423713333278	-0.815555504508296	MELK
HINT2P1	-1.52225137669868	0.737305540149601	-4.00464838136037	0.00294156988678157	0.132559028479826	-1.42275525222637	HINT2P1
LINC00152	1.52181370983516	3.6787535201452	7.0354518230695	5.38604449236771e-05	0.0379295667804792	2.3078997227966	LINC00152
SCUBE2	-1.52135491249846	1.46718527059625	-3.97908844829037	0.00305915385582828	0.134501165852662	-1.46045979827171	SCUBE2
SGK2	-1.52095467767909	4.69497193356743	-2.33689446298004	0.0436002549143853	0.408568579936674	-3.99717796534994	SGK2
RNU1-72P	1.51928402336333	0.781716572565347	2.33193207763725	0.0439594010813933	0.409720030393175	-4.0048062004467	RNU1-72P
KIF2C	1.5186901778451	3.08895985250092	5.01366063652679	0.000674045381993534	0.0813103937810619	-0.0149094492726043	KIF2C
BLK	-1.51854883597198	1.12280795247109	-3.64458040913348	0.00515006924619031	0.165340906619801	-1.96194495223178	BLK
TRANK1	-1.51818087701924	3.6014031498788	-6.20339757642552	0.000142846425137131	0.0452589410321191	1.43008797019516	TRANK1
DUOX2	1.5178143435557	3.30804491128143	2.34794540188266	0.0428108014119369	0.406137962555449	-3.98017786573749	DUOX2
SATB2	-1.51780803625774	4.59401907774569	-1.32528079440389	0.216977752200325	0.787938301169366	-5.41201676673553	SATB2
CITED4	1.51656934595193	1.57937216739337	2.29144298799454	0.0470004362129451	0.423324950904553	-4.06691098431597	CITED4
AKR1B10	-1.51598852624788	3.0784932321545	-3.11222619780538	0.0121195375596514	0.235841167523836	-2.78479633982821	AKR1B10
RNU6-1337P	1.51455921217839	0.841434987153937	3.21433501935807	0.0102624047342982	0.219807865570451	-2.62523596180513	RNU6-1337P
FCGR3B	1.51414874917505	1.16914648039757	3.17188829265704	0.0109959035287807	0.225777479376417	-2.69149325254452	FCGR3B
CPA6	-1.51220107309814	1.41446866231111	-2.33347145758092	0.0438476802049123	0.40932165863023	-4.00244022368785	CPA6
MIR4669	-1.51198119806941	3.45291446529408	-2.32670103714592	0.0443411412355472	0.411554221207097	-4.01284359462743	MIR4669
IFITM3	1.51113793809629	7.1188305185001	2.60352279710973	0.0280326445324244	0.338811740884892	-3.58318682846793	IFITM3
EPDR1	1.50952933819711	2.90453820014306	4.06535790919428	0.00268104056592785	0.130226150490171	-1.3335728167768	EPDR1
NPM3	1.50951339259822	3.25062561937968	2.51161561277049	0.0326462003682931	0.361985461822705	-3.7266579854399	NPM3
RPS15AP11	-1.5091021662591	0.664059709368162	-4.88810228990223	0.000803232880678677	0.0855672485708444	-0.181093163601971	RPS15AP11
AL122127.25	-1.5085407147225	1.15179965445182	-3.07759000290794	0.0128255015090041	0.241319996765869	-2.83904342884402	AL122127.25
MIR6801	-1.50680757541764	3.11854137215221	-3.46268331177963	0.00687610504602548	0.182302647061806	-2.24024772895517	MIR6801
PID1	-1.50648222985167	2.84988504107958	-2.23901218196594	0.0512462252818661	0.441037129546909	-4.14694680712752	PID1
TOMM34	1.50644611836813	3.62260802007579	5.15873290802959	0.000551988997078885	0.075298912842899	0.173821203482571	TOMM34
CPM	-1.50600625613629	2.49350628178616	-4.30806799358863	0.00185997243080781	0.113007608236316	-0.982472709757489	CPM
DSC3	1.50578726696522	0.984917608984234	2.09655308312413	0.0647548351192868	0.489185476254421	-4.361822497774	DSC3
CACNG4	1.50489196181887	1.16984836595438	2.08940665391684	0.065516170226714	0.490809071533187	-4.37248859023404	CACNG4
ASPN	1.50462246824562	2.61624555099222	3.16484136599787	0.0111228240703461	0.226684045907614	-2.70250357676088	ASPN
AC092569.2	-1.50431879349871	0.751775173508537	-4.60735555566228	0.00119868869463041	0.0986090192721221	-0.562143995530273	AC092569.2
SNORD114-3	1.50363471453218	2.20788505289867	2.22516253374429	0.0524289063994133	0.445049836281898	-4.16800992184749	SNORD114-3
IGFBP7	1.50322450781067	6.32198068800978	3.0636995689709	0.013120383194494	0.243936356792044	-2.86081325048161	IGFBP7
CASP5	-1.50313490924154	2.56479752908138	-2.17706209734478	0.0567463766653812	0.461636642424761	-4.24088806878764	CASP5
NOTUM	1.50251744392552	1.30574239087634	2.86588297256476	0.0181616247529031	0.280774354498432	-3.17144148840381	NOTUM
ABHD11-AS1	-1.5017042957536	3.20546484529157	-3.53605391770943	0.00611657325692102	0.176734629436582	-2.12756837784894	ABHD11-AS1
MIR3682	1.50153050153905	1.23962653725595	1.64222473699246	0.134152345694881	0.651311333507625	-5.01008499510729	MIR3682
MIR142	-1.5014557821916	1.81994598287682	-3.53593663367425	0.00611771482920372	0.176734629436582	-2.12774805797645	MIR142
ITGA2	1.50143912849529	3.91168197019844	3.92602871961231	0.00331940066034412	0.139762146900897	-1.53902185148006	ITGA2
KRT7	1.50044927754346	1.67860730597257	2.15175603037898	0.0591544020213062	0.469808444469298	-4.27904855324926	KRT7
FAM132A	-1.50014724270955	1.35508422799975	-3.47064646396259	0.00678910603376502	0.182251551900388	-2.22799223855689	FAM132A
AQP7	-1.49604903380758	1.8928775119537	-6.36191249355093	0.000117845992952011	0.0441489166040284	1.60538210637805	AQP7
MIER3	-1.49499375605724	3.40559989766634	-5.2919591175655	0.00046068996602247	0.0705330676451854	0.344039941047602	MIER3
SRPX	-1.49497277730656	1.73049850255462	-3.27905314668269	0.00924003021442293	0.20989434904485	-2.52444105799409	SRPX
UGT1A1	-1.49395793962772	1.5410767464095	-3.1743160268395	0.0109525252939124	0.225777479376417	-2.68770075255616	UGT1A1
VIP	-1.49381324604092	1.66407292228722	-2.0269382826452	0.072546906793971	0.510992441575231	-4.46520320749784	VIP
WDR43	1.49342004185734	4.36045785371898	3.7921404056804	0.00408557977313585	0.152493299447138	-1.73895405495454	WDR43
GPT2	1.49307958389951	3.28710161527654	3.1376467229746	0.0116269677607751	0.232565483232941	-2.74501921596725	GPT2
HMCN2	-1.49208633907864	1.50965105960153	-4.79488341027155	0.000916264301712494	0.0881378429899208	-0.306172186312196	HMCN2
RP11-1223D19.2	-1.49196914658847	1.72233721721404	-2.32034938818103	0.044809041978303	0.414384709245584	-4.02259744301699	RP11-1223D19.2
PAQR4	1.49120601232959	2.90681948127512	5.85745150759108	0.000219856703427734	0.0525134419447442	1.03376459447684	PAQR4
PKMYT1	1.49067621574048	2.68405501942376	5.72719691374721	0.000259683744649682	0.0551153896260986	0.879555148079318	PKMYT1
AC006129.2	-1.49035236540152	1.59705826374018	-2.38968042669	0.0399544156538815	0.396249864886015	-3.9158269501397	AC006129.2
SCNN1G	-1.49005114725958	1.34540830733501	-1.99223795561692	0.0767580812656101	0.523743477839587	-4.51627814915635	SCNN1G
MS4A1	-1.4897468084468	1.26024885740707	-2.49260555724542	0.0336912808472304	0.368027342130528	-3.75624894347896	MS4A1
LILRB5	-1.48969868654108	1.47627290722197	-4.05214270300868	0.00273559580686862	0.130627291369233	-1.35294089553667	LILRB5
SNORD105B	1.4896689127345	1.36747113379498	3.45115321286972	0.0070041400535311	0.183861576294358	-2.2580037187802	SNORD105B
MT-TS2	-1.48937690317357	3.12974008561012	-3.19942634617686	0.0105140930639432	0.222030705485547	-2.64849505979947	MT-TS2
COL5A2	1.48927546479202	4.53317303004672	3.41769508960891	0.00738993632876177	0.188205502896448	-2.3095995049118	COL5A2
FHL1	-1.48867746541247	3.15816257469969	-2.59180131163447	0.0285826392281428	0.341504309728866	-3.60151790528862	FHL1
HSPB6	-1.48853785241958	1.57420916840058	-2.77203816874909	0.0212065741607953	0.299856579198155	-3.3189212293874	HSPB6
P2RX1	-1.48801321509005	1.41911722951701	-3.56155792768118	0.00587354684975645	0.173891999989049	-2.08853058840675	P2RX1
PPAT	1.48800806830944	2.47734910526246	4.79647982385991	0.000914190998500384	0.0881378429899208	-0.304018013148195	PPAT
SNORA14A	1.48798488838776	1.54385030957349	5.85458695961494	0.000220657725014738	0.0525134419447442	1.03040286135687	SNORA14A
CKAP2	1.4873466364748	3.31637443183332	2.05687105271429	0.069092309730703	0.501121697270307	-4.4208964348515	CKAP2
SLC25A34	-1.48545443110119	1.0857993156897	-5.23186769272721	0.000499677485391633	0.0712093471244602	0.267630455837894	SLC25A34
MAOA	-1.48443604369539	4.63498511062004	-2.44133508103552	0.036678822103709	0.38039987829317	-3.83588348006896	MAOA
PDGFRB	1.48431098352634	3.99915842079083	3.21384299231109	0.0102706109206779	0.219807865570451	-2.6260033501371	PDGFRB
RP11-290F5.1	-1.48371950077375	2.02855612009715	-2.65848122165246	0.02559228687164	0.324444134534661	-3.49713255395089	RP11-290F5.1
TMEM211	1.48371304006749	1.15847984850049	1.75680939582051	0.112026170324352	0.609874582297894	-4.85325525439378	TMEM211
ZFAS1	1.48320736555541	5.24741881927682	7.20076322940985	4.48068480402599e-05	0.0379295667804792	2.47027393998242	ZFAS1
LAMC2	1.48234158299098	4.73185375531643	3.16123755021815	0.0111883150771972	0.227386228016073	-2.70813537685064	LAMC2
C16orf89	-1.48176263086858	0.767451765419263	-3.91360400952098	0.00338365773075106	0.140409964855082	-1.55747439202721	C16orf89
SYTL2	-1.48168380388136	4.72529821486898	-1.95421602985169	0.0816388197531404	0.536186780758313	-4.57186640326359	SYTL2
MIR342	-1.47901031801706	1.13280782646664	-3.29401386495036	0.00901908134598126	0.207677484812009	-2.50118311463717	MIR342
CITED2	-1.47644671583049	3.39537920549251	-4.97630585243099	0.000709972900751828	0.082210336124165	-0.0640756527422042	CITED2
BUB1	1.47630696942546	3.25345127909769	4.09349297558963	0.00256869528653688	0.128992703782594	-1.29242280987284	BUB1
AC012363.4	1.47607561066086	1.39312352043699	1.89897527562863	0.0892553626797591	0.558497446963072	-4.65188200043352	AC012363.4
HIST1H2BI	1.47564239128318	6.37448654490899	3.64256947687857	0.00516644215466834	0.165567962623593	-1.96500185768241	HIST1H2BI
IGKV3OR2-268	-1.47465445905396	0.876507129717528	-2.72948665957232	0.0227532177527397	0.308142093902071	-3.38574752076912	IGKV3OR2-268
AMIGO2	1.47420739278218	2.46490896607537	2.78666748552204	0.0206997989191096	0.297157491988873	-3.29593722789785	AMIGO2
GNG7	-1.4720262566899	1.26400316717506	-3.2481008312525	0.00971514754661154	0.214977074735586	-2.57261141562779	GNG7
POU5F1B	1.47182420047055	0.951378508110144	3.73677391056557	0.00445498190281078	0.157111426802727	-1.8223108284674	POU5F1B
CST2	1.47158092416304	0.848107324681445	6.4376363377814	0.000107618669548704	0.0437494242082588	1.6877508968193	CST2
UGT1A4	-1.47122871799033	1.62603989395253	-2.46227669270188	0.0354279986150603	0.375594132414752	-3.80338849072566	UGT1A4
BMP6	-1.47107470142378	1.29241046981668	-4.67881271706448	0.00108138980306774	0.0948320259813394	-0.463924551206081	BMP6
GREM2	-1.47033859541889	1.28084487209729	-4.47342608466419	0.00145678672210867	0.104304329638737	-0.748469335130573	GREM2
MIR877	-1.47022410837009	0.918908770183128	-3.64522372404702	0.00514484290464962	0.16532219023208	-1.96096711988488	MIR877
MUSK	-1.46974473797047	0.898130520396171	-4.57860747416891	0.00124965500227813	0.0990929102474622	-0.601894046103176	MUSK
RP11-77K12.5	-1.46842854817224	3.18572543668609	-3.08745651390495	0.0126201916802167	0.240283050578842	-2.8235850479083	RP11-77K12.5
RP5-972B16.2	-1.46792367420812	2.1246925285378	-4.85589231199542	0.000840498254104014	0.086586228985301	-0.224148509071419	RP5-972B16.2
CYP4F12	-1.46779085847279	3.74909562840193	-3.31568673935007	0.0087086782503753	0.203959097681116	-2.46752066756073	CYP4F12
NEDD4L	-1.46758087362987	4.32518931129615	-2.97344100191249	0.015213950146581	0.259175828238693	-3.00243747902174	NEDD4L
ANGPTL1	-1.46753207222041	1.09384083101708	-3.69783496378689	0.00473570909284777	0.159371830345295	-1.88116264251143	ANGPTL1
FXYD1	-1.46708127698742	1.18087824791921	-3.7941315527465	0.00407291108718305	0.152493299447138	-1.73596351210494	FXYD1
TRAJ1	-1.46681766935306	2.06941316621153	-1.69717569526028	0.123087480325692	0.630930713963813	-4.93553679120827	TRAJ1
STC2	1.46663550005665	1.45115959838681	4.39916375316851	0.00162494859024345	0.108545346354649	-0.853025974633362	STC2
CDKN3	1.46661354934795	2.91287797612122	4.24100037147008	0.00205601830942532	0.116272975249833	-1.07860038820466	CDKN3
ACHE	-1.46578870826315	1.75231972844391	-3.52024763177512	0.00627244796114041	0.177723492358671	-2.15179668212893	ACHE
SCN7A	-1.46325588730219	1.05513164168507	-3.95229900892509	0.00318774400009123	0.137072992003923	-1.50007636642695	SCN7A
ALCAM	1.4613150638363	3.61996243924055	5.8732632918927	0.00021549152203174	0.0525134419447442	1.0522968659461	ALCAM
TRAJ44	-1.46080103456442	2.05257002122592	-1.84616940087212	0.0971561782506505	0.575939222234138	-4.72748333643414	TRAJ44
GGT6	-1.4591054840425	3.85631847028562	-2.8035594487021	0.0201298996237424	0.294118761312349	-3.26939422647409	GGT6
CNNM4	-1.45856379642876	4.23935956769608	-6.11381234196752	0.000159481454002618	0.0472967440884321	1.32928252299403	CNNM4
CTB-118N6.2	-1.45844054467248	0.520705883787231	-6.03528377306167	0.000175800351710025	0.0488999665803417	1.23987512779374	CTB-118N6.2
IGHV3-65	-1.45798831199566	1.07658083762099	-2.70510464240005	0.0236903701749556	0.315081038367247	-3.42401626209043	IGHV3-65
PRKACB	-1.45652032360832	3.74110471481993	-3.88165301379732	0.00355500428833308	0.143507692585474	-1.60502266077743	PRKACB
AC011288.2	1.45645746101442	0.848434974228632	1.45579253454121	0.178639003940275	0.733729885982422	-5.25279717593177	AC011288.2
TMEM63C	-1.45642849821838	1.58354096859111	-2.61882848522703	0.0273304266665693	0.33473426592244	-3.55923782628395	TMEM63C
RIPK2	1.45506452932515	2.56188698612689	6.21717069917078	0.000140460469778371	0.0452589410321191	1.44547428812339	RIPK2
MIR5687	-1.45369028152966	3.59446641884628	-2.89250966835303	0.0173815316968369	0.276126857985355	-3.12959168763766	MIR5687
EIF4EBP1	1.45317298892743	4.04883344336351	7.02770333813011	5.4331196096069e-05	0.0379295667804792	2.30019452739374	EIF4EBP1
BRIX1	1.45298047194003	3.15454912152593	3.19550752759826	0.0105813038766325	0.22265325879769	-2.65461114142093	BRIX1
TIMP3	1.45282987340324	5.04066973068743	3.33902710702962	0.00838676772048557	0.20053893748836	-2.43130967037204	TIMP3
MIR222HG	1.45226090930859	3.21068940340849	3.58771587563194	0.00563476083326961	0.171358416670739	-2.04856452319161	MIR222HG
TRAJ39	-1.45207192804274	2.00649780587265	-1.8070412985907	0.103426426340596	0.589466061058199	-4.78290360652864	TRAJ39
ITM2A	-1.45192028077826	2.16661317291531	-2.97552359649742	0.0151619737437056	0.258794074005673	-2.99916701436637	ITM2A
MIR4540	-1.45044908835659	0.606607107869314	-2.52293986217271	0.0320390758793411	0.359486404048641	-3.7090156183359	MIR4540
CD48	-1.4498049638497	2.58339877807621	-2.70386548011759	0.0237390268630772	0.315374743445149	-3.42596065722498	CD48
MMP14	1.4494678937722	5.56507437802423	3.19149640010369	0.0106505578391697	0.223323004302591	-2.6608722676738	MMP14
BRINP3	-1.44925445605798	1.0150866695498	-3.70801085024877	0.00466059795102794	0.159044472348025	-1.86576514567249	BRINP3
AC090498.1	1.44834458490283	7.16892351477874	1.99414964527192	0.0765201491903329	0.522748552555826	-4.51347270123993	AC090498.1
5S_rRNA	-1.44825789336509	1.39098225976674	-2.33585072689595	0.0436755534171456	0.408786646651959	-3.99878269928635	5S_rRNA
NQO1	1.44810169869776	4.76543442993188	2.59660516576389	0.0283559361754396	0.340730594529312	-3.59400626947427	NQO1
MIR6865	-1.44782502979369	1.47435210453541	-2.16217295669913	0.0581514168771567	0.466609631269806	-4.26335601523563	MIR6865
COL3A1	1.44773097737378	7.80624850405377	2.17407220156655	0.0570258566351654	0.462810257496793	-4.24540343114039	COL3A1
RP11-6N17.6	-1.44716060943938	1.94570247879747	-2.22511349179434	0.0524331412090537	0.445049836281898	-4.16808444594582	RP11-6N17.6
SHISA2	1.44641739967501	0.736935649127074	5.49001164275767	0.000353750645499548	0.0654681619021683	0.591612384882094	SHISA2
TRAJ50	-1.44613773547458	1.533820782823	-2.05658296137141	0.0691247959654982	0.5011442141225	-4.42132393275116	TRAJ50
HDAC1P1	-1.44558810965732	1.32809562585476	-4.07152698685027	0.00265596892836807	0.129906958307119	-1.32454013684528	HDAC1P1
DSCC1	1.44491590802886	1.84117299955041	3.87603730884092	0.00358605452095987	0.14384296365585	-1.61339395427777	DSCC1
GAL3ST2	-1.44479525865678	3.38462522110616	-2.23395579086501	0.0516749658442436	0.442480876363263	-4.15464072473879	GAL3ST2
CDCA5	1.44388905707003	2.8362543299012	5.96517786174116	0.000191906163101349	0.0492605534931489	1.15922734628804	CDCA5
SPON2	1.44370318057633	4.29157838417021	2.5599373783681	0.0301330350912082	0.349979841002008	-3.65130335999755	SPON2
E2F1	1.44363834725484	2.70594191895421	5.51762037061819	0.000341111312765075	0.0635860061763756	0.625606633669794	E2F1
NSDHL	1.44301258118131	3.62378411479159	6.33782066712164	0.000121317771139946	0.0441489166040284	1.57899125641861	NSDHL
FMO5	-1.44294575332406	3.84083213537513	-2.58816709116417	0.0287553517164003	0.342639070452047	-3.60719963292575	FMO5
GINS2	1.44169701471538	2.49628436904035	6.21561997843783	0.000140726930426661	0.0452589410321191	1.44374342102861	GINS2
GJB3	1.44164201907006	2.74737445273928	2.51040358995821	0.0327118562941281	0.362600539071026	-3.72854557528613	GJB3
NBPF1	-1.44152645952014	4.39058013200741	-2.7284793564047	0.0227911824459472	0.308304430017289	-3.38732890020653	NBPF1
MGLL	-1.44149206143634	5.02631953282163	-4.38786728719561	0.00165229161082117	0.109182871158512	-0.869007392072297	MGLL
NXT1	1.44148073240932	3.0203357372741	3.63399844208192	0.00523684162555879	0.166377865775242	-1.97803628121674	NXT1
CCL5	-1.44124561814261	2.6157913683873	-2.66113349992297	0.0254800753599141	0.323989102617552	-3.49297566423734	CCL5
CCDC86	1.44050382358985	3.52230277959537	4.08128582652439	0.00261681414249645	0.129906958307119	-1.31026267213805	CCDC86
OLFML2B	1.4397991044704	2.25239483072118	3.77144741994876	0.0042197215619466	0.153933367306913	-1.77006313889349	OLFML2B
RP11-1029J19.4	1.43935856576741	1.77758189016983	2.13910295293338	0.0603952160034433	0.473473917016068	-4.29807939429267	RP11-1029J19.4
ST6GALNAC1	-1.43922971611571	5.52333240593828	-1.69110162323708	0.124268412768152	0.633231486209573	-4.94383862440034	ST6GALNAC1
LGI4	-1.43893835491673	1.33730448629982	-3.52608818617995	0.00621437280246109	0.177716087758092	-2.1428410942516	LGI4
ISX	-1.43852519184034	3.07198835788518	-2.08367046702288	0.0661334848623969	0.493260912855173	-4.3810413319272	ISX
CDC42EP5	-1.43841397507416	4.55467993650017	-1.751327059515	0.113003629682448	0.612076665909315	-4.86087707191092	CDC42EP5
CXCL11	1.43813932112432	1.1638884196565	2.80350066919986	0.020131854856338	0.294118761312349	-3.26948659557578	CXCL11
RAD54B	1.43805623988858	2.18857753185899	5.42257359412595	0.000386801484734092	0.0662100003003492	0.508045273220328	RAD54B
AC013461.1	1.43691483770398	3.67563836077501	2.12874263867973	0.061429884020469	0.47619194223052	-4.31363652250785	AC013461.1
PSMA7	1.4349994758721	6.14727860114612	4.20628929012383	0.00216600601981668	0.118294952757494	-1.12862227268894	PSMA7
RP5-1187M17.10	1.43495235857323	2.63230050709724	3.63098527612936	0.00526182905217502	0.166377865775242	-1.98262056334322	RP5-1187M17.10
LTBP4	-1.43431597163347	4.11393356099332	-3.9234326859523	0.00333271931540113	0.13992705012446	-1.54287560289551	LTBP4
MIR4698	1.43416372094968	1.6112337894519	2.71848090510771	0.0231715084308304	0.310767307644052	-3.4030239450448	MIR4698
BHLHE40	1.43414665608845	4.85716647530826	3.43010917165898	0.00724427137704893	0.186727601897745	-2.29044352945263	BHLHE40
SALL4	1.43387770613408	1.01457204913531	3.79510038074924	0.00406676187680319	0.152493299447138	-1.73450859373574	SALL4
MCM7	1.43318126873899	5.30038125066273	4.81744498847134	0.000887424851050776	0.0881378429899208	-0.275767188478634	MCM7
MYLK	-1.43292793150993	3.90291535988966	-4.05335456878171	0.00273054434031084	0.130627291369233	-1.35116374549508	MYLK
MCM4	1.43182798962865	4.27165037119456	4.79323381551704	0.000918411969140002	0.0881378429899208	-0.308398564874396	MCM4
FAM151A	-1.43086248492937	0.68355986048646	-5.7850204680383	0.000241114560258814	0.0544797425391036	0.948353567711772	FAM151A
TRGJ2	-1.43080390274134	1.38976535267917	-2.48233578503534	0.0342696588265014	0.370150667685806	-3.77222100887792	TRGJ2
BMP5	-1.43070427565864	1.17449328358284	-3.66866236141031	0.004958169944028	0.161806308604192	-1.92537343462076	BMP5
CCDC17	-1.42975337484377	1.73545641522335	-4.58557434240993	0.00123709460770051	0.0987567632568813	-0.592248592529425	CCDC17
METTL7A	-1.42967846377163	3.47579157869248	-2.50211605829991	0.033164337616203	0.365785012142317	-3.74144900673069	METTL7A
DPY19L1	1.42909522897307	3.25457018007125	4.17496335549974	0.00227064015400358	0.121569732395704	-1.17392254012747	DPY19L1
AC114812.10	-1.4287367770821	1.68184885554327	-4.43076113259517	0.00155099734234849	0.107297167877866	-0.808431609470085	AC114812.10
RACGAP1	1.42866023289605	3.96305693264468	4.61142096541976	0.00119166256330341	0.0986090192721221	-0.556533606446401	RACGAP1
CHEK1	1.42664692270038	2.46705263562928	5.14372368842319	0.000563437356215561	0.0757004665309389	0.154458375841987	CHEK1
C4orf19	-1.42488749235563	3.66454812526981	-3.74651229843675	0.00438754526229555	0.156616091114888	-1.80762142941939	C4orf19
TMEM61	-1.42478136561621	1.53415910500531	-3.8146192384797	0.00394493485711389	0.15132858251565	-1.70522222308496	TMEM61
KIF26B	1.42404598892998	1.1203017165855	2.73906516062835	0.0223953893295428	0.306443819524709	-3.3707086469567	KIF26B
RP11-250H24.2	-1.42382150764981	0.943176128239359	-3.01768540208078	0.0141479571488135	0.252989152626993	-2.9329815019476	RP11-250H24.2
AC112721.2	1.42320962915335	1.14288374067305	2.26463742928765	0.0491262502676121	0.433965829000883	-4.1078868576064	AC112721.2
G0S2	1.42296104981109	2.96906115539563	1.80441654354703	0.103860214062398	0.590520450571319	-4.78660222961302	G0S2
PRKDC	1.42288047908669	5.25484178996298	5.86088335244876	0.000218901192575081	0.0525134419447442	1.03779033906676	PRKDC
MCM3	1.42271955830893	4.96307989055188	4.77587192604325	0.000941346178078475	0.0884165431329703	-0.331858406163351	MCM3
MORC4	1.42257108945098	3.24573625324925	2.87269741567117	0.017958643809642	0.280069887953786	-3.16073079892938	MORC4
AGT	1.42244844708863	2.34408458537991	1.45574659493479	0.178651398201933	0.733729885982422	-5.25285486612122	AGT
RNU7-151P	1.42188825864304	0.850038601411082	2.13597485242657	0.0607058274680497	0.474400851881572	-4.30277899630349	RNU7-151P
DIAPH3	1.42169048239673	2.33793302032217	2.6609333500938	0.0254885259080935	0.323989102617552	-3.49328936851914	DIAPH3
FANCA	1.41900120514926	3.3379869595652	5.72144490463783	0.000261613887394974	0.0551153896260986	0.87268156796294	FANCA
PLK1	1.41858982818152	3.11406632466544	6.09816220879822	0.000162597626964908	0.0472967440884321	1.31154236772151	PLK1
GDPD2	-1.41824346112107	1.20003295133494	-3.95482691822092	0.00317536935269711	0.136705986013819	-1.49633379152902	GDPD2
KIAA0125	-1.41813984177598	0.992673544265154	-3.85439855855064	0.00370839982694236	0.146634723239146	-1.64569003633314	KIAA0125
CTC-470E21.1	-1.41754800001848	0.666975925922829	-5.05819286914236	0.000633749122651121	0.0808503583081865	0.0433988965010519	CTC-470E21.1
CH17-373J23.1	-1.41676790681687	2.96328715140071	-2.46600894145787	0.0352095658597487	0.374866885185067	-3.79759241327577	CH17-373J23.1
HIST3H2BB	1.41671233828936	1.61038358892272	2.38308460981667	0.0403929884576028	0.397735382168707	-3.9260120057348	HIST3H2BB
SNRPGP10	1.41625251768266	4.46231886153613	5.3447255486206	0.000429152756992466	0.0692395073748356	0.410638135180857	SNRPGP10
ACSL4	1.41546162277461	3.27962168601314	5.48758431698277	0.00035488583437587	0.0654681619021683	0.588617611777631	ACSL4
CH507-42P11.8	1.41416468017628	2.97269457097441	2.17993075284974	0.0564794786456292	0.460904583508912	-4.23655413998455	CH507-42P11.8
C19orf71	-1.41408493355437	1.85363085040229	-3.74289989160189	0.00441243445574236	0.156616091114888	-1.81306901857737	C19orf71
RNU6-574P	-1.4133127889161	2.10916383792872	-1.91791675639451	0.0865712991161435	0.551195374415446	-4.62454880434773	RNU6-574P
GALNT12	-1.41329978120241	4.50550330923445	-2.92218753119193	0.0165522180519017	0.269513305441794	-3.0829525055383	GALNT12
SHCBP1	1.4130945675262	1.85705183246383	5.26247222277644	0.000479394788039367	0.0705330676451854	0.306621153370885	SHCBP1
ASPG	-1.41308721515346	1.06055829258544	-2.11508476307846	0.0628200433483184	0.481827837865904	-4.33410973496376	ASPG
ISLR	1.41298011657454	3.04941712444916	2.37936048490124	0.0406427120066941	0.398332303767374	-3.93176025895363	ISLR
SLC16A9	-1.41276916823859	1.96686280329427	-3.17821287155999	0.0108832664294447	0.22541467013028	-2.68161399128898	SLC16A9
SLC29A1	1.41248487475585	3.84338323522732	3.78223650913889	0.0041492126117007	0.153070871866903	-1.75383642737807	SLC29A1
AC051649.12	-1.41235042625856	0.638418283611334	-4.07146345348775	0.00265622586359911	0.129906958307119	-1.32463313337593	AC051649.12
PLPP4	1.41176597158834	0.90129206840855	2.44415337352113	0.0365079686442247	0.379808574477223	-3.83151305078482	PLPP4
UGT1A2P	-1.41147941433866	1.3407829242271	-3.71037400027295	0.00464333457725751	0.15865766246514	-1.86219116974106	UGT1A2P
MIR6816	1.41122049435893	0.728854981802123	2.38407757539511	0.0403266608136083	0.397505656591282	-3.92447904872989	MIR6816
TBX10	-1.41080759538459	0.901485481996004	-4.21254354637954	0.00214573580568762	0.118294952757494	-1.11959578350385	TBX10
IGKV2D-40	-1.41068890198098	0.756603654594276	-2.8960582938458	0.0172801776743223	0.275523262837695	-3.12401453126617	IGKV2D-40
TNFAIP6	1.41041817723256	1.05789218570563	3.09109890771268	0.0125452553038358	0.23955766961888	-2.81787939316773	TNFAIP6
MIR4706	-1.40995967065673	1.29626711384647	-2.73378255886758	0.0225920242426031	0.307115295951774	-3.37900299730845	MIR4706
HOXB9	-1.40961167552075	3.94499493101757	-1.47018123314288	0.174793614816848	0.726413751956111	-5.23467368728107	HOXB9
MIR6815	-1.40959235651069	1.19913951499976	-2.62299544491917	0.027142326108674	0.33394042945912	-3.55271536625105	MIR6815
ZNFX1-AS1_3	1.4091013395918	1.76744168578528	6.08767387362668	0.00016472295997544	0.0472967440884321	1.29963164534957	ZNFX1-AS1_3
RNVU1-19	-1.40857471196947	3.23838815071908	-2.96262142639864	0.0154869304358298	0.262028780072951	-3.01942991565166	RNVU1-19
FBLIM1	-1.40847612342351	4.11166490219665	-4.52219844631995	0.00135651527342212	0.10276036126579	-0.680280769294082	FBLIM1
TRAJ55	-1.40828446265832	1.10523489001907	-1.71599782661314	0.119492750004206	0.62660005611413	-4.90971698695686	TRAJ55
MIR30C1	-1.40528105593708	1.4207233978515	-2.23547643237668	0.0515456613653711	0.441641084954081	-4.15232735699947	MIR30C1
MALL	-1.40517943231039	4.28071616220375	-2.72098883506953	0.0230755120111508	0.310415065740828	-3.39908741867452	MALL
PALD1	1.40508959497494	3.08030503835491	3.32511527982013	0.00857712196348967	0.202757580385935	-2.45288766555629	PALD1
CTSK	1.40503848307429	4.08061992381023	3.53809710654663	0.0060967217808842	0.176621385098943	-2.12443842711697	CTSK
RP11-362F19.1	1.40458323241298	1.0106693601664	2.02463884484007	0.0728190076918116	0.511370404311491	-4.46859747750238	RP11-362F19.1
TRPM2-AS	1.40451313459704	1.12978485251654	1.79144935361842	0.10602812150222	0.595335104108014	-4.80483874249324	TRPM2-AS
AP001610.9	-1.40339576978238	1.38464035910318	-3.08334671935425	0.0127052973791994	0.240592684263608	-2.83002356725436	AP001610.9
MICALCL	-1.40337868051489	2.15766396919524	-3.97671004586844	0.00307034528377461	0.134635813611221	-1.46397295557481	MICALCL
EIF2S3	1.40334038748866	6.16912920245276	3.19684493282854	0.010558316553263	0.222305323809802	-2.65252375272355	EIF2S3
LY6G6D	1.40313979108316	1.37314737220026	0.876031496167832	0.403258245169022	0.941788296580696	-5.87530602230154	LY6G6D
NAA10	1.40247079482279	4.23085098283186	5.97831346821518	0.000188770655755818	0.0492605534931489	1.17439800910436	NAA10
ADRA2A	-1.40243511024704	1.7049945670562	-4.83695890400122	0.000863265614644948	0.0875682150344953	-0.249537473371115	ADRA2A
LACTB2	1.40217510619079	3.07456602551942	2.84947459849174	0.0186600196577175	0.283798094785722	-3.197231745992	LACTB2
HILPDA	1.40184579527794	2.82689122399551	1.69880770517974	0.122771929669971	0.630174203233884	-4.93330366616579	HILPDA
TM6SF2	-1.40152339592004	0.941024327020254	-4.34377580590557	0.00176379797809181	0.111678480092526	-0.9315771189656	TM6SF2
SKA3	1.4005857288768	2.24512267859051	2.79028719210484	0.0205763148675499	0.296119286396219	-3.29024978481404	SKA3
DUSP10	1.40058283167671	2.32240246100154	3.84914234159945	0.0037387778342684	0.147088890620212	-1.65354437845091	DUSP10
FANCB	1.400489432908	1.69110871103552	3.38986291534932	0.00772771077253127	0.191867095080337	-2.35259790651605	FANCB
PRR7	1.40034396631344	1.35901632619531	4.95176917272197	0.000734688442120115	0.0825737571312993	-0.096497554462827	PRR7
PVT1_1	1.40013836801039	1.51205539916098	2.37918092731431	0.0406547908035139	0.398332303767374	-3.93203736467234	PVT1_1
FABP4	-1.400039115743	1.05998728981011	-2.39859727353982	0.0393689847167976	0.393402562968527	-3.90204924707239	FABP4
RAB36	1.39965571951775	1.46195935259893	5.45685150973564	0.000369603989265028	0.0655382076297891	0.550615741300359	RAB36
CDR2L	1.39937715769538	1.89464058525106	2.4556011256768	0.0358220545712691	0.377228166505609	-3.81375191273713	CDR2L
P2RX4	-1.39934977322636	3.16883345123029	-4.00700798348517	0.00293095862504552	0.132559028479826	-1.41927915615043	P2RX4
LOXL2	1.39910733019631	3.49784673247207	2.33691614385191	0.043598692141086	0.408568579936674	-3.99714462958632	LOXL2
TGIF2	1.39848532953419	2.79739342440854	2.39978836851453	0.0392914288928356	0.393289860641135	-3.90020811189845	TGIF2
DPT	-1.39821052216571	2.0408388774824	-2.28760974967437	0.0472988164325048	0.425151997036835	-4.07277766957224	DPT
DSC2	-1.39757028865167	3.81851757317952	-3.71382432038425	0.00461824972040055	0.158647238636431	-1.85697419842416	DSC2
MROH3P	-1.3974909388672	1.94979486442503	-2.63585530095588	0.0265699820626492	0.329845760585273	-3.53258001524666	MROH3P
MIR4435-1	1.39711503786107	2.38810154382364	2.06181506795301	0.0685370784174677	0.499807017265101	-4.41355686828542	MIR4435-1
HLA-G	-1.39680656441058	1.21898475694062	-1.86986291711416	0.0935334810826247	0.567931461984394	-4.69367327318978	HLA-G
RP11-314N13.10	-1.39622097643212	3.17341752989806	-2.53421977898106	0.0314455310085062	0.35632930809257	-3.69143162517317	RP11-314N13.10
PARPBP	1.39619477471458	2.51687856159939	4.60323839358146	0.00120584943303114	0.098676282402243	-0.567828550585259	PARPBP
PPIL1	1.39470744451119	3.31411433116899	3.71127714100129	0.00463675467418619	0.15865766246514	-1.86082545846472	PPIL1
FERMT1	1.39455061577241	5.41579959568031	2.46297917813884	0.0353867824778321	0.375521512774832	-3.80229765841549	FERMT1
LGR5	1.39366076933322	3.00721438266975	1.14398215329783	0.281461075736505	0.853542078536503	-5.6161239307786	LGR5
KIAA1524	1.39315426142061	2.25593591549059	5.26571562108262	0.000477297846381402	0.0705330676451854	0.310744125845183	KIAA1524
RP11-532E4.2	-1.39227662297255	0.933567753906366	-3.69203106930408	0.00477911769449845	0.15947871201333	-1.88995030295028	RP11-532E4.2
CCT2	1.39202787126017	5.44795148481429	3.3373122357782	0.00840999307587556	0.200959324478841	-2.43396867938442	CCT2
RP11-474D1.4	1.39187708018859	0.999833975099691	1.49642618081062	0.167965318662186	0.713717293907205	-5.20134091280234	RP11-474D1.4
IRAK1	1.39146864214682	5.07499634054288	4.94821609368666	0.000738343366762341	0.0826665950635421	-0.101200798353555	IRAK1
F2RL2	1.39145521371064	0.761706137512544	5.78030986844018	0.000242572169248752	0.0544797425391036	0.94276928945718	F2RL2
FTSJ1	1.39139474394401	3.93405898152118	3.15447492408362	0.0113122864511819	0.228453004428746	-2.71870551662871	FTSJ1
RP11-150O12.6	1.39116391708918	1.73020198447086	1.91077039086155	0.0875749129962839	0.554156013615486	-4.63487418377731	RP11-150O12.6
FUOM	1.39114481335449	3.26425463090707	2.24868236531157	0.0504359183149913	0.438299779077788	-4.13221998851431	FUOM
TRBJ1-5	-1.39112332274503	2.1468941673288	-1.59331422372569	0.14474804486009	0.67188788983997	-5.0753445999224	TRBJ1-5
C1orf21	-1.39079159791984	2.39899033317071	-4.67416082759386	0.00108863938655942	0.0949202070002605	-0.470293220370403	C1orf21
RP11-466A19.7	-1.39038698518636	2.19530484320307	-2.6784682133129	0.0247587899045437	0.320783098894241	-3.46579933617284	RP11-466A19.7
DHCR7	1.38949112663088	3.96754033457089	2.61694220536848	0.0274160051130933	0.335280138683484	-3.56219005691545	DHCR7
SERPINE2	1.38886909492568	2.77596595523995	2.21758678358036	0.0530870434848491	0.447108338992254	-4.1795168548868	SERPINE2
CDCA7	1.38849352282639	4.48994626776321	2.33718684204381	0.0435791846547054	0.408568579936674	-3.99672840774477	CDCA7
FCRL1	-1.38735005589129	1.03351050126376	-2.91342895782719	0.0167926768793681	0.271643102050442	-3.09671574747745	FCRL1
MIR4454	1.38680197154463	0.908180596113269	1.71048298472954	0.120535938395468	0.62702111985225	-4.91729679471413	MIR4454
PRR7-AS1	1.38677815172633	1.97677454647185	4.49291765490259	0.00141579576839407	0.103547931926008	-0.721172341605993	PRR7-AS1
ATP8B1	-1.38612870066098	5.38447610959848	-4.27399740554691	0.00195695319750071	0.113848630136953	-1.03121929928203	ATP8B1
EPHA2	1.38592982589587	4.29364054787027	1.97258890550312	0.0792447199683858	0.530594121828408	-4.54505558983164	EPHA2
IGHD6-19	-1.38590830202073	0.461969434006912	-2.78910388289383	0.0206166002987217	0.296427257349161	-3.29210907476418	IGHD6-19
AC009014.3	-1.38553351873453	1.0700194506423	-5.16977638253561	0.000543725539552509	0.0747444174140059	0.188043904933314	AC009014.3
RNU7-71P	1.38551558588622	1.72148697966671	1.88797683536057	0.0908495649448807	0.562507380243468	-4.66770204834897	RNU7-71P
CENPE	1.38550774676641	2.25548524811011	4.00020265645438	0.00296167313588277	0.132638251987384	-1.42930670584364	CENPE
GIPR	-1.38456126939631	1.56949246414631	-3.22732848849151	0.0100481322751397	0.218804099831045	-2.60497643639653	GIPR
SLITRK6	-1.38441083960264	0.993888659216241	-4.88513456520499	0.000806591077717141	0.0855672485708444	-0.185052924004334	SLITRK6
SNORD114-10	1.38376141377904	1.23008695123405	4.77449449703319	0.000943191795555293	0.0884165431329703	-0.333721761142513	SNORD114-10
PAICS	1.38231799364375	3.80826269909666	3.28826166681827	0.00910337771545619	0.208170821986648	-2.51012350316459	PAICS
AC012501.2	1.38172079408389	1.17707946715384	1.60538601622224	0.142065315313253	0.664751411014991	-5.05933675908964	AC012501.2
TNFRSF13B	-1.38061442499926	0.982363184753157	-3.78599336615723	0.00412495274247499	0.152984184836541	-1.74818960815272	TNFRSF13B
C12orf75	1.38029372220535	4.60261167408872	3.20630447515453	0.010397192725764	0.221268170835686	-2.63776270898907	C12orf75
CPXM1	1.37911097573924	1.92763363916776	2.50500629186526	0.0330058329827263	0.364836907021728	-3.73694969495805	CPXM1
POLA1	1.37847787904024	3.55404855156173	2.29672256420858	0.0465924915241399	0.42167586016756	-4.05882693815639	POLA1
GZMA	-1.37789274937901	2.06409543395175	-2.62431918291228	0.0270828439205657	0.33374175957664	-3.5506431399866	GZMA
NDUFA6-AS1	-1.37677647206069	2.09802487966311	-4.82627350796994	0.000876406058992031	0.0880995391320545	-0.263892464380801	NDUFA6-AS1
AHCY	1.3765870975004	5.76665851909385	4.03159357396077	0.00282277483733868	0.131775237360728	-1.38310751096722	AHCY
RP11-361L15.4	-1.37639416112539	4.40060771782619	-2.86752997098917	0.0181123526404971	0.280697663534843	-3.16885278770152	RP11-361L15.4
MYO1A	-1.3762166463262	4.85067876904885	-5.11708574621582	0.000584389816694348	0.0767771772457032	0.120000961248265	MYO1A
RAD51AP1	1.37509563886291	2.23390669304877	4.85952286780861	0.000836206590072374	0.086586228985301	-0.219286883682915	RAD51AP1
PADI3	1.37459096953555	0.877499902778931	1.30290900133148	0.224203858188246	0.797139421503327	-5.43832468151358	PADI3
HTR4	-1.37331923922313	1.20135606558627	-3.88819800832357	0.0035191734303653	0.142544540176025	-1.59527142148019	HTR4
SLC5A6	1.37322848295351	3.91006589393009	3.13393849069639	0.0116975161021014	0.233159016826653	-2.75081967836755	SLC5A6
RN7SL116P	-1.37311383078303	1.41358064594939	-2.87101394019167	0.0180085733300278	0.280206399266942	-3.16337681264376	RN7SL116P
PCNA	1.37294220626169	5.65764000272691	2.50033230827449	0.033262539394612	0.366196491220088	-3.74422544858342	PCNA
LAPTM4B	1.37189502020044	4.01019927230574	4.5277257016709	0.00134562545883852	0.10276036126579	-0.672577277857895	LAPTM4B
FRMD3	-1.37167563443199	1.59892955374217	-3.90818665155341	0.00341208472757344	0.140660664503254	-1.56552656552977	FRMD3
CCDC88B	-1.37116789511149	2.88570525197215	-3.16342958491409	0.0111484326502687	0.226946138410616	-2.70470972552928	CCDC88B
UGT1A3	-1.37017230674581	1.36236125012574	-3.82271851905261	0.00389551716556724	0.150487876443455	-1.69308439641392	UGT1A3
RPS7	1.37015099692099	5.93013116410916	4.60829990411653	0.00119705266372032	0.0986090192721221	-0.560840525644936	RPS7
ZNF695	1.36998005626307	1.25055029717512	5.11436473208583	0.00058657681045983	0.0767811792632787	0.116474519823535	ZNF695
FCMR	-1.36985328753627	2.09753085525531	-2.1015596106794	0.0642265483600251	0.487677975647331	-4.3543432503072	FCMR
PODXL	1.36904888676957	3.74788984135299	4.37450247005991	0.00168527564964886	0.10926565829645	-0.887940967534108	PODXL
CCL15	-1.36830968817613	2.862707388632	-2.48276416092719	0.0342453369879584	0.370150667685806	-3.7715549768001	CCL15
CENPU	1.36700460413824	2.75872813138341	4.46509630545333	0.00147468894241236	0.105220090392084	-0.760153352406478	CENPU
SNHG4	1.36584715160667	3.76794909825409	3.34125459771754	0.00835669915984391	0.20022336264272	-2.4278561741955	SNHG4
CYP2B6	1.36576351992976	2.54439504804058	1.3593975042303	0.206335743319601	0.774199368231751	-5.3713262524376	CYP2B6
BICDL2	-1.36532764154721	3.94572873896003	-3.55171721925828	0.00596609948971859	0.175117070265409	-2.10358510248452	BICDL2
CDK4	1.36511537480444	4.61964239569119	3.82040124146527	0.00390958905966138	0.150809327064121	-1.69655626904954	CDK4
CBR3	1.36443099448913	1.41864892973553	2.40081110472729	0.0392249560091719	0.39300876379906	-3.89862708012229	CBR3
HOXB5	-1.36412671048198	2.67315925867806	-2.40705005287417	0.0388218571805193	0.391340148090377	-3.88897966402683	HOXB5
STRAP	1.3639620587105	5.66078347290034	3.69691230360451	0.00474258209579207	0.159371830345295	-1.88255936943129	STRAP
AC004980.8	1.36327072118723	1.14453887980952	1.51054810077413	0.164388755798521	0.70738424721423	-5.18326054312155	AC004980.8
PBLD	-1.36255405934019	3.61109328443866	-2.41162070171543	0.0385291513705301	0.389713609487601	-3.88190903364732	PBLD
PRRX2	1.3621546843868	1.34811634866811	1.54274595997599	0.156483891185402	0.696041036178736	-5.1416683668819	PRRX2
RP11-434H14.1	-1.36188497424578	0.596140855691714	-5.27171986542185	0.000473441990927932	0.0705330676451854	0.318372017504347	RP11-434H14.1
RP11-492E3.2	1.36153584988918	1.05694731766556	4.04545549908863	0.0027636488776985	0.130674205810841	-1.36275120631426	RP11-492E3.2
RP11-321G12.1	-1.36133556019709	1.21371232706019	-2.73285882475817	0.0226265874531183	0.30724524015287	-3.38045329625433	RP11-321G12.1
CTD-3018O17.5	-1.36120040933457	0.832137894741044	-2.75654606282007	0.0217569571019628	0.303246514862296	-3.34325625083941	CTD-3018O17.5
MCOLN2	-1.36116195106296	2.73102090695653	-2.04572967904435	0.0703593606938777	0.505157224872922	-4.43741419889343	MCOLN2
ZDHHC9	1.36067563199497	4.39838530771954	2.84122460848775	0.0189158456425403	0.286229601227597	-3.21019873531377	ZDHHC9
MIR578	-1.35998406602393	0.537436866790403	-3.77589948900423	0.00419047475786629	0.153495538352954	-1.76336547353713	MIR578
RHPN1	1.35918868369867	2.52289907999299	2.94565245063664	0.0159251958233626	0.264334038706638	-3.04608507827153	RHPN1
RCSD1	-1.35900229813268	2.67210369693449	-2.91021866295007	0.0168817033456224	0.27241142986359	-3.10176064079262	RCSD1
MCM10	1.35812514519315	1.86915425146656	5.81479391249489	0.000232118326079311	0.0543706636955774	0.983565627783981	MCM10
KRT24	-1.35791904020167	0.511189479649951	-3.80217218226933	0.00402217175154942	0.152213474365321	-1.72389229912577	KRT24
ZNFX1-AS1_2	1.35789246532985	2.95653494598762	3.73623921677559	0.00445871598183356	0.157111426802727	-1.8231177011558	ZNFX1-AS1_2
OGN	-1.35702391756576	0.818768955805038	-4.58382377364675	0.00124023791936696	0.098786198839242	-0.594671468644889	OGN
CCT6A	1.35688945311871	5.37501995408179	4.77045054983264	0.00094863272319949	0.0884165431329703	-0.339194135854903	CCT6A
AQP9	1.35649404900567	1.51869899884241	2.02765126717362	0.0724627340221483	0.510681548322361	-4.4641504732808	AQP9
MND1	1.35578915521076	2.0621940467569	3.70608548205649	0.00467471306825146	0.159070266085402	-1.86867752996413	MND1
TRAJ33	-1.35577874588391	1.986791350958	-1.66613536137781	0.129231418704369	0.643138959002738	-4.97780248104571	TRAJ33
ATP13A4	-1.35573739024512	2.06527157587363	-2.38015068347366	0.0405895976317535	0.398134008449429	-3.93054072082375	ATP13A4
NPTX2	1.35506466249398	1.63490921767355	0.970198357995136	0.356708892732171	0.914283902547491	-5.79049796881549	NPTX2
SNORD87	1.35445638220798	0.762350369127662	1.87091976682993	0.0933748709058288	0.567614632701234	-4.69216088912222	SNORD87
MIR6842	-1.35434223609574	1.80102189115891	-1.95608833051113	0.0813917483150067	0.535871842449987	-4.56913862305578	MIR6842
MCM6	1.35412900122408	3.76672472028466	5.45676177816726	0.000369647915481998	0.0655382076297891	0.550504556541845	MCM6
AC112721.1	1.35408798594872	0.827494556026833	2.35213620932694	0.0425151154443003	0.405063976140975	-3.97372654964682	AC112721.1
TMC4	-1.35398565419547	4.54248498772721	-3.42861947574907	0.0072615921413087	0.186807605924245	-2.29274150217622	TMC4
PTPRU	1.35384663138403	1.82325090538562	2.21758330490817	0.0530873475319239	0.447108338992254	-4.17952213629765	PTPRU
PNO1	1.3536492170609	2.62511826597638	3.83680228091396	0.00381113206104735	0.148447159268497	-1.67199838391484	PNO1
IGHD3-22	-1.35259596685292	1.09534155576556	-1.460190490472	0.177455913522233	0.731509023926586	-5.2472691603573	IGHD3-22
RP11-395L14.13	-1.35173799861956	1.14430015679789	-3.21201371140251	0.0103011798266796	0.219882018314809	-2.62885651835948	RP11-395L14.13
UHRF1	1.35120687567103	2.79406650003736	4.48427144986036	0.0014338248230129	0.104183467343983	-0.733273409666194	UHRF1
RNU5A-1	-1.35085962087553	2.22506711604871	-1.77346447216722	0.109104249240649	0.602796302292337	-4.83003149069662	RNU5A-1
GLIPR2	-1.3505754723089	2.86457680634344	-4.44000789862657	0.00153004103496258	0.106605833676727	-0.795411354789363	GLIPR2
F2R	1.35056867476258	2.77689689601909	3.58088632725253	0.00569610816797711	0.171806949694041	-2.05899201874515	F2R
MCM2	1.35048631643523	3.73454083115204	5.73698848775171	0.00025643344321342	0.0551153896260986	0.891243523321027	MCM2
SNHG15	1.35021767630587	2.65413651640327	4.8280350219346	0.000874225139525904	0.0880995391320545	-0.261524703461347	SNHG15
MIR3648-2	1.35004354348593	8.78585225411544	0.793758374520306	0.447282107812842	0.965655565508787	-5.94341222979239	MIR3648-2
ASPM	1.34828362841299	2.70366837438067	4.1718755801955	0.00228124064995929	0.121908311256981	-1.17839575366318	ASPM
RP11-670E13.3	-1.34825396846896	1.38376398036465	-2.90327080084051	0.0170760316705068	0.273747850374866	-3.11267939676392	RP11-670E13.3
PRODH	1.3481573317942	2.60185011420611	1.81895214426737	0.101478987478273	0.585584743950798	-4.76608924674056	PRODH
BIRC5	1.34807924127797	2.81149207397552	4.95127564670428	0.000735194950303952	0.0825737571312993	-0.0971507134527281	BIRC5
TREM2	1.34694622320688	1.99799108960482	1.81981544992405	0.10133916779153	0.585447764981811	-4.76486860657675	TREM2
KCNH8	1.34663017971634	1.85563347564806	3.13230794084928	0.0117286765289444	0.233159016826653	-2.75337043043543	KCNH8
TRAJ30	-1.34636441620457	2.56310252742902	-1.49246308748764	0.168981213508812	0.715418954443831	-5.20639683663297	TRAJ30
RIMKLA	-1.34596822832146	1.29641706133531	-4.16823593973661	0.00229380322315688	0.122075590369623	-1.18367028225159	RIMKLA
AC005592.2	1.34575960516846	1.31880857021649	3.33624601661677	0.00842446709135302	0.201120821586729	-2.43562203614522	AC005592.2
TXNIP	-1.34535161541715	7.46935043941253	-5.0177781083599	0.000670206443962632	0.0813103937810619	-0.00950431959735898	TXNIP
CBX3	1.34533664988543	5.21736093060746	4.04464729866586	0.00276705988461396	0.130674205810841	-1.36393729468447	CBX3
RP11-82L18.2	1.34500129887501	1.68223035876047	1.79952740376857	0.104672731874311	0.592153459519335	-4.79348515710327	RP11-82L18.2
CLIC3	1.34470901061022	1.90118027941638	1.29386088105456	0.227183001096807	0.799697787384606	-5.44887882457711	CLIC3
AUNIP	1.344604156886	1.18420345662265	4.37518718883924	0.00168356884170089	0.10926565829645	-0.886970260920334	AUNIP
TFCP2L1	-1.34386152328794	4.32943361463097	-2.4413970304381	0.0366750580284147	0.38039987829317	-3.83578742207319	TFCP2L1
CEP72	1.34381346216388	3.42174711265728	4.59445972353712	0.0012212708391473	0.098676282402243	-0.57995846003396	CEP72
FAM96AP2	1.34376104481962	0.759990323402685	1.58030104956609	0.147690647415664	0.677892054686145	-5.09252631043207	FAM96AP2
NTMT1	1.34360877485867	3.69528699412492	6.34463331453525	0.000120324889262083	0.0441489166040284	1.58646310085913	NTMT1
ANO1	1.34323985062637	3.26047751831912	2.41702666859723	0.0381857705619356	0.387484059476177	-3.87354303228552	ANO1
SRXN1	1.3429413841232	2.7936563526769	3.88164580734885	0.00355504395181407	0.143507692585474	-1.60503340067287	SRXN1
BRCA2	1.34278996574214	1.92443202174799	3.11332519491856	0.0120978039714701	0.235841167523836	-2.78307600449439	BRCA2
TRIM36	-1.3423166076017	1.93837021740418	-4.29738320103747	0.00188982394640739	0.113184276977661	-0.997740672064298	TRIM36
CETN2	1.34222855189716	3.59269741347344	3.81799687786702	0.00392424641474679	0.150886205213327	-1.7001593560075	CETN2
FANCI	1.3415255011781	3.42408244620259	5.08917949306487	0.00060724237696332	0.0788413530801718	0.083775586311619	FANCI
DIO2	1.34145585731576	1.09846510405073	4.47372973991432	0.00145613850818941	0.104304329638737	-0.748043613727791	DIO2
NUF2	1.34085494061697	2.39091942686407	2.9531378586181	0.0157303238069612	0.263384053609297	-3.03432617418234	NUF2
CCT4	1.34073468046843	5.34828922368867	5.71442007512945	0.000263992223601487	0.0552892889947492	0.864279645777028	CCT4
FDCSP	-1.34021231824043	1.15779758642261	-2.49733422370136	0.0334282477747562	0.366999486207961	-3.74889137679699	FDCSP
PDK2	-1.34019618155222	3.13541722191643	-3.12506362147494	0.0118681562816104	0.233854353895564	-2.76470473486995	PDK2
UBE2S	1.34012387291647	2.84572980225046	3.51235448909971	0.00635183549521012	0.178011547413461	-2.16390519017272	UBE2S
NKD2	1.33930731619837	2.45489300460999	1.59072463462406	0.145329404591512	0.672553707701101	-5.07876990690057	NKD2
SMPD3	-1.33804786386686	3.25415998300388	-4.35436412324422	0.00173630820184324	0.111120598224883	-0.916523502657551	SMPD3
MIR4506	-1.33695036576972	1.2876952583332	-2.53600098300773	0.0313528138364373	0.35632930809257	-3.68865400020969	MIR4506
RUVBL1	1.3365048812417	3.30184905543311	4.46266752783286	0.00147995292134479	0.105314676396651	-0.763562241248713	RUVBL1
NPM1	1.33632911707546	7.3275511495447	4.37566603724198	0.0016823763040396	0.10926565829645	-0.886291454828049	NPM1
LA16c-325D7.1	1.3361313093221	1.48845236692349	2.99884087921717	0.0145922996424817	0.255429811440963	-2.96255746303488	LA16c-325D7.1
RP13-631K18.5	1.33559644892039	1.01122629640021	2.29545699662599	0.0466899624718845	0.421721901663539	-4.06076516154158	RP13-631K18.5
EDN2	-1.33456348971491	1.0646172346405	-2.34326260753367	0.0431435963055458	0.406586713304037	-3.98738367766029	EDN2
COPRS	1.33346103992726	3.25611210080746	4.91881286806518	0.000769349627030873	0.084696589379924	-0.140202959927862	COPRS
MSMO1	1.33344992287066	4.44920043203981	1.88426715158818	0.0913932756264155	0.563106788962319	-4.67302942330642	MSMO1
EPHB1	1.33226034804034	1.26860067327984	2.16746437420197	0.0576482639069954	0.466074031404801	-4.25537629005925	EPHB1
GP2	-1.33220732761011	0.979162931009461	-2.86786903593446	0.0181022259819197	0.280697663534843	-3.16831985664588	GP2
MIR4496	-1.33213604107586	1.40607357684138	-1.75815222465237	0.111787943225135	0.609416311527747	-4.85138665940885	MIR4496
MIR7845	1.33184075919198	0.950909689013582	3.04884185579663	0.0134435231258735	0.246596186179083	-2.88410755921683	MIR7845
SNORD114-15	-1.33113832837136	0.760599318141954	-2.94526530355721	0.0159353415417663	0.264334038706638	-3.04669327969242	SNORD114-15
MIR4512	-1.33101151951813	1.12920783111913	-2.73950445792934	0.022379115488298	0.306443819524709	-3.3700188604392	MIR4512
SAPCD2	1.33076050194318	3.1427152935434	4.42198051286458	0.00157118070959725	0.107423713333278	-0.820808077141741	SAPCD2
MOCOS	1.33072808144533	2.19057050438913	2.09700110360859	0.0647073903748149	0.489043315381797	-4.3611534333498	MOCOS
RP11-401P9.7	1.33045411797629	1.60668602452799	1.90613122207255	0.0882322740313544	0.556200758607001	-4.64156869635276	RP11-401P9.7
YJEFN3	-1.33034174301647	1.70952651595565	-4.04756204360823	0.0027547791231942	0.130674205810841	-1.35966015278663	YJEFN3
MT-TT	-1.32985740609714	6.23353181482685	-2.05105766930156	0.0697506858001604	0.503599916536462	-4.42951895430463	MT-TT
CASC15	1.32975790108255	1.84200217086634	3.54022728995612	0.00607609678561679	0.176621385098943	-2.12117567720142	CASC15
RNU6-951P	-1.32944063028392	0.605203345321416	-3.0708755802256	0.0129671822645212	0.242480859950637	-2.84956563506209	RNU6-951P
IGHD5-24	-1.32928952254378	0.750338559995511	-1.23082764835758	0.248860841800194	0.820259341923171	-5.52099265495589	IGHD5-24
RP3-522D1.1	1.32852135062345	1.28315743188263	3.14743248334733	0.0114428947205609	0.230333400921326	-2.72971569190396	RP3-522D1.1
KCNMA1	-1.32840257868683	1.67774854022047	-4.1235668085072	0.00245410576116466	0.125720836720153	-1.24856533540594	KCNMA1
RP4-594A5.1	1.32838703424327	0.834113430484578	1.99411753969361	0.0765241393079701	0.522748552555826	-4.51351982507283	RP4-594A5.1
SP5	1.32838011722906	1.35309918230648	3.09221175283676	0.0125224517559393	0.239446494263406	-2.81613628649797	SP5
SMIM14	-1.32784338339639	3.05534368495183	-3.93234958052865	0.00328720671304844	0.139164931999259	-1.52964254501933	SMIM14
CRYBA2	-1.32750119447484	0.860046365372811	-2.80713007882896	0.020011487578411	0.293446871392811	-3.26378308043677	CRYBA2
MIR194-2HG	-1.32609212739279	4.14124007332397	-5.26968049457024	0.000474747872309043	0.0705330676451854	0.315781842319069	MIR194-2HG
LSP1	-1.32558945644189	3.88146557230511	-2.22072072372645	0.0528138148747314	0.446633523614905	-4.17475792670976	LSP1
SYT8	1.32544154112315	1.25307872915963	1.12665180667011	0.288357204431448	0.859818519409368	-5.6344950414832	SYT8
OSM	1.32540020632522	1.17869556504132	1.61245970286966	0.140514110589773	0.661607771752516	-5.04992614858667	OSM
CAPN9	-1.32530830617137	3.17713180992338	-3.78109582492442	0.00415660825482656	0.153070871866903	-1.7555513106977	CAPN9
HIST1H4L	1.32430979234816	5.62482930407895	3.48637108367119	0.00662066811139377	0.180353685874571	-2.20380993185849	HIST1H4L
RNF138P1	-1.32421212674084	2.75966831605116	-3.41923284201186	0.00737172818970612	0.188205502896448	-2.30722585180665	RNF138P1
RNA5SP492	-1.32376437977762	1.29290830629681	-1.90692828785483	0.0881190021574778	0.55591135334367	-4.64041896815233	RNA5SP492
PLAC9	-1.32306091244991	1.16383506852832	-3.22384178776915	0.0101051723200171	0.218804099831045	-2.61041184365672	PLAC9
DDX11	1.32302186383316	3.66721088020415	3.394433158166	0.00767116145820247	0.191397359886363	-2.34553249542466	DDX11
FNDC1	1.32230184373797	2.20937919583422	2.63587010012487	0.0265693304447911	0.329845760585273	-3.53255683827122	FNDC1
RNU6-302P	1.32152951391855	1.35219335005172	3.00504180426729	0.0144445272889477	0.254608187820056	-2.95282411548222	RNU6-302P
OAS3	1.32031469935245	3.91555619374514	4.0727840057262	0.00265089082935638	0.129906958307119	-1.32270030454925	OAS3
JADE3	1.32021284022681	2.56194470244299	2.56459108595008	0.0299014551448092	0.348709927604253	-3.64403665721569	JADE3
AF064860.5	-1.31949939072339	1.30266389410862	-2.31938146518106	0.0448807697961117	0.414724870963084	-4.02408330545306	AF064860.5
UNC5CL	1.31877074889711	2.19316941404315	2.40408771771501	0.039012740257177	0.392375594383201	-3.89356096640689	UNC5CL
CLEC5A	1.31864877471849	1.11715424316257	2.37840733478123	0.0407068707356917	0.398604902550486	-3.93323117918839	CLEC5A
RNF43	1.31858926443083	5.35701174730372	1.63869805302132	0.134892312540896	0.652439149874764	-5.01482576448381	RNF43
AC005753.1	-1.31858734308658	1.69665801835464	-2.67992424940531	0.0246991501097387	0.320638569654406	-3.46351605854596	AC005753.1
RP11-303G3.6	-1.31850980389151	1.72827861961953	-3.49091046056601	0.00657285925291962	0.180115755344309	-2.1968335550145	RP11-303G3.6
RAET1L	1.31850794972933	1.06106558786343	1.77867670311362	0.108204372595643	0.600546918456005	-4.82274247935263	RAET1L
MIR1245A	1.31718557389917	2.49571441968745	2.6371210366058	0.0265143088697471	0.329384317166251	-3.53059770517339	MIR1245A
NKILA	1.31694042685479	1.31712301098165	2.21763270337045	0.0530830301072407	0.447108338992254	-4.17944713805596	NKILA
RP11-603J24.9	1.31638939406683	4.30835221274767	4.43109260399281	0.0015502408495016	0.107297167877866	-0.807964633650138	RP11-603J24.9
C1orf210	-1.31627573116161	3.23922968228807	-5.33025986335182	0.000437560081994663	0.0692395073748356	0.392426749277232	C1orf210
MT-TQ	-1.31611293693578	4.36793030548113	-1.67670969879568	0.127107790356587	0.638267370193943	-4.96344876718726	MT-TQ
ABCA6	-1.31606556456442	1.58055549679023	-1.98396880798884	0.0777953960197298	0.52780277015759	-4.52840185503502	ABCA6
DEFA5	1.31597184404609	0.616543859772865	2.3045028395028	0.0459976436696782	0.419385430272784	-4.04690597046395	DEFA5
HOXA5	-1.31530267569282	2.52129556351216	-1.66001358218184	0.130475500802148	0.645022178639222	-4.9860908252777	HOXA5
TNNI2	1.31522964001653	1.49319526130049	1.04080331270504	0.324488707121248	0.888460418508442	-5.72234552937752	TNNI2
SPDL1	1.31469170753954	2.48910936139155	5.03560490348017	0.00065385467650016	0.0808503583081865	0.0138647524186695	SPDL1
PYCR1	1.31465838875639	4.39019004664759	3.93364495653676	0.00328064980717488	0.139164931999259	-1.52772105889647	PYCR1
HSD3B2	-1.31410181458805	0.631567511441891	-1.93054339891319	0.0848244865021112	0.545843976140815	-4.60626755122149	HSD3B2
TPSB2	-1.31398226063744	2.37101736395487	-3.30934612741723	0.00879832532157957	0.204608474689431	-2.47736517933537	TPSB2
PGK1	1.31329318978338	6.12664535449853	2.98369548808199	0.014959773991309	0.258223312356416	-2.98633505273707	PGK1
UTP4	1.31308513874311	3.15950941694973	6.48446478961165	0.000101779691428858	0.0437494242082588	1.7382497953206	UTP4
UGT1A5	-1.31303796718015	1.49337444758562	-3.84350506555264	0.00377164990429961	0.147828487793922	-1.66197218638343	UGT1A5
RNU6-115P	-1.31247097607116	0.514725926287328	-2.3396532079933	0.0434018446282157	0.408048396129651	-3.99293568030506	RNU6-115P
RP11-338N10.3	1.31219538924777	1.1735817251729	2.09317867969352	0.0651132563723046	0.490125238875166	-4.3668602825887	RP11-338N10.3
MIR3936	-1.31180931307365	3.41400850862573	-2.83732284100032	0.0190380765385404	0.286892512360822	-3.21633129087977	MIR3936
CTD-2527I21.4	-1.31089926179224	1.05701352965154	-3.81828520334701	0.00392248568944006	0.150886205213327	-1.69972724292545	CTD-2527I21.4
MIR6762	-1.31043516727422	2.41716322077829	-2.17754125067253	0.0567017115720905	0.461636642424761	-4.24016428308369	MIR6762
MME	1.31042026145155	1.82994269883116	1.09574323885954	0.300985769376517	0.870768937533405	-5.66673611598235	MME
EDNRA	1.31009441027215	1.89886183020773	3.09386078886808	0.0124887394246061	0.239058644340685	-2.81355341860042	EDNRA
NCAPG2	1.30999237222815	3.06283774021751	4.35762982843628	0.00172792200664902	0.111048619358721	-0.911884131518086	NCAPG2
3-Mar	-1.30965440820986	2.06374508437188	-3.57428218847095	0.00575609596518468	0.172136890504878	-2.06908021073274	3-Mar
RP11-40A7.2	-1.30891606396844	1.02764687996765	-3.78653310528325	0.00412147966694248	0.152984184836541	-1.74737848999039	RP11-40A7.2
AC005160.3	-1.3086965661451	1.10165729363889	-3.75760358767584	0.00431204551439481	0.155181050776097	-1.79090566813248	AC005160.3
ERCC6L	1.30840061633959	1.45200297681541	2.74344641318708	0.0222336194040797	0.305639299329287	-3.36382895554348	ERCC6L
AC092652.1	-1.30805296672921	0.561509587056985	-5.96232452240002	0.000192594701882173	0.0492605534931489	1.1559282919576	AC092652.1
B3GNT6	-1.30781757097366	2.66921728532834	-1.95561633357744	0.081453966899491	0.535871842449987	-4.56982637659544	B3GNT6
RBM24	-1.30770355983454	0.911650439263331	-4.49264852276781	0.00141635329872952	0.103547931926008	-0.721548832956844	RBM24
HIF3A	-1.30648902329021	0.946796099430252	-3.67332163296035	0.00492191638533891	0.161806308604192	-1.91830557728241	HIF3A
IGLC4	-1.30507020573514	0.7217390277571	-1.35411129825014	0.207955169751513	0.775966922398064	-5.37767552315472	IGLC4
MORF4L2	1.30391266761994	5.98823630299116	4.39637612274151	0.0016316509114422	0.108585605702781	-0.856967837111183	MORF4L2
FMO3	1.3035162769127	1.65526723890501	1.18411163614011	0.265995425902186	0.837814445246534	-5.57279248212398	FMO3
KIAA1211	-1.30323447669943	2.75637699356094	-3.62342661906533	0.00532506269358892	0.167337627663318	-1.99412499317955	KIAA1211
SNORD110	1.30297392223526	0.705118038407288	2.13958218787461	0.0603477651872888	0.473473917016068	-4.29735921644132	SNORD110
LINC01186	1.3029576393354	0.968812175117619	4.1208244106548	0.00246432689906244	0.12578922225141	-1.25255912694638	LINC01186
TRAJ51	-1.30272590695204	1.13728748549333	-2.13132537282682	0.0611703603385241	0.475911382263297	-4.3097604254284	TRAJ51
KCNA3	-1.3019103516909	1.37348242974477	-2.89203519220361	0.01739512932194	0.276126857985355	-3.13033739971853	KCNA3
TRAJ8	-1.30157879453379	2.32502023340605	-1.49889418435092	0.167335382483966	0.713061549034303	-5.19818834047241	TRAJ8
CR2	-1.30056154290223	0.911198767132503	-2.95733405557321	0.0156221503539455	0.262448756988203	-3.02773479678225	CR2
DTL	1.30043785817695	2.34118891321404	4.31739911918813	0.00183431317758238	0.11248014466819	-0.969153559826145	DTL
SNX18P4	-1.30040892261313	1.20606086236574	-2.99194114536564	0.0147585477150544	0.256830288239659	-2.97338897529604	SNX18P4
SNRPF	1.30038967279348	3.93303492220227	2.4530834287864	0.0359718011565764	0.378022434586407	-3.81765929145239	SNRPF
MIR6775	1.29996392515035	1.2038069926286	1.9725297666194	0.0792523182755722	0.530594121828408	-4.5451420416645	MIR6775
HAPLN1	-1.29985567054873	0.81601765303418	-3.84307241095234	0.00377418535570933	0.147828487793922	-1.66261918405738	HAPLN1
CASC8	1.29963043479706	1.25498039997065	6.61688984119123	8.7053886867978e-05	0.0435282960678145	1.87925694274661	CASC8
SCARNA23	1.29944154015406	1.30704109643745	3.27536993146705	0.00929528224626751	0.210259993072496	-2.53016953705183	SCARNA23
NOP56	1.2992516510713	4.86226601544361	4.4740749502742	0.00145540196025739	0.104304329638737	-0.747559650444397	NOP56
GAS6-AS1	1.29903012367225	2.03252571367095	1.26828431369048	0.235782820412502	0.808055739122251	-5.47844041701758	GAS6-AS1
RP11-328K4.1	1.29819595198533	1.19967163262934	4.82040758419798	0.000883710791210855	0.0881334426058019	-0.271780932476838	RP11-328K4.1
CD79B	-1.29781579019445	1.44475015815888	-2.90103439948796	0.0171390672044622	0.274036376627034	-3.11619406326146	CD79B
RPL39	1.29755376959835	6.17698046398588	2.40233762218242	0.0391259466531722	0.39289941461698	-3.89626702587542	RPL39
MIR921	-1.2975488351231	1.69750519419444	-1.27070861037005	0.234956278901901	0.806612993349077	-5.47565580122358	MIR921
OSR1	-1.29739121629456	0.91626220330267	-4.64885826572136	0.00112899297872458	0.0966495863498218	-0.504995859703706	OSR1
CTSG	-1.29723590620805	0.957107593476457	-3.79207154511606	0.00408601864039349	0.152493299447138	-1.73905748705489	CTSG
ACSS2	-1.29673521073276	5.53893709160219	-2.56257769710341	0.030001426943524	0.34964674464721	-3.6471807304719	ACSS2
SNORD12C	1.29668408277735	4.02862282729005	4.19700857632813	0.00219646076961636	0.119393571360948	-1.1420276278986	SNORD12C
DLEU1	1.29618967588249	3.36567078447541	2.2623316570363	0.0493134435202667	0.434139880372188	-4.11140605122648	DLEU1
XXbac-B135H6.15	-1.29612480600589	2.15302682918636	-2.29989643179491	0.0463489248614936	0.420512776848187	-4.05396505143992	XXbac-B135H6.15
CD209	-1.29597062196832	1.59860175767321	-3.27948751811305	0.00923353667621648	0.20989434904485	-2.52376554893876	CD209
DUXAP8	1.29502919424924	1.14398020484097	1.53031675046196	0.159494682411319	0.70081885902994	-5.15778412242451	DUXAP8
RP5-850E9.3	1.29476356606939	2.5614001321966	3.6997048004415	0.00472181252417307	0.159371830345295	-1.87833238974328	RP5-850E9.3
SLCO2A1	-1.29471436444841	2.64369264819042	-2.29519973341044	0.0467098007008973	0.421721901663539	-4.06115913104032	SLCO2A1
FAM101A	-1.29450616776053	2.89156097303197	-2.28316647715873	0.0476470050114723	0.426988161698581	-4.07957508573343	FAM101A
VILL	-1.29425568798402	4.02931947069826	-5.00181033561258	0.000685226554234684	0.0815946696888686	-0.0304815115016268	VILL
SNORD93	1.29367133411927	1.29855686106162	1.709391736246	0.120743342717824	0.62702111985225	-4.91879521466332	SNORD93
LIPH	-1.29281382313586	4.13154220669377	-3.4070214103166	0.00751761868716835	0.189270441217484	-2.32608119924066	LIPH
ESPN	-1.29281313754734	2.28254277299651	-1.91229466496406	0.0873599340499014	0.553613877767422	-4.63267315280078	ESPN
PRDX1	1.29172966935595	6.58721598974266	5.1307194287598	0.000573563197172923	0.0767712183163336	0.13765159512095	PRDX1
ANGPTL2	1.29079083818262	2.60361464158555	2.11527914596198	0.0628000470532036	0.481827837865904	-4.33381864191687	ANGPTL2
RECQL4	1.29066504715813	2.56871204232353	6.21760132430215	0.000140386572623503	0.0452589410321191	1.44595487197115	RECQL4
TRNP1	1.29054209416921	1.6305307711709	2.82580955760608	0.0194034565233065	0.288714880188237	-3.23442670387016	TRNP1
SGK1	-1.29050933424017	3.926773202621	-1.69540967548015	0.123429774536738	0.63131643335814	-4.93795207108239	SGK1
PARVB	1.29026874514613	2.72841795664931	4.68032396966283	0.0010790457754344	0.0948320259813394	-0.46185633560276	PARVB
STBD1	-1.29008405021068	2.22362050653468	-3.89742589283256	0.00346930103726282	0.141978154173225	-1.58153280471394	STBD1
RP11-611O2.5	-1.28992689909832	0.902703986004597	-4.50795696419735	0.00138500984595099	0.103014146174957	-0.700152221053335	RP11-611O2.5
SNAI1	1.28989797018812	1.31218931971779	5.3733922073409	0.000413002277656903	0.0688547282951513	0.446624594617711	SNAI1
MIR185	-1.28981207226641	1.19499975807225	-2.2056613269456	0.0541393851528251	0.450820372761632	-4.19760927245825	MIR185
PPIAP31	1.28958813392182	1.99615141259283	3.46009134747395	0.00690467301847441	0.182302647061806	-2.24423815574781	PPIAP31
CLMN	-1.28949988204653	3.81328481435005	-4.29215982858326	0.00190460230475921	0.113184276977661	-1.00521101347761	CLMN
RP5-1054A22.4	1.28902784214729	1.25767774958111	4.65753270938539	0.00111498118161936	0.0965882968135659	-0.493086976976777	RP5-1054A22.4
SLC39A10	1.28885336965725	2.86233585328677	3.6894121073508	0.00479884210962212	0.159719302021004	-1.89391698743307	SLC39A10
LINC00483	-1.28849992852903	2.32208691899941	-2.14775361293761	0.0595442060071052	0.471219450143375	-4.28507201290954	LINC00483
XRCC2	1.28819113770374	1.49865130478805	3.30948081836274	0.00879641106268954	0.204608474689431	-2.47715602383997	XRCC2
CENPH	1.28817389621458	2.12617133541996	4.32585022372381	0.00181139885677908	0.112262640586671	-0.957102233197702	CENPH
ZNF593	1.28792800991235	3.42853599070807	3.10539372128978	0.0122555607592031	0.236924462873883	-2.79549298075298	ZNF593
1-Sep	-1.28768813012756	1.68162038982841	-3.06939198507448	0.0129987040677746	0.242699821816262	-2.85189083694624	1-Sep
RP11-466A19.5	-1.2875272406074	2.8591963245571	-2.97007767247697	0.0152982760408771	0.260015229939677	-3.0077193973036	RP11-466A19.5
FPR1	1.28738615548632	1.73595257763632	3.34714843294882	0.00827767824951531	0.199403556424725	-2.41872035609233	FPR1
COL4A5	-1.28725958412966	1.61347017816436	-1.701749019839	0.122205085650256	0.629574572347234	-4.92927626685754	COL4A5
KIF23	1.28718299429883	2.93327175548745	4.97900877402933	0.000707305394001017	0.082210336124165	-0.0605102550158101	KIF23
RP11-141C7.2	-1.2871230650859	1.66606525536548	-3.42978876818975	0.00724799308568372	0.186727601897745	-2.29093775948133	RP11-141C7.2
NCAM1	-1.28692447481198	1.37658575142321	-3.39657941514307	0.00764475381790876	0.191140319475297	-2.34221510858061	NCAM1
MMP12	1.28648890631886	3.29223820936916	1.56614917509167	0.150951212363705	0.685345418496104	-5.11112253761504	MMP12
ZFYVE28	-1.2864276470982	2.85029342766826	-4.00603561838127	0.00293532649096801	0.132559028479826	-1.42071152004253	ZFYVE28
ITGAL	-1.28628661063562	2.40347766527546	-2.53573166350825	0.0313668152060767	0.35632930809257	-3.68907399571917	ITGAL
SLC13A3	1.28610318066318	1.37203241008861	1.21955266984838	0.252911807417119	0.824943148191698	-5.53362554193653	SLC13A3
SMS	1.28591400949911	5.33673159989661	2.70936195860305	0.0235239692506506	0.313505892217634	-3.41733560995153	SMS
AC104809.4	1.28498084007686	0.96060521024957	1.76187281259355	0.111130319573959	0.60834623279693	-4.84620579151415	AC104809.4
PERP	1.28423359621147	5.14187601127351	2.56120677367805	0.0300696894321124	0.34978624278054	-3.649321372452	PERP
SKP2	1.28371096833499	3.07803507270098	2.88364185866568	0.0176374683678322	0.277433925523712	-3.14352905652867	SKP2
HSPE1	1.28274908457577	5.54497199050369	3.74773354496766	0.00437916439899618	0.1565419370099	-1.80578012925215	HSPE1
PRKCDBP	1.2826603535917	3.22591581839044	1.36952197025954	0.20326398140176	0.770356634144	-5.35912080222757	PRKCDBP
RNU2-35P	1.28248055138314	1.07385949347546	2.53760909861393	0.0312693410355963	0.35591867590517	-3.68614607241665	RNU2-35P
GJB4	1.28232287312938	1.08087914511475	2.98180597907677	0.0150062799207157	0.258223312356416	-2.98930191895611	GJB4
CGN	-1.28228584484823	4.93149506121296	-3.87762053336556	0.00357727173599566	0.143753028090733	-1.61103342457998	CGN
ARHGAP11A	1.2821094878722	2.61838551530945	3.8006869383642	0.00403149383008926	0.152213474365321	-1.72612143715043	ARHGAP11A
FADS1	1.28203045542862	1.96919095046985	2.17431848095511	0.0570027853597933	0.462810257496793	-4.24503156536962	FADS1
RANBP1	1.28189620062844	4.41452692120357	3.4743611466925	0.00674891597828629	0.182251551900388	-2.2222773676589	RANBP1
LINC00857	1.28184651150247	1.52298828185509	3.28826663798055	0.00910330451314341	0.208170821986648	-2.51011577563017	LINC00857
FASN	1.28154675828581	5.13589339368147	4.01926777123848	0.00287647376757229	0.132182729741892	-1.40123112734191	FASN
EIF1AX	1.2813258770253	4.30608853308155	2.81383202814171	0.0197911384981581	0.291730742288292	-3.25325077559727	EIF1AX
KRT18	1.2812559873304	8.43127546334058	2.51238377506387	0.0326046566573517	0.36197573920435	-3.7254615923508	KRT18
IGHD3-9	-1.28099276175477	1.80379612485946	-1.63779371684679	0.135082652131169	0.652664234832153	-5.01604055719758	IGHD3-9
SNORD1A	1.28044197358784	0.702962771026074	1.60667943918145	0.141780535300781	0.663936315589434	-5.0576177065934	SNORD1A
AC006499.9	-1.28030794280657	0.715106040148645	-1.74653686039808	0.113864100051088	0.614338144903612	-4.8675273266118	AC006499.9
DHRS9	-1.27998748457127	2.90333038887059	-1.73058545176906	0.116773042161891	0.621000117913076	-4.88960939298412	DHRS9
HTR1D	1.27929918448954	0.81212858600442	4.60072575202323	0.0012102419862796	0.098676282402243	-0.571299105671827	HTR1D
GRIN2B	1.27843564699266	1.29444683453921	3.71286554583868	0.00462520597979485	0.158647238636431	-1.85842374473968	GRIN2B
CNN1	-1.27780639398804	3.29268274643219	-1.22659948373684	0.250373721440173	0.822228173556721	-5.52573969104838	CNN1
BACE2-IT1	1.27761175161633	3.88366429505685	3.14791514098856	0.0114338939494643	0.230333400921326	-2.72896101722579	BACE2-IT1
AP1S3	1.27744057226301	1.85068443698601	1.99863562216232	0.0759645680376337	0.520673083638496	-4.50688555247712	AP1S3
GLO1	1.27731991548075	4.5724922166856	3.18481880407939	0.0107668903349671	0.224571976266062	-2.67129775840125	GLO1
GCSH	1.27729667158099	2.73701942802517	4.20837988734398	0.00215920779812564	0.118294952757494	-1.12560434728615	GCSH
B3GALT5	-1.276717670956	3.55773949805222	-2.31707217691467	0.0450523552801848	0.41533353939337	-4.02762774435221	B3GALT5
RP11-474B16.1	1.27632414462017	0.872035375193098	2.17301134253973	0.0571253406830523	0.463089851930645	-4.24700512072938	RP11-474B16.1
C10orf113	1.27618549634671	2.65968782914668	3.4014057816352	0.00758571508235613	0.189930942188613	-2.33475668132261	C10orf113
TNFRSF10B	1.27616271124651	4.27743879958208	2.60656218933278	0.027891772068231	0.338129062085425	-3.57843216767768	TNFRSF10B
PLXNA1	1.27607114969564	3.70183993850659	4.00574053967947	0.00293665334666137	0.132559028479826	-1.42114621875834	PLXNA1
PROM1	-1.27527941124316	3.71238738637178	-1.6035020188734	0.142481042858984	0.666107856962409	-5.06183938053716	PROM1
TXLNG	1.27517026961251	3.32539311232161	2.12065078695283	0.0622498841994306	0.48035216233995	-4.32577117772914	TXLNG
TRAJ7	-1.27507866229259	3.06034069465202	-1.91354256335198	0.0871843041569461	0.552861164894985	-4.63087067607667	TRAJ7
NUDCD1	1.27483479151088	2.71164470612287	3.19818596103502	0.0105353187796856	0.222155333713217	-2.6504308202512	NUDCD1
RP11-678G14.3	-1.27455102329905	0.717931666038491	-3.45985671155632	0.00690726521981735	0.182302647061806	-2.24459941867071	RP11-678G14.3
MIR548AM	1.27411100579172	1.28882973112936	1.56159035071343	0.152015118799861	0.686845975856629	-5.11709308389744	MIR548AM
MIR6889	1.27388950272004	1.36419045075596	2.24503955634294	0.0507396861879589	0.438911272142271	-4.13776956393167	MIR6889
LRRC31	-1.27380212929243	3.218424351183	-1.81606857190091	0.101947306641654	0.58650922083707	-4.77016449258405	LRRC31
TOP2A	1.27362833427108	4.2239868063774	3.06604969055132	0.0130700064913378	0.243381020458991	-2.85712946147161	TOP2A
NPY4R	-1.27269485438626	1.88761075840438	-2.63125707065074	0.0267732254085796	0.331370011876221	-3.53978073816221	NPY4R
XDH	-1.27230200040366	3.17477142782357	-2.80358570546894	0.0201290262848616	0.294118761312349	-3.26935296524081	XDH
SPC25	1.27209621054236	2.08793536109505	3.7503510996235	0.00436125796407418	0.156058521158691	-1.80183420962256	SPC25
TRBC2	-1.27197799092967	3.46280305749961	-1.97856874145255	0.0784799737307703	0.528958763445767	-4.53630896919304	TRBC2
RP11-44N21.4	1.2719422665531	1.69585990140293	4.57620279949504	0.00125402191628513	0.0992182140164795	-0.605225088813709	RP11-44N21.4
CEBPB	1.27143653836364	3.89726070080603	3.1109554184113	0.0121447184343212	0.23598536496403	-2.78678565032202	CEBPB
SNORD73B	1.27122243584121	2.35891664730306	1.64998468798088	0.132537046261515	0.648994191153578	-4.99963475505747	SNORD73B
SNORA25	1.27113514990808	2.67537030343773	3.04385139598704	0.0135538858376842	0.247346259028657	-2.89193360850087	SNORA25
IGKV3D-7	-1.27089497399563	0.523925245713534	-2.67164787059028	0.0250400920508173	0.322433069575877	-3.47649343675377	IGKV3D-7
LINC01082	-1.26979794002255	1.62613247515021	-4.02115587987018	0.0028681783485294	0.132182729741892	-1.3984534828216	LINC01082
CMSS1	1.26918662082508	2.12634005931137	4.90931405814379	0.000779662820583115	0.0847410975724666	-0.152833549503017	CMSS1
RN7SL600P	-1.26888333454144	2.14260220811791	-2.14170173300703	0.0601383328830825	0.472881339703974	-4.29417345274486	RN7SL600P
FOXD2-AS1	-1.26827128652539	2.64473036077458	-2.80173467827584	0.0201906885156742	0.294237102035137	-3.27226174402281	FOXD2-AS1
ELOVL5	1.26807604824802	3.51377065251522	2.15139414964724	0.059189544606402	0.469862716288187	-4.27959330470172	ELOVL5
TPPP3	1.26770738292538	3.30730519157403	1.99184743667027	0.076806772344377	0.523774817573108	-4.51685112272099	TPPP3
NKRF	1.26754641431337	2.66142783224996	3.3950417789913	0.00766366332945517	0.191344368290268	-2.3445917319876	NKRF
GDF15	1.26714235981952	4.47018522211616	1.30845007878167	0.22239558380116	0.794518599804986	-5.43183676364563	GDF15
MYO15B	-1.26699081173377	4.89846732075096	-2.61680851341853	0.0274220807731239	0.335280138683484	-3.56239929139306	MYO15B
LTK	-1.26695135954154	1.80939117201965	-2.23722142638689	0.0513976683711914	0.441641084954081	-4.14967217612134	LTK
SNORA58	1.26663279549942	2.64369624137841	2.28525413072442	0.0474830983969828	0.426096518574196	-4.07638173858695	SNORA58
RCAN2	-1.26634773370673	1.92467819336362	-2.94703485545978	0.0158890218860774	0.264334038706638	-3.04391336607745	RCAN2
TJP3	-1.26625055551813	4.73342145666313	-3.05695006312686	0.0132661768663148	0.244603294224895	-2.87139424304251	TJP3
ZC3HAV1L	1.26622508830811	3.12279160368541	4.13866408472954	0.00239863629191962	0.124310111408306	-1.22659889793055	ZC3HAV1L
RP11-296O14.3	-1.26620292862227	2.22752001319972	-3.77935787380524	0.00416790297120193	0.153070871866903	-1.75816443145193	RP11-296O14.3
IMPDH1	1.26611875031913	4.06068281779689	3.99642129800289	0.00297888654913197	0.132925042463717	-1.43488131479159	IMPDH1
THEM6	1.2659111027935	3.75215409097157	4.80873929386705	0.000898435942207494	0.0881378429899208	-0.287489372596885	THEM6
CLU	-1.26588272605311	3.43965768423817	-1.25317810755164	0.240987403849655	0.81266485382299	-5.4957087614774	CLU
AL163953.2	1.26552902181585	1.3127864758959	3.09870738230987	0.0123901970607751	0.238196855373561	-2.80596296333954	AL163953.2
ABHD3	-1.26539163317928	3.92487895349268	-4.03746953038435	0.00279754993855955	0.131403651731496	-1.37447527228323	ABHD3
DKK2	1.26534958625201	0.682515321712941	3.0109409149506	0.0143053714312877	0.254155910398985	-2.94356556072409	DKK2
ATP6V1F	1.26529218248271	5.01801755804981	6.46188803226397	0.000104550550811106	0.0437494242082588	1.71394516649518	ATP6V1F
SERPINA4	1.26518271803205	1.11889821224302	1.5048907106789	0.165813452046348	0.710509344886048	-5.19051573590565	SERPINA4
FOLR2	-1.26515228741267	2.79951464124818	-2.82962371412228	0.0192816291987857	0.288204502936006	-3.22843208580374	FOLR2
ZNRF3	1.26495390653238	2.62633343398541	2.6192256466264	0.0273124421092594	0.33473426592244	-3.55861619997075	ZNRF3
MIR326	-1.26489558591538	2.28967151669965	-2.9994240055086	0.01457833756012	0.255351689443805	-2.96164210582147	MIR326
AREG	1.26464411542115	3.87073727864951	1.04175316518129	0.324070777930389	0.888432462227752	-5.72140295354139	AREG
IGHV3OR16-13	-1.26399479043937	0.5242446020481	-2.35335209659079	0.0424297046705097	0.404679133428563	-3.97185436656123	IGHV3OR16-13
RP1-170O19.14	-1.26382673178582	1.58983160717393	-2.03782956321792	0.0712712377590804	0.507502967862848	-4.44910788977355	RP1-170O19.14
HK2	-1.26362945030779	5.27122821934779	-2.43104306068534	0.0373095199183658	0.383664461913515	-3.85183634335046	HK2
PRPS1	1.2635654761695	3.18172924062383	4.89562382333881	0.000794788747169927	0.0855672485708444	-0.171063940101562	PRPS1
RP11-654D12.2	-1.26337539070381	1.01223800911334	-2.1401716688388	0.0602894479126859	0.473473917016068	-4.296473297802	RP11-654D12.2
PSMD14	1.26325115153247	3.30530770471536	4.78699371053983	0.000926585135786139	0.0884165431329703	-0.316824612143011	PSMD14
CIDEC	-1.26319557861752	1.2126734672622	-2.7855904463556	0.0207366863578014	0.297465342902161	-3.29762947987976	CIDEC
TIMELESS	1.26242908752024	3.07484705345975	4.35113346061159	0.00174464707357909	0.111120598224883	-0.921114736589306	TIMELESS
RP11-566K11.2	1.26224547724225	1.79915232899232	3.12027564101738	0.0119612798580974	0.23412281916861	-2.7721973593175	RP11-566K11.2
FLVCR2	-1.26196257133133	2.27421453467316	-3.65154305132221	0.00509379890646841	0.164562856146726	-1.95136435100074	FLVCR2
SYNE3	-1.2617459201033	1.76771316033332	-5.15235418598774	0.000556823504496745	0.075530687886492	0.165596860354131	SYNE3
JAG2	1.26165555116214	2.31222784473783	4.20817619649017	0.00215986916412107	0.118294952757494	-1.125898360369	JAG2
CLCN4	1.26152162041828	1.26950993551535	3.71074279730705	0.00464064649309497	0.15865766246514	-1.86163347031709	CLCN4
MFSD6L	-1.26149668935106	1.25345158999142	-3.80126260162944	0.00402787800358404	0.152213474365321	-1.72525741553639	MFSD6L
OTUB2	1.26026471299818	1.53994216064697	4.00912795749645	0.00292145951934749	0.132559028479826	-1.41615674662761	OTUB2
SLC6A20	1.260170964871	1.01977401866083	1.69255004815193	0.12398587400751	0.632615800825937	-4.94186032873576	SLC6A20
HOXA13	-1.25996048568584	2.47486541366968	-1.2204639754616	0.252582402803474	0.824727350758339	-5.53260754671727	HOXA13
VDR	-1.2588840728628	4.38477304527506	-2.98277495338939	0.014982412370977	0.258223312356416	-2.98778044520356	VDR
MBTPS2	1.25877962141107	2.86196646047051	3.29358083223394	0.00902539901059249	0.207677484812009	-2.50185607134604	MBTPS2
ITGB7	-1.25861244446427	2.92278175890926	-2.28415945676782	0.0475689748376988	0.42660854293992	-4.07805627645568	ITGB7
RAB31	1.25827839614515	3.47591556709055	3.17821834538917	0.0108831694615137	0.22541467013028	-2.68160544194913	RAB31
RP11-27M9.1	-1.25802579510149	0.578411144886299	-4.12036603785338	0.00246603969024503	0.12578922225141	-1.25322676990469	RP11-27M9.1
SELE	1.25745849692039	0.689422420505767	3.43172283254166	0.00722555783464478	0.186689957289327	-2.28795456434785	SELE
SOCS3	1.25744514549549	3.15847443422737	2.2639580720361	0.04918133131161	0.433965829000883	-4.10892382127048	SOCS3
PRIMA1	-1.25686486741935	0.800188889978473	-3.85272486284607	0.00371804451768666	0.146634723239146	-1.64819063637036	PRIMA1
FSBP	1.25606488800462	1.862518516551	4.73393727770221	0.000999310120422094	0.0907325821191114	-0.38872724977017	FSBP
MCTS2P	1.25563275406905	3.06571157190521	1.80891127004154	0.103118405772112	0.588747228850269	-4.78026708891028	MCTS2P
MAP2K6	-1.25551114523938	3.58883919175508	-2.38529598560693	0.0402454210066015	0.397083504826718	-3.922597876552	MAP2K6
HSPA8	1.25524334449908	8.42766478121713	4.89097837337056	0.000799992697382437	0.0855672485708444	-0.177257077178271	HSPA8
CKMT1A	-1.25516499623233	4.40258382354497	-4.24402028604244	0.00204673394612937	0.116272975249833	-1.07425709508077	CKMT1A
RP11-599B13.9	-1.25498083712868	1.28006281846352	-4.42646602230813	0.00156083543444284	0.107423713333278	-0.814484126629305	RP11-599B13.9
IGHD3-16	-1.2547592509335	0.578526724815275	-2.12318838960658	0.0619916024615889	0.479085959201739	-4.32196729013434	IGHD3-16
GSG2	1.25472635355005	1.4937327849616	4.04857966864843	0.00275050514355369	0.130674205810841	-1.35816716217997	GSG2
RP11-310E22.4	-1.25468643953698	1.14817687492757	-4.05636942899655	0.0027180201913301	0.130246015468868	-1.34674350007812	RP11-310E22.4
SLC9A9	-1.25436050616116	1.8631596094279	-2.97521216807783	0.0151697346491922	0.258794074005673	-2.99965606877757	SLC9A9
RP4-777O23.3	1.25345012789175	2.49750947296629	2.89201916691318	0.0173955887670248	0.276126857985355	-3.1303625859498	RP4-777O23.3
KCNQ1OT1_5	1.25318874641883	2.84510259416981	1.88730696538335	0.0909475195889718	0.562507380243468	-4.66866435283798	KCNQ1OT1_5
ANKRD9	-1.25246895211345	2.66385524301855	-5.3663310395989	0.000416918654307766	0.0688547282951513	0.437773125170652	ANKRD9
RP11-989F5.3	1.25204518850497	1.41142589886622	2.38721135316276	0.0401180369933388	0.396978208416385	-3.9196402553912	RP11-989F5.3
DYNLT3	1.25181272104795	3.35601505612837	3.27616706690554	0.00928329541902834	0.210258275134452	-2.52892967335899	DYNLT3
ACE2	1.25173470860606	3.12415984639657	1.36101049942231	0.205843737681563	0.773739488641721	-5.3693856677914	ACE2
PPP1R14D	-1.25048476871918	4.3135320091029	-2.16698345733677	0.0576938187623128	0.466074031404801	-4.25610177109772	PPP1R14D
POLQ	1.25045450217508	2.36359511894676	4.01175447091883	0.00290973588486586	0.132559028479826	-1.41228916411668	POLQ
TNC	1.24997520927441	4.04649298668317	1.02440852492801	0.331767017246071	0.893779164266381	-5.73850844020094	TNC
CCDC85B	1.24985968969616	2.37964546771851	2.36800910810582	0.0414133266913765	0.400596608393026	-3.94927031520055	CCDC85B
CDC20	1.24925379368174	3.92329242317881	3.78648482129569	0.00412179023596321	0.152984184836541	-1.74745104949518	CDC20
ABCE1	1.24920439379145	4.12789664293149	3.13061700238182	0.0117610814036018	0.23366293958954	-2.75601579623454	ABCE1
MIR3941	1.24914572334726	1.98408448969893	5.25644838158845	0.000483315751877433	0.0705330676451854	0.298959048692657	MIR3941
SIGMAR1	1.2490922017367	4.45290686710582	4.26127608176467	0.00199453094712852	0.114304861832331	-1.04946630059309	SIGMAR1
CYP4F60P	-1.24903799722714	1.42524182950137	-3.06724668439039	0.0130444244659964	0.243158999312742	-2.85525327267004	CYP4F60P
DCUN1D5	1.2489224624291	3.49465295283483	5.22417312086217	0.000504921143570858	0.0716223601422185	0.257802809831629	DCUN1D5
UCN2	1.24865021083887	0.60318920872948	3.25077655725788	0.00967309344479784	0.214312892973604	-2.5684445621697	UCN2
SRI	-1.24835980761542	5.90065969965145	-2.80723415119464	0.020008046876149	0.293446871392811	-3.26361953141314	SRI
LMOD1	-1.24774011078178	2.70058494266964	-2.27972012825418	0.0479187993214807	0.428210007636799	-4.084845214204	LMOD1
AC144831.3	-1.24743509650853	1.41244634211606	-3.00741217221605	0.0143884459081795	0.254608187820056	-2.94910373807859	AC144831.3
MIR4736	1.2472584388169	1.64349174228161	1.11105421019158	0.294677047946643	0.865814777404916	-5.65084963763231	MIR4736
H2AFZ	1.24703563316488	5.16400172655793	4.13459368773805	0.00241345931123317	0.124715247194696	-1.23251797221153	H2AFZ
RP1-10C16.1	1.24562390858712	0.91249772369815	1.30548812436515	0.22336066497018	0.796368227077738	-5.43530715888014	RP1-10C16.1
GNA11	-1.24496706519191	4.67125260058196	-3.50658487634151	0.00641052870600523	0.178312862537977	-2.17276012835681	GNA11
SNHG6	1.24495244377984	4.59315325662563	2.21064759103791	0.0536969342906237	0.449655751393716	-4.19004769067372	SNHG6
GDPD5	1.24465362429508	2.58878893232986	2.02430505482864	0.0728585871497656	0.511446596388063	-4.46909008189286	GDPD5
PLCD3	-1.24443484494908	3.44670865971498	-3.32912640959381	0.00852178201894721	0.202273018001731	-2.44666458205624	PLCD3
LGALS9	-1.24388874988579	4.66006379252716	-3.51131564458606	0.00636236188225405	0.178011547413461	-2.16549931020686	LGALS9
MXD1	-1.24304378183206	4.21158896257686	-3.12165230555923	0.0119344276212853	0.233854353895564	-2.77004292456426	MXD1
RANGAP1	1.24287866861626	4.33844061604227	4.55413420811755	0.00129486880582109	0.100855553060302	-0.635839133960557	RANGAP1
SLC25A25-AS1	-1.24245548488376	3.52948774396903	-2.36235152676923	0.0418027701747847	0.401951152379655	-3.95799112100724	SLC25A25-AS1
KIF14	1.24232574855982	1.83645142745144	4.59172481567514	0.00122611819649055	0.098676282402243	-0.58373997705013	KIF14
RP11-294C11.2	-1.24204242402002	0.717315128417918	-1.74760054101068	0.113672511053986	0.613583396538225	-4.8660513676627	RP11-294C11.2
MIR638	-1.24192651334302	0.662747890044473	-3.49430458990843	0.00653734777226472	0.179817850300329	-2.19161860792993	MIR638
CARD14	1.2418796338754	1.09092077314992	5.48038318757452	0.000358276804750755	0.0655382076297891	0.579727292914979	CARD14
SNORD114-25	1.24154639273009	0.958103752553098	2.92475032380453	0.0164825260203258	0.268701399463224	-3.07892551437221	SNORD114-25
IER5L	1.24152255669341	2.03787067810926	1.76805462672918	0.110045542934868	0.605292987896344	-4.83758626742708	IER5L
GOLT1A	1.24049561781153	2.44712266737477	4.00369907219643	0.00294585044088172	0.132559028479826	-1.42415396903003	GOLT1A
CAMK1D	-1.23902331206082	2.84258133475027	-3.31566926931621	0.00870892394445877	0.203959097681116	-2.46754778741478	CAMK1D
RPS7P11	1.23902142293947	4.36955947428035	1.87336000092462	0.0930096060457894	0.567137183362611	-4.68866745915821	RPS7P11
RP11-845C23.2	-1.23897430791328	1.59326462385512	-3.07286876841742	0.0129249568835196	0.242200086779386	-2.84644190345943	RP11-845C23.2
CRAT40	1.23806528048601	1.20945737712243	1.7925840372007	0.105836760853251	0.595155673508323	-4.80324537351455	CRAT40
FILIP1L	1.23792456909705	2.92039593862432	3.78720134049425	0.00411718401788684	0.152984184836541	-1.74637431974813	FILIP1L
MT1L	-1.23729383273553	1.18796730087841	-2.38574040627081	0.0402158286760433	0.397083504826718	-3.92191166394111	MT1L
RP11-219E7.4	-1.23712597000472	1.32875668776874	-1.6865292188524	0.12516418445593	0.634243233705509	-4.95007811156933	RP11-219E7.4
KIAA0513	-1.23679153228168	2.51330044402668	-4.91407270655725	0.000774477757465452	0.084696589379924	-0.146504083618919	KIAA0513
MIR3685	1.2365369416343	1.78287059331955	2.03820031506752	0.0712281919332135	0.507502967862848	-4.44855945648019	MIR3685
MIR4314	-1.2364927291666	0.805973738490661	-1.61832387740448	0.139239688394949	0.66011849076082	-5.04210769252071	MIR4314
GUCY1B3	1.2362672759509	1.84349802313884	4.0939049690863	0.00256708771610183	0.128992703782594	-1.29182109130023	GUCY1B3
TRBC1	-1.2359184923352	2.86199715517343	-2.16238368583474	0.0581312978795519	0.466570498129749	-4.26303833368501	TRBC1
APOC1	1.23567925107681	4.24885424066143	1.17277770141502	0.270292810181328	0.841858044774298	-5.58514153830793	APOC1
TRAJ19	-1.23563874559236	2.50441176681717	-1.73058417345088	0.116773277986407	0.621000117913076	-4.88961115866473	TRAJ19
RP3-395M20.9	-1.2354820630016	1.74410894837772	-2.65057433239403	0.0259297694142847	0.325630463754073	-3.50952296451429	RP3-395M20.9
UTP20	1.23528422020238	3.04680216017967	4.04444406689927	0.00276791832474934	0.130674205810841	-1.36423556573376	UTP20
CNTN3	-1.23445423390817	1.48510524521669	-2.6489376543021	0.026000183880765	0.325740829111165	-3.51208732581123	CNTN3
MIR4636	-1.2343172144687	0.99059373369684	-2.20077401058877	0.0545764959641254	0.452419455717514	-4.2050162784229	MIR4636
RP4-651E10.4	-1.23419873011741	0.747563492550886	-2.46308515467817	0.0353805687734128	0.375521512774832	-3.80213309174201	RP4-651E10.4
SCIN	-1.2338944697099	1.89108330803303	-4.18429845712795	0.00223890907768798	0.120778967881822	-1.1604076297922	SCIN
FOXD2	-1.23379125959477	1.70819590301614	-2.59138083579517	0.0286025685768868	0.341504309728866	-3.60217531964278	FOXD2
CCL15-CCL14	-1.23358535393549	2.92752537883735	-2.59882134201065	0.0282519592947405	0.340405593097927	-3.59054041015981	CCL15-CCL14
ISG15	1.23356832991918	3.6734755337721	1.63204924963821	0.136297381141688	0.65423551725478	-5.02374878667773	ISG15
CTB-171A8.1	-1.23336996983631	2.67021790553745	-1.55915655151479	0.152585826784815	0.688376302185323	-5.12027653946427	CTB-171A8.1
TUG1_4	1.23323241451543	2.43682644734479	3.84793629996788	0.00374578501814566	0.147201909256135	-1.65534707572796	TUG1_4
TRGC2	-1.23258186940308	1.60844645043278	-2.44891013763231	0.036221388826139	0.378965382567449	-3.82413463303121	TRGC2
AC091492.2	-1.23202702675753	3.67705900662164	-2.16826309251879	0.0575726823097526	0.465761822530432	-4.25417129064304	AC091492.2
PTPRCAP	-1.2320138512936	2.06387430495842	-3.62560007176358	0.00530679900636465	0.167206435241245	-1.9908162875715	PTPRCAP
MIR8073	-1.2316050680268	1.11046343565837	-1.91126434305974	0.0875051930256009	0.554156013615486	-4.63416100138802	MIR8073
RP11-84C10.1	-1.23148980720412	1.62478970250794	-1.68671895937216	0.12512689617524	0.63416626497128	-4.94981936244355	RP11-84C10.1
GUCY1A3	1.23115970332986	2.51609446165684	2.82764157862004	0.0193448428971194	0.288422858672127	-3.23154737253967	GUCY1A3
RGL3	-1.23094961166379	2.02911848066579	-1.99632188661916	0.0762506396500746	0.521580744303796	-4.51028368829448	RGL3
DBNDD1	1.23064990436231	1.6777035935446	2.99129797236224	0.0147741434505958	0.256830288239659	-2.97439872337172	DBNDD1
LINC01315	1.23050616379261	1.25499779867259	2.33273920048329	0.0439007890702316	0.409464529922091	-4.00356572122247	LINC01315
MIR648	-1.23017926505176	3.59793210437435	-2.30230444800459	0.0461649642921361	0.420157819186404	-4.05027529725609	MIR648
PGAM5	1.22979701923549	3.56214401143624	3.46138578808394	0.006890390578608	0.182302647061806	-2.24224523432681	PGAM5
PA2G4	1.22978598943526	5.11696548730691	3.9902593400853	0.00300716397943418	0.133333831038325	-1.44396981130443	PA2G4
RP3-363L9.1	1.22921996598102	1.28475398092715	2.34579285636193	0.0429634625184142	0.406319416049572	-3.98349054740493	RP3-363L9.1
OR2A7	-1.22914206708815	2.7635272030267	-2.67983977257205	0.0247026063521524	0.320638569654406	-3.46364853299269	OR2A7
PFDN4	1.22867287636069	2.6504346794352	2.85864660646022	0.0183797328773878	0.281712445191946	-3.18281542271776	PFDN4
MIR222	1.22851231131017	1.50736268701682	2.05440839406548	0.0693704805096211	0.502311691695048	-4.42455011060069	MIR222
MOB3B	-1.22850715824257	2.95287426051772	-3.29401600505541	0.00901905013463974	0.207677484812009	-2.50117978883126	MOB3B
CDC7	1.22811015262774	2.04190466487562	4.23027734455256	0.00208934828762235	0.116780465357152	-1.09403368389455	CDC7
LINC01614	1.22744582758064	1.14793649397429	2.3884378917734	0.040036673756891	0.396897813533053	-3.91774605041107	LINC01614
CBX7	-1.22684997080941	2.89889184949938	-4.35620763210143	0.00173156883289898	0.111082480588352	-0.913904346062656	CBX7
BRCA1	1.22666722597063	2.52740287511746	3.73360046458283	0.00447719217710575	0.157111426802727	-1.82710019223449	BRCA1
MMP2	1.22662832767626	4.54343648408906	2.15210316459985	0.0591207104539005	0.469808444469298	-4.27852597467949	MMP2
SNORA14B	1.2265796273057	2.93206784444463	2.65548338828912	0.0257197171273778	0.324840301029855	-3.501830630765	SNORA14B
HIST1H2AB	1.22613647739396	5.32675016832979	3.22499641485311	0.0100862463976758	0.218804099831045	-2.60861181007536	HIST1H2AB
OR2A4	-1.22538450495713	1.54779216826844	-1.83156189043678	0.0994544430706669	0.581155709596548	-4.74823457374173	OR2A4
CALU	1.22527639461074	4.77681923670836	3.56229624390774	0.00586666377934086	0.173891999989049	-2.08740151615856	CALU
VWA5A	-1.22512519382468	3.28573626243841	-2.05630291490336	0.0691563890527907	0.501271188077272	-4.42173947340885	VWA5A
AC092580.4	-1.22419178446233	1.12878498804667	-2.81243919915438	0.0198367286783848	0.291966468733036	-3.25543968426226	AC092580.4
CYP1B1-AS1	-1.22393940037335	1.65042469323021	-2.97404372245269	0.0151988890025846	0.25904319964003	-3.00149096830244	CYP1B1-AS1
NOP2	1.2237841374492	3.86338745738077	3.75740893050902	0.00431335872293439	0.155181050776097	-1.79119890495055	NOP2
MCRIP2P1	1.22366336086174	1.02834103744508	1.30555087022119	0.223340184516083	0.796368227077738	-5.43523369726253	MCRIP2P1
RAD54L	1.22336840098749	2.50902604354365	4.01857779139364	0.00287951153034744	0.132182729741892	-1.40224630098364	RAD54L
HOXA7	-1.22327018909312	2.17941374012379	-2.3167390056776	0.0450771638150405	0.41533353939337	-4.02813905106668	HOXA7
CTB-63M22.1	1.22319963290098	4.73479479943367	2.89468062108808	0.0173194542761467	0.275779002704797	-3.1261797233747	CTB-63M22.1
OSBPL3	1.22302979635401	3.24005488894226	3.4053280121341	0.0075380859316416	0.189404383563986	-2.32869699985421	OSBPL3
JPH1	1.22247211677817	2.73322427260828	4.37464494145862	0.00168492035740378	0.10926565829645	-0.887738983745907	JPH1
TIMM8A	1.22245532299423	3.0629855408149	2.51442670275015	0.0324944275402119	0.361144200756752	-3.72227953558836	TIMM8A
TGIF2-C20orf24	1.22225768938191	4.50742257238394	3.80790418248879	0.00398640736881915	0.151636803375467	-1.71529205026662	TGIF2-C20orf24
C2orf70	1.22175817400934	1.11223683857689	4.80195896908132	0.00090711326037222	0.0881378429899208	-0.296627761016879	C2orf70
MIR4675	1.22159553411166	1.0682854629604	1.21669364405629	0.253947513545614	0.825673692328544	-5.53681577289092	MIR4675
OAS2	1.22157712871026	2.8256583782211	2.09464807371991	0.0649569468611399	0.489812737586809	-4.36466688552606	OAS2
MT-TV	1.22143227082014	3.73633367266648	0.556576769852649	0.591067508362934	1	-6.10609363078179	MT-TV
FAM111B	1.22096189926364	2.46983923619536	3.43712729462472	0.00716324865170698	0.186250043841457	-2.279620312718	FAM111B
TMCC3	-1.22053996911634	3.32005828100355	-4.09156418872397	0.00257623548375193	0.129007437642058	-1.29524014317648	TMCC3
TMEM45B	-1.22024125495063	4.64655303957628	-1.98906221712925	0.0771548942740116	0.525444310583762	-4.52093642466649	TMEM45B
RPS21	1.2198605137697	6.9305479355031	4.53329856145364	0.00133474026398025	0.10276036126579	-0.664815219102058	RPS21
EPB41L4A	-1.21954969731735	1.91557269703981	-2.87056712865936	0.0180218488674875	0.280206399266942	-3.16407909296441	EPB41L4A
VAMP2	-1.21949481737859	3.42249941951972	-2.79952263927445	0.020264628489	0.294490543968308	-3.27573777537603	VAMP2
DLGAP5	1.21917120283677	2.69892652422933	3.83676285949768	0.00381136555372712	0.148447159268497	-1.67205736892157	DLGAP5
EREG	1.21915898425723	1.86905441047848	1.02659953373419	0.330787249061918	0.89270584867837	-5.73636009129588	EREG
IPO5	1.21904631764113	4.70520793522849	2.75045016094255	0.0219774706810877	0.304114211476659	-3.3528302472961	IPO5
XXbac-B476C20.9	-1.21902589219424	1.16560924820964	-5.46675156188691	0.000364792069470988	0.0655382076297891	0.56287450814615	XXbac-B476C20.9
MIR933	-1.21869194715559	1.86484912196188	-2.05673530554295	0.0691076152566342	0.501121697270307	-4.42109787221219	MIR933
SNRPG	1.21846039731287	4.05531650569015	4.61145327381224	0.00119160690233069	0.0986090192721221	-0.556489030677635	SNRPG
MATN2	-1.21834773145865	3.5430221909434	-3.14410392729073	0.0115051661511879	0.230941181010833	-2.73492050292344	MATN2
RP11-466A19.4	-1.21819033920263	2.1767624861188	-3.06387237703072	0.0131166721277568	0.243936356792044	-2.86054236826079	RP11-466A19.4
RP11-345J4.6	-1.21804100837602	1.61335999226605	-1.72876576794763	0.117109180219948	0.621794871881848	-4.89212219280919	RP11-345J4.6
ATAD5	1.21766299829661	1.99925116377004	4.02921371540339	0.00283305973859305	0.131775237360728	-1.38660511631489	ATAD5
RP11-114H23.2	1.21757775834888	1.01269838169186	1.33123774048412	0.215086953639585	0.785431374090644	-5.4049613066041	RP11-114H23.2
TTC22	-1.21740468752217	3.5267266563506	-4.49328420045863	0.00141503681455194	0.103547931926008	-0.720659596462125	TTC22
C12orf29	1.21680276929951	2.47726364967085	4.48436337166065	0.00143363186421179	0.104183467343983	-0.733144694523071	C12orf29
CDX1	-1.21649161854818	5.12320049048018	-1.87276788108916	0.0930981140062179	0.567385356226871	-4.68951531251829	CDX1
ENHO	-1.21634653869431	0.723416866174948	-4.10030488060546	0.00254225217219508	0.128207289431776	-1.28247718173904	ENHO
AADACP1	1.21612154269825	2.00164604229025	2.47956496479542	0.0344273930010689	0.371007731804557	-3.77652861101544	AADACP1
DPF3	-1.21611708763616	1.43378044589316	-2.29987589407975	0.0463504969303744	0.420512776848187	-4.0539965171259	DPF3
TNFRSF11A	-1.21581061326483	3.009593983105	-2.70274192567832	0.0237832313256724	0.315726386323356	-3.427723602545	TNFRSF11A
SNORD105	1.21510610928429	0.852722114054048	2.75594807052588	0.0217784894535134	0.303246514862296	-3.3441954736779	SNORD105
WNK2	-1.21502150457962	4.39733847105472	-1.1559497498037	0.276775689391085	0.848652732061485	-5.60331632524321	WNK2
INHBB	1.21482574987835	1.24696837177919	1.26694138039199	0.236241714689725	0.808367754472857	-5.47998136737245	INHBB
RP11-71L14.3	-1.21475163892093	1.80475019532244	-3.17146298586615	0.0110035210623524	0.225803667956194	-2.69215768336017	RP11-71L14.3
TTK	1.21470196210353	2.22859867671983	2.44031883641013	0.0367406243557587	0.380741774924119	-3.83745919740434	TTK
ZBTB7B	-1.21361914010192	4.49473864510356	-4.88222789566475	0.00080989479735902	0.0855672485708444	-0.188932641544994	ZBTB7B
RP11-289I10.2	1.21336514786079	2.20874347895992	3.45390201070871	0.006973392219524	0.183232956888511	-2.25376949583478	RP11-289I10.2
SUV39H1	1.2132247603467	2.1300206863551	4.03240825536167	0.00281926316102682	0.131775237360728	-1.38191038492368	SUV39H1
IKBKGP1	1.21308596668185	2.95302330053432	2.06680648453879	0.0679808627297026	0.498773281489385	-4.40614091460739	IKBKGP1
CTNNAL1	1.21303587805702	2.939607441069	3.33164924639175	0.00848716553553072	0.201855071293945	-2.44275118009072	CTNNAL1
FOXP4-AS1	1.21295143653645	1.93349953671305	1.87698734749958	0.0924691207490666	0.566199549145304	-4.68347101389124	FOXP4-AS1
PDX1	1.21286794931082	1.16183814484808	2.77617819786657	0.0210618960499253	0.299588650001543	-3.31241724898374	PDX1
EIF3B	1.21231992915903	5.74345211590188	3.27248416144419	0.00933881100515366	0.210442422169298	-2.53465844959765	EIF3B
HABP2	1.21201210975776	1.10503772055905	1.08966777202421	0.303518071327708	0.873319655047011	-5.67299351612385	HABP2
CNNM2	-1.21186527992213	1.83170055173761	-4.41703298711429	0.00158267641933394	0.107423713333278	-0.827787112525399	CNNM2
RP11-563N6.6	-1.21175910741819	1.02549959529773	-2.89773760599598	0.0172324243706129	0.275008174491844	-3.12137529408735	RP11-563N6.6
CCNF	1.21123259763711	2.71850102831567	5.69420192413271	0.000270968855167001	0.0558360624363974	0.840053024663348	CCNF
RNU6-140P	-1.2107027686103	0.810675831588595	-2.83327801698669	0.0191656371562561	0.287642793980952	-3.22268862105366	RNU6-140P
RGS16	1.21053965818341	1.57188709278492	2.36929171293197	0.0413255365729077	0.400477518819218	-3.94729267371054	RGS16
NTM	1.21022210825012	1.85175853090304	2.52775444782367	0.0317843781836062	0.358421865397504	-3.70151155699515	NTM
BOK-AS1	1.20954709448681	1.06819062215598	1.07843710568547	0.308242610981306	0.876991363383284	-5.68449048590147	BOK-AS1
RP11-673D15.7	1.20882180462563	0.913320702553139	1.84037012003968	0.0980626158557823	0.577858552619873	-4.73573035240884	RP11-673D15.7
ALDH1B1	1.208631673687	4.71627695643898	1.77517874906329	0.108807524711808	0.60273004201386	-4.82763527250812	ALDH1B1
HIST1H3J	1.20829092987401	6.50045707412298	3.50360192335389	0.00644109564409613	0.178744169378331	-2.17733955866059	HIST1H3J
RP11-20G13.2	1.20765591610419	1.06444076243276	1.81878198235149	0.101506567784257	0.585645799384447	-4.7663298105632	RP11-20G13.2
RP11-519G16.3	-1.20757413258007	2.46794445126567	-2.21842629051366	0.0530137174524501	0.447108338992254	-4.17824222879473	RP11-519G16.3
SLC11A1	1.20747634146596	1.58812556072923	2.27323243743125	0.0484345719961055	0.430362990104652	-4.09476093594083	SLC11A1
C14orf105	1.2074641876428	0.991787470875245	1.57440797614143	0.149040695339729	0.680837171782873	-5.10028142333466	C14orf105
MIR320A	-1.20727076157376	1.52283123991833	-1.93918322354779	0.0836484400224487	0.541888474992588	-4.59373114989994	MIR320A
RUNX1	1.20711934415582	3.72298517969945	5.12139444334501	0.000580944664264432	0.0767771772457032	0.125582509986515	RUNX1
SYNM	-1.20703111590309	2.28707765629339	-1.06018181322811	0.316043281886445	0.883234302063185	-5.70298311013991	SYNM
SNORA18	1.20696685298343	2.67141819201298	2.28251884795652	0.0476979644479194	0.427337273830831	-4.08056558031583	SNORA18
STX2	1.20676229213771	2.5126974881772	3.58253547019048	0.00568123076092357	0.171710135833551	-2.0564736044191	STX2
RPL26L1	1.20664100848902	3.27123496322771	2.20725288572696	0.0539977759303339	0.450768835625551	-4.19519620587891	RPL26L1
CD44	1.20650928357789	5.88041843627757	2.56752350962589	0.0297564461827434	0.348332624414855	-3.63945691298173	CD44
EIF1AXP1	1.20499460131204	4.32558780056342	2.01776047010125	0.0736387761218359	0.513256132625948	-4.47874269772858	EIF1AXP1
RP11-438N5.4	-1.20490238475372	1.17049362113163	-2.29537623772854	0.046696189108599	0.421721901663539	-4.06088883576263	RP11-438N5.4
RP11-348N5.9	-1.20448620755986	1.63522771951408	-1.6465589190482	0.133247970134839	0.649958104715711	-5.00425138989799	RP11-348N5.9
BARX2	-1.20438220798692	1.79863611668385	-2.90519964517474	0.0170218550143185	0.273486518921388	-3.10964811626215	BARX2
RP11-640L9.2	-1.20429006311711	0.929920911117952	-4.5585820953123	0.00128652320551325	0.100450377651521	-0.629662569855768	RP11-640L9.2
MIR4324	-1.20426865714521	1.10867886921808	-1.66059367127846	0.130357150132289	0.644748276710801	-4.98530611423453	MIR4324
STRA6	1.20424536151822	1.00920898822092	2.77402150882157	0.0211371387710335	0.299588650001543	-3.31580544478739	STRA6
GRHL3	1.20422276750263	1.0875877220484	2.12343483429478	0.0619665740210722	0.478996504873264	-4.32159779242081	GRHL3
MIR4762	1.20352680564813	2.93928912652139	2.71492100747216	0.0233084645212212	0.311748523972035	-3.4086113271573	MIR4762
MIR6772	1.20347548935272	1.87329525844277	1.3584299448732	0.20663135258561	0.774429566270891	-5.37248959713414	MIR6772
NOP16	1.20342857116041	3.79778188434091	3.43935913138351	0.00713768096826887	0.18599792032837	-2.27617938453847	NOP16
TPRN	-1.20280228988898	3.57797401241875	-2.79821482475253	0.0203084729332067	0.294646646419679	-3.27779286519896	TPRN
HIST1H2BE	1.20263221503738	3.36327648836351	5.24119292159882	0.000493401090160963	0.0711216696926759	0.279527540279507	HIST1H2BE
WNK4	-1.20203219981342	3.23678904414174	-1.22859002911205	0.249660551754698	0.821720042947351	-5.52350630916202	WNK4
AEN	1.20144376577342	2.60528094520225	2.85998903312234	0.0183390708169064	0.281712445191946	-3.18070542817992	AEN
STX1A	1.20105547435138	2.26429490556281	4.05670464775881	0.00271663140888514	0.130246015468868	-1.34625209930314	STX1A
MIR149	-1.20096513203419	0.937220537566717	-2.64996122581813	0.0259561244660269	0.325740829111165	-3.51048360060235	MIR149
SLC22A5	-1.20071530862583	2.44163477321742	-3.7964999265929	0.00405789612753674	0.152493299447138	-1.73240706551963	SLC22A5
SNORA65	1.20067134494475	3.69292314156369	3.07474458975288	0.0128853470574662	0.24178516604293	-2.84350226030369	SNORA65
SIAE	-1.20066861449994	3.93319391085983	-4.05130053818569	0.00273911206248991	0.130627291369233	-1.35417601953005	SIAE
RP11-392P7.6	1.20035760383715	2.47378434742498	4.33953990831064	0.00177492483051234	0.111678480092526	-0.937604291405846	RP11-392P7.6
COL18A1	1.20008912820306	4.06076411753082	1.63450500311732	0.135776885945324	0.653535250398447	-5.02045528486997	COL18A1
COX6CP15	-1.19984323176372	0.962890195121991	-2.30042944539103	0.0463081433783135	0.420512776848187	-4.05314840240803	COX6CP15
IGLV2-5	-1.19977593862851	0.703076358578271	-2.15943170657014	0.0584137481399838	0.467572636865104	-4.2674877205762	IGLV2-5
LPAR1	-1.19901021812274	2.36963868841368	-3.27282321273284	0.00933368584321378	0.210442422169298	-2.53413101238247	LPAR1
CCNL2P1	-1.19887107307306	1.73663858149672	-4.72031640943842	0.00101895099089424	0.0907325821191114	-0.407261392313804	CCNL2P1
BCL2	-1.19865652336284	2.53864773457351	-3.27655303483488	0.00927749723204881	0.210258275134452	-2.52832935595498	BCL2
MIR3153	1.19824952455836	2.1597757521551	3.11286401902999	0.0121069192178463	0.235841167523836	-2.78379790754155	MIR3153
SLC12A2	1.19820296951516	6.28868133682998	2.64469517251904	0.0261836043847469	0.326894905131125	-3.51873386350573	SLC12A2
NOP58	1.19763905953752	4.96996820290577	3.49389110667334	0.00654166315265937	0.179817850300329	-2.19225384693474	NOP58
AC018766.6	-1.19718300424862	1.10199387576803	-2.64465424921684	0.0261853799975836	0.326894905131125	-3.51879797211761	AC018766.6
RP11-2C24.4	1.19708622597362	2.52642075746981	1.9751015029824	0.0789225329108473	0.52988079610745	-4.54138166180297	RP11-2C24.4
RP11-44F14.9	1.19666034525854	1.4307328235908	2.2276628479716	0.0522134434558626	0.444684393630058	-4.16420987283157	RP11-44F14.9
SCML1	1.19604413558719	3.09143828714473	1.87754980606775	0.0923855766855978	0.565949083330011	-4.68266487102797	SCML1
MKI67	1.19556468067642	4.34962493946616	4.33297267607873	0.00179232363998279	0.11198900957815	-0.946954216965681	MKI67
SEC16B	1.19546488256356	2.79369477980331	2.612493249018	0.0276189167231186	0.336646323522737	-3.56915233343077	SEC16B
RBBP7	1.19527763396783	4.74176177391579	2.74812236323666	0.0220622723637273	0.304577411879855	-3.3564859645363	RBBP7
HMMR	1.19509329260711	2.68874781976958	2.91751879120346	0.0166799533243117	0.27037029868283	-3.09028885572092	HMMR
CTD-2206G10.2	1.19504429136453	0.816038282380475	3.62370403508008	0.0053227278825238	0.167337627663318	-1.993702645418	CTD-2206G10.2
COL4A6	-1.194839268719	0.720691644732907	-4.17003100172304	0.00228759823960986	0.1219276163519	-1.18106864913623	COL4A6
PRDX6	-1.19405900256609	5.8996335089869	-4.34008997092562	0.00177347571347305	0.111678480092526	-0.936821459986961	PRDX6
GOLM1	-1.19404767941508	6.23531338331439	-3.0059061108322	0.0144240524337808	0.254608187820056	-2.95146753613807	GOLM1
RP11-635N19.3	1.19385227527061	1.33913402007131	1.65254656463348	0.132007642118272	0.647719558382271	-4.99617903636866	RP11-635N19.3
LYAR	1.19380856788573	2.79996881973326	4.72573739553293	0.00101108500903966	0.0907325821191114	-0.399881301101508	LYAR
CAD	1.19357903621531	3.89835266732224	4.67304033393134	0.00109039334521701	0.0949202070002605	-0.47182776311855	CAD
RP11-242O24.3	-1.19349646378097	0.766650575585108	-3.07104063821231	0.012963680155697	0.242480859950637	-2.84930694936696	RP11-242O24.3
TRBJ1-3	-1.19345144432304	2.02209012902254	-1.09939408180906	0.299471998679508	0.869176446914003	-5.6629632213607	TRBJ1-3
MIR1276	1.19305561941713	2.57151482537492	2.14773784544972	0.0595457465383457	0.471219450143375	-4.28509573566743	MIR1276
MIR924	-1.19299457871363	1.19991899681986	-1.84435481101127	0.0974389584937206	0.576663985247241	-4.73006503558694	MIR924
RP11-467L13.4	-1.19238601123929	1.61639234947032	-2.45744611963404	0.0357127119956967	0.376856964402722	-3.81088812773	RP11-467L13.4
MIR7974	-1.19237734858182	0.598973563846001	-2.00437701862823	0.0752591030725574	0.51913952590878	-4.49844708176683	MIR7974
MEI1	-1.19220417743441	1.30735419549001	-2.87831018047168	0.0177931938713287	0.278343090770996	-3.15190896760136	MEI1
AC093818.1	-1.19205757260993	1.45101172015818	-2.9474366378273	0.0158785240543239	0.264300593936489	-3.04328218580305	AC093818.1
IL33	1.19177424381255	3.06284954143014	2.02917737618425	0.0722828795108956	0.510019746751076	-4.46189670824573	IL33
SORD	1.19177244191787	3.26799861766332	3.62793986904434	0.00528721088341983	0.166884624373475	-1.98725495184975	SORD
ZNF575	-1.19151480309044	0.912925130254729	-5.21762482083696	0.000509430352179402	0.0719676946332937	0.249431406218857	ZNF575
SIK1	1.19130873461605	2.59388726139908	1.70474827076576	0.121629535491391	0.628378096157341	-4.92516595190476	SIK1
SNORD114-28	1.19088847432309	0.498392296559106	4.06117800291861	0.00269817044489462	0.130246015468868	-1.3396961152133	SNORD114-28
MRPL17	1.19055748715233	3.55254977984345	3.94896357037367	0.00320414970515012	0.137612238965217	-1.50501584576288	MRPL17
SLC2A3	1.19038006719161	3.10316229799928	2.09703974078459	0.0647033003184283	0.489043315381797	-4.3610957312481	SLC2A3
SCRN1	1.19005241746777	3.60898005033777	2.13083131993307	0.0612199227829991	0.475911382263297	-4.31050199788938	SCRN1
CCNB2	1.19004844197648	2.97306260457132	3.74232205052184	0.00441642948767967	0.156616091114888	-1.81394056583275	CCNB2
TRAJ32	-1.18970996355239	2.74681511050332	-2.29602088069739	0.046646508814592	0.421721901663539	-4.05990160087984	TRAJ32
HIST1H2AH	1.18931854259003	6.37572169094381	1.92088499552237	0.0861576406847635	0.550223938771652	-4.62025560519491	HIST1H2AH
TDGF1	1.18840164422181	2.11326359234139	1.08759270657976	0.30438675685304	0.873743921779705	-5.6751246422909	TDGF1
CELSR3	1.18823577785091	1.5384592430201	3.88716915647575	0.00352478058729439	0.142609418215943	-1.59680390311135	CELSR3
MROH7	-1.18785520806906	2.51076980388407	-2.29732876333235	0.0465458742453419	0.421577030432753	-4.05789845292769	MROH7
H19_1	1.18770181185921	0.965009458667668	1.50479661851184	0.165837238645405	0.710522102382228	-5.19063626700033	H19_1
GMPS	1.18739235329375	3.26753047595523	3.60613791856956	0.00547270795915024	0.170026434709935	-2.02046307381246	GMPS
HJURP	1.18712548487068	2.63422541028136	3.22497762151411	0.0100865541524967	0.218804099831045	-2.6086411076984	HJURP
ADAM28	-1.18710580215066	2.54025013137237	-2.09408585223108	0.0650167115446371	0.489812737586809	-4.36550618464873	ADAM28
AL513122.1	-1.18659993591639	5.12542744326778	-3.37783971220332	0.00787855973142435	0.193054535910277	-2.37119407276632	AL513122.1
PUS1	1.18623020164719	2.92140840212111	3.95953998493204	0.003152433259416	0.136212662340106	-1.48935845599474	PUS1
CDK2	1.18541401352353	3.37082516894851	3.76316118498786	0.00427472936410602	0.154478996970767	-1.7825355556633	CDK2
GTF3A	1.18529569781421	4.43685848017592	3.90793651140675	0.00341340338531658	0.140660664503254	-1.56589846160358	GTF3A
AC003991.3	-1.18510955910188	2.37792600425934	-2.24542206498752	0.050707705677836	0.438911272142271	-4.13718694538191	AC003991.3
SLC39A5	-1.18503628075392	4.73486013925942	-1.88422359265263	0.0913996779410527	0.563106788962319	-4.67309195115787	SLC39A5
ALG1L	1.18489358389952	1.28217389941876	2.06186093344777	0.068531947621504	0.499807017265101	-4.41348875147715	ALG1L
PDGFD	-1.18481143504791	1.49786453422047	-3.69978579507933	0.00472121154314392	0.159371830345295	-1.87820980281997	PDGFD
MIR6876	1.18472626294368	1.45360934193371	1.56072377280961	0.152218107082141	0.687414191343548	-5.11822690514162	MIR6876
URB2	1.18448843563288	2.58110851140167	3.89840820525008	0.00346403619805244	0.141925828303175	-1.58007099996002	URB2
RP11-84C10.4	-1.18415510880838	1.5827109563924	-1.67583717178468	0.127281811994488	0.638267370193943	-4.96463490751445	RP11-84C10.4
UGP2	-1.18413781048291	4.8298858466003	-2.93087179123732	0.0163172707164329	0.267047875763307	-3.06930704675035	UGP2
ALPK3	1.18370073666685	1.62886465642576	1.21937012694994	0.252977832215979	0.824943148191698	-5.5338293907634	ALPK3
MTMR11	-1.18360717963078	5.37190849708022	-4.23749428443046	0.00206685353622446	0.11643710965781	-1.08364465132408	MTMR11
MCTS1	1.1835919286284	4.23246375599262	3.24746623429666	0.00972514918902962	0.215014582343325	-2.57359973345107	MCTS1
SNORA71D	1.18305635555084	3.56336624817634	1.40552788909343	0.192653476051102	0.755006533992672	-5.31524334078064	SNORA71D
CCT3	1.18303079446546	6.00098226848823	3.93571346998155	0.00327020807936926	0.139106915720267	-1.52465322374284	CCT3
AL513122.2	-1.18270769077259	5.16216055609042	-3.3435685144571	0.008325582537445	0.199906185272401	-2.42426911490799	AL513122.2
THOC3	1.18262432705991	4.40796235054231	3.9902701457654	0.00300711414405707	0.133333831038325	-1.44395386892623	THOC3
SFXN3	1.18255833957332	3.7803374310591	2.59142612551927	0.0286004213045401	0.341504309728866	-3.60210450966768	SFXN3
SERPINH1	1.1823127242502	4.63446040444966	1.94424798226964	0.0829662053108034	0.539924835292605	-4.58637196078642	SERPINH1
CLSPN	1.182145976733	1.99088693671759	3.79239874816471	0.00408393372792759	0.152493299447138	-1.73856601669107	CLSPN
TRAJ40	-1.18190999581591	1.90667397677507	-1.30743558583153	0.222725738413909	0.795219333181791	-5.43302599880573	TRAJ40
SIRT6	-1.18089941014055	3.87809591232971	-2.69298412455537	0.024170647613509	0.31767136863469	-3.44303242097444	SIRT6
ACSL1	1.18037768430906	3.92407232754341	1.87964948959534	0.0920743272073148	0.564883650453318	-4.67965460679431	ACSL1
FRZB	-1.18034266056536	1.92063674691602	-4.29016401536493	0.00191028143086578	0.113184276977661	-1.00806649235559	FRZB
SNORA71B	1.18027757143831	3.69237001553657	3.52985380233545	0.00617722786086848	0.17722322381818	-2.13706898120184	SNORA71B
HOTTIP_3	-1.1802386149166	1.05901674748208	-1.86404248507525	0.094411528070964	0.569006251569853	-4.70199598366032	HOTTIP_3
CTA-217C2.2	1.18000670822738	2.96321334010143	2.53453223569819	0.0314292468872342	0.35632930809257	-3.69094439592322	CTA-217C2.2
MBOAT1	-1.17965583059708	3.92573897274599	-3.91803745319904	0.00336057978663696	0.140132005156142	-1.55088764948874	MBOAT1
ROBO1	1.17930228644	2.88812163913531	2.94281951258019	0.015999589780867	0.264802333718478	-3.05053563691583	ROBO1
MT-TC	-1.17927200590113	3.43753740160584	-1.13704056881583	0.284207448540424	0.855433426141962	-5.62350745643387	MT-TC
CENPF	1.17887007263853	3.52995066383874	2.91228339480896	0.0168243899915017	0.272032507383028	-3.09851595611331	CENPF
CD46	1.17885062408102	5.39987835441153	5.14874259087773	0.000559580970211619	0.075530687886492	0.160937267011991	CD46
SHROOM1	-1.17869704225883	3.2154623156379	-3.46001722116491	0.00690549183849136	0.182302647061806	-2.24435228555559	SHROOM1
RP11-290D2.5	1.17814418232477	1.09467475816319	2.27991221778272	0.0479036104184371	0.428210007636799	-4.08455152268518	RP11-290D2.5
MIR4705	-1.1781426283252	0.625281658850788	-1.71699196586092	0.119305578799626	0.626337435609884	-4.90834932163523	MIR4705
NUGGC	-1.17695898510785	1.18557340986576	-2.48221532486911	0.0342765012727231	0.370150667685806	-3.77240829527934	NUGGC
NUDT1	1.17675171096042	2.81893216419754	4.88076351158553	0.000811564714529319	0.0855672485708444	-0.190887781356508	NUDT1
CHST4	1.17630239226496	0.841014795657364	2.69377676292966	0.0241389410279211	0.31767136863469	-3.44178899928422	CHST4
RP11-514F3.5	-1.17600543791445	4.12252362709571	-3.52286298841816	0.00624637252418823	0.177723492358671	-2.14778599997541	RP11-514F3.5
CFAP97	1.17549023754767	2.91645873601035	4.29558992163299	0.00189488382781885	0.113184276977661	-1.00030490088352	CFAP97
CCNO	1.1748425174819	0.902010968528229	2.08109730389064	0.0664122145479368	0.494363472039461	-4.3848754601647	CCNO
CH17-360D5.1	-1.17430593566981	1.62673147139819	-2.56115355087896	0.0300723426904627	0.34978624278054	-3.64940447495682	CH17-360D5.1
PLCL2	-1.17414740309031	2.53660634866261	-3.00450185439063	0.0144573334686291	0.254608187820056	-2.953671609302	PLCL2
GCNT2	-1.17376391187557	1.58529747685073	-3.04466684430792	0.013535788999495	0.247183830866642	-2.89065475818849	GCNT2
DACT2	-1.17293680524488	0.728610821713449	-2.96654961863753	0.0153872462410998	0.260879769127675	-3.01326028217005	DACT2
ATP8A1	-1.17129060784551	3.50236815474799	-2.84280671052451	0.0188665107837683	0.28608315585404	-3.2077120690616	ATP8A1
EBP	1.17121578134508	4.82971355015781	3.49056149060603	0.00657652179383219	0.180115755344309	-2.19736979916733	EBP
GTSE1	1.17105571584396	2.53045092086084	5.33872191945081	0.000432620668922986	0.0692395073748356	0.403084180385171	GTSE1
GARS	1.17060922987531	5.06785304571996	3.27377008158796	0.00931938823279414	0.210406880805421	-2.53265808235461	GARS
GALNT6	1.17035282146627	3.31313839613465	2.07279347943376	0.0673194139193927	0.497265443928424	-4.39723788284761	GALNT6
MOSPD1	1.17029571899353	2.29884290429216	2.23327784139917	0.0517327157164247	0.442549642087358	-4.15567196429837	MOSPD1
RNU6-466P	-1.16996129551926	1.43019614325228	-1.6066699054028	0.141782632530946	0.663936315589434	-5.05763038042469	RNU6-466P
ERVH-1	-1.16994149969678	0.965513071366085	-2.1473106157997	0.0595875028411672	0.471246879421794	-4.28573849839181	ERVH-1
ZMYND19	1.16942707029075	3.57386685130948	5.44350738618466	0.000376198658617048	0.0658146174720561	0.534066595634301	ZMYND19
CADPS	1.16937837885361	2.07806642253109	1.15649737213032	0.276562786043028	0.848345087815625	-5.6027279120538	CADPS
RP11-70C1.3	-1.16933188843419	5.06818638027078	-4.01116997357519	0.0029123405184216	0.132559028479826	-1.41314976091734	RP11-70C1.3
SNORD114-30	-1.16918342479997	0.491157280051398	-2.14588026421166	0.0597275078375425	0.472039553617728	-4.28789016983555	SNORD114-30
UCHL3	1.16907493469135	3.76984494143286	2.05679930621593	0.0691003987609379	0.501121697270307	-4.42100290116972	UCHL3
KIF18A	1.1689624305673	1.93248302658047	3.91590726159098	0.00337164751968877	0.140262185128162	-1.55405212867432	KIF18A
MID1IP1	1.16856786410271	3.31876224006192	3.98410103065507	0.00303570845805878	0.133986831928905	-1.45305827159677	MID1IP1
ZNRF3-IT1	1.16848704002974	2.52912654842082	1.55706776002636	0.153077150173884	0.689570825788857	-5.12300648343894	ZNRF3-IT1
FAM92A1	1.16843492668037	1.6392459045431	2.05378102518219	0.069441516479426	0.502723821214616	-4.4254806563675	FAM92A1
TICRR	1.1680545087049	2.18760910531936	4.42081909762106	0.00157387126980702	0.107423713333278	-0.822446033509354	TICRR
RP11-568K15.1	1.16777884858224	4.67627312285314	3.55629960337755	0.00592281343774917	0.174322738311598	-2.09657358937648	RP11-568K15.1
TAB3-AS2	1.16765036621234	1.19922416907995	0.962562202459718	0.360330867201364	0.917464241033339	-5.79763878644732	TAB3-AS2
CDC25A	1.16760341480077	2.18482453049493	2.7582912978157	0.0216942383226627	0.303033275873383	-3.3405150911263	CDC25A
ABO	-1.16751021844629	3.68661089858299	-2.44587257989417	0.0364041331943665	0.379207945656005	-3.82884659559691	ABO
CCDC13	-1.16735993647744	0.842636545533214	-2.6195144903874	0.02729936993798	0.33473426592244	-3.55816410383445	CCDC13
TSEN15	1.16687772471943	3.26556417631148	2.88290708344355	0.0176588465762849	0.277433925523712	-3.14468390986011	TSEN15
GPN3	1.16658825338047	2.3460542100351	4.14629732910238	0.00237109834258599	0.12324173049552	-1.21550545259927	GPN3
IPO7	1.16600848582076	4.97435692655552	3.5028939632702	0.00644837258665787	0.178798611858365	-2.17842655188316	IPO7
MIR1255B2	1.16590941778521	0.848453396905894	2.87072639633675	0.0180171156082538	0.280206399266942	-3.16382876240027	MIR1255B2
RP11-162K11.4	-1.16576925352404	1.30080579637037	-2.35773505108058	0.0421232222247853	0.403268406585441	-3.9651039713808	RP11-162K11.4
RP11-33O4.1	-1.16550549258458	1.78140249604615	-2.44736517841686	0.0363142219868738	0.379047657467211	-3.82653134873095	RP11-33O4.1
PHYKPL	-1.16516009053241	5.5667389111523	-3.52269369239044	0.00624805699294083	0.177723492358671	-2.14804559613464	PHYKPL
TKT	1.16509995412794	4.59333014124643	4.32975991800742	0.00180090137828571	0.112195300410058	-0.951530750614825	TKT
RPL21P119	-1.1650301045885	3.54260567233502	-1.72350375448932	0.118086190877359	0.623264403510962	-4.8993812333764	RPL21P119
SLC28A3	1.16452540934255	1.6067574813432	1.52184441039827	0.161576201689563	0.703013452884663	-5.16872624637331	SLC28A3
NUFIP1	1.16442911366899	1.85334320304231	1.71138888205506	0.12036400947208	0.62689294810473	-4.91605252457582	NUFIP1
IMMP2L	1.16425033052668	3.42319586570844	2.29937963340005	0.0463884993382102	0.420686737248507	-4.05475681478082	IMMP2L
NUP37	1.16422998321544	3.11047505753531	4.05092930047146	0.00274066359546166	0.130627291369233	-1.35472051148375	NUP37
OCEL1	-1.16407439216647	2.23886755836707	-5.17128245332681	0.000542608958915463	0.0747444174140059	0.189981966672117	OCEL1
RLIM	1.16356583691273	3.72125827919986	2.58059218438529	0.029118710921926	0.344891079063292	-3.61903941636644	RLIM
RASGRP2	-1.16354313929295	1.85149859235504	-2.13152521603538	0.0611503234547743	0.475889861482795	-4.30946044621349	RASGRP2
LGALS1	1.16348666639275	6.37390769354671	1.12452193508809	0.289213846592387	0.860805443831765	-5.63673836780702	LGALS1
RP11-348N5.7	-1.16328632321995	1.05323132540339	-2.44982996408165	0.036166230426121	0.378662728504095	-3.82270757401937	RP11-348N5.7
HIST1H2BJ	1.16284306934895	5.30899986714847	1.96861766265752	0.0797564921765443	0.531987610031872	-4.55085875220117	HIST1H2BJ
EIF2S2	1.16260552839976	4.53854976399731	2.64915169538668	0.0259909643094546	0.325740829111165	-3.51175197190183	EIF2S2
AC118754.4	1.16216116115786	0.739439857567486	3.18647465501847	0.0107379213700301	0.224362061301966	-2.66871228704688	AC118754.4
SIPA1L2	-1.16213022043135	4.09557654909098	-3.50448734526493	0.00643200668636631	0.178631174774872	-2.17598016431704	SIPA1L2
ASUN	1.16135523942701	3.08991784101548	5.20046375971872	0.000521454697924662	0.0728073453525869	0.227458538353728	ASUN
POSTN	1.16115387381992	6.11898770556717	2.14459472989148	0.0598536092479951	0.472340166856153	-4.28982362708684	POSTN
WISP1-OT1	1.1610699276753	0.956359802233208	3.1250154491811	0.0118690894757744	0.233854353895564	-2.76478011310693	WISP1-OT1
CAP2P1	-1.16093910644185	1.91546026579664	-3.55011058902566	0.00598135425772869	0.175420211690422	-2.10604394012864	CAP2P1
SNORA32	1.16056911415469	3.06554851033354	1.77821639694986	0.108283566393555	0.60089278333481	-4.82338659286014	SNORA32
CDCA4	1.1602912503351	2.50722051171123	4.00223658979976	0.00295245785823227	0.132559028479826	-1.42630904762014	CDCA4
[truncated: 33,605 more rows]
