# Supplementary material for: Systems Biomedicine of Primary and Metastatic Colorectal Cancer Reveals Potential Therapeutic Targets
Source: Front Oncol. 2021 Jun 24;11:597536. doi: 10.3389/fonc.2021.597536 (PMC8263939; doi:10.3389/fonc.2021.597536)
Supplement: Supplementary File 4 — Contains network centralities. [file DataSheet_4.zip]

Archive with 1 entries (1 files):
- Supplementary file 4.XLSX
