# Supplementary material for: Systems Biomedicine of Primary and Metastatic Colorectal Cancer Reveals Potential Therapeutic Targets
Source: Front Oncol. 2021 Jun 24;11:597536. doi: 10.3389/fonc.2021.597536 (PMC8263939; doi:10.3389/fonc.2021.597536)
Supplement: Supplementary File 4 — Contains network centralities. [file DataSheet_4.zip › Supplementary file 4.XLSX]

## Sheet: Centralities
	DEGs	Degree	Betweenness		Edge betweenness	Gene1	Gene2		DEGs	Closeness		DEGs	Transivity
	MAD2L1	7	59.33		TMPO	PLAGL2	104		TMPO	0.4082		TMPO	0.3
	CDC6	6	6		CD74	PLAGL2	98		MAD2L1	0.4		CDC6	0.666667
	TOP2A	6	13.83		HLA-F	CD74	68		TOP2A	0.3704		AIMP1	0.333333
	RFC3	6	13.83		TMPO	MAD2L1	63.33		RFC3	0.3704		HLA-F	0.5
	TMPO	5	107		MAD2L1	PSMA7	49.5		PLAGL2	0.3704		CD74	0
	CKS2	5	17		AIMP1	PSMA7	31.17		CDC6	0.3333		MAD2L1	0.571429
	AIMP1	4	19.5		TMPO	RFC3	23.33		CD74	0.3279		TOP2A	0.733333
	HLA-F	4	51		TMPO	TOP2A	23.33		CKS2	0.3279		RFC3	0.733333
	CD74	4	93		CKS2	DARS	21		PSMA7	0.3279		CKS2	0.6
	PSMA7	4	43		CD74	GPX3	20		GINS1	0.303		TRIM31	1
	GINS1	4	0		CD74	CTSH	20		TMEM131	0.2941		CTSH	NA
	TRIM31	3	0		AIMP1	TWF1	20		DARS	0.274		PSMA7	0.333333
	OAS1	3	0		TMPO	TMEM131	20		AIMP1	0.2703		OAS1	1
	EIF2S2	3	0.5		HLA-F	MT2A	18		HLA-F	0.2703		GINS1	1
	DARS	3	5		HLA-F	OAS1	18		EIF2S2	0.2667		TWF1	NA
	MT2A	3	0		HLA-F	TRIM31	18		CTSH	0.25		EIF2S2	0.666667
	PLAGL2	2	91		PSMA7	EIF2S2	15.83		GPX3	0.25		DARS	0.333333
	CTSH	1	0		RFC3	CKS2	10.17		TRIM31	0.2198		PLAGL2	0
	TWF1	1	0		TOP2A	CKS2	10.17		OAS1	0.2198		GPX3	NA
	GPX3	1	0		MAD2L1	CKS2	9.67		MT2A	0.2198		MT2A	1
	TMEM131	1	0		CDC6	PSMA7	9.5		TWF1	0.2151		TMEM131	NA
					MAD2L1	GINS1	6.83
					CDC6	RFC3	5.83
					CDC6	TOP2A	5.83
					AIMP1	DARS	5.83
					RFC3	GINS1	4.83
					TOP2A	GINS1	4.83
					CDC6	MAD2L1	4.33
					CDC6	GINS1	3.5
					EIF2S2	DARS	3.17
					CDC6	CKS2	3
					MAD2L1	RFC3	2.5
					MAD2L1	TOP2A	2.5
					AIMP1	EIF2S2	2
					OAS1	MT2A	1
					TRIM31	MT2A	1
					TRIM31	OAS1	1
					TOP2A	RFC3	1

## Sheet: Distances
	DEGs	Average_distance				DEGs	TMPO	CDC6	AIMP1	HLA-F	CD74	MAD2L1	TOP2A	RFC3	CKS2	TRIM31	CTSH	PSMA7	OAS1	GINS1	TWF1	EIF2S2	DARS	PLAGL2	GPX3	MT2A	TMEM131
	TMPO	2.3333				TMPO	0	2	3	3	2	1	1	1	2	4	3	2	4	2	4	3	3	1	3	4	1
	MAD2L1	2.381				CDC6	2	0	2	5	4	1	1	1	1	6	5	1	6	1	3	2	2	3	5	6	3
	TOP2A	2.5714				AIMP1	3	2	0	6	5	2	3	3	2	7	6	1	7	3	1	1	1	4	6	7	4
	RFC3	2.5714				HLA-F	3	5	6	0	1	4	4	4	5	1	2	5	1	5	7	6	6	2	2	1	4
	PLAGL2	2.5714				CD74	2	4	5	1	0	3	3	3	4	2	1	4	2	4	6	5	5	1	1	2	3
	CDC6	2.8571				MAD2L1	1	1	2	4	3	0	1	1	1	5	4	1	5	1	3	2	2	2	4	5	2
	CD74	2.9048				TOP2A	1	1	3	4	3	1	0	1	1	5	4	2	5	1	4	3	2	2	4	5	2
	CKS2	2.9048				RFC3	1	1	3	4	3	1	1	0	1	5	4	2	5	1	4	3	2	2	4	5	2
	PSMA7	2.9048				CKS2	2	1	2	5	4	1	1	1	0	6	5	2	6	2	3	2	1	3	5	6	3
	GINS1	3.1429				TRIM31	4	6	7	1	2	5	5	5	6	0	3	6	1	6	8	7	7	3	3	1	5
	TMEM131	3.2381				CTSH	3	5	6	2	1	4	4	4	5	3	0	5	3	5	7	6	6	2	2	3	4
	DARS	3.4762				PSMA7	2	1	1	5	4	1	2	2	2	6	5	0	6	2	2	1	2	3	5	6	3
	AIMP1	3.5238				OAS1	4	6	7	1	2	5	5	5	6	1	3	6	0	6	8	7	7	3	3	1	5
	HLA-F	3.5238				GINS1	2	1	3	5	4	1	1	1	2	6	5	2	6	0	4	3	3	3	5	6	3
	EIF2S2	3.5714				TWF1	4	3	1	7	6	3	4	4	3	8	7	2	8	4	0	2	2	5	7	8	5
	CTSH	3.8095				EIF2S2	3	2	1	6	5	2	3	3	2	7	6	1	7	3	2	0	1	4	6	7	4
	GPX3	3.8095				DARS	3	2	1	6	5	2	2	2	1	7	6	2	7	3	2	1	0	4	6	7	4
	TRIM31	4.3333				PLAGL2	1	3	4	2	1	2	2	2	3	3	2	3	3	3	5	4	4	0	2	3	2
	OAS1	4.3333				GPX3	3	5	6	2	1	4	4	4	5	3	2	5	3	5	7	6	6	2	0	3	4
	MT2A	4.3333				MT2A	4	6	7	1	2	5	5	5	6	1	3	6	1	6	8	7	7	3	3	0	5
	TWF1	4.4286				TMEM131	1	3	4	4	3	2	2	2	3	5	4	3	5	3	5	4	4	2	4	5	0
