# Supplementary material for: Systems Biomedicine of Primary and Metastatic Colorectal Cancer Reveals Potential Therapeutic Targets
Source: Front Oncol. 2021 Jun 24;11:597536. doi: 10.3389/fonc.2021.597536 (PMC8263939; doi:10.3389/fonc.2021.597536)
Supplement: Supplementary File 5 — Contains enrichment information. [file DataSheet_5.zip › Supplementary file 5.XLSX]

## Sheet: GO
		interferon-gamma-mediated signaling pathway (GO:0060333)	cellular response to interferon-gamma (GO:0071346)	DNA strand elongation (GO:0022616)	DNA strand elongation involved in DNA replication (GO:0006271)	regulation of viral entry into host cell (GO:0046596)	cytokine-mediated signaling pathway (GO:0019221)	tRNA aminoacylation (GO:0043039)	regulation of mitotic cell cycle phase transition (GO:1901990)	positive regulation of viral life cycle (GO:1903902)	tRNA aminoacylation for protein translation (GO:0006418)	DNA-dependent DNA replication (GO:0006261)	negative regulation of viral life cycle (GO:1903901)	regulation of viral genome replication (GO:0045069)	cellular response to type I interferon (GO:0071357)	type I interferon signaling pathway (GO:0060337)	regulation of cyclin-dependent protein serine/threonine kinase activity (GO:0000079)	negative regulation of ubiquitin-protein ligase activity involved in mitotic cell cycle (GO:0051436)	regulation of ubiquitin-protein ligase activity involved in mitotic cell cycle (GO:0051439)	antigen processing and presentation of exogenous peptide antigen via MHC class I, TAP-dependent (GO:0002479)	positive regulation of ubiquitin-protein ligase activity involved in regulation of mitotic cell cycle transition (GO:0051437)	negative regulation of ubiquitin protein ligase activity (GO:1904667)	antigen processing and presentation of exogenous peptide antigen via MHC class I (GO:0042590)	anaphase-promoting complex-dependent catabolic process (GO:0031145)	positive regulation of ubiquitin protein ligase activity (GO:1904668)	positive regulation of protein ubiquitination involved in ubiquitin-dependent protein catabolic process (GO:2000060)	protein tetramerization (GO:0051262)	DNA metabolic process (GO:0006259)	proteolysis involved in cellular protein catabolic process (GO:0051603)	positive regulation of cell cycle process (GO:0090068)	positive regulation of myeloid leukocyte cytokine production involved in immune response (GO:0061081)
	OAS1
	HLA-F
	TRIM31
	MT2A
	PSMA7
	MAD2L1
	CTSH
	CKS2
	CDC6
	TOP2A
	RFC3
	GINS1
	GPX3
	CD74
	DARS
	AIMP1

## Sheet: WikiPathways
			Gastric Cancer Network 2 WP2363	DNA Replication WP466	Proteasome Degradation WP183	Retinoblastoma Gene in Cancer WP2446	Macrophage markers WP4146	Alanine and aspartate metabolism WP106	Regulation of sister chromatid separation at the metaphase-anaphase transition WP4240	The human immune response to tuberculosis WP4197	Glutathione metabolism WP100	Gastric Cancer Network 1 WP2361	Oxidative Stress WP408	Zinc homeostasis WP3529	Type II interferon signaling (IFNG) WP619	Selenium Metabolism and Selenoproteins WP28
		DARS
		CD74
		EIF2S2
		GPX3
		MAD2L1
		MT2A
		OAS1
		PSMA7
		HLA-F
		TOP2A
		RFC3
		CDC6
